# Supplementary material for: COD::CIF::Parser: an error-correcting CIF parser for the Perl language
Source: J Appl Crystallogr. 2016 Feb 1;49(Pt 1):292–301. doi: 10.1107/S1600576715022396 (PMC4762566; doi:10.1107/S1600576715022396)
Supplement: Supplementary file 1 [file j-49-00292-sup1.txt]

#! This file contains a definitive example of an internal data structure
#! produced by the COD::CIF::Parser. This file is itself parsable by Perl.
#!
#! Based on the 'cod-tools' documentation example.

my @cif = (
   \%cif_datablock, \%cif_datablock_2
);

my %cif_datablock = (
   name => "datablock_name", # From data_datablock_name
   values => {
       _tag => [ "value" ],
       _tag2 => [ "10.1" ],
       _looped_tag_1 => [ "val1", "val2", "val3" ],
       _looped_tag_2 => [ "1.2(2)", "2.3", "3.40(12)" ],
       _looped_tag_3 => [ "val1", "val2", "val3" ],
       _looped_tag_4 => [ "11.2(2)", "22.3", "13.40(12)" ],
   },
   precisions => {
       _tag2 => [ 0.33 ],
       _looped_tag_2 => [ 0.2, undef, 0.12 ],
       _looped_tag_4 => [ 0.2, undef, 0.12 ],
   },
   types => {
       _tag => [ "DQSTRING" ],
       _tag2 => [ "FLOAT" ],
       _looped_tag_1 => [ "DQSTRING", "SQSTRING", "UQSTRING" ],
       _looped_tag_2 => [ "FLOAT", "FLOAT", "FLOAT" ],
       _looped_tag_3 => [ "DQSTRING", "DQSTRING", "DQSTRING" ],
       _looped_tag_4 => [ "FLOAT", "FLOAT", "FLOAT" ],
   },
   tags => [
       "_tag", "_tag2", "_looped_tag_1", "_looped_tag_2",
       "_looped_tag_3", "_looped_tag_4"
   ],
   loops => [
       [ "_looped_tag_1", "_looped_tag_2" ],
       [ "_looped_tag_3", "_looped_tag_4" ],
   ],
   inloop => {
       _looped_tag_1 => 0, # Index of the loop in the $cif_datablock{loops} array.
       _looped_tag_2 => 0,
       _looped_tag_3 => 1,
       _looped_tag_4 => 1,
   },
   save_blocks => [
       \%save_datablock_has_the_same_structure_as_a_cif_datablock,
       \%another_save_datablock
   ]
);
