# Supplementary material for: COD::CIF::Parser: an error-correcting CIF parser for the Perl language
Source: J Appl Crystallogr. 2016 Feb 1;49(Pt 1):292–301. doi: 10.1107/S1600576715022396 (PMC4762566; doi:10.1107/S1600576715022396)
Supplement: Supplementary file 2 [file j-49-00292-sup2.txt]

(* @BEGIN EBNF *)

error_list = {[spaces], newline}, error_report, { error_report };

error_report = progname, ':', [spaces], [location], ':', [spaces],
               (status, ',', [spaces] | lowercase_word), [message],
               [ ':', [spaces], newline, { space, code_line } ],
               {newline};

code_line = [anytext], newline;

location = file_position, [spaces], [ additional_position ] ;

file_position = filename, [spaces], [ file_line_column ] ;

file_line_column = '(', lineno, [ ',', linepos ], ')';

message = text ;

lineno = integer ;

linepos = integer ;

additional_position = text ;

status = uppercase_letter, { uppercase_letter | digit | "-" | "_" } ;

filename = filename_char, { filename_char } ;

progname = filename_char, { filename_char | space } ;

anytext = anychar, {anychar} ;

(* Lexical tokens: *)

filename_char = letter | digit | unicode_symbol | quote | punctuator ;

spaces = space, {space} ;

space = " " | "\t" ;

newline = ? \n ? ;

integer = digit, {digit} ;

text = word, [spaces], { word, [spaces] } ;

lowercase_word = word_char, { lowercase_letter }, [spaces];

word = word_char, { word_char } ;

word_char = letter | digit | unicode_symbol | quote | punctuator | braces ;

anychar = word_char | space | delimiter ;

letter = lowercase_letter | uppercase_letter | "_" ;

unicode_symbol = ? [^\p{ASCII}] ?;

lowercase_letter = "a" | "b" | "c" | "d" | "e" | "f" | "g" | "h" | "i" | "j"
                 | "k" | "l" | "m" | "n" | "o" | "p" | "q" | "r" | "s" | "t"
                 | "u" | "v" | "w" | "x" | "y" | "z" ;

uppercase_letter =
             "A" | "B" | "C" | "D" | "E" | "F" | "G" | "H" | "I" | "J" 
           | "K" | "L" | "M" | "N" | "O" | "P" | "Q" | "R" | "S" | "T"
           | "U" | "V" | "W" | "X" | "Y" | "Z" ;

digit = "0" | "1" | "2" | "3" | "4" | "5" | "6" | "7" | "8" | "9" ;

quote = '"' | "'" ;

braces = "(" | ")" | "[" | "]" | "{" | "}" ;

(* Punctuators for error messages SHOULD NOT include the ":" character: *)
punctuator = "!" | "#" | "$" | "%" | "&" | "*" | "+" | "," | "|" | "~"
           | "-" | "." | "/" | (* ":" | *) ";" | "<" | "=" | ">" 
           | "?" | "@" | "\" | "^" | "`" ;

(* Delimiters are used to separate distinct parts of the error
   message, but they may be used arbitrarily in the code line that
   follows the structured message text: *)

delimiter = ":" ;

(* @END EBNF *)
