# Supplementary material for: COD::CIF::Parser: an error-correcting CIF parser for the Perl language
Source: J Appl Crystallogr. 2016 Feb 1;49(Pt 1):292–301. doi: 10.1107/S1600576715022396 (PMC4762566; doi:10.1107/S1600576715022396)
Supplement: Supplementary file 3 [file j-49-00292-sup3.tgz]

Archive with 5,689 entries (5,436 files):
- cod-tools-1.0
- cod-tools-1.0/tools
- cod-tools-1.0/tools/help2man
- cod-tools-1.0/tools/check_option_descriptions
- cod-tools-1.0/tools/mkperldepend
- cod-tools-1.0/tools/duplicate_spacegroups
- cod-tools-1.0/helpers
- cod-tools-1.0/helpers/bash-completion.sh
- cod-tools-1.0/helpers/cif.lang
- cod-tools-1.0/debian
- cod-tools-1.0/debian/control
- cod-tools-1.0/debian/rules
- cod-tools-1.0/debian/compat
- cod-tools-1.0/debian/copyright
- cod-tools-1.0/debian/cod-tools.manpages
- cod-tools-1.0/src
- cod-tools-1.0/src/components
- cod-tools-1.0/src/components/codcif
- cod-tools-1.0/src/components/codcif/datablock.c
- cod-tools-1.0/src/components/codcif/yy.h
- cod-tools-1.0/src/components/codcif/cif_lexer.c
- cod-tools-1.0/src/components/codcif/obj
- cod-tools-1.0/src/components/codcif/statistics
- cod-tools-1.0/src/components/codcif/statistics/cif-parser-run-times.log
- cod-tools-1.0/src/components/codcif/statistics/cif-parser-run-times.com
- cod-tools-1.0/src/components/codcif/statistics/cif-parser-run-times.dat
- cod-tools-1.0/src/components/codcif/TO-DO
- cod-tools-1.0/src/components/codcif/cif_options.c
- cod-tools-1.0/src/components/codcif/common.c
- cod-tools-1.0/src/components/codcif/Makefile
- cod-tools-1.0/src/components/codcif/programs
- cod-tools-1.0/src/components/codcif/programs/cif_list_tags.c
- cod-tools-1.0/src/components/codcif/programs/cifparse.c
- cod-tools-1.0/src/components/codcif/programs/cifvalues.c
- cod-tools-1.0/src/components/codcif/t.cif
- cod-tools-1.0/src/components/codcif/datablock.h
- cod-tools-1.0/src/components/codcif/yy.c
- cod-tools-1.0/src/components/codcif/Makeconf
- cod-tools-1.0/src/components/codcif/cif_grammar.y
- cod-tools-1.0/src/components/codcif/lib
- cod-tools-1.0/src/components/codcif/cif_grammar_flex.c
- cod-tools-1.0/src/components/codcif/data
- cod-tools-1.0/src/components/codcif/data/IUCr
- cod-tools-1.0/src/components/codcif/data/IUCr/CIFTEST_2.1
- cod-tools-1.0/src/components/codcif/data/IUCr/CIFTEST_2.1/dictionaries
- cod-tools-1.0/src/components/codcif/data/IUCr/CIFTEST_2.1/dictionaries/cif_mm.dic
- cod-tools-1.0/src/components/codcif/data/IUCr/CIFTEST_2.1/dictionaries/cif_cml.dic
- cod-tools-1.0/src/components/codcif/data/IUCr/CIFTEST_2.1/dictionaries/cif_core.dic
- cod-tools-1.0/src/components/codcif/data/IUCr/CIFTEST_2.1/outs
- cod-tools-1.0/src/components/codcif/data/IUCr/CIFTEST_2.1/outs/vcif
- cod-tools-1.0/src/components/codcif/data/IUCr/CIFTEST_2.1/outs/vcif/ciftest0.result
- cod-tools-1.0/src/components/codcif/data/IUCr/CIFTEST_2.1/outs/vcif/ciftest5.result
- cod-tools-1.0/src/components/codcif/data/IUCr/CIFTEST_2.1/outs/vcif/ciftest2.result
- cod-tools-1.0/src/components/codcif/data/IUCr/CIFTEST_2.1/outs/vcif/ciftest7.result
- cod-tools-1.0/src/components/codcif/data/IUCr/CIFTEST_2.1/outs/vcif/ciftest6.result
- cod-tools-1.0/src/components/codcif/data/IUCr/CIFTEST_2.1/outs/vcif/ciftest8.result
- cod-tools-1.0/src/components/codcif/data/IUCr/CIFTEST_2.1/outs/vcif/ciftest9.result
- cod-tools-1.0/src/components/codcif/data/IUCr/CIFTEST_2.1/outs/vcif/ciftest11.result
- cod-tools-1.0/src/components/codcif/data/IUCr/CIFTEST_2.1/outs/vcif/ciftest10.result
- cod-tools-1.0/src/components/codcif/data/IUCr/CIFTEST_2.1/outs/vcif/ciftest3.result
- cod-tools-1.0/src/components/codcif/data/IUCr/CIFTEST_2.1/outs/vcif/ciftest1.result
- cod-tools-1.0/src/components/codcif/data/IUCr/CIFTEST_2.1/outs/vcif/ciftest4.result
- cod-tools-1.0/src/components/codcif/data/IUCr/CIFTEST_2.1/outs/ciffold
- cod-tools-1.0/src/components/codcif/data/IUCr/CIFTEST_2.1/outs/ciffold/1ejg_rebuilt2.cif
- cod-tools-1.0/src/components/codcif/data/IUCr/CIFTEST_2.1/outs/ciffold/longtext_out.cif
- cod-tools-1.0/src/components/codcif/data/IUCr/CIFTEST_2.1/outs/ciffold/1ejg_out2.cif
- cod-tools-1.0/src/components/codcif/data/IUCr/CIFTEST_2.1/outs/ciffold/longcomments_out.cif
- cod-tools-1.0/src/components/codcif/data/IUCr/CIFTEST_2.1/outs/ciffold/1zrt_out.cif
- cod-tools-1.0/src/components/codcif/data/IUCr/CIFTEST_2.1/outs/ciffold/1zrt_rebuilt.cif
- cod-tools-1.0/src/components/codcif/data/IUCr/CIFTEST_2.1/outs/ciffold/1zrt_rebuilt2.cif
- cod-tools-1.0/src/components/codcif/data/IUCr/CIFTEST_2.1/outs/ciffold/1ejg_out.cif
- cod-tools-1.0/src/components/codcif/data/IUCr/CIFTEST_2.1/outs/ciffold/longtext_out2.cif
- cod-tools-1.0/src/components/codcif/data/IUCr/CIFTEST_2.1/outs/ciffold/1ejg_rebuilt.cif
- cod-tools-1.0/src/components/codcif/data/IUCr/CIFTEST_2.1/outs/ciffold/longcomments_out2.cif
- cod-tools-1.0/src/components/codcif/data/IUCr/CIFTEST_2.1/outs/ciffold/1zrt_out2.cif
- cod-tools-1.0/src/components/codcif/data/IUCr/CIFTEST_2.1/outs/cif2cbf
- cod-tools-1.0/src/components/codcif/data/IUCr/CIFTEST_2.1/outs/cif2cbf/ciftest10.cif.result
- cod-tools-1.0/src/components/codcif/data/IUCr/CIFTEST_2.1/outs/cif2cbf/ciftest6.cif.result
- cod-tools-1.0/src/components/codcif/data/IUCr/CIFTEST_2.1/outs/cif2cbf/ciftest7.cif.result
- cod-tools-1.0/src/components/codcif/data/IUCr/CIFTEST_2.1/outs/cif2cbf/ciftest11.cif.result
- cod-tools-1.0/src/components/codcif/data/IUCr/CIFTEST_2.1/outs/cif2cbf/ciftest5.cif.result
- cod-tools-1.0/src/components/codcif/data/IUCr/CIFTEST_2.1/outs/cif2cbf/ciftest3.cif.result
- cod-tools-1.0/src/components/codcif/data/IUCr/CIFTEST_2.1/outs/cif2cbf/c2ctest1.cif.result
- cod-tools-1.0/src/components/codcif/data/IUCr/CIFTEST_2.1/outs/cif2cbf/ciftest9.cif.result
- cod-tools-1.0/src/components/codcif/data/IUCr/CIFTEST_2.1/outs/cif2cbf/ciftest4.cif.result
- cod-tools-1.0/src/components/codcif/data/IUCr/CIFTEST_2.1/outs/cif2cbf/c2ctest0.cif.result
- cod-tools-1.0/src/components/codcif/data/IUCr/CIFTEST_2.1/outs/cif2cbf/ciftest2.cif.result
- cod-tools-1.0/src/components/codcif/data/IUCr/CIFTEST_2.1/outs/cif2cbf/ciftest8.cif.result
- cod-tools-1.0/src/components/codcif/data/IUCr/CIFTEST_2.1/outs/cif2cbf/ciftest0.cif.result
- cod-tools-1.0/src/components/codcif/data/IUCr/CIFTEST_2.1/outs/cif2cbf/ciftest1.cif.result
- cod-tools-1.0/src/components/codcif/data/IUCr/CIFTEST_2.1/outs/ciftbx
- cod-tools-1.0/src/components/codcif/data/IUCr/CIFTEST_2.1/outs/ciftbx/1cwp.twid
- cod-tools-1.0/src/components/codcif/data/IUCr/CIFTEST_2.1/outs/ciftbx/BDL001.twid
- cod-tools-1.0/src/components/codcif/data/IUCr/CIFTEST_2.1/outs/ciftbx/1ace.twid
- cod-tools-1.0/src/components/codcif/data/IUCr/CIFTEST_2.1/outs/ciftbx/1cwp.tpdb
- cod-tools-1.0/src/components/codcif/data/IUCr/CIFTEST_2.1/outs/ciftbx/4ins.prt
- cod-tools-1.0/src/components/codcif/data/IUCr/CIFTEST_2.1/outs/ciftbx/4ins.twid
- cod-tools-1.0/src/components/codcif/data/IUCr/CIFTEST_2.1/outs/ciftbx/testrle.prt
- cod-tools-1.0/src/components/codcif/data/IUCr/CIFTEST_2.1/outs/ciftbx/1crn.tpdb
- cod-tools-1.0/src/components/codcif/data/IUCr/CIFTEST_2.1/outs/ciftbx/4ins.prt.x
- cod-tools-1.0/src/components/codcif/data/IUCr/CIFTEST_2.1/outs/ciftbx/mtest.out
- cod-tools-1.0/src/components/codcif/data/IUCr/CIFTEST_2.1/outs/ciftbx/test.out
- cod-tools-1.0/src/components/codcif/data/IUCr/CIFTEST_2.1/outs/ciftbx/qtest.prt
- cod-tools-1.0/src/components/codcif/data/IUCr/CIFTEST_2.1/outs/ciftbx/1cro.twid
- cod-tools-1.0/src/components/codcif/data/IUCr/CIFTEST_2.1/outs/ciftbx/cyclops_test.prt
- cod-tools-1.0/src/components/codcif/data/IUCr/CIFTEST_2.1/outs/ciftbx/xttne9.out
- cod-tools-1.0/src/components/codcif/data/IUCr/CIFTEST_2.1/outs/ciftbx/1ace.stwid
- cod-tools-1.0/src/components/codcif/data/IUCr/CIFTEST_2.1/outs/ciftbx/1hyh.tpdb
- cod-tools-1.0/src/components/codcif/data/IUCr/CIFTEST_2.1/outs/ciftbx/5hvp.twid
- cod-tools-1.0/src/components/codcif/data/IUCr/CIFTEST_2.1/outs/ciftbx/BDLB13.tpdb
- cod-tools-1.0/src/components/codcif/data/IUCr/CIFTEST_2.1/outs/ciftbx/4hir.twid
- cod-tools-1.0/src/components/codcif/data/IUCr/CIFTEST_2.1/outs/ciftbx/1ace.tpdb
- cod-tools-1.0/src/components/codcif/data/IUCr/CIFTEST_2.1/outs/ciftbx/xttne9.out.x
- cod-tools-1.0/src/components/codcif/data/IUCr/CIFTEST_2.1/outs/ciftbx/BDL001.tpdb
- cod-tools-1.0/src/components/codcif/data/IUCr/CIFTEST_2.1/outs/ciftbx/5hvp.tpdb
- cod-tools-1.0/src/components/codcif/data/IUCr/CIFTEST_2.1/outs/ciftbx/4ins.out.x
- cod-tools-1.0/src/components/codcif/data/IUCr/CIFTEST_2.1/outs/ciftbx/1cro.tpdb
- cod-tools-1.0/src/components/codcif/data/IUCr/CIFTEST_2.1/outs/ciftbx/xte29.out
- cod-tools-1.0/src/components/codcif/data/IUCr/CIFTEST_2.1/outs/ciftbx/2ace.tpdb
- cod-tools-1.0/src/components/codcif/data/IUCr/CIFTEST_2.1/outs/ciftbx/mtest.xml
- cod-tools-1.0/src/components/codcif/data/IUCr/CIFTEST_2.1/outs/ciftbx/c2ctest1.out
- cod-tools-1.0/src/components/codcif/data/IUCr/CIFTEST_2.1/outs/ciftbx/4hir.tpdb
- cod-tools-1.0/src/components/codcif/data/IUCr/CIFTEST_2.1/outs/ciftbx/qtest.out
- cod-tools-1.0/src/components/codcif/data/IUCr/CIFTEST_2.1/outs/ciftbx/1crn.twid
- cod-tools-1.0/src/components/codcif/data/IUCr/CIFTEST_2.1/outs/ciftbx/4insw.prt
- cod-tools-1.0/src/components/codcif/data/IUCr/CIFTEST_2.1/outs/ciftbx/4insuw.prt
- cod-tools-1.0/src/components/codcif/data/IUCr/CIFTEST_2.1/outs/ciftbx/4ins.tpdb
- cod-tools-1.0/src/components/codcif/data/IUCr/CIFTEST_2.1/outs/ciftbx/xte29.out.x
- cod-tools-1.0/src/components/codcif/data/IUCr/CIFTEST_2.1/outs/ciftbx/BDLB13.twid
- cod-tools-1.0/src/components/codcif/data/IUCr/CIFTEST_2.1/outs/ciftbx/ADH041.twid
- cod-tools-1.0/src/components/codcif/data/IUCr/CIFTEST_2.1/outs/ciftbx/xtalt2.out.x
- cod-tools-1.0/src/components/codcif/data/IUCr/CIFTEST_2.1/outs/ciftbx/mtest.prt
- cod-tools-1.0/src/components/codcif/data/IUCr/CIFTEST_2.1/outs/ciftbx/mtest.cyc
- cod-tools-1.0/src/components/codcif/data/IUCr/CIFTEST_2.1/outs/ciftbx/test.prt
- cod-tools-1.0/src/components/codcif/data/IUCr/CIFTEST_2.1/outs/ciftbx/4insuw.out
- cod-tools-1.0/src/components/codcif/data/IUCr/CIFTEST_2.1/outs/ciftbx/c2ctest0.out
- cod-tools-1.0/src/components/codcif/data/IUCr/CIFTEST_2.1/outs/ciftbx/2ace.twid
- cod-tools-1.0/src/components/codcif/data/IUCr/CIFTEST_2.1/outs/ciftbx/1zrt.twid
- cod-tools-1.0/src/components/codcif/data/IUCr/CIFTEST_2.1/outs/ciftbx/ADH041.tpdb
- cod-tools-1.0/src/components/codcif/data/IUCr/CIFTEST_2.1/outs/ciftbx/DDF040.tpdb
- cod-tools-1.0/src/components/codcif/data/IUCr/CIFTEST_2.1/outs/ciftbx/xtalt2.out
- cod-tools-1.0/src/components/codcif/data/IUCr/CIFTEST_2.1/outs/ciftbx/DDF040.twid
- cod-tools-1.0/src/components/codcif/data/IUCr/CIFTEST_2.1/outs/ciftbx/4insw.out
- cod-tools-1.0/src/components/codcif/data/IUCr/CIFTEST_2.1/outs/ciftbx/1hyh.twid
- cod-tools-1.0/src/components/codcif/data/IUCr/CIFTEST_2.1/outs/ciftbx/1zrt.tpdb
- cod-tools-1.0/src/components/codcif/data/IUCr/CIFTEST_2.1/outs/ciftbx/4ins.out
- cod-tools-1.0/src/components/codcif/data/IUCr/CIFTEST_2.1/descriptions
- cod-tools-1.0/src/components/codcif/data/IUCr/CIFTEST_2.1/descriptions/vcif
- cod-tools-1.0/src/components/codcif/data/IUCr/CIFTEST_2.1/descriptions/vcif/ciftest3.purpose
- cod-tools-1.0/src/components/codcif/data/IUCr/CIFTEST_2.1/descriptions/vcif/ciftest1.purpose
- cod-tools-1.0/src/components/codcif/data/IUCr/CIFTEST_2.1/descriptions/vcif/ciftest9.purpose
- cod-tools-1.0/src/components/codcif/data/IUCr/CIFTEST_2.1/descriptions/vcif/ciftest2.purpose
- cod-tools-1.0/src/components/codcif/data/IUCr/CIFTEST_2.1/descriptions/vcif/ciftest0.purpose
- cod-tools-1.0/src/components/codcif/data/IUCr/CIFTEST_2.1/descriptions/vcif/ciftest11.purpose
- cod-tools-1.0/src/components/codcif/data/IUCr/CIFTEST_2.1/descriptions/vcif/ciftest5.purpose
- cod-tools-1.0/src/components/codcif/data/IUCr/CIFTEST_2.1/descriptions/vcif/ciftest4.purpose
- cod-tools-1.0/src/components/codcif/data/IUCr/CIFTEST_2.1/descriptions/vcif/ciftest7.purpose
- cod-tools-1.0/src/components/codcif/data/IUCr/CIFTEST_2.1/descriptions/vcif/ciftest6.purpose
- cod-tools-1.0/src/components/codcif/data/IUCr/CIFTEST_2.1/descriptions/vcif/ciftest8.purpose
- cod-tools-1.0/src/components/codcif/data/IUCr/CIFTEST_2.1/descriptions/vcif/ciftest10.purpose
- cod-tools-1.0/src/components/codcif/data/IUCr/CIFTEST_2.1/descriptions/ciffold
- cod-tools-1.0/src/components/codcif/data/IUCr/CIFTEST_2.1/descriptions/cif2cbf
- cod-tools-1.0/src/components/codcif/data/IUCr/CIFTEST_2.1/descriptions/cif2cbf/ciftest6.cif.purpose
- cod-tools-1.0/src/components/codcif/data/IUCr/CIFTEST_2.1/descriptions/cif2cbf/ciftest5.cif.purpose
- cod-tools-1.0/src/components/codcif/data/IUCr/CIFTEST_2.1/descriptions/cif2cbf/c2ctest0.cif.purpose
- cod-tools-1.0/src/components/codcif/data/IUCr/CIFTEST_2.1/descriptions/cif2cbf/ciftest3.cif.purpose
- cod-tools-1.0/src/components/codcif/data/IUCr/CIFTEST_2.1/descriptions/cif2cbf/ciftest9.cif.purpose
- cod-tools-1.0/src/components/codcif/data/IUCr/CIFTEST_2.1/descriptions/cif2cbf/ciftest4.cif.purpose
- cod-tools-1.0/src/components/codcif/data/IUCr/CIFTEST_2.1/descriptions/cif2cbf/ciftest2.cif.purpose
- cod-tools-1.0/src/components/codcif/data/IUCr/CIFTEST_2.1/descriptions/cif2cbf/ciftest11.cif.purpose
- cod-tools-1.0/src/components/codcif/data/IUCr/CIFTEST_2.1/descriptions/cif2cbf/c2ctest1.cif.purpose
- cod-tools-1.0/src/components/codcif/data/IUCr/CIFTEST_2.1/descriptions/cif2cbf/ciftest10.cif.purpose
- cod-tools-1.0/src/components/codcif/data/IUCr/CIFTEST_2.1/descriptions/cif2cbf/ciftest0.cif.purpose
- cod-tools-1.0/src/components/codcif/data/IUCr/CIFTEST_2.1/descriptions/cif2cbf/ciftest8.cif.purpose
- cod-tools-1.0/src/components/codcif/data/IUCr/CIFTEST_2.1/descriptions/cif2cbf/ciftest1.cif.purpose
- cod-tools-1.0/src/components/codcif/data/IUCr/CIFTEST_2.1/descriptions/cif2cbf/ciftest7.cif.purpose
- cod-tools-1.0/src/components/codcif/data/IUCr/CIFTEST_2.1/descriptions/ciftbx
- cod-tools-1.0/src/components/codcif/data/IUCr/CIFTEST_2.1/nohup.out
- cod-tools-1.0/src/components/codcif/data/IUCr/CIFTEST_2.1/CIFTEST.tar.gz
- cod-tools-1.0/src/components/codcif/data/IUCr/CIFTEST_2.1/gens
- cod-tools-1.0/src/components/codcif/data/IUCr/CIFTEST_2.1/gens/vcif
- cod-tools-1.0/src/components/codcif/data/IUCr/CIFTEST_2.1/gens/ciffold
- cod-tools-1.0/src/components/codcif/data/IUCr/CIFTEST_2.1/gens/cif2cbf
- cod-tools-1.0/src/components/codcif/data/IUCr/CIFTEST_2.1/gens/ciftbx
- cod-tools-1.0/src/components/codcif/data/IUCr/CIFTEST_2.1/CIFTEST_README.html
- cod-tools-1.0/src/components/codcif/data/IUCr/CIFTEST_2.1/README.txt
- cod-tools-1.0/src/components/codcif/data/IUCr/CIFTEST_2.1/errs
- cod-tools-1.0/src/components/codcif/data/IUCr/CIFTEST_2.1/errs/vcif
- cod-tools-1.0/src/components/codcif/data/IUCr/CIFTEST_2.1/errs/ciffold
- cod-tools-1.0/src/components/codcif/data/IUCr/CIFTEST_2.1/errs/cif2cbf
- cod-tools-1.0/src/components/codcif/data/IUCr/CIFTEST_2.1/errs/ciftbx
- cod-tools-1.0/src/components/codcif/data/IUCr/CIFTEST_2.1/ciftest2
- cod-tools-1.0/src/components/codcif/data/IUCr/CIFTEST_2.1/index.html
- cod-tools-1.0/src/components/codcif/data/IUCr/CIFTEST_2.1/args
- cod-tools-1.0/src/components/codcif/data/IUCr/CIFTEST_2.1/args/vcif
- cod-tools-1.0/src/components/codcif/data/IUCr/CIFTEST_2.1/args/vcif/ciftest9.args
- cod-tools-1.0/src/components/codcif/data/IUCr/CIFTEST_2.1/args/vcif/ciftest2.args
- cod-tools-1.0/src/components/codcif/data/IUCr/CIFTEST_2.1/args/vcif/ciftest8.args
- cod-tools-1.0/src/components/codcif/data/IUCr/CIFTEST_2.1/args/vcif/ciftest3.args
- cod-tools-1.0/src/components/codcif/data/IUCr/CIFTEST_2.1/args/vcif/ciftest10.args
- cod-tools-1.0/src/components/codcif/data/IUCr/CIFTEST_2.1/args/vcif/ciftest11.args
- cod-tools-1.0/src/components/codcif/data/IUCr/CIFTEST_2.1/args/vcif/ciftest1.args
- cod-tools-1.0/src/components/codcif/data/IUCr/CIFTEST_2.1/args/vcif/ciftest0.args
- cod-tools-1.0/src/components/codcif/data/IUCr/CIFTEST_2.1/args/vcif/ciftest6.args
- cod-tools-1.0/src/components/codcif/data/IUCr/CIFTEST_2.1/args/vcif/ciftest5.args
- cod-tools-1.0/src/components/codcif/data/IUCr/CIFTEST_2.1/args/vcif/ciftest7.args
- cod-tools-1.0/src/components/codcif/data/IUCr/CIFTEST_2.1/args/vcif/ciftest4.args
- cod-tools-1.0/src/components/codcif/data/IUCr/CIFTEST_2.1/args/ciffold
- cod-tools-1.0/src/components/codcif/data/IUCr/CIFTEST_2.1/args/ciffold/longtext.cif.args
- cod-tools-1.0/src/components/codcif/data/IUCr/CIFTEST_2.1/args/ciffold/1ejg.cif.args
- cod-tools-1.0/src/components/codcif/data/IUCr/CIFTEST_2.1/args/ciffold/longcomments.cif.args
- cod-tools-1.0/src/components/codcif/data/IUCr/CIFTEST_2.1/args/cif2cbf
- cod-tools-1.0/src/components/codcif/data/IUCr/CIFTEST_2.1/args/cif2cbf/ciftest4.cif.args
- cod-tools-1.0/src/components/codcif/data/IUCr/CIFTEST_2.1/args/cif2cbf/ciftest5.cif.args
- cod-tools-1.0/src/components/codcif/data/IUCr/CIFTEST_2.1/args/cif2cbf/ciftest6.cif.args
- cod-tools-1.0/src/components/codcif/data/IUCr/CIFTEST_2.1/args/cif2cbf/ciftest10.cif.args
- cod-tools-1.0/src/components/codcif/data/IUCr/CIFTEST_2.1/args/cif2cbf/ciftest9.cif.args
- cod-tools-1.0/src/components/codcif/data/IUCr/CIFTEST_2.1/args/cif2cbf/ciftest8.cif.args
- cod-tools-1.0/src/components/codcif/data/IUCr/CIFTEST_2.1/args/cif2cbf/ciftest11.cif.args
- cod-tools-1.0/src/components/codcif/data/IUCr/CIFTEST_2.1/args/cif2cbf/c2ctest0.cif.args
- cod-tools-1.0/src/components/codcif/data/IUCr/CIFTEST_2.1/args/cif2cbf/ciftest0.cif.args
- cod-tools-1.0/src/components/codcif/data/IUCr/CIFTEST_2.1/args/cif2cbf/ciftest7.cif.args
- cod-tools-1.0/src/components/codcif/data/IUCr/CIFTEST_2.1/args/cif2cbf/ciftest1.cif.args
- cod-tools-1.0/src/components/codcif/data/IUCr/CIFTEST_2.1/args/cif2cbf/ciftest2.cif.args
- cod-tools-1.0/src/components/codcif/data/IUCr/CIFTEST_2.1/args/cif2cbf/c2ctest1.cif.args
- cod-tools-1.0/src/components/codcif/data/IUCr/CIFTEST_2.1/args/cif2cbf/ciftest3.cif.args
- cod-tools-1.0/src/components/codcif/data/IUCr/CIFTEST_2.1/args/ciftbx
- cod-tools-1.0/src/components/codcif/data/IUCr/CIFTEST_2.1/ciftest.tree
- cod-tools-1.0/src/components/codcif/data/IUCr/CIFTEST_2.1/COPYING
- cod-tools-1.0/src/components/codcif/data/IUCr/CIFTEST_2.1/origs
- cod-tools-1.0/src/components/codcif/data/IUCr/CIFTEST_2.1/origs/vcif
- cod-tools-1.0/src/components/codcif/data/IUCr/CIFTEST_2.1/origs/vcif/ciftest10
- cod-tools-1.0/src/components/codcif/data/IUCr/CIFTEST_2.1/origs/vcif/ciftest5
- cod-tools-1.0/src/components/codcif/data/IUCr/CIFTEST_2.1/origs/vcif/ciftest11
- cod-tools-1.0/src/components/codcif/data/IUCr/CIFTEST_2.1/origs/vcif/ciftest3
- cod-tools-1.0/src/components/codcif/data/IUCr/CIFTEST_2.1/origs/vcif/ciftest1
- cod-tools-1.0/src/components/codcif/data/IUCr/CIFTEST_2.1/origs/vcif/ciftest8
- cod-tools-1.0/src/components/codcif/data/IUCr/CIFTEST_2.1/origs/vcif/ciftest0
- cod-tools-1.0/src/components/codcif/data/IUCr/CIFTEST_2.1/origs/vcif/ciftest6
- cod-tools-1.0/src/components/codcif/data/IUCr/CIFTEST_2.1/origs/vcif/ciftest2
- cod-tools-1.0/src/components/codcif/data/IUCr/CIFTEST_2.1/origs/vcif/ciftest9
- cod-tools-1.0/src/components/codcif/data/IUCr/CIFTEST_2.1/origs/vcif/ciftest4
- cod-tools-1.0/src/components/codcif/data/IUCr/CIFTEST_2.1/origs/vcif/ciftest7
- cod-tools-1.0/src/components/codcif/data/IUCr/CIFTEST_2.1/origs/ciffold
- cod-tools-1.0/src/components/codcif/data/IUCr/CIFTEST_2.1/origs/ciffold/longtext.cif
- cod-tools-1.0/src/components/codcif/data/IUCr/CIFTEST_2.1/origs/ciffold/1zrt.cif
- cod-tools-1.0/src/components/codcif/data/IUCr/CIFTEST_2.1/origs/ciffold/1ejg.cif
- cod-tools-1.0/src/components/codcif/data/IUCr/CIFTEST_2.1/origs/ciffold/longcomments.cif
- cod-tools-1.0/src/components/codcif/data/IUCr/CIFTEST_2.1/origs/cif2cbf
- cod-tools-1.0/src/components/codcif/data/IUCr/CIFTEST_2.1/origs/cif2cbf/ciftest4.cif
- cod-tools-1.0/src/components/codcif/data/IUCr/CIFTEST_2.1/origs/cif2cbf/ciftest5.cif
- cod-tools-1.0/src/components/codcif/data/IUCr/CIFTEST_2.1/origs/cif2cbf/ciftest1.cif
- cod-tools-1.0/src/components/codcif/data/IUCr/CIFTEST_2.1/origs/cif2cbf/ciftest0.cif
- cod-tools-1.0/src/components/codcif/data/IUCr/CIFTEST_2.1/origs/cif2cbf/ciftest7.cif
- cod-tools-1.0/src/components/codcif/data/IUCr/CIFTEST_2.1/origs/cif2cbf/.gdb_history
- cod-tools-1.0/src/components/codcif/data/IUCr/CIFTEST_2.1/origs/cif2cbf/ciftest8.cif
- cod-tools-1.0/src/components/codcif/data/IUCr/CIFTEST_2.1/origs/cif2cbf/ciftest6.cif
- cod-tools-1.0/src/components/codcif/data/IUCr/CIFTEST_2.1/origs/cif2cbf/ciftest3.cif
- cod-tools-1.0/src/components/codcif/data/IUCr/CIFTEST_2.1/origs/cif2cbf/cif_mm.dic
- cod-tools-1.0/src/components/codcif/data/IUCr/CIFTEST_2.1/origs/cif2cbf/ciftest9.cif
- cod-tools-1.0/src/components/codcif/data/IUCr/CIFTEST_2.1/origs/cif2cbf/ciftest2.cif
- cod-tools-1.0/src/components/codcif/data/IUCr/CIFTEST_2.1/origs/cif2cbf/ciftest11.cif
- cod-tools-1.0/src/components/codcif/data/IUCr/CIFTEST_2.1/origs/cif2cbf/cif_cml.dic
- cod-tools-1.0/src/components/codcif/data/IUCr/CIFTEST_2.1/origs/cif2cbf/c2ctest1.cif
- cod-tools-1.0/src/components/codcif/data/IUCr/CIFTEST_2.1/origs/cif2cbf/cif_core.dic
- cod-tools-1.0/src/components/codcif/data/IUCr/CIFTEST_2.1/origs/cif2cbf/c2ctest0.cif
- cod-tools-1.0/src/components/codcif/data/IUCr/CIFTEST_2.1/origs/cif2cbf/ciftest10.cif
- cod-tools-1.0/src/components/codcif/data/IUCr/CIFTEST_2.1/origs/ciftbx
- cod-tools-1.0/src/components/codcif/data/IUCr/CIFTEST_2.1/origs/ciftbx/1crn.cif
- cod-tools-1.0/src/components/codcif/data/IUCr/CIFTEST_2.1/origs/ciftbx/test.req
- cod-tools-1.0/src/components/codcif/data/IUCr/CIFTEST_2.1/origs/ciftbx/5hvp.cif
- cod-tools-1.0/src/components/codcif/data/IUCr/CIFTEST_2.1/origs/ciftbx/testrle.prt
- cod-tools-1.0/src/components/codcif/data/IUCr/CIFTEST_2.1/origs/ciftbx/1zrt.cif
- cod-tools-1.0/src/components/codcif/data/IUCr/CIFTEST_2.1/origs/ciftbx/2ace.cif
- cod-tools-1.0/src/components/codcif/data/IUCr/CIFTEST_2.1/origs/ciftbx/qtest.req
- cod-tools-1.0/src/components/codcif/data/IUCr/CIFTEST_2.1/origs/ciftbx/xtalt2.cif
- cod-tools-1.0/src/components/codcif/data/IUCr/CIFTEST_2.1/origs/ciftbx/1cwp.cif
- cod-tools-1.0/src/components/codcif/data/IUCr/CIFTEST_2.1/origs/ciftbx/STARDICT
- cod-tools-1.0/src/components/codcif/data/IUCr/CIFTEST_2.1/origs/ciftbx/BDL001.cif
- cod-tools-1.0/src/components/codcif/data/IUCr/CIFTEST_2.1/origs/ciftbx/cif_mm.dic
- cod-tools-1.0/src/components/codcif/data/IUCr/CIFTEST_2.1/origs/ciftbx/DDF040.cif
- cod-tools-1.0/src/components/codcif/data/IUCr/CIFTEST_2.1/origs/ciftbx/ADH041.cif
- cod-tools-1.0/src/components/codcif/data/IUCr/CIFTEST_2.1/origs/ciftbx/1hyh.cif
- cod-tools-1.0/src/components/codcif/data/IUCr/CIFTEST_2.1/origs/ciftbx/4ins.cif
- cod-tools-1.0/src/components/codcif/data/IUCr/CIFTEST_2.1/origs/ciftbx/qtest.cif
- cod-tools-1.0/src/components/codcif/data/IUCr/CIFTEST_2.1/origs/ciftbx/cif_cml.dic
- cod-tools-1.0/src/components/codcif/data/IUCr/CIFTEST_2.1/origs/ciftbx/4hir.cif
- cod-tools-1.0/src/components/codcif/data/IUCr/CIFTEST_2.1/origs/ciftbx/c2ctest1.cif
- cod-tools-1.0/src/components/codcif/data/IUCr/CIFTEST_2.1/origs/ciftbx/cif_core.dic
- cod-tools-1.0/src/components/codcif/data/IUCr/CIFTEST_2.1/origs/ciftbx/1cro.cif
- cod-tools-1.0/src/components/codcif/data/IUCr/CIFTEST_2.1/origs/ciftbx/mtest.prt
- cod-tools-1.0/src/components/codcif/data/IUCr/CIFTEST_2.1/origs/ciftbx/test.prt
- cod-tools-1.0/src/components/codcif/data/IUCr/CIFTEST_2.1/origs/ciftbx/c2ctest0.cif
- cod-tools-1.0/src/components/codcif/data/IUCr/CIFTEST_2.1/origs/ciftbx/1ace.cif
- cod-tools-1.0/src/components/codcif/data/IUCr/CIFTEST_2.1/origs/ciftbx/test.cif
- cod-tools-1.0/src/components/codcif/data/IUCr/CIFTEST_2.1/origs/ciftbx/BDLB13.cif
- cod-tools-1.0/src/components/codcif/cif_grammar_y.h
- cod-tools-1.0/src/components/codcif/README-TO-DO.txt
- cod-tools-1.0/src/components/codcif/outputs
- cod-tools-1.0/src/components/codcif/outputs/cifparse_049.out
[truncated: 5,389 more entries]
