# Supplementary material for: COD::CIF::Parser: an error-correcting CIF parser for the Perl language
Source: J Appl Crystallogr. 2016 Feb 1;49(Pt 1):292–301. doi: 10.1107/S1600576715022396 (PMC4762566; doi:10.1107/S1600576715022396)
Supplement: Supplementary file 3 [file j-49-00292-sup3.tgz › cod-tools-1.0/tools/mkperldepend]

#!/usr/bin/perl

use strict;
use warnings;
use Module::ScanDeps;

local $\ = "\n";

foreach my $file (@ARGV) {
    print "$file: ",
           join( " ", sort map {"src/lib/perl5/$_"}
                      grep {/^COD/}
                      keys %{ scan_deps( files => [ $file ],
                                         recurse => 1 ) } );
}
