# Supplementary material for: COD::CIF::Parser: an error-correcting CIF parser for the Perl language
Source: J Appl Crystallogr. 2016 Feb 1;49(Pt 1):292–301. doi: 10.1107/S1600576715022396 (PMC4762566; doi:10.1107/S1600576715022396)
Supplement: Supplementary file 3 [file j-49-00292-sup3.tgz › cod-tools-1.0/helpers/cif.lang]

<?xml version="1.0" encoding="UTF-8"?>

<!--

 Author: Andrius Merkys <andrius.merkys@gmail.com>
 Copyright (C) 2015 Andrius Merkys <andrius.merkys@gmail.com>

 GtkSourceView is free software; you can redistribute it and/or
 modify it under the terms of the GNU Lesser General Public
 License as published by the Free Software Foundation; either
 version 2.1 of the License, or (at your option) any later version.

 GtkSourceView is distributed in the hope that it will be useful,
 but WITHOUT ANY WARRANTY; without even the implied warranty of
 MERCHANTABILITY or FITNESS FOR A PARTICULAR PURPOSE.  See the GNU
 Lesser General Public License for more details.

 You should have received a copy of the GNU Lesser General Public
 License along with this library; if not, write to the Free Software
 Foundation, Inc., 51 Franklin St, Fifth Floor, Boston, MA  02110-1301  USA

 Usage: the file is tested to work with gtksourceview-3.0. In order to
 enable syntax highlight for CIF in gedit, place this file under one of
 the following paths:

 /usr/share/gtksourceview-3.0/language-specs/
 ${HOME}/.local/share/gtksourceview-3.0/language-specs/

-->
<language id="cif" _name="CIF" version="2.0" _section="Source">
  <metadata>
    <property name="globs">*.cif;*.dic;*.ddl</property>
    <property name="line-comment-start">#</property>
  </metadata>
  <styles>
    <style id="keyword" _name="Constant" map-to="def:keyword" />
  </styles>
  <definitions>
    <context id="cif">
      <include>
        <context id="comment" style-ref="def:comment">
          <start>#</start>
          <end>$</end>
        </context>
        <context id="multivalue" style-ref="def:string">
          <start>^;</start>
          <end>^;</end>
        </context>
        <context id="quoted" style-ref="def:string">
          <start>'</start>
          <end>'</end>
        </context>
        <context id="dquoted" style-ref="def:string">
          <start>"</start>
          <end>"</end>
        </context>
        <context id="datahead" style-ref="def:identifier" class="no-spell-check">
          <match>(data_[a-zA-Z0-9_/\[\]]*)</match>
        </context>
        <context id="tag" style-ref="def:keyword" class="no-spell-check">
          <match>(_[a-zA-Z0-9_/\-\[\]]*)</match>
        </context>
        <context id="statement" style-ref="def:statement" class="no-spell-check">
          <match>loop_</match>
        </context>
        <context id="anyvalue" style-ref="def:string">
          <match>\S*</match>
        </context>
      </include>
    </context>
  </definitions>
</language>
