# Supplementary material for: COD::CIF::Parser: an error-correcting CIF parser for the Perl language
Source: J Appl Crystallogr. 2016 Feb 1;49(Pt 1):292–301. doi: 10.1107/S1600576715022396 (PMC4762566; doi:10.1107/S1600576715022396)
Supplement: Supplementary file 3 [file j-49-00292-sup3.tgz › cod-tools-1.0/debian/control]

Source: cod-tools
Maintainer: Saulius Gražulis <grazulis@ibt.lt>
Section: misc
Priority: optional
Standards-Version: 3.9.3
Build-Depends: debhelper (>=9), gcc, bison, flex, perl, libparse-yapp-perl, libcarp-assert-perl, swig, python-dev, libmodule-scandeps-perl, moreutils
Vcs-Svn: svn://www.crystallography.net/cod-tools

Package: cod-tools
Architecture: all
Depends: libcod-cif-parser-bison-perl, sqlite3, libdbi-perl, libdbd-mysql-perl, libdbd-sqlite3-perl, libcapture-tiny-perl, libcarp-assert-perl, libdigest-sha-perl, libhtml-parser-perl, libparse-yapp-perl, openbabel, curl, libhtml-parser-perl, tree, gawk, libwww-curl-perl, libjson-perl, ${perl:Depends}, ${misc:Depends}
Description: tools for manipulating CIF format files
 Package provides a set of tools for manipulating Crystallographic Information Format (CIF) files, written in Perl.

Package: libcod-cif-parser-bison-perl
Architecture: any
Depends: ${shlibs:Depends}, ${misc:Depends}, ${perl:Depends}
Section: perl
Description: Perl bindings for COD CIF parser
 Package provides Perl language interface for COD CIF parser.

Package: pycodcif
Architecture: any
Depends: python-argparse, ${shlibs:Depends}, ${misc:Depends}, ${python:Depends}
Description: Python bindings for COD CIF parser
 Package provides Python language interface for COD CIF parser.

Package: libcodcif
Architecture: any
Depends: ${misc:Depends}
Description: COD CIF parser
 Package provides CIF parser, written in C language.
