# Supplementary material for: COD::CIF::Parser: an error-correcting CIF parser for the Perl language
Source: J Appl Crystallogr. 2016 Feb 1;49(Pt 1):292–301. doi: 10.1107/S1600576715022396 (PMC4762566; doi:10.1107/S1600576715022396)
Supplement: Supplementary file 3 [file j-49-00292-sup3.tgz › cod-tools-1.0/debian/rules]

#!/usr/bin/make -f

include Makeconf

%:
	dh $@ --with python2

override_dh_auto_install:
	$(MAKE) install-codtools PREFIX=debian/${CODTOOLS}/usr
	$(MAKE) install-libcod-perl PREFIX=debian/${LIBCOD_PERL}/usr
	$(MAKE) install-pycodcif PREFIX=debian/${LIBCODCIF}/usr
	$(MAKE) install-libcodcif PREFIX=debian/${PYCODCIF}/usr

override_dh_builddeb:
	dh_builddeb --destdir debian

override_dh_auto_clean:
