# Supplementary material for: COD::CIF::Parser: an error-correcting CIF parser for the Perl language
Source: J Appl Crystallogr. 2016 Feb 1;49(Pt 1):292–301. doi: 10.1107/S1600576715022396 (PMC4762566; doi:10.1107/S1600576715022396)
Supplement: Supplementary file 3 [file j-49-00292-sup3.tgz › cod-tools-1.0/debian/copyright]

Format: http://www.debian.org/doc/packaging-manuals/copyright-format/1.0/
Upstream-Name: cod-tools
Upstream-Contact: Saulius Gražulis <grazulis@ibt.lt>
Source: svn://www.crystallography.net/cod-tools

Files: *
Copyright: 2005-2015, Saulius Gražulis (grazulis@ibt.lt)
License: GPL-2
 On Debian systems, the complete text of the GNU General
 Public License version 2 can be found in `/usr/share/common-licenses/GPL-2'.
