# Supplementary material for: COD::CIF::Parser: an error-correcting CIF parser for the Perl language
Source: J Appl Crystallogr. 2016 Feb 1;49(Pt 1):292–301. doi: 10.1107/S1600576715022396 (PMC4762566; doi:10.1107/S1600576715022396)
Supplement: Supplementary file 3 [file j-49-00292-sup3.tgz › cod-tools-1.0/debian/cod-tools.manpages]

doc/man/*.1
