# Supplementary material for: COD::CIF::Parser: an error-correcting CIF parser for the Perl language
Source: J Appl Crystallogr. 2016 Feb 1;49(Pt 1):292–301. doi: 10.1107/S1600576715022396 (PMC4762566; doi:10.1107/S1600576715022396)
Supplement: Supplementary file 3 [file j-49-00292-sup3.tgz › cod-tools-1.0/src/components/codcif/yy.h]

/* external declarations specific to yacc */

#ifndef __YY_H
#define __YY_H

#include <stdio.h>
#include <stdarg.h>
#include <cexceptions.h>

extern FILE *yyin;

extern int yyparse( void );
extern int yyerror( const char *message );
extern int yywarning( const char *message, cexception_t *ex );
extern int yynote( const char *message, cexception_t *ex );

/* For testing of lexical analysers: */
extern int yylex( void );
extern char *yytext;

#ifdef YYDEBUG   
   extern int yydebug;
   extern int yy_flex_debug;
#endif

#endif

void yyerrorf( const char *message, ... );
void yyverrorf( const char *message, va_list ap );
