# Supplementary material for: COD::CIF::Parser: an error-correcting CIF parser for the Perl language
Source: J Appl Crystallogr. 2016 Feb 1;49(Pt 1):292–301. doi: 10.1107/S1600576715022396 (PMC4762566; doi:10.1107/S1600576715022396)
Supplement: Supplementary file 3 [file j-49-00292-sup3.tgz › cod-tools-1.0/src/components/codcif/statistics/cif-parser-run-times.log]

2745510 0.178 /home/saulius/struct/cod/hkl/2/2228715.hkl
1926469 0.126 /home/saulius/struct/cod/hkl/2/2103879.hkl
1752675 0.120 /home/saulius/struct/cod/hkl/2/2225379.hkl
1494836 0.101 /home/saulius/struct/cod/hkl/2/2104375.hkl
1201255 0.086 /home/saulius/struct/cod/hkl/2/2219377.hkl
1197729 0.076 /home/saulius/struct/cod/hkl/2/2221844.hkl
1186060 0.077 /home/saulius/struct/cod/hkl/2/2221962.hkl
1182195 0.072 /home/saulius/struct/cod/hkl/2/2228627.hkl
1066636 0.058 /home/saulius/struct/cod/hkl/2/2104633.hkl
1041148 0.069 /home/saulius/struct/cod/hkl/2/2225232.hkl
1039022 0.067 /home/saulius/struct/cod/hkl/2/2225484.hkl
983019 0.061 /home/saulius/struct/cod/hkl/2/2225123.hkl
980662 0.060 /home/saulius/struct/cod/hkl/2/2224778.hkl
963964 0.064 /home/saulius/struct/cod/hkl/2/2017775.hkl
944975 0.063 /home/saulius/struct/cod/hkl/2/2217794.hkl
942885 0.060 /home/saulius/struct/cod/hkl/2/2217733.hkl
938164 0.058 /home/saulius/struct/cod/hkl/2/2224773.hkl
931770 0.059 /home/saulius/struct/cod/hkl/2/2229231.hkl
927506 0.059 /home/saulius/struct/cod/hkl/2/2229068.hkl
921914 0.060 /home/saulius/struct/cod/hkl/2/2104766.hkl
918980 0.058 /home/saulius/struct/cod/hkl/2/2219206.hkl
896167 0.054 /home/saulius/struct/cod/hkl/2/2226573.hkl
889446 0.061 /home/saulius/struct/cod/hkl/2/2300262.hkl
864118 0.053 /home/saulius/struct/cod/hkl/2/2104337.hkl
861582 0.054 /home/saulius/struct/cod/hkl/2/2104336.hkl
856026 0.055 /home/saulius/struct/cod/hkl/2/2017784.hkl
848251 0.083 /home/saulius/struct/cod/hkl/2/2016628.hkl
845539 0.057 /home/saulius/struct/cod/hkl/2/2226283.hkl
840586 0.056 /home/saulius/struct/cod/hkl/2/2227248.hkl
826952 0.061 /home/saulius/struct/cod/hkl/2/2104352.hkl
826754 0.054 /home/saulius/struct/cod/hkl/2/2223668.hkl
823601 0.052 /home/saulius/struct/cod/hkl/2/2104241.hkl
806667 0.050 /home/saulius/struct/cod/hkl/2/2104416.hkl
805917 0.055 /home/saulius/struct/cod/hkl/2/2220608.hkl
785417 0.051 /home/saulius/struct/cod/hkl/2/2104243.hkl
782531 0.055 /home/saulius/struct/cod/hkl/2/2017409.hkl
776852 0.052 /home/saulius/struct/cod/hkl/2/2017107.hkl
772429 0.050 /home/saulius/struct/cod/hkl/2/2104206.hkl
771525 0.051 /home/saulius/struct/cod/hkl/2/2226574.hkl
758497 0.050 /home/saulius/struct/cod/hkl/2/2224439.hkl
745023 0.049 /home/saulius/struct/cod/hkl/2/2226524.hkl
742844 0.049 /home/saulius/struct/cod/hkl/2/2227663.hkl
720138 0.049 /home/saulius/struct/cod/hkl/2/2218642.hkl
719486 0.045 /home/saulius/struct/cod/hkl/2/2017812.hkl
714389 0.047 /home/saulius/struct/cod/hkl/2/2224772.hkl
706334 0.047 /home/saulius/struct/cod/hkl/2/2016620.hkl
703041 0.048 /home/saulius/struct/cod/hkl/2/2016923.hkl
701571 0.047 /home/saulius/struct/cod/hkl/2/2227743.hkl
689437 0.044 /home/saulius/struct/cod/hkl/2/2017783.hkl
685359 0.043 /home/saulius/struct/cod/hkl/2/2219135.hkl
681425 0.045 /home/saulius/struct/cod/hkl/2/2104242.hkl
680586 0.045 /home/saulius/struct/cod/hkl/2/2220764.hkl
676466 0.043 /home/saulius/struct/cod/hkl/2/2221846.hkl
674735 0.043 /home/saulius/struct/cod/hkl/2/2222265.hkl
672001 0.044 /home/saulius/struct/cod/hkl/2/2229233.hkl
663884 0.041 /home/saulius/struct/cod/hkl/2/2227373.hkl
663519 0.044 /home/saulius/struct/cod/hkl/2/2220423.hkl
637199 0.044 /home/saulius/struct/cod/hkl/2/2217739.hkl
632212 0.042 /home/saulius/struct/cod/hkl/2/2224436.hkl
620914 0.043 /home/saulius/struct/cod/hkl/2/2221631.hkl
620237 0.041 /home/saulius/struct/cod/hkl/2/2227665.hkl
610893 0.041 /home/saulius/struct/cod/hkl/2/2229223.hkl
609666 0.040 /home/saulius/struct/cod/hkl/2/2228105.hkl
608261 0.041 /home/saulius/struct/cod/hkl/2/2221957.hkl
606445 0.042 /home/saulius/struct/cod/hkl/2/2218002.hkl
602890 0.039 /home/saulius/struct/cod/hkl/2/2225120.hkl
597453 0.036 /home/saulius/struct/cod/hkl/2/2017680.hkl
596953 0.039 /home/saulius/struct/cod/hkl/2/2227430.hkl
595491 0.043 /home/saulius/struct/cod/hkl/2/2017410.hkl
593552 0.040 /home/saulius/struct/cod/hkl/2/2217982.hkl
590327 0.036 /home/saulius/struct/cod/hkl/2/2229269.hkl
587418 0.035 /home/saulius/struct/cod/hkl/2/2218829.hkl
582946 0.040 /home/saulius/struct/cod/hkl/2/2229208.hkl
573535 0.035 /home/saulius/struct/cod/hkl/2/2224477.hkl
566607 0.040 /home/saulius/struct/cod/hkl/2/2225416.hkl
558280 0.037 /home/saulius/struct/cod/hkl/2/2223870.hkl
558124 0.041 /home/saulius/struct/cod/hkl/2/2104009.hkl
557067 0.035 /home/saulius/struct/cod/hkl/2/2104681.hkl
555278 0.037 /home/saulius/struct/cod/hkl/2/2220119.hkl
552397 0.037 /home/saulius/struct/cod/hkl/2/2218948.hkl
551934 0.035 /home/saulius/struct/cod/hkl/2/2229230.hkl
550339 0.036 /home/saulius/struct/cod/hkl/2/2228122.hkl
550225 0.036 /home/saulius/struct/cod/hkl/2/2219549.hkl
549832 0.036 /home/saulius/struct/cod/hkl/2/2224434.hkl
548698 0.037 /home/saulius/struct/cod/hkl/2/2220450.hkl
544056 0.036 /home/saulius/struct/cod/hkl/2/2225980.hkl
543963 0.036 /home/saulius/struct/cod/hkl/2/2017430.hkl
543190 0.034 /home/saulius/struct/cod/hkl/2/2227102.hkl
541546 0.035 /home/saulius/struct/cod/hkl/2/2224104.hkl
540075 0.037 /home/saulius/struct/cod/hkl/2/2224972.hkl
537522 0.036 /home/saulius/struct/cod/hkl/2/2017321.hkl
536510 0.036 /home/saulius/struct/cod/hkl/2/2017369.hkl
535975 0.037 /home/saulius/struct/cod/hkl/2/2103255.hkl
534549 0.034 /home/saulius/struct/cod/hkl/2/2016503.hkl
533972 0.036 /home/saulius/struct/cod/hkl/2/2229162.hkl
531912 0.036 /home/saulius/struct/cod/hkl/2/2228724.hkl
525502 0.033 /home/saulius/struct/cod/hkl/2/2224979.hkl
525441 0.035 /home/saulius/struct/cod/hkl/2/2225757.hkl
522069 0.035 /home/saulius/struct/cod/hkl/2/2221900.hkl
519711 0.034 /home/saulius/struct/cod/hkl/2/2225100.hkl
519420 0.034 /home/saulius/struct/cod/hkl/2/2225124.hkl
519077 0.034 /home/saulius/struct/cod/hkl/2/2226726.hkl
518183 0.035 /home/saulius/struct/cod/hkl/2/2103705.hkl
516898 0.034 /home/saulius/struct/cod/hkl/2/2220643.hkl
514259 0.038 /home/saulius/struct/cod/hkl/2/2103932.hkl
513054 0.033 /home/saulius/struct/cod/hkl/2/2225125.hkl
511858 0.034 /home/saulius/struct/cod/hkl/2/2218264.hkl
511647 0.033 /home/saulius/struct/cod/hkl/2/2220097.hkl
510976 0.033 /home/saulius/struct/cod/hkl/2/2228062.hkl
508584 0.034 /home/saulius/struct/cod/hkl/2/2104200.hkl
507763 0.033 /home/saulius/struct/cod/hkl/2/2218313.hkl
507438 0.035 /home/saulius/struct/cod/hkl/2/2226489.hkl
504780 0.034 /home/saulius/struct/cod/hkl/2/2227755.hkl
502771 0.034 /home/saulius/struct/cod/hkl/2/2218194.hkl
502480 0.034 /home/saulius/struct/cod/hkl/2/2219121.hkl
498887 0.034 /home/saulius/struct/cod/hkl/2/2017536.hkl
497593 0.031 /home/saulius/struct/cod/hkl/2/2226290.hkl
497499 0.033 /home/saulius/struct/cod/hkl/2/2217963.hkl
496484 0.032 /home/saulius/struct/cod/hkl/2/2218717.hkl
495061 0.033 /home/saulius/struct/cod/hkl/2/2218106.hkl
493799 0.033 /home/saulius/struct/cod/hkl/2/2222400.hkl
493602 0.032 /home/saulius/struct/cod/hkl/2/2224765.hkl
492603 0.030 /home/saulius/struct/cod/hkl/2/2226773.hkl
492555 0.034 /home/saulius/struct/cod/hkl/2/2222763.hkl
492501 0.031 /home/saulius/struct/cod/hkl/2/2221160.hkl
491773 0.033 /home/saulius/struct/cod/hkl/2/2225099.hkl
491504 0.032 /home/saulius/struct/cod/hkl/2/2223638.hkl
490637 0.033 /home/saulius/struct/cod/hkl/2/2228876.hkl
487813 0.031 /home/saulius/struct/cod/hkl/2/2218093.hkl
485458 0.031 /home/saulius/struct/cod/hkl/2/2225541.hkl
483907 0.033 /home/saulius/struct/cod/hkl/2/2229171.hkl
483379 0.033 /home/saulius/struct/cod/hkl/2/2224041.hkl
480665 0.031 /home/saulius/struct/cod/hkl/2/2104236.hkl
476539 0.033 /home/saulius/struct/cod/hkl/2/2221253.hkl
474862 0.030 /home/saulius/struct/cod/hkl/2/2229232.hkl
473684 0.033 /home/saulius/struct/cod/hkl/2/2104811.hkl
471991 0.033 /home/saulius/struct/cod/hkl/2/2224855.hkl
471926 0.029 /home/saulius/struct/cod/hkl/2/2017827.hkl
471144 0.032 /home/saulius/struct/cod/hkl/2/2224691.hkl
468546 0.034 /home/saulius/struct/cod/hkl/2/2104870.hkl
468231 0.034 /home/saulius/struct/cod/hkl/2/2224210.hkl
462297 0.030 /home/saulius/struct/cod/hkl/2/2222471.hkl
461111 0.033 /home/saulius/struct/cod/hkl/2/2220629.hkl
460650 0.030 /home/saulius/struct/cod/hkl/2/2226576.hkl
460529 0.030 /home/saulius/struct/cod/hkl/2/2221134.hkl
460430 0.032 /home/saulius/struct/cod/hkl/2/2225412.hkl
459073 0.034 /home/saulius/struct/cod/hkl/2/2104467.hkl
459071 0.029 /home/saulius/struct/cod/hkl/2/2219128.hkl
457239 0.030 /home/saulius/struct/cod/hkl/2/2222188.hkl
456789 0.031 /home/saulius/struct/cod/hkl/2/2224470.hkl
455896 0.029 /home/saulius/struct/cod/hkl/2/2226295.hkl
455497 0.031 /home/saulius/struct/cod/hkl/2/2228889.hkl
455330 0.029 /home/saulius/struct/cod/hkl/2/2226007.hkl
455299 0.031 /home/saulius/struct/cod/hkl/2/2228445.hkl
453868 0.029 /home/saulius/struct/cod/hkl/2/2104338.hkl
453623 0.030 /home/saulius/struct/cod/hkl/2/2227330.hkl
452767 0.029 /home/saulius/struct/cod/hkl/2/2104339.hkl
452729 0.033 /home/saulius/struct/cod/hkl/2/2219581.hkl
451333 0.030 /home/saulius/struct/cod/hkl/2/2229143.hkl
450331 0.031 /home/saulius/struct/cod/hkl/2/2223618.hkl
447370 0.028 /home/saulius/struct/cod/hkl/2/2104342.hkl
446976 0.029 /home/saulius/struct/cod/hkl/2/2227267.hkl
446821 0.028 /home/saulius/struct/cod/hkl/2/2222754.hkl
446450 0.028 /home/saulius/struct/cod/hkl/2/2221812.hkl
445910 0.028 /home/saulius/struct/cod/hkl/2/2104341.hkl
445514 0.031 /home/saulius/struct/cod/hkl/2/2229209.hkl
444726 0.029 /home/saulius/struct/cod/hkl/2/2224443.hkl
443624 0.028 /home/saulius/struct/cod/hkl/2/2225225.hkl
443124 0.030 /home/saulius/struct/cod/hkl/2/2228503.hkl
443045 0.030 /home/saulius/struct/cod/hkl/2/2223010.hkl
442675 0.031 /home/saulius/struct/cod/hkl/2/2103878.hkl
442108 0.029 /home/saulius/struct/cod/hkl/2/2224894.hkl
441938 0.029 /home/saulius/struct/cod/hkl/2/2220765.hkl
441095 0.030 /home/saulius/struct/cod/hkl/2/2226003.hkl
440677 0.029 /home/saulius/struct/cod/hkl/2/2227536.hkl
439997 0.031 /home/saulius/struct/cod/hkl/2/2218431.hkl
438699 0.029 /home/saulius/struct/cod/hkl/2/2228622.hkl
438420 0.024 /home/saulius/struct/cod/hkl/2/2103479.hkl
437803 0.033 /home/saulius/struct/cod/hkl/2/2016886.hkl
437295 0.031 /home/saulius/struct/cod/hkl/2/2103829.hkl
436120 0.028 /home/saulius/struct/cod/hkl/2/2220271.hkl
434982 0.030 /home/saulius/struct/cod/hkl/2/2221625.hkl
432473 0.028 /home/saulius/struct/cod/hkl/2/2219685.hkl
431466 0.030 /home/saulius/struct/cod/hkl/2/2220633.hkl
430157 0.027 /home/saulius/struct/cod/hkl/2/2227209.hkl
429758 0.028 /home/saulius/struct/cod/hkl/2/2016967.hkl
429176 0.029 /home/saulius/struct/cod/hkl/2/2016513.hkl
429003 0.030 /home/saulius/struct/cod/hkl/2/2221206.hkl
428455 0.027 /home/saulius/struct/cod/hkl/2/2227250.hkl
428431 0.029 /home/saulius/struct/cod/hkl/2/2225075.hkl
428289 0.026 /home/saulius/struct/cod/hkl/2/2017853.hkl
425984 0.027 /home/saulius/struct/cod/hkl/2/2217719.hkl
425590 0.026 /home/saulius/struct/cod/hkl/2/2017854.hkl
424938 0.027 /home/saulius/struct/cod/hkl/2/2226177.hkl
424283 0.029 /home/saulius/struct/cod/hkl/2/2104273.hkl
424053 0.029 /home/saulius/struct/cod/hkl/2/2016512.hkl
423402 0.028 /home/saulius/struct/cod/hkl/2/2219999.hkl
422311 0.029 /home/saulius/struct/cod/hkl/2/2228874.hkl
422114 0.028 /home/saulius/struct/cod/hkl/2/2224309.hkl
421875 0.046 /home/saulius/struct/cod/hkl/2/2225675.hkl
421808 0.029 /home/saulius/struct/cod/hkl/2/2227216.hkl
421122 0.028 /home/saulius/struct/cod/hkl/2/2227537.hkl
418183 0.027 /home/saulius/struct/cod/hkl/2/2219872.hkl
417687 0.028 /home/saulius/struct/cod/hkl/2/2016683.hkl
417337 0.028 /home/saulius/struct/cod/hkl/2/2229163.hkl
417099 0.027 /home/saulius/struct/cod/hkl/2/2226561.hkl
416495 0.026 /home/saulius/struct/cod/hkl/2/2221065.hkl
416378 0.029 /home/saulius/struct/cod/hkl/2/2222820.hkl
416318 0.026 /home/saulius/struct/cod/hkl/2/2104340.hkl
415803 0.028 /home/saulius/struct/cod/hkl/2/2017738.hkl
415100 0.027 /home/saulius/struct/cod/hkl/2/2017753.hkl
414622 0.028 /home/saulius/struct/cod/hkl/2/2017739.hkl
414365 0.027 /home/saulius/struct/cod/hkl/2/2228635.hkl
412911 0.027 /home/saulius/struct/cod/hkl/2/2229112.hkl
412813 0.027 /home/saulius/struct/cod/hkl/2/2222722.hkl
411098 0.029 /home/saulius/struct/cod/hkl/2/2222155.hkl
410760 0.029 /home/saulius/struct/cod/hkl/2/2104877.hkl
410367 0.028 /home/saulius/struct/cod/hkl/2/2222391.hkl
409509 0.026 /home/saulius/struct/cod/hkl/2/2229069.hkl
407858 0.027 /home/saulius/struct/cod/hkl/2/2222831.hkl
407286 0.028 /home/saulius/struct/cod/hkl/2/2218580.hkl
407008 0.025 /home/saulius/struct/cod/hkl/2/2220569.hkl
405215 0.027 /home/saulius/struct/cod/hkl/2/2225140.hkl
404114 0.026 /home/saulius/struct/cod/hkl/2/2217753.hkl
403876 0.027 /home/saulius/struct/cod/hkl/2/2222094.hkl
403634 0.026 /home/saulius/struct/cod/hkl/2/2223105.hkl
403589 0.027 /home/saulius/struct/cod/hkl/2/2016955.hkl
403587 0.025 /home/saulius/struct/cod/hkl/2/2227028.hkl
403516 0.026 /home/saulius/struct/cod/hkl/2/2017796.hkl
403182 0.027 /home/saulius/struct/cod/hkl/2/2219758.hkl
403143 0.029 /home/saulius/struct/cod/hkl/2/2218846.hkl
403111 0.028 /home/saulius/struct/cod/hkl/2/2218319.hkl
402746 0.026 /home/saulius/struct/cod/hkl/2/2222119.hkl
401583 0.028 /home/saulius/struct/cod/hkl/2/2222380.hkl
401235 0.026 /home/saulius/struct/cod/hkl/2/2226991.hkl
400397 0.026 /home/saulius/struct/cod/hkl/2/2017524.hkl
399368 0.027 /home/saulius/struct/cod/hkl/2/2227111.hkl
397678 0.027 /home/saulius/struct/cod/hkl/2/2228723.hkl
397567 0.025 /home/saulius/struct/cod/hkl/2/2104374.hkl
396750 0.027 /home/saulius/struct/cod/hkl/2/2225069.hkl
396728 0.027 /home/saulius/struct/cod/hkl/2/2222929.hkl
396307 0.026 /home/saulius/struct/cod/hkl/2/2227161.hkl
396117 0.027 /home/saulius/struct/cod/hkl/2/2016950.hkl
396116 0.026 /home/saulius/struct/cod/hkl/2/2223517.hkl
396057 0.024 /home/saulius/struct/cod/hkl/2/2017643.hkl
395604 0.028 /home/saulius/struct/cod/hkl/2/2220213.hkl
395445 0.027 /home/saulius/struct/cod/hkl/2/2222322.hkl
395288 0.025 /home/saulius/struct/cod/hkl/2/2218507.hkl
394083 0.027 /home/saulius/struct/cod/hkl/2/2225633.hkl
394020 0.028 /home/saulius/struct/cod/hkl/2/2223675.hkl
392597 0.026 /home/saulius/struct/cod/hkl/2/2219396.hkl
392062 0.028 /home/saulius/struct/cod/hkl/2/2224226.hkl
391473 0.028 /home/saulius/struct/cod/hkl/2/2226394.hkl
390831 0.026 /home/saulius/struct/cod/hkl/2/2104287.hkl
390459 0.025 /home/saulius/struct/cod/hkl/2/2228983.hkl
389715 0.025 /home/saulius/struct/cod/hkl/2/2224444.hkl
389283 0.026 /home/saulius/struct/cod/hkl/2/2017860.hkl
389199 0.027 /home/saulius/struct/cod/hkl/2/2220552.hkl
388984 0.025 /home/saulius/struct/cod/hkl/2/2222401.hkl
388812 0.027 /home/saulius/struct/cod/hkl/2/2017844.hkl
388718 0.026 /home/saulius/struct/cod/hkl/2/2222888.hkl
388459 0.027 /home/saulius/struct/cod/hkl/2/2104172.hkl
387838 0.027 /home/saulius/struct/cod/hkl/2/2218360.hkl
387607 0.026 /home/saulius/struct/cod/hkl/2/2220297.hkl
387341 0.024 /home/saulius/struct/cod/hkl/2/2224766.hkl
386905 0.025 /home/saulius/struct/cod/hkl/2/2104417.hkl
386376 0.025 /home/saulius/struct/cod/hkl/2/2224278.hkl
385735 0.028 /home/saulius/struct/cod/hkl/2/2104869.hkl
383989 0.025 /home/saulius/struct/cod/hkl/2/2223352.hkl
383669 0.026 /home/saulius/struct/cod/hkl/2/2228280.hkl
382743 0.026 /home/saulius/struct/cod/hkl/2/2223720.hkl
382442 0.027 /home/saulius/struct/cod/hkl/2/2220630.hkl
381187 0.026 /home/saulius/struct/cod/hkl/2/2016517.hkl
380730 0.025 /home/saulius/struct/cod/hkl/2/2219390.hkl
379924 0.027 /home/saulius/struct/cod/hkl/2/2223037.hkl
378691 0.025 /home/saulius/struct/cod/hkl/2/2224835.hkl
378247 0.025 /home/saulius/struct/cod/hkl/2/2220015.hkl
376860 0.025 /home/saulius/struct/cod/hkl/2/2220383.hkl
376578 0.025 /home/saulius/struct/cod/hkl/2/2223009.hkl
375721 0.023 /home/saulius/struct/cod/hkl/2/2226509.hkl
375708 0.027 /home/saulius/struct/cod/hkl/2/2218248.hkl
375337 0.025 /home/saulius/struct/cod/hkl/2/2224123.hkl
375309 0.026 /home/saulius/struct/cod/hkl/2/2016939.hkl
374617 0.026 /home/saulius/struct/cod/hkl/2/2224897.hkl
374220 0.025 /home/saulius/struct/cod/hkl/2/2226992.hkl
373893 0.024 /home/saulius/struct/cod/hkl/2/2219486.hkl
373669 0.026 /home/saulius/struct/cod/hkl/2/2104349.hkl
373417 0.026 /home/saulius/struct/cod/hkl/2/2226137.hkl
373207 0.026 /home/saulius/struct/cod/hkl/2/2222557.hkl
372939 0.025 /home/saulius/struct/cod/hkl/2/2219352.hkl
372924 0.024 /home/saulius/struct/cod/hkl/2/2229293.hkl
372905 0.024 /home/saulius/struct/cod/hkl/2/2224600.hkl
372840 0.026 /home/saulius/struct/cod/hkl/2/2222430.hkl
372033 0.027 /home/saulius/struct/cod/hkl/2/2104800.hkl
370620 0.024 /home/saulius/struct/cod/hkl/2/2226210.hkl
370450 0.025 /home/saulius/struct/cod/hkl/2/2225970.hkl
370393 0.025 /home/saulius/struct/cod/hkl/2/2104802.hkl
368866 0.024 /home/saulius/struct/cod/hkl/2/2220879.hkl
368521 0.025 /home/saulius/struct/cod/hkl/2/2224977.hkl
367962 0.025 /home/saulius/struct/cod/hkl/2/2219447.hkl
366770 0.023 /home/saulius/struct/cod/hkl/2/2223094.hkl
366349 0.024 /home/saulius/struct/cod/hkl/2/2227154.hkl
365864 0.024 /home/saulius/struct/cod/hkl/2/2220695.hkl
365745 0.024 /home/saulius/struct/cod/hkl/2/2227626.hkl
365468 0.026 /home/saulius/struct/cod/hkl/2/2227674.hkl
364911 0.024 /home/saulius/struct/cod/hkl/2/2220256.hkl
364772 0.024 /home/saulius/struct/cod/hkl/2/2226271.hkl
363422 0.024 /home/saulius/struct/cod/hkl/2/2220178.hkl
362942 0.024 /home/saulius/struct/cod/hkl/2/2016561.hkl
362844 0.024 /home/saulius/struct/cod/hkl/2/2218185.hkl
362823 0.022 /home/saulius/struct/cod/hkl/2/2226134.hkl
362399 0.024 /home/saulius/struct/cod/hkl/2/2219793.hkl
361940 0.025 /home/saulius/struct/cod/hkl/2/2017896.hkl
361817 0.024 /home/saulius/struct/cod/hkl/2/2104240.hkl
361760 0.025 /home/saulius/struct/cod/hkl/2/2220562.hkl
361724 0.042 /home/saulius/struct/cod/hkl/2/2229301.hkl
361669 0.025 /home/saulius/struct/cod/hkl/2/2103475.hkl
361393 0.021 /home/saulius/struct/cod/hkl/2/2016515.hkl
360932 0.023 /home/saulius/struct/cod/hkl/2/2221871.hkl
360152 0.024 /home/saulius/struct/cod/hkl/2/2224989.hkl
360056 0.024 /home/saulius/struct/cod/hkl/2/2224597.hkl
359749 0.024 /home/saulius/struct/cod/hkl/2/2225829.hkl
359390 0.025 /home/saulius/struct/cod/hkl/2/2227769.hkl
359292 0.024 /home/saulius/struct/cod/hkl/2/2218344.hkl
359181 0.025 /home/saulius/struct/cod/hkl/2/2225634.hkl
358634 0.026 /home/saulius/struct/cod/hkl/2/2016707.hkl
357971 0.024 /home/saulius/struct/cod/hkl/2/2226313.hkl
356891 0.024 /home/saulius/struct/cod/hkl/2/2229160.hkl
356742 0.024 /home/saulius/struct/cod/hkl/2/2223845.hkl
356547 0.023 /home/saulius/struct/cod/hkl/2/2228362.hkl
356525 0.023 /home/saulius/struct/cod/hkl/2/2017766.hkl
356167 0.025 /home/saulius/struct/cod/hkl/2/2219144.hkl
355053 0.023 /home/saulius/struct/cod/hkl/2/2226514.hkl
354088 0.025 /home/saulius/struct/cod/hkl/2/2104672.hkl
353722 0.026 /home/saulius/struct/cod/hkl/2/2220123.hkl
353474 0.023 /home/saulius/struct/cod/hkl/2/2218766.hkl
353406 0.023 /home/saulius/struct/cod/hkl/2/2228392.hkl
352888 0.025 /home/saulius/struct/cod/hkl/2/2225800.hkl
352722 0.024 /home/saulius/struct/cod/hkl/2/2221882.hkl
352568 0.022 /home/saulius/struct/cod/hkl/2/2226460.hkl
351948 0.025 /home/saulius/struct/cod/hkl/2/2017473.hkl
351720 0.024 /home/saulius/struct/cod/hkl/2/2228004.hkl
350962 0.024 /home/saulius/struct/cod/hkl/2/2224011.hkl
349975 0.024 /home/saulius/struct/cod/hkl/2/2220653.hkl
349960 0.023 /home/saulius/struct/cod/hkl/2/2218370.hkl
349304 0.024 /home/saulius/struct/cod/hkl/2/2228537.hkl
348830 0.023 /home/saulius/struct/cod/hkl/2/2103293.hkl
347754 0.023 /home/saulius/struct/cod/hkl/2/2017737.hkl
347512 0.023 /home/saulius/struct/cod/hkl/2/2227429.hkl
347337 0.023 /home/saulius/struct/cod/hkl/2/2222476.hkl
347226 0.024 /home/saulius/struct/cod/hkl/2/2219803.hkl
346642 0.022 /home/saulius/struct/cod/hkl/2/2226052.hkl
346073 0.024 /home/saulius/struct/cod/hkl/2/2104271.hkl
345973 0.023 /home/saulius/struct/cod/hkl/2/2225423.hkl
345645 0.020 /home/saulius/struct/cod/hkl/2/2103845.hkl
345395 0.023 /home/saulius/struct/cod/hkl/2/2227268.hkl
344859 0.023 /home/saulius/struct/cod/hkl/2/2227930.hkl
344744 0.022 /home/saulius/struct/cod/hkl/2/2227077.hkl
344035 0.023 /home/saulius/struct/cod/hkl/2/2227392.hkl
343968 0.024 /home/saulius/struct/cod/hkl/2/2016958.hkl
343603 0.023 /home/saulius/struct/cod/hkl/2/2224298.hkl
343381 0.022 /home/saulius/struct/cod/hkl/2/2017326.hkl
343150 0.023 /home/saulius/struct/cod/hkl/2/2228232.hkl
343017 0.024 /home/saulius/struct/cod/hkl/2/2220387.hkl
342874 0.024 /home/saulius/struct/cod/hkl/2/2222953.hkl
342495 0.022 /home/saulius/struct/cod/hkl/2/2017288.hkl
342493 0.023 /home/saulius/struct/cod/hkl/2/2223730.hkl
340744 0.022 /home/saulius/struct/cod/hkl/2/2103292.hkl
340139 0.022 /home/saulius/struct/cod/hkl/2/2016619.hkl
339788 0.022 /home/saulius/struct/cod/hkl/2/2226432.hkl
339365 0.024 /home/saulius/struct/cod/hkl/2/2016924.hkl
338931 0.022 /home/saulius/struct/cod/hkl/2/2227115.hkl
337966 0.021 /home/saulius/struct/cod/hkl/2/2219276.hkl
337957 0.024 /home/saulius/struct/cod/hkl/2/2226170.hkl
337645 0.022 /home/saulius/struct/cod/hkl/2/2227342.hkl
337160 0.023 /home/saulius/struct/cod/hkl/2/2219159.hkl
337062 0.022 /home/saulius/struct/cod/hkl/2/2229075.hkl
337059 0.022 /home/saulius/struct/cod/hkl/2/2221021.hkl
336833 0.023 /home/saulius/struct/cod/hkl/2/2103291.hkl
336671 0.021 /home/saulius/struct/cod/hkl/2/2228320.hkl
336179 0.023 /home/saulius/struct/cod/hkl/2/2221518.hkl
335943 0.023 /home/saulius/struct/cod/hkl/2/2226821.hkl
334165 0.022 /home/saulius/struct/cod/hkl/2/2225210.hkl
333601 0.022 /home/saulius/struct/cod/hkl/2/2227945.hkl
333349 0.023 /home/saulius/struct/cod/hkl/2/2223989.hkl
332647 0.023 /home/saulius/struct/cod/hkl/2/2220288.hkl
332069 0.024 /home/saulius/struct/cod/hkl/2/2225195.hkl
332030 0.021 /home/saulius/struct/cod/hkl/2/2017446.hkl
332004 0.025 /home/saulius/struct/cod/hkl/2/2228793.hkl
331702 0.022 /home/saulius/struct/cod/hkl/2/2220870.hkl
330751 0.022 /home/saulius/struct/cod/hkl/2/2224511.hkl
330713 0.021 /home/saulius/struct/cod/hkl/2/2104235.hkl
330391 0.022 /home/saulius/struct/cod/hkl/2/2228097.hkl
329955 0.022 /home/saulius/struct/cod/hkl/2/2221881.hkl
329868 0.024 /home/saulius/struct/cod/hkl/2/2225263.hkl
329807 0.021 /home/saulius/struct/cod/hkl/2/2224853.hkl
329417 0.022 /home/saulius/struct/cod/hkl/2/2223471.hkl
328722 0.021 /home/saulius/struct/cod/hkl/2/2227932.hkl
328555 0.022 /home/saulius/struct/cod/hkl/2/2219964.hkl
328477 0.021 /home/saulius/struct/cod/hkl/2/2103880.hkl
328371 0.024 /home/saulius/struct/cod/hkl/2/2226487.hkl
327982 0.022 /home/saulius/struct/cod/hkl/2/2227223.hkl
327556 0.022 /home/saulius/struct/cod/hkl/2/2218414.hkl
327548 0.024 /home/saulius/struct/cod/hkl/2/2228171.hkl
327155 0.022 /home/saulius/struct/cod/hkl/2/2222506.hkl
326680 0.022 /home/saulius/struct/cod/hkl/2/2226066.hkl
326459 0.022 /home/saulius/struct/cod/hkl/2/2218045.hkl
326121 0.022 /home/saulius/struct/cod/hkl/2/2219873.hkl
326110 0.023 /home/saulius/struct/cod/hkl/2/2222478.hkl
325808 0.021 /home/saulius/struct/cod/hkl/2/2017055.hkl
325573 0.022 /home/saulius/struct/cod/hkl/2/2228505.hkl
325541 0.022 /home/saulius/struct/cod/hkl/2/2218679.hkl
325326 0.023 /home/saulius/struct/cod/hkl/2/2228332.hkl
324985 0.022 /home/saulius/struct/cod/hkl/2/2016738.hkl
324679 0.021 /home/saulius/struct/cod/hkl/2/2222676.hkl
324166 0.023 /home/saulius/struct/cod/hkl/2/2017607.hkl
324144 0.021 /home/saulius/struct/cod/hkl/2/2226736.hkl
323948 0.023 /home/saulius/struct/cod/hkl/2/2103461.hkl
323844 0.021 /home/saulius/struct/cod/hkl/2/2225979.hkl
323494 0.023 /home/saulius/struct/cod/hkl/2/2223478.hkl
323126 0.021 /home/saulius/struct/cod/hkl/2/2217981.hkl
322662 0.021 /home/saulius/struct/cod/hkl/2/2218251.hkl
322624 0.021 /home/saulius/struct/cod/hkl/2/2103727.hkl
322454 0.022 /home/saulius/struct/cod/hkl/2/2103440.hkl
322059 0.023 /home/saulius/struct/cod/hkl/2/2222061.hkl
321962 0.021 /home/saulius/struct/cod/hkl/2/2219896.hkl
321888 0.021 /home/saulius/struct/cod/hkl/2/2224790.hkl
321280 0.022 /home/saulius/struct/cod/hkl/2/2016629.hkl
321240 0.021 /home/saulius/struct/cod/hkl/2/2224096.hkl
321168 0.022 /home/saulius/struct/cod/hkl/2/2220684.hkl
320843 0.021 /home/saulius/struct/cod/hkl/2/2217951.hkl
320212 0.022 /home/saulius/struct/cod/hkl/2/2016865.hkl
319785 0.021 /home/saulius/struct/cod/hkl/2/2224876.hkl
319326 0.022 /home/saulius/struct/cod/hkl/2/2225098.hkl
319159 0.018 /home/saulius/struct/cod/hkl/2/2104008.hkl
319057 0.021 /home/saulius/struct/cod/hkl/2/2226087.hkl
318822 0.021 /home/saulius/struct/cod/hkl/2/2226677.hkl
318574 0.021 /home/saulius/struct/cod/hkl/2/2222644.hkl
318412 0.022 /home/saulius/struct/cod/hkl/2/2218814.hkl
318366 0.020 /home/saulius/struct/cod/hkl/2/2217814.hkl
318045 0.023 /home/saulius/struct/cod/hkl/2/2218859.hkl
317953 0.022 /home/saulius/struct/cod/hkl/2/2222180.hkl
317410 0.021 /home/saulius/struct/cod/hkl/2/2220655.hkl
317207 0.023 /home/saulius/struct/cod/hkl/2/2103320.hkl
316856 0.021 /home/saulius/struct/cod/hkl/2/2225428.hkl
316772 0.021 /home/saulius/struct/cod/hkl/2/2218070.hkl
316738 0.020 /home/saulius/struct/cod/hkl/2/2227905.hkl
316558 0.021 /home/saulius/struct/cod/hkl/2/2017059.hkl
316165 0.021 /home/saulius/struct/cod/hkl/2/2223641.hkl
316057 0.022 /home/saulius/struct/cod/hkl/2/2220198.hkl
316002 0.023 /home/saulius/struct/cod/hkl/2/2228839.hkl
315838 0.022 /home/saulius/struct/cod/hkl/2/2225220.hkl
314511 0.021 /home/saulius/struct/cod/hkl/2/2223876.hkl
314503 0.021 /home/saulius/struct/cod/hkl/2/2223834.hkl
314496 0.022 /home/saulius/struct/cod/hkl/2/2222465.hkl
314216 0.022 /home/saulius/struct/cod/hkl/2/2228859.hkl
314161 0.022 /home/saulius/struct/cod/hkl/2/2229268.hkl
313455 0.027 /home/saulius/struct/cod/hkl/2/2218609.hkl
313270 0.023 /home/saulius/struct/cod/hkl/2/2228709.hkl
313152 0.021 /home/saulius/struct/cod/hkl/2/2227909.hkl
312833 0.022 /home/saulius/struct/cod/hkl/2/2225387.hkl
312816 0.022 /home/saulius/struct/cod/hkl/2/2227246.hkl
312752 0.022 /home/saulius/struct/cod/hkl/2/2016618.hkl
312676 0.021 /home/saulius/struct/cod/hkl/2/2228580.hkl
312431 0.024 /home/saulius/struct/cod/hkl/2/2104447.hkl
312423 0.021 /home/saulius/struct/cod/hkl/2/2104239.hkl
311810 0.021 /home/saulius/struct/cod/hkl/2/2017428.hkl
311030 0.020 /home/saulius/struct/cod/hkl/2/2224836.hkl
310606 0.021 /home/saulius/struct/cod/hkl/2/2017936.hkl
310211 0.022 /home/saulius/struct/cod/hkl/2/2220158.hkl
309982 0.022 /home/saulius/struct/cod/hkl/2/2226953.hkl
309909 0.019 /home/saulius/struct/cod/hkl/2/2017027.hkl
309873 0.020 /home/saulius/struct/cod/hkl/2/2227245.hkl
308518 0.021 /home/saulius/struct/cod/hkl/2/2227335.hkl
308276 0.021 /home/saulius/struct/cod/hkl/2/2221961.hkl
307949 0.021 /home/saulius/struct/cod/hkl/2/2219989.hkl
307532 0.021 /home/saulius/struct/cod/hkl/2/2218643.hkl
307528 0.021 /home/saulius/struct/cod/hkl/2/2016866.hkl
307469 0.021 /home/saulius/struct/cod/hkl/2/2221140.hkl
307417 0.020 /home/saulius/struct/cod/hkl/2/2017427.hkl
307145 0.020 /home/saulius/struct/cod/hkl/2/2217829.hkl
307024 0.020 /home/saulius/struct/cod/hkl/2/2221510.hkl
306736 0.020 /home/saulius/struct/cod/hkl/2/2225064.hkl
306704 0.021 /home/saulius/struct/cod/hkl/2/2104272.hkl
306628 0.022 /home/saulius/struct/cod/hkl/2/2104673.hkl
306595 0.021 /home/saulius/struct/cod/hkl/2/2221741.hkl
306304 0.021 /home/saulius/struct/cod/hkl/2/2218864.hkl
306017 0.021 /home/saulius/struct/cod/hkl/2/2222389.hkl
305983 0.020 /home/saulius/struct/cod/hkl/2/2219808.hkl
305978 0.021 /home/saulius/struct/cod/hkl/2/2218952.hkl
305792 0.021 /home/saulius/struct/cod/hkl/2/2218715.hkl
305780 0.020 /home/saulius/struct/cod/hkl/2/2218243.hkl
305355 0.019 /home/saulius/struct/cod/hkl/2/2016921.hkl
304347 0.020 /home/saulius/struct/cod/hkl/2/2222009.hkl
303905 0.021 /home/saulius/struct/cod/hkl/2/2222748.hkl
303828 0.021 /home/saulius/struct/cod/hkl/2/2017661.hkl
303821 0.019 /home/saulius/struct/cod/hkl/2/2104091.hkl
303755 0.021 /home/saulius/struct/cod/hkl/2/2225494.hkl
303640 0.023 /home/saulius/struct/cod/hkl/2/2222917.hkl
303110 0.020 /home/saulius/struct/cod/hkl/2/2016819.hkl
303003 0.019 /home/saulius/struct/cod/hkl/2/2226240.hkl
302817 0.021 /home/saulius/struct/cod/hkl/2/2222697.hkl
302749 0.021 /home/saulius/struct/cod/hkl/2/2224048.hkl
302320 0.019 /home/saulius/struct/cod/hkl/2/2104090.hkl
302180 0.022 /home/saulius/struct/cod/hkl/2/2017429.hkl
301886 0.019 /home/saulius/struct/cod/hkl/2/2218073.hkl
301766 0.019 /home/saulius/struct/cod/hkl/2/2225016.hkl
301723 0.021 /home/saulius/struct/cod/hkl/2/2225540.hkl
301326 0.021 /home/saulius/struct/cod/hkl/2/2219063.hkl
301098 0.021 /home/saulius/struct/cod/hkl/2/2218247.hkl
301098 0.022 /home/saulius/struct/cod/hkl/2/2223794.hkl
300505 0.020 /home/saulius/struct/cod/hkl/2/2220849.hkl
299692 0.022 /home/saulius/struct/cod/hkl/2/2223644.hkl
299345 0.020 /home/saulius/struct/cod/hkl/2/2223844.hkl
299016 0.021 /home/saulius/struct/cod/hkl/2/2103441.hkl
298411 0.020 /home/saulius/struct/cod/hkl/2/2225380.hkl
298318 0.019 /home/saulius/struct/cod/hkl/2/2218812.hkl
297997 0.021 /home/saulius/struct/cod/hkl/2/2224314.hkl
297860 0.021 /home/saulius/struct/cod/hkl/2/2223686.hkl
297592 0.020 /home/saulius/struct/cod/hkl/2/2017408.hkl
297592 0.021 /home/saulius/struct/cod/hkl/2/2217875.hkl
296595 0.021 /home/saulius/struct/cod/hkl/2/2227989.hkl
296314 0.021 /home/saulius/struct/cod/hkl/2/2227323.hkl
296176 0.021 /home/saulius/struct/cod/hkl/2/2225721.hkl
295918 0.019 /home/saulius/struct/cod/hkl/2/2226153.hkl
295804 0.022 /home/saulius/struct/cod/hkl/2/2225932.hkl
295548 0.021 /home/saulius/struct/cod/hkl/2/2227796.hkl
295497 0.022 /home/saulius/struct/cod/hkl/2/2103651.hkl
295455 0.021 /home/saulius/struct/cod/hkl/2/2222520.hkl
295415 0.020 /home/saulius/struct/cod/hkl/2/2218433.hkl
295397 0.021 /home/saulius/struct/cod/hkl/2/2219637.hkl
295090 0.020 /home/saulius/struct/cod/hkl/2/2220458.hkl
295070 0.020 /home/saulius/struct/cod/hkl/2/2218939.hkl
294965 0.020 /home/saulius/struct/cod/hkl/2/2224440.hkl
294388 0.021 /home/saulius/struct/cod/hkl/2/2227123.hkl
294337 0.019 /home/saulius/struct/cod/hkl/2/2218811.hkl
293729 0.019 /home/saulius/struct/cod/hkl/2/2228989.hkl
293661 0.022 /home/saulius/struct/cod/hkl/2/2229100.hkl
293626 0.021 /home/saulius/struct/cod/hkl/2/2220364.hkl
293515 0.020 /home/saulius/struct/cod/hkl/2/2219632.hkl
293305 0.020 /home/saulius/struct/cod/hkl/2/2104113.hkl
292814 0.020 /home/saulius/struct/cod/hkl/2/2224980.hkl
292566 0.020 /home/saulius/struct/cod/hkl/2/2017550.hkl
291725 0.020 /home/saulius/struct/cod/hkl/2/2226347.hkl
291676 0.021 /home/saulius/struct/cod/hkl/2/2224789.hkl
291494 0.020 /home/saulius/struct/cod/hkl/2/2016945.hkl
290835 0.020 /home/saulius/struct/cod/hkl/2/2219684.hkl
290755 0.020 /home/saulius/struct/cod/hkl/2/2228231.hkl
290566 0.021 /home/saulius/struct/cod/hkl/2/2222261.hkl
290400 0.021 /home/saulius/struct/cod/hkl/2/2218815.hkl
290274 0.019 /home/saulius/struct/cod/hkl/2/2223807.hkl
290059 0.020 /home/saulius/struct/cod/hkl/2/2226796.hkl
290041 0.021 /home/saulius/struct/cod/hkl/2/2226469.hkl
289949 0.021 /home/saulius/struct/cod/hkl/2/2104446.hkl
289666 0.020 /home/saulius/struct/cod/hkl/2/2223963.hkl
289390 0.019 /home/saulius/struct/cod/hkl/2/2223365.hkl
289327 0.020 /home/saulius/struct/cod/hkl/2/2217738.hkl
289178 0.021 /home/saulius/struct/cod/hkl/2/2228836.hkl
288725 0.020 /home/saulius/struct/cod/hkl/2/2220599.hkl
288172 0.020 /home/saulius/struct/cod/hkl/2/2017443.hkl
288087 0.018 /home/saulius/struct/cod/hkl/2/2226859.hkl
288000 0.020 /home/saulius/struct/cod/hkl/2/2228865.hkl
287669 0.020 /home/saulius/struct/cod/hkl/2/2221570.hkl
287502 0.021 /home/saulius/struct/cod/hkl/2/2219507.hkl
287477 0.018 /home/saulius/struct/cod/hkl/2/2225986.hkl
286933 0.020 /home/saulius/struct/cod/hkl/2/2221609.hkl
286924 0.020 /home/saulius/struct/cod/hkl/2/2104812.hkl
286863 0.016 /home/saulius/struct/cod/hkl/2/2017490.hkl
286406 0.019 /home/saulius/struct/cod/hkl/2/2225134.hkl
286342 0.020 /home/saulius/struct/cod/hkl/2/2226727.hkl
286154 0.019 /home/saulius/struct/cod/hkl/2/2219850.hkl
286021 0.020 /home/saulius/struct/cod/hkl/2/2228790.hkl
285966 0.020 /home/saulius/struct/cod/hkl/2/2219419.hkl
285891 0.020 /home/saulius/struct/cod/hkl/2/2219371.hkl
285754 0.020 /home/saulius/struct/cod/hkl/2/2223012.hkl
285739 0.020 /home/saulius/struct/cod/hkl/2/2228297.hkl
285548 0.019 /home/saulius/struct/cod/hkl/2/2016518.hkl
285395 0.020 /home/saulius/struct/cod/hkl/2/2228961.hkl
285207 0.019 /home/saulius/struct/cod/hkl/2/2226180.hkl
284995 0.020 /home/saulius/struct/cod/hkl/2/2017903.hkl
284857 0.021 /home/saulius/struct/cod/hkl/2/2229109.hkl
284601 0.021 /home/saulius/struct/cod/hkl/2/2222975.hkl
284325 0.020 /home/saulius/struct/cod/hkl/2/2220371.hkl
284297 0.021 /home/saulius/struct/cod/hkl/2/2227301.hkl
284257 0.036 /home/saulius/struct/cod/hkl/2/2017433.hkl
284147 0.019 /home/saulius/struct/cod/hkl/2/2017811.hkl
284046 0.019 /home/saulius/struct/cod/hkl/2/2226455.hkl
283940 0.019 /home/saulius/struct/cod/hkl/2/2226511.hkl
283823 0.020 /home/saulius/struct/cod/hkl/2/2104682.hkl
283590 0.019 /home/saulius/struct/cod/hkl/2/2225389.hkl
283192 0.018 /home/saulius/struct/cod/hkl/2/2219204.hkl
283109 0.020 /home/saulius/struct/cod/hkl/2/2225553.hkl
283087 0.019 /home/saulius/struct/cod/hkl/2/2219973.hkl
282937 0.019 /home/saulius/struct/cod/hkl/2/2221014.hkl
282833 0.019 /home/saulius/struct/cod/hkl/2/2223487.hkl
282812 0.020 /home/saulius/struct/cod/hkl/2/2228830.hkl
282737 0.019 /home/saulius/struct/cod/hkl/2/2222973.hkl
282561 0.019 /home/saulius/struct/cod/hkl/2/2017695.hkl
282267 0.020 /home/saulius/struct/cod/hkl/2/2225753.hkl
281572 0.018 /home/saulius/struct/cod/hkl/2/2017130.hkl
281470 0.020 /home/saulius/struct/cod/hkl/2/2224648.hkl
281165 0.020 /home/saulius/struct/cod/hkl/2/2218074.hkl
281151 0.019 /home/saulius/struct/cod/hkl/2/2223619.hkl
280547 0.020 /home/saulius/struct/cod/hkl/2/2224788.hkl
280474 0.020 /home/saulius/struct/cod/hkl/2/2227766.hkl
280233 0.016 /home/saulius/struct/cod/hkl/2/2017190.hkl
280186 0.019 /home/saulius/struct/cod/hkl/2/2227130.hkl
279930 0.020 /home/saulius/struct/cod/hkl/2/2220950.hkl
279814 0.020 /home/saulius/struct/cod/hkl/2/2221297.hkl
279477 0.018 /home/saulius/struct/cod/hkl/2/2223914.hkl
279263 0.019 /home/saulius/struct/cod/hkl/2/2226538.hkl
279249 0.019 /home/saulius/struct/cod/hkl/2/2219986.hkl
279127 0.019 /home/saulius/struct/cod/hkl/2/2103881.hkl
278802 0.019 /home/saulius/struct/cod/hkl/2/2224862.hkl
278059 0.019 /home/saulius/struct/cod/hkl/2/2220861.hkl
278030 0.020 /home/saulius/struct/cod/hkl/2/2228364.hkl
277927 0.019 /home/saulius/struct/cod/hkl/2/2218228.hkl
277829 0.018 /home/saulius/struct/cod/hkl/2/2104238.hkl
277798 0.020 /home/saulius/struct/cod/hkl/2/2228741.hkl
277655 0.019 /home/saulius/struct/cod/hkl/2/2104875.hkl
277449 0.020 /home/saulius/struct/cod/hkl/2/2220455.hkl
277282 0.019 /home/saulius/struct/cod/hkl/2/2221246.hkl
277038 0.019 /home/saulius/struct/cod/hkl/2/2017192.hkl
277035 0.020 /home/saulius/struct/cod/hkl/2/2221085.hkl
276986 0.018 /home/saulius/struct/cod/hkl/2/2016811.hkl
276980 0.019 /home/saulius/struct/cod/hkl/2/2223294.hkl
276936 0.019 /home/saulius/struct/cod/hkl/2/2222635.hkl
276924 0.020 /home/saulius/struct/cod/hkl/2/2016482.hkl
276789 0.019 /home/saulius/struct/cod/hkl/2/2224804.hkl
276755 0.020 /home/saulius/struct/cod/hkl/2/2229161.hkl
276389 0.018 /home/saulius/struct/cod/hkl/2/2226112.hkl
276085 0.019 /home/saulius/struct/cod/hkl/2/2228466.hkl
275858 0.018 /home/saulius/struct/cod/hkl/2/2219931.hkl
275730 0.019 /home/saulius/struct/cod/hkl/2/2220157.hkl
275449 0.020 /home/saulius/struct/cod/hkl/2/2227970.hkl
275429 0.019 /home/saulius/struct/cod/hkl/2/2225233.hkl
275072 0.020 /home/saulius/struct/cod/hkl/2/2225714.hkl
275005 0.019 /home/saulius/struct/cod/hkl/2/2227327.hkl
274979 0.019 /home/saulius/struct/cod/hkl/2/2226184.hkl
274881 0.018 /home/saulius/struct/cod/hkl/2/2224874.hkl
274248 0.019 /home/saulius/struct/cod/hkl/2/2220045.hkl
274182 0.019 /home/saulius/struct/cod/hkl/2/2017294.hkl
274103 0.019 /home/saulius/struct/cod/hkl/2/2223116.hkl
274091 0.018 /home/saulius/struct/cod/hkl/2/2218526.hkl
273765 0.019 /home/saulius/struct/cod/hkl/2/2219572.hkl
273710 0.020 /home/saulius/struct/cod/hkl/2/2223688.hkl
273606 0.018 /home/saulius/struct/cod/hkl/2/2227240.hkl
273600 0.018 /home/saulius/struct/cod/hkl/2/2104288.hkl
273583 0.019 /home/saulius/struct/cod/hkl/2/2220945.hkl
273445 0.019 /home/saulius/struct/cod/hkl/2/2221195.hkl
273204 0.020 /home/saulius/struct/cod/hkl/2/2217854.hkl
273163 0.019 /home/saulius/struct/cod/hkl/2/2219847.hkl
273047 0.019 /home/saulius/struct/cod/hkl/2/2017026.hkl
272840 0.019 /home/saulius/struct/cod/hkl/2/2228042.hkl
272756 0.020 /home/saulius/struct/cod/hkl/2/2223966.hkl
272371 0.019 /home/saulius/struct/cod/hkl/2/2224164.hkl
272152 0.019 /home/saulius/struct/cod/hkl/2/2017721.hkl
271979 0.020 /home/saulius/struct/cod/hkl/2/2226590.hkl
271976 0.020 /home/saulius/struct/cod/hkl/2/2104801.hkl
271930 0.019 /home/saulius/struct/cod/hkl/2/2017156.hkl
271866 0.019 /home/saulius/struct/cod/hkl/2/2221903.hkl
271833 0.018 /home/saulius/struct/cod/hkl/2/2222739.hkl
271753 0.018 /home/saulius/struct/cod/hkl/2/2223600.hkl
271745 0.018 /home/saulius/struct/cod/hkl/2/2224532.hkl
271615 0.018 /home/saulius/struct/cod/hkl/2/2016521.hkl
271435 0.019 /home/saulius/struct/cod/hkl/2/2217882.hkl
271156 0.019 /home/saulius/struct/cod/hkl/2/2017620.hkl
271080 0.018 /home/saulius/struct/cod/hkl/2/2220554.hkl
270793 0.019 /home/saulius/struct/cod/hkl/2/2224925.hkl
270765 0.018 /home/saulius/struct/cod/hkl/2/2017804.hkl
270383 0.018 /home/saulius/struct/cod/hkl/2/2227903.hkl
270244 0.018 /home/saulius/struct/cod/hkl/2/2218317.hkl
270168 0.018 /home/saulius/struct/cod/hkl/2/2103294.hkl
270152 0.018 /home/saulius/struct/cod/hkl/2/2224400.hkl
270067 0.036 /home/saulius/struct/cod/hkl/2/2229121.hkl
269916 0.019 /home/saulius/struct/cod/hkl/2/2224975.hkl
269874 0.016 /home/saulius/struct/cod/hkl/2/2300187.hkl
269635 0.019 /home/saulius/struct/cod/hkl/2/2218992.hkl
269606 0.019 /home/saulius/struct/cod/hkl/2/2219967.hkl
269553 0.018 /home/saulius/struct/cod/hkl/2/2218339.hkl
269463 0.018 /home/saulius/struct/cod/hkl/2/2017713.hkl
269456 0.019 /home/saulius/struct/cod/hkl/2/2228378.hkl
269416 0.019 /home/saulius/struct/cod/hkl/2/2219108.hkl
269341 0.020 /home/saulius/struct/cod/hkl/2/2223640.hkl
268966 0.018 /home/saulius/struct/cod/hkl/2/2219625.hkl
268841 0.020 /home/saulius/struct/cod/hkl/2/2227065.hkl
268741 0.019 /home/saulius/struct/cod/hkl/2/2219562.hkl
268618 0.018 /home/saulius/struct/cod/hkl/2/2229225.hkl
268453 0.018 /home/saulius/struct/cod/hkl/2/2104088.hkl
268342 0.017 /home/saulius/struct/cod/hkl/2/2219368.hkl
268331 0.018 /home/saulius/struct/cod/hkl/2/2222392.hkl
268210 0.020 /home/saulius/struct/cod/hkl/2/2226901.hkl
267973 0.018 /home/saulius/struct/cod/hkl/2/2227925.hkl
267954 0.018 /home/saulius/struct/cod/hkl/2/2228639.hkl
267359 0.018 /home/saulius/struct/cod/hkl/2/2224108.hkl
267291 0.019 /home/saulius/struct/cod/hkl/2/2103286.hkl
266967 0.018 /home/saulius/struct/cod/hkl/2/2227437.hkl
266937 0.019 /home/saulius/struct/cod/hkl/2/2228689.hkl
266831 0.019 /home/saulius/struct/cod/hkl/2/2226819.hkl
266784 0.018 /home/saulius/struct/cod/hkl/2/2228349.hkl
266751 0.018 /home/saulius/struct/cod/hkl/2/2220217.hkl
266634 0.019 /home/saulius/struct/cod/hkl/2/2223634.hkl
266621 0.018 /home/saulius/struct/cod/hkl/2/2217807.hkl
266595 0.018 /home/saulius/struct/cod/hkl/2/2223295.hkl
266561 0.020 /home/saulius/struct/cod/hkl/2/2229074.hkl
266531 0.017 /home/saulius/struct/cod/hkl/2/2218413.hkl
266488 0.019 /home/saulius/struct/cod/hkl/2/2218532.hkl
266478 0.018 /home/saulius/struct/cod/hkl/2/2220498.hkl
266055 0.018 /home/saulius/struct/cod/hkl/2/2224936.hkl
265890 0.018 /home/saulius/struct/cod/hkl/2/2223434.hkl
265841 0.018 /home/saulius/struct/cod/hkl/2/2226502.hkl
265652 0.019 /home/saulius/struct/cod/hkl/2/2229174.hkl
265629 0.018 /home/saulius/struct/cod/hkl/2/2225988.hkl
265504 0.019 /home/saulius/struct/cod/hkl/2/2223521.hkl
265431 0.018 /home/saulius/struct/cod/hkl/2/2224345.hkl
265366 0.018 /home/saulius/struct/cod/hkl/2/2104810.hkl
265062 0.016 /home/saulius/struct/cod/hkl/2/2300188.hkl
264771 0.018 /home/saulius/struct/cod/hkl/2/2228085.hkl
264693 0.018 /home/saulius/struct/cod/hkl/2/2219397.hkl
264662 0.021 /home/saulius/struct/cod/hkl/2/2218629.hkl
264528 0.018 /home/saulius/struct/cod/hkl/2/2220081.hkl
264272 0.018 /home/saulius/struct/cod/hkl/2/2226709.hkl
264104 0.018 /home/saulius/struct/cod/hkl/2/2224432.hkl
264047 0.018 /home/saulius/struct/cod/hkl/2/2225712.hkl
264042 0.019 /home/saulius/struct/cod/hkl/2/2218094.hkl
263777 0.019 /home/saulius/struct/cod/hkl/2/2222053.hkl
263625 0.019 /home/saulius/struct/cod/hkl/2/2225205.hkl
263549 0.019 /home/saulius/struct/cod/hkl/2/2222250.hkl
263474 0.018 /home/saulius/struct/cod/hkl/2/2220226.hkl
263400 0.017 /home/saulius/struct/cod/hkl/2/2017826.hkl
263358 0.019 /home/saulius/struct/cod/hkl/2/2217790.hkl
263272 0.019 /home/saulius/struct/cod/hkl/2/2227349.hkl
263170 0.018 /home/saulius/struct/cod/hkl/2/2224933.hkl
263155 0.017 /home/saulius/struct/cod/hkl/2/2225749.hkl
262953 0.019 /home/saulius/struct/cod/hkl/2/2223887.hkl
262939 0.018 /home/saulius/struct/cod/hkl/2/2104086.hkl
262833 0.017 /home/saulius/struct/cod/hkl/2/2221084.hkl
262793 0.018 /home/saulius/struct/cod/hkl/2/2218465.hkl
262118 0.018 /home/saulius/struct/cod/hkl/2/2221137.hkl
261683 0.018 /home/saulius/struct/cod/hkl/2/2219720.hkl
261574 0.018 /home/saulius/struct/cod/hkl/2/2227710.hkl
261316 0.019 /home/saulius/struct/cod/hkl/2/2226222.hkl
261223 0.017 /home/saulius/struct/cod/hkl/2/2227825.hkl
261221 0.028 /home/saulius/struct/cod/hkl/2/2223762.hkl
261129 0.019 /home/saulius/struct/cod/hkl/2/2220286.hkl
261118 0.018 /home/saulius/struct/cod/hkl/2/2225549.hkl
261081 0.018 /home/saulius/struct/cod/hkl/2/2218058.hkl
261013 0.018 /home/saulius/struct/cod/hkl/2/2223183.hkl
260743 0.017 /home/saulius/struct/cod/hkl/2/2218249.hkl
260560 0.019 /home/saulius/struct/cod/hkl/2/2223217.hkl
260436 0.018 /home/saulius/struct/cod/hkl/2/2225176.hkl
260277 0.017 /home/saulius/struct/cod/hkl/2/2222404.hkl
260038 0.018 /home/saulius/struct/cod/hkl/2/2224084.hkl
259730 0.019 /home/saulius/struct/cod/hkl/2/2227043.hkl
259698 0.017 /home/saulius/struct/cod/hkl/2/2222301.hkl
259460 0.018 /home/saulius/struct/cod/hkl/2/2223661.hkl
259458 0.018 /home/saulius/struct/cod/hkl/2/2221189.hkl
259161 0.018 /home/saulius/struct/cod/hkl/2/2221772.hkl
259080 0.017 /home/saulius/struct/cod/hkl/2/2227515.hkl
259013 0.018 /home/saulius/struct/cod/hkl/2/2221950.hkl
258920 0.018 /home/saulius/struct/cod/hkl/2/2219923.hkl
258540 0.018 /home/saulius/struct/cod/hkl/2/2016581.hkl
258525 0.018 /home/saulius/struct/cod/hkl/2/2227736.hkl
258460 0.017 /home/saulius/struct/cod/hkl/2/2223750.hkl
258455 0.018 /home/saulius/struct/cod/hkl/2/2017904.hkl
258401 0.017 /home/saulius/struct/cod/hkl/2/2219606.hkl
258155 0.018 /home/saulius/struct/cod/hkl/2/2223225.hkl
257850 0.017 /home/saulius/struct/cod/hkl/2/2016632.hkl
257803 0.017 /home/saulius/struct/cod/hkl/2/2225000.hkl
257666 0.018 /home/saulius/struct/cod/hkl/2/2221814.hkl
257510 0.018 /home/saulius/struct/cod/hkl/2/2222659.hkl
257490 0.018 /home/saulius/struct/cod/hkl/2/2219185.hkl
257376 0.018 /home/saulius/struct/cod/hkl/2/2225768.hkl
256704 0.017 /home/saulius/struct/cod/hkl/2/2227564.hkl
256690 0.018 /home/saulius/struct/cod/hkl/2/2017820.hkl
256624 0.018 /home/saulius/struct/cod/hkl/2/2229157.hkl
256546 0.017 /home/saulius/struct/cod/hkl/2/2104085.hkl
256496 0.018 /home/saulius/struct/cod/hkl/2/2219485.hkl
255917 0.018 /home/saulius/struct/cod/hkl/2/2219595.hkl
255791 0.017 /home/saulius/struct/cod/hkl/2/2221824.hkl
255610 0.018 /home/saulius/struct/cod/hkl/2/2221249.hkl
255488 0.017 /home/saulius/struct/cod/hkl/2/2103866.hkl
255449 0.018 /home/saulius/struct/cod/hkl/2/2017401.hkl
255356 0.018 /home/saulius/struct/cod/hkl/2/2222782.hkl
255317 0.017 /home/saulius/struct/cod/hkl/2/2217813.hkl
255262 0.017 /home/saulius/struct/cod/hkl/2/2227086.hkl
255092 0.017 /home/saulius/struct/cod/hkl/2/2220572.hkl
255058 0.018 /home/saulius/struct/cod/hkl/2/2227969.hkl
254960 0.018 /home/saulius/struct/cod/hkl/2/2218116.hkl
254951 0.018 /home/saulius/struct/cod/hkl/2/2017141.hkl
254890 0.018 /home/saulius/struct/cod/hkl/2/2225583.hkl
254841 0.017 /home/saulius/struct/cod/hkl/2/2218961.hkl
254650 0.018 /home/saulius/struct/cod/hkl/2/2103442.hkl
254451 0.017 /home/saulius/struct/cod/hkl/2/2225761.hkl
254352 0.017 /home/saulius/struct/cod/hkl/2/2224932.hkl
254213 0.017 /home/saulius/struct/cod/hkl/2/2228250.hkl
254197 0.017 /home/saulius/struct/cod/hkl/2/2224868.hkl
254090 0.017 /home/saulius/struct/cod/hkl/2/2223910.hkl
253811 0.018 /home/saulius/struct/cod/hkl/2/2218828.hkl
253513 0.018 /home/saulius/struct/cod/hkl/2/2222526.hkl
253435 0.016 /home/saulius/struct/cod/hkl/2/2016511.hkl
252942 0.017 /home/saulius/struct/cod/hkl/2/2223008.hkl
252828 0.018 /home/saulius/struct/cod/hkl/2/2228109.hkl
252795 0.017 /home/saulius/struct/cod/hkl/2/2219772.hkl
252689 0.016 /home/saulius/struct/cod/hkl/2/2225136.hkl
252652 0.017 /home/saulius/struct/cod/hkl/2/2224301.hkl
252575 0.017 /home/saulius/struct/cod/hkl/2/2017865.hkl
252505 0.015 /home/saulius/struct/cod/hkl/2/2017234.hkl
252422 0.018 /home/saulius/struct/cod/hkl/2/2016836.hkl
252168 0.017 /home/saulius/struct/cod/hkl/2/2225531.hkl
252148 0.017 /home/saulius/struct/cod/hkl/2/2218503.hkl
252132 0.018 /home/saulius/struct/cod/hkl/2/2017417.hkl
251656 0.017 /home/saulius/struct/cod/hkl/2/2225359.hkl
251622 0.017 /home/saulius/struct/cod/hkl/2/2222482.hkl
251594 0.017 /home/saulius/struct/cod/hkl/2/2104813.hkl
251522 0.018 /home/saulius/struct/cod/hkl/2/2103806.hkl
251083 0.017 /home/saulius/struct/cod/hkl/2/2228101.hkl
251046 0.018 /home/saulius/struct/cod/hkl/2/2220796.hkl
251017 0.017 /home/saulius/struct/cod/hkl/2/2104860.hkl
250756 0.018 /home/saulius/struct/cod/hkl/2/2228353.hkl
250487 0.018 /home/saulius/struct/cod/hkl/2/2017109.hkl
250403 0.017 /home/saulius/struct/cod/hkl/2/2016847.hkl
249866 0.018 /home/saulius/struct/cod/hkl/2/2224969.hkl
249789 0.017 /home/saulius/struct/cod/hkl/2/2218011.hkl
249756 0.017 /home/saulius/struct/cod/hkl/2/2220603.hkl
249737 0.018 /home/saulius/struct/cod/hkl/2/2226441.hkl
249701 0.017 /home/saulius/struct/cod/hkl/2/2224594.hkl
249421 0.017 /home/saulius/struct/cod/hkl/2/2229049.hkl
249254 0.017 /home/saulius/struct/cod/hkl/2/2228018.hkl
249192 0.018 /home/saulius/struct/cod/hkl/2/2217809.hkl
249143 0.018 /home/saulius/struct/cod/hkl/2/2224985.hkl
249079 0.017 /home/saulius/struct/cod/hkl/2/2219810.hkl
249018 0.017 /home/saulius/struct/cod/hkl/2/2016845.hkl
248492 0.017 /home/saulius/struct/cod/hkl/2/2104245.hkl
248469 0.016 /home/saulius/struct/cod/hkl/2/2017832.hkl
248355 0.017 /home/saulius/struct/cod/hkl/2/2219965.hkl
248162 0.017 /home/saulius/struct/cod/hkl/2/2220838.hkl
248155 0.017 /home/saulius/struct/cod/hkl/2/2224914.hkl
248145 0.017 /home/saulius/struct/cod/hkl/2/2219784.hkl
248120 0.016 /home/saulius/struct/cod/hkl/2/2223617.hkl
248111 0.017 /home/saulius/struct/cod/hkl/2/2225756.hkl
248096 0.017 /home/saulius/struct/cod/hkl/2/2226628.hkl
247985 0.017 /home/saulius/struct/cod/hkl/2/2229211.hkl
247929 0.015 /home/saulius/struct/cod/hkl/2/2225135.hkl
247893 0.016 /home/saulius/struct/cod/hkl/2/2225641.hkl
247852 0.017 /home/saulius/struct/cod/hkl/2/2224077.hkl
247833 0.018 /home/saulius/struct/cod/hkl/2/2221627.hkl
247804 0.017 /home/saulius/struct/cod/hkl/2/2218911.hkl
247576 0.017 /home/saulius/struct/cod/hkl/2/2219674.hkl
247524 0.017 /home/saulius/struct/cod/hkl/2/2228642.hkl
247452 0.017 /home/saulius/struct/cod/hkl/2/2226937.hkl
247442 0.018 /home/saulius/struct/cod/hkl/2/2229226.hkl
247334 0.018 /home/saulius/struct/cod/hkl/2/2017099.hkl
247290 0.018 /home/saulius/struct/cod/hkl/2/2223629.hkl
247270 0.017 /home/saulius/struct/cod/hkl/2/2221921.hkl
247255 0.016 /home/saulius/struct/cod/hkl/2/2228419.hkl
247247 0.017 /home/saulius/struct/cod/hkl/2/2227776.hkl
247043 0.016 /home/saulius/struct/cod/hkl/2/2225889.hkl
246972 0.018 /home/saulius/struct/cod/hkl/2/2221612.hkl
246969 0.017 /home/saulius/struct/cod/hkl/2/2219958.hkl
246717 0.017 /home/saulius/struct/cod/hkl/2/2225448.hkl
246690 0.016 /home/saulius/struct/cod/hkl/2/2225264.hkl
246608 0.017 /home/saulius/struct/cod/hkl/2/2219505.hkl
246500 0.016 /home/saulius/struct/cod/hkl/2/2225398.hkl
246327 0.016 /home/saulius/struct/cod/hkl/2/2219095.hkl
246264 0.017 /home/saulius/struct/cod/hkl/2/2226997.hkl
246220 0.016 /home/saulius/struct/cod/hkl/2/2220912.hkl
246210 0.017 /home/saulius/struct/cod/hkl/2/2222218.hkl
246202 0.016 /home/saulius/struct/cod/hkl/2/2220408.hkl
245984 0.017 /home/saulius/struct/cod/hkl/2/2222296.hkl
245971 0.016 /home/saulius/struct/cod/hkl/2/2225402.hkl
245932 0.017 /home/saulius/struct/cod/hkl/2/2221953.hkl
245898 0.017 /home/saulius/struct/cod/hkl/2/2219800.hkl
245753 0.016 /home/saulius/struct/cod/hkl/2/2221850.hkl
245725 0.017 /home/saulius/struct/cod/hkl/2/2227619.hkl
245420 0.018 /home/saulius/struct/cod/hkl/2/2218804.hkl
245244 0.018 /home/saulius/struct/cod/hkl/2/2217858.hkl
245187 0.017 /home/saulius/struct/cod/hkl/2/2225488.hkl
245056 0.017 /home/saulius/struct/cod/hkl/2/2219200.hkl
244897 0.017 /home/saulius/struct/cod/hkl/2/2220752.hkl
244883 0.017 /home/saulius/struct/cod/hkl/2/2226388.hkl
244863 0.018 /home/saulius/struct/cod/hkl/2/2226754.hkl
244853 0.019 /home/saulius/struct/cod/hkl/2/2104861.hkl
244826 0.027 /home/saulius/struct/cod/hkl/2/2225372.hkl
244758 0.018 /home/saulius/struct/cod/hkl/2/2223564.hkl
244700 0.017 /home/saulius/struct/cod/hkl/2/2225917.hkl
244568 0.017 /home/saulius/struct/cod/hkl/2/2227126.hkl
244366 0.018 /home/saulius/struct/cod/hkl/2/2227252.hkl
244241 0.017 /home/saulius/struct/cod/hkl/2/2220418.hkl
243917 0.016 /home/saulius/struct/cod/hkl/2/2222645.hkl
243896 0.016 /home/saulius/struct/cod/hkl/2/2226036.hkl
243895 0.016 /home/saulius/struct/cod/hkl/2/2223993.hkl
243757 0.018 /home/saulius/struct/cod/hkl/2/2221626.hkl
243663 0.018 /home/saulius/struct/cod/hkl/2/2103619.hkl
243580 0.016 /home/saulius/struct/cod/hkl/2/2228913.hkl
243487 0.017 /home/saulius/struct/cod/hkl/2/2219604.hkl
243444 0.017 /home/saulius/struct/cod/hkl/2/2017371.hkl
243331 0.017 /home/saulius/struct/cod/hkl/2/2226799.hkl
243255 0.017 /home/saulius/struct/cod/hkl/2/2217855.hkl
243226 0.016 /home/saulius/struct/cod/hkl/2/2223937.hkl
243015 0.017 /home/saulius/struct/cod/hkl/2/2224891.hkl
242986 0.017 /home/saulius/struct/cod/hkl/2/2222764.hkl
242941 0.017 /home/saulius/struct/cod/hkl/2/2224584.hkl
242903 0.015 /home/saulius/struct/cod/hkl/2/2222913.hkl
242896 0.016 /home/saulius/struct/cod/hkl/2/2223900.hkl
242845 0.016 /home/saulius/struct/cod/hkl/2/2017251.hkl
242834 0.017 /home/saulius/struct/cod/hkl/2/2221761.hkl
242768 0.016 /home/saulius/struct/cod/hkl/2/2017833.hkl
242762 0.017 /home/saulius/struct/cod/hkl/2/2227173.hkl
242740 0.016 /home/saulius/struct/cod/hkl/2/2017207.hkl
242653 0.016 /home/saulius/struct/cod/hkl/2/2017646.hkl
242637 0.016 /home/saulius/struct/cod/hkl/2/2218312.hkl
242616 0.017 /home/saulius/struct/cod/hkl/2/2220884.hkl
242539 0.017 /home/saulius/struct/cod/hkl/2/2227322.hkl
242407 0.019 /home/saulius/struct/cod/hkl/2/2103257.hkl
242351 0.017 /home/saulius/struct/cod/hkl/2/2227035.hkl
242138 0.018 /home/saulius/struct/cod/hkl/2/2218784.hkl
242047 0.016 /home/saulius/struct/cod/hkl/2/2227405.hkl
241944 0.017 /home/saulius/struct/cod/hkl/2/2223383.hkl
241881 0.016 /home/saulius/struct/cod/hkl/2/2223160.hkl
241864 0.016 /home/saulius/struct/cod/hkl/2/2226314.hkl
241741 0.017 /home/saulius/struct/cod/hkl/2/2229078.hkl
241704 0.017 /home/saulius/struct/cod/hkl/2/2103276.hkl
241594 0.017 /home/saulius/struct/cod/hkl/2/2016938.hkl
241577 0.017 /home/saulius/struct/cod/hkl/2/2017834.hkl
241292 0.016 /home/saulius/struct/cod/hkl/2/2219319.hkl
241229 0.016 /home/saulius/struct/cod/hkl/2/2223802.hkl
241140 0.016 /home/saulius/struct/cod/hkl/2/2225942.hkl
240954 0.017 /home/saulius/struct/cod/hkl/2/2226990.hkl
240830 0.017 /home/saulius/struct/cod/hkl/2/2220074.hkl
240706 0.017 /home/saulius/struct/cod/hkl/2/2228990.hkl
240608 0.016 /home/saulius/struct/cod/hkl/2/2219218.hkl
240522 0.016 /home/saulius/struct/cod/hkl/2/2226206.hkl
240465 0.016 /home/saulius/struct/cod/hkl/2/2227767.hkl
240406 0.016 /home/saulius/struct/cod/hkl/2/2222663.hkl
240290 0.017 /home/saulius/struct/cod/hkl/2/2017755.hkl
240250 0.017 /home/saulius/struct/cod/hkl/2/2222521.hkl
240222 0.015 /home/saulius/struct/cod/hkl/2/2219362.hkl
239915 0.017 /home/saulius/struct/cod/hkl/2/2219693.hkl
239744 0.017 /home/saulius/struct/cod/hkl/2/2222879.hkl
239721 0.016 /home/saulius/struct/cod/hkl/2/2104733.hkl
239635 0.017 /home/saulius/struct/cod/hkl/2/2218333.hkl
239594 0.017 /home/saulius/struct/cod/hkl/2/2103702.hkl
239426 0.015 /home/saulius/struct/cod/hkl/2/2225131.hkl
239345 0.017 /home/saulius/struct/cod/hkl/2/2017213.hkl
239233 0.017 /home/saulius/struct/cod/hkl/2/2224250.hkl
239100 0.017 /home/saulius/struct/cod/hkl/2/2219624.hkl
239028 0.016 /home/saulius/struct/cod/hkl/2/2228738.hkl
238989 0.017 /home/saulius/struct/cod/hkl/2/2226171.hkl
238940 0.016 /home/saulius/struct/cod/hkl/2/2228492.hkl
238812 0.016 /home/saulius/struct/cod/hkl/2/2222852.hkl
238732 0.017 /home/saulius/struct/cod/hkl/2/2218164.hkl
238669 0.017 /home/saulius/struct/cod/hkl/2/2220086.hkl
238626 0.015 /home/saulius/struct/cod/hkl/2/2225037.hkl
238419 0.016 /home/saulius/struct/cod/hkl/2/2225211.hkl
238297 0.016 /home/saulius/struct/cod/hkl/2/2227066.hkl
238258 0.017 /home/saulius/struct/cod/hkl/2/2103704.hkl
238248 0.016 /home/saulius/struct/cod/hkl/2/2228369.hkl
238244 0.017 /home/saulius/struct/cod/hkl/2/2221963.hkl
238095 0.015 /home/saulius/struct/cod/hkl/2/2225400.hkl
237987 0.016 /home/saulius/struct/cod/hkl/2/2228304.hkl
237986 0.016 /home/saulius/struct/cod/hkl/2/2016733.hkl
237889 0.016 /home/saulius/struct/cod/hkl/2/2226276.hkl
237646 0.016 /home/saulius/struct/cod/hkl/2/2226520.hkl
237592 0.018 /home/saulius/struct/cod/hkl/2/2220296.hkl
237348 0.017 /home/saulius/struct/cod/hkl/2/2221447.hkl
237293 0.018 /home/saulius/struct/cod/hkl/2/2225299.hkl
237228 0.017 /home/saulius/struct/cod/hkl/2/2223127.hkl
237060 0.017 /home/saulius/struct/cod/hkl/2/2226837.hkl
237013 0.017 /home/saulius/struct/cod/hkl/2/2225765.hkl
236958 0.016 /home/saulius/struct/cod/hkl/2/2223186.hkl
236928 0.018 /home/saulius/struct/cod/hkl/2/2017088.hkl
236736 0.015 /home/saulius/struct/cod/hkl/2/2225138.hkl
236499 0.016 /home/saulius/struct/cod/hkl/2/2017756.hkl
236433 0.015 /home/saulius/struct/cod/hkl/2/2227500.hkl
236376 0.030 /home/saulius/struct/cod/hkl/2/2218648.hkl
236285 0.017 /home/saulius/struct/cod/hkl/2/2220797.hkl
236252 0.016 /home/saulius/struct/cod/hkl/2/2222768.hkl
236134 0.017 /home/saulius/struct/cod/hkl/2/2227971.hkl
236043 0.017 /home/saulius/struct/cod/hkl/2/2016625.hkl
235547 0.017 /home/saulius/struct/cod/hkl/2/2104817.hkl
235039 0.017 /home/saulius/struct/cod/hkl/2/2223671.hkl
234937 0.017 /home/saulius/struct/cod/hkl/2/2221763.hkl
234842 0.017 /home/saulius/struct/cod/hkl/2/2227186.hkl
234815 0.016 /home/saulius/struct/cod/hkl/2/2224566.hkl
234718 0.015 /home/saulius/struct/cod/hkl/2/2217876.hkl
234689 0.016 /home/saulius/struct/cod/hkl/2/2223343.hkl
234417 0.016 /home/saulius/struct/cod/hkl/2/2225005.hkl
234328 0.016 /home/saulius/struct/cod/hkl/2/2225738.hkl
234285 0.017 /home/saulius/struct/cod/hkl/2/2226638.hkl
234254 0.015 /home/saulius/struct/cod/hkl/2/2228704.hkl
234101 0.016 /home/saulius/struct/cod/hkl/2/2218841.hkl
234026 0.016 /home/saulius/struct/cod/hkl/2/2218186.hkl
233998 0.017 /home/saulius/struct/cod/hkl/2/2223633.hkl
233856 0.016 /home/saulius/struct/cod/hkl/2/2224235.hkl
233770 0.016 /home/saulius/struct/cod/hkl/2/2221680.hkl
233576 0.016 /home/saulius/struct/cod/hkl/2/2220103.hkl
233501 0.016 /home/saulius/struct/cod/hkl/2/2016827.hkl
233310 0.015 /home/saulius/struct/cod/hkl/2/2218840.hkl
233213 0.018 /home/saulius/struct/cod/hkl/2/2016961.hkl
233168 0.016 /home/saulius/struct/cod/hkl/2/2227716.hkl
233150 0.017 /home/saulius/struct/cod/hkl/2/2223733.hkl
233058 0.016 /home/saulius/struct/cod/hkl/2/2221493.hkl
232809 0.016 /home/saulius/struct/cod/hkl/2/2223378.hkl
232590 0.016 /home/saulius/struct/cod/hkl/2/2227997.hkl
232290 0.017 /home/saulius/struct/cod/hkl/2/2220104.hkl
232241 0.015 /home/saulius/struct/cod/hkl/2/2224926.hkl
231885 0.016 /home/saulius/struct/cod/hkl/2/2228490.hkl
231796 0.016 /home/saulius/struct/cod/hkl/2/2223759.hkl
231774 0.016 /home/saulius/struct/cod/hkl/2/2224920.hkl
231727 0.016 /home/saulius/struct/cod/hkl/2/2221797.hkl
231312 0.016 /home/saulius/struct/cod/hkl/2/2227229.hkl
231117 0.017 /home/saulius/struct/cod/hkl/2/2220223.hkl
231058 0.017 /home/saulius/struct/cod/hkl/2/2226065.hkl
231028 0.016 /home/saulius/struct/cod/hkl/2/2227428.hkl
230909 0.016 /home/saulius/struct/cod/hkl/2/2225357.hkl
230854 0.016 /home/saulius/struct/cod/hkl/2/2224727.hkl
230676 0.016 /home/saulius/struct/cod/hkl/2/2226077.hkl
230640 0.016 /home/saulius/struct/cod/hkl/2/2017566.hkl
230600 0.017 /home/saulius/struct/cod/hkl/2/2229119.hkl
230476 0.017 /home/saulius/struct/cod/hkl/2/2228086.hkl
230432 0.017 /home/saulius/struct/cod/hkl/2/2225589.hkl
230327 0.016 /home/saulius/struct/cod/hkl/2/2221563.hkl
230266 0.017 /home/saulius/struct/cod/hkl/2/2227386.hkl
230223 0.017 /home/saulius/struct/cod/hkl/2/2227874.hkl
230062 0.016 /home/saulius/struct/cod/hkl/2/2229140.hkl
229899 0.016 /home/saulius/struct/cod/hkl/2/2218940.hkl
229899 0.016 /home/saulius/struct/cod/hkl/2/2224963.hkl
229862 0.017 /home/saulius/struct/cod/hkl/2/2016732.hkl
229857 0.016 /home/saulius/struct/cod/hkl/2/2221285.hkl
229596 0.016 /home/saulius/struct/cod/hkl/2/2226458.hkl
229317 0.016 /home/saulius/struct/cod/hkl/2/2224294.hkl
229217 0.017 /home/saulius/struct/cod/hkl/2/2224181.hkl
229203 0.016 /home/saulius/struct/cod/hkl/2/2218706.hkl
229157 0.015 /home/saulius/struct/cod/hkl/2/2220963.hkl
228970 0.016 /home/saulius/struct/cod/hkl/2/2223279.hkl
228939 0.016 /home/saulius/struct/cod/hkl/2/2016624.hkl
228891 0.016 /home/saulius/struct/cod/hkl/2/2222371.hkl
228642 0.016 /home/saulius/struct/cod/hkl/2/2219817.hkl
228634 0.016 /home/saulius/struct/cod/hkl/2/2016516.hkl
228528 0.016 /home/saulius/struct/cod/hkl/2/2017162.hkl
228427 0.015 /home/saulius/struct/cod/hkl/2/2225951.hkl
228370 0.016 /home/saulius/struct/cod/hkl/2/2225113.hkl
228213 0.016 /home/saulius/struct/cod/hkl/2/2219589.hkl
228139 0.015 /home/saulius/struct/cod/hkl/2/2227182.hkl
228097 0.016 /home/saulius/struct/cod/hkl/2/2219516.hkl
228067 0.016 /home/saulius/struct/cod/hkl/2/2224613.hkl
228030 0.014 /home/saulius/struct/cod/hkl/2/2218160.hkl
228002 0.015 /home/saulius/struct/cod/hkl/2/2227830.hkl
227908 0.015 /home/saulius/struct/cod/hkl/2/2224399.hkl
227777 0.015 /home/saulius/struct/cod/hkl/2/2221830.hkl
227719 0.016 /home/saulius/struct/cod/hkl/2/2224237.hkl
227713 0.017 /home/saulius/struct/cod/hkl/2/2218787.hkl
227613 0.016 /home/saulius/struct/cod/hkl/2/2017065.hkl
227542 0.016 /home/saulius/struct/cod/hkl/2/2222752.hkl
227488 0.016 /home/saulius/struct/cod/hkl/2/2218722.hkl
227483 0.015 /home/saulius/struct/cod/hkl/2/2218711.hkl
227410 0.016 /home/saulius/struct/cod/hkl/2/2217724.hkl
227365 0.016 /home/saulius/struct/cod/hkl/2/2224151.hkl
227294 0.015 /home/saulius/struct/cod/hkl/2/2017441.hkl
227184 0.016 /home/saulius/struct/cod/hkl/2/2228915.hkl
227179 0.015 /home/saulius/struct/cod/hkl/2/2225964.hkl
227127 0.015 /home/saulius/struct/cod/hkl/2/2218960.hkl
227019 0.016 /home/saulius/struct/cod/hkl/2/2228763.hkl
226998 0.017 /home/saulius/struct/cod/hkl/2/2225920.hkl
226915 0.017 /home/saulius/struct/cod/hkl/2/2218138.hkl
226883 0.017 /home/saulius/struct/cod/hkl/2/2220486.hkl
226872 0.015 /home/saulius/struct/cod/hkl/2/2017642.hkl
226869 0.015 /home/saulius/struct/cod/hkl/2/2016710.hkl
226837 0.016 /home/saulius/struct/cod/hkl/2/2017214.hkl
226813 0.016 /home/saulius/struct/cod/hkl/2/2227615.hkl
226767 0.017 /home/saulius/struct/cod/hkl/2/2220712.hkl
226724 0.016 /home/saulius/struct/cod/hkl/2/2221596.hkl
226029 0.016 /home/saulius/struct/cod/hkl/2/2228346.hkl
226017 0.015 /home/saulius/struct/cod/hkl/2/2226934.hkl
225990 0.014 /home/saulius/struct/cod/hkl/2/2016793.hkl
225972 0.015 /home/saulius/struct/cod/hkl/2/2224000.hkl
225959 0.015 /home/saulius/struct/cod/hkl/2/2220854.hkl
225901 0.015 /home/saulius/struct/cod/hkl/2/2220171.hkl
225881 0.016 /home/saulius/struct/cod/hkl/2/2225141.hkl
225862 0.015 /home/saulius/struct/cod/hkl/2/2225137.hkl
225823 0.016 /home/saulius/struct/cod/hkl/2/2221461.hkl
225823 0.015 /home/saulius/struct/cod/hkl/2/2228070.hkl
225571 0.016 /home/saulius/struct/cod/hkl/2/2227754.hkl
225460 0.016 /home/saulius/struct/cod/hkl/2/2226419.hkl
225188 0.015 /home/saulius/struct/cod/hkl/2/2227003.hkl
225170 0.015 /home/saulius/struct/cod/hkl/2/2225623.hkl
225157 0.016 /home/saulius/struct/cod/hkl/2/2218871.hkl
225138 0.015 /home/saulius/struct/cod/hkl/2/2219394.hkl
225138 0.016 /home/saulius/struct/cod/hkl/2/2221749.hkl
225079 0.015 /home/saulius/struct/cod/hkl/2/2225822.hkl
225079 0.016 /home/saulius/struct/cod/hkl/2/2229242.hkl
224979 0.016 /home/saulius/struct/cod/hkl/2/2225390.hkl
224726 0.016 /home/saulius/struct/cod/hkl/2/2222636.hkl
224665 0.016 /home/saulius/struct/cod/hkl/2/2224572.hkl
224444 0.016 /home/saulius/struct/cod/hkl/2/2219688.hkl
224438 0.016 /home/saulius/struct/cod/hkl/2/2219113.hkl
224431 0.016 /home/saulius/struct/cod/hkl/2/2224856.hkl
224368 0.016 /home/saulius/struct/cod/hkl/2/2221567.hkl
224357 0.016 /home/saulius/struct/cod/hkl/2/2223814.hkl
224336 0.015 /home/saulius/struct/cod/hkl/2/2217957.hkl
224219 0.017 /home/saulius/struct/cod/hkl/2/2104422.hkl
224209 0.015 /home/saulius/struct/cod/hkl/2/2226094.hkl
224196 0.017 /home/saulius/struct/cod/hkl/2/2224706.hkl
224134 0.015 /home/saulius/struct/cod/hkl/2/2016640.hkl
224129 0.017 /home/saulius/struct/cod/hkl/2/2219134.hkl
224106 0.015 /home/saulius/struct/cod/hkl/2/2222145.hkl
223749 0.017 /home/saulius/struct/cod/hkl/2/2219387.hkl
223436 0.014 /home/saulius/struct/cod/hkl/2/2225745.hkl
223388 0.016 /home/saulius/struct/cod/hkl/2/2219916.hkl
223295 0.015 /home/saulius/struct/cod/hkl/2/2228753.hkl
223226 0.015 /home/saulius/struct/cod/hkl/2/2224592.hkl
223049 0.015 /home/saulius/struct/cod/hkl/2/2017623.hkl
223041 0.014 /home/saulius/struct/cod/hkl/2/2220568.hkl
222806 0.016 /home/saulius/struct/cod/hkl/2/2226920.hkl
222796 0.016 /home/saulius/struct/cod/hkl/2/2219563.hkl
222770 0.015 /home/saulius/struct/cod/hkl/2/2222907.hkl
222688 0.015 /home/saulius/struct/cod/hkl/2/2220415.hkl
222386 0.015 /home/saulius/struct/cod/hkl/2/2229272.hkl
222316 0.015 /home/saulius/struct/cod/hkl/2/2220245.hkl
222116 0.015 /home/saulius/struct/cod/hkl/2/2224500.hkl
222067 0.016 /home/saulius/struct/cod/hkl/2/2220067.hkl
221852 0.015 /home/saulius/struct/cod/hkl/2/2017064.hkl
221845 0.015 /home/saulius/struct/cod/hkl/2/2227212.hkl
221833 0.016 /home/saulius/struct/cod/hkl/2/2220735.hkl
221658 0.015 /home/saulius/struct/cod/hkl/2/2226159.hkl
221619 0.015 /home/saulius/struct/cod/hkl/2/2220284.hkl
221574 0.016 /home/saulius/struct/cod/hkl/2/2218647.hkl
221233 0.015 /home/saulius/struct/cod/hkl/2/2228711.hkl
221212 0.016 /home/saulius/struct/cod/hkl/2/2226301.hkl
220845 0.015 /home/saulius/struct/cod/hkl/2/2228996.hkl
220700 0.014 /home/saulius/struct/cod/hkl/2/2220551.hkl
220636 0.016 /home/saulius/struct/cod/hkl/2/2217740.hkl
220526 0.016 /home/saulius/struct/cod/hkl/2/2221778.hkl
220474 0.015 /home/saulius/struct/cod/hkl/2/2219905.hkl
220455 0.016 /home/saulius/struct/cod/hkl/2/2228317.hkl
220354 0.015 /home/saulius/struct/cod/hkl/2/2223858.hkl
220345 0.015 /home/saulius/struct/cod/hkl/2/2016560.hkl
220276 0.016 /home/saulius/struct/cod/hkl/2/2227233.hkl
220219 0.016 /home/saulius/struct/cod/hkl/2/2228497.hkl
220172 0.015 /home/saulius/struct/cod/hkl/2/2223287.hkl
220162 0.015 /home/saulius/struct/cod/hkl/2/2223982.hkl
220087 0.015 /home/saulius/struct/cod/hkl/2/2225041.hkl
219924 0.016 /home/saulius/struct/cod/hkl/2/2228644.hkl
219743 0.014 /home/saulius/struct/cod/hkl/2/2224199.hkl
219686 0.015 /home/saulius/struct/cod/hkl/2/2227135.hkl
219685 0.016 /home/saulius/struct/cod/hkl/2/2223816.hkl
219578 0.016 /home/saulius/struct/cod/hkl/2/2226220.hkl
219511 0.014 /home/saulius/struct/cod/hkl/2/2223033.hkl
219403 0.016 /home/saulius/struct/cod/hkl/2/2227159.hkl
219230 0.015 /home/saulius/struct/cod/hkl/2/2225655.hkl
219214 0.015 /home/saulius/struct/cod/hkl/2/2227199.hkl
219075 0.015 /home/saulius/struct/cod/hkl/2/2228541.hkl
219015 0.015 /home/saulius/struct/cod/hkl/2/2226998.hkl
218874 0.015 /home/saulius/struct/cod/hkl/2/2016669.hkl
218870 0.015 /home/saulius/struct/cod/hkl/2/2219181.hkl
218692 0.015 /home/saulius/struct/cod/hkl/2/2017016.hkl
218675 0.015 /home/saulius/struct/cod/hkl/2/2228056.hkl
218622 0.014 /home/saulius/struct/cod/hkl/2/2221027.hkl
218506 0.016 /home/saulius/struct/cod/hkl/2/2227783.hkl
218457 0.015 /home/saulius/struct/cod/hkl/2/2222360.hkl
218420 0.015 /home/saulius/struct/cod/hkl/2/2218009.hkl
218363 0.016 /home/saulius/struct/cod/hkl/2/2224899.hkl
218342 0.016 /home/saulius/struct/cod/hkl/2/2221303.hkl
218271 0.015 /home/saulius/struct/cod/hkl/2/2221281.hkl
218267 0.015 /home/saulius/struct/cod/hkl/2/2228884.hkl
218249 0.016 /home/saulius/struct/cod/hkl/2/2221934.hkl
218243 0.014 /home/saulius/struct/cod/hkl/2/2220926.hkl
218242 0.014 /home/saulius/struct/cod/hkl/2/2226870.hkl
218161 0.015 /home/saulius/struct/cod/hkl/2/2227974.hkl
218129 0.016 /home/saulius/struct/cod/hkl/2/2228713.hkl
217926 0.016 /home/saulius/struct/cod/hkl/2/2227058.hkl
217886 0.014 /home/saulius/struct/cod/hkl/2/2222767.hkl
217760 0.016 /home/saulius/struct/cod/hkl/2/2225853.hkl
217580 0.016 /home/saulius/struct/cod/hkl/2/2227314.hkl
217570 0.015 /home/saulius/struct/cod/hkl/2/2103915.hkl
217553 0.016 /home/saulius/struct/cod/hkl/2/2218195.hkl
217427 0.015 /home/saulius/struct/cod/hkl/2/2224741.hkl
217372 0.015 /home/saulius/struct/cod/hkl/2/2221115.hkl
217341 0.016 /home/saulius/struct/cod/hkl/2/2225921.hkl
217260 0.014 /home/saulius/struct/cod/hkl/2/2219307.hkl
217241 0.015 /home/saulius/struct/cod/hkl/2/2017366.hkl
217237 0.015 /home/saulius/struct/cod/hkl/2/2219262.hkl
217148 0.015 /home/saulius/struct/cod/hkl/2/2218674.hkl
217140 0.015 /home/saulius/struct/cod/hkl/2/2219060.hkl
217112 0.016 /home/saulius/struct/cod/hkl/2/2103698.hkl
217088 0.015 /home/saulius/struct/cod/hkl/2/2228606.hkl
217002 0.016 /home/saulius/struct/cod/hkl/2/2225307.hkl
216989 0.015 /home/saulius/struct/cod/hkl/2/2221400.hkl
216968 0.015 /home/saulius/struct/cod/hkl/2/2219930.hkl
216966 0.015 /home/saulius/struct/cod/hkl/2/2229076.hkl
216939 0.015 /home/saulius/struct/cod/hkl/2/2217948.hkl
216894 0.015 /home/saulius/struct/cod/hkl/2/2225759.hkl
216887 0.015 /home/saulius/struct/cod/hkl/2/2225355.hkl
216734 0.016 /home/saulius/struct/cod/hkl/2/2220957.hkl
216650 0.016 /home/saulius/struct/cod/hkl/2/2224257.hkl
216649 0.014 /home/saulius/struct/cod/hkl/2/2219856.hkl
216612 0.015 /home/saulius/struct/cod/hkl/2/2219463.hkl
216353 0.014 /home/saulius/struct/cod/hkl/2/2218845.hkl
216307 0.015 /home/saulius/struct/cod/hkl/2/2104350.hkl
216255 0.015 /home/saulius/struct/cod/hkl/2/2218233.hkl
216226 0.015 /home/saulius/struct/cod/hkl/2/2224047.hkl
216043 0.015 /home/saulius/struct/cod/hkl/2/2223440.hkl
215968 0.016 /home/saulius/struct/cod/hkl/2/2103466.hkl
215882 0.016 /home/saulius/struct/cod/hkl/2/2229206.hkl
215867 0.015 /home/saulius/struct/cod/hkl/2/2220313.hkl
215754 0.016 /home/saulius/struct/cod/hkl/2/2224581.hkl
215715 0.015 /home/saulius/struct/cod/hkl/2/2221845.hkl
215698 0.016 /home/saulius/struct/cod/hkl/2/2226122.hkl
215609 0.014 /home/saulius/struct/cod/hkl/2/2224052.hkl
215566 0.015 /home/saulius/struct/cod/hkl/2/2228571.hkl
215549 0.015 /home/saulius/struct/cod/hkl/2/2016667.hkl
215457 0.015 /home/saulius/struct/cod/hkl/2/2226421.hkl
215338 0.015 /home/saulius/struct/cod/hkl/2/2017093.hkl
215165 0.015 /home/saulius/struct/cod/hkl/2/2017043.hkl
215106 0.015 /home/saulius/struct/cod/hkl/2/2223437.hkl
215085 0.015 /home/saulius/struct/cod/hkl/2/2220488.hkl
215079 0.015 /home/saulius/struct/cod/hkl/2/2225877.hkl
215045 0.015 /home/saulius/struct/cod/hkl/2/2225322.hkl
214896 0.016 /home/saulius/struct/cod/hkl/2/2218971.hkl
214824 0.016 /home/saulius/struct/cod/hkl/2/2226333.hkl
214802 0.015 /home/saulius/struct/cod/hkl/2/2222385.hkl
214657 0.015 /home/saulius/struct/cod/hkl/2/2016668.hkl
214572 0.014 /home/saulius/struct/cod/hkl/2/2225524.hkl
214481 0.016 /home/saulius/struct/cod/hkl/2/2227230.hkl
214473 0.015 /home/saulius/struct/cod/hkl/2/2222277.hkl
214461 0.015 /home/saulius/struct/cod/hkl/2/2228703.hkl
214459 0.015 /home/saulius/struct/cod/hkl/2/2219645.hkl
214302 0.016 /home/saulius/struct/cod/hkl/2/2221437.hkl
214287 0.014 /home/saulius/struct/cod/hkl/2/2017869.hkl
214284 0.015 /home/saulius/struct/cod/hkl/2/2016688.hkl
214211 0.014 /home/saulius/struct/cod/hkl/2/2225556.hkl
214208 0.015 /home/saulius/struct/cod/hkl/2/2219822.hkl
214163 0.015 /home/saulius/struct/cod/hkl/2/2222204.hkl
213956 0.014 /home/saulius/struct/cod/hkl/2/2104874.hkl
213897 0.015 /home/saulius/struct/cod/hkl/2/2221123.hkl
213896 0.015 /home/saulius/struct/cod/hkl/2/2017075.hkl
213844 0.015 /home/saulius/struct/cod/hkl/2/2016473.hkl
213640 0.014 /home/saulius/struct/cod/hkl/2/2225680.hkl
213519 0.016 /home/saulius/struct/cod/hkl/2/2228037.hkl
213459 0.015 /home/saulius/struct/cod/hkl/2/2017966.hkl
213441 0.015 /home/saulius/struct/cod/hkl/2/2017158.hkl
213426 0.015 /home/saulius/struct/cod/hkl/2/2224085.hkl
213245 0.015 /home/saulius/struct/cod/hkl/2/2221432.hkl
213153 0.015 /home/saulius/struct/cod/hkl/2/2220862.hkl
213127 0.015 /home/saulius/struct/cod/hkl/2/2228161.hkl
213106 0.015 /home/saulius/struct/cod/hkl/2/2217974.hkl
213089 0.016 /home/saulius/struct/cod/hkl/2/2218676.hkl
213052 0.014 /home/saulius/struct/cod/hkl/2/2228162.hkl
212980 0.015 /home/saulius/struct/cod/hkl/2/2224384.hkl
212944 0.014 /home/saulius/struct/cod/hkl/2/2227935.hkl
212939 0.015 /home/saulius/struct/cod/hkl/2/2229002.hkl
212918 0.017 /home/saulius/struct/cod/hkl/2/2103258.hkl
212822 0.015 /home/saulius/struct/cod/hkl/2/2218201.hkl
212795 0.016 /home/saulius/struct/cod/hkl/2/2103877.hkl
212746 0.014 /home/saulius/struct/cod/hkl/2/2228567.hkl
212479 0.015 /home/saulius/struct/cod/hkl/2/2225838.hkl
212444 0.015 /home/saulius/struct/cod/hkl/2/2227668.hkl
212421 0.015 /home/saulius/struct/cod/hkl/2/2226075.hkl
212393 0.015 /home/saulius/struct/cod/hkl/2/2229079.hkl
212386 0.015 /home/saulius/struct/cod/hkl/2/2228550.hkl
212331 0.015 /home/saulius/struct/cod/hkl/2/2218650.hkl
212309 0.015 /home/saulius/struct/cod/hkl/2/2225396.hkl
212304 0.014 /home/saulius/struct/cod/hkl/2/2218157.hkl
212261 0.015 /home/saulius/struct/cod/hkl/2/2224774.hkl
212234 0.015 /home/saulius/struct/cod/hkl/2/2103477.hkl
212160 0.014 /home/saulius/struct/cod/hkl/2/2218962.hkl
212082 0.015 /home/saulius/struct/cod/hkl/2/2228074.hkl
211984 0.015 /home/saulius/struct/cod/hkl/2/2218635.hkl
211967 0.014 /home/saulius/struct/cod/hkl/2/2229255.hkl
211858 0.014 /home/saulius/struct/cod/hkl/2/2223787.hkl
211832 0.015 /home/saulius/struct/cod/hkl/2/2224039.hkl
211738 0.014 /home/saulius/struct/cod/hkl/2/2226321.hkl
211735 0.015 /home/saulius/struct/cod/hkl/2/2228370.hkl
211684 0.014 /home/saulius/struct/cod/hkl/2/2223355.hkl
211566 0.015 /home/saulius/struct/cod/hkl/2/2228643.hkl
211561 0.015 /home/saulius/struct/cod/hkl/2/2225719.hkl
211531 0.014 /home/saulius/struct/cod/hkl/2/2220071.hkl
211486 0.014 /home/saulius/struct/cod/hkl/2/2219169.hkl
211467 0.015 /home/saulius/struct/cod/hkl/2/2220029.hkl
211452 0.015 /home/saulius/struct/cod/hkl/2/2219227.hkl
211235 0.014 /home/saulius/struct/cod/hkl/2/2227679.hkl
211204 0.015 /home/saulius/struct/cod/hkl/2/2016883.hkl
210997 0.016 /home/saulius/struct/cod/hkl/2/2227121.hkl
210978 0.015 /home/saulius/struct/cod/hkl/2/2225788.hkl
210901 0.014 /home/saulius/struct/cod/hkl/2/2226785.hkl
210891 0.015 /home/saulius/struct/cod/hkl/2/2229159.hkl
210860 0.014 /home/saulius/struct/cod/hkl/2/2225628.hkl
210789 0.015 /home/saulius/struct/cod/hkl/2/2103305.hkl
210787 0.015 /home/saulius/struct/cod/hkl/2/2016697.hkl
210655 0.015 /home/saulius/struct/cod/hkl/2/2222984.hkl
210645 0.015 /home/saulius/struct/cod/hkl/2/2226918.hkl
210606 0.015 /home/saulius/struct/cod/hkl/2/2225868.hkl
210580 0.015 /home/saulius/struct/cod/hkl/2/2219737.hkl
210552 0.014 /home/saulius/struct/cod/hkl/2/2228432.hkl
210446 0.015 /home/saulius/struct/cod/hkl/2/2227785.hkl
210217 0.014 /home/saulius/struct/cod/hkl/2/2221766.hkl
210205 0.015 /home/saulius/struct/cod/hkl/2/2225773.hkl
210198 0.015 /home/saulius/struct/cod/hkl/2/2223332.hkl
210092 0.014 /home/saulius/struct/cod/hkl/2/2223843.hkl
210079 0.014 /home/saulius/struct/cod/hkl/2/2228249.hkl
210058 0.015 /home/saulius/struct/cod/hkl/2/2220626.hkl
210026 0.013 /home/saulius/struct/cod/hkl/2/2220177.hkl
210013 0.015 /home/saulius/struct/cod/hkl/2/2103281.hkl
209937 0.015 /home/saulius/struct/cod/hkl/2/2222789.hkl
209845 0.015 /home/saulius/struct/cod/hkl/2/2103242.hkl
209826 0.014 /home/saulius/struct/cod/hkl/2/2016835.hkl
209755 0.015 /home/saulius/struct/cod/hkl/2/2228595.hkl
209710 0.015 /home/saulius/struct/cod/hkl/2/2226348.hkl
209699 0.015 /home/saulius/struct/cod/hkl/2/2225445.hkl
209669 0.014 /home/saulius/struct/cod/hkl/2/2224253.hkl
209591 0.015 /home/saulius/struct/cod/hkl/2/2016969.hkl
209466 0.014 /home/saulius/struct/cod/hkl/2/2221712.hkl
209405 0.014 /home/saulius/struct/cod/hkl/2/2223847.hkl
209384 0.015 /home/saulius/struct/cod/hkl/2/2221168.hkl
209287 0.015 /home/saulius/struct/cod/hkl/2/2016838.hkl
209133 0.014 /home/saulius/struct/cod/hkl/2/2220667.hkl
209086 0.015 /home/saulius/struct/cod/hkl/2/2219383.hkl
209042 0.015 /home/saulius/struct/cod/hkl/2/2219910.hkl
208940 0.013 /home/saulius/struct/cod/hkl/2/2226149.hkl
208899 0.014 /home/saulius/struct/cod/hkl/2/2219246.hkl
208745 0.014 /home/saulius/struct/cod/hkl/2/2226208.hkl
208733 0.015 /home/saulius/struct/cod/hkl/2/2228679.hkl
208458 0.015 /home/saulius/struct/cod/hkl/2/2220727.hkl
208429 0.014 /home/saulius/struct/cod/hkl/2/2220596.hkl
208311 0.014 /home/saulius/struct/cod/hkl/2/2226781.hkl
208309 0.014 /home/saulius/struct/cod/hkl/2/2227091.hkl
208263 0.014 /home/saulius/struct/cod/hkl/2/2222177.hkl
208244 0.015 /home/saulius/struct/cod/hkl/2/2220955.hkl
208162 0.014 /home/saulius/struct/cod/hkl/2/2224148.hkl
208143 0.015 /home/saulius/struct/cod/hkl/2/2217784.hkl
208110 0.015 /home/saulius/struct/cod/hkl/2/2219067.hkl
208107 0.014 /home/saulius/struct/cod/hkl/2/2224697.hkl
208105 0.015 /home/saulius/struct/cod/hkl/2/2219367.hkl
208043 0.014 /home/saulius/struct/cod/hkl/2/2228750.hkl
207948 0.014 /home/saulius/struct/cod/hkl/2/2223895.hkl
207887 0.015 /home/saulius/struct/cod/hkl/2/2221685.hkl
207887 0.015 /home/saulius/struct/cod/hkl/2/2224082.hkl
207872 0.015 /home/saulius/struct/cod/hkl/2/2226642.hkl
207796 0.015 /home/saulius/struct/cod/hkl/2/2220980.hkl
207720 0.014 /home/saulius/struct/cod/hkl/2/2219642.hkl
207680 0.014 /home/saulius/struct/cod/hkl/2/2223803.hkl
207596 0.015 /home/saulius/struct/cod/hkl/2/2017883.hkl
207565 0.015 /home/saulius/struct/cod/hkl/2/2218221.hkl
207473 0.014 /home/saulius/struct/cod/hkl/2/2225345.hkl
207453 0.015 /home/saulius/struct/cod/hkl/2/2227151.hkl
207420 0.014 /home/saulius/struct/cod/hkl/2/2228777.hkl
207351 0.014 /home/saulius/struct/cod/hkl/2/2224474.hkl
207290 0.014 /home/saulius/struct/cod/hkl/2/2221818.hkl
207196 0.015 /home/saulius/struct/cod/hkl/2/2219788.hkl
207135 0.014 /home/saulius/struct/cod/hkl/2/2228749.hkl
207072 0.015 /home/saulius/struct/cod/hkl/2/2220375.hkl
207066 0.014 /home/saulius/struct/cod/hkl/2/2225081.hkl
207042 0.014 /home/saulius/struct/cod/hkl/2/2226471.hkl
206786 0.014 /home/saulius/struct/cod/hkl/2/2224198.hkl
206633 0.015 /home/saulius/struct/cod/hkl/2/2225725.hkl
206570 0.014 /home/saulius/struct/cod/hkl/2/2223907.hkl
206556 0.016 /home/saulius/struct/cod/hkl/2/2225497.hkl
206414 0.014 /home/saulius/struct/cod/hkl/2/2017159.hkl
206373 0.014 /home/saulius/struct/cod/hkl/2/2224531.hkl
206359 0.015 /home/saulius/struct/cod/hkl/2/2218083.hkl
206329 0.014 /home/saulius/struct/cod/hkl/2/2221909.hkl
206102 0.014 /home/saulius/struct/cod/hkl/2/2223623.hkl
206060 0.014 /home/saulius/struct/cod/hkl/2/2016510.hkl
206044 0.014 /home/saulius/struct/cod/hkl/2/2016739.hkl
206043 0.013 /home/saulius/struct/cod/hkl/2/2017864.hkl
206037 0.013 /home/saulius/struct/cod/hkl/2/2225108.hkl
206019 0.014 /home/saulius/struct/cod/hkl/2/2224461.hkl
205871 0.013 /home/saulius/struct/cod/hkl/2/2219150.hkl
205840 0.015 /home/saulius/struct/cod/hkl/2/2228592.hkl
205750 0.014 /home/saulius/struct/cod/hkl/2/2219752.hkl
205735 0.014 /home/saulius/struct/cod/hkl/2/2219932.hkl
205721 0.015 /home/saulius/struct/cod/hkl/2/2220410.hkl
205707 0.015 /home/saulius/struct/cod/hkl/2/2219715.hkl
205637 0.014 /home/saulius/struct/cod/hkl/2/2220222.hkl
205629 0.015 /home/saulius/struct/cod/hkl/2/2103241.hkl
205613 0.014 /home/saulius/struct/cod/hkl/2/2227285.hkl
205610 0.014 /home/saulius/struct/cod/hkl/2/2225827.hkl
205577 0.015 /home/saulius/struct/cod/hkl/2/2229055.hkl
205575 0.015 /home/saulius/struct/cod/hkl/2/2223114.hkl
205515 0.015 /home/saulius/struct/cod/hkl/2/2227993.hkl
205479 0.015 /home/saulius/struct/cod/hkl/2/2224056.hkl
205422 0.014 /home/saulius/struct/cod/hkl/2/2223836.hkl
205217 0.014 /home/saulius/struct/cod/hkl/2/2228040.hkl
205208 0.014 /home/saulius/struct/cod/hkl/2/2220062.hkl
205010 0.014 /home/saulius/struct/cod/hkl/2/2223276.hkl
204874 0.013 /home/saulius/struct/cod/hkl/2/2218397.hkl
204857 0.012 /home/saulius/struct/cod/hkl/2/2219686.hkl
204740 0.015 /home/saulius/struct/cod/hkl/2/2227959.hkl
204680 0.015 /home/saulius/struct/cod/hkl/2/2218086.hkl
204604 0.015 /home/saulius/struct/cod/hkl/2/2229237.hkl
204601 0.015 /home/saulius/struct/cod/hkl/2/2219683.hkl
204593 0.012 /home/saulius/struct/cod/hkl/2/2016737.hkl
204550 0.013 /home/saulius/struct/cod/hkl/2/2224299.hkl
204515 0.015 /home/saulius/struct/cod/hkl/2/2221832.hkl
204501 0.015 /home/saulius/struct/cod/hkl/2/2222453.hkl
204494 0.014 /home/saulius/struct/cod/hkl/2/2017798.hkl
204436 0.015 /home/saulius/struct/cod/hkl/2/2222231.hkl
204369 0.014 /home/saulius/struct/cod/hkl/2/2228866.hkl
204282 0.015 /home/saulius/struct/cod/hkl/2/2226956.hkl
204153 0.014 /home/saulius/struct/cod/hkl/2/2224770.hkl
203948 0.015 /home/saulius/struct/cod/hkl/2/2229177.hkl
203890 0.014 /home/saulius/struct/cod/hkl/2/2222836.hkl
203836 0.014 /home/saulius/struct/cod/hkl/2/2219058.hkl
203763 0.015 /home/saulius/struct/cod/hkl/2/2221343.hkl
203752 0.014 /home/saulius/struct/cod/hkl/2/2224382.hkl
203647 0.015 /home/saulius/struct/cod/hkl/2/2220447.hkl
203629 0.014 /home/saulius/struct/cod/hkl/2/2225321.hkl
203497 0.014 /home/saulius/struct/cod/hkl/2/2221517.hkl
203473 0.014 /home/saulius/struct/cod/hkl/2/2017537.hkl
203375 0.014 /home/saulius/struct/cod/hkl/2/2221064.hkl
203363 0.015 /home/saulius/struct/cod/hkl/2/2225450.hkl
203324 0.014 /home/saulius/struct/cod/hkl/2/2228343.hkl
203311 0.013 /home/saulius/struct/cod/hkl/2/2226423.hkl
203302 0.015 /home/saulius/struct/cod/hkl/2/2225864.hkl
203265 0.014 /home/saulius/struct/cod/hkl/2/2016775.hkl
203261 0.015 /home/saulius/struct/cod/hkl/2/2226495.hkl
203253 0.013 /home/saulius/struct/cod/hkl/2/2220881.hkl
202999 0.014 /home/saulius/struct/cod/hkl/2/2219162.hkl
202963 0.014 /home/saulius/struct/cod/hkl/2/2226967.hkl
202918 0.014 /home/saulius/struct/cod/hkl/2/2016571.hkl
202704 0.015 /home/saulius/struct/cod/hkl/2/2223171.hkl
202688 0.014 /home/saulius/struct/cod/hkl/2/2221200.hkl
202643 0.015 /home/saulius/struct/cod/hkl/2/2222553.hkl
202641 0.014 /home/saulius/struct/cod/hkl/2/2228359.hkl
202505 0.014 /home/saulius/struct/cod/hkl/2/2225550.hkl
202469 0.014 /home/saulius/struct/cod/hkl/2/2224579.hkl
202315 0.014 /home/saulius/struct/cod/hkl/2/2219928.hkl
202172 0.014 /home/saulius/struct/cod/hkl/2/2229210.hkl
202042 0.015 /home/saulius/struct/cod/hkl/2/2017932.hkl
201951 0.014 /home/saulius/struct/cod/hkl/2/2219203.hkl
201944 0.014 /home/saulius/struct/cod/hkl/2/2224918.hkl
201657 0.014 /home/saulius/struct/cod/hkl/2/2222187.hkl
201648 0.015 /home/saulius/struct/cod/hkl/2/2220485.hkl
201521 0.014 /home/saulius/struct/cod/hkl/2/2221451.hkl
201486 0.012 /home/saulius/struct/cod/hkl/2/2223159.hkl
201470 0.015 /home/saulius/struct/cod/hkl/2/2218453.hkl
201377 0.013 /home/saulius/struct/cod/hkl/2/2224674.hkl
201373 0.013 /home/saulius/struct/cod/hkl/2/2224641.hkl
201323 0.015 /home/saulius/struct/cod/hkl/2/2224412.hkl
201223 0.014 /home/saulius/struct/cod/hkl/2/2228787.hkl
201190 0.014 /home/saulius/struct/cod/hkl/2/2229191.hkl
201184 0.026 /home/saulius/struct/cod/hkl/2/2103478.hkl
201136 0.015 /home/saulius/struct/cod/hkl/2/2225003.hkl
201087 0.014 /home/saulius/struct/cod/hkl/2/2226431.hkl
201046 0.014 /home/saulius/struct/cod/hkl/2/2220068.hkl
201002 0.013 /home/saulius/struct/cod/hkl/2/2225203.hkl
200935 0.013 /home/saulius/struct/cod/hkl/2/2017752.hkl
200919 0.014 /home/saulius/struct/cod/hkl/2/2224143.hkl
200896 0.015 /home/saulius/struct/cod/hkl/2/2223206.hkl
200865 0.014 /home/saulius/struct/cod/hkl/2/2222566.hkl
200825 0.014 /home/saulius/struct/cod/hkl/2/2017341.hkl
200638 0.014 /home/saulius/struct/cod/hkl/2/2228230.hkl
200592 0.015 /home/saulius/struct/cod/hkl/2/2219270.hkl
200558 0.014 /home/saulius/struct/cod/hkl/2/2221309.hkl
200551 0.014 /home/saulius/struct/cod/hkl/2/2225252.hkl
200528 0.014 /home/saulius/struct/cod/hkl/2/2223767.hkl
200498 0.015 /home/saulius/struct/cod/hkl/2/2226164.hkl
200446 0.014 /home/saulius/struct/cod/hkl/2/2016814.hkl
200437 0.014 /home/saulius/struct/cod/hkl/2/2228096.hkl
200369 0.014 /home/saulius/struct/cod/hkl/2/2218001.hkl
200353 0.014 /home/saulius/struct/cod/hkl/2/2224482.hkl
200333 0.014 /home/saulius/struct/cod/hkl/2/2016931.hkl
200306 0.014 /home/saulius/struct/cod/hkl/2/2220974.hkl
200296 0.015 /home/saulius/struct/cod/hkl/2/2218969.hkl
200270 0.013 /home/saulius/struct/cod/hkl/2/2218259.hkl
200250 0.016 /home/saulius/struct/cod/hkl/2/2104470.hkl
200218 0.014 /home/saulius/struct/cod/hkl/2/2016930.hkl
200204 0.015 /home/saulius/struct/cod/hkl/2/2221762.hkl
200172 0.015 /home/saulius/struct/cod/hkl/2/2017694.hkl
200135 0.014 /home/saulius/struct/cod/hkl/2/2017243.hkl
200070 0.014 /home/saulius/struct/cod/hkl/2/2225516.hkl
200057 0.014 /home/saulius/struct/cod/hkl/2/2218461.hkl
199945 0.014 /home/saulius/struct/cod/hkl/2/2103273.hkl
199929 0.014 /home/saulius/struct/cod/hkl/2/2228041.hkl
199919 0.015 /home/saulius/struct/cod/hkl/2/2220444.hkl
199888 0.014 /home/saulius/struct/cod/hkl/2/2224136.hkl
199851 0.015 /home/saulius/struct/cod/hkl/2/2221988.hkl
199793 0.014 /home/saulius/struct/cod/hkl/2/2220445.hkl
199768 0.014 /home/saulius/struct/cod/hkl/2/2222288.hkl
199741 0.014 /home/saulius/struct/cod/hkl/2/2225755.hkl
199659 0.015 /home/saulius/struct/cod/hkl/2/2220961.hkl
199608 0.014 /home/saulius/struct/cod/hkl/2/2220170.hkl
199441 0.013 /home/saulius/struct/cod/hkl/2/2228225.hkl
199411 0.014 /home/saulius/struct/cod/hkl/2/2226792.hkl
199362 0.015 /home/saulius/struct/cod/hkl/2/2229010.hkl
199316 0.014 /home/saulius/struct/cod/hkl/2/2229142.hkl
199285 0.013 /home/saulius/struct/cod/hkl/2/2017665.hkl
199200 0.014 /home/saulius/struct/cod/hkl/2/2228228.hkl
199010 0.014 /home/saulius/struct/cod/hkl/2/2223144.hkl
198990 0.014 /home/saulius/struct/cod/hkl/2/2220368.hkl
198950 0.014 /home/saulius/struct/cod/hkl/2/2227982.hkl
198865 0.014 /home/saulius/struct/cod/hkl/2/2227370.hkl
198813 0.014 /home/saulius/struct/cod/hkl/2/2226639.hkl
198670 0.013 /home/saulius/struct/cod/hkl/2/2016587.hkl
198506 0.014 /home/saulius/struct/cod/hkl/2/2228355.hkl
198387 0.014 /home/saulius/struct/cod/hkl/2/2218979.hkl
198378 0.014 /home/saulius/struct/cod/hkl/2/2016830.hkl
198293 0.014 /home/saulius/struct/cod/hkl/2/2217842.hkl
198244 0.014 /home/saulius/struct/cod/hkl/2/2226854.hkl
198179 0.014 /home/saulius/struct/cod/hkl/2/2227475.hkl
198053 0.014 /home/saulius/struct/cod/hkl/2/2228964.hkl
198019 0.013 /home/saulius/struct/cod/hkl/2/2219879.hkl
197986 0.014 /home/saulius/struct/cod/hkl/2/2223654.hkl
197974 0.014 /home/saulius/struct/cod/hkl/2/2228154.hkl
197966 0.014 /home/saulius/struct/cod/hkl/2/2225677.hkl
197875 0.014 /home/saulius/struct/cod/hkl/2/2220194.hkl
197842 0.014 /home/saulius/struct/cod/hkl/2/2218792.hkl
197762 0.014 /home/saulius/struct/cod/hkl/2/2226761.hkl
197679 0.014 /home/saulius/struct/cod/hkl/2/2103912.hkl
197569 0.014 /home/saulius/struct/cod/hkl/2/2222030.hkl
197543 0.014 /home/saulius/struct/cod/hkl/2/2103913.hkl
197502 0.015 /home/saulius/struct/cod/hkl/2/2228312.hkl
197486 0.014 /home/saulius/struct/cod/hkl/2/2217834.hkl
197468 0.014 /home/saulius/struct/cod/hkl/2/2227915.hkl
197465 0.014 /home/saulius/struct/cod/hkl/2/2103909.hkl
197455 0.014 /home/saulius/struct/cod/hkl/2/2226791.hkl
197445 0.013 /home/saulius/struct/cod/hkl/2/2220147.hkl
197419 0.014 /home/saulius/struct/cod/hkl/2/2222604.hkl
197375 0.014 /home/saulius/struct/cod/hkl/2/2223209.hkl
197371 0.014 /home/saulius/struct/cod/hkl/2/2221972.hkl
197352 0.014 /home/saulius/struct/cod/hkl/2/2220278.hkl
197330 0.013 /home/saulius/struct/cod/hkl/2/2219437.hkl
197326 0.014 /home/saulius/struct/cod/hkl/2/2224908.hkl
197307 0.013 /home/saulius/struct/cod/hkl/2/2224736.hkl
197226 0.014 /home/saulius/struct/cod/hkl/2/2220781.hkl
197207 0.014 /home/saulius/struct/cod/hkl/2/2225409.hkl
197172 0.014 /home/saulius/struct/cod/hkl/2/2103910.hkl
197063 0.014 /home/saulius/struct/cod/hkl/2/2226987.hkl
196985 0.014 /home/saulius/struct/cod/hkl/2/2103907.hkl
196824 0.013 /home/saulius/struct/cod/hkl/2/2222311.hkl
196815 0.013 /home/saulius/struct/cod/hkl/2/2016861.hkl
196676 0.015 /home/saulius/struct/cod/hkl/2/2225015.hkl
196548 0.014 /home/saulius/struct/cod/hkl/2/2227946.hkl
196544 0.015 /home/saulius/struct/cod/hkl/2/2226926.hkl
196515 0.014 /home/saulius/struct/cod/hkl/2/2103911.hkl
196483 0.015 /home/saulius/struct/cod/hkl/2/2228833.hkl
196470 0.014 /home/saulius/struct/cod/hkl/2/2220837.hkl
196399 0.014 /home/saulius/struct/cod/hkl/2/2221686.hkl
196360 0.014 /home/saulius/struct/cod/hkl/2/2225204.hkl
196173 0.014 /home/saulius/struct/cod/hkl/2/2221399.hkl
196150 0.014 /home/saulius/struct/cod/hkl/2/2227542.hkl
196103 0.014 /home/saulius/struct/cod/hkl/2/2218055.hkl
196049 0.014 /home/saulius/struct/cod/hkl/2/2219026.hkl
196041 0.014 /home/saulius/struct/cod/hkl/2/2103908.hkl
195911 0.013 /home/saulius/struct/cod/hkl/2/2221831.hkl
195908 0.013 /home/saulius/struct/cod/hkl/2/2217887.hkl
195878 0.014 /home/saulius/struct/cod/hkl/2/2220425.hkl
195789 0.014 /home/saulius/struct/cod/hkl/2/2016968.hkl
195781 0.013 /home/saulius/struct/cod/hkl/2/2228645.hkl
195734 0.013 /home/saulius/struct/cod/hkl/2/2219673.hkl
195704 0.014 /home/saulius/struct/cod/hkl/2/2017236.hkl
195697 0.014 /home/saulius/struct/cod/hkl/2/2218740.hkl
195605 0.014 /home/saulius/struct/cod/hkl/2/2218594.hkl
195585 0.012 /home/saulius/struct/cod/hkl/2/2224999.hkl
195531 0.014 /home/saulius/struct/cod/hkl/2/2227369.hkl
195331 0.013 /home/saulius/struct/cod/hkl/2/2224820.hkl
195229 0.013 /home/saulius/struct/cod/hkl/2/2224295.hkl
195223 0.014 /home/saulius/struct/cod/hkl/2/2223672.hkl
195111 0.013 /home/saulius/struct/cod/hkl/2/2225724.hkl
195061 0.014 /home/saulius/struct/cod/hkl/2/2224297.hkl
195002 0.013 /home/saulius/struct/cod/hkl/2/2228893.hkl
194965 0.014 /home/saulius/struct/cod/hkl/2/2219494.hkl
194910 0.014 /home/saulius/struct/cod/hkl/2/2228623.hkl
194786 0.014 /home/saulius/struct/cod/hkl/2/2218668.hkl
194779 0.013 /home/saulius/struct/cod/hkl/2/2226031.hkl
194755 0.014 /home/saulius/struct/cod/hkl/2/2227922.hkl
194750 0.013 /home/saulius/struct/cod/hkl/2/2222270.hkl
194748 0.014 /home/saulius/struct/cod/hkl/2/2219427.hkl
194740 0.014 /home/saulius/struct/cod/hkl/2/2223581.hkl
194722 0.013 /home/saulius/struct/cod/hkl/2/2229116.hkl
194541 0.014 /home/saulius/struct/cod/hkl/2/2017542.hkl
194487 0.014 /home/saulius/struct/cod/hkl/2/2017160.hkl
194418 0.014 /home/saulius/struct/cod/hkl/2/2226022.hkl
194396 0.014 /home/saulius/struct/cod/hkl/2/2016965.hkl
194385 0.018 /home/saulius/struct/cod/hkl/2/2223883.hkl
194342 0.014 /home/saulius/struct/cod/hkl/2/2227606.hkl
194140 0.015 /home/saulius/struct/cod/hkl/2/2219288.hkl
194053 0.013 /home/saulius/struct/cod/hkl/2/2228516.hkl
194025 0.014 /home/saulius/struct/cod/hkl/2/2219502.hkl
194003 0.014 /home/saulius/struct/cod/hkl/2/2227934.hkl
193898 0.014 /home/saulius/struct/cod/hkl/2/2223157.hkl
193867 0.014 /home/saulius/struct/cod/hkl/2/2221969.hkl
193829 0.013 /home/saulius/struct/cod/hkl/2/2222954.hkl
193761 0.014 /home/saulius/struct/cod/hkl/2/2220112.hkl
193691 0.013 /home/saulius/struct/cod/hkl/2/2219118.hkl
193671 0.013 /home/saulius/struct/cod/hkl/2/2103474.hkl
193604 0.013 /home/saulius/struct/cod/hkl/2/2104708.hkl
193585 0.013 /home/saulius/struct/cod/hkl/2/2224485.hkl
193527 0.013 /home/saulius/struct/cod/hkl/2/2104205.hkl
193474 0.013 /home/saulius/struct/cod/hkl/2/2222323.hkl
193471 0.013 /home/saulius/struct/cod/hkl/2/2017972.hkl
193460 0.014 /home/saulius/struct/cod/hkl/2/2219418.hkl
193409 0.013 /home/saulius/struct/cod/hkl/2/2224252.hkl
193387 0.013 /home/saulius/struct/cod/hkl/2/2104244.hkl
193317 0.014 /home/saulius/struct/cod/hkl/2/2220259.hkl
193281 0.015 /home/saulius/struct/cod/hkl/2/2104864.hkl
193251 0.013 /home/saulius/struct/cod/hkl/2/2226215.hkl
193246 0.014 /home/saulius/struct/cod/hkl/2/2228529.hkl
193103 0.013 /home/saulius/struct/cod/hkl/2/2017426.hkl
193073 0.014 /home/saulius/struct/cod/hkl/2/2224512.hkl
193051 0.013 /home/saulius/struct/cod/hkl/2/2220580.hkl
192948 0.014 /home/saulius/struct/cod/hkl/2/2221078.hkl
192902 0.013 /home/saulius/struct/cod/hkl/2/2220506.hkl
192883 0.014 /home/saulius/struct/cod/hkl/2/2220255.hkl
192722 0.013 /home/saulius/struct/cod/hkl/2/2219620.hkl
192682 0.014 /home/saulius/struct/cod/hkl/2/2223929.hkl
192631 0.013 /home/saulius/struct/cod/hkl/2/2221468.hkl
192590 0.014 /home/saulius/struct/cod/hkl/2/2223986.hkl
192586 0.014 /home/saulius/struct/cod/hkl/2/2223906.hkl
192543 0.014 /home/saulius/struct/cod/hkl/2/2221541.hkl
192487 0.014 /home/saulius/struct/cod/hkl/2/2226186.hkl
192408 0.014 /home/saulius/struct/cod/hkl/2/2219863.hkl
192288 0.014 /home/saulius/struct/cod/hkl/2/2220635.hkl
192267 0.013 /home/saulius/struct/cod/hkl/2/2221342.hkl
192219 0.014 /home/saulius/struct/cod/hkl/2/2219053.hkl
192174 0.014 /home/saulius/struct/cod/hkl/2/2222809.hkl
192003 0.014 /home/saulius/struct/cod/hkl/2/2219220.hkl
191985 0.013 /home/saulius/struct/cod/hkl/2/2222493.hkl
191902 0.014 /home/saulius/struct/cod/hkl/2/2219866.hkl
191801 0.011 /home/saulius/struct/cod/hkl/2/2218773.hkl
191755 0.012 /home/saulius/struct/cod/hkl/2/2220610.hkl
191668 0.012 /home/saulius/struct/cod/hkl/2/2017060.hkl
191612 0.013 /home/saulius/struct/cod/hkl/2/2225981.hkl
191522 0.013 /home/saulius/struct/cod/hkl/2/2227071.hkl
191446 0.013 /home/saulius/struct/cod/hkl/2/2224961.hkl
191364 0.013 /home/saulius/struct/cod/hkl/2/2225347.hkl
191341 0.014 /home/saulius/struct/cod/hkl/2/2224732.hkl
191251 0.013 /home/saulius/struct/cod/hkl/2/2227705.hkl
191239 0.013 /home/saulius/struct/cod/hkl/2/2225574.hkl
191221 0.014 /home/saulius/struct/cod/hkl/2/2228227.hkl
191207 0.014 /home/saulius/struct/cod/hkl/2/2103650.hkl
191152 0.013 /home/saulius/struct/cod/hkl/2/2225356.hkl
191080 0.013 /home/saulius/struct/cod/hkl/2/2219990.hkl
191055 0.014 /home/saulius/struct/cod/hkl/2/2103696.hkl
191044 0.013 /home/saulius/struct/cod/hkl/2/2225849.hkl
191030 0.013 /home/saulius/struct/cod/hkl/2/2221892.hkl
191028 0.013 /home/saulius/struct/cod/hkl/2/2221072.hkl
190967 0.014 /home/saulius/struct/cod/hkl/2/2103697.hkl
190955 0.013 /home/saulius/struct/cod/hkl/2/2220656.hkl
190938 0.014 /home/saulius/struct/cod/hkl/2/2218352.hkl
190938 0.014 /home/saulius/struct/cod/hkl/2/2226828.hkl
190868 0.013 /home/saulius/struct/cod/hkl/2/2103561.hkl
190691 0.013 /home/saulius/struct/cod/hkl/2/2226943.hkl
190688 0.014 /home/saulius/struct/cod/hkl/2/2228110.hkl
190686 0.013 /home/saulius/struct/cod/hkl/2/2104343.hkl
190678 0.013 /home/saulius/struct/cod/hkl/2/2222723.hkl
190509 0.013 /home/saulius/struct/cod/hkl/2/2226125.hkl
190480 0.013 /home/saulius/struct/cod/hkl/2/2220673.hkl
190413 0.013 /home/saulius/struct/cod/hkl/2/2104805.hkl
190412 0.014 /home/saulius/struct/cod/hkl/2/2222102.hkl
190384 0.013 /home/saulius/struct/cod/hkl/2/2218850.hkl
190369 0.014 /home/saulius/struct/cod/hkl/2/2103695.hkl
190344 0.013 /home/saulius/struct/cod/hkl/2/2017505.hkl
190192 0.012 /home/saulius/struct/cod/hkl/2/2222671.hkl
190130 0.013 /home/saulius/struct/cod/hkl/2/2228341.hkl
190118 0.013 /home/saulius/struct/cod/hkl/2/2218827.hkl
190115 0.013 /home/saulius/struct/cod/hkl/2/2017822.hkl
190079 0.012 /home/saulius/struct/cod/hkl/2/2225554.hkl
190027 0.013 /home/saulius/struct/cod/hkl/2/2223889.hkl
189996 0.014 /home/saulius/struct/cod/hkl/2/2225766.hkl
189981 0.013 /home/saulius/struct/cod/hkl/2/2228433.hkl
189909 0.013 /home/saulius/struct/cod/hkl/2/2219921.hkl
189908 0.013 /home/saulius/struct/cod/hkl/2/2227726.hkl
189872 0.014 /home/saulius/struct/cod/hkl/2/2226845.hkl
189812 0.014 /home/saulius/struct/cod/hkl/2/2221071.hkl
189800 0.014 /home/saulius/struct/cod/hkl/2/2017247.hkl
189733 0.013 /home/saulius/struct/cod/hkl/2/2219431.hkl
189679 0.014 /home/saulius/struct/cod/hkl/2/2220944.hkl
189677 0.013 /home/saulius/struct/cod/hkl/2/2219188.hkl
189616 0.013 /home/saulius/struct/cod/hkl/2/2227638.hkl
189591 0.013 /home/saulius/struct/cod/hkl/2/2220832.hkl
189537 0.013 /home/saulius/struct/cod/hkl/2/2228572.hkl
189479 0.014 /home/saulius/struct/cod/hkl/2/2228137.hkl
189417 0.014 /home/saulius/struct/cod/hkl/2/2224328.hkl
189380 0.013 /home/saulius/struct/cod/hkl/2/2225331.hkl
189332 0.014 /home/saulius/struct/cod/hkl/2/2223005.hkl
189292 0.014 /home/saulius/struct/cod/hkl/2/2223265.hkl
189282 0.015 /home/saulius/struct/cod/hkl/2/2220400.hkl
189282 0.013 /home/saulius/struct/cod/hkl/2/2228208.hkl
189275 0.014 /home/saulius/struct/cod/hkl/2/2223195.hkl
189240 0.013 /home/saulius/struct/cod/hkl/2/2218103.hkl
189216 0.013 /home/saulius/struct/cod/hkl/2/2227695.hkl
189174 0.013 /home/saulius/struct/cod/hkl/2/2218776.hkl
189148 0.014 /home/saulius/struct/cod/hkl/2/2224152.hkl
189094 0.013 /home/saulius/struct/cod/hkl/2/2221857.hkl
188931 0.014 /home/saulius/struct/cod/hkl/2/2221603.hkl
188899 0.014 /home/saulius/struct/cod/hkl/2/2222999.hkl
188704 0.014 /home/saulius/struct/cod/hkl/2/2219580.hkl
188701 0.013 /home/saulius/struct/cod/hkl/2/2228985.hkl
188680 0.012 /home/saulius/struct/cod/hkl/2/2219666.hkl
188673 0.013 /home/saulius/struct/cod/hkl/2/2222014.hkl
188597 0.013 /home/saulius/struct/cod/hkl/2/2217893.hkl
188575 0.013 /home/saulius/struct/cod/hkl/2/2227649.hkl
188573 0.013 /home/saulius/struct/cod/hkl/2/2224702.hkl
188568 0.013 /home/saulius/struct/cod/hkl/2/2220906.hkl
188530 0.014 /home/saulius/struct/cod/hkl/2/2220773.hkl
188524 0.014 /home/saulius/struct/cod/hkl/2/2226041.hkl
188439 0.013 /home/saulius/struct/cod/hkl/2/2017734.hkl
188356 0.014 /home/saulius/struct/cod/hkl/2/2220077.hkl
188268 0.013 /home/saulius/struct/cod/hkl/2/2226712.hkl
188264 0.013 /home/saulius/struct/cod/hkl/2/2016925.hkl
188262 0.012 /home/saulius/struct/cod/hkl/2/2103449.hkl
188255 0.013 /home/saulius/struct/cod/hkl/2/2228792.hkl
188235 0.013 /home/saulius/struct/cod/hkl/2/2227686.hkl
188145 0.013 /home/saulius/struct/cod/hkl/2/2016966.hkl
188080 0.014 /home/saulius/struct/cod/hkl/2/2104709.hkl
187937 0.013 /home/saulius/struct/cod/hkl/2/2227624.hkl
187827 0.013 /home/saulius/struct/cod/hkl/2/2217751.hkl
187789 0.013 /home/saulius/struct/cod/hkl/2/2227325.hkl
187755 0.014 /home/saulius/struct/cod/hkl/2/2226817.hkl
187662 0.013 /home/saulius/struct/cod/hkl/2/2222889.hkl
187658 0.012 /home/saulius/struct/cod/hkl/2/2227040.hkl
187657 0.013 /home/saulius/struct/cod/hkl/2/2104704.hkl
187627 0.014 /home/saulius/struct/cod/hkl/2/2217976.hkl
187600 0.013 /home/saulius/struct/cod/hkl/2/2226128.hkl
187580 0.014 /home/saulius/struct/cod/hkl/2/2016724.hkl
187543 0.014 /home/saulius/struct/cod/hkl/2/2218726.hkl
187421 0.013 /home/saulius/struct/cod/hkl/2/2219571.hkl
187381 0.013 /home/saulius/struct/cod/hkl/2/2221318.hkl
187351 0.013 /home/saulius/struct/cod/hkl/2/2226482.hkl
187304 0.014 /home/saulius/struct/cod/hkl/2/2228377.hkl
187175 0.013 /home/saulius/struct/cod/hkl/2/2224383.hkl
187167 0.013 /home/saulius/struct/cod/hkl/2/2104705.hkl
187161 0.013 /home/saulius/struct/cod/hkl/2/2225828.hkl
187110 0.014 /home/saulius/struct/cod/hkl/2/2221486.hkl
187059 0.013 /home/saulius/struct/cod/hkl/2/2223871.hkl
187052 0.013 /home/saulius/struct/cod/hkl/2/2226011.hkl
186927 0.013 /home/saulius/struct/cod/hkl/2/2225327.hkl
186889 0.013 /home/saulius/struct/cod/hkl/2/2220290.hkl
186827 0.013 /home/saulius/struct/cod/hkl/2/2228846.hkl
186776 0.013 /home/saulius/struct/cod/hkl/2/2227488.hkl
186764 0.013 /home/saulius/struct/cod/hkl/2/2227581.hkl
186757 0.013 /home/saulius/struct/cod/hkl/2/2224911.hkl
186599 0.014 /home/saulius/struct/cod/hkl/2/2221597.hkl
186512 0.013 /home/saulius/struct/cod/hkl/2/2223430.hkl
186488 0.013 /home/saulius/struct/cod/hkl/2/2220890.hkl
186476 0.013 /home/saulius/struct/cod/hkl/2/2227039.hkl
186462 0.013 /home/saulius/struct/cod/hkl/2/2227131.hkl
186423 0.012 /home/saulius/struct/cod/hkl/2/2226111.hkl
186406 0.014 /home/saulius/struct/cod/hkl/2/2224216.hkl
186350 0.013 /home/saulius/struct/cod/hkl/2/2222686.hkl
186320 0.013 /home/saulius/struct/cod/hkl/2/2221582.hkl
186309 0.013 /home/saulius/struct/cod/hkl/2/2225876.hkl
186282 0.013 /home/saulius/struct/cod/hkl/2/2217714.hkl
186262 0.013 /home/saulius/struct/cod/hkl/2/2227640.hkl
186237 0.013 /home/saulius/struct/cod/hkl/2/2016622.hkl
186230 0.013 /home/saulius/struct/cod/hkl/2/2221449.hkl
186185 0.013 /home/saulius/struct/cod/hkl/2/2227762.hkl
186158 0.013 /home/saulius/struct/cod/hkl/2/2016959.hkl
186105 0.013 /home/saulius/struct/cod/hkl/2/2017748.hkl
186066 0.013 /home/saulius/struct/cod/hkl/2/2016862.hkl
186061 0.013 /home/saulius/struct/cod/hkl/2/2218756.hkl
186017 0.013 /home/saulius/struct/cod/hkl/2/2224409.hkl
186011 0.014 /home/saulius/struct/cod/hkl/2/2224145.hkl
185905 0.013 /home/saulius/struct/cod/hkl/2/2016780.hkl
185900 0.012 /home/saulius/struct/cod/hkl/2/2228511.hkl
185877 0.013 /home/saulius/struct/cod/hkl/2/2220047.hkl
185839 0.013 /home/saulius/struct/cod/hkl/2/2218823.hkl
185681 0.013 /home/saulius/struct/cod/hkl/2/2219370.hkl
185679 0.011 /home/saulius/struct/cod/hkl/2/2224954.hkl
185600 0.012 /home/saulius/struct/cod/hkl/2/2227592.hkl
185589 0.013 /home/saulius/struct/cod/hkl/2/2103240.hkl
185577 0.013 /home/saulius/struct/cod/hkl/2/2217969.hkl
185527 0.012 /home/saulius/struct/cod/hkl/2/2219757.hkl
185459 0.013 /home/saulius/struct/cod/hkl/2/2220597.hkl
185376 0.013 /home/saulius/struct/cod/hkl/2/2222424.hkl
185357 0.012 /home/saulius/struct/cod/hkl/2/2219443.hkl
185323 0.014 /home/saulius/struct/cod/hkl/2/2227187.hkl
185318 0.014 /home/saulius/struct/cod/hkl/2/2222593.hkl
185150 0.013 /home/saulius/struct/cod/hkl/2/2222406.hkl
185108 0.014 /home/saulius/struct/cod/hkl/2/2220367.hkl
185041 0.013 /home/saulius/struct/cod/hkl/2/2221929.hkl
185028 0.013 /home/saulius/struct/cod/hkl/2/2217802.hkl
185007 0.014 /home/saulius/struct/cod/hkl/2/2219222.hkl
184993 0.013 /home/saulius/struct/cod/hkl/2/2222586.hkl
184946 0.013 /home/saulius/struct/cod/hkl/2/2222314.hkl
184929 0.013 /home/saulius/struct/cod/hkl/2/2221057.hkl
184876 0.014 /home/saulius/struct/cod/hkl/2/2225797.hkl
184824 0.013 /home/saulius/struct/cod/hkl/2/2220187.hkl
184820 0.013 /home/saulius/struct/cod/hkl/2/2224475.hkl
184778 0.014 /home/saulius/struct/cod/hkl/2/2220206.hkl
184757 0.012 /home/saulius/struct/cod/hkl/2/2218649.hkl
184690 0.014 /home/saulius/struct/cod/hkl/2/2218211.hkl
184675 0.013 /home/saulius/struct/cod/hkl/2/2228507.hkl
184535 0.013 /home/saulius/struct/cod/hkl/2/2222708.hkl
184461 0.013 /home/saulius/struct/cod/hkl/2/2104702.hkl
184388 0.014 /home/saulius/struct/cod/hkl/2/2226701.hkl
184311 0.015 /home/saulius/struct/cod/hkl/2/2227469.hkl
184296 0.013 /home/saulius/struct/cod/hkl/2/2224266.hkl
184281 0.012 /home/saulius/struct/cod/hkl/2/2225916.hkl
184266 0.013 /home/saulius/struct/cod/hkl/2/2222886.hkl
184263 0.013 /home/saulius/struct/cod/hkl/2/2223041.hkl
184250 0.013 /home/saulius/struct/cod/hkl/2/2016860.hkl
184249 0.013 /home/saulius/struct/cod/hkl/2/2225474.hkl
184142 0.013 /home/saulius/struct/cod/hkl/2/2226593.hkl
184066 0.013 /home/saulius/struct/cod/hkl/2/2219197.hkl
183942 0.012 /home/saulius/struct/cod/hkl/2/2225049.hkl
183900 0.013 /home/saulius/struct/cod/hkl/2/2220274.hkl
183862 0.013 /home/saulius/struct/cod/hkl/2/2222498.hkl
183857 0.012 /home/saulius/struct/cod/hkl/2/2220841.hkl
183817 0.013 /home/saulius/struct/cod/hkl/2/2224159.hkl
183814 0.014 /home/saulius/struct/cod/hkl/2/2220864.hkl
183794 0.012 /home/saulius/struct/cod/hkl/2/2017836.hkl
183750 0.013 /home/saulius/struct/cod/hkl/2/2217785.hkl
183749 0.013 /home/saulius/struct/cod/hkl/2/2222467.hkl
183709 0.013 /home/saulius/struct/cod/hkl/2/2227676.hkl
183627 0.012 /home/saulius/struct/cod/hkl/2/2222955.hkl
183621 0.013 /home/saulius/struct/cod/hkl/2/2227262.hkl
183556 0.012 /home/saulius/struct/cod/hkl/2/2225560.hkl
183553 0.013 /home/saulius/struct/cod/hkl/2/2218366.hkl
183507 0.013 /home/saulius/struct/cod/hkl/2/2225771.hkl
183486 0.013 /home/saulius/struct/cod/hkl/2/2228652.hkl
183428 0.013 /home/saulius/struct/cod/hkl/2/2222367.hkl
183423 0.012 /home/saulius/struct/cod/hkl/2/2228029.hkl
183392 0.014 /home/saulius/struct/cod/hkl/2/2227407.hkl
183385 0.013 /home/saulius/struct/cod/hkl/2/2220366.hkl
183307 0.013 /home/saulius/struct/cod/hkl/2/2226592.hkl
183249 0.013 /home/saulius/struct/cod/hkl/2/2017881.hkl
183201 0.012 /home/saulius/struct/cod/hkl/2/2222156.hkl
183143 0.012 /home/saulius/struct/cod/hkl/2/2227979.hkl
183106 0.012 /home/saulius/struct/cod/hkl/2/2224676.hkl
183073 0.014 /home/saulius/struct/cod/hkl/2/2221034.hkl
183056 0.013 /home/saulius/struct/cod/hkl/2/2220636.hkl
183047 0.013 /home/saulius/struct/cod/hkl/2/2225922.hkl
183022 0.012 /home/saulius/struct/cod/hkl/2/2220051.hkl
183017 0.013 /home/saulius/struct/cod/hkl/2/2104701.hkl
182954 0.013 /home/saulius/struct/cod/hkl/2/2226866.hkl
182939 0.012 /home/saulius/struct/cod/hkl/2/2220465.hkl
182869 0.013 /home/saulius/struct/cod/hkl/2/2223345.hkl
182796 0.011 /home/saulius/struct/cod/hkl/2/2217840.hkl
182730 0.013 /home/saulius/struct/cod/hkl/2/2228166.hkl
182630 0.012 /home/saulius/struct/cod/hkl/2/2222468.hkl
182618 0.012 /home/saulius/struct/cod/hkl/2/2228405.hkl
182598 0.012 /home/saulius/struct/cod/hkl/2/2224389.hkl
182533 0.013 /home/saulius/struct/cod/hkl/2/2218223.hkl
182501 0.013 /home/saulius/struct/cod/hkl/2/2103658.hkl
182477 0.013 /home/saulius/struct/cod/hkl/2/2227137.hkl
182474 0.013 /home/saulius/struct/cod/hkl/2/2016509.hkl
182356 0.013 /home/saulius/struct/cod/hkl/2/2217871.hkl
182223 0.013 /home/saulius/struct/cod/hkl/2/2222518.hkl
182202 0.013 /home/saulius/struct/cod/hkl/2/2218822.hkl
182199 0.014 /home/saulius/struct/cod/hkl/2/2223445.hkl
182171 0.013 /home/saulius/struct/cod/hkl/2/2016881.hkl
182120 0.013 /home/saulius/struct/cod/hkl/2/2226964.hkl
182106 0.014 /home/saulius/struct/cod/hkl/2/2224530.hkl
182071 0.013 /home/saulius/struct/cod/hkl/2/2224507.hkl
182005 0.012 /home/saulius/struct/cod/hkl/2/2221089.hkl
181983 0.013 /home/saulius/struct/cod/hkl/2/2227602.hkl
181982 0.013 /home/saulius/struct/cod/hkl/2/2017785.hkl
181968 0.013 /home/saulius/struct/cod/hkl/2/2228210.hkl
181936 0.013 /home/saulius/struct/cod/hkl/2/2223112.hkl
181931 0.014 /home/saulius/struct/cod/hkl/2/2227814.hkl
181871 0.013 /home/saulius/struct/cod/hkl/2/2224312.hkl
181822 0.013 /home/saulius/struct/cod/hkl/2/2218547.hkl
181793 0.012 /home/saulius/struct/cod/hkl/2/2227417.hkl
181770 0.013 /home/saulius/struct/cod/hkl/2/2224673.hkl
181722 0.013 /home/saulius/struct/cod/hkl/2/2218429.hkl
181615 0.012 /home/saulius/struct/cod/hkl/2/2223042.hkl
181601 0.013 /home/saulius/struct/cod/hkl/2/2104777.hkl
181588 0.012 /home/saulius/struct/cod/hkl/2/2218075.hkl
181478 0.013 /home/saulius/struct/cod/hkl/2/2016864.hkl
181475 0.013 /home/saulius/struct/cod/hkl/2/2227087.hkl
181470 0.013 /home/saulius/struct/cod/hkl/2/2228970.hkl
181416 0.013 /home/saulius/struct/cod/hkl/2/2224284.hkl
181325 0.012 /home/saulius/struct/cod/hkl/2/2220958.hkl
181190 0.013 /home/saulius/struct/cod/hkl/2/2226506.hkl
181079 0.013 /home/saulius/struct/cod/hkl/2/2226252.hkl
181061 0.013 /home/saulius/struct/cod/hkl/2/2226897.hkl
181059 0.013 /home/saulius/struct/cod/hkl/2/2228895.hkl
181056 0.013 /home/saulius/struct/cod/hkl/2/2224209.hkl
180957 0.013 /home/saulius/struct/cod/hkl/2/2227453.hkl
180921 0.013 /home/saulius/struct/cod/hkl/2/2223830.hkl
180882 0.012 /home/saulius/struct/cod/hkl/2/2228886.hkl
180857 0.013 /home/saulius/struct/cod/hkl/2/2226912.hkl
180834 0.013 /home/saulius/struct/cod/hkl/2/2222354.hkl
180800 0.013 /home/saulius/struct/cod/hkl/2/2218354.hkl
180747 0.013 /home/saulius/struct/cod/hkl/2/2224523.hkl
180660 0.013 /home/saulius/struct/cod/hkl/2/2221017.hkl
180644 0.012 /home/saulius/struct/cod/hkl/2/2226764.hkl
180609 0.013 /home/saulius/struct/cod/hkl/2/2228746.hkl
180553 0.012 /home/saulius/struct/cod/hkl/2/2228128.hkl
180535 0.013 /home/saulius/struct/cod/hkl/2/2225914.hkl
180507 0.013 /home/saulius/struct/cod/hkl/2/2218279.hkl
180499 0.011 /home/saulius/struct/cod/hkl/2/2217708.hkl
180485 0.013 /home/saulius/struct/cod/hkl/2/2226401.hkl
180483 0.013 /home/saulius/struct/cod/hkl/2/2222793.hkl
180354 0.013 /home/saulius/struct/cod/hkl/2/2219245.hkl
180312 0.013 /home/saulius/struct/cod/hkl/2/2225603.hkl
180280 0.012 /home/saulius/struct/cod/hkl/2/2222925.hkl
180220 0.013 /home/saulius/struct/cod/hkl/2/2224062.hkl
180219 0.012 /home/saulius/struct/cod/hkl/2/2225446.hkl
180188 0.013 /home/saulius/struct/cod/hkl/2/2222309.hkl
180180 0.012 /home/saulius/struct/cod/hkl/2/2017365.hkl
180180 0.012 /home/saulius/struct/cod/hkl/2/2225674.hkl
180157 0.012 /home/saulius/struct/cod/hkl/2/2104364.hkl
180045 0.013 /home/saulius/struct/cod/hkl/2/2218830.hkl
180035 0.014 /home/saulius/struct/cod/hkl/2/2219593.hkl
179935 0.014 /home/saulius/struct/cod/hkl/2/2222551.hkl
179930 0.013 /home/saulius/struct/cod/hkl/2/2226294.hkl
179876 0.013 /home/saulius/struct/cod/hkl/2/2224801.hkl
179837 0.013 /home/saulius/struct/cod/hkl/2/2221667.hkl
179615 0.012 /home/saulius/struct/cod/hkl/2/2016672.hkl
179565 0.013 /home/saulius/struct/cod/hkl/2/2225212.hkl
179553 0.013 /home/saulius/struct/cod/hkl/2/2225987.hkl
179531 0.013 /home/saulius/struct/cod/hkl/2/2220516.hkl
179495 0.013 /home/saulius/struct/cod/hkl/2/2104706.hkl
179462 0.012 /home/saulius/struct/cod/hkl/2/2222452.hkl
179428 0.013 /home/saulius/struct/cod/hkl/2/2228502.hkl
179398 0.013 /home/saulius/struct/cod/hkl/2/2225333.hkl
179375 0.013 /home/saulius/struct/cod/hkl/2/2227714.hkl
179352 0.012 /home/saulius/struct/cod/hkl/2/2228761.hkl
179335 0.013 /home/saulius/struct/cod/hkl/2/2229235.hkl
179330 0.012 /home/saulius/struct/cod/hkl/2/2222423.hkl
179215 0.012 /home/saulius/struct/cod/hkl/2/2224083.hkl
179195 0.013 /home/saulius/struct/cod/hkl/2/2220279.hkl
179151 0.013 /home/saulius/struct/cod/hkl/2/2223370.hkl
179144 0.013 /home/saulius/struct/cod/hkl/2/2225701.hkl
179070 0.013 /home/saulius/struct/cod/hkl/2/2226893.hkl
179004 0.012 /home/saulius/struct/cod/hkl/2/2218356.hkl
178962 0.013 /home/saulius/struct/cod/hkl/2/2220236.hkl
178915 0.013 /home/saulius/struct/cod/hkl/2/2218543.hkl
178908 0.013 /home/saulius/struct/cod/hkl/2/2016504.hkl
178882 0.013 /home/saulius/struct/cod/hkl/2/2227861.hkl
178779 0.013 /home/saulius/struct/cod/hkl/2/2224291.hkl
178766 0.013 /home/saulius/struct/cod/hkl/2/2221448.hkl
178723 0.013 /home/saulius/struct/cod/hkl/2/2218472.hkl
178703 0.012 /home/saulius/struct/cod/hkl/2/2228600.hkl
178635 0.013 /home/saulius/struct/cod/hkl/2/2219942.hkl
178576 0.012 /home/saulius/struct/cod/hkl/2/2220248.hkl
178541 0.013 /home/saulius/struct/cod/hkl/2/2219781.hkl
178516 0.013 /home/saulius/struct/cod/hkl/2/2103724.hkl
178466 0.012 /home/saulius/struct/cod/hkl/2/2228940.hkl
178426 0.013 /home/saulius/struct/cod/hkl/2/2228442.hkl
178400 0.012 /home/saulius/struct/cod/hkl/2/2229312.hkl
178343 0.012 /home/saulius/struct/cod/hkl/2/2224867.hkl
178266 0.013 /home/saulius/struct/cod/hkl/2/2104262.hkl
178254 0.012 /home/saulius/struct/cod/hkl/2/2220277.hkl
178214 0.013 /home/saulius/struct/cod/hkl/2/2225374.hkl
178207 0.013 /home/saulius/struct/cod/hkl/2/2228150.hkl
178200 0.012 /home/saulius/struct/cod/hkl/2/2016951.hkl
178173 0.012 /home/saulius/struct/cod/hkl/2/2224454.hkl
178136 0.013 /home/saulius/struct/cod/hkl/2/2228152.hkl
178080 0.012 /home/saulius/struct/cod/hkl/2/2220605.hkl
178042 0.013 /home/saulius/struct/cod/hkl/2/2104263.hkl
178025 0.012 /home/saulius/struct/cod/hkl/2/2220979.hkl
178015 0.012 /home/saulius/struct/cod/hkl/2/2228599.hkl
178012 0.012 /home/saulius/struct/cod/hkl/2/2222183.hkl
178001 0.013 /home/saulius/struct/cod/hkl/2/2226434.hkl
177995 0.013 /home/saulius/struct/cod/hkl/2/2218422.hkl
177974 0.013 /home/saulius/struct/cod/hkl/2/2016706.hkl
177953 0.012 /home/saulius/struct/cod/hkl/2/2218620.hkl
177921 0.013 /home/saulius/struct/cod/hkl/2/2225057.hkl
177893 0.013 /home/saulius/struct/cod/hkl/2/2221016.hkl
177773 0.013 /home/saulius/struct/cod/hkl/2/2222892.hkl
177763 0.012 /home/saulius/struct/cod/hkl/2/2223872.hkl
177760 0.013 /home/saulius/struct/cod/hkl/2/2225649.hkl
177757 0.012 /home/saulius/struct/cod/hkl/2/2227601.hkl
177748 0.013 /home/saulius/struct/cod/hkl/2/2223330.hkl
177714 0.012 /home/saulius/struct/cod/hkl/2/2222982.hkl
177704 0.013 /home/saulius/struct/cod/hkl/2/2224777.hkl
177685 0.016 /home/saulius/struct/cod/hkl/2/2104265.hkl
177621 0.013 /home/saulius/struct/cod/hkl/2/2220362.hkl
177620 0.013 /home/saulius/struct/cod/hkl/2/2104707.hkl
177544 0.012 /home/saulius/struct/cod/hkl/2/2219407.hkl
177506 0.013 /home/saulius/struct/cod/hkl/2/2228887.hkl
177484 0.013 /home/saulius/struct/cod/hkl/2/2225833.hkl
177453 0.013 /home/saulius/struct/cod/hkl/2/2227685.hkl
177445 0.012 /home/saulius/struct/cod/hkl/2/2229284.hkl
177434 0.013 /home/saulius/struct/cod/hkl/2/2104264.hkl
177422 0.012 /home/saulius/struct/cod/hkl/2/2229302.hkl
177415 0.012 /home/saulius/struct/cod/hkl/2/2219490.hkl
177411 0.013 /home/saulius/struct/cod/hkl/2/2217956.hkl
177313 0.013 /home/saulius/struct/cod/hkl/2/2223670.hkl
177231 0.012 /home/saulius/struct/cod/hkl/2/2226255.hkl
177209 0.012 /home/saulius/struct/cod/hkl/2/2224817.hkl
177167 0.012 /home/saulius/struct/cod/hkl/2/2221619.hkl
177134 0.012 /home/saulius/struct/cod/hkl/2/2223013.hkl
177094 0.012 /home/saulius/struct/cod/hkl/2/2229094.hkl
177065 0.012 /home/saulius/struct/cod/hkl/2/2224155.hkl
177053 0.012 /home/saulius/struct/cod/hkl/2/2226162.hkl
177050 0.013 /home/saulius/struct/cod/hkl/2/2219531.hkl
177048 0.012 /home/saulius/struct/cod/hkl/2/2227790.hkl
177024 0.011 /home/saulius/struct/cod/hkl/2/2017718.hkl
176999 0.013 /home/saulius/struct/cod/hkl/2/2228483.hkl
176927 0.012 /home/saulius/struct/cod/hkl/2/2103555.hkl
176910 0.014 /home/saulius/struct/cod/hkl/2/2219991.hkl
176909 0.013 /home/saulius/struct/cod/hkl/2/2222459.hkl
176886 0.012 /home/saulius/struct/cod/hkl/2/2225563.hkl
176843 0.012 /home/saulius/struct/cod/hkl/2/2220698.hkl
176812 0.012 /home/saulius/struct/cod/hkl/2/2221049.hkl
176781 0.011 /home/saulius/struct/cod/hkl/2/2104873.hkl
176770 0.013 /home/saulius/struct/cod/hkl/2/2219655.hkl
176761 0.013 /home/saulius/struct/cod/hkl/2/2218888.hkl
176750 0.013 /home/saulius/struct/cod/hkl/2/2223342.hkl
176691 0.013 /home/saulius/struct/cod/hkl/2/2225534.hkl
176673 0.013 /home/saulius/struct/cod/hkl/2/2227600.hkl
176606 0.012 /home/saulius/struct/cod/hkl/2/2224450.hkl
176591 0.012 /home/saulius/struct/cod/hkl/2/2229018.hkl
176517 0.012 /home/saulius/struct/cod/hkl/2/2219116.hkl
176380 0.013 /home/saulius/struct/cod/hkl/2/2016863.hkl
176353 0.013 /home/saulius/struct/cod/hkl/2/2225292.hkl
176317 0.012 /home/saulius/struct/cod/hkl/2/2223754.hkl
176308 0.012 /home/saulius/struct/cod/hkl/2/2226217.hkl
176221 0.012 /home/saulius/struct/cod/hkl/2/2225465.hkl
176136 0.013 /home/saulius/struct/cod/hkl/2/2225338.hkl
176076 0.013 /home/saulius/struct/cod/hkl/2/2226492.hkl
176067 0.013 /home/saulius/struct/cod/hkl/2/2224913.hkl
176054 0.012 /home/saulius/struct/cod/hkl/2/2227113.hkl
176006 0.012 /home/saulius/struct/cod/hkl/2/2017727.hkl
175996 0.012 /home/saulius/struct/cod/hkl/2/2224306.hkl
175994 0.012 /home/saulius/struct/cod/hkl/2/2223364.hkl
175962 0.012 /home/saulius/struct/cod/hkl/2/2223288.hkl
175883 0.012 /home/saulius/struct/cod/hkl/2/2220530.hkl
175788 0.012 /home/saulius/struct/cod/hkl/2/2218851.hkl
175748 0.012 /home/saulius/struct/cod/hkl/2/2224285.hkl
175693 0.012 /home/saulius/struct/cod/hkl/2/2223220.hkl
175685 0.012 /home/saulius/struct/cod/hkl/2/2218867.hkl
175655 0.012 /home/saulius/struct/cod/hkl/2/2017421.hkl
175650 0.012 /home/saulius/struct/cod/hkl/2/2217713.hkl
175642 0.013 /home/saulius/struct/cod/hkl/2/2224886.hkl
175603 0.012 /home/saulius/struct/cod/hkl/2/2219725.hkl
175523 0.013 /home/saulius/struct/cod/hkl/2/2221048.hkl
175502 0.013 /home/saulius/struct/cod/hkl/2/2222028.hkl
175442 0.013 /home/saulius/struct/cod/hkl/2/2220432.hkl
175441 0.012 /home/saulius/struct/cod/hkl/2/2016666.hkl
175425 0.013 /home/saulius/struct/cod/hkl/2/2219996.hkl
175369 0.013 /home/saulius/struct/cod/hkl/2/2227259.hkl
175365 0.012 /home/saulius/struct/cod/hkl/2/2218852.hkl
175355 0.012 /home/saulius/struct/cod/hkl/2/2224157.hkl
175352 0.012 /home/saulius/struct/cod/hkl/2/2228844.hkl
175318 0.012 /home/saulius/struct/cod/hkl/2/2222185.hkl
175266 0.012 /home/saulius/struct/cod/hkl/2/2225083.hkl
175185 0.012 /home/saulius/struct/cod/hkl/2/2223866.hkl
175182 0.013 /home/saulius/struct/cod/hkl/2/2226675.hkl
175142 0.013 /home/saulius/struct/cod/hkl/2/2220553.hkl
175111 0.012 /home/saulius/struct/cod/hkl/2/2225147.hkl
175042 0.013 /home/saulius/struct/cod/hkl/2/2228863.hkl
175011 0.012 /home/saulius/struct/cod/hkl/2/2228980.hkl
174989 0.012 /home/saulius/struct/cod/hkl/2/2229187.hkl
174972 0.012 /home/saulius/struct/cod/hkl/2/2224861.hkl
174963 0.013 /home/saulius/struct/cod/hkl/2/2221999.hkl
174933 0.013 /home/saulius/struct/cod/hkl/2/2223302.hkl
174889 0.012 /home/saulius/struct/cod/hkl/2/2224263.hkl
174886 0.013 /home/saulius/struct/cod/hkl/2/2219177.hkl
174819 0.013 /home/saulius/struct/cod/hkl/2/2016556.hkl
174807 0.012 /home/saulius/struct/cod/hkl/2/2219488.hkl
174731 0.013 /home/saulius/struct/cod/hkl/2/2219869.hkl
174642 0.013 /home/saulius/struct/cod/hkl/2/2228240.hkl
174615 0.012 /home/saulius/struct/cod/hkl/2/2222282.hkl
174580 0.012 /home/saulius/struct/cod/hkl/2/2218363.hkl
174575 0.012 /home/saulius/struct/cod/hkl/2/2220307.hkl
174517 0.013 /home/saulius/struct/cod/hkl/2/2219477.hkl
174480 0.013 /home/saulius/struct/cod/hkl/2/2017418.hkl
174404 0.013 /home/saulius/struct/cod/hkl/2/2229136.hkl
174378 0.012 /home/saulius/struct/cod/hkl/2/2222091.hkl
174348 0.013 /home/saulius/struct/cod/hkl/2/2222990.hkl
174330 0.012 /home/saulius/struct/cod/hkl/2/2223917.hkl
174329 0.012 /home/saulius/struct/cod/hkl/2/2222875.hkl
174303 0.012 /home/saulius/struct/cod/hkl/2/2017786.hkl
174255 0.013 /home/saulius/struct/cod/hkl/2/2224688.hkl
174234 0.011 /home/saulius/struct/cod/hkl/2/2017111.hkl
174226 0.012 /home/saulius/struct/cod/hkl/2/2222799.hkl
174181 0.013 /home/saulius/struct/cod/hkl/2/2226875.hkl
174175 0.013 /home/saulius/struct/cod/hkl/2/2219005.hkl
174162 0.013 /home/saulius/struct/cod/hkl/2/2228768.hkl
174138 0.013 /home/saulius/struct/cod/hkl/2/2103875.hkl
174049 0.013 /home/saulius/struct/cod/hkl/2/2225382.hkl
173986 0.012 /home/saulius/struct/cod/hkl/2/2220573.hkl
173980 0.014 /home/saulius/struct/cod/hkl/2/2219911.hkl
173970 0.012 /home/saulius/struct/cod/hkl/2/2218010.hkl
173887 0.013 /home/saulius/struct/cod/hkl/2/2222232.hkl
173871 0.013 /home/saulius/struct/cod/hkl/2/2223081.hkl
173832 0.013 /home/saulius/struct/cod/hkl/2/2221535.hkl
173812 0.012 /home/saulius/struct/cod/hkl/2/2228501.hkl
173790 0.012 /home/saulius/struct/cod/hkl/2/2103554.hkl
173752 0.012 /home/saulius/struct/cod/hkl/2/2218747.hkl
173644 0.013 /home/saulius/struct/cod/hkl/2/2218646.hkl
173625 0.012 /home/saulius/struct/cod/hkl/2/2222442.hkl
173597 0.011 /home/saulius/struct/cod/hkl/2/2221366.hkl
173555 0.011 /home/saulius/struct/cod/hkl/2/2228661.hkl
173504 0.013 /home/saulius/struct/cod/hkl/2/2223656.hkl
173477 0.012 /home/saulius/struct/cod/hkl/2/2229280.hkl
173467 0.012 /home/saulius/struct/cod/hkl/2/2219552.hkl
173423 0.012 /home/saulius/struct/cod/hkl/2/2223563.hkl
173411 0.013 /home/saulius/struct/cod/hkl/2/2217801.hkl
173404 0.013 /home/saulius/struct/cod/hkl/2/2222787.hkl
173397 0.012 /home/saulius/struct/cod/hkl/2/2017729.hkl
173388 0.013 /home/saulius/struct/cod/hkl/2/2221015.hkl
173380 0.013 /home/saulius/struct/cod/hkl/2/2225162.hkl
173374 0.013 /home/saulius/struct/cod/hkl/2/2226331.hkl
173345 0.012 /home/saulius/struct/cod/hkl/2/2219832.hkl
173174 0.031 /home/saulius/struct/cod/hkl/2/2222933.hkl
173152 0.013 /home/saulius/struct/cod/hkl/2/2224591.hkl
173149 0.011 /home/saulius/struct/cod/hkl/2/2220010.hkl
173140 0.013 /home/saulius/struct/cod/hkl/2/2017260.hkl
173126 0.013 /home/saulius/struct/cod/hkl/2/2227577.hkl
173090 0.012 /home/saulius/struct/cod/hkl/2/2225728.hkl
172963 0.012 /home/saulius/struct/cod/hkl/2/2229057.hkl
172916 0.012 /home/saulius/struct/cod/hkl/2/2226731.hkl
172901 0.012 /home/saulius/struct/cod/hkl/2/2224357.hkl
172881 0.013 /home/saulius/struct/cod/hkl/2/2220298.hkl
172835 0.012 /home/saulius/struct/cod/hkl/2/2223724.hkl
172805 0.012 /home/saulius/struct/cod/hkl/2/2218125.hkl
172774 0.012 /home/saulius/struct/cod/hkl/2/2218657.hkl
172604 0.012 /home/saulius/struct/cod/hkl/2/2221691.hkl
172545 0.012 /home/saulius/struct/cod/hkl/2/2221061.hkl
172523 0.013 /home/saulius/struct/cod/hkl/2/2017618.hkl
172429 0.011 /home/saulius/struct/cod/hkl/2/2227047.hkl
172423 0.012 /home/saulius/struct/cod/hkl/2/2224563.hkl
172422 0.012 /home/saulius/struct/cod/hkl/2/2225612.hkl
172404 0.012 /home/saulius/struct/cod/hkl/2/2226109.hkl
172373 0.012 /home/saulius/struct/cod/hkl/2/2225265.hkl
172372 0.012 /home/saulius/struct/cod/hkl/2/2226439.hkl
172326 0.012 /home/saulius/struct/cod/hkl/2/2220285.hkl
172312 0.012 /home/saulius/struct/cod/hkl/2/2220006.hkl
172282 0.012 /home/saulius/struct/cod/hkl/2/2017975.hkl
172219 0.012 /home/saulius/struct/cod/hkl/2/2228608.hkl
172096 0.012 /home/saulius/struct/cod/hkl/2/2219324.hkl
172077 0.012 /home/saulius/struct/cod/hkl/2/2221121.hkl
172061 0.012 /home/saulius/struct/cod/hkl/2/2224279.hkl
172059 0.013 /home/saulius/struct/cod/hkl/2/2228727.hkl
172006 0.012 /home/saulius/struct/cod/hkl/2/2222501.hkl
171942 0.012 /home/saulius/struct/cod/hkl/2/2217879.hkl
171798 0.013 /home/saulius/struct/cod/hkl/2/2223861.hkl
171782 0.012 /home/saulius/struct/cod/hkl/2/2221332.hkl
171647 0.012 /home/saulius/struct/cod/hkl/2/2223735.hkl
171646 0.012 /home/saulius/struct/cod/hkl/2/2218653.hkl
171635 0.012 /home/saulius/struct/cod/hkl/2/2222639.hkl
171475 0.012 /home/saulius/struct/cod/hkl/2/2017965.hkl
171436 0.013 /home/saulius/struct/cod/hkl/2/2226282.hkl
171433 0.012 /home/saulius/struct/cod/hkl/2/2228177.hkl
171382 0.012 /home/saulius/struct/cod/hkl/2/2227326.hkl
171199 0.013 /home/saulius/struct/cod/hkl/2/2219373.hkl
171148 0.011 /home/saulius/struct/cod/hkl/2/2228172.hkl
171118 0.012 /home/saulius/struct/cod/hkl/2/2104815.hkl
171109 0.012 /home/saulius/struct/cod/hkl/2/2219353.hkl
171084 0.012 /home/saulius/struct/cod/hkl/2/2225001.hkl
171068 0.014 /home/saulius/struct/cod/hkl/2/2017793.hkl
170926 0.013 /home/saulius/struct/cod/hkl/2/2017171.hkl
170906 0.011 /home/saulius/struct/cod/hkl/2/2220426.hkl
170863 0.012 /home/saulius/struct/cod/hkl/2/2222580.hkl
170848 0.012 /home/saulius/struct/cod/hkl/2/2017233.hkl
170843 0.013 /home/saulius/struct/cod/hkl/2/2220451.hkl
170790 0.012 /home/saulius/struct/cod/hkl/2/2227203.hkl
170770 0.012 /home/saulius/struct/cod/hkl/2/2104863.hkl
170723 0.013 /home/saulius/struct/cod/hkl/2/2217915.hkl
170703 0.012 /home/saulius/struct/cod/hkl/2/2221777.hkl
170646 0.012 /home/saulius/struct/cod/hkl/2/2017178.hkl
170646 0.012 /home/saulius/struct/cod/hkl/2/2017575.hkl
170627 0.012 /home/saulius/struct/cod/hkl/2/2225519.hkl
170576 0.012 /home/saulius/struct/cod/hkl/2/2225976.hkl
170484 0.012 /home/saulius/struct/cod/hkl/2/2222847.hkl
170371 0.012 /home/saulius/struct/cod/hkl/2/2219796.hkl
170352 0.012 /home/saulius/struct/cod/hkl/2/2226648.hkl
170322 0.012 /home/saulius/struct/cod/hkl/2/2017508.hkl
170293 0.012 /home/saulius/struct/cod/hkl/2/2220449.hkl
170292 0.012 /home/saulius/struct/cod/hkl/2/2229205.hkl
170262 0.012 /home/saulius/struct/cod/hkl/2/2221599.hkl
170203 0.013 /home/saulius/struct/cod/hkl/2/2227697.hkl
170132 0.011 /home/saulius/struct/cod/hkl/2/2221428.hkl
170055 0.012 /home/saulius/struct/cod/hkl/2/2103450.hkl
170036 0.012 /home/saulius/struct/cod/hkl/2/2219487.hkl
170029 0.012 /home/saulius/struct/cod/hkl/2/2017875.hkl
170015 0.013 /home/saulius/struct/cod/hkl/2/2017250.hkl
170006 0.012 /home/saulius/struct/cod/hkl/2/2226645.hkl
169996 0.013 /home/saulius/struct/cod/hkl/2/2223314.hkl
169926 0.012 /home/saulius/struct/cod/hkl/2/2218444.hkl
169893 0.011 /home/saulius/struct/cod/hkl/2/2221653.hkl
169878 0.012 /home/saulius/struct/cod/hkl/2/2225258.hkl
169840 0.012 /home/saulius/struct/cod/hkl/2/2224796.hkl
169818 0.012 /home/saulius/struct/cod/hkl/2/2222800.hkl
169794 0.012 /home/saulius/struct/cod/hkl/2/2224806.hkl
169792 0.011 /home/saulius/struct/cod/hkl/2/2219420.hkl
169778 0.011 /home/saulius/struct/cod/hkl/2/2224302.hkl
169701 0.011 /home/saulius/struct/cod/hkl/2/2220783.hkl
169687 0.013 /home/saulius/struct/cod/hkl/2/2228526.hkl
169604 0.012 /home/saulius/struct/cod/hkl/2/2225606.hkl
169545 0.012 /home/saulius/struct/cod/hkl/2/2227916.hkl
169536 0.011 /home/saulius/struct/cod/hkl/2/2220967.hkl
169534 0.012 /home/saulius/struct/cod/hkl/2/2224317.hkl
169495 0.012 /home/saulius/struct/cod/hkl/2/2220960.hkl
169475 0.012 /home/saulius/struct/cod/hkl/2/2226526.hkl
169432 0.012 /home/saulius/struct/cod/hkl/2/2222924.hkl
169404 0.013 /home/saulius/struct/cod/hkl/2/2226379.hkl
169320 0.012 /home/saulius/struct/cod/hkl/2/2229300.hkl
169303 0.012 /home/saulius/struct/cod/hkl/2/2220786.hkl
169267 0.012 /home/saulius/struct/cod/hkl/2/2226776.hkl
169197 0.013 /home/saulius/struct/cod/hkl/2/2219098.hkl
169185 0.022 /home/saulius/struct/cod/hkl/2/2221056.hkl
169183 0.012 /home/saulius/struct/cod/hkl/2/2220319.hkl
169149 0.013 /home/saulius/struct/cod/hkl/2/2228867.hkl
169064 0.013 /home/saulius/struct/cod/hkl/2/2225459.hkl
169029 0.012 /home/saulius/struct/cod/hkl/2/2222199.hkl
169019 0.012 /home/saulius/struct/cod/hkl/2/2218704.hkl
168997 0.012 /home/saulius/struct/cod/hkl/2/2228367.hkl
168955 0.012 /home/saulius/struct/cod/hkl/2/2219308.hkl
168954 0.012 /home/saulius/struct/cod/hkl/2/2219168.hkl
168921 0.011 /home/saulius/struct/cod/hkl/2/2220075.hkl
168905 0.013 /home/saulius/struct/cod/hkl/2/2225907.hkl
168852 0.012 /home/saulius/struct/cod/hkl/2/2220422.hkl
168795 0.011 /home/saulius/struct/cod/hkl/2/2225092.hkl
168783 0.013 /home/saulius/struct/cod/hkl/2/2223608.hkl
168608 0.011 /home/saulius/struct/cod/hkl/2/2218691.hkl
168606 0.012 /home/saulius/struct/cod/hkl/2/2224160.hkl
168580 0.012 /home/saulius/struct/cod/hkl/2/2225736.hkl
168578 0.012 /home/saulius/struct/cod/hkl/2/2226219.hkl
168517 0.012 /home/saulius/struct/cod/hkl/2/2225243.hkl
168449 0.013 /home/saulius/struct/cod/hkl/2/2224490.hkl
168345 0.013 /home/saulius/struct/cod/hkl/2/2225486.hkl
168275 0.012 /home/saulius/struct/cod/hkl/2/2221380.hkl
168265 0.012 /home/saulius/struct/cod/hkl/2/2218941.hkl
168224 0.012 /home/saulius/struct/cod/hkl/2/2222992.hkl
168214 0.012 /home/saulius/struct/cod/hkl/2/2227217.hkl
168188 0.010 /home/saulius/struct/cod/hkl/2/2220601.hkl
168176 0.012 /home/saulius/struct/cod/hkl/2/2218059.hkl
168164 0.012 /home/saulius/struct/cod/hkl/2/2222508.hkl
168080 0.012 /home/saulius/struct/cod/hkl/2/2219754.hkl
168076 0.012 /home/saulius/struct/cod/hkl/2/2227917.hkl
168038 0.011 /home/saulius/struct/cod/hkl/2/2017048.hkl
168031 0.011 /home/saulius/struct/cod/hkl/2/2017491.hkl
167985 0.011 /home/saulius/struct/cod/hkl/2/2219100.hkl
167980 0.012 /home/saulius/struct/cod/hkl/2/2016586.hkl
167952 0.011 /home/saulius/struct/cod/hkl/2/2218853.hkl
167880 0.012 /home/saulius/struct/cod/hkl/2/2218173.hkl
167831 0.013 /home/saulius/struct/cod/hkl/2/2221826.hkl
167725 0.012 /home/saulius/struct/cod/hkl/2/2220909.hkl
167690 0.012 /home/saulius/struct/cod/hkl/2/2227107.hkl
167652 0.011 /home/saulius/struct/cod/hkl/2/2217894.hkl
167636 0.011 /home/saulius/struct/cod/hkl/2/2218080.hkl
167501 0.011 /home/saulius/struct/cod/hkl/2/2221028.hkl
167493 0.012 /home/saulius/struct/cod/hkl/2/2017206.hkl
167493 0.012 /home/saulius/struct/cod/hkl/2/2017266.hkl
167493 0.011 /home/saulius/struct/cod/hkl/2/2017967.hkl
167467 0.012 /home/saulius/struct/cod/hkl/2/2222310.hkl
167452 0.012 /home/saulius/struct/cod/hkl/2/2223557.hkl
167364 0.012 /home/saulius/struct/cod/hkl/2/2219315.hkl
167332 0.012 /home/saulius/struct/cod/hkl/2/2225170.hkl
167323 0.012 /home/saulius/struct/cod/hkl/2/2016882.hkl
167157 0.012 /home/saulius/struct/cod/hkl/2/2226158.hkl
167042 0.011 /home/saulius/struct/cod/hkl/2/2226852.hkl
167008 0.012 /home/saulius/struct/cod/hkl/2/2219438.hkl
166940 0.012 /home/saulius/struct/cod/hkl/2/2225642.hkl
166915 0.012 /home/saulius/struct/cod/hkl/2/2225599.hkl
166873 0.012 /home/saulius/struct/cod/hkl/2/2217912.hkl
166872 0.012 /home/saulius/struct/cod/hkl/2/2227009.hkl
166823 0.012 /home/saulius/struct/cod/hkl/2/2218473.hkl
166774 0.012 /home/saulius/struct/cod/hkl/2/2224668.hkl
166747 0.012 /home/saulius/struct/cod/hkl/2/2103716.hkl
166745 0.012 /home/saulius/struct/cod/hkl/2/2227734.hkl
166724 0.012 /home/saulius/struct/cod/hkl/2/2217743.hkl
166709 0.012 /home/saulius/struct/cod/hkl/2/2103453.hkl
166704 0.012 /home/saulius/struct/cod/hkl/2/2221750.hkl
166699 0.011 /home/saulius/struct/cod/hkl/2/2229289.hkl
166668 0.012 /home/saulius/struct/cod/hkl/2/2220501.hkl
166630 0.011 /home/saulius/struct/cod/hkl/2/2220299.hkl
166621 0.012 /home/saulius/struct/cod/hkl/2/2220915.hkl
166591 0.011 /home/saulius/struct/cod/hkl/2/2228496.hkl
166496 0.012 /home/saulius/struct/cod/hkl/2/2016822.hkl
166490 0.012 /home/saulius/struct/cod/hkl/2/2103553.hkl
166456 0.012 /home/saulius/struct/cod/hkl/2/2226277.hkl
166431 0.012 /home/saulius/struct/cod/hkl/2/2218191.hkl
166414 0.011 /home/saulius/struct/cod/hkl/2/2227424.hkl
166332 0.012 /home/saulius/struct/cod/hkl/2/2218171.hkl
166329 0.012 /home/saulius/struct/cod/hkl/2/2227362.hkl
166328 0.011 /home/saulius/struct/cod/hkl/2/2226580.hkl
166273 0.012 /home/saulius/struct/cod/hkl/2/2225214.hkl
166267 0.012 /home/saulius/struct/cod/hkl/2/2220464.hkl
166216 0.012 /home/saulius/struct/cod/hkl/2/2016708.hkl
166120 0.012 /home/saulius/struct/cod/hkl/2/2226035.hkl
166098 0.012 /home/saulius/struct/cod/hkl/2/2226273.hkl
166090 0.012 /home/saulius/struct/cod/hkl/2/2223458.hkl
166011 0.012 /home/saulius/struct/cod/hkl/2/2016856.hkl
165959 0.012 /home/saulius/struct/cod/hkl/2/2226285.hkl
165919 0.012 /home/saulius/struct/cod/hkl/2/2103473.hkl
165909 0.012 /home/saulius/struct/cod/hkl/2/2223069.hkl
165904 0.012 /home/saulius/struct/cod/hkl/2/2226680.hkl
165862 0.011 /home/saulius/struct/cod/hkl/2/2219445.hkl
165826 0.012 /home/saulius/struct/cod/hkl/2/2221298.hkl
165813 0.012 /home/saulius/struct/cod/hkl/2/2218327.hkl
165709 0.013 /home/saulius/struct/cod/hkl/2/2219842.hkl
165577 0.012 /home/saulius/struct/cod/hkl/2/2219078.hkl
165535 0.011 /home/saulius/struct/cod/hkl/2/2228205.hkl
165507 0.012 /home/saulius/struct/cod/hkl/2/2223389.hkl
165423 0.012 /home/saulius/struct/cod/hkl/2/2219126.hkl
165417 0.012 /home/saulius/struct/cod/hkl/2/2223621.hkl
165293 0.012 /home/saulius/struct/cod/hkl/2/2016942.hkl
165290 0.013 /home/saulius/struct/cod/hkl/2/2103914.hkl
165263 0.011 /home/saulius/struct/cod/hkl/2/2225326.hkl
165244 0.011 /home/saulius/struct/cod/hkl/2/2224455.hkl
165227 0.011 /home/saulius/struct/cod/hkl/2/2017582.hkl
165160 0.012 /home/saulius/struct/cod/hkl/2/2017577.hkl
165130 0.011 /home/saulius/struct/cod/hkl/2/2226717.hkl
165129 0.012 /home/saulius/struct/cod/hkl/2/2224193.hkl
165083 0.011 /home/saulius/struct/cod/hkl/2/2017830.hkl
165037 0.011 /home/saulius/struct/cod/hkl/2/2104335.hkl
164995 0.011 /home/saulius/struct/cod/hkl/2/2017567.hkl
164990 0.011 /home/saulius/struct/cod/hkl/2/2218637.hkl
164979 0.012 /home/saulius/struct/cod/hkl/2/2228470.hkl
164954 0.011 /home/saulius/struct/cod/hkl/2/2016948.hkl
164945 0.011 /home/saulius/struct/cod/hkl/2/2226461.hkl
164907 0.012 /home/saulius/struct/cod/hkl/2/2225222.hkl
164901 0.014 /home/saulius/struct/cod/hkl/2/2227741.hkl
164875 0.012 /home/saulius/struct/cod/hkl/2/2016530.hkl
164846 0.012 /home/saulius/struct/cod/hkl/2/2221927.hkl
164839 0.011 /home/saulius/struct/cod/hkl/2/2221798.hkl
164808 0.012 /home/saulius/struct/cod/hkl/2/2219301.hkl
164758 0.012 /home/saulius/struct/cod/hkl/2/2224229.hkl
164730 0.012 /home/saulius/struct/cod/hkl/2/2016913.hkl
164727 0.011 /home/saulius/struct/cod/hkl/2/2224420.hkl
164724 0.011 /home/saulius/struct/cod/hkl/2/2225304.hkl
164706 0.011 /home/saulius/struct/cod/hkl/2/2224142.hkl
164677 0.011 /home/saulius/struct/cod/hkl/2/2226739.hkl
164617 0.012 /home/saulius/struct/cod/hkl/2/2017889.hkl
164591 0.012 /home/saulius/struct/cod/hkl/2/2017750.hkl
164552 0.012 /home/saulius/struct/cod/hkl/2/2017994.hkl
164499 0.012 /home/saulius/struct/cod/hkl/2/2219393.hkl
164488 0.012 /home/saulius/struct/cod/hkl/2/2224346.hkl
164440 0.011 /home/saulius/struct/cod/hkl/2/2226015.hkl
164435 0.012 /home/saulius/struct/cod/hkl/2/2218483.hkl
164378 0.012 /home/saulius/struct/cod/hkl/2/2219163.hkl
164331 0.012 /home/saulius/struct/cod/hkl/2/2218686.hkl
164320 0.012 /home/saulius/struct/cod/hkl/2/2226020.hkl
164310 0.012 /home/saulius/struct/cod/hkl/2/2225705.hkl
164221 0.012 /home/saulius/struct/cod/hkl/2/2227421.hkl
164196 0.012 /home/saulius/struct/cod/hkl/2/2228612.hkl
164180 0.012 /home/saulius/struct/cod/hkl/2/2220548.hkl
164108 0.011 /home/saulius/struct/cod/hkl/2/2219265.hkl
164085 0.012 /home/saulius/struct/cod/hkl/2/2227566.hkl
164069 0.012 /home/saulius/struct/cod/hkl/2/2218536.hkl
164057 0.012 /home/saulius/struct/cod/hkl/2/2226768.hkl
164037 0.011 /home/saulius/struct/cod/hkl/2/2224767.hkl
163989 0.012 /home/saulius/struct/cod/hkl/2/2224486.hkl
163912 0.012 /home/saulius/struct/cod/hkl/2/2227218.hkl
163895 0.012 /home/saulius/struct/cod/hkl/2/2228574.hkl
163887 0.011 /home/saulius/struct/cod/hkl/2/2221745.hkl
163870 0.012 /home/saulius/struct/cod/hkl/2/2222150.hkl
163835 0.011 /home/saulius/struct/cod/hkl/2/2218238.hkl
163776 0.012 /home/saulius/struct/cod/hkl/2/2225271.hkl
163776 0.011 /home/saulius/struct/cod/hkl/2/2226695.hkl
163743 0.012 /home/saulius/struct/cod/hkl/2/2225266.hkl
163726 0.012 /home/saulius/struct/cod/hkl/2/2221193.hkl
163721 0.011 /home/saulius/struct/cod/hkl/2/2224730.hkl
163714 0.012 /home/saulius/struct/cod/hkl/2/2222349.hkl
163712 0.012 /home/saulius/struct/cod/hkl/2/2221424.hkl
163642 0.011 /home/saulius/struct/cod/hkl/2/2228978.hkl
163637 0.010 /home/saulius/struct/cod/hkl/2/2017655.hkl
163637 0.011 /home/saulius/struct/cod/hkl/2/2219476.hkl
163626 0.012 /home/saulius/struct/cod/hkl/2/2217997.hkl
163607 0.011 /home/saulius/struct/cod/hkl/2/2221803.hkl
163575 0.012 /home/saulius/struct/cod/hkl/2/2222653.hkl
163570 0.011 /home/saulius/struct/cod/hkl/2/2103455.hkl
163542 0.011 /home/saulius/struct/cod/hkl/2/2225911.hkl
163533 0.012 /home/saulius/struct/cod/hkl/2/2223166.hkl
163508 0.012 /home/saulius/struct/cod/hkl/2/2228216.hkl
163491 0.012 /home/saulius/struct/cod/hkl/2/2228206.hkl
163451 0.012 /home/saulius/struct/cod/hkl/2/2225779.hkl
163395 0.012 /home/saulius/struct/cod/hkl/2/2225802.hkl
163372 0.012 /home/saulius/struct/cod/hkl/2/2227992.hkl
163369 0.012 /home/saulius/struct/cod/hkl/2/2016501.hkl
163354 0.012 /home/saulius/struct/cod/hkl/2/2221632.hkl
163348 0.011 /home/saulius/struct/cod/hkl/2/2218090.hkl
163328 0.011 /home/saulius/struct/cod/hkl/2/2017703.hkl
163321 0.012 /home/saulius/struct/cod/hkl/2/2221933.hkl
163310 0.012 /home/saulius/struct/cod/hkl/2/2224234.hkl
163292 0.012 /home/saulius/struct/cod/hkl/2/2103476.hkl
163289 0.011 /home/saulius/struct/cod/hkl/2/2218349.hkl
163284 0.012 /home/saulius/struct/cod/hkl/2/2017514.hkl
163282 0.012 /home/saulius/struct/cod/hkl/2/2016880.hkl
163274 0.012 /home/saulius/struct/cod/hkl/2/2221955.hkl
163264 0.012 /home/saulius/struct/cod/hkl/2/2103452.hkl
163193 0.011 /home/saulius/struct/cod/hkl/2/2224277.hkl
163123 0.012 /home/saulius/struct/cod/hkl/2/2222585.hkl
163087 0.012 /home/saulius/struct/cod/hkl/2/2228088.hkl
163083 0.012 /home/saulius/struct/cod/hkl/2/2225280.hkl
162959 0.011 /home/saulius/struct/cod/hkl/2/2223850.hkl
162935 0.012 /home/saulius/struct/cod/hkl/2/2228795.hkl
162864 0.011 /home/saulius/struct/cod/hkl/2/2226825.hkl
162819 0.012 /home/saulius/struct/cod/hkl/2/2221649.hkl
162802 0.011 /home/saulius/struct/cod/hkl/2/2225084.hkl
162670 0.011 /home/saulius/struct/cod/hkl/2/2225155.hkl
162643 0.011 /home/saulius/struct/cod/hkl/2/2220144.hkl
162625 0.011 /home/saulius/struct/cod/hkl/2/2222408.hkl
162619 0.012 /home/saulius/struct/cod/hkl/2/2222379.hkl
162591 0.012 /home/saulius/struct/cod/hkl/2/2224498.hkl
162587 0.012 /home/saulius/struct/cod/hkl/2/2219012.hkl
162581 0.012 /home/saulius/struct/cod/hkl/2/2227263.hkl
162575 0.011 /home/saulius/struct/cod/hkl/2/2222108.hkl
162552 0.011 /home/saulius/struct/cod/hkl/2/2217947.hkl
162518 0.012 /home/saulius/struct/cod/hkl/2/2221330.hkl
162474 0.011 /home/saulius/struct/cod/hkl/2/2225949.hkl
162454 0.011 /home/saulius/struct/cod/hkl/2/2228114.hkl
162365 0.012 /home/saulius/struct/cod/hkl/2/2228310.hkl
162319 0.011 /home/saulius/struct/cod/hkl/2/2220201.hkl
162316 0.011 /home/saulius/struct/cod/hkl/2/2017705.hkl
162256 0.012 /home/saulius/struct/cod/hkl/2/2227395.hkl
162218 0.012 /home/saulius/struct/cod/hkl/2/2016727.hkl
162169 0.012 /home/saulius/struct/cod/hkl/2/2218005.hkl
162119 0.012 /home/saulius/struct/cod/hkl/2/2221130.hkl
162096 0.012 /home/saulius/struct/cod/hkl/2/2226583.hkl
162039 0.011 /home/saulius/struct/cod/hkl/2/2224857.hkl
161961 0.012 /home/saulius/struct/cod/hkl/2/2218120.hkl
161873 0.012 /home/saulius/struct/cod/hkl/2/2224060.hkl
161855 0.012 /home/saulius/struct/cod/hkl/2/2104268.hkl
161846 0.011 /home/saulius/struct/cod/hkl/2/2104234.hkl
161761 0.012 /home/saulius/struct/cod/hkl/2/2219264.hkl
161760 0.025 /home/saulius/struct/cod/hkl/2/2229221.hkl
161734 0.012 /home/saulius/struct/cod/hkl/2/2222698.hkl
161724 0.012 /home/saulius/struct/cod/hkl/2/2226719.hkl
161712 0.011 /home/saulius/struct/cod/hkl/2/2219335.hkl
161709 0.012 /home/saulius/struct/cod/hkl/2/2227610.hkl
161702 0.011 /home/saulius/struct/cod/hkl/2/2227442.hkl
161687 0.012 /home/saulius/struct/cod/hkl/2/2229003.hkl
161660 0.012 /home/saulius/struct/cod/hkl/2/2229244.hkl
161648 0.012 /home/saulius/struct/cod/hkl/2/2104266.hkl
161629 0.011 /home/saulius/struct/cod/hkl/2/2223558.hkl
161625 0.012 /home/saulius/struct/cod/hkl/2/2222966.hkl
161608 0.012 /home/saulius/struct/cod/hkl/2/2222576.hkl
161537 0.011 /home/saulius/struct/cod/hkl/2/2223739.hkl
161518 0.012 /home/saulius/struct/cod/hkl/2/2223250.hkl
161512 0.011 /home/saulius/struct/cod/hkl/2/2228008.hkl
161509 0.012 /home/saulius/struct/cod/hkl/2/2224385.hkl
161484 0.011 /home/saulius/struct/cod/hkl/2/2223268.hkl
161462 0.011 /home/saulius/struct/cod/hkl/2/2222413.hkl
161460 0.012 /home/saulius/struct/cod/hkl/2/2217868.hkl
161457 0.012 /home/saulius/struct/cod/hkl/2/2227068.hkl
161456 0.012 /home/saulius/struct/cod/hkl/2/2227675.hkl
161454 0.010 /home/saulius/struct/cod/hkl/2/2228730.hkl
161418 0.011 /home/saulius/struct/cod/hkl/2/2217789.hkl
161401 0.011 /home/saulius/struct/cod/hkl/2/2219667.hkl
161397 0.011 /home/saulius/struct/cod/hkl/2/2017231.hkl
161348 0.012 /home/saulius/struct/cod/hkl/2/2017232.hkl
161342 0.012 /home/saulius/struct/cod/hkl/2/2017041.hkl
161339 0.012 /home/saulius/struct/cod/hkl/2/2224679.hkl
161308 0.011 /home/saulius/struct/cod/hkl/2/2227806.hkl
161280 0.011 /home/saulius/struct/cod/hkl/2/2228857.hkl
161278 0.011 /home/saulius/struct/cod/hkl/2/2222454.hkl
161252 0.012 /home/saulius/struct/cod/hkl/2/2220648.hkl
161241 0.011 /home/saulius/struct/cod/hkl/2/2229032.hkl
161236 0.012 /home/saulius/struct/cod/hkl/2/2222862.hkl
161223 0.012 /home/saulius/struct/cod/hkl/2/2221296.hkl
161152 0.011 /home/saulius/struct/cod/hkl/2/2222652.hkl
161136 0.011 /home/saulius/struct/cod/hkl/2/2223811.hkl
161095 0.011 /home/saulius/struct/cod/hkl/2/2226659.hkl
161092 0.011 /home/saulius/struct/cod/hkl/2/2223875.hkl
161091 0.011 /home/saulius/struct/cod/hkl/2/2222466.hkl
161075 0.012 /home/saulius/struct/cod/hkl/2/2227317.hkl
161035 0.011 /home/saulius/struct/cod/hkl/2/2016699.hkl
161000 0.011 /home/saulius/struct/cod/hkl/2/2223316.hkl
160995 0.011 /home/saulius/struct/cod/hkl/2/2226721.hkl
160954 0.012 /home/saulius/struct/cod/hkl/2/2221839.hkl
160886 0.011 /home/saulius/struct/cod/hkl/2/2219570.hkl
160882 0.011 /home/saulius/struct/cod/hkl/2/2226760.hkl
160844 0.012 /home/saulius/struct/cod/hkl/2/2225483.hkl
160821 0.012 /home/saulius/struct/cod/hkl/2/2222169.hkl
160792 0.011 /home/saulius/struct/cod/hkl/2/2219432.hkl
160788 0.012 /home/saulius/struct/cod/hkl/2/2219510.hkl
160772 0.012 /home/saulius/struct/cod/hkl/2/2016752.hkl
160766 0.011 /home/saulius/struct/cod/hkl/2/2227237.hkl
160611 0.012 /home/saulius/struct/cod/hkl/2/2228826.hkl
160599 0.011 /home/saulius/struct/cod/hkl/2/2226173.hkl
160584 0.012 /home/saulius/struct/cod/hkl/2/2227499.hkl
160550 0.012 /home/saulius/struct/cod/hkl/2/2220728.hkl
160534 0.012 /home/saulius/struct/cod/hkl/2/2228841.hkl
160531 0.012 /home/saulius/struct/cod/hkl/2/2219780.hkl
160520 0.012 /home/saulius/struct/cod/hkl/2/2220925.hkl
160434 0.012 /home/saulius/struct/cod/hkl/2/2017098.hkl
160429 0.012 /home/saulius/struct/cod/hkl/2/2229106.hkl
160343 0.011 /home/saulius/struct/cod/hkl/2/2226237.hkl
160306 0.012 /home/saulius/struct/cod/hkl/2/2218510.hkl
160279 0.011 /home/saulius/struct/cod/hkl/2/2227684.hkl
160227 0.012 /home/saulius/struct/cod/hkl/2/2225631.hkl
160210 0.012 /home/saulius/struct/cod/hkl/2/2225816.hkl
160207 0.012 /home/saulius/struct/cod/hkl/2/2225011.hkl
160199 0.012 /home/saulius/struct/cod/hkl/2/2226391.hkl
160176 0.012 /home/saulius/struct/cod/hkl/2/2103319.hkl
160130 0.011 /home/saulius/struct/cod/hkl/2/2220913.hkl
160083 0.012 /home/saulius/struct/cod/hkl/2/2224637.hkl
160059 0.011 /home/saulius/struct/cod/hkl/2/2220186.hkl
160048 0.012 /home/saulius/struct/cod/hkl/2/2226582.hkl
159982 0.011 /home/saulius/struct/cod/hkl/2/2219831.hkl
159957 0.012 /home/saulius/struct/cod/hkl/2/2219573.hkl
159957 0.011 /home/saulius/struct/cod/hkl/2/2227768.hkl
159946 0.011 /home/saulius/struct/cod/hkl/2/2219369.hkl
159812 0.011 /home/saulius/struct/cod/hkl/2/2017457.hkl
159735 0.012 /home/saulius/struct/cod/hkl/2/2224818.hkl
159735 0.012 /home/saulius/struct/cod/hkl/2/2226962.hkl
159678 0.011 /home/saulius/struct/cod/hkl/2/2218200.hkl
159667 0.011 /home/saulius/struct/cod/hkl/2/2224685.hkl
159661 0.012 /home/saulius/struct/cod/hkl/2/2227931.hkl
159652 0.011 /home/saulius/struct/cod/hkl/2/2218734.hkl
159615 0.012 /home/saulius/struct/cod/hkl/2/2226204.hkl
159575 0.012 /home/saulius/struct/cod/hkl/2/2017874.hkl
159563 0.011 /home/saulius/struct/cod/hkl/2/2228758.hkl
159550 0.012 /home/saulius/struct/cod/hkl/2/2228630.hkl
159541 0.011 /home/saulius/struct/cod/hkl/2/2222788.hkl
159509 0.011 /home/saulius/struct/cod/hkl/2/2226932.hkl
159473 0.011 /home/saulius/struct/cod/hkl/2/2220850.hkl
159378 0.011 /home/saulius/struct/cod/hkl/2/2227441.hkl
159249 0.012 /home/saulius/struct/cod/hkl/2/2229063.hkl
159247 0.011 /home/saulius/struct/cod/hkl/2/2227748.hkl
159153 0.012 /home/saulius/struct/cod/hkl/2/2225960.hkl
159135 0.011 /home/saulius/struct/cod/hkl/2/2218325.hkl
159103 0.011 /home/saulius/struct/cod/hkl/2/2223076.hkl
159065 0.011 /home/saulius/struct/cod/hkl/2/2228788.hkl
159058 0.011 /home/saulius/struct/cod/hkl/2/2228981.hkl
159049 0.011 /home/saulius/struct/cod/hkl/2/2217929.hkl
159036 0.012 /home/saulius/struct/cod/hkl/2/2016815.hkl
159009 0.011 /home/saulius/struct/cod/hkl/2/2220754.hkl
158990 0.011 /home/saulius/struct/cod/hkl/2/2103232.hkl
158973 0.011 /home/saulius/struct/cod/hkl/2/2225820.hkl
158947 0.012 /home/saulius/struct/cod/hkl/2/2227965.hkl
158945 0.011 /home/saulius/struct/cod/hkl/2/2220184.hkl
158888 0.012 /home/saulius/struct/cod/hkl/2/2225404.hkl
158869 0.012 /home/saulius/struct/cod/hkl/2/2104267.hkl
158860 0.011 /home/saulius/struct/cod/hkl/2/2223719.hkl
158833 0.011 /home/saulius/struct/cod/hkl/2/2226018.hkl
158735 0.011 /home/saulius/struct/cod/hkl/2/2219003.hkl
158690 0.011 /home/saulius/struct/cod/hkl/2/2228032.hkl
158653 0.011 /home/saulius/struct/cod/hkl/2/2225365.hkl
158644 0.011 /home/saulius/struct/cod/hkl/2/2220089.hkl
158594 0.012 /home/saulius/struct/cod/hkl/2/2226608.hkl
158582 0.011 /home/saulius/struct/cod/hkl/2/2218973.hkl
158561 0.010 /home/saulius/struct/cod/hkl/2/2226732.hkl
158553 0.011 /home/saulius/struct/cod/hkl/2/2220997.hkl
158553 0.011 /home/saulius/struct/cod/hkl/2/2225077.hkl
158543 0.012 /home/saulius/struct/cod/hkl/2/2226810.hkl
158532 0.011 /home/saulius/struct/cod/hkl/2/2228651.hkl
158508 0.029 /home/saulius/struct/cod/hkl/2/2226400.hkl
158488 0.011 /home/saulius/struct/cod/hkl/2/2223507.hkl
158482 0.011 /home/saulius/struct/cod/hkl/2/2223448.hkl
158481 0.011 /home/saulius/struct/cod/hkl/2/2017014.hkl
158446 0.012 /home/saulius/struct/cod/hkl/2/2218605.hkl
158429 0.011 /home/saulius/struct/cod/hkl/2/2218087.hkl
158413 0.012 /home/saulius/struct/cod/hkl/2/2226851.hkl
158391 0.012 /home/saulius/struct/cod/hkl/2/2223059.hkl
158359 0.011 /home/saulius/struct/cod/hkl/2/2225351.hkl
158358 0.011 /home/saulius/struct/cod/hkl/2/2217958.hkl
158356 0.012 /home/saulius/struct/cod/hkl/2/2222699.hkl
158340 0.012 /home/saulius/struct/cod/hkl/2/2218100.hkl
158286 0.012 /home/saulius/struct/cod/hkl/2/2016884.hkl
158271 0.012 /home/saulius/struct/cod/hkl/2/2226686.hkl
158250 0.011 /home/saulius/struct/cod/hkl/2/2016982.hkl
158223 0.012 /home/saulius/struct/cod/hkl/2/2228558.hkl
158212 0.011 /home/saulius/struct/cod/hkl/2/2227425.hkl
158209 0.012 /home/saulius/struct/cod/hkl/2/2220195.hkl
158200 0.012 /home/saulius/struct/cod/hkl/2/2016960.hkl
158200 0.011 /home/saulius/struct/cod/hkl/2/2221669.hkl
158115 0.011 /home/saulius/struct/cod/hkl/2/2223532.hkl
158091 0.011 /home/saulius/struct/cod/hkl/2/2223498.hkl
158066 0.011 /home/saulius/struct/cod/hkl/2/2218785.hkl
158062 0.011 /home/saulius/struct/cod/hkl/2/2222241.hkl
158040 0.011 /home/saulius/struct/cod/hkl/2/2227772.hkl
158027 0.011 /home/saulius/struct/cod/hkl/2/2220246.hkl
158018 0.011 /home/saulius/struct/cod/hkl/2/2221635.hkl
157977 0.011 /home/saulius/struct/cod/hkl/2/2228071.hkl
157907 0.011 /home/saulius/struct/cod/hkl/2/2220038.hkl
157854 0.012 /home/saulius/struct/cod/hkl/2/2227658.hkl
157849 0.011 /home/saulius/struct/cod/hkl/2/2017080.hkl
157847 0.011 /home/saulius/struct/cod/hkl/2/2229240.hkl
157765 0.010 /home/saulius/struct/cod/hkl/2/2103775.hkl
157728 0.011 /home/saulius/struct/cod/hkl/2/2227313.hkl
157720 0.011 /home/saulius/struct/cod/hkl/2/2219748.hkl
157688 0.010 /home/saulius/struct/cod/hkl/2/2222365.hkl
157675 0.012 /home/saulius/struct/cod/hkl/2/2223051.hkl
157639 0.011 /home/saulius/struct/cod/hkl/2/2220176.hkl
157634 0.010 /home/saulius/struct/cod/hkl/2/2221289.hkl
157631 0.011 /home/saulius/struct/cod/hkl/2/2221277.hkl
157536 0.012 /home/saulius/struct/cod/hkl/2/2223129.hkl
157528 0.012 /home/saulius/struct/cod/hkl/2/2224327.hkl
157525 0.011 /home/saulius/struct/cod/hkl/2/2218331.hkl
157506 0.011 /home/saulius/struct/cod/hkl/2/2228820.hkl
157473 0.011 /home/saulius/struct/cod/hkl/2/2220363.hkl
157466 0.011 /home/saulius/struct/cod/hkl/2/2229053.hkl
157423 0.012 /home/saulius/struct/cod/hkl/2/2217749.hkl
157406 0.012 /home/saulius/struct/cod/hkl/2/2218932.hkl
157395 0.011 /home/saulius/struct/cod/hkl/2/2228576.hkl
157390 0.011 /home/saulius/struct/cod/hkl/2/2017269.hkl
157360 0.012 /home/saulius/struct/cod/hkl/2/2016603.hkl
157333 0.011 /home/saulius/struct/cod/hkl/2/2221304.hkl
157331 0.011 /home/saulius/struct/cod/hkl/2/2218261.hkl
157305 0.011 /home/saulius/struct/cod/hkl/2/2223598.hkl
157295 0.011 /home/saulius/struct/cod/hkl/2/2222573.hkl
157250 0.011 /home/saulius/struct/cod/hkl/2/2228380.hkl
157242 0.011 /home/saulius/struct/cod/hkl/2/2220713.hkl
157231 0.012 /home/saulius/struct/cod/hkl/2/2017558.hkl
157157 0.012 /home/saulius/struct/cod/hkl/2/2226115.hkl
157147 0.011 /home/saulius/struct/cod/hkl/2/2103147.hkl
157137 0.011 /home/saulius/struct/cod/hkl/2/2221698.hkl
157135 0.011 /home/saulius/struct/cod/hkl/2/2229297.hkl
157132 0.012 /home/saulius/struct/cod/hkl/2/2219500.hkl
157091 0.011 /home/saulius/struct/cod/hkl/2/2224631.hkl
157081 0.012 /home/saulius/struct/cod/hkl/2/2218639.hkl
157062 0.012 /home/saulius/struct/cod/hkl/2/2228705.hkl
157015 0.010 /home/saulius/struct/cod/hkl/2/2017717.hkl
157010 0.011 /home/saulius/struct/cod/hkl/2/2221196.hkl
156998 0.011 /home/saulius/struct/cod/hkl/2/2227522.hkl
156986 0.012 /home/saulius/struct/cod/hkl/2/2016520.hkl
156981 0.011 /home/saulius/struct/cod/hkl/2/2218504.hkl
156952 0.012 /home/saulius/struct/cod/hkl/2/2225645.hkl
156925 0.011 /home/saulius/struct/cod/hkl/2/2224373.hkl
156907 0.011 /home/saulius/struct/cod/hkl/2/2226083.hkl
156887 0.011 /home/saulius/struct/cod/hkl/2/2218655.hkl
156870 0.011 /home/saulius/struct/cod/hkl/2/2228810.hkl
156840 0.011 /home/saulius/struct/cod/hkl/2/2016885.hkl
156770 0.012 /home/saulius/struct/cod/hkl/2/2226846.hkl
156749 0.011 /home/saulius/struct/cod/hkl/2/2222882.hkl
156733 0.011 /home/saulius/struct/cod/hkl/2/2016874.hkl
156720 0.011 /home/saulius/struct/cod/hkl/2/2218533.hkl
156668 0.011 /home/saulius/struct/cod/hkl/2/2017704.hkl
156642 0.012 /home/saulius/struct/cod/hkl/2/2229111.hkl
156635 0.011 /home/saulius/struct/cod/hkl/2/2221109.hkl
156628 0.012 /home/saulius/struct/cod/hkl/2/2226061.hkl
156618 0.011 /home/saulius/struct/cod/hkl/2/2222366.hkl
156614 0.010 /home/saulius/struct/cod/hkl/2/2016918.hkl
156572 0.011 /home/saulius/struct/cod/hkl/2/2228468.hkl
156549 0.010 /home/saulius/struct/cod/hkl/2/2228811.hkl
156533 0.012 /home/saulius/struct/cod/hkl/2/2223479.hkl
156449 0.011 /home/saulius/struct/cod/hkl/2/2224419.hkl
156446 0.011 /home/saulius/struct/cod/hkl/2/2220261.hkl
156394 0.011 /home/saulius/struct/cod/hkl/2/2219306.hkl
156317 0.012 /home/saulius/struct/cod/hkl/2/2220265.hkl
156287 0.011 /home/saulius/struct/cod/hkl/2/2223605.hkl
156257 0.011 /home/saulius/struct/cod/hkl/2/2228518.hkl
156232 0.012 /home/saulius/struct/cod/hkl/2/2017616.hkl
156184 0.011 /home/saulius/struct/cod/hkl/2/2220788.hkl
156049 0.011 /home/saulius/struct/cod/hkl/2/2228401.hkl
156032 0.011 /home/saulius/struct/cod/hkl/2/2016702.hkl
156011 0.012 /home/saulius/struct/cod/hkl/2/2227560.hkl
155933 0.011 /home/saulius/struct/cod/hkl/2/2227998.hkl
155917 0.011 /home/saulius/struct/cod/hkl/2/2228554.hkl
155912 0.011 /home/saulius/struct/cod/hkl/2/2220325.hkl
155811 0.012 /home/saulius/struct/cod/hkl/2/2226080.hkl
155778 0.012 /home/saulius/struct/cod/hkl/2/2220848.hkl
155749 0.012 /home/saulius/struct/cod/hkl/2/2222428.hkl
155695 0.011 /home/saulius/struct/cod/hkl/2/2016584.hkl
155664 0.010 /home/saulius/struct/cod/hkl/2/2228904.hkl
155662 0.011 /home/saulius/struct/cod/hkl/2/2226569.hkl
155642 0.011 /home/saulius/struct/cod/hkl/2/2222817.hkl
155593 0.011 /home/saulius/struct/cod/hkl/2/2222427.hkl
155573 0.012 /home/saulius/struct/cod/hkl/2/2219075.hkl
155569 0.011 /home/saulius/struct/cod/hkl/2/2227099.hkl
155508 0.011 /home/saulius/struct/cod/hkl/2/2227927.hkl
155421 0.012 /home/saulius/struct/cod/hkl/2/2227882.hkl
155400 0.011 /home/saulius/struct/cod/hkl/2/2220107.hkl
155391 0.011 /home/saulius/struct/cod/hkl/2/2103556.hkl
155234 0.012 /home/saulius/struct/cod/hkl/2/2225192.hkl
155198 0.012 /home/saulius/struct/cod/hkl/2/2221865.hkl
155197 0.011 /home/saulius/struct/cod/hkl/2/2226607.hkl
155195 0.013 /home/saulius/struct/cod/hkl/2/2220556.hkl
155169 0.013 /home/saulius/struct/cod/hkl/2/2017191.hkl
155140 0.011 /home/saulius/struct/cod/hkl/2/2217905.hkl
155052 0.012 /home/saulius/struct/cod/hkl/2/2103576.hkl
155007 0.011 /home/saulius/struct/cod/hkl/2/2017525.hkl
154958 0.011 /home/saulius/struct/cod/hkl/2/2226085.hkl
154895 0.011 /home/saulius/struct/cod/hkl/2/2219471.hkl
154872 0.010 /home/saulius/struct/cod/hkl/2/2227051.hkl
154855 0.010 /home/saulius/struct/cod/hkl/2/2227360.hkl
154800 0.011 /home/saulius/struct/cod/hkl/2/2218540.hkl
154728 0.011 /home/saulius/struct/cod/hkl/2/2017228.hkl
154699 0.011 /home/saulius/struct/cod/hkl/2/2228307.hkl
154695 0.011 /home/saulius/struct/cod/hkl/2/2218457.hkl
154691 0.012 /home/saulius/struct/cod/hkl/2/2226814.hkl
154635 0.010 /home/saulius/struct/cod/hkl/2/2227628.hkl
154629 0.011 /home/saulius/struct/cod/hkl/2/2224267.hkl
154575 0.011 /home/saulius/struct/cod/hkl/2/2219258.hkl
154570 0.011 /home/saulius/struct/cod/hkl/2/2017905.hkl
154488 0.011 /home/saulius/struct/cod/hkl/2/2221427.hkl
154477 0.010 /home/saulius/struct/cod/hkl/2/2225421.hkl
154474 0.011 /home/saulius/struct/cod/hkl/2/2220472.hkl
154453 0.011 /home/saulius/struct/cod/hkl/2/2017831.hkl
154428 0.011 /home/saulius/struct/cod/hkl/2/2017184.hkl
154409 0.011 /home/saulius/struct/cod/hkl/2/2225420.hkl
154383 0.011 /home/saulius/struct/cod/hkl/2/2218190.hkl
154290 0.011 /home/saulius/struct/cod/hkl/2/2224396.hkl
154247 0.011 /home/saulius/struct/cod/hkl/2/2218514.hkl
154201 0.011 /home/saulius/struct/cod/hkl/2/2218942.hkl
154180 0.011 /home/saulius/struct/cod/hkl/2/2017749.hkl
154170 0.011 /home/saulius/struct/cod/hkl/2/2217889.hkl
154164 0.011 /home/saulius/struct/cod/hkl/2/2227634.hkl
154160 0.011 /home/saulius/struct/cod/hkl/2/2226612.hkl
154132 0.011 /home/saulius/struct/cod/hkl/2/2227332.hkl
154111 0.012 /home/saulius/struct/cod/hkl/2/2227435.hkl
154046 0.011 /home/saulius/struct/cod/hkl/2/2226475.hkl
154014 0.010 /home/saulius/struct/cod/hkl/2/2017444.hkl
153987 0.012 /home/saulius/struct/cod/hkl/2/2223678.hkl
153975 0.011 /home/saulius/struct/cod/hkl/2/2223934.hkl
153930 0.011 /home/saulius/struct/cod/hkl/2/2224315.hkl
153919 0.011 /home/saulius/struct/cod/hkl/2/2223182.hkl
153905 0.011 /home/saulius/struct/cod/hkl/2/2228979.hkl
153878 0.011 /home/saulius/struct/cod/hkl/2/2218774.hkl
153794 0.011 /home/saulius/struct/cod/hkl/2/2223450.hkl
153761 0.011 /home/saulius/struct/cod/hkl/2/2221023.hkl
153737 0.011 /home/saulius/struct/cod/hkl/2/2227249.hkl
153658 0.011 /home/saulius/struct/cod/hkl/2/2225139.hkl
153633 0.010 /home/saulius/struct/cod/hkl/2/2226843.hkl
153608 0.011 /home/saulius/struct/cod/hkl/2/2228460.hkl
153595 0.011 /home/saulius/struct/cod/hkl/2/2016626.hkl
153576 0.011 /home/saulius/struct/cod/hkl/2/2227144.hkl
153557 0.011 /home/saulius/struct/cod/hkl/2/2224786.hkl
153553 0.011 /home/saulius/struct/cod/hkl/2/2222944.hkl
153553 0.010 /home/saulius/struct/cod/hkl/2/2228831.hkl
153486 0.010 /home/saulius/struct/cod/hkl/2/2222977.hkl
153415 0.011 /home/saulius/struct/cod/hkl/2/2228084.hkl
153405 0.011 /home/saulius/struct/cod/hkl/2/2017747.hkl
153342 0.011 /home/saulius/struct/cod/hkl/2/2223651.hkl
153278 0.011 /home/saulius/struct/cod/hkl/2/2218435.hkl
153266 0.011 /home/saulius/struct/cod/hkl/2/2222870.hkl
153232 0.011 /home/saulius/struct/cod/hkl/2/2224660.hkl
153213 0.010 /home/saulius/struct/cod/hkl/2/2222097.hkl
153205 0.011 /home/saulius/struct/cod/hkl/2/2226747.hkl
153109 0.011 /home/saulius/struct/cod/hkl/2/2226815.hkl
153090 0.011 /home/saulius/struct/cod/hkl/2/2220128.hkl
153048 0.011 /home/saulius/struct/cod/hkl/2/2220578.hkl
153033 0.011 /home/saulius/struct/cod/hkl/2/2016943.hkl
152985 0.011 /home/saulius/struct/cod/hkl/2/2228318.hkl
152966 0.011 /home/saulius/struct/cod/hkl/2/2223079.hkl
152951 0.011 /home/saulius/struct/cod/hkl/2/2220090.hkl
152928 0.011 /home/saulius/struct/cod/hkl/2/2218760.hkl
152922 0.011 /home/saulius/struct/cod/hkl/2/2227978.hkl
152867 0.011 /home/saulius/struct/cod/hkl/2/2229108.hkl
152860 0.011 /home/saulius/struct/cod/hkl/2/2228512.hkl
152812 0.011 /home/saulius/struct/cod/hkl/2/2220982.hkl
152808 0.010 /home/saulius/struct/cod/hkl/2/2017110.hkl
152792 0.009 /home/saulius/struct/cod/hkl/2/2218991.hkl
152758 0.011 /home/saulius/struct/cod/hkl/2/2226360.hkl
152748 0.011 /home/saulius/struct/cod/hkl/2/2228384.hkl
152716 0.012 /home/saulius/struct/cod/hkl/2/2220009.hkl
152715 0.012 /home/saulius/struct/cod/hkl/2/2226392.hkl
152678 0.011 /home/saulius/struct/cod/hkl/2/2104237.hkl
152673 0.011 /home/saulius/struct/cod/hkl/2/2219536.hkl
152648 0.011 /home/saulius/struct/cod/hkl/2/2226553.hkl
152592 0.012 /home/saulius/struct/cod/hkl/2/2227308.hkl
152592 0.010 /home/saulius/struct/cod/hkl/2/2228706.hkl
152584 0.011 /home/saulius/struct/cod/hkl/2/2016984.hkl
152568 0.011 /home/saulius/struct/cod/hkl/2/2226292.hkl
152561 0.011 /home/saulius/struct/cod/hkl/2/2228530.hkl
152545 0.010 /home/saulius/struct/cod/hkl/2/2016722.hkl
152533 0.011 /home/saulius/struct/cod/hkl/2/2220060.hkl
152531 0.010 /home/saulius/struct/cod/hkl/2/2228945.hkl
152507 0.011 /home/saulius/struct/cod/hkl/2/2219538.hkl
152504 0.011 /home/saulius/struct/cod/hkl/2/2228819.hkl
152488 0.011 /home/saulius/struct/cod/hkl/2/2224092.hkl
152471 0.011 /home/saulius/struct/cod/hkl/2/2221117.hkl
152416 0.011 /home/saulius/struct/cod/hkl/2/2017720.hkl
152408 0.012 /home/saulius/struct/cod/hkl/2/2224326.hkl
152306 0.011 /home/saulius/struct/cod/hkl/2/2225815.hkl
152281 0.010 /home/saulius/struct/cod/hkl/2/2227693.hkl
152262 0.010 /home/saulius/struct/cod/hkl/2/2220314.hkl
152262 0.010 /home/saulius/struct/cod/hkl/2/2222470.hkl
152227 0.011 /home/saulius/struct/cod/hkl/2/2218569.hkl
152225 0.010 /home/saulius/struct/cod/hkl/2/2218794.hkl
152179 0.011 /home/saulius/struct/cod/hkl/2/2223975.hkl
152148 0.011 /home/saulius/struct/cod/hkl/2/2221467.hkl
152111 0.010 /home/saulius/struct/cod/hkl/2/2218446.hkl
152076 0.011 /home/saulius/struct/cod/hkl/2/2229139.hkl
152065 0.011 /home/saulius/struct/cod/hkl/2/2103321.hkl
152007 0.011 /home/saulius/struct/cod/hkl/2/2218611.hkl
151971 0.011 /home/saulius/struct/cod/hkl/2/2223297.hkl
151959 0.011 /home/saulius/struct/cod/hkl/2/2220233.hkl
151948 0.011 /home/saulius/struct/cod/hkl/2/2218163.hkl
151947 0.011 /home/saulius/struct/cod/hkl/2/2225709.hkl
151946 0.011 /home/saulius/struct/cod/hkl/2/2225410.hkl
151909 0.011 /home/saulius/struct/cod/hkl/2/2221564.hkl
151892 0.012 /home/saulius/struct/cod/hkl/2/2228199.hkl
151865 0.010 /home/saulius/struct/cod/hkl/2/2223980.hkl
151834 0.011 /home/saulius/struct/cod/hkl/2/2227620.hkl
151785 0.011 /home/saulius/struct/cod/hkl/2/2221931.hkl
151697 0.011 /home/saulius/struct/cod/hkl/2/2227031.hkl
151654 0.011 /home/saulius/struct/cod/hkl/2/2017028.hkl
151609 0.011 /home/saulius/struct/cod/hkl/2/2228823.hkl
151604 0.011 /home/saulius/struct/cod/hkl/2/2228012.hkl
151539 0.010 /home/saulius/struct/cod/hkl/2/2104368.hkl
151537 0.011 /home/saulius/struct/cod/hkl/2/2017019.hkl
151537 0.011 /home/saulius/struct/cod/hkl/2/2226544.hkl
151479 0.011 /home/saulius/struct/cod/hkl/2/2221007.hkl
151465 0.011 /home/saulius/struct/cod/hkl/2/2017574.hkl
151357 0.011 /home/saulius/struct/cod/hkl/2/2226060.hkl
151354 0.011 /home/saulius/struct/cod/hkl/2/2226014.hkl
151327 0.010 /home/saulius/struct/cod/hkl/2/2223039.hkl
151243 0.011 /home/saulius/struct/cod/hkl/2/2218241.hkl
151223 0.011 /home/saulius/struct/cod/hkl/2/2224308.hkl
151196 0.011 /home/saulius/struct/cod/hkl/2/2016875.hkl
151190 0.011 /home/saulius/struct/cod/hkl/2/2223718.hkl
151150 0.011 /home/saulius/struct/cod/hkl/2/2217883.hkl
151134 0.011 /home/saulius/struct/cod/hkl/2/2218257.hkl
151120 0.011 /home/saulius/struct/cod/hkl/2/2226812.hkl
151117 0.011 /home/saulius/struct/cod/hkl/2/2016985.hkl
151116 0.012 /home/saulius/struct/cod/hkl/2/2225472.hkl
151095 0.011 /home/saulius/struct/cod/hkl/2/2217901.hkl
150870 0.010 /home/saulius/struct/cod/hkl/2/2103752.hkl
150793 0.011 /home/saulius/struct/cod/hkl/2/2229257.hkl
150779 0.011 /home/saulius/struct/cod/hkl/2/2222936.hkl
150759 0.010 /home/saulius/struct/cod/hkl/2/2218198.hkl
150744 0.011 /home/saulius/struct/cod/hkl/2/2228482.hkl
150738 0.011 /home/saulius/struct/cod/hkl/2/2228885.hkl
150685 0.010 /home/saulius/struct/cod/hkl/2/2016641.hkl
150667 0.010 /home/saulius/struct/cod/hkl/2/2219605.hkl
150637 0.011 /home/saulius/struct/cod/hkl/2/2226523.hkl
150612 0.011 /home/saulius/struct/cod/hkl/2/2226357.hkl
150550 0.011 /home/saulius/struct/cod/hkl/2/2017543.hkl
150508 0.011 /home/saulius/struct/cod/hkl/2/2226457.hkl
150503 0.010 /home/saulius/struct/cod/hkl/2/2017216.hkl
150495 0.011 /home/saulius/struct/cod/hkl/2/2226293.hkl
150440 0.011 /home/saulius/struct/cod/hkl/2/2220461.hkl
150436 0.011 /home/saulius/struct/cod/hkl/2/2221201.hkl
150423 0.011 /home/saulius/struct/cod/hkl/2/2228685.hkl
150415 0.011 /home/saulius/struct/cod/hkl/2/2104876.hkl
150399 0.010 /home/saulius/struct/cod/hkl/2/2228398.hkl
150382 0.011 /home/saulius/struct/cod/hkl/2/2016812.hkl
150381 0.011 /home/saulius/struct/cod/hkl/2/2222534.hkl
150374 0.011 /home/saulius/struct/cod/hkl/2/2225194.hkl
150361 0.011 /home/saulius/struct/cod/hkl/2/2228187.hkl
150349 0.011 /home/saulius/struct/cod/hkl/2/2228153.hkl
150345 0.010 /home/saulius/struct/cod/hkl/2/2017561.hkl
150301 0.011 /home/saulius/struct/cod/hkl/2/2219498.hkl
150292 0.011 /home/saulius/struct/cod/hkl/2/2218904.hkl
150287 0.010 /home/saulius/struct/cod/hkl/2/2227236.hkl
150281 0.011 /home/saulius/struct/cod/hkl/2/2222281.hkl
150274 0.011 /home/saulius/struct/cod/hkl/2/2223408.hkl
150266 0.011 /home/saulius/struct/cod/hkl/2/2016828.hkl
150259 0.011 /home/saulius/struct/cod/hkl/2/2223447.hkl
150232 0.011 /home/saulius/struct/cod/hkl/2/2222524.hkl
150216 0.011 /home/saulius/struct/cod/hkl/2/2228542.hkl
150166 0.011 /home/saulius/struct/cod/hkl/2/2017015.hkl
150165 0.011 /home/saulius/struct/cod/hkl/2/2228894.hkl
150102 0.011 /home/saulius/struct/cod/hkl/2/2220756.hkl
150068 0.011 /home/saulius/struct/cod/hkl/2/2226017.hkl
150063 0.010 /home/saulius/struct/cod/hkl/2/2227210.hkl
150062 0.011 /home/saulius/struct/cod/hkl/2/2227165.hkl
150061 0.011 /home/saulius/struct/cod/hkl/2/2223987.hkl
150037 0.011 /home/saulius/struct/cod/hkl/2/2228106.hkl
150011 0.011 /home/saulius/struct/cod/hkl/2/2225994.hkl
149946 0.011 /home/saulius/struct/cod/hkl/2/2016947.hkl
149946 0.011 /home/saulius/struct/cod/hkl/2/2220738.hkl
149944 0.011 /home/saulius/struct/cod/hkl/2/2220801.hkl
149905 0.010 /home/saulius/struct/cod/hkl/2/2219254.hkl
149905 0.011 /home/saulius/struct/cod/hkl/2/2222257.hkl
149897 0.011 /home/saulius/struct/cod/hkl/2/2225329.hkl
149839 0.011 /home/saulius/struct/cod/hkl/2/2225039.hkl
149764 0.011 /home/saulius/struct/cod/hkl/2/2228590.hkl
149760 0.011 /home/saulius/struct/cod/hkl/2/2017557.hkl
149718 0.010 /home/saulius/struct/cod/hkl/2/2219343.hkl
149698 0.011 /home/saulius/struct/cod/hkl/2/2017271.hkl
149680 0.011 /home/saulius/struct/cod/hkl/2/2222258.hkl
149675 0.011 /home/saulius/struct/cod/hkl/2/2227831.hkl
149671 0.011 /home/saulius/struct/cod/hkl/2/2222497.hkl
149669 0.011 /home/saulius/struct/cod/hkl/2/2219760.hkl
149658 0.011 /home/saulius/struct/cod/hkl/2/2218755.hkl
149652 0.010 /home/saulius/struct/cod/hkl/2/2219919.hkl
149647 0.011 /home/saulius/struct/cod/hkl/2/2228999.hkl
149620 0.011 /home/saulius/struct/cod/hkl/2/2016569.hkl
149612 0.011 /home/saulius/struct/cod/hkl/2/2227565.hkl
149578 0.011 /home/saulius/struct/cod/hkl/2/2223756.hkl
149569 0.011 /home/saulius/struct/cod/hkl/2/2226160.hkl
149563 0.011 /home/saulius/struct/cod/hkl/2/2224391.hkl
149555 0.011 /home/saulius/struct/cod/hkl/2/2219639.hkl
149548 0.010 /home/saulius/struct/cod/hkl/2/2224054.hkl
149533 0.009 /home/saulius/struct/cod/hkl/2/2224671.hkl
149517 0.011 /home/saulius/struct/cod/hkl/2/2220559.hkl
149459 0.011 /home/saulius/struct/cod/hkl/2/2220716.hkl
149459 0.011 /home/saulius/struct/cod/hkl/2/2228593.hkl
149411 0.011 /home/saulius/struct/cod/hkl/2/2224898.hkl
149362 0.011 /home/saulius/struct/cod/hkl/2/2225020.hkl
149283 0.011 /home/saulius/struct/cod/hkl/2/2228406.hkl
149274 0.011 /home/saulius/struct/cod/hkl/2/2219260.hkl
149233 0.011 /home/saulius/struct/cod/hkl/2/2223064.hkl
149201 0.011 /home/saulius/struct/cod/hkl/2/2225447.hkl
149199 0.011 /home/saulius/struct/cod/hkl/2/2224904.hkl
149191 0.011 /home/saulius/struct/cod/hkl/2/2226955.hkl
149166 0.012 /home/saulius/struct/cod/hkl/2/2227227.hkl
149149 0.030 /home/saulius/struct/cod/hkl/2/2016840.hkl
149090 0.011 /home/saulius/struct/cod/hkl/2/2221126.hkl
149067 0.011 /home/saulius/struct/cod/hkl/2/2228796.hkl
149028 0.011 /home/saulius/struct/cod/hkl/2/2221003.hkl
149011 0.011 /home/saulius/struct/cod/hkl/2/2224431.hkl
149000 0.010 /home/saulius/struct/cod/hkl/2/2223152.hkl
148966 0.011 /home/saulius/struct/cod/hkl/2/2228411.hkl
148950 0.011 /home/saulius/struct/cod/hkl/2/2225286.hkl
148944 0.010 /home/saulius/struct/cod/hkl/2/2223704.hkl
148923 0.011 /home/saulius/struct/cod/hkl/2/2017009.hkl
148891 0.011 /home/saulius/struct/cod/hkl/2/2219623.hkl
148868 0.011 /home/saulius/struct/cod/hkl/2/2017492.hkl
148868 0.011 /home/saulius/struct/cod/hkl/2/2217754.hkl
148864 0.011 /home/saulius/struct/cod/hkl/2/2016582.hkl
148857 0.011 /home/saulius/struct/cod/hkl/2/2219966.hkl
148845 0.010 /home/saulius/struct/cod/hkl/2/2219833.hkl
148842 0.011 /home/saulius/struct/cod/hkl/2/2218242.hkl
148818 0.011 /home/saulius/struct/cod/hkl/2/2223147.hkl
148787 0.011 /home/saulius/struct/cod/hkl/2/2221498.hkl
148670 0.011 /home/saulius/struct/cod/hkl/2/2219442.hkl
148633 0.010 /home/saulius/struct/cod/hkl/2/2227771.hkl
148591 0.010 /home/saulius/struct/cod/hkl/2/2219008.hkl
148546 0.011 /home/saulius/struct/cod/hkl/2/2228861.hkl
148437 0.011 /home/saulius/struct/cod/hkl/2/2226745.hkl
148423 0.011 /home/saulius/struct/cod/hkl/2/2222004.hkl
148418 0.010 /home/saulius/struct/cod/hkl/2/2222363.hkl
148406 0.011 /home/saulius/struct/cod/hkl/2/2225499.hkl
148400 0.011 /home/saulius/struct/cod/hkl/2/2223833.hkl
148384 0.010 /home/saulius/struct/cod/hkl/2/2221847.hkl
148362 0.011 /home/saulius/struct/cod/hkl/2/2220188.hkl
148361 0.010 /home/saulius/struct/cod/hkl/2/2224053.hkl
148354 0.010 /home/saulius/struct/cod/hkl/2/2227513.hkl
148326 0.010 /home/saulius/struct/cod/hkl/2/2228493.hkl
148322 0.011 /home/saulius/struct/cod/hkl/2/2221245.hkl
148244 0.011 /home/saulius/struct/cod/hkl/2/2218330.hkl
148200 0.010 /home/saulius/struct/cod/hkl/2/2227110.hkl
148167 0.010 /home/saulius/struct/cod/hkl/2/2224544.hkl
148153 0.010 /home/saulius/struct/cod/hkl/2/2220225.hkl
148123 0.011 /home/saulius/struct/cod/hkl/2/2219653.hkl
148063 0.010 /home/saulius/struct/cod/hkl/2/2228471.hkl
148055 0.011 /home/saulius/struct/cod/hkl/2/2017938.hkl
148050 0.010 /home/saulius/struct/cod/hkl/2/2218824.hkl
148050 0.010 /home/saulius/struct/cod/hkl/2/2222660.hkl
147992 0.011 /home/saulius/struct/cod/hkl/2/2016715.hkl
147979 0.010 /home/saulius/struct/cod/hkl/2/2219132.hkl
147939 0.011 /home/saulius/struct/cod/hkl/2/2221676.hkl
147917 0.010 /home/saulius/struct/cod/hkl/2/2217972.hkl
147895 0.010 /home/saulius/struct/cod/hkl/2/2220609.hkl
147888 0.010 /home/saulius/struct/cod/hkl/2/2223559.hkl
147888 0.010 /home/saulius/struct/cod/hkl/2/2226714.hkl
147844 0.011 /home/saulius/struct/cod/hkl/2/2220167.hkl
147830 0.010 /home/saulius/struct/cod/hkl/2/2017850.hkl
147818 0.010 /home/saulius/struct/cod/hkl/2/2017608.hkl
147782 0.011 /home/saulius/struct/cod/hkl/2/2223571.hkl
147729 0.010 /home/saulius/struct/cod/hkl/2/2224255.hkl
147720 0.010 /home/saulius/struct/cod/hkl/2/2228015.hkl
147663 0.011 /home/saulius/struct/cod/hkl/2/2227585.hkl
147650 0.010 /home/saulius/struct/cod/hkl/2/2218037.hkl
147598 0.010 /home/saulius/struct/cod/hkl/2/2223663.hkl
147549 0.011 /home/saulius/struct/cod/hkl/2/2227383.hkl
147534 0.010 /home/saulius/struct/cod/hkl/2/2103753.hkl
147515 0.011 /home/saulius/struct/cod/hkl/2/2228416.hkl
147500 0.010 /home/saulius/struct/cod/hkl/2/2221516.hkl
147482 0.011 /home/saulius/struct/cod/hkl/2/2224044.hkl
147477 0.011 /home/saulius/struct/cod/hkl/2/2221347.hkl
147468 0.011 /home/saulius/struct/cod/hkl/2/2217953.hkl
147456 0.011 /home/saulius/struct/cod/hkl/2/2222729.hkl
147388 0.011 /home/saulius/struct/cod/hkl/2/2219744.hkl
147383 0.010 /home/saulius/struct/cod/hkl/2/2224207.hkl
147368 0.010 /home/saulius/struct/cod/hkl/2/2017044.hkl
147362 0.011 /home/saulius/struct/cod/hkl/2/2228021.hkl
147347 0.011 /home/saulius/struct/cod/hkl/2/2219616.hkl
147339 0.011 /home/saulius/struct/cod/hkl/2/2225078.hkl
147324 0.011 /home/saulius/struct/cod/hkl/2/2222003.hkl
147318 0.010 /home/saulius/struct/cod/hkl/2/2222161.hkl
147311 0.011 /home/saulius/struct/cod/hkl/2/2103317.hkl
147309 0.011 /home/saulius/struct/cod/hkl/2/2217846.hkl
147285 0.010 /home/saulius/struct/cod/hkl/2/2220962.hkl
147265 0.010 /home/saulius/struct/cod/hkl/2/2221029.hkl
147235 0.010 /home/saulius/struct/cod/hkl/2/2227896.hkl
147225 0.011 /home/saulius/struct/cod/hkl/2/2221314.hkl
147215 0.010 /home/saulius/struct/cod/hkl/2/2218244.hkl
147139 0.010 /home/saulius/struct/cod/hkl/2/2221223.hkl
147055 0.011 /home/saulius/struct/cod/hkl/2/2227539.hkl
147038 0.011 /home/saulius/struct/cod/hkl/2/2223404.hkl
147024 0.011 /home/saulius/struct/cod/hkl/2/2229070.hkl
147023 0.011 /home/saulius/struct/cod/hkl/2/2227815.hkl
147003 0.012 /home/saulius/struct/cod/hkl/2/2104895.hkl
146998 0.011 /home/saulius/struct/cod/hkl/2/2228922.hkl
146964 0.011 /home/saulius/struct/cod/hkl/2/2224990.hkl
146875 0.011 /home/saulius/struct/cod/hkl/2/2225989.hkl
146845 0.011 /home/saulius/struct/cod/hkl/2/2016568.hkl
146791 0.010 /home/saulius/struct/cod/hkl/2/2220247.hkl
146786 0.011 /home/saulius/struct/cod/hkl/2/2229288.hkl
146745 0.011 /home/saulius/struct/cod/hkl/2/2225437.hkl
146665 0.011 /home/saulius/struct/cod/hkl/2/2227343.hkl
146660 0.011 /home/saulius/struct/cod/hkl/2/2220373.hkl
146653 0.010 /home/saulius/struct/cod/hkl/2/2221861.hkl
146498 0.010 /home/saulius/struct/cod/hkl/2/2221911.hkl
146472 0.011 /home/saulius/struct/cod/hkl/2/2224745.hkl
146465 0.010 /home/saulius/struct/cod/hkl/2/2224254.hkl
146430 0.010 /home/saulius/struct/cod/hkl/2/2228789.hkl
146425 0.010 /home/saulius/struct/cod/hkl/2/2221397.hkl
146400 0.010 /home/saulius/struct/cod/hkl/2/2223262.hkl
146343 0.011 /home/saulius/struct/cod/hkl/2/2220589.hkl
146320 0.010 /home/saulius/struct/cod/hkl/2/2017452.hkl
146250 0.011 /home/saulius/struct/cod/hkl/2/2225296.hkl
146221 0.011 /home/saulius/struct/cod/hkl/2/2017921.hkl
146215 0.011 /home/saulius/struct/cod/hkl/2/2225395.hkl
146206 0.011 /home/saulius/struct/cod/hkl/2/2220229.hkl
146181 0.011 /home/saulius/struct/cod/hkl/2/2017058.hkl
146165 0.011 /home/saulius/struct/cod/hkl/2/2220306.hkl
146153 0.011 /home/saulius/struct/cod/hkl/2/2228271.hkl
146076 0.011 /home/saulius/struct/cod/hkl/2/2225249.hkl
145966 0.011 /home/saulius/struct/cod/hkl/2/2218300.hkl
145946 0.011 /home/saulius/struct/cod/hkl/2/2220947.hkl
145892 0.011 /home/saulius/struct/cod/hkl/2/2219358.hkl
145819 0.011 /home/saulius/struct/cod/hkl/2/2219151.hkl
145817 0.011 /home/saulius/struct/cod/hkl/2/2223669.hkl
145751 0.010 /home/saulius/struct/cod/hkl/2/2220357.hkl
145729 0.010 /home/saulius/struct/cod/hkl/2/2218295.hkl
145727 0.010 /home/saulius/struct/cod/hkl/2/2227698.hkl
145699 0.019 /home/saulius/struct/cod/hkl/2/2226947.hkl
145682 0.011 /home/saulius/struct/cod/hkl/2/2104703.hkl
145670 0.010 /home/saulius/struct/cod/hkl/2/2223878.hkl
145654 0.010 /home/saulius/struct/cod/hkl/2/2220050.hkl
145566 0.010 /home/saulius/struct/cod/hkl/2/2218728.hkl
145521 0.011 /home/saulius/struct/cod/hkl/2/2219376.hkl
145508 0.010 /home/saulius/struct/cod/hkl/2/2227170.hkl
145469 0.010 /home/saulius/struct/cod/hkl/2/2224994.hkl
145466 0.011 /home/saulius/struct/cod/hkl/2/2225019.hkl
145436 0.010 /home/saulius/struct/cod/hkl/2/2225177.hkl
145403 0.011 /home/saulius/struct/cod/hkl/2/2218369.hkl
145374 0.010 /home/saulius/struct/cod/hkl/2/2017964.hkl
145365 0.010 /home/saulius/struct/cod/hkl/2/2221848.hkl
145346 0.011 /home/saulius/struct/cod/hkl/2/2224259.hkl
145303 0.010 /home/saulius/struct/cod/hkl/2/2228549.hkl
145205 0.010 /home/saulius/struct/cod/hkl/2/2220794.hkl
145168 0.011 /home/saulius/struct/cod/hkl/2/2228382.hkl
145138 0.010 /home/saulius/struct/cod/hkl/2/2225337.hkl
145110 0.010 /home/saulius/struct/cod/hkl/2/2017942.hkl
145107 0.011 /home/saulius/struct/cod/hkl/2/2220094.hkl
145097 0.010 /home/saulius/struct/cod/hkl/2/2222237.hkl
145094 0.011 /home/saulius/struct/cod/hkl/2/2218596.hkl
145094 0.011 /home/saulius/struct/cod/hkl/2/2228648.hkl
145052 0.010 /home/saulius/struct/cod/hkl/2/2218449.hkl
145004 0.010 /home/saulius/struct/cod/hkl/2/2218292.hkl
145000 0.011 /home/saulius/struct/cod/hkl/2/2016657.hkl
144987 0.010 /home/saulius/struct/cod/hkl/2/2225901.hkl
144973 0.011 /home/saulius/struct/cod/hkl/2/2219109.hkl
144972 0.009 /home/saulius/struct/cod/hkl/2/2227109.hkl
144902 0.010 /home/saulius/struct/cod/hkl/2/2104371.hkl
144902 0.010 /home/saulius/struct/cod/hkl/2/2224372.hkl
144861 0.010 /home/saulius/struct/cod/hkl/2/2016763.hkl
144786 0.011 /home/saulius/struct/cod/hkl/2/2218582.hkl
144764 0.011 /home/saulius/struct/cod/hkl/2/2228973.hkl
144761 0.011 /home/saulius/struct/cod/hkl/2/2223840.hkl
144736 0.010 /home/saulius/struct/cod/hkl/2/2221646.hkl
144725 0.010 /home/saulius/struct/cod/hkl/2/2225489.hkl
144718 0.010 /home/saulius/struct/cod/hkl/2/2226241.hkl
144674 0.011 /home/saulius/struct/cod/hkl/2/2225598.hkl
144672 0.011 /home/saulius/struct/cod/hkl/2/2226454.hkl
144661 0.010 /home/saulius/struct/cod/hkl/2/2219011.hkl
144636 0.011 /home/saulius/struct/cod/hkl/2/2017757.hkl
144621 0.011 /home/saulius/struct/cod/hkl/2/2221984.hkl
144601 0.011 /home/saulius/struct/cod/hkl/2/2017762.hkl
144583 0.011 /home/saulius/struct/cod/hkl/2/2017992.hkl
144578 0.011 /home/saulius/struct/cod/hkl/2/2222632.hkl
144578 0.010 /home/saulius/struct/cod/hkl/2/2225961.hkl
144548 0.010 /home/saulius/struct/cod/hkl/2/2225244.hkl
144542 0.010 /home/saulius/struct/cod/hkl/2/2017763.hkl
144517 0.010 /home/saulius/struct/cod/hkl/2/2218127.hkl
144507 0.011 /home/saulius/struct/cod/hkl/2/2221182.hkl
144495 0.011 /home/saulius/struct/cod/hkl/2/2221118.hkl
144471 0.010 /home/saulius/struct/cod/hkl/2/2017379.hkl
144459 0.010 /home/saulius/struct/cod/hkl/2/2103609.hkl
144425 0.010 /home/saulius/struct/cod/hkl/2/2224561.hkl
144376 0.010 /home/saulius/struct/cod/hkl/2/2221394.hkl
144365 0.011 /home/saulius/struct/cod/hkl/2/2221279.hkl
144350 0.010 /home/saulius/struct/cod/hkl/2/2017071.hkl
144342 0.010 /home/saulius/struct/cod/hkl/2/2227012.hkl
144331 0.010 /home/saulius/struct/cod/hkl/2/2016562.hkl
144331 0.010 /home/saulius/struct/cod/hkl/2/2222507.hkl
144327 0.010 /home/saulius/struct/cod/hkl/2/2229267.hkl
144283 0.011 /home/saulius/struct/cod/hkl/2/2223060.hkl
144264 0.010 /home/saulius/struct/cod/hkl/2/2218464.hkl
144256 0.011 /home/saulius/struct/cod/hkl/2/2224895.hkl
144247 0.011 /home/saulius/struct/cod/hkl/2/2225438.hkl
144217 0.011 /home/saulius/struct/cod/hkl/2/2226772.hkl
144201 0.010 /home/saulius/struct/cod/hkl/2/2219340.hkl
144201 0.010 /home/saulius/struct/cod/hkl/2/2229132.hkl
144153 0.010 /home/saulius/struct/cod/hkl/2/2016677.hkl
144129 0.011 /home/saulius/struct/cod/hkl/2/2016538.hkl
144109 0.010 /home/saulius/struct/cod/hkl/2/2017018.hkl
144094 0.010 /home/saulius/struct/cod/hkl/2/2227807.hkl
144063 0.010 /home/saulius/struct/cod/hkl/2/2223162.hkl
144052 0.010 /home/saulius/struct/cod/hkl/2/2227169.hkl
143988 0.011 /home/saulius/struct/cod/hkl/2/2225373.hkl
143966 0.010 /home/saulius/struct/cod/hkl/2/2221481.hkl
143935 0.011 /home/saulius/struct/cod/hkl/2/2219596.hkl
143873 0.011 /home/saulius/struct/cod/hkl/2/2222015.hkl
143860 0.010 /home/saulius/struct/cod/hkl/2/2224661.hkl
143842 0.010 /home/saulius/struct/cod/hkl/2/2103499.hkl
143842 0.011 /home/saulius/struct/cod/hkl/2/2219429.hkl
143804 0.010 /home/saulius/struct/cod/hkl/2/2219704.hkl
143728 0.010 /home/saulius/struct/cod/hkl/2/2226422.hkl
143714 0.010 /home/saulius/struct/cod/hkl/2/2220381.hkl
143665 0.010 /home/saulius/struct/cod/hkl/2/2228702.hkl
143604 0.010 /home/saulius/struct/cod/hkl/2/2225346.hkl
143568 0.010 /home/saulius/struct/cod/hkl/2/2227168.hkl
143559 0.011 /home/saulius/struct/cod/hkl/2/2224929.hkl
143550 0.011 /home/saulius/struct/cod/hkl/2/2222042.hkl
143514 0.010 /home/saulius/struct/cod/hkl/2/2016524.hkl
143458 0.010 /home/saulius/struct/cod/hkl/2/2219062.hkl
143443 0.011 /home/saulius/struct/cod/hkl/2/2225527.hkl
143429 0.011 /home/saulius/struct/cod/hkl/2/2221671.hkl
143311 0.010 /home/saulius/struct/cod/hkl/2/2225186.hkl
143287 0.010 /home/saulius/struct/cod/hkl/2/2223462.hkl
143257 0.010 /home/saulius/struct/cod/hkl/2/2225663.hkl
143233 0.010 /home/saulius/struct/cod/hkl/2/2229030.hkl
143216 0.011 /home/saulius/struct/cod/hkl/2/2016658.hkl
143189 0.010 /home/saulius/struct/cod/hkl/2/2016704.hkl
143163 0.011 /home/saulius/struct/cod/hkl/2/2226952.hkl
143159 0.010 /home/saulius/struct/cod/hkl/2/2016703.hkl
143157 0.010 /home/saulius/struct/cod/hkl/2/2224567.hkl
143143 0.010 /home/saulius/struct/cod/hkl/2/2228491.hkl
143131 0.011 /home/saulius/struct/cod/hkl/2/2226064.hkl
143121 0.011 /home/saulius/struct/cod/hkl/2/2220025.hkl
143097 0.010 /home/saulius/struct/cod/hkl/2/2226447.hkl
143083 0.010 /home/saulius/struct/cod/hkl/2/2218886.hkl
143075 0.010 /home/saulius/struct/cod/hkl/2/2226264.hkl
143031 0.010 /home/saulius/struct/cod/hkl/2/2016873.hkl
143029 0.011 /home/saulius/struct/cod/hkl/2/2224726.hkl
143021 0.010 /home/saulius/struct/cod/hkl/2/2224260.hkl
143007 0.010 /home/saulius/struct/cod/hkl/2/2222885.hkl
142995 0.010 /home/saulius/struct/cod/hkl/2/2224859.hkl
142948 0.010 /home/saulius/struct/cod/hkl/2/2017842.hkl
142934 0.011 /home/saulius/struct/cod/hkl/2/2226507.hkl
142877 0.010 /home/saulius/struct/cod/hkl/2/2223691.hkl
142817 0.010 /home/saulius/struct/cod/hkl/2/2220742.hkl
142807 0.010 /home/saulius/struct/cod/hkl/2/2103486.hkl
142772 0.010 /home/saulius/struct/cod/hkl/2/2017515.hkl
142770 0.010 /home/saulius/struct/cod/hkl/2/2227205.hkl
142745 0.010 /home/saulius/struct/cod/hkl/2/2218372.hkl
142739 0.011 /home/saulius/struct/cod/hkl/2/2219462.hkl
142708 0.010 /home/saulius/struct/cod/hkl/2/2222289.hkl
142688 0.010 /home/saulius/struct/cod/hkl/2/2223610.hkl
142659 0.012 /home/saulius/struct/cod/hkl/2/2225027.hkl
142648 0.010 /home/saulius/struct/cod/hkl/2/2221440.hkl
142638 0.010 /home/saulius/struct/cod/hkl/2/2221524.hkl
142613 0.010 /home/saulius/struct/cod/hkl/2/2228548.hkl
142569 0.010 /home/saulius/struct/cod/hkl/2/2220209.hkl
142558 0.011 /home/saulius/struct/cod/hkl/2/2224611.hkl
142549 0.011 /home/saulius/struct/cod/hkl/2/2227045.hkl
142532 0.010 /home/saulius/struct/cod/hkl/2/2228533.hkl
142513 0.010 /home/saulius/struct/cod/hkl/2/2224981.hkl
142498 0.010 /home/saulius/struct/cod/hkl/2/2017808.hkl
142459 0.011 /home/saulius/struct/cod/hkl/2/2217888.hkl
142438 0.011 /home/saulius/struct/cod/hkl/2/2225659.hkl
142431 0.010 /home/saulius/struct/cod/hkl/2/2228633.hkl
142428 0.010 /home/saulius/struct/cod/hkl/2/2218549.hkl
142398 0.010 /home/saulius/struct/cod/hkl/2/2224596.hkl
142363 0.011 /home/saulius/struct/cod/hkl/2/2224204.hkl
142353 0.010 /home/saulius/struct/cod/hkl/2/2219283.hkl
142321 0.010 /home/saulius/struct/cod/hkl/2/2222703.hkl
142285 0.010 /home/saulius/struct/cod/hkl/2/2229066.hkl
142284 0.011 /home/saulius/struct/cod/hkl/2/2225685.hkl
142231 0.009 /home/saulius/struct/cod/hkl/2/2222463.hkl
142211 0.011 /home/saulius/struct/cod/hkl/2/2228799.hkl
142205 0.010 /home/saulius/struct/cod/hkl/2/2223664.hkl
142177 0.010 /home/saulius/struct/cod/hkl/2/2220369.hkl
142170 0.013 /home/saulius/struct/cod/hkl/2/2228415.hkl
142169 0.010 /home/saulius/struct/cod/hkl/2/2229073.hkl
142168 0.010 /home/saulius/struct/cod/hkl/2/2017000.hkl
142145 0.010 /home/saulius/struct/cod/hkl/2/2220096.hkl
142129 0.010 /home/saulius/struct/cod/hkl/2/2228716.hkl
142124 0.010 /home/saulius/struct/cod/hkl/2/2227288.hkl
142111 0.010 /home/saulius/struct/cod/hkl/2/2221006.hkl
142105 0.010 /home/saulius/struct/cod/hkl/2/2219728.hkl
142092 0.010 /home/saulius/struct/cod/hkl/2/2218703.hkl
142030 0.011 /home/saulius/struct/cod/hkl/2/2224880.hkl
141962 0.011 /home/saulius/struct/cod/hkl/2/2222906.hkl
141952 0.011 /home/saulius/struct/cod/hkl/2/2223779.hkl
141950 0.010 /home/saulius/struct/cod/hkl/2/2222134.hkl
141918 0.010 /home/saulius/struct/cod/hkl/2/2017977.hkl
141915 0.010 /home/saulius/struct/cod/hkl/2/2229254.hkl
141913 0.011 /home/saulius/struct/cod/hkl/2/2221699.hkl
141895 0.010 /home/saulius/struct/cod/hkl/2/2219096.hkl
141884 0.010 /home/saulius/struct/cod/hkl/2/2221647.hkl
141868 0.011 /home/saulius/struct/cod/hkl/2/2225031.hkl
141866 0.010 /home/saulius/struct/cod/hkl/2/2221044.hkl
141820 0.011 /home/saulius/struct/cod/hkl/2/2224418.hkl
141815 0.010 /home/saulius/struct/cod/hkl/2/2227646.hkl
141797 0.010 /home/saulius/struct/cod/hkl/2/2223193.hkl
141791 0.011 /home/saulius/struct/cod/hkl/2/2219550.hkl
141782 0.011 /home/saulius/struct/cod/hkl/2/2221759.hkl
141743 0.010 /home/saulius/struct/cod/hkl/2/2016616.hkl
141733 0.010 /home/saulius/struct/cod/hkl/2/2229303.hkl
141699 0.010 /home/saulius/struct/cod/hkl/2/2226973.hkl
141681 0.010 /home/saulius/struct/cod/hkl/2/2220827.hkl
141658 0.010 /home/saulius/struct/cod/hkl/2/2227440.hkl
141652 0.010 /home/saulius/struct/cod/hkl/2/2221542.hkl
141602 0.010 /home/saulius/struct/cod/hkl/2/2228929.hkl
141598 0.010 /home/saulius/struct/cod/hkl/2/2221949.hkl
141577 0.011 /home/saulius/struct/cod/hkl/2/2229104.hkl
141571 0.010 /home/saulius/struct/cod/hkl/2/2219839.hkl
141569 0.010 /home/saulius/struct/cod/hkl/2/2226398.hkl
141534 0.011 /home/saulius/struct/cod/hkl/2/2220582.hkl
141526 0.010 /home/saulius/struct/cod/hkl/2/2226156.hkl
141477 0.010 /home/saulius/struct/cod/hkl/2/2221650.hkl
141475 0.010 /home/saulius/struct/cod/hkl/2/2226131.hkl
141362 0.010 /home/saulius/struct/cod/hkl/2/2103754.hkl
141303 0.009 /home/saulius/struct/cod/hkl/2/2220721.hkl
141296 0.010 /home/saulius/struct/cod/hkl/2/2228139.hkl
141285 0.010 /home/saulius/struct/cod/hkl/2/2228218.hkl
141158 0.010 /home/saulius/struct/cod/hkl/2/2221455.hkl
141156 0.010 /home/saulius/struct/cod/hkl/2/2103755.hkl
141109 0.010 /home/saulius/struct/cod/hkl/2/2223537.hkl
141096 0.010 /home/saulius/struct/cod/hkl/2/2224682.hkl
141086 0.010 /home/saulius/struct/cod/hkl/2/2219030.hkl
141067 0.009 /home/saulius/struct/cod/hkl/2/2223741.hkl
141050 0.011 /home/saulius/struct/cod/hkl/2/2103876.hkl
141043 0.010 /home/saulius/struct/cod/hkl/2/2221278.hkl
141009 0.011 /home/saulius/struct/cod/hkl/2/2222264.hkl
140997 0.011 /home/saulius/struct/cod/hkl/2/2225242.hkl
140996 0.010 /home/saulius/struct/cod/hkl/2/2225895.hkl
140985 0.011 /home/saulius/struct/cod/hkl/2/2223653.hkl
140958 0.010 /home/saulius/struct/cod/hkl/2/2017978.hkl
140946 0.011 /home/saulius/struct/cod/hkl/2/2221579.hkl
140934 0.010 /home/saulius/struct/cod/hkl/2/2227042.hkl
140907 0.010 /home/saulius/struct/cod/hkl/2/2017399.hkl
140881 0.010 /home/saulius/struct/cod/hkl/2/2217718.hkl
140832 0.010 /home/saulius/struct/cod/hkl/2/2225417.hkl
140830 0.010 /home/saulius/struct/cod/hkl/2/2227348.hkl
140828 0.010 /home/saulius/struct/cod/hkl/2/2220033.hkl
140755 0.011 /home/saulius/struct/cod/hkl/2/2017846.hkl
140728 0.010 /home/saulius/struct/cod/hkl/2/2218026.hkl
140725 0.011 /home/saulius/struct/cod/hkl/2/2222087.hkl
140682 0.010 /home/saulius/struct/cod/hkl/2/2017986.hkl
140681 0.010 /home/saulius/struct/cod/hkl/2/2227243.hkl
140610 0.010 /home/saulius/struct/cod/hkl/2/2224401.hkl
140604 0.011 /home/saulius/struct/cod/hkl/2/2227613.hkl
140593 0.010 /home/saulius/struct/cod/hkl/2/2224122.hkl
140576 0.010 /home/saulius/struct/cod/hkl/2/2218268.hkl
140526 0.011 /home/saulius/struct/cod/hkl/2/2224462.hkl
140480 0.010 /home/saulius/struct/cod/hkl/2/2220329.hkl
140449 0.010 /home/saulius/struct/cod/hkl/2/2225440.hkl
140444 0.011 /home/saulius/struct/cod/hkl/2/2017667.hkl
140443 0.010 /home/saulius/struct/cod/hkl/2/2221623.hkl
140379 0.010 /home/saulius/struct/cod/hkl/2/2229202.hkl
140367 0.011 /home/saulius/struct/cod/hkl/2/2227880.hkl
140319 0.010 /home/saulius/struct/cod/hkl/2/2221785.hkl
140303 0.009 /home/saulius/struct/cod/hkl/2/2221165.hkl
140276 0.010 /home/saulius/struct/cod/hkl/2/2017985.hkl
140253 0.010 /home/saulius/struct/cod/hkl/2/2222780.hkl
140246 0.010 /home/saulius/struct/cod/hkl/2/2221502.hkl
140216 0.010 /home/saulius/struct/cod/hkl/2/2226297.hkl
140187 0.010 /home/saulius/struct/cod/hkl/2/2222266.hkl
140154 0.010 /home/saulius/struct/cod/hkl/2/2220612.hkl
140131 0.010 /home/saulius/struct/cod/hkl/2/2220972.hkl
140114 0.010 /home/saulius/struct/cod/hkl/2/2218393.hkl
140089 0.010 /home/saulius/struct/cod/hkl/2/2225183.hkl
140042 0.010 /home/saulius/struct/cod/hkl/2/2227467.hkl
139946 0.010 /home/saulius/struct/cod/hkl/2/2222100.hkl
139918 0.010 /home/saulius/struct/cod/hkl/2/2222144.hkl
139883 0.010 /home/saulius/struct/cod/hkl/2/2222012.hkl
139863 0.010 /home/saulius/struct/cod/hkl/2/2226604.hkl
139839 0.010 /home/saulius/struct/cod/hkl/2/2220889.hkl
139796 0.009 /home/saulius/struct/cod/hkl/2/2225143.hkl
139707 0.010 /home/saulius/struct/cod/hkl/2/2221840.hkl
139706 0.010 /home/saulius/struct/cod/hkl/2/2226691.hkl
139702 0.009 /home/saulius/struct/cod/hkl/2/2224029.hkl
139688 0.010 /home/saulius/struct/cod/hkl/2/2218162.hkl
139681 0.010 /home/saulius/struct/cod/hkl/2/2228189.hkl
139668 0.011 /home/saulius/struct/cod/hkl/2/2229141.hkl
139636 0.010 /home/saulius/struct/cod/hkl/2/2227345.hkl
139623 0.011 /home/saulius/struct/cod/hkl/2/2103575.hkl
139613 0.011 /home/saulius/struct/cod/hkl/2/2226069.hkl
139587 0.010 /home/saulius/struct/cod/hkl/2/2219993.hkl
139585 0.010 /home/saulius/struct/cod/hkl/2/2016682.hkl
139542 0.010 /home/saulius/struct/cod/hkl/2/2226068.hkl
139498 0.011 /home/saulius/struct/cod/hkl/2/2220795.hkl
139498 0.011 /home/saulius/struct/cod/hkl/2/2227835.hkl
139490 0.010 /home/saulius/struct/cod/hkl/2/2226021.hkl
139480 0.010 /home/saulius/struct/cod/hkl/2/2224465.hkl
139437 0.010 /home/saulius/struct/cod/hkl/2/2228136.hkl
139416 0.010 /home/saulius/struct/cod/hkl/2/2221145.hkl
139379 0.010 /home/saulius/struct/cod/hkl/2/2228850.hkl
139338 0.011 /home/saulius/struct/cod/hkl/2/2221082.hkl
139308 0.022 /home/saulius/struct/cod/hkl/2/2222496.hkl
139299 0.010 /home/saulius/struct/cod/hkl/2/2103482.hkl
139288 0.010 /home/saulius/struct/cod/hkl/2/2226548.hkl
139270 0.010 /home/saulius/struct/cod/hkl/2/2104370.hkl
139262 0.010 /home/saulius/struct/cod/hkl/2/2220393.hkl
139249 0.009 /home/saulius/struct/cod/hkl/2/2219567.hkl
139233 0.010 /home/saulius/struct/cod/hkl/2/2228348.hkl
139197 0.010 /home/saulius/struct/cod/hkl/2/2217706.hkl
139193 0.010 /home/saulius/struct/cod/hkl/2/2226148.hkl
139190 0.010 /home/saulius/struct/cod/hkl/2/2226567.hkl
139179 0.010 /home/saulius/struct/cod/hkl/2/2218056.hkl
139178 0.010 /home/saulius/struct/cod/hkl/2/2016659.hkl
139158 0.011 /home/saulius/struct/cod/hkl/2/2225310.hkl
139151 0.010 /home/saulius/struct/cod/hkl/2/2226228.hkl
139150 0.010 /home/saulius/struct/cod/hkl/2/2220301.hkl
139138 0.010 /home/saulius/struct/cod/hkl/2/2017302.hkl
139130 0.010 /home/saulius/struct/cod/hkl/2/2224430.hkl
139108 0.010 /home/saulius/struct/cod/hkl/2/2228585.hkl
139076 0.010 /home/saulius/struct/cod/hkl/2/2223607.hkl
139057 0.010 /home/saulius/struct/cod/hkl/2/2221756.hkl
139042 0.010 /home/saulius/struct/cod/hkl/2/2220099.hkl
138984 0.010 /home/saulius/struct/cod/hkl/2/2222334.hkl
138959 0.010 /home/saulius/struct/cod/hkl/2/2227344.hkl
138955 0.011 /home/saulius/struct/cod/hkl/2/2219217.hkl
138931 0.009 /home/saulius/struct/cod/hkl/2/2222880.hkl
138920 0.010 /home/saulius/struct/cod/hkl/2/2223399.hkl
138901 0.010 /home/saulius/struct/cod/hkl/2/2223278.hkl
138900 0.010 /home/saulius/struct/cod/hkl/2/2224184.hkl
138884 0.010 /home/saulius/struct/cod/hkl/2/2218835.hkl
138879 0.010 /home/saulius/struct/cod/hkl/2/2218302.hkl
138773 0.010 /home/saulius/struct/cod/hkl/2/2218289.hkl
138771 0.009 /home/saulius/struct/cod/hkl/2/2218025.hkl
138771 0.010 /home/saulius/struct/cod/hkl/2/2224939.hkl
138756 0.010 /home/saulius/struct/cod/hkl/2/2222201.hkl
138720 0.010 /home/saulius/struct/cod/hkl/2/2017384.hkl
138660 0.010 /home/saulius/struct/cod/hkl/2/2221114.hkl
138643 0.011 /home/saulius/struct/cod/hkl/2/2226418.hkl
138632 0.010 /home/saulius/struct/cod/hkl/2/2219633.hkl
138613 0.010 /home/saulius/struct/cod/hkl/2/2221479.hkl
138584 0.009 /home/saulius/struct/cod/hkl/2/2222783.hkl
138528 0.009 /home/saulius/struct/cod/hkl/2/2223660.hkl
138502 0.010 /home/saulius/struct/cod/hkl/2/2224433.hkl
138444 0.010 /home/saulius/struct/cod/hkl/2/2223308.hkl
138433 0.010 /home/saulius/struct/cod/hkl/2/2227906.hkl
138422 0.010 /home/saulius/struct/cod/hkl/2/2227156.hkl
138422 0.009 /home/saulius/struct/cod/hkl/2/2228246.hkl
138412 0.010 /home/saulius/struct/cod/hkl/2/2219086.hkl
138373 0.010 /home/saulius/struct/cod/hkl/2/2224337.hkl
138350 0.010 /home/saulius/struct/cod/hkl/2/2220073.hkl
138348 0.010 /home/saulius/struct/cod/hkl/2/2218750.hkl
138340 0.010 /home/saulius/struct/cod/hkl/2/2218592.hkl
138340 0.010 /home/saulius/struct/cod/hkl/2/2221757.hkl
138321 0.009 /home/saulius/struct/cod/hkl/2/2224224.hkl
138293 0.010 /home/saulius/struct/cod/hkl/2/2224405.hkl
138288 0.010 /home/saulius/struct/cod/hkl/2/2227580.hkl
138278 0.010 /home/saulius/struct/cod/hkl/2/2227020.hkl
138275 0.011 /home/saulius/struct/cod/hkl/2/2225717.hkl
138258 0.009 /home/saulius/struct/cod/hkl/2/2225890.hkl
138235 0.010 /home/saulius/struct/cod/hkl/2/2221869.hkl
138216 0.010 /home/saulius/struct/cod/hkl/2/2225312.hkl
138167 0.010 /home/saulius/struct/cod/hkl/2/2227439.hkl
138135 0.010 /home/saulius/struct/cod/hkl/2/2224501.hkl
138088 0.010 /home/saulius/struct/cod/hkl/2/2224518.hkl
137974 0.010 /home/saulius/struct/cod/hkl/2/2017849.hkl
137939 0.010 /home/saulius/struct/cod/hkl/2/2222689.hkl
137904 0.011 /home/saulius/struct/cod/hkl/2/2220332.hkl
137899 0.010 /home/saulius/struct/cod/hkl/2/2220401.hkl
137824 0.010 /home/saulius/struct/cod/hkl/2/2017453.hkl
137801 0.010 /home/saulius/struct/cod/hkl/2/2220741.hkl
137760 0.011 /home/saulius/struct/cod/hkl/2/2223031.hkl
137757 0.010 /home/saulius/struct/cod/hkl/2/2223995.hkl
137573 0.010 /home/saulius/struct/cod/hkl/2/2217800.hkl
137568 0.010 /home/saulius/struct/cod/hkl/2/2017600.hkl
137560 0.010 /home/saulius/struct/cod/hkl/2/2221704.hkl
137552 0.010 /home/saulius/struct/cod/hkl/2/2222532.hkl
137523 0.009 /home/saulius/struct/cod/hkl/2/2221203.hkl
137517 0.010 /home/saulius/struct/cod/hkl/2/2220092.hkl
137515 0.010 /home/saulius/struct/cod/hkl/2/2224170.hkl
137485 0.010 /home/saulius/struct/cod/hkl/2/2225473.hkl
137448 0.010 /home/saulius/struct/cod/hkl/2/2224163.hkl
137425 0.010 /home/saulius/struct/cod/hkl/2/2220481.hkl
137419 0.010 /home/saulius/struct/cod/hkl/2/2225520.hkl
137418 0.010 /home/saulius/struct/cod/hkl/2/2104878.hkl
137407 0.026 /home/saulius/struct/cod/hkl/2/2223074.hkl
137403 0.010 /home/saulius/struct/cod/hkl/2/2017522.hkl
137382 0.010 /home/saulius/struct/cod/hkl/2/2226529.hkl
137365 0.009 /home/saulius/struct/cod/hkl/2/2221964.hkl
137336 0.010 /home/saulius/struct/cod/hkl/2/2222157.hkl
137322 0.010 /home/saulius/struct/cod/hkl/2/2220740.hkl
137278 0.010 /home/saulius/struct/cod/hkl/2/2017601.hkl
137265 0.010 /home/saulius/struct/cod/hkl/2/2224915.hkl
137260 0.010 /home/saulius/struct/cod/hkl/2/2221863.hkl
137244 0.010 /home/saulius/struct/cod/hkl/2/2219073.hkl
137236 0.009 /home/saulius/struct/cod/hkl/2/2224182.hkl
137226 0.011 /home/saulius/struct/cod/hkl/2/2227281.hkl
137208 0.010 /home/saulius/struct/cod/hkl/2/2225558.hkl
137206 0.010 /home/saulius/struct/cod/hkl/2/2223234.hkl
137196 0.010 /home/saulius/struct/cod/hkl/2/2228570.hkl
137184 0.010 /home/saulius/struct/cod/hkl/2/2220763.hkl
137172 0.010 /home/saulius/struct/cod/hkl/2/2228977.hkl
137171 0.011 /home/saulius/struct/cod/hkl/2/2224069.hkl
137158 0.010 /home/saulius/struct/cod/hkl/2/2223941.hkl
137154 0.009 /home/saulius/struct/cod/hkl/2/2221378.hkl
137150 0.010 /home/saulius/struct/cod/hkl/2/2221059.hkl
137127 0.010 /home/saulius/struct/cod/hkl/2/2226909.hkl
137104 0.010 /home/saulius/struct/cod/hkl/2/2217989.hkl
137103 0.010 /home/saulius/struct/cod/hkl/2/2103484.hkl
137098 0.009 /home/saulius/struct/cod/hkl/2/2222902.hkl
137077 0.010 /home/saulius/struct/cod/hkl/2/2225272.hkl
137068 0.010 /home/saulius/struct/cod/hkl/2/2016486.hkl
137052 0.011 /home/saulius/struct/cod/hkl/2/2222533.hkl
137043 0.010 /home/saulius/struct/cod/hkl/2/2225627.hkl
137032 0.010 /home/saulius/struct/cod/hkl/2/2228064.hkl
137002 0.010 /home/saulius/struct/cod/hkl/2/2218278.hkl
137000 0.010 /home/saulius/struct/cod/hkl/2/2017516.hkl
136928 0.010 /home/saulius/struct/cod/hkl/2/2220110.hkl
136837 0.010 /home/saulius/struct/cod/hkl/2/2222942.hkl
136834 0.009 /home/saulius/struct/cod/hkl/2/2228538.hkl
136812 0.010 /home/saulius/struct/cod/hkl/2/2219680.hkl
136811 0.010 /home/saulius/struct/cod/hkl/2/2104369.hkl
136801 0.009 /home/saulius/struct/cod/hkl/2/2225793.hkl
136796 0.010 /home/saulius/struct/cod/hkl/2/2223293.hkl
136793 0.010 /home/saulius/struct/cod/hkl/2/2221013.hkl
136717 0.010 /home/saulius/struct/cod/hkl/2/2218863.hkl
136686 0.010 /home/saulius/struct/cod/hkl/2/2222856.hkl
136665 0.010 /home/saulius/struct/cod/hkl/2/2221534.hkl
136629 0.010 /home/saulius/struct/cod/hkl/2/2223111.hkl
136628 0.009 /home/saulius/struct/cod/hkl/2/2224534.hkl
136607 0.010 /home/saulius/struct/cod/hkl/2/2228093.hkl
136564 0.010 /home/saulius/struct/cod/hkl/2/2218260.hkl
136492 0.010 /home/saulius/struct/cod/hkl/2/2225660.hkl
136479 0.010 /home/saulius/struct/cod/hkl/2/2222489.hkl
136441 0.010 /home/saulius/struct/cod/hkl/2/2221180.hkl
136400 0.010 /home/saulius/struct/cod/hkl/2/2225257.hkl
136351 0.010 /home/saulius/struct/cod/hkl/2/2017630.hkl
136329 0.010 /home/saulius/struct/cod/hkl/2/2224118.hkl
136322 0.010 /home/saulius/struct/cod/hkl/2/2220526.hkl
136296 0.010 /home/saulius/struct/cod/hkl/2/2219149.hkl
136244 0.010 /home/saulius/struct/cod/hkl/2/2227454.hkl
136232 0.010 /home/saulius/struct/cod/hkl/2/2223956.hkl
136224 0.010 /home/saulius/struct/cod/hkl/2/2226051.hkl
136209 0.009 /home/saulius/struct/cod/hkl/2/2224222.hkl
136170 0.010 /home/saulius/struct/cod/hkl/2/2225607.hkl
136152 0.010 /home/saulius/struct/cod/hkl/2/2224628.hkl
136144 0.010 /home/saulius/struct/cod/hkl/2/2228176.hkl
136140 0.010 /home/saulius/struct/cod/hkl/2/2224273.hkl
136137 0.010 /home/saulius/struct/cod/hkl/2/2016474.hkl
136131 0.010 /home/saulius/struct/cod/hkl/2/2228812.hkl
136120 0.019 /home/saulius/struct/cod/hkl/2/2228733.hkl
136100 0.010 /home/saulius/struct/cod/hkl/2/2017751.hkl
136074 0.010 /home/saulius/struct/cod/hkl/2/2220159.hkl
135978 0.010 /home/saulius/struct/cod/hkl/2/2017040.hkl
135942 0.010 /home/saulius/struct/cod/hkl/2/2222939.hkl
135931 0.009 /home/saulius/struct/cod/hkl/2/2226697.hkl
135912 0.010 /home/saulius/struct/cod/hkl/2/2227594.hkl
135911 0.010 /home/saulius/struct/cod/hkl/2/2222674.hkl
135894 0.010 /home/saulius/struct/cod/hkl/2/2225511.hkl
135817 0.010 /home/saulius/struct/cod/hkl/2/2218409.hkl
135809 0.009 /home/saulius/struct/cod/hkl/2/2017398.hkl
135809 0.010 /home/saulius/struct/cod/hkl/2/2226430.hkl
135769 0.009 /home/saulius/struct/cod/hkl/2/2219152.hkl
135766 0.010 /home/saulius/struct/cod/hkl/2/2228873.hkl
135762 0.010 /home/saulius/struct/cod/hkl/2/2217911.hkl
135759 0.010 /home/saulius/struct/cod/hkl/2/2225096.hkl
135751 0.010 /home/saulius/struct/cod/hkl/2/2104803.hkl
135687 0.010 /home/saulius/struct/cod/hkl/2/2228291.hkl
135672 0.010 /home/saulius/struct/cod/hkl/2/2219236.hkl
135664 0.010 /home/saulius/struct/cod/hkl/2/2223431.hkl
135663 0.010 /home/saulius/struct/cod/hkl/2/2226741.hkl
135650 0.008 /home/saulius/struct/cod/hkl/2/2217835.hkl
135581 0.010 /home/saulius/struct/cod/hkl/2/2219194.hkl
135569 0.010 /home/saulius/struct/cod/hkl/2/2220404.hkl
135568 0.010 /home/saulius/struct/cod/hkl/2/2220252.hkl
135505 0.009 /home/saulius/struct/cod/hkl/2/2229181.hkl
135493 0.010 /home/saulius/struct/cod/hkl/2/2227506.hkl
135468 0.010 /home/saulius/struct/cod/hkl/2/2220645.hkl
135424 0.011 /home/saulius/struct/cod/hkl/2/2220800.hkl
135419 0.010 /home/saulius/struct/cod/hkl/2/2017081.hkl
135418 0.010 /home/saulius/struct/cod/hkl/2/2225874.hkl
135417 0.010 /home/saulius/struct/cod/hkl/2/2222273.hkl
135410 0.010 /home/saulius/struct/cod/hkl/2/2229133.hkl
135407 0.010 /home/saulius/struct/cod/hkl/2/2103483.hkl
135400 0.010 /home/saulius/struct/cod/hkl/2/2224464.hkl
135353 0.010 /home/saulius/struct/cod/hkl/2/2103288.hkl
135348 0.010 /home/saulius/struct/cod/hkl/2/2017668.hkl
135344 0.010 /home/saulius/struct/cod/hkl/2/2220681.hkl
135299 0.010 /home/saulius/struct/cod/hkl/2/2017397.hkl
135296 0.010 /home/saulius/struct/cod/hkl/2/2221528.hkl
135259 0.009 /home/saulius/struct/cod/hkl/2/2220053.hkl
135240 0.010 /home/saulius/struct/cod/hkl/2/2103678.hkl
135239 0.010 /home/saulius/struct/cod/hkl/2/2228488.hkl
135235 0.010 /home/saulius/struct/cod/hkl/2/2103701.hkl
135181 0.010 /home/saulius/struct/cod/hkl/2/2226867.hkl
135106 0.010 /home/saulius/struct/cod/hkl/2/2226086.hkl
135087 0.009 /home/saulius/struct/cod/hkl/2/2217850.hkl
135087 0.010 /home/saulius/struct/cod/hkl/2/2228119.hkl
135082 0.010 /home/saulius/struct/cod/hkl/2/2223732.hkl
135080 0.010 /home/saulius/struct/cod/hkl/2/2226949.hkl
135076 0.010 /home/saulius/struct/cod/hkl/2/2217772.hkl
135048 0.010 /home/saulius/struct/cod/hkl/2/2220736.hkl
135024 0.010 /home/saulius/struct/cod/hkl/2/2103714.hkl
135003 0.010 /home/saulius/struct/cod/hkl/2/2218660.hkl
134999 0.010 /home/saulius/struct/cod/hkl/2/2220720.hkl
134993 0.010 /home/saulius/struct/cod/hkl/2/2223261.hkl
134986 0.010 /home/saulius/struct/cod/hkl/2/2017712.hkl
134967 0.010 /home/saulius/struct/cod/hkl/2/2225050.hkl
134961 0.009 /home/saulius/struct/cod/hkl/2/2222718.hkl
134944 0.010 /home/saulius/struct/cod/hkl/2/2223514.hkl
134877 0.010 /home/saulius/struct/cod/hkl/2/2218150.hkl
134863 0.010 /home/saulius/struct/cod/hkl/2/2228120.hkl
134841 0.010 /home/saulius/struct/cod/hkl/2/2226468.hkl
134837 0.009 /home/saulius/struct/cod/hkl/2/2016500.hkl
134837 0.009 /home/saulius/struct/cod/hkl/2/2218733.hkl
134835 0.010 /home/saulius/struct/cod/hkl/2/2219816.hkl
134829 0.010 /home/saulius/struct/cod/hkl/2/2223208.hkl
134820 0.009 /home/saulius/struct/cod/hkl/2/2222500.hkl
134805 0.010 /home/saulius/struct/cod/hkl/2/2223877.hkl
134795 0.010 /home/saulius/struct/cod/hkl/2/2227644.hkl
134782 0.010 /home/saulius/struct/cod/hkl/2/2224573.hkl
134742 0.009 /home/saulius/struct/cod/hkl/2/2223491.hkl
134649 0.010 /home/saulius/struct/cod/hkl/2/2223213.hkl
134599 0.009 /home/saulius/struct/cod/hkl/2/2222751.hkl
134593 0.010 /home/saulius/struct/cod/hkl/2/2226377.hkl
134581 0.009 /home/saulius/struct/cod/hkl/2/2219234.hkl
134574 0.009 /home/saulius/struct/cod/hkl/2/2227221.hkl
134569 0.009 /home/saulius/struct/cod/hkl/2/2221580.hkl
134559 0.009 /home/saulius/struct/cod/hkl/2/2228270.hkl
134552 0.010 /home/saulius/struct/cod/hkl/2/2228847.hkl
134549 0.010 /home/saulius/struct/cod/hkl/2/2217762.hkl
134541 0.010 /home/saulius/struct/cod/hkl/2/2223747.hkl
134506 0.010 /home/saulius/struct/cod/hkl/2/2220061.hkl
134477 0.010 /home/saulius/struct/cod/hkl/2/2227432.hkl
134463 0.009 /home/saulius/struct/cod/hkl/2/2218371.hkl
134441 0.009 /home/saulius/struct/cod/hkl/2/2226786.hkl
134427 0.010 /home/saulius/struct/cod/hkl/2/2217867.hkl
134426 0.010 /home/saulius/struct/cod/hkl/2/2221875.hkl
134413 0.009 /home/saulius/struct/cod/hkl/2/2226027.hkl
134402 0.010 /home/saulius/struct/cod/hkl/2/2228921.hkl
134385 0.009 /home/saulius/struct/cod/hkl/2/2221554.hkl
134376 0.010 /home/saulius/struct/cod/hkl/2/2226832.hkl
134368 0.010 /home/saulius/struct/cod/hkl/2/2223107.hkl
134351 0.010 /home/saulius/struct/cod/hkl/2/2226000.hkl
134305 0.010 /home/saulius/struct/cod/hkl/2/2227700.hkl
134283 0.009 /home/saulius/struct/cod/hkl/2/2017583.hkl
134247 0.010 /home/saulius/struct/cod/hkl/2/2225787.hkl
134245 0.010 /home/saulius/struct/cod/hkl/2/2017377.hkl
134216 0.010 /home/saulius/struct/cod/hkl/2/2223699.hkl
134210 0.009 /home/saulius/struct/cod/hkl/2/2221648.hkl
134172 0.010 /home/saulius/struct/cod/hkl/2/2222324.hkl
134153 0.010 /home/saulius/struct/cod/hkl/2/2227995.hkl
134120 0.009 /home/saulius/struct/cod/hkl/2/2226634.hkl
134116 0.009 /home/saulius/struct/cod/hkl/2/2225688.hkl
134102 0.010 /home/saulius/struct/cod/hkl/2/2228368.hkl
134100 0.010 /home/saulius/struct/cod/hkl/2/2220990.hkl
134099 0.009 /home/saulius/struct/cod/hkl/2/2227590.hkl
134082 0.010 /home/saulius/struct/cod/hkl/2/2224362.hkl
134075 0.009 /home/saulius/struct/cod/hkl/2/2224227.hkl
134064 0.010 /home/saulius/struct/cod/hkl/2/2219252.hkl
134061 0.009 /home/saulius/struct/cod/hkl/2/2219405.hkl
134056 0.010 /home/saulius/struct/cod/hkl/2/2228325.hkl
134049 0.010 /home/saulius/struct/cod/hkl/2/2220125.hkl
134008 0.009 /home/saulius/struct/cod/hkl/2/2219615.hkl
133997 0.009 /home/saulius/struct/cod/hkl/2/2226090.hkl
133953 0.010 /home/saulius/struct/cod/hkl/2/2218553.hkl
133927 0.010 /home/saulius/struct/cod/hkl/2/2225287.hkl
133919 0.009 /home/saulius/struct/cod/hkl/2/2017008.hkl
133915 0.010 /home/saulius/struct/cod/hkl/2/2227312.hkl
133909 0.010 /home/saulius/struct/cod/hkl/2/2220527.hkl
133898 0.010 /home/saulius/struct/cod/hkl/2/2223949.hkl
133867 0.009 /home/saulius/struct/cod/hkl/2/2220924.hkl
133842 0.010 /home/saulius/struct/cod/hkl/2/2224290.hkl
133841 0.010 /home/saulius/struct/cod/hkl/2/2217819.hkl
133828 0.009 /home/saulius/struct/cod/hkl/2/2228394.hkl
133810 0.009 /home/saulius/struct/cod/hkl/2/2223848.hkl
133798 0.010 /home/saulius/struct/cod/hkl/2/2222682.hkl
133774 0.010 /home/saulius/struct/cod/hkl/2/2229082.hkl
133745 0.010 /home/saulius/struct/cod/hkl/2/2219020.hkl
133745 0.010 /home/saulius/struct/cod/hkl/2/2225504.hkl
133693 0.010 /home/saulius/struct/cod/hkl/2/2223442.hkl
133666 0.010 /home/saulius/struct/cod/hkl/2/2103290.hkl
133643 0.010 /home/saulius/struct/cod/hkl/2/2017226.hkl
133614 0.009 /home/saulius/struct/cod/hkl/2/2224448.hkl
133566 0.010 /home/saulius/struct/cod/hkl/2/2223701.hkl
133565 0.010 /home/saulius/struct/cod/hkl/2/2223639.hkl
133494 0.010 /home/saulius/struct/cod/hkl/2/2103864.hkl
133460 0.009 /home/saulius/struct/cod/hkl/2/2224854.hkl
133457 0.010 /home/saulius/struct/cod/hkl/2/2227213.hkl
133415 0.030 /home/saulius/struct/cod/hkl/2/2222181.hkl
133319 0.010 /home/saulius/struct/cod/hkl/2/2220566.hkl
133305 0.009 /home/saulius/struct/cod/hkl/2/2219998.hkl
133297 0.010 /home/saulius/struct/cod/hkl/2/2217973.hkl
133282 0.010 /home/saulius/struct/cod/hkl/2/2226857.hkl
133264 0.010 /home/saulius/struct/cod/hkl/2/2103935.hkl
133237 0.009 /home/saulius/struct/cod/hkl/2/2017941.hkl
133164 0.010 /home/saulius/struct/cod/hkl/2/2228797.hkl
133141 0.010 /home/saulius/struct/cod/hkl/2/2222269.hkl
133134 0.010 /home/saulius/struct/cod/hkl/2/2218897.hkl
133118 0.010 /home/saulius/struct/cod/hkl/2/2221739.hkl
133113 0.010 /home/saulius/struct/cod/hkl/2/2016555.hkl
133113 0.009 /home/saulius/struct/cod/hkl/2/2017990.hkl
133113 0.009 /home/saulius/struct/cod/hkl/2/2220528.hkl
133108 0.010 /home/saulius/struct/cod/hkl/2/2219798.hkl
133097 0.010 /home/saulius/struct/cod/hkl/2/2226356.hkl
133034 0.010 /home/saulius/struct/cod/hkl/2/2223828.hkl
132983 0.010 /home/saulius/struct/cod/hkl/2/2229046.hkl
132976 0.010 /home/saulius/struct/cod/hkl/2/2220211.hkl
132947 0.009 /home/saulius/struct/cod/hkl/2/2229220.hkl
132929 0.009 /home/saulius/struct/cod/hkl/2/2017402.hkl
132920 0.010 /home/saulius/struct/cod/hkl/2/2220372.hkl
132917 0.010 /home/saulius/struct/cod/hkl/2/2228347.hkl
132889 0.009 /home/saulius/struct/cod/hkl/2/2221190.hkl
132873 0.010 /home/saulius/struct/cod/hkl/2/2223211.hkl
132846 0.010 /home/saulius/struct/cod/hkl/2/2220883.hkl
132846 0.010 /home/saulius/struct/cod/hkl/2/2220927.hkl
132821 0.009 /home/saulius/struct/cod/hkl/2/2225643.hkl
132787 0.009 /home/saulius/struct/cod/hkl/2/2222292.hkl
132784 0.008 /home/saulius/struct/cod/hkl/2/2217925.hkl
132747 0.010 /home/saulius/struct/cod/hkl/2/2016653.hkl
132726 0.010 /home/saulius/struct/cod/hkl/2/2103936.hkl
132701 0.010 /home/saulius/struct/cod/hkl/2/2221104.hkl
132682 0.009 /home/saulius/struct/cod/hkl/2/2218050.hkl
132656 0.009 /home/saulius/struct/cod/hkl/2/2017332.hkl
132653 0.010 /home/saulius/struct/cod/hkl/2/2016700.hkl
132632 0.009 /home/saulius/struct/cod/hkl/2/2217849.hkl
132627 0.009 /home/saulius/struct/cod/hkl/2/2228931.hkl
132616 0.010 /home/saulius/struct/cod/hkl/2/2221895.hkl
132602 0.010 /home/saulius/struct/cod/hkl/2/2222279.hkl
132580 0.010 /home/saulius/struct/cod/hkl/2/2223483.hkl
132563 0.010 /home/saulius/struct/cod/hkl/2/2222621.hkl
132539 0.010 /home/saulius/struct/cod/hkl/2/2225900.hkl
132513 0.009 /home/saulius/struct/cod/hkl/2/2223068.hkl
132481 0.010 /home/saulius/struct/cod/hkl/2/2223168.hkl
132443 0.010 /home/saulius/struct/cod/hkl/2/2227956.hkl
132426 0.010 /home/saulius/struct/cod/hkl/2/2224627.hkl
132419 0.010 /home/saulius/struct/cod/hkl/2/2222843.hkl
132411 0.009 /home/saulius/struct/cod/hkl/2/2218981.hkl
132381 0.010 /home/saulius/struct/cod/hkl/2/2218399.hkl
132353 0.009 /home/saulius/struct/cod/hkl/2/2016785.hkl
132351 0.010 /home/saulius/struct/cod/hkl/2/2218799.hkl
132351 0.009 /home/saulius/struct/cod/hkl/2/2221073.hkl
132291 0.009 /home/saulius/struct/cod/hkl/2/2220016.hkl
132251 0.009 /home/saulius/struct/cod/hkl/2/2226860.hkl
132220 0.009 /home/saulius/struct/cod/hkl/2/2223305.hkl
132213 0.010 /home/saulius/struct/cod/hkl/2/2224442.hkl
132173 0.010 /home/saulius/struct/cod/hkl/2/2224709.hkl
132172 0.010 /home/saulius/struct/cod/hkl/2/2217781.hkl
132128 0.009 /home/saulius/struct/cod/hkl/2/2226070.hkl
132115 0.010 /home/saulius/struct/cod/hkl/2/2218930.hkl
132108 0.009 /home/saulius/struct/cod/hkl/2/2221209.hkl
132089 0.009 /home/saulius/struct/cod/hkl/2/2223063.hkl
132082 0.010 /home/saulius/struct/cod/hkl/2/2017112.hkl
132079 0.010 /home/saulius/struct/cod/hkl/2/2223753.hkl
132004 0.010 /home/saulius/struct/cod/hkl/2/2017629.hkl
131990 0.009 /home/saulius/struct/cod/hkl/2/2224478.hkl
131971 0.009 /home/saulius/struct/cod/hkl/2/2228438.hkl
131970 0.010 /home/saulius/struct/cod/hkl/2/2222588.hkl
131959 0.010 /home/saulius/struct/cod/hkl/2/2219587.hkl
131955 0.009 /home/saulius/struct/cod/hkl/2/2219751.hkl
131931 0.010 /home/saulius/struct/cod/hkl/2/2224689.hkl
131918 0.010 /home/saulius/struct/cod/hkl/2/2017297.hkl
131910 0.010 /home/saulius/struct/cod/hkl/2/2225456.hkl
131899 0.010 /home/saulius/struct/cod/hkl/2/2223692.hkl
131896 0.010 /home/saulius/struct/cod/hkl/2/2222770.hkl
131861 0.010 /home/saulius/struct/cod/hkl/2/2220122.hkl
131810 0.009 /home/saulius/struct/cod/hkl/2/2221620.hkl
131777 0.010 /home/saulius/struct/cod/hkl/2/2218748.hkl
131769 0.010 /home/saulius/struct/cod/hkl/2/2219423.hkl
131625 0.009 /home/saulius/struct/cod/hkl/2/2228273.hkl
131594 0.010 /home/saulius/struct/cod/hkl/2/2222283.hkl
131592 0.010 /home/saulius/struct/cod/hkl/2/2227553.hkl
131587 0.010 /home/saulius/struct/cod/hkl/2/2225328.hkl
131507 0.009 /home/saulius/struct/cod/hkl/2/2016523.hkl
131497 0.009 /home/saulius/struct/cod/hkl/2/2226879.hkl
131496 0.009 /home/saulius/struct/cod/hkl/2/2223851.hkl
131492 0.009 /home/saulius/struct/cod/hkl/2/2219356.hkl
131485 0.009 /home/saulius/struct/cod/hkl/2/2016575.hkl
131483 0.009 /home/saulius/struct/cod/hkl/2/2226183.hkl
131431 0.010 /home/saulius/struct/cod/hkl/2/2224896.hkl
131381 0.010 /home/saulius/struct/cod/hkl/2/2227689.hkl
131378 0.009 /home/saulius/struct/cod/hkl/2/2221630.hkl
131370 0.010 /home/saulius/struct/cod/hkl/2/2223326.hkl
131311 0.009 /home/saulius/struct/cod/hkl/2/2224331.hkl
131288 0.009 /home/saulius/struct/cod/hkl/2/2226397.hkl
131270 0.010 /home/saulius/struct/cod/hkl/2/2103467.hkl
131242 0.010 /home/saulius/struct/cod/hkl/2/2223136.hkl
131229 0.010 /home/saulius/struct/cod/hkl/2/2220419.hkl
131202 0.010 /home/saulius/struct/cod/hkl/2/2017509.hkl
131184 0.009 /home/saulius/struct/cod/hkl/2/2224555.hkl
131170 0.009 /home/saulius/struct/cod/hkl/2/2103436.hkl
131163 0.010 /home/saulius/struct/cod/hkl/2/2223296.hkl
131158 0.009 /home/saulius/struct/cod/hkl/2/2218560.hkl
131158 0.009 /home/saulius/struct/cod/hkl/2/2228436.hkl
131130 0.010 /home/saulius/struct/cod/hkl/2/2220930.hkl
131126 0.010 /home/saulius/struct/cod/hkl/2/2223029.hkl
131097 0.009 /home/saulius/struct/cod/hkl/2/2229199.hkl
131084 0.010 /home/saulius/struct/cod/hkl/2/2225188.hkl
131066 0.009 /home/saulius/struct/cod/hkl/2/2017312.hkl
131065 0.009 /home/saulius/struct/cod/hkl/2/2220807.hkl
131033 0.010 /home/saulius/struct/cod/hkl/2/2226534.hkl
131015 0.010 /home/saulius/struct/cod/hkl/2/2225871.hkl
130985 0.008 /home/saulius/struct/cod/hkl/2/2217765.hkl
130923 0.009 /home/saulius/struct/cod/hkl/2/2228525.hkl
130915 0.010 /home/saulius/struct/cod/hkl/2/2016539.hkl
130890 0.009 /home/saulius/struct/cod/hkl/2/2103937.hkl
130861 0.010 /home/saulius/struct/cod/hkl/2/2226428.hkl
130856 0.009 /home/saulius/struct/cod/hkl/2/2017163.hkl
130802 0.010 /home/saulius/struct/cod/hkl/2/2229131.hkl
130790 0.009 /home/saulius/struct/cod/hkl/2/2219789.hkl
130769 0.010 /home/saulius/struct/cod/hkl/2/2226692.hkl
130717 0.010 /home/saulius/struct/cod/hkl/2/2221662.hkl
130705 0.010 /home/saulius/struct/cod/hkl/2/2226556.hkl
130677 0.010 /home/saulius/struct/cod/hkl/2/2221181.hkl
130591 0.010 /home/saulius/struct/cod/hkl/2/2224447.hkl
130581 0.009 /home/saulius/struct/cod/hkl/2/2219016.hkl
130578 0.009 /home/saulius/struct/cod/hkl/2/2224264.hkl
130560 0.010 /home/saulius/struct/cod/hkl/2/2219019.hkl
130551 0.010 /home/saulius/struct/cod/hkl/2/2217833.hkl
130533 0.010 /home/saulius/struct/cod/hkl/2/2225998.hkl
130508 0.009 /home/saulius/struct/cod/hkl/2/2224168.hkl
130486 0.010 /home/saulius/struct/cod/hkl/2/2219651.hkl
130468 0.009 /home/saulius/struct/cod/hkl/2/2223905.hkl
130461 0.010 /home/saulius/struct/cod/hkl/2/2017877.hkl
130447 0.010 /home/saulius/struct/cod/hkl/2/2229052.hkl
130433 0.009 /home/saulius/struct/cod/hkl/2/2229051.hkl
130431 0.012 /home/saulius/struct/cod/hkl/2/2226700.hkl
130428 0.010 /home/saulius/struct/cod/hkl/2/2218135.hkl
130425 0.010 /home/saulius/struct/cod/hkl/2/2223554.hkl
130417 0.009 /home/saulius/struct/cod/hkl/2/2226456.hkl
130403 0.010 /home/saulius/struct/cod/hkl/2/2221504.hkl
130382 0.010 /home/saulius/struct/cod/hkl/2/2222985.hkl
130342 0.010 /home/saulius/struct/cod/hkl/2/2221577.hkl
130307 0.009 /home/saulius/struct/cod/hkl/2/2104816.hkl
130303 0.009 /home/saulius/struct/cod/hkl/2/2221216.hkl
130289 0.009 /home/saulius/struct/cod/hkl/2/2224833.hkl
130285 0.010 /home/saulius/struct/cod/hkl/2/2218469.hkl
130252 0.009 /home/saulius/struct/cod/hkl/2/2220008.hkl
130248 0.009 /home/saulius/struct/cod/hkl/2/2224948.hkl
130220 0.010 /home/saulius/struct/cod/hkl/2/2226073.hkl
130202 0.010 /home/saulius/struct/cod/hkl/2/2224469.hkl
130188 0.010 /home/saulius/struct/cod/hkl/2/2226081.hkl
130168 0.009 /home/saulius/struct/cod/hkl/2/2226902.hkl
130159 0.009 /home/saulius/struct/cod/hkl/2/2017225.hkl
130148 0.010 /home/saulius/struct/cod/hkl/2/2222170.hkl
130137 0.010 /home/saulius/struct/cod/hkl/2/2226284.hkl
130108 0.009 /home/saulius/struct/cod/hkl/2/2228926.hkl
130104 0.010 /home/saulius/struct/cod/hkl/2/2228664.hkl
130060 0.009 /home/saulius/struct/cod/hkl/2/2017152.hkl
130052 0.009 /home/saulius/struct/cod/hkl/2/2227069.hkl
130025 0.010 /home/saulius/struct/cod/hkl/2/2223044.hkl
129997 0.010 /home/saulius/struct/cod/hkl/2/2221711.hkl
129992 0.009 /home/saulius/struct/cod/hkl/2/2226009.hkl
129978 0.010 /home/saulius/struct/cod/hkl/2/2221058.hkl
129947 0.009 /home/saulius/struct/cod/hkl/2/2224538.hkl
129889 0.018 /home/saulius/struct/cod/hkl/2/2223862.hkl
129811 0.009 /home/saulius/struct/cod/hkl/2/2223965.hkl
129792 0.010 /home/saulius/struct/cod/hkl/2/2224505.hkl
129791 0.010 /home/saulius/struct/cod/hkl/2/2219845.hkl
129779 0.009 /home/saulius/struct/cod/hkl/2/2227858.hkl
129769 0.009 /home/saulius/struct/cod/hkl/2/2223856.hkl
129730 0.009 /home/saulius/struct/cod/hkl/2/2219403.hkl
129714 0.010 /home/saulius/struct/cod/hkl/2/2223449.hkl
129710 0.010 /home/saulius/struct/cod/hkl/2/2223591.hkl
129701 0.010 /home/saulius/struct/cod/hkl/2/2226307.hkl
129696 0.009 /home/saulius/struct/cod/hkl/2/2218791.hkl
129689 0.009 /home/saulius/struct/cod/hkl/2/2228193.hkl
129676 0.010 /home/saulius/struct/cod/hkl/2/2224330.hkl
129635 0.009 /home/saulius/struct/cod/hkl/2/2017066.hkl
129633 0.010 /home/saulius/struct/cod/hkl/2/2220155.hkl
129621 0.010 /home/saulius/struct/cod/hkl/2/2223603.hkl
129616 0.009 /home/saulius/struct/cod/hkl/2/2223567.hkl
129574 0.010 /home/saulius/struct/cod/hkl/2/2222494.hkl
129559 0.010 /home/saulius/struct/cod/hkl/2/2229045.hkl
129552 0.009 /home/saulius/struct/cod/hkl/2/2228107.hkl
129546 0.010 /home/saulius/struct/cod/hkl/2/2226108.hkl
129521 0.009 /home/saulius/struct/cod/hkl/2/2218870.hkl
129503 0.009 /home/saulius/struct/cod/hkl/2/2228092.hkl
129496 0.010 /home/saulius/struct/cod/hkl/2/2220494.hkl
129491 0.010 /home/saulius/struct/cod/hkl/2/2227232.hkl
129489 0.009 /home/saulius/struct/cod/hkl/2/2219411.hkl
129489 0.010 /home/saulius/struct/cod/hkl/2/2219584.hkl
129454 0.010 /home/saulius/struct/cod/hkl/2/2223891.hkl
129445 0.010 /home/saulius/struct/cod/hkl/2/2219271.hkl
129444 0.009 /home/saulius/struct/cod/hkl/2/2225752.hkl
129442 0.010 /home/saulius/struct/cod/hkl/2/2223551.hkl
129421 0.009 /home/saulius/struct/cod/hkl/2/2227549.hkl
129399 0.009 /home/saulius/struct/cod/hkl/2/2223336.hkl
129361 0.010 /home/saulius/struct/cod/hkl/2/2103298.hkl
129308 0.009 /home/saulius/struct/cod/hkl/2/2218210.hkl
129288 0.010 /home/saulius/struct/cod/hkl/2/2221833.hkl
129276 0.009 /home/saulius/struct/cod/hkl/2/2223568.hkl
129276 0.009 /home/saulius/struct/cod/hkl/2/2228125.hkl
129236 0.009 /home/saulius/struct/cod/hkl/2/2017802.hkl
129221 0.009 /home/saulius/struct/cod/hkl/2/2103300.hkl
129207 0.009 /home/saulius/struct/cod/hkl/2/2223690.hkl
129199 0.009 /home/saulius/struct/cod/hkl/2/2228080.hkl
129186 0.010 /home/saulius/struct/cod/hkl/2/2222734.hkl
129164 0.010 /home/saulius/struct/cod/hkl/2/2227461.hkl
129155 0.010 /home/saulius/struct/cod/hkl/2/2017711.hkl
129149 0.010 /home/saulius/struct/cod/hkl/2/2221983.hkl
129132 0.009 /home/saulius/struct/cod/hkl/2/2219166.hkl
129131 0.009 /home/saulius/struct/cod/hkl/2/2218307.hkl
129129 0.010 /home/saulius/struct/cod/hkl/2/2224429.hkl
129117 0.009 /home/saulius/struct/cod/hkl/2/2225283.hkl
129109 0.010 /home/saulius/struct/cod/hkl/2/2221503.hkl
129105 0.009 /home/saulius/struct/cod/hkl/2/2017450.hkl
129104 0.009 /home/saulius/struct/cod/hkl/2/2222753.hkl
129086 0.009 /home/saulius/struct/cod/hkl/2/2223846.hkl
129056 0.009 /home/saulius/struct/cod/hkl/2/2017091.hkl
129055 0.009 /home/saulius/struct/cod/hkl/2/2226676.hkl
128992 0.010 /home/saulius/struct/cod/hkl/2/2222039.hkl
128974 0.009 /home/saulius/struct/cod/hkl/2/2223706.hkl
128960 0.009 /home/saulius/struct/cod/hkl/2/2223091.hkl
128958 0.009 /home/saulius/struct/cod/hkl/2/2220336.hkl
128948 0.009 /home/saulius/struct/cod/hkl/2/2226024.hkl
128940 0.008 /home/saulius/struct/cod/hkl/2/2229146.hkl
128937 0.009 /home/saulius/struct/cod/hkl/2/2223511.hkl
128927 0.010 /home/saulius/struct/cod/hkl/2/2226436.hkl
128902 0.009 /home/saulius/struct/cod/hkl/2/2220146.hkl
128892 0.009 /home/saulius/struct/cod/hkl/2/2017736.hkl
128889 0.010 /home/saulius/struct/cod/hkl/2/2222398.hkl
128848 0.009 /home/saulius/struct/cod/hkl/2/2222721.hkl
128848 0.009 /home/saulius/struct/cod/hkl/2/2228000.hkl
128834 0.009 /home/saulius/struct/cod/hkl/2/2220546.hkl
128818 0.010 /home/saulius/struct/cod/hkl/2/2223456.hkl
128816 0.010 /home/saulius/struct/cod/hkl/2/2220106.hkl
128746 0.009 /home/saulius/struct/cod/hkl/2/2017937.hkl
128702 0.010 /home/saulius/struct/cod/hkl/2/2220214.hkl
128698 0.009 /home/saulius/struct/cod/hkl/2/2226976.hkl
128694 0.009 /home/saulius/struct/cod/hkl/2/2227041.hkl
128682 0.009 /home/saulius/struct/cod/hkl/2/2229156.hkl
128672 0.010 /home/saulius/struct/cod/hkl/2/2225103.hkl
128559 0.010 /home/saulius/struct/cod/hkl/2/2228597.hkl
128549 0.009 /home/saulius/struct/cod/hkl/2/2226784.hkl
128543 0.009 /home/saulius/struct/cod/hkl/2/2223083.hkl
128538 0.009 /home/saulius/struct/cod/hkl/2/2224004.hkl
128534 0.010 /home/saulius/struct/cod/hkl/2/2225297.hkl
128512 0.009 /home/saulius/struct/cod/hkl/2/2219365.hkl
128491 0.010 /home/saulius/struct/cod/hkl/2/2217921.hkl
128476 0.009 /home/saulius/struct/cod/hkl/2/2218527.hkl
128467 0.010 /home/saulius/struct/cod/hkl/2/2017724.hkl
128457 0.009 /home/saulius/struct/cod/hkl/2/2217919.hkl
128457 0.009 /home/saulius/struct/cod/hkl/2/2221178.hkl
128437 0.009 /home/saulius/struct/cod/hkl/2/2228851.hkl
128406 0.010 /home/saulius/struct/cod/hkl/2/2226986.hkl
128387 0.009 /home/saulius/struct/cod/hkl/2/2220496.hkl
128364 0.010 /home/saulius/struct/cod/hkl/2/2218577.hkl
128360 0.010 /home/saulius/struct/cod/hkl/2/2221538.hkl
128359 0.009 /home/saulius/struct/cod/hkl/2/2226545.hkl
128332 0.009 /home/saulius/struct/cod/hkl/2/2217728.hkl
128301 0.009 /home/saulius/struct/cod/hkl/2/2220876.hkl
128277 0.009 /home/saulius/struct/cod/hkl/2/2225551.hkl
128277 0.010 /home/saulius/struct/cod/hkl/2/2227306.hkl
128229 0.010 /home/saulius/struct/cod/hkl/2/2226239.hkl
128215 0.009 /home/saulius/struct/cod/hkl/2/2222750.hkl
128198 0.009 /home/saulius/struct/cod/hkl/2/2217938.hkl
128194 0.009 /home/saulius/struct/cod/hkl/2/2226140.hkl
128178 0.010 /home/saulius/struct/cod/hkl/2/2218557.hkl
128168 0.010 /home/saulius/struct/cod/hkl/2/2225364.hkl
128145 0.010 /home/saulius/struct/cod/hkl/2/2219366.hkl
128132 0.010 /home/saulius/struct/cod/hkl/2/2225218.hkl
128130 0.009 /home/saulius/struct/cod/hkl/2/2219881.hkl
128110 0.010 /home/saulius/struct/cod/hkl/2/2227732.hkl
128109 0.010 /home/saulius/struct/cod/hkl/2/2221859.hkl
128108 0.009 /home/saulius/struct/cod/hkl/2/2220446.hkl
128036 0.009 /home/saulius/struct/cod/hkl/2/2218161.hkl
128017 0.010 /home/saulius/struct/cod/hkl/2/2223700.hkl
128009 0.009 /home/saulius/struct/cod/hkl/2/2229089.hkl
127995 0.010 /home/saulius/struct/cod/hkl/2/2224574.hkl
127963 0.010 /home/saulius/struct/cod/hkl/2/2223494.hkl
127958 0.009 /home/saulius/struct/cod/hkl/2/2221975.hkl
127894 0.009 /home/saulius/struct/cod/hkl/2/2228935.hkl
127892 0.009 /home/saulius/struct/cod/hkl/2/2226289.hkl
127884 0.009 /home/saulius/struct/cod/hkl/2/2225457.hkl
127883 0.009 /home/saulius/struct/cod/hkl/2/2224526.hkl
127880 0.009 /home/saulius/struct/cod/hkl/2/2224642.hkl
127820 0.009 /home/saulius/struct/cod/hkl/2/2220382.hkl
127801 0.009 /home/saulius/struct/cod/hkl/2/2219161.hkl
127787 0.010 /home/saulius/struct/cod/hkl/2/2222845.hkl
127786 0.009 /home/saulius/struct/cod/hkl/2/2221828.hkl
127781 0.009 /home/saulius/struct/cod/hkl/2/2217988.hkl
127736 0.009 /home/saulius/struct/cod/hkl/2/2017185.hkl
127723 0.010 /home/saulius/struct/cod/hkl/2/2224446.hkl
127721 0.010 /home/saulius/struct/cod/hkl/2/2226958.hkl
127719 0.009 /home/saulius/struct/cod/hkl/2/2103299.hkl
127709 0.009 /home/saulius/struct/cod/hkl/2/2017591.hkl
127709 0.010 /home/saulius/struct/cod/hkl/2/2103285.hkl
127696 0.010 /home/saulius/struct/cod/hkl/2/2221672.hkl
127668 0.009 /home/saulius/struct/cod/hkl/2/2219133.hkl
127652 0.010 /home/saulius/struct/cod/hkl/2/2218482.hkl
127649 0.009 /home/saulius/struct/cod/hkl/2/2221307.hkl
127644 0.009 /home/saulius/struct/cod/hkl/2/2222541.hkl
127633 0.009 /home/saulius/struct/cod/hkl/2/2226088.hkl
127619 0.010 /home/saulius/struct/cod/hkl/2/2223874.hkl
127614 0.009 /home/saulius/struct/cod/hkl/2/2217916.hkl
127581 0.009 /home/saulius/struct/cod/hkl/2/2223454.hkl
127510 0.009 /home/saulius/struct/cod/hkl/2/2218712.hkl
127484 0.010 /home/saulius/struct/cod/hkl/2/2103500.hkl
127456 0.009 /home/saulius/struct/cod/hkl/2/2228906.hkl
127449 0.009 /home/saulius/struct/cod/hkl/2/2222539.hkl
127448 0.009 /home/saulius/struct/cod/hkl/2/2219018.hkl
127439 0.009 /home/saulius/struct/cod/hkl/2/2225954.hkl
127420 0.009 /home/saulius/struct/cod/hkl/2/2104809.hkl
127410 0.010 /home/saulius/struct/cod/hkl/2/2218741.hkl
127404 0.009 /home/saulius/struct/cod/hkl/2/2221042.hkl
127374 0.010 /home/saulius/struct/cod/hkl/2/2223808.hkl
127350 0.009 /home/saulius/struct/cod/hkl/2/2017154.hkl
127344 0.009 /home/saulius/struct/cod/hkl/2/2225647.hkl
127341 0.009 /home/saulius/struct/cod/hkl/2/2103715.hkl
127327 0.010 /home/saulius/struct/cod/hkl/2/2217907.hkl
127311 0.009 /home/saulius/struct/cod/hkl/2/2017735.hkl
127302 0.009 /home/saulius/struct/cod/hkl/2/2227639.hkl
127244 0.009 /home/saulius/struct/cod/hkl/2/2016802.hkl
127194 0.009 /home/saulius/struct/cod/hkl/2/2224510.hkl
127184 0.009 /home/saulius/struct/cod/hkl/2/2217770.hkl
127172 0.009 /home/saulius/struct/cod/hkl/2/2226129.hkl
127161 0.009 /home/saulius/struct/cod/hkl/2/2219635.hkl
127159 0.009 /home/saulius/struct/cod/hkl/2/2223189.hkl
127139 0.010 /home/saulius/struct/cod/hkl/2/2222615.hkl
127096 0.010 /home/saulius/struct/cod/hkl/2/2217816.hkl
127079 0.009 /home/saulius/struct/cod/hkl/2/2218229.hkl
127068 0.009 /home/saulius/struct/cod/hkl/2/2222974.hkl
127060 0.009 /home/saulius/struct/cod/hkl/2/2223493.hkl
127040 0.009 /home/saulius/struct/cod/hkl/2/2017021.hkl
127015 0.010 /home/saulius/struct/cod/hkl/2/2219830.hkl
127014 0.009 /home/saulius/struct/cod/hkl/2/2223228.hkl
127013 0.009 /home/saulius/struct/cod/hkl/2/2222552.hkl
126993 0.009 /home/saulius/struct/cod/hkl/2/2226257.hkl
126964 0.010 /home/saulius/struct/cod/hkl/2/2228808.hkl
126940 0.009 /home/saulius/struct/cod/hkl/2/2222251.hkl
126933 0.009 /home/saulius/struct/cod/hkl/2/2222068.hkl
126902 0.010 /home/saulius/struct/cod/hkl/2/2221354.hkl
126892 0.009 /home/saulius/struct/cod/hkl/2/2225054.hkl
126887 0.010 /home/saulius/struct/cod/hkl/2/2217995.hkl
126850 0.009 /home/saulius/struct/cod/hkl/2/2218095.hkl
126800 0.010 /home/saulius/struct/cod/hkl/2/2227318.hkl
126767 0.009 /home/saulius/struct/cod/hkl/2/2017238.hkl
126764 0.009 /home/saulius/struct/cod/hkl/2/2219164.hkl
126748 0.009 /home/saulius/struct/cod/hkl/2/2222785.hkl
126718 0.009 /home/saulius/struct/cod/hkl/2/2218699.hkl
126705 0.009 /home/saulius/struct/cod/hkl/2/2220215.hkl
126695 0.009 /home/saulius/struct/cod/hkl/2/2225087.hkl
126689 0.010 /home/saulius/struct/cod/hkl/2/2221310.hkl
126684 0.009 /home/saulius/struct/cod/hkl/2/2228925.hkl
126682 0.009 /home/saulius/struct/cod/hkl/2/2227867.hkl
126670 0.010 /home/saulius/struct/cod/hkl/2/2218842.hkl
126665 0.009 /home/saulius/struct/cod/hkl/2/2221710.hkl
126660 0.009 /home/saulius/struct/cod/hkl/2/2223391.hkl
126658 0.009 /home/saulius/struct/cod/hkl/2/2017884.hkl
126648 0.010 /home/saulius/struct/cod/hkl/2/2222357.hkl
126609 0.010 /home/saulius/struct/cod/hkl/2/2228920.hkl
126596 0.009 /home/saulius/struct/cod/hkl/2/2219994.hkl
126585 0.009 /home/saulius/struct/cod/hkl/2/2219430.hkl
126554 0.010 /home/saulius/struct/cod/hkl/2/2222711.hkl
126535 0.009 /home/saulius/struct/cod/hkl/2/2223072.hkl
126503 0.010 /home/saulius/struct/cod/hkl/2/2220689.hkl
126489 0.010 /home/saulius/struct/cod/hkl/2/2228339.hkl
126476 0.009 /home/saulius/struct/cod/hkl/2/2221642.hkl
126460 0.009 /home/saulius/struct/cod/hkl/2/2228245.hkl
126431 0.009 /home/saulius/struct/cod/hkl/2/2017432.hkl
126428 0.009 /home/saulius/struct/cod/hkl/2/2226480.hkl
126422 0.010 /home/saulius/struct/cod/hkl/2/2225180.hkl
126416 0.009 /home/saulius/struct/cod/hkl/2/2220600.hkl
126393 0.009 /home/saulius/struct/cod/hkl/2/2219273.hkl
126352 0.009 /home/saulius/struct/cod/hkl/2/2017020.hkl
126345 0.010 /home/saulius/struct/cod/hkl/2/2220037.hkl
126335 0.009 /home/saulius/struct/cod/hkl/2/2017664.hkl
126314 0.009 /home/saulius/struct/cod/hkl/2/2223913.hkl
126291 0.009 /home/saulius/struct/cod/hkl/2/2222548.hkl
126290 0.009 /home/saulius/struct/cod/hkl/2/2228934.hkl
126234 0.009 /home/saulius/struct/cod/hkl/2/2224121.hkl
126222 0.009 /home/saulius/struct/cod/hkl/2/2225789.hkl
126214 0.009 /home/saulius/struct/cod/hkl/2/2017337.hkl
126205 0.009 /home/saulius/struct/cod/hkl/2/2220923.hkl
126195 0.010 /home/saulius/struct/cod/hkl/2/2226386.hkl
126182 0.009 /home/saulius/struct/cod/hkl/2/2218484.hkl
126165 0.009 /home/saulius/struct/cod/hkl/2/2017633.hkl
126153 0.009 /home/saulius/struct/cod/hkl/2/2220640.hkl
126150 0.009 /home/saulius/struct/cod/hkl/2/2218762.hkl
126128 0.009 /home/saulius/struct/cod/hkl/2/2225458.hkl
126066 0.009 /home/saulius/struct/cod/hkl/2/2227078.hkl
126054 0.009 /home/saulius/struct/cod/hkl/2/2017498.hkl
126050 0.010 /home/saulius/struct/cod/hkl/2/2226330.hkl
126039 0.009 /home/saulius/struct/cod/hkl/2/2220964.hkl
126034 0.009 /home/saulius/struct/cod/hkl/2/2103287.hkl
126024 0.009 /home/saulius/struct/cod/hkl/2/2218494.hkl
126004 0.009 /home/saulius/struct/cod/hkl/2/2223216.hkl
125971 0.009 /home/saulius/struct/cod/hkl/2/2104409.hkl
125967 0.009 /home/saulius/struct/cod/hkl/2/2219392.hkl
125945 0.010 /home/saulius/struct/cod/hkl/2/2224809.hkl
125944 0.009 /home/saulius/struct/cod/hkl/2/2017631.hkl
125940 0.010 /home/saulius/struct/cod/hkl/2/2221773.hkl
125940 0.009 /home/saulius/struct/cod/hkl/2/2224316.hkl
125905 0.010 /home/saulius/struct/cod/hkl/2/2219228.hkl
125894 0.009 /home/saulius/struct/cod/hkl/2/2222107.hkl
125889 0.009 /home/saulius/struct/cod/hkl/2/2222898.hkl
125881 0.010 /home/saulius/struct/cod/hkl/2/2221489.hkl
125872 0.009 /home/saulius/struct/cod/hkl/2/2224228.hkl
125868 0.009 /home/saulius/struct/cod/hkl/2/2017170.hkl
125860 0.010 /home/saulius/struct/cod/hkl/2/2017445.hkl
125839 0.009 /home/saulius/struct/cod/hkl/2/2228178.hkl
125830 0.010 /home/saulius/struct/cod/hkl/2/2229250.hkl
125823 0.010 /home/saulius/struct/cod/hkl/2/2218612.hkl
125818 0.010 /home/saulius/struct/cod/hkl/2/2227739.hkl
125791 0.009 /home/saulius/struct/cod/hkl/2/2219083.hkl
125775 0.009 /home/saulius/struct/cod/hkl/2/2224471.hkl
125771 0.010 /home/saulius/struct/cod/hkl/2/2224333.hkl
125766 0.009 /home/saulius/struct/cod/hkl/2/2017592.hkl
125759 0.009 /home/saulius/struct/cod/hkl/2/2220127.hkl
125747 0.009 /home/saulius/struct/cod/hkl/2/2222018.hkl
125702 0.009 /home/saulius/struct/cod/hkl/2/2224714.hkl
125659 0.009 /home/saulius/struct/cod/hkl/2/2017916.hkl
125655 0.009 /home/saulius/struct/cod/hkl/2/2017222.hkl
125637 0.010 /home/saulius/struct/cod/hkl/2/2227682.hkl
125620 0.009 /home/saulius/struct/cod/hkl/2/2225105.hkl
125613 0.009 /home/saulius/struct/cod/hkl/2/2103595.hkl
125596 0.009 /home/saulius/struct/cod/hkl/2/2227368.hkl
125589 0.009 /home/saulius/struct/cod/hkl/2/2225939.hkl
125583 0.009 /home/saulius/struct/cod/hkl/2/2016988.hkl
125575 0.009 /home/saulius/struct/cod/hkl/2/2219483.hkl
125538 0.009 /home/saulius/struct/cod/hkl/2/2227723.hkl
125513 0.009 /home/saulius/struct/cod/hkl/2/2225533.hkl
125506 0.009 /home/saulius/struct/cod/hkl/2/2218197.hkl
125448 0.009 /home/saulius/struct/cod/hkl/2/2217865.hkl
125447 0.009 /home/saulius/struct/cod/hkl/2/2228005.hkl
125439 0.009 /home/saulius/struct/cod/hkl/2/2226922.hkl
125432 0.009 /home/saulius/struct/cod/hkl/2/2220798.hkl
125427 0.010 /home/saulius/struct/cod/hkl/2/2224194.hkl
125423 0.009 /home/saulius/struct/cod/hkl/2/2221694.hkl
125406 0.009 /home/saulius/struct/cod/hkl/2/2227598.hkl
125387 0.009 /home/saulius/struct/cod/hkl/2/2219199.hkl
125370 0.009 /home/saulius/struct/cod/hkl/2/2016786.hkl
125367 0.009 /home/saulius/struct/cod/hkl/2/2223373.hkl
125356 0.010 /home/saulius/struct/cod/hkl/2/2227824.hkl
125296 0.009 /home/saulius/struct/cod/hkl/2/2223071.hkl
125293 0.009 /home/saulius/struct/cod/hkl/2/2016753.hkl
125290 0.009 /home/saulius/struct/cod/hkl/2/2228117.hkl
125288 0.009 /home/saulius/struct/cod/hkl/2/2223198.hkl
125255 0.010 /home/saulius/struct/cod/hkl/2/2226596.hkl
125218 0.009 /home/saulius/struct/cod/hkl/2/2224127.hkl
125189 0.009 /home/saulius/struct/cod/hkl/2/2217965.hkl
125178 0.009 /home/saulius/struct/cod/hkl/2/2227696.hkl
125177 0.009 /home/saulius/struct/cod/hkl/2/2017434.hkl
125164 0.009 /home/saulius/struct/cod/hkl/2/2224261.hkl
125154 0.009 /home/saulius/struct/cod/hkl/2/2219634.hkl
125152 0.009 /home/saulius/struct/cod/hkl/2/2218487.hkl
125134 0.009 /home/saulius/struct/cod/hkl/2/2017649.hkl
125101 0.009 /home/saulius/struct/cod/hkl/2/2219233.hkl
125101 0.010 /home/saulius/struct/cod/hkl/2/2219312.hkl
125066 0.009 /home/saulius/struct/cod/hkl/2/2017277.hkl
125048 0.009 /home/saulius/struct/cod/hkl/2/2224371.hkl
125033 0.009 /home/saulius/struct/cod/hkl/2/2225267.hkl
125014 0.009 /home/saulius/struct/cod/hkl/2/2223824.hkl
125011 0.009 /home/saulius/struct/cod/hkl/2/2228256.hkl
124994 0.009 /home/saulius/struct/cod/hkl/2/2222696.hkl
124992 0.009 /home/saulius/struct/cod/hkl/2/2226341.hkl
124971 0.009 /home/saulius/struct/cod/hkl/2/2218608.hkl
124954 0.010 /home/saulius/struct/cod/hkl/2/2219537.hkl
124942 0.009 /home/saulius/struct/cod/hkl/2/2220111.hkl
124940 0.010 /home/saulius/struct/cod/hkl/2/2219902.hkl
124926 0.009 /home/saulius/struct/cod/hkl/2/2221352.hkl
124918 0.009 /home/saulius/struct/cod/hkl/2/2225656.hkl
124897 0.009 /home/saulius/struct/cod/hkl/2/2224849.hkl
124891 0.009 /home/saulius/struct/cod/hkl/2/2220739.hkl
124882 0.009 /home/saulius/struct/cod/hkl/2/2228420.hkl
124879 0.009 /home/saulius/struct/cod/hkl/2/2220030.hkl
124879 0.009 /home/saulius/struct/cod/hkl/2/2222832.hkl
124860 0.009 /home/saulius/struct/cod/hkl/2/2225391.hkl
124847 0.009 /home/saulius/struct/cod/hkl/2/2223855.hkl
124829 0.008 /home/saulius/struct/cod/hkl/2/2226794.hkl
124779 0.009 /home/saulius/struct/cod/hkl/2/2219339.hkl
124767 0.009 /home/saulius/struct/cod/hkl/2/2222668.hkl
124762 0.008 /home/saulius/struct/cod/hkl/2/2224524.hkl
124754 0.009 /home/saulius/struct/cod/hkl/2/2016773.hkl
124711 0.009 /home/saulius/struct/cod/hkl/2/2225808.hkl
124701 0.009 /home/saulius/struct/cod/hkl/2/2220587.hkl
124695 0.009 /home/saulius/struct/cod/hkl/2/2219284.hkl
124695 0.009 /home/saulius/struct/cod/hkl/2/2224343.hkl
124675 0.009 /home/saulius/struct/cod/hkl/2/2016660.hkl
124652 0.009 /home/saulius/struct/cod/hkl/2/2217859.hkl
124619 0.009 /home/saulius/struct/cod/hkl/2/2222475.hkl
124593 0.009 /home/saulius/struct/cod/hkl/2/2227546.hkl
124592 0.010 /home/saulius/struct/cod/hkl/2/2222627.hkl
124552 0.009 /home/saulius/struct/cod/hkl/2/2224180.hkl
124551 0.010 /home/saulius/struct/cod/hkl/2/2016656.hkl
124547 0.009 /home/saulius/struct/cod/hkl/2/2221188.hkl
124540 0.009 /home/saulius/struct/cod/hkl/2/2218323.hkl
124518 0.009 /home/saulius/struct/cod/hkl/2/2220031.hkl
124496 0.009 /home/saulius/struct/cod/hkl/2/2225863.hkl
124475 0.008 /home/saulius/struct/cod/hkl/2/2221490.hkl
124400 0.009 /home/saulius/struct/cod/hkl/2/2222483.hkl
124390 0.009 /home/saulius/struct/cod/hkl/2/2221185.hkl
124382 0.009 /home/saulius/struct/cod/hkl/2/2017289.hkl
124365 0.009 /home/saulius/struct/cod/hkl/2/2225277.hkl
124354 0.009 /home/saulius/struct/cod/hkl/2/2224608.hkl
124348 0.009 /home/saulius/struct/cod/hkl/2/2219636.hkl
124333 0.009 /home/saulius/struct/cod/hkl/2/2218308.hkl
124320 0.009 /home/saulius/struct/cod/hkl/2/2221131.hkl
124305 0.009 /home/saulius/struct/cod/hkl/2/2226195.hkl
124268 0.009 /home/saulius/struct/cod/hkl/2/2017991.hkl
124217 0.009 /home/saulius/struct/cod/hkl/2/2219069.hkl
124206 0.009 /home/saulius/struct/cod/hkl/2/2017400.hkl
124162 0.009 /home/saulius/struct/cod/hkl/2/2226752.hkl
124162 0.009 /home/saulius/struct/cod/hkl/2/2228395.hkl
124157 0.009 /home/saulius/struct/cod/hkl/2/2223374.hkl
124151 0.009 /home/saulius/struct/cod/hkl/2/2221660.hkl
124120 0.009 /home/saulius/struct/cod/hkl/2/2223499.hkl
124090 0.009 /home/saulius/struct/cod/hkl/2/2218574.hkl
124075 0.009 /home/saulius/struct/cod/hkl/2/2220305.hkl
124074 0.009 /home/saulius/struct/cod/hkl/2/2228323.hkl
124070 0.009 /home/saulius/struct/cod/hkl/2/2222606.hkl
124025 0.009 /home/saulius/struct/cod/hkl/2/2222477.hkl
123975 0.009 /home/saulius/struct/cod/hkl/2/2227310.hkl
123953 0.009 /home/saulius/struct/cod/hkl/2/2224325.hkl
123940 0.009 /home/saulius/struct/cod/hkl/2/2217880.hkl
123938 0.009 /home/saulius/struct/cod/hkl/2/2218884.hkl
123875 0.009 /home/saulius/struct/cod/hkl/2/2219449.hkl
123869 0.009 /home/saulius/struct/cod/hkl/2/2017569.hkl
123864 0.009 /home/saulius/struct/cod/hkl/2/2219448.hkl
123860 0.009 /home/saulius/struct/cod/hkl/2/2017239.hkl
123847 0.010 /home/saulius/struct/cod/hkl/2/2225198.hkl
123838 0.016 /home/saulius/struct/cod/hkl/2/2220165.hkl
123830 0.009 /home/saulius/struct/cod/hkl/2/2227898.hkl
123822 0.009 /home/saulius/struct/cod/hkl/2/2222382.hkl
123755 0.009 /home/saulius/struct/cod/hkl/2/2221379.hkl
123739 0.009 /home/saulius/struct/cod/hkl/2/2017223.hkl
123726 0.009 /home/saulius/struct/cod/hkl/2/2227486.hkl
123719 0.009 /home/saulius/struct/cod/hkl/2/2229200.hkl
123713 0.010 /home/saulius/struct/cod/hkl/2/2221220.hkl
123711 0.009 /home/saulius/struct/cod/hkl/2/2228408.hkl
123662 0.009 /home/saulius/struct/cod/hkl/2/2220079.hkl
123654 0.009 /home/saulius/struct/cod/hkl/2/2221800.hkl
123625 0.009 /home/saulius/struct/cod/hkl/2/2220662.hkl
123601 0.009 /home/saulius/struct/cod/hkl/2/2219464.hkl
123547 0.009 /home/saulius/struct/cod/hkl/2/2221395.hkl
123546 0.009 /home/saulius/struct/cod/hkl/2/2224787.hkl
123524 0.009 /home/saulius/struct/cod/hkl/2/2228528.hkl
123472 0.009 /home/saulius/struct/cod/hkl/2/2227833.hkl
123466 0.009 /home/saulius/struct/cod/hkl/2/2228214.hkl
123453 0.009 /home/saulius/struct/cod/hkl/2/2221337.hkl
123450 0.009 /home/saulius/struct/cod/hkl/2/2218721.hkl
123434 0.009 /home/saulius/struct/cod/hkl/2/2103318.hkl
123340 0.009 /home/saulius/struct/cod/hkl/2/2218951.hkl
123328 0.009 /home/saulius/struct/cod/hkl/2/2219428.hkl
123299 0.009 /home/saulius/struct/cod/hkl/2/2218041.hkl
123292 0.009 /home/saulius/struct/cod/hkl/2/2222743.hkl
123265 0.009 /home/saulius/struct/cod/hkl/2/2219346.hkl
123259 0.009 /home/saulius/struct/cod/hkl/2/2104814.hkl
123249 0.009 /home/saulius/struct/cod/hkl/2/2220834.hkl
123203 0.009 /home/saulius/struct/cod/hkl/2/2219470.hkl
123194 0.009 /home/saulius/struct/cod/hkl/2/2218282.hkl
123187 0.009 /home/saulius/struct/cod/hkl/2/2227761.hkl
123180 0.009 /home/saulius/struct/cod/hkl/2/2227192.hkl
123178 0.009 /home/saulius/struct/cod/hkl/2/2223475.hkl
123122 0.009 /home/saulius/struct/cod/hkl/2/2225117.hkl
123106 0.009 /home/saulius/struct/cod/hkl/2/2219458.hkl
123098 0.009 /home/saulius/struct/cod/hkl/2/2220302.hkl
123062 0.008 /home/saulius/struct/cod/hkl/2/2227158.hkl
123059 0.009 /home/saulius/struct/cod/hkl/2/2218114.hkl
123044 0.009 /home/saulius/struct/cod/hkl/2/2219384.hkl
123044 0.009 /home/saulius/struct/cod/hkl/2/2220275.hkl
123042 0.009 /home/saulius/struct/cod/hkl/2/2221018.hkl
123034 0.009 /home/saulius/struct/cod/hkl/2/2222619.hkl
123031 0.009 /home/saulius/struct/cod/hkl/2/2229155.hkl
123028 0.009 /home/saulius/struct/cod/hkl/2/2222394.hkl
123003 0.009 /home/saulius/struct/cod/hkl/2/2226880.hkl
122973 0.008 /home/saulius/struct/cod/hkl/2/2219349.hkl
122970 0.009 /home/saulius/struct/cod/hkl/2/2222685.hkl
122942 0.009 /home/saulius/struct/cod/hkl/2/2218343.hkl
122919 0.008 /home/saulius/struct/cod/hkl/2/2223361.hkl
122919 0.009 /home/saulius/struct/cod/hkl/2/2224619.hkl
122893 0.009 /home/saulius/struct/cod/hkl/2/2223749.hkl
122868 0.009 /home/saulius/struct/cod/hkl/2/2222678.hkl
122851 0.009 /home/saulius/struct/cod/hkl/2/2016996.hkl
122823 0.009 /home/saulius/struct/cod/hkl/2/2219354.hkl
122815 0.009 /home/saulius/struct/cod/hkl/2/2224547.hkl
122814 0.009 /home/saulius/struct/cod/hkl/2/2220692.hkl
122791 0.009 /home/saulius/struct/cod/hkl/2/2017335.hkl
122782 0.009 /home/saulius/struct/cod/hkl/2/2224192.hkl
122752 0.022 /home/saulius/struct/cod/hkl/2/2225330.hkl
122747 0.016 /home/saulius/struct/cod/hkl/2/2225464.hkl
122693 0.015 /home/saulius/struct/cod/hkl/2/2221462.hkl
122681 0.018 /home/saulius/struct/cod/hkl/2/2217866.hkl
122659 0.012 /home/saulius/struct/cod/hkl/2/2225173.hkl
122655 0.012 /home/saulius/struct/cod/hkl/2/2219995.hkl
122634 0.017 /home/saulius/struct/cod/hkl/2/2222034.hkl
122597 0.012 /home/saulius/struct/cod/hkl/2/2218020.hkl
122583 0.014 /home/saulius/struct/cod/hkl/2/2103685.hkl
122582 0.012 /home/saulius/struct/cod/hkl/2/2222419.hkl
122550 0.015 /home/saulius/struct/cod/hkl/2/2220937.hkl
122539 0.014 /home/saulius/struct/cod/hkl/2/2225594.hkl
122513 0.019 /home/saulius/struct/cod/hkl/2/2227468.hkl
122430 0.017 /home/saulius/struct/cod/hkl/2/2221725.hkl
122420 0.018 /home/saulius/struct/cod/hkl/2/2222742.hkl
122408 0.017 /home/saulius/struct/cod/hkl/2/2220202.hkl
122378 0.015 /home/saulius/struct/cod/hkl/2/2228663.hkl
122330 0.018 /home/saulius/struct/cod/hkl/2/2228854.hkl
122316 0.015 /home/saulius/struct/cod/hkl/2/2223002.hkl
122314 0.012 /home/saulius/struct/cod/hkl/2/2226364.hkl
122296 0.018 /home/saulius/struct/cod/hkl/2/2226491.hkl
122292 0.016 /home/saulius/struct/cod/hkl/2/2229179.hkl
122275 0.017 /home/saulius/struct/cod/hkl/2/2227622.hkl
122271 0.017 /home/saulius/struct/cod/hkl/2/2224134.hkl
122259 0.019 /home/saulius/struct/cod/hkl/2/2220126.hkl
122204 0.016 /home/saulius/struct/cod/hkl/2/2219001.hkl
122195 0.013 /home/saulius/struct/cod/hkl/2/2104695.hkl
122194 0.019 /home/saulius/struct/cod/hkl/2/2227890.hkl
122193 0.014 /home/saulius/struct/cod/hkl/2/2228390.hkl
122171 0.012 /home/saulius/struct/cod/hkl/2/2224109.hkl
122144 0.014 /home/saulius/struct/cod/hkl/2/2225332.hkl
122120 0.017 /home/saulius/struct/cod/hkl/2/2227185.hkl
122113 0.015 /home/saulius/struct/cod/hkl/2/2223474.hkl
122031 0.018 /home/saulius/struct/cod/hkl/2/2218452.hkl
122019 0.014 /home/saulius/struct/cod/hkl/2/2223214.hkl
121988 0.015 /home/saulius/struct/cod/hkl/2/2227526.hkl
121987 0.037 /home/saulius/struct/cod/hkl/2/2229218.hkl
121985 0.020 /home/saulius/struct/cod/hkl/2/2227269.hkl
121956 0.016 /home/saulius/struct/cod/hkl/2/2016650.hkl
121955 0.016 /home/saulius/struct/cod/hkl/2/2219364.hkl
121954 0.035 /home/saulius/struct/cod/hkl/2/2017666.hkl
121930 0.012 /home/saulius/struct/cod/hkl/2/2017301.hkl
121924 0.019 /home/saulius/struct/cod/hkl/2/2228667.hkl
121916 0.037 /home/saulius/struct/cod/hkl/2/2229188.hkl
121912 0.013 /home/saulius/struct/cod/hkl/2/2223181.hkl
121899 0.017 /home/saulius/struct/cod/hkl/2/2229110.hkl
121846 0.013 /home/saulius/struct/cod/hkl/2/2224543.hkl
121843 0.020 /home/saulius/struct/cod/hkl/2/2016690.hkl
121838 0.013 /home/saulius/struct/cod/hkl/2/2224031.hkl
121836 0.013 /home/saulius/struct/cod/hkl/2/2221491.hkl
121793 0.015 /home/saulius/struct/cod/hkl/2/2218604.hkl
121776 0.016 /home/saulius/struct/cod/hkl/2/2017049.hkl
121775 0.019 /home/saulius/struct/cod/hkl/2/2223485.hkl
121760 0.012 /home/saulius/struct/cod/hkl/2/2218977.hkl
121741 0.019 /home/saulius/struct/cod/hkl/2/2219529.hkl
121728 0.019 /home/saulius/struct/cod/hkl/2/2228960.hkl
121714 0.014 /home/saulius/struct/cod/hkl/2/2222368.hkl
121683 0.014 /home/saulius/struct/cod/hkl/2/2218518.hkl
121678 0.016 /home/saulius/struct/cod/hkl/2/2217768.hkl
121671 0.016 /home/saulius/struct/cod/hkl/2/2220310.hkl
121636 0.012 /home/saulius/struct/cod/hkl/2/2224810.hkl
121610 0.019 /home/saulius/struct/cod/hkl/2/2226663.hkl
121596 0.013 /home/saulius/struct/cod/hkl/2/2224393.hkl
121591 0.015 /home/saulius/struct/cod/hkl/2/2220813.hkl
121552 0.017 /home/saulius/struct/cod/hkl/2/2219949.hkl
121540 0.017 /home/saulius/struct/cod/hkl/2/2227139.hkl
121433 0.013 /home/saulius/struct/cod/hkl/2/2228094.hkl
121406 0.018 /home/saulius/struct/cod/hkl/2/2224907.hkl
121394 0.015 /home/saulius/struct/cod/hkl/2/2221974.hkl
121380 0.017 /home/saulius/struct/cod/hkl/2/2017359.hkl
121333 0.013 /home/saulius/struct/cod/hkl/2/2227067.hkl
121323 0.009 /home/saulius/struct/cod/hkl/2/2017105.hkl
121317 0.017 /home/saulius/struct/cod/hkl/2/2219975.hkl
121269 0.014 /home/saulius/struct/cod/hkl/2/2222964.hkl
121245 0.018 /home/saulius/struct/cod/hkl/2/2225122.hkl
121241 0.012 /home/saulius/struct/cod/hkl/2/2223576.hkl
121217 0.019 /home/saulius/struct/cod/hkl/2/2225723.hkl
121190 0.011 /home/saulius/struct/cod/hkl/2/2225112.hkl
121178 0.019 /home/saulius/struct/cod/hkl/2/2222168.hkl
121123 0.014 /home/saulius/struct/cod/hkl/2/2219515.hkl
121085 0.018 /home/saulius/struct/cod/hkl/2/2219048.hkl
121077 0.019 /home/saulius/struct/cod/hkl/2/2219875.hkl
121075 0.012 /home/saulius/struct/cod/hkl/2/2224699.hkl
121062 0.013 /home/saulius/struct/cod/hkl/2/2225153.hkl
121037 0.012 /home/saulius/struct/cod/hkl/2/2219289.hkl
121036 0.017 /home/saulius/struct/cod/hkl/2/2223185.hkl
121001 0.018 /home/saulius/struct/cod/hkl/2/2219174.hkl
120990 0.013 /home/saulius/struct/cod/hkl/2/2224901.hkl
120980 0.015 /home/saulius/struct/cod/hkl/2/2226749.hkl
120969 0.019 /home/saulius/struct/cod/hkl/2/2222262.hkl
120961 0.017 /home/saulius/struct/cod/hkl/2/2221822.hkl
120936 0.013 /home/saulius/struct/cod/hkl/2/2219893.hkl
120935 0.013 /home/saulius/struct/cod/hkl/2/2222583.hkl
120918 0.018 /home/saulius/struct/cod/hkl/2/2227670.hkl
120917 0.016 /home/saulius/struct/cod/hkl/2/2219610.hkl
120904 0.014 /home/saulius/struct/cod/hkl/2/2226185.hkl
120886 0.016 /home/saulius/struct/cod/hkl/2/2222733.hkl
120847 0.016 /home/saulius/struct/cod/hkl/2/2227195.hkl
120829 0.011 /home/saulius/struct/cod/hkl/2/2225281.hkl
120828 0.016 /home/saulius/struct/cod/hkl/2/2227517.hkl
120814 0.018 /home/saulius/struct/cod/hkl/2/2227887.hkl
120813 0.012 /home/saulius/struct/cod/hkl/2/2228959.hkl
120806 0.019 /home/saulius/struct/cod/hkl/2/2224737.hkl
120796 0.019 /home/saulius/struct/cod/hkl/2/2221940.hkl
120794 0.015 /home/saulius/struct/cod/hkl/2/2017969.hkl
120779 0.016 /home/saulius/struct/cod/hkl/2/2219678.hkl
120711 0.019 /home/saulius/struct/cod/hkl/2/2017519.hkl
120619 0.017 /home/saulius/struct/cod/hkl/2/2226476.hkl
120592 0.016 /home/saulius/struct/cod/hkl/2/2017211.hkl
120574 0.018 /home/saulius/struct/cod/hkl/2/2228048.hkl
120543 0.019 /home/saulius/struct/cod/hkl/2/2223122.hkl
120526 0.013 /home/saulius/struct/cod/hkl/2/2225301.hkl
120503 0.038 /home/saulius/struct/cod/hkl/2/2219410.hkl
120441 0.017 /home/saulius/struct/cod/hkl/2/2219107.hkl
120434 0.014 /home/saulius/struct/cod/hkl/2/2217936.hkl
120423 0.033 /home/saulius/struct/cod/hkl/2/2221323.hkl
120373 0.018 /home/saulius/struct/cod/hkl/2/2226779.hkl
120364 0.013 /home/saulius/struct/cod/hkl/2/2224441.hkl
120339 0.019 /home/saulius/struct/cod/hkl/2/2220805.hkl
120318 0.019 /home/saulius/struct/cod/hkl/2/2220770.hkl
120307 0.016 /home/saulius/struct/cod/hkl/2/2225102.hkl
120296 0.018 /home/saulius/struct/cod/hkl/2/2221426.hkl
120272 0.018 /home/saulius/struct/cod/hkl/2/2221916.hkl
120247 0.017 /home/saulius/struct/cod/hkl/2/2222756.hkl
120237 0.012 /home/saulius/struct/cod/hkl/2/2016522.hkl
120229 0.016 /home/saulius/struct/cod/hkl/2/2222774.hkl
120215 0.016 /home/saulius/struct/cod/hkl/2/2218640.hkl
120212 0.012 /home/saulius/struct/cod/hkl/2/2225770.hkl
120212 0.018 /home/saulius/struct/cod/hkl/2/2227015.hkl
120208 0.016 /home/saulius/struct/cod/hkl/2/2218805.hkl
120205 0.014 /home/saulius/struct/cod/hkl/2/2218111.hkl
120203 0.012 /home/saulius/struct/cod/hkl/2/2225525.hkl
120197 0.014 /home/saulius/struct/cod/hkl/2/2223135.hkl
120188 0.016 /home/saulius/struct/cod/hkl/2/2220304.hkl
120178 0.016 /home/saulius/struct/cod/hkl/2/2225696.hkl
120167 0.014 /home/saulius/struct/cod/hkl/2/2222409.hkl
120166 0.013 /home/saulius/struct/cod/hkl/2/2218383.hkl
120161 0.012 /home/saulius/struct/cod/hkl/2/2226969.hkl
120147 0.018 /home/saulius/struct/cod/hkl/2/2016476.hkl
120146 0.018 /home/saulius/struct/cod/hkl/2/2224091.hkl
120131 0.013 /home/saulius/struct/cod/hkl/2/2223935.hkl
120124 0.015 /home/saulius/struct/cod/hkl/2/2229192.hkl
120106 0.018 /home/saulius/struct/cod/hkl/2/2220899.hkl
120087 0.019 /home/saulius/struct/cod/hkl/2/2220709.hkl
120086 0.016 /home/saulius/struct/cod/hkl/2/2223134.hkl
120085 0.016 /home/saulius/struct/cod/hkl/2/2221274.hkl
120085 0.014 /home/saulius/struct/cod/hkl/2/2226327.hkl
120063 0.012 /home/saulius/struct/cod/hkl/2/2224467.hkl
120053 0.012 /home/saulius/struct/cod/hkl/2/2226744.hkl
120048 0.016 /home/saulius/struct/cod/hkl/2/2217890.hkl
120047 0.014 /home/saulius/struct/cod/hkl/2/2226606.hkl
120020 0.014 /home/saulius/struct/cod/hkl/2/2222998.hkl
119997 0.015 /home/saulius/struct/cod/hkl/2/2226595.hkl
119977 0.018 /home/saulius/struct/cod/hkl/2/2227282.hkl
119969 0.015 /home/saulius/struct/cod/hkl/2/2221410.hkl
119965 0.014 /home/saulius/struct/cod/hkl/2/2227763.hkl
119955 0.014 /home/saulius/struct/cod/hkl/2/2220200.hkl
119927 0.019 /home/saulius/struct/cod/hkl/2/2220523.hkl
119926 0.015 /home/saulius/struct/cod/hkl/2/2224117.hkl
119926 0.015 /home/saulius/struct/cod/hkl/2/2224551.hkl
119926 0.009 /home/saulius/struct/cod/hkl/2/2224863.hkl
119915 0.013 /home/saulius/struct/cod/hkl/2/2221952.hkl
119911 0.017 /home/saulius/struct/cod/hkl/2/2224599.hkl
119904 0.017 /home/saulius/struct/cod/hkl/2/2017363.hkl
119893 0.017 /home/saulius/struct/cod/hkl/2/2220028.hkl
119893 0.018 /home/saulius/struct/cod/hkl/2/2223677.hkl
119800 0.035 /home/saulius/struct/cod/hkl/2/2220575.hkl
119779 0.016 /home/saulius/struct/cod/hkl/2/2226547.hkl
119766 0.013 /home/saulius/struct/cod/hkl/2/2228673.hkl
119765 0.020 /home/saulius/struct/cod/hkl/2/2221982.hkl
119765 0.016 /home/saulius/struct/cod/hkl/2/2227361.hkl
119761 0.016 /home/saulius/struct/cod/hkl/2/2226445.hkl
119761 0.014 /home/saulius/struct/cod/hkl/2/2228755.hkl
119756 0.017 /home/saulius/struct/cod/hkl/2/2221913.hkl
119739 0.013 /home/saulius/struct/cod/hkl/2/2227805.hkl
119729 0.017 /home/saulius/struct/cod/hkl/2/2226984.hkl
119704 0.016 /home/saulius/struct/cod/hkl/2/2218459.hkl
119682 0.019 /home/saulius/struct/cod/hkl/2/2226822.hkl
119658 0.016 /home/saulius/struct/cod/hkl/2/2228183.hkl
119651 0.017 /home/saulius/struct/cod/hkl/2/2223049.hkl
119646 0.014 /home/saulius/struct/cod/hkl/2/2016639.hkl
119632 0.015 /home/saulius/struct/cod/hkl/2/2225344.hkl
119630 0.017 /home/saulius/struct/cod/hkl/2/2227629.hkl
119610 0.019 /home/saulius/struct/cod/hkl/2/2225006.hkl
119580 0.015 /home/saulius/struct/cod/hkl/2/2223377.hkl
119562 0.018 /home/saulius/struct/cod/hkl/2/2217950.hkl
119518 0.014 /home/saulius/struct/cod/hkl/2/2219851.hkl
119513 0.019 /home/saulius/struct/cod/hkl/2/2227132.hkl
119508 0.011 /home/saulius/struct/cod/hkl/2/2226305.hkl
119476 0.017 /home/saulius/struct/cod/hkl/2/2226869.hkl
119461 0.016 /home/saulius/struct/cod/hkl/2/2228783.hkl
119453 0.018 /home/saulius/struct/cod/hkl/2/2227980.hkl
119441 0.017 /home/saulius/struct/cod/hkl/2/2227023.hkl
119429 0.017 /home/saulius/struct/cod/hkl/2/2104472.hkl
119394 0.014 /home/saulius/struct/cod/hkl/2/2016585.hkl
119387 0.012 /home/saulius/struct/cod/hkl/2/2225546.hkl
119387 0.016 /home/saulius/struct/cod/hkl/2/2228946.hkl
119386 0.020 /home/saulius/struct/cod/hkl/2/2227662.hkl
119384 0.043 /home/saulius/struct/cod/hkl/2/2222628.hkl
119370 0.017 /home/saulius/struct/cod/hkl/2/2218972.hkl
119346 0.016 /home/saulius/struct/cod/hkl/2/2221526.hkl
119333 0.027 /home/saulius/struct/cod/hkl/2/2222866.hkl
119330 0.016 /home/saulius/struct/cod/hkl/2/2220462.hkl
119327 0.018 /home/saulius/struct/cod/hkl/2/2226584.hkl
119326 0.016 /home/saulius/struct/cod/hkl/2/2219840.hkl
119267 0.017 /home/saulius/struct/cod/hkl/2/2226562.hkl
119252 0.014 /home/saulius/struct/cod/hkl/2/2016564.hkl
119249 0.019 /home/saulius/struct/cod/hkl/2/2226977.hkl
119247 0.011 /home/saulius/struct/cod/hkl/2/2104872.hkl
119237 0.019 /home/saulius/struct/cod/hkl/2/2300186.hkl
119213 0.015 /home/saulius/struct/cod/hkl/2/2225250.hkl
119194 0.014 /home/saulius/struct/cod/hkl/2/2221415.hkl
119192 0.018 /home/saulius/struct/cod/hkl/2/2016983.hkl
119168 0.018 /home/saulius/struct/cod/hkl/2/2219559.hkl
119165 0.017 /home/saulius/struct/cod/hkl/2/2224313.hkl
119148 0.017 /home/saulius/struct/cod/hkl/2/2217979.hkl
119130 0.014 /home/saulius/struct/cod/hkl/2/2017810.hkl
119106 0.014 /home/saulius/struct/cod/hkl/2/2220437.hkl
119092 0.012 /home/saulius/struct/cod/hkl/2/2228672.hkl
119071 0.019 /home/saulius/struct/cod/hkl/2/2219601.hkl
119042 0.012 /home/saulius/struct/cod/hkl/2/2219935.hkl
119029 0.015 /home/saulius/struct/cod/hkl/2/2223082.hkl
119021 0.013 /home/saulius/struct/cod/hkl/2/2224775.hkl
119013 0.013 /home/saulius/struct/cod/hkl/2/2227238.hkl
119007 0.019 /home/saulius/struct/cod/hkl/2/2222114.hkl
118979 0.012 /home/saulius/struct/cod/hkl/2/2227171.hkl
118945 0.012 /home/saulius/struct/cod/hkl/2/2228340.hkl
118942 0.014 /home/saulius/struct/cod/hkl/2/2221687.hkl
118854 0.015 /home/saulius/struct/cod/hkl/2/2217747.hkl
118826 0.016 /home/saulius/struct/cod/hkl/2/2220474.hkl
118825 0.013 /home/saulius/struct/cod/hkl/2/2218879.hkl
118806 0.017 /home/saulius/struct/cod/hkl/2/2221183.hkl
118776 0.011 /home/saulius/struct/cod/hkl/2/2228116.hkl
118676 0.018 /home/saulius/struct/cod/hkl/2/2227124.hkl
118675 0.009 /home/saulius/struct/cod/hkl/2/2220454.hkl
118673 0.016 /home/saulius/struct/cod/hkl/2/2226270.hkl
118666 0.011 /home/saulius/struct/cod/hkl/2/2218033.hkl
118641 0.016 /home/saulius/struct/cod/hkl/2/2220826.hkl
118640 0.041 /home/saulius/struct/cod/hkl/2/2225632.hkl
118632 0.015 /home/saulius/struct/cod/hkl/2/2221684.hkl
118619 0.014 /home/saulius/struct/cod/hkl/2/2224370.hkl
118611 0.018 /home/saulius/struct/cod/hkl/2/2221598.hkl
118600 0.017 /home/saulius/struct/cod/hkl/2/2220180.hkl
118592 0.012 /home/saulius/struct/cod/hkl/2/2222972.hkl
118573 0.017 /home/saulius/struct/cod/hkl/2/2226543.hkl
118564 0.019 /home/saulius/struct/cod/hkl/2/2223775.hkl
118531 0.014 /home/saulius/struct/cod/hkl/2/2224952.hkl
118528 0.016 /home/saulius/struct/cod/hkl/2/2226546.hkl
118508 0.015 /home/saulius/struct/cod/hkl/2/2224088.hkl
118494 0.019 /home/saulius/struct/cod/hkl/2/2226572.hkl
118487 0.012 /home/saulius/struct/cod/hkl/2/2228418.hkl
118473 0.014 /home/saulius/struct/cod/hkl/2/2220199.hkl
118444 0.013 /home/saulius/struct/cod/hkl/2/2222104.hkl
118423 0.015 /home/saulius/struct/cod/hkl/2/2017334.hkl
118409 0.009 /home/saulius/struct/cod/hkl/2/2224870.hkl
118407 0.019 /home/saulius/struct/cod/hkl/2/2226254.hkl
118397 0.014 /home/saulius/struct/cod/hkl/2/2224946.hkl
118375 0.019 /home/saulius/struct/cod/hkl/2/2225111.hkl
118350 0.014 /home/saulius/struct/cod/hkl/2/2227275.hkl
118346 0.015 /home/saulius/struct/cod/hkl/2/2226900.hkl
118345 0.019 /home/saulius/struct/cod/hkl/2/2219955.hkl
118339 0.016 /home/saulius/struct/cod/hkl/2/2217895.hkl
118289 0.018 /home/saulius/struct/cod/hkl/2/2227618.hkl
118280 0.013 /home/saulius/struct/cod/hkl/2/2223321.hkl
118271 0.011 /home/saulius/struct/cod/hkl/2/2226895.hkl
118244 0.018 /home/saulius/struct/cod/hkl/2/2017194.hkl
118234 0.016 /home/saulius/struct/cod/hkl/2/2017186.hkl
118229 0.015 /home/saulius/struct/cod/hkl/2/2016799.hkl
118219 0.018 /home/saulius/struct/cod/hkl/2/2225033.hkl
118204 0.012 /home/saulius/struct/cod/hkl/2/2017521.hkl
118199 0.014 /home/saulius/struct/cod/hkl/2/2221923.hkl
118197 0.011 /home/saulius/struct/cod/hkl/2/2224508.hkl
118185 0.013 /home/saulius/struct/cod/hkl/2/2222040.hkl
118175 0.017 /home/saulius/struct/cod/hkl/2/2228164.hkl
118136 0.019 /home/saulius/struct/cod/hkl/2/2224712.hkl
118136 0.015 /home/saulius/struct/cod/hkl/2/2227504.hkl
118122 0.012 /home/saulius/struct/cod/hkl/2/2224042.hkl
118103 0.016 /home/saulius/struct/cod/hkl/2/2225419.hkl
118062 0.014 /home/saulius/struct/cod/hkl/2/2017689.hkl
118049 0.013 /home/saulius/struct/cod/hkl/2/2016944.hkl
118034 0.012 /home/saulius/struct/cod/hkl/2/2225742.hkl
118027 0.012 /home/saulius/struct/cod/hkl/2/2229151.hkl
118026 0.015 /home/saulius/struct/cod/hkl/2/2222574.hkl
118025 0.018 /home/saulius/struct/cod/hkl/2/2103271.hkl
117992 0.014 /home/saulius/struct/cod/hkl/2/2224497.hkl
117968 0.015 /home/saulius/struct/cod/hkl/2/2222537.hkl
117965 0.018 /home/saulius/struct/cod/hkl/2/2222079.hkl
117965 0.014 /home/saulius/struct/cod/hkl/2/2227852.hkl
117958 0.019 /home/saulius/struct/cod/hkl/2/2225487.hkl
117931 0.019 /home/saulius/struct/cod/hkl/2/2220563.hkl
117920 0.014 /home/saulius/struct/cod/hkl/2/2221533.hkl
117916 0.012 /home/saulius/struct/cod/hkl/2/2221356.hkl
117912 0.013 /home/saulius/struct/cod/hkl/2/2017087.hkl
117867 0.015 /home/saulius/struct/cod/hkl/2/2224230.hkl
117864 0.017 /home/saulius/struct/cod/hkl/2/2227331.hkl
117861 0.011 /home/saulius/struct/cod/hkl/2/2219099.hkl
117846 0.019 /home/saulius/struct/cod/hkl/2/2221951.hkl
117836 0.014 /home/saulius/struct/cod/hkl/2/2220480.hkl
117819 0.015 /home/saulius/struct/cod/hkl/2/2227863.hkl
117809 0.018 /home/saulius/struct/cod/hkl/2/2224239.hkl
117784 0.017 /home/saulius/struct/cod/hkl/2/2227900.hkl
117775 0.018 /home/saulius/struct/cod/hkl/2/2223269.hkl
117765 0.020 /home/saulius/struct/cod/hkl/2/2228344.hkl
117761 0.012 /home/saulius/struct/cod/hkl/2/2219114.hkl
117758 0.013 /home/saulius/struct/cod/hkl/2/2218296.hkl
117750 0.015 /home/saulius/struct/cod/hkl/2/2228381.hkl
117742 0.014 /home/saulius/struct/cod/hkl/2/2221506.hkl
117729 0.014 /home/saulius/struct/cod/hkl/2/2227516.hkl
117694 0.012 /home/saulius/struct/cod/hkl/2/2104711.hkl
117682 0.013 /home/saulius/struct/cod/hkl/2/2229077.hkl
117667 0.018 /home/saulius/struct/cod/hkl/2/2223270.hkl
117659 0.012 /home/saulius/struct/cod/hkl/2/2221926.hkl
117650 0.047 /home/saulius/struct/cod/hkl/2/2223953.hkl
117649 0.013 /home/saulius/struct/cod/hkl/2/2228427.hkl
117625 0.016 /home/saulius/struct/cod/hkl/2/2220052.hkl
117585 0.016 /home/saulius/struct/cod/hkl/2/2223046.hkl
117582 0.011 /home/saulius/struct/cod/hkl/2/2219205.hkl
117580 0.015 /home/saulius/struct/cod/hkl/2/2224003.hkl
117578 0.013 /home/saulius/struct/cod/hkl/2/2219992.hkl
117564 0.013 /home/saulius/struct/cod/hkl/2/2227886.hkl
117556 0.012 /home/saulius/struct/cod/hkl/2/2017106.hkl
117542 0.015 /home/saulius/struct/cod/hkl/2/2222901.hkl
117541 0.044 /home/saulius/struct/cod/hkl/2/2219774.hkl
117539 0.014 /home/saulius/struct/cod/hkl/2/2017348.hkl
117517 0.013 /home/saulius/struct/cod/hkl/2/2227704.hkl
117500 0.036 /home/saulius/struct/cod/hkl/2/2228267.hkl
117496 0.020 /home/saulius/struct/cod/hkl/2/2224178.hkl
117486 0.018 /home/saulius/struct/cod/hkl/2/2228786.hkl
117453 0.018 /home/saulius/struct/cod/hkl/2/2224646.hkl
117429 0.019 /home/saulius/struct/cod/hkl/2/2221721.hkl
117396 0.019 /home/saulius/struct/cod/hkl/2/2227215.hkl
117387 0.017 /home/saulius/struct/cod/hkl/2/2227894.hkl
117384 0.013 /home/saulius/struct/cod/hkl/2/2218489.hkl
117384 0.016 /home/saulius/struct/cod/hkl/2/2220808.hkl
117377 0.014 /home/saulius/struct/cod/hkl/2/2217830.hkl
117344 0.011 /home/saulius/struct/cod/hkl/2/2220358.hkl
117343 0.039 /home/saulius/struct/cod/hkl/2/2228864.hkl
117338 0.035 /home/saulius/struct/cod/hkl/2/2227525.hkl
117332 0.035 /home/saulius/struct/cod/hkl/2/2226165.hkl
117323 0.020 /home/saulius/struct/cod/hkl/2/2222163.hkl
117287 0.034 /home/saulius/struct/cod/hkl/2/2228771.hkl
117263 0.013 /home/saulius/struct/cod/hkl/2/2226816.hkl
117259 0.045 /home/saulius/struct/cod/hkl/2/2226696.hkl
117239 0.034 /home/saulius/struct/cod/hkl/2/2227897.hkl
117192 0.011 /home/saulius/struct/cod/hkl/2/2222850.hkl
117190 0.013 /home/saulius/struct/cod/hkl/2/2220989.hkl
117178 0.015 /home/saulius/struct/cod/hkl/2/2222631.hkl
117141 0.012 /home/saulius/struct/cod/hkl/2/2218545.hkl
117137 0.013 /home/saulius/struct/cod/hkl/2/2227650.hkl
117121 0.017 /home/saulius/struct/cod/hkl/2/2219525.hkl
117088 0.012 /home/saulius/struct/cod/hkl/2/2104710.hkl
117086 0.015 /home/saulius/struct/cod/hkl/2/2227101.hkl
117079 0.013 /home/saulius/struct/cod/hkl/2/2221887.hkl
117052 0.012 /home/saulius/struct/cod/hkl/2/2225726.hkl
117020 0.014 /home/saulius/struct/cod/hkl/2/2229219.hkl
117009 0.013 /home/saulius/struct/cod/hkl/2/2104097.hkl
117003 0.018 /home/saulius/struct/cod/hkl/2/2223124.hkl
116975 0.013 /home/saulius/struct/cod/hkl/2/2229314.hkl
116965 0.017 /home/saulius/struct/cod/hkl/2/2218425.hkl
116950 0.014 /home/saulius/struct/cod/hkl/2/2017076.hkl
116914 0.017 /home/saulius/struct/cod/hkl/2/2226847.hkl
116911 0.015 /home/saulius/struct/cod/hkl/2/2225513.hkl
116903 0.017 /home/saulius/struct/cod/hkl/2/2017360.hkl
116880 0.018 /home/saulius/struct/cod/hkl/2/2219023.hkl
116861 0.019 /home/saulius/struct/cod/hkl/2/2224043.hkl
116854 0.016 /home/saulius/struct/cod/hkl/2/2220479.hkl
116843 0.013 /home/saulius/struct/cod/hkl/2/2219711.hkl
116828 0.013 /home/saulius/struct/cod/hkl/2/2016563.hkl
116816 0.017 /home/saulius/struct/cod/hkl/2/2222438.hkl
116815 0.015 /home/saulius/struct/cod/hkl/2/2221652.hkl
116812 0.015 /home/saulius/struct/cod/hkl/2/2226513.hkl
116797 0.016 /home/saulius/struct/cod/hkl/2/2217804.hkl
116794 0.020 /home/saulius/struct/cod/hkl/2/2017981.hkl
116793 0.011 /home/saulius/struct/cod/hkl/2/2219097.hkl
116789 0.016 /home/saulius/struct/cod/hkl/2/2225336.hkl
116776 0.012 /home/saulius/struct/cod/hkl/2/2222141.hkl
116775 0.016 /home/saulius/struct/cod/hkl/2/2219677.hkl
116772 0.019 /home/saulius/struct/cod/hkl/2/2226367.hkl
116768 0.014 /home/saulius/struct/cod/hkl/2/2219861.hkl
116754 0.017 /home/saulius/struct/cod/hkl/2/2222044.hkl
116751 0.018 /home/saulius/struct/cod/hkl/2/2221280.hkl
116741 0.017 /home/saulius/struct/cod/hkl/2/2219922.hkl
116734 0.013 /home/saulius/struct/cod/hkl/2/2220973.hkl
116709 0.014 /home/saulius/struct/cod/hkl/2/2227740.hkl
116700 0.019 /home/saulius/struct/cod/hkl/2/2220522.hkl
116686 0.016 /home/saulius/struct/cod/hkl/2/2222033.hkl
116685 0.015 /home/saulius/struct/cod/hkl/2/2224983.hkl
116684 0.019 /home/saulius/struct/cod/hkl/2/2224935.hkl
116662 0.018 /home/saulius/struct/cod/hkl/2/2104301.hkl
116622 0.019 /home/saulius/struct/cod/hkl/2/2222130.hkl
116612 0.018 /home/saulius/struct/cod/hkl/2/2226698.hkl
116603 0.015 /home/saulius/struct/cod/hkl/2/2219189.hkl
116582 0.014 /home/saulius/struct/cod/hkl/2/2218474.hkl
116565 0.012 /home/saulius/struct/cod/hkl/2/2222207.hkl
116560 0.013 /home/saulius/struct/cod/hkl/2/2016731.hkl
116538 0.014 /home/saulius/struct/cod/hkl/2/2227473.hkl
116531 0.018 /home/saulius/struct/cod/hkl/2/2225433.hkl
116528 0.011 /home/saulius/struct/cod/hkl/2/2220232.hkl
116527 0.014 /home/saulius/struct/cod/hkl/2/2104408.hkl
116526 0.016 /home/saulius/struct/cod/hkl/2/2017155.hkl
116523 0.013 /home/saulius/struct/cod/hkl/2/2017346.hkl
116497 0.014 /home/saulius/struct/cod/hkl/2/2228824.hkl
116468 0.013 /home/saulius/struct/cod/hkl/2/2227843.hkl
116460 0.016 /home/saulius/struct/cod/hkl/2/2220463.hkl
116445 0.014 /home/saulius/struct/cod/hkl/2/2104418.hkl
116442 0.017 /home/saulius/struct/cod/hkl/2/2218628.hkl
116426 0.019 /home/saulius/struct/cod/hkl/2/2221471.hkl
116415 0.013 /home/saulius/struct/cod/hkl/2/2219084.hkl
116410 0.012 /home/saulius/struct/cod/hkl/2/2224496.hkl
116400 0.014 /home/saulius/struct/cod/hkl/2/2103666.hkl
116390 0.018 /home/saulius/struct/cod/hkl/2/2017161.hkl
116381 0.018 /home/saulius/struct/cod/hkl/2/2223230.hkl
116379 0.016 /home/saulius/struct/cod/hkl/2/2103437.hkl
116366 0.015 /home/saulius/struct/cod/hkl/2/2218809.hkl
116342 0.013 /home/saulius/struct/cod/hkl/2/2225288.hkl
116337 0.018 /home/saulius/struct/cod/hkl/2/2222271.hkl
116326 0.017 /home/saulius/struct/cod/hkl/2/2221507.hkl
116321 0.018 /home/saulius/struct/cod/hkl/2/2222443.hkl
116304 0.013 /home/saulius/struct/cod/hkl/2/2224553.hkl
116294 0.014 /home/saulius/struct/cod/hkl/2/2221697.hkl
116254 0.015 /home/saulius/struct/cod/hkl/2/2104862.hkl
116243 0.013 /home/saulius/struct/cod/hkl/2/2222702.hkl
116227 0.017 /home/saulius/struct/cod/hkl/2/2229026.hkl
116206 0.012 /home/saulius/struct/cod/hkl/2/2218401.hkl
116195 0.015 /home/saulius/struct/cod/hkl/2/2017692.hkl
116133 0.011 /home/saulius/struct/cod/hkl/2/2219929.hkl
116130 0.015 /home/saulius/struct/cod/hkl/2/2221187.hkl
116105 0.014 /home/saulius/struct/cod/hkl/2/2218454.hkl
116099 0.016 /home/saulius/struct/cod/hkl/2/2228870.hkl
116098 0.014 /home/saulius/struct/cod/hkl/2/2223446.hkl
116094 0.013 /home/saulius/struct/cod/hkl/2/2226626.hkl
116058 0.014 /home/saulius/struct/cod/hkl/2/2227589.hkl
116038 0.019 /home/saulius/struct/cod/hkl/2/2225482.hkl
116025 0.012 /home/saulius/struct/cod/hkl/2/2217949.hkl
116022 0.019 /home/saulius/struct/cod/hkl/2/2225348.hkl
116014 0.019 /home/saulius/struct/cod/hkl/2/2222071.hkl
115991 0.012 /home/saulius/struct/cod/hkl/2/2218367.hkl
115982 0.013 /home/saulius/struct/cod/hkl/2/2225469.hkl
115959 0.016 /home/saulius/struct/cod/hkl/2/2220521.hkl
115949 0.040 /home/saulius/struct/cod/hkl/2/2220386.hkl
115949 0.013 /home/saulius/struct/cod/hkl/2/2223416.hkl
115946 0.014 /home/saulius/struct/cod/hkl/2/2228072.hkl
115930 0.041 /home/saulius/struct/cod/hkl/2/2223903.hkl
115915 0.012 /home/saulius/struct/cod/hkl/2/2103279.hkl
115879 0.019 /home/saulius/struct/cod/hkl/2/2219943.hkl
115861 0.016 /home/saulius/struct/cod/hkl/2/2221724.hkl
115816 0.016 /home/saulius/struct/cod/hkl/2/2222243.hkl
115814 0.017 /home/saulius/struct/cod/hkl/2/2225066.hkl
115814 0.013 /home/saulius/struct/cod/hkl/2/2227479.hkl
115804 0.013 /home/saulius/struct/cod/hkl/2/2017485.hkl
115795 0.015 /home/saulius/struct/cod/hkl/2/2017164.hkl
115795 0.015 /home/saulius/struct/cod/hkl/2/2223188.hkl
115783 0.019 /home/saulius/struct/cod/hkl/2/2227582.hkl
115759 0.013 /home/saulius/struct/cod/hkl/2/2229214.hkl
115739 0.015 /home/saulius/struct/cod/hkl/2/2228326.hkl
115722 0.018 /home/saulius/struct/cod/hkl/2/2221738.hkl
115711 0.015 /home/saulius/struct/cod/hkl/2/2224177.hkl
115711 0.018 /home/saulius/struct/cod/hkl/2/2225498.hkl
115706 0.012 /home/saulius/struct/cod/hkl/2/2218196.hkl
115668 0.017 /home/saulius/struct/cod/hkl/2/2227140.hkl
115654 0.017 /home/saulius/struct/cod/hkl/2/2225063.hkl
115638 0.019 /home/saulius/struct/cod/hkl/2/2228430.hkl
115627 0.018 /home/saulius/struct/cod/hkl/2/2222359.hkl
115598 0.017 /home/saulius/struct/cod/hkl/2/2221783.hkl
115594 0.011 /home/saulius/struct/cod/hkl/2/2224377.hkl
115588 0.016 /home/saulius/struct/cod/hkl/2/2219511.hkl
115581 0.009 /home/saulius/struct/cod/hkl/2/2228194.hkl
115572 0.009 /home/saulius/struct/cod/hkl/2/2224321.hkl
115550 0.033 /home/saulius/struct/cod/hkl/2/2224341.hkl
115531 0.015 /home/saulius/struct/cod/hkl/2/2228031.hkl
115523 0.015 /home/saulius/struct/cod/hkl/2/2225454.hkl
115516 0.020 /home/saulius/struct/cod/hkl/2/2220276.hkl
115511 0.013 /home/saulius/struct/cod/hkl/2/2218136.hkl
115503 0.011 /home/saulius/struct/cod/hkl/2/2017172.hkl
115494 0.017 /home/saulius/struct/cod/hkl/2/2220175.hkl
115485 0.018 /home/saulius/struct/cod/hkl/2/2224094.hkl
115482 0.013 /home/saulius/struct/cod/hkl/2/2218767.hkl
115477 0.017 /home/saulius/struct/cod/hkl/2/2016858.hkl
115452 0.014 /home/saulius/struct/cod/hkl/2/2228840.hkl
115436 0.018 /home/saulius/struct/cod/hkl/2/2221355.hkl
115432 0.015 /home/saulius/struct/cod/hkl/2/2223099.hkl
115400 0.019 /home/saulius/struct/cod/hkl/2/2220825.hkl
115376 0.014 /home/saulius/struct/cod/hkl/2/2224604.hkl
115362 0.014 /home/saulius/struct/cod/hkl/2/2225065.hkl
115360 0.014 /home/saulius/struct/cod/hkl/2/2223925.hkl
115350 0.012 /home/saulius/struct/cod/hkl/2/2219699.hkl
115346 0.017 /home/saulius/struct/cod/hkl/2/2226334.hkl
115342 0.012 /home/saulius/struct/cod/hkl/2/2225851.hkl
115308 0.016 /home/saulius/struct/cod/hkl/2/2221987.hkl
115306 0.018 /home/saulius/struct/cod/hkl/2/2220257.hkl
115297 0.017 /home/saulius/struct/cod/hkl/2/2225168.hkl
115295 0.016 /home/saulius/struct/cod/hkl/2/2221142.hkl
115285 0.012 /home/saulius/struct/cod/hkl/2/2017917.hkl
115285 0.018 /home/saulius/struct/cod/hkl/2/2224166.hkl
115271 0.016 /home/saulius/struct/cod/hkl/2/2226715.hkl
115268 0.012 /home/saulius/struct/cod/hkl/2/2016976.hkl
115267 0.013 /home/saulius/struct/cod/hkl/2/2103256.hkl
115254 0.013 /home/saulius/struct/cod/hkl/2/2221370.hkl
115250 0.016 /home/saulius/struct/cod/hkl/2/2229259.hkl
115243 0.013 /home/saulius/struct/cod/hkl/2/2229071.hkl
115235 0.015 /home/saulius/struct/cod/hkl/2/2227010.hkl
115218 0.015 /home/saulius/struct/cod/hkl/2/2219759.hkl
115194 0.012 /home/saulius/struct/cod/hkl/2/2225625.hkl
115178 0.014 /home/saulius/struct/cod/hkl/2/2221529.hkl
115176 0.013 /home/saulius/struct/cod/hkl/2/2017292.hkl
115173 0.013 /home/saulius/struct/cod/hkl/2/2221816.hkl
115172 0.017 /home/saulius/struct/cod/hkl/2/2221407.hkl
115165 0.019 /home/saulius/struct/cod/hkl/2/2017902.hkl
115160 0.017 /home/saulius/struct/cod/hkl/2/2226983.hkl
115159 0.012 /home/saulius/struct/cod/hkl/2/2228559.hkl
115134 0.016 /home/saulius/struct/cod/hkl/2/2227839.hkl
115133 0.015 /home/saulius/struct/cod/hkl/2/2228781.hkl
115126 0.014 /home/saulius/struct/cod/hkl/2/2220084.hkl
115126 0.012 /home/saulius/struct/cod/hkl/2/2227862.hkl
115124 0.017 /home/saulius/struct/cod/hkl/2/2220618.hkl
115097 0.018 /home/saulius/struct/cod/hkl/2/2229270.hkl
115069 0.018 /home/saulius/struct/cod/hkl/2/2222179.hkl
115058 0.015 /home/saulius/struct/cod/hkl/2/2222923.hkl
115024 0.012 /home/saulius/struct/cod/hkl/2/2226169.hkl
114981 0.017 /home/saulius/struct/cod/hkl/2/2221334.hkl
114972 0.011 /home/saulius/struct/cod/hkl/2/2220476.hkl
114968 0.019 /home/saulius/struct/cod/hkl/2/2223785.hkl
114962 0.019 /home/saulius/struct/cod/hkl/2/2225228.hkl
114956 0.012 /home/saulius/struct/cod/hkl/2/2226656.hkl
114934 0.013 /home/saulius/struct/cod/hkl/2/2221521.hkl
114917 0.016 /home/saulius/struct/cod/hkl/2/2222043.hkl
114903 0.015 /home/saulius/struct/cod/hkl/2/2223036.hkl
114887 0.014 /home/saulius/struct/cod/hkl/2/2225700.hkl
114881 0.012 /home/saulius/struct/cod/hkl/2/2225275.hkl
114872 0.014 /home/saulius/struct/cod/hkl/2/2225689.hkl
114865 0.019 /home/saulius/struct/cod/hkl/2/2221255.hkl
114859 0.015 /home/saulius/struct/cod/hkl/2/2225862.hkl
114851 0.019 /home/saulius/struct/cod/hkl/2/2225159.hkl
114822 0.019 /home/saulius/struct/cod/hkl/2/2225085.hkl
114813 0.014 /home/saulius/struct/cod/hkl/2/2225397.hkl
114781 0.010 /home/saulius/struct/cod/hkl/2/2017471.hkl
114781 0.013 /home/saulius/struct/cod/hkl/2/2229047.hkl
114762 0.015 /home/saulius/struct/cod/hkl/2/2218890.hkl
114732 0.014 /home/saulius/struct/cod/hkl/2/2227738.hkl
114704 0.016 /home/saulius/struct/cod/hkl/2/2225114.hkl
114700 0.013 /home/saulius/struct/cod/hkl/2/2223531.hkl
114693 0.017 /home/saulius/struct/cod/hkl/2/2017273.hkl
114678 0.015 /home/saulius/struct/cod/hkl/2/2221791.hkl
114643 0.016 /home/saulius/struct/cod/hkl/2/2103327.hkl
114643 0.011 /home/saulius/struct/cod/hkl/2/2223169.hkl
114634 0.041 /home/saulius/struct/cod/hkl/2/2221700.hkl
114631 0.017 /home/saulius/struct/cod/hkl/2/2223359.hkl
114619 0.016 /home/saulius/struct/cod/hkl/2/2220679.hkl
114619 0.033 /home/saulius/struct/cod/hkl/2/2223890.hkl
114615 0.016 /home/saulius/struct/cod/hkl/2/2226702.hkl
114598 0.011 /home/saulius/struct/cod/hkl/2/2222575.hkl
114554 0.015 /home/saulius/struct/cod/hkl/2/2224950.hkl
114545 0.019 /home/saulius/struct/cod/hkl/2/2226950.hkl
114542 0.010 /home/saulius/struct/cod/hkl/2/2223457.hkl
114539 0.016 /home/saulius/struct/cod/hkl/2/2219207.hkl
114506 0.015 /home/saulius/struct/cod/hkl/2/2226516.hkl
114505 0.016 /home/saulius/struct/cod/hkl/2/2229213.hkl
114491 0.012 /home/saulius/struct/cod/hkl/2/2228456.hkl
114464 0.019 /home/saulius/struct/cod/hkl/2/2227765.hkl
114459 0.013 /home/saulius/struct/cod/hkl/2/2218441.hkl
114443 0.016 /home/saulius/struct/cod/hkl/2/2221441.hkl
114437 0.017 /home/saulius/struct/cod/hkl/2/2219981.hkl
114435 0.020 /home/saulius/struct/cod/hkl/2/2221167.hkl
114388 0.017 /home/saulius/struct/cod/hkl/2/2227487.hkl
114369 0.016 /home/saulius/struct/cod/hkl/2/2017333.hkl
114355 0.012 /home/saulius/struct/cod/hkl/2/2228821.hkl
114354 0.013 /home/saulius/struct/cod/hkl/2/2220193.hkl
114331 0.013 /home/saulius/struct/cod/hkl/2/2223245.hkl
114326 0.013 /home/saulius/struct/cod/hkl/2/2218993.hkl
114319 0.017 /home/saulius/struct/cod/hkl/2/2226402.hkl
114293 0.016 /home/saulius/struct/cod/hkl/2/2228314.hkl
114290 0.017 /home/saulius/struct/cod/hkl/2/2223473.hkl
114271 0.017 /home/saulius/struct/cod/hkl/2/2016852.hkl
114263 0.016 /home/saulius/struct/cod/hkl/2/2220359.hkl
114260 0.018 /home/saulius/struct/cod/hkl/2/2222961.hkl
114260 0.015 /home/saulius/struct/cod/hkl/2/2227810.hkl
114253 0.018 /home/saulius/struct/cod/hkl/2/2223338.hkl
114224 0.018 /home/saulius/struct/cod/hkl/2/2220646.hkl
114217 0.014 /home/saulius/struct/cod/hkl/2/2225843.hkl
114212 0.015 /home/saulius/struct/cod/hkl/2/2221434.hkl
114199 0.012 /home/saulius/struct/cod/hkl/2/2220717.hkl
114172 0.018 /home/saulius/struct/cod/hkl/2/2016992.hkl
114151 0.018 /home/saulius/struct/cod/hkl/2/2222876.hkl
114145 0.011 /home/saulius/struct/cod/hkl/2/2016975.hkl
114143 0.018 /home/saulius/struct/cod/hkl/2/2222375.hkl
114139 0.017 /home/saulius/struct/cod/hkl/2/2229001.hkl
114118 0.018 /home/saulius/struct/cod/hkl/2/2227081.hkl
114085 0.017 /home/saulius/struct/cod/hkl/2/2225866.hkl
114083 0.202 /home/saulius/struct/cod/hkl/2/2218738.hkl
114075 0.013 /home/saulius/struct/cod/hkl/2/2225038.hkl
114073 0.017 /home/saulius/struct/cod/hkl/2/2223933.hkl
114071 0.014 /home/saulius/struct/cod/hkl/2/2221539.hkl
114069 0.012 /home/saulius/struct/cod/hkl/2/2226829.hkl
114046 0.012 /home/saulius/struct/cod/hkl/2/2222681.hkl
114010 0.011 /home/saulius/struct/cod/hkl/2/2224421.hkl
113970 0.012 /home/saulius/struct/cod/hkl/2/2228475.hkl
113967 0.019 /home/saulius/struct/cod/hkl/2/2227568.hkl
113927 0.011 /home/saulius/struct/cod/hkl/2/2218345.hkl
113902 0.016 /home/saulius/struct/cod/hkl/2/2227375.hkl
113889 0.012 /home/saulius/struct/cod/hkl/2/2227913.hkl
113862 0.018 /home/saulius/struct/cod/hkl/2/2222775.hkl
113861 0.013 /home/saulius/struct/cod/hkl/2/2016495.hkl
113858 0.018 /home/saulius/struct/cod/hkl/2/2017189.hkl
113839 0.013 /home/saulius/struct/cod/hkl/2/2217837.hkl
113827 0.017 /home/saulius/struct/cod/hkl/2/2217775.hkl
113817 0.017 /home/saulius/struct/cod/hkl/2/2219451.hkl
113807 0.018 /home/saulius/struct/cod/hkl/2/2218817.hkl
113802 0.014 /home/saulius/struct/cod/hkl/2/2218681.hkl
113802 0.014 /home/saulius/struct/cod/hkl/2/2227136.hkl
113775 0.012 /home/saulius/struct/cod/hkl/2/2229196.hkl
113772 0.012 /home/saulius/struct/cod/hkl/2/2221965.hkl
113767 0.014 /home/saulius/struct/cod/hkl/2/2226649.hkl
113762 0.017 /home/saulius/struct/cod/hkl/2/2226637.hkl
113741 0.013 /home/saulius/struct/cod/hkl/2/2221730.hkl
113737 0.008 /home/saulius/struct/cod/hkl/2/2224845.hkl
113726 0.012 /home/saulius/struct/cod/hkl/2/2017199.hkl
113670 0.015 /home/saulius/struct/cod/hkl/2/2222701.hkl
113663 0.014 /home/saulius/struct/cod/hkl/2/2228457.hkl
113662 0.017 /home/saulius/struct/cod/hkl/2/2227377.hkl
113651 0.016 /home/saulius/struct/cod/hkl/2/2227200.hkl
113649 0.010 /home/saulius/struct/cod/hkl/2/2017215.hkl
113641 0.019 /home/saulius/struct/cod/hkl/2/2229281.hkl
113639 0.019 /home/saulius/struct/cod/hkl/2/2220352.hkl
113636 0.017 /home/saulius/struct/cod/hkl/2/2228039.hkl
113622 0.042 /home/saulius/struct/cod/hkl/2/2220049.hkl
113616 0.015 /home/saulius/struct/cod/hkl/2/2222988.hkl
113614 0.017 /home/saulius/struct/cod/hkl/2/2228531.hkl
113611 0.027 /home/saulius/struct/cod/hkl/2/2226067.hkl
113586 0.017 /home/saulius/struct/cod/hkl/2/2219355.hkl
113582 0.017 /home/saulius/struct/cod/hkl/2/2219190.hkl
113562 0.017 /home/saulius/struct/cod/hkl/2/2220014.hkl
113549 0.014 /home/saulius/struct/cod/hkl/2/2225720.hkl
113537 0.014 /home/saulius/struct/cod/hkl/2/2227247.hkl
113482 0.012 /home/saulius/struct/cod/hkl/2/2223291.hkl
113448 0.013 /home/saulius/struct/cod/hkl/2/2227871.hkl
113421 0.018 /home/saulius/struct/cod/hkl/2/2217920.hkl
113413 0.017 /home/saulius/struct/cod/hkl/2/2017806.hkl
113406 0.017 /home/saulius/struct/cod/hkl/2/2220118.hkl
113406 0.019 /home/saulius/struct/cod/hkl/2/2222971.hkl
113381 0.012 /home/saulius/struct/cod/hkl/2/2224937.hkl
113354 0.016 /home/saulius/struct/cod/hkl/2/2229215.hkl
113313 0.012 /home/saulius/struct/cod/hkl/2/2227751.hkl
113312 0.014 /home/saulius/struct/cod/hkl/2/2227208.hkl
113300 0.014 /home/saulius/struct/cod/hkl/2/2225821.hkl
113288 0.013 /home/saulius/struct/cod/hkl/2/2221500.hkl
113261 0.017 /home/saulius/struct/cod/hkl/2/2224197.hkl
113254 0.018 /home/saulius/struct/cod/hkl/2/2221737.hkl
113247 0.015 /home/saulius/struct/cod/hkl/2/2221509.hkl
113246 0.014 /home/saulius/struct/cod/hkl/2/2226541.hkl
113230 0.014 /home/saulius/struct/cod/hkl/2/2220436.hkl
113217 0.009 /home/saulius/struct/cod/hkl/2/2226494.hkl
113209 0.013 /home/saulius/struct/cod/hkl/2/2225161.hkl
113207 0.017 /home/saulius/struct/cod/hkl/2/2017605.hkl
113201 0.014 /home/saulius/struct/cod/hkl/2/2226141.hkl
113197 0.011 /home/saulius/struct/cod/hkl/2/2223703.hkl
113185 0.013 /home/saulius/struct/cod/hkl/2/2229310.hkl
113184 0.020 /home/saulius/struct/cod/hkl/2/2222594.hkl
113179 0.017 /home/saulius/struct/cod/hkl/2/2218958.hkl
113174 0.016 /home/saulius/struct/cod/hkl/2/2223896.hkl
113158 0.019 /home/saulius/struct/cod/hkl/2/2223837.hkl
113157 0.014 /home/saulius/struct/cod/hkl/2/2017687.hkl
113155 0.013 /home/saulius/struct/cod/hkl/2/2228869.hkl
113146 0.013 /home/saulius/struct/cod/hkl/2/2225737.hkl
113141 0.013 /home/saulius/struct/cod/hkl/2/2221371.hkl
113141 0.014 /home/saulius/struct/cod/hkl/2/2222093.hkl
113127 0.019 /home/saulius/struct/cod/hkl/2/2220948.hkl
113113 0.016 /home/saulius/struct/cod/hkl/2/2221606.hkl
113110 0.016 /home/saulius/struct/cod/hkl/2/2218777.hkl
113098 0.016 /home/saulius/struct/cod/hkl/2/2227367.hkl
113088 0.019 /home/saulius/struct/cod/hkl/2/2017150.hkl
113069 0.018 /home/saulius/struct/cod/hkl/2/2226038.hkl
113065 0.018 /home/saulius/struct/cod/hkl/2/2225463.hkl
113042 0.015 /home/saulius/struct/cod/hkl/2/2219172.hkl
113017 0.012 /home/saulius/struct/cod/hkl/2/2222928.hkl
113002 0.018 /home/saulius/struct/cod/hkl/2/2220115.hkl
112991 0.013 /home/saulius/struct/cod/hkl/2/2221398.hkl
112986 0.017 /home/saulius/struct/cod/hkl/2/2228448.hkl
112921 0.015 /home/saulius/struct/cod/hkl/2/2227657.hkl
112911 0.011 /home/saulius/struct/cod/hkl/2/2226636.hkl
112853 0.014 /home/saulius/struct/cod/hkl/2/2217742.hkl
112841 0.016 /home/saulius/struct/cod/hkl/2/2228319.hkl
112835 0.014 /home/saulius/struct/cod/hkl/2/2218364.hkl
112834 0.018 /home/saulius/struct/cod/hkl/2/2220886.hkl
112830 0.017 /home/saulius/struct/cod/hkl/2/2218636.hkl
112790 0.018 /home/saulius/struct/cod/hkl/2/2220977.hkl
112768 0.015 /home/saulius/struct/cod/hkl/2/2224176.hkl
112761 0.018 /home/saulius/struct/cod/hkl/2/2222759.hkl
112726 0.013 /home/saulius/struct/cod/hkl/2/2016792.hkl
112701 0.017 /home/saulius/struct/cod/hkl/2/2218159.hkl
112694 0.011 /home/saulius/struct/cod/hkl/2/2017520.hkl
112664 0.015 /home/saulius/struct/cod/hkl/2/2225260.hkl
112662 0.015 /home/saulius/struct/cod/hkl/2/2227937.hkl
112640 0.012 /home/saulius/struct/cod/hkl/2/2218955.hkl
112639 0.014 /home/saulius/struct/cod/hkl/2/2221992.hkl
112635 0.017 /home/saulius/struct/cod/hkl/2/2222024.hkl
112624 0.018 /home/saulius/struct/cod/hkl/2/2220379.hkl
112620 0.011 /home/saulius/struct/cod/hkl/2/2223087.hkl
112616 0.018 /home/saulius/struct/cod/hkl/2/2221776.hkl
112611 0.018 /home/saulius/struct/cod/hkl/2/2219771.hkl
112609 0.016 /home/saulius/struct/cod/hkl/2/2226708.hkl
112579 0.014 /home/saulius/struct/cod/hkl/2/2225848.hkl
112577 0.014 /home/saulius/struct/cod/hkl/2/2227928.hkl
112500 0.015 /home/saulius/struct/cod/hkl/2/2223752.hkl
112487 0.015 /home/saulius/struct/cod/hkl/2/2225692.hkl
112483 0.016 /home/saulius/struct/cod/hkl/2/2016617.hkl
112449 0.046 /home/saulius/struct/cod/hkl/2/2221325.hkl
112412 0.011 /home/saulius/struct/cod/hkl/2/2017702.hkl
112388 0.017 /home/saulius/struct/cod/hkl/2/2225667.hkl
112344 0.026 /home/saulius/struct/cod/hkl/2/2226930.hkl
112336 0.017 /home/saulius/struct/cod/hkl/2/2227157.hkl
112336 0.016 /home/saulius/struct/cod/hkl/2/2228019.hkl
112329 0.012 /home/saulius/struct/cod/hkl/2/2227764.hkl
112323 0.015 /home/saulius/struct/cod/hkl/2/2217904.hkl
112314 0.012 /home/saulius/struct/cod/hkl/2/2221469.hkl
112307 0.012 /home/saulius/struct/cod/hkl/2/2218843.hkl
112306 0.018 /home/saulius/struct/cod/hkl/2/2219714.hkl
112301 0.014 /home/saulius/struct/cod/hkl/2/2226196.hkl
112294 0.018 /home/saulius/struct/cod/hkl/2/2224986.hkl
112265 0.011 /home/saulius/struct/cod/hkl/2/2220644.hkl
112264 0.012 /home/saulius/struct/cod/hkl/2/2219884.hkl
112261 0.014 /home/saulius/struct/cod/hkl/2/2222899.hkl
112220 0.018 /home/saulius/struct/cod/hkl/2/2223461.hkl
112220 0.012 /home/saulius/struct/cod/hkl/2/2224781.hkl
112210 0.017 /home/saulius/struct/cod/hkl/2/2225442.hkl
112208 0.014 /home/saulius/struct/cod/hkl/2/2220378.hkl
112192 0.016 /home/saulius/struct/cod/hkl/2/2226806.hkl
112140 0.013 /home/saulius/struct/cod/hkl/2/2017948.hkl
112135 0.014 /home/saulius/struct/cod/hkl/2/2228656.hkl
112129 0.014 /home/saulius/struct/cod/hkl/2/2228379.hkl
112119 0.011 /home/saulius/struct/cod/hkl/2/2219739.hkl
112109 0.011 /home/saulius/struct/cod/hkl/2/2017962.hkl
112094 0.013 /home/saulius/struct/cod/hkl/2/2017345.hkl
112069 0.016 /home/saulius/struct/cod/hkl/2/2218808.hkl
112041 0.011 /home/saulius/struct/cod/hkl/2/2221615.hkl
112027 0.020 /home/saulius/struct/cod/hkl/2/2220769.hkl
112027 0.013 /home/saulius/struct/cod/hkl/2/2227274.hkl
112012 0.014 /home/saulius/struct/cod/hkl/2/2226756.hkl
112006 0.015 /home/saulius/struct/cod/hkl/2/2228993.hkl
111999 0.012 /home/saulius/struct/cod/hkl/2/2218610.hkl
111991 0.012 /home/saulius/struct/cod/hkl/2/2224694.hkl
111968 0.012 /home/saulius/struct/cod/hkl/2/2017062.hkl
111924 0.016 /home/saulius/struct/cod/hkl/2/2218205.hkl
111923 0.014 /home/saulius/struct/cod/hkl/2/2219972.hkl
111916 0.015 /home/saulius/struct/cod/hkl/2/2219762.hkl
111912 0.016 /home/saulius/struct/cod/hkl/2/2103747.hkl
111887 0.018 /home/saulius/struct/cod/hkl/2/2017659.hkl
111872 0.017 /home/saulius/struct/cod/hkl/2/2224172.hkl
111859 0.016 /home/saulius/struct/cod/hkl/2/2218984.hkl
111850 0.015 /home/saulius/struct/cod/hkl/2/2223512.hkl
111815 0.017 /home/saulius/struct/cod/hkl/2/2224927.hkl
111805 0.018 /home/saulius/struct/cod/hkl/2/2225991.hkl
111792 0.015 /home/saulius/struct/cod/hkl/2/2217725.hkl
111776 0.016 /home/saulius/struct/cod/hkl/2/2219897.hkl
111774 0.016 /home/saulius/struct/cod/hkl/2/2218258.hkl
111772 0.013 /home/saulius/struct/cod/hkl/2/2218739.hkl
111757 0.015 /home/saulius/struct/cod/hkl/2/2228629.hkl
111745 0.013 /home/saulius/struct/cod/hkl/2/2226500.hkl
111722 0.015 /home/saulius/struct/cod/hkl/2/2226615.hkl
111666 0.018 /home/saulius/struct/cod/hkl/2/2223027.hkl
111659 0.015 /home/saulius/struct/cod/hkl/2/2226472.hkl
111651 0.013 /home/saulius/struct/cod/hkl/2/2227253.hkl
111646 0.015 /home/saulius/struct/cod/hkl/2/2223580.hkl
111643 0.015 /home/saulius/struct/cod/hkl/2/2226671.hkl
111633 0.011 /home/saulius/struct/cod/hkl/2/2017764.hkl
111624 0.016 /home/saulius/struct/cod/hkl/2/2219741.hkl
111622 0.018 /home/saulius/struct/cod/hkl/2/2218155.hkl
111612 0.015 /home/saulius/struct/cod/hkl/2/2226707.hkl
111609 0.017 /home/saulius/struct/cod/hkl/2/2219195.hkl
111569 0.014 /home/saulius/struct/cod/hkl/2/2221939.hkl
111537 0.013 /home/saulius/struct/cod/hkl/2/2222355.hkl
111518 0.018 /home/saulius/struct/cod/hkl/2/2225601.hkl
111506 0.018 /home/saulius/struct/cod/hkl/2/2227260.hkl
111496 0.018 /home/saulius/struct/cod/hkl/2/2223769.hkl
111493 0.017 /home/saulius/struct/cod/hkl/2/2219682.hkl
111491 0.016 /home/saulius/struct/cod/hkl/2/2016532.hkl
111480 0.018 /home/saulius/struct/cod/hkl/2/2222713.hkl
111472 0.012 /home/saulius/struct/cod/hkl/2/2222121.hkl
111458 0.011 /home/saulius/struct/cod/hkl/2/2221849.hkl
111443 0.018 /home/saulius/struct/cod/hkl/2/2221138.hkl
111440 0.012 /home/saulius/struct/cod/hkl/2/2220152.hkl
111440 0.012 /home/saulius/struct/cod/hkl/2/2221374.hkl
111440 0.018 /home/saulius/struct/cod/hkl/2/2222210.hkl
111437 0.011 /home/saulius/struct/cod/hkl/2/2219954.hkl
111435 0.017 /home/saulius/struct/cod/hkl/2/2222381.hkl
111429 0.014 /home/saulius/struct/cod/hkl/2/2221327.hkl
111389 0.013 /home/saulius/struct/cod/hkl/2/2219039.hkl
111388 0.015 /home/saulius/struct/cod/hkl/2/2227276.hkl
111361 0.016 /home/saulius/struct/cod/hkl/2/2227412.hkl
111355 0.016 /home/saulius/struct/cod/hkl/2/2224269.hkl
111348 0.019 /home/saulius/struct/cod/hkl/2/2223984.hkl
111330 0.015 /home/saulius/struct/cod/hkl/2/2225678.hkl
111311 0.013 /home/saulius/struct/cod/hkl/2/2223528.hkl
111302 0.017 /home/saulius/struct/cod/hkl/2/2016834.hkl
111301 0.017 /home/saulius/struct/cod/hkl/2/2226385.hkl
111294 0.017 /home/saulius/struct/cod/hkl/2/2225933.hkl
111284 0.018 /home/saulius/struct/cod/hkl/2/2017652.hkl
111278 0.043 /home/saulius/struct/cod/hkl/2/2228767.hkl
111239 0.018 /home/saulius/struct/cod/hkl/2/2223957.hkl
111237 0.014 /home/saulius/struct/cod/hkl/2/2017715.hkl
111207 0.025 /home/saulius/struct/cod/hkl/2/2224225.hkl
111200 0.017 /home/saulius/struct/cod/hkl/2/2218980.hkl
111190 0.017 /home/saulius/struct/cod/hkl/2/2228404.hkl
111180 0.015 /home/saulius/struct/cod/hkl/2/2222384.hkl
111153 0.012 /home/saulius/struct/cod/hkl/2/2227494.hkl
111146 0.013 /home/saulius/struct/cod/hkl/2/2224700.hkl
111135 0.016 /home/saulius/struct/cod/hkl/2/2219553.hkl
111111 0.012 /home/saulius/struct/cod/hkl/2/2220776.hkl
111106 0.016 /home/saulius/struct/cod/hkl/2/2224027.hkl
111098 0.018 /home/saulius/struct/cod/hkl/2/2229307.hkl
111097 0.013 /home/saulius/struct/cod/hkl/2/2228632.hkl
111079 0.015 /home/saulius/struct/cod/hkl/2/2227316.hkl
111055 0.012 /home/saulius/struct/cod/hkl/2/2017578.hkl
111055 0.010 /home/saulius/struct/cod/hkl/2/2225735.hkl
111053 0.015 /home/saulius/struct/cod/hkl/2/2221807.hkl
111048 0.012 /home/saulius/struct/cod/hkl/2/2220897.hkl
111048 0.012 /home/saulius/struct/cod/hkl/2/2221159.hkl
111043 0.011 /home/saulius/struct/cod/hkl/2/2218537.hkl
111040 0.012 /home/saulius/struct/cod/hkl/2/2228845.hkl
111021 0.016 /home/saulius/struct/cod/hkl/2/2224636.hkl
111016 0.015 /home/saulius/struct/cod/hkl/2/2221707.hkl
111016 0.018 /home/saulius/struct/cod/hkl/2/2228423.hkl
111013 0.016 /home/saulius/struct/cod/hkl/2/2225572.hkl
111010 0.014 /home/saulius/struct/cod/hkl/2/2016611.hkl
111009 0.014 /home/saulius/struct/cod/hkl/2/2227865.hkl
111008 0.018 /home/saulius/struct/cod/hkl/2/2219304.hkl
110996 0.012 /home/saulius/struct/cod/hkl/2/2223976.hkl
110984 0.017 /home/saulius/struct/cod/hkl/2/2017954.hkl
110980 0.017 /home/saulius/struct/cod/hkl/2/2229283.hkl
110960 0.018 /home/saulius/struct/cod/hkl/2/2220745.hkl
110945 0.015 /home/saulius/struct/cod/hkl/2/2220414.hkl
110936 0.015 /home/saulius/struct/cod/hkl/2/2223138.hkl
110921 0.015 /home/saulius/struct/cod/hkl/2/2225807.hkl
110878 0.013 /home/saulius/struct/cod/hkl/2/2228129.hkl
110872 0.018 /home/saulius/struct/cod/hkl/2/2225094.hkl
110868 0.016 /home/saulius/struct/cod/hkl/2/2223973.hkl
110861 0.018 /home/saulius/struct/cod/hkl/2/2225750.hkl
110849 0.013 /home/saulius/struct/cod/hkl/2/2222755.hkl
110844 0.013 /home/saulius/struct/cod/hkl/2/2217962.hkl
110839 0.018 /home/saulius/struct/cod/hkl/2/2222540.hkl
110829 0.015 /home/saulius/struct/cod/hkl/2/2219022.hkl
110828 0.012 /home/saulius/struct/cod/hkl/2/2222625.hkl
110800 0.010 /home/saulius/struct/cod/hkl/2/2226763.hkl
110795 0.012 /home/saulius/struct/cod/hkl/2/2227846.hkl
110788 0.014 /home/saulius/struct/cod/hkl/2/2219956.hkl
110766 0.015 /home/saulius/struct/cod/hkl/2/2017045.hkl
110728 0.016 /home/saulius/struct/cod/hkl/2/2222246.hkl
110705 0.013 /home/saulius/struct/cod/hkl/2/2217843.hkl
110697 0.014 /home/saulius/struct/cod/hkl/2/2217966.hkl
110645 0.016 /home/saulius/struct/cod/hkl/2/2226748.hkl
110637 0.014 /home/saulius/struct/cod/hkl/2/2226078.hkl
110635 0.019 /home/saulius/struct/cod/hkl/2/2226835.hkl
110633 0.018 /home/saulius/struct/cod/hkl/2/2221075.hkl
110603 0.017 /home/saulius/struct/cod/hkl/2/2225704.hkl
110602 0.015 /home/saulius/struct/cod/hkl/2/2017344.hkl
110590 0.009 /home/saulius/struct/cod/hkl/2/2223604.hkl
110588 0.022 /home/saulius/struct/cod/hkl/2/2229308.hkl
110579 0.010 /home/saulius/struct/cod/hkl/2/2228903.hkl
110572 0.017 /home/saulius/struct/cod/hkl/2/2228357.hkl
110533 0.013 /home/saulius/struct/cod/hkl/2/2222919.hkl
110527 0.016 /home/saulius/struct/cod/hkl/2/2221050.hkl
110524 0.016 /home/saulius/struct/cod/hkl/2/2222342.hkl
110509 0.017 /home/saulius/struct/cod/hkl/2/2221431.hkl
110508 0.012 /home/saulius/struct/cod/hkl/2/2017647.hkl
110504 0.016 /home/saulius/struct/cod/hkl/2/2223221.hkl
110490 0.078 /home/saulius/struct/cod/hkl/2/2223944.hkl
110488 0.013 /home/saulius/struct/cod/hkl/2/2226551.hkl
110487 0.019 /home/saulius/struct/cod/hkl/2/2228365.hkl
110480 0.013 /home/saulius/struct/cod/hkl/2/2228659.hkl
110469 0.014 /home/saulius/struct/cod/hkl/2/2221107.hkl
110445 0.015 /home/saulius/struct/cod/hkl/2/2228383.hkl
110438 0.011 /home/saulius/struct/cod/hkl/2/2220823.hkl
110410 0.037 /home/saulius/struct/cod/hkl/2/2218480.hkl
110373 0.017 /home/saulius/struct/cod/hkl/2/2229201.hkl
110334 0.018 /home/saulius/struct/cod/hkl/2/2228698.hkl
110330 0.041 /home/saulius/struct/cod/hkl/2/2220435.hkl
110321 0.016 /home/saulius/struct/cod/hkl/2/2103700.hkl
110314 0.011 /home/saulius/struct/cod/hkl/2/2227178.hkl
110313 0.018 /home/saulius/struct/cod/hkl/2/2226246.hkl
110277 0.016 /home/saulius/struct/cod/hkl/2/2224719.hkl
110249 0.018 /home/saulius/struct/cod/hkl/2/2226980.hkl
110219 0.011 /home/saulius/struct/cod/hkl/2/2221556.hkl
110208 0.015 /home/saulius/struct/cod/hkl/2/2218999.hkl
110197 0.014 /home/saulius/struct/cod/hkl/2/2227036.hkl
110188 0.017 /home/saulius/struct/cod/hkl/2/2017523.hkl
110177 0.010 /home/saulius/struct/cod/hkl/2/2222629.hkl
110171 0.017 /home/saulius/struct/cod/hkl/2/2226054.hkl
110162 0.017 /home/saulius/struct/cod/hkl/2/2016580.hkl
110155 0.018 /home/saulius/struct/cod/hkl/2/2224492.hkl
110135 0.014 /home/saulius/struct/cod/hkl/2/2218462.hkl
110125 0.012 /home/saulius/struct/cod/hkl/2/2224028.hkl
110120 0.013 /home/saulius/struct/cod/hkl/2/2017963.hkl
110116 0.013 /home/saulius/struct/cod/hkl/2/2223801.hkl
110103 0.017 /home/saulius/struct/cod/hkl/2/2225269.hkl
110099 0.018 /home/saulius/struct/cod/hkl/2/2226609.hkl
110082 0.014 /home/saulius/struct/cod/hkl/2/2220872.hkl
110070 0.013 /home/saulius/struct/cod/hkl/2/2227489.hkl
110047 0.017 /home/saulius/struct/cod/hkl/2/2016748.hkl
110046 0.016 /home/saulius/struct/cod/hkl/2/2218380.hkl
110036 0.011 /home/saulius/struct/cod/hkl/2/2225323.hkl
110027 0.012 /home/saulius/struct/cod/hkl/2/2227019.hkl
110021 0.016 /home/saulius/struct/cod/hkl/2/2221026.hkl
110018 0.017 /home/saulius/struct/cod/hkl/2/2218538.hkl
110009 0.015 /home/saulius/struct/cod/hkl/2/2226359.hkl
110006 0.014 /home/saulius/struct/cod/hkl/2/2223301.hkl
109987 0.013 /home/saulius/struct/cod/hkl/2/2217824.hkl
109976 0.015 /home/saulius/struct/cod/hkl/2/2221152.hkl
109968 0.014 /home/saulius/struct/cod/hkl/2/2222095.hkl
109952 0.011 /home/saulius/struct/cod/hkl/2/2225781.hkl
109945 0.017 /home/saulius/struct/cod/hkl/2/2225935.hkl
109940 0.017 /home/saulius/struct/cod/hkl/2/2225353.hkl
109919 0.018 /home/saulius/struct/cod/hkl/2/2017634.hkl
109900 0.018 /home/saulius/struct/cod/hkl/2/2220150.hkl
109888 0.017 /home/saulius/struct/cod/hkl/2/2220708.hkl
109866 0.016 /home/saulius/struct/cod/hkl/2/2228248.hkl
109841 0.018 /home/saulius/struct/cod/hkl/2/2223205.hkl
109839 0.013 /home/saulius/struct/cod/hkl/2/2221780.hkl
109831 0.013 /home/saulius/struct/cod/hkl/2/2228951.hkl
109821 0.017 /home/saulius/struct/cod/hkl/2/2016809.hkl
109807 0.015 /home/saulius/struct/cod/hkl/2/2016843.hkl
109767 0.013 /home/saulius/struct/cod/hkl/2/2218844.hkl
109767 0.008 /home/saulius/struct/cod/hkl/2/2224884.hkl
109764 0.011 /home/saulius/struct/cod/hkl/2/2218017.hkl
109764 0.017 /home/saulius/struct/cod/hkl/2/2226508.hkl
109723 0.017 /home/saulius/struct/cod/hkl/2/2228803.hkl
109664 0.016 /home/saulius/struct/cod/hkl/2/2224095.hkl
109642 0.013 /home/saulius/struct/cod/hkl/2/2224540.hkl
109613 0.013 /home/saulius/struct/cod/hkl/2/2228655.hkl
109566 0.017 /home/saulius/struct/cod/hkl/2/2226571.hkl
109564 0.012 /home/saulius/struct/cod/hkl/2/2226232.hkl
109558 0.013 /home/saulius/struct/cod/hkl/2/2227433.hkl
109555 0.018 /home/saulius/struct/cod/hkl/2/2224137.hkl
109550 0.017 /home/saulius/struct/cod/hkl/2/2223354.hkl
109533 0.017 /home/saulius/struct/cod/hkl/2/2221482.hkl
109523 0.011 /home/saulius/struct/cod/hkl/2/2227531.hkl
109512 0.016 /home/saulius/struct/cod/hkl/2/2219658.hkl
109510 0.015 /home/saulius/struct/cod/hkl/2/2226921.hkl
109492 0.017 /home/saulius/struct/cod/hkl/2/2221143.hkl
109484 0.018 /home/saulius/struct/cod/hkl/2/2017201.hkl
109477 0.014 /home/saulius/struct/cod/hkl/2/2218550.hkl
109467 0.016 /home/saulius/struct/cod/hkl/2/2218837.hkl
109462 0.018 /home/saulius/struct/cod/hkl/2/2224191.hkl
109458 0.011 /home/saulius/struct/cod/hkl/2/2220411.hkl
109435 0.012 /home/saulius/struct/cod/hkl/2/2220868.hkl
109434 0.012 /home/saulius/struct/cod/hkl/2/2227947.hkl
109430 0.016 /home/saulius/struct/cod/hkl/2/2218861.hkl
109425 0.016 /home/saulius/struct/cod/hkl/2/2226429.hkl
109414 0.012 /home/saulius/struct/cod/hkl/2/2223145.hkl
109398 0.014 /home/saulius/struct/cod/hkl/2/2221593.hkl
109392 0.018 /home/saulius/struct/cod/hkl/2/2225491.hkl
109383 0.014 /home/saulius/struct/cod/hkl/2/2222304.hkl
109374 0.012 /home/saulius/struct/cod/hkl/2/2225578.hkl
109372 0.020 /home/saulius/struct/cod/hkl/2/2229251.hkl
109370 0.037 /home/saulius/struct/cod/hkl/2/2220710.hkl
109350 0.017 /home/saulius/struct/cod/hkl/2/2225128.hkl
109333 0.012 /home/saulius/struct/cod/hkl/2/2223832.hkl
109321 0.027 /home/saulius/struct/cod/hkl/2/2225975.hkl
109319 0.052 /home/saulius/struct/cod/hkl/2/2226127.hkl
109294 0.012 /home/saulius/struct/cod/hkl/2/2017343.hkl
109285 0.016 /home/saulius/struct/cod/hkl/2/2222214.hkl
109252 0.018 /home/saulius/struct/cod/hkl/2/2221735.hkl
109235 0.011 /home/saulius/struct/cod/hkl/2/2224335.hkl
109231 0.013 /home/saulius/struct/cod/hkl/2/2226789.hkl
109228 0.012 /home/saulius/struct/cod/hkl/2/2228515.hkl
109221 0.012 /home/saulius/struct/cod/hkl/2/2222305.hkl
109202 0.013 /home/saulius/struct/cod/hkl/2/2221004.hkl
109182 0.012 /home/saulius/struct/cod/hkl/2/2222989.hkl
109164 0.012 /home/saulius/struct/cod/hkl/2/2224466.hkl
109097 0.012 /home/saulius/struct/cod/hkl/2/2227398.hkl
109093 0.015 /home/saulius/struct/cod/hkl/2/2017893.hkl
109088 0.013 /home/saulius/struct/cod/hkl/2/2223771.hkl
109078 0.010 /home/saulius/struct/cod/hkl/2/2228211.hkl
109077 0.014 /home/saulius/struct/cod/hkl/2/2224379.hkl
109072 0.011 /home/saulius/struct/cod/hkl/2/2223019.hkl
109055 0.016 /home/saulius/struct/cod/hkl/2/2217897.hkl
109043 0.017 /home/saulius/struct/cod/hkl/2/2223244.hkl
109042 0.019 /home/saulius/struct/cod/hkl/2/2225308.hkl
109009 0.018 /home/saulius/struct/cod/hkl/2/2218357.hkl
108993 0.013 /home/saulius/struct/cod/hkl/2/2226136.hkl
108977 0.011 /home/saulius/struct/cod/hkl/2/2227879.hkl
108901 0.015 /home/saulius/struct/cod/hkl/2/2224360.hkl
108884 0.015 /home/saulius/struct/cod/hkl/2/2017188.hkl
108868 0.013 /home/saulius/struct/cod/hkl/2/2224135.hkl
108859 0.012 /home/saulius/struct/cod/hkl/2/2223932.hkl
108856 0.018 /home/saulius/struct/cod/hkl/2/2227289.hkl
108836 0.017 /home/saulius/struct/cod/hkl/2/2226319.hkl
108830 0.012 /home/saulius/struct/cod/hkl/2/2225613.hkl
108818 0.015 /home/saulius/struct/cod/hkl/2/2225259.hkl
108797 0.011 /home/saulius/struct/cod/hkl/2/2224506.hkl
108788 0.015 /home/saulius/struct/cod/hkl/2/2227780.hkl
108787 0.015 /home/saulius/struct/cod/hkl/2/2219753.hkl
108771 0.017 /home/saulius/struct/cod/hkl/2/2228308.hkl
108759 0.018 /home/saulius/struct/cod/hkl/2/2219690.hkl
108757 0.019 /home/saulius/struct/cod/hkl/2/2220076.hkl
108748 0.018 /home/saulius/struct/cod/hkl/2/2225201.hkl
108745 0.015 /home/saulius/struct/cod/hkl/2/2227722.hkl
108743 0.012 /home/saulius/struct/cod/hkl/2/2221020.hkl
108735 0.014 /home/saulius/struct/cod/hkl/2/2226848.hkl
108719 0.015 /home/saulius/struct/cod/hkl/2/2223011.hkl
108697 0.011 /home/saulius/struct/cod/hkl/2/2218914.hkl
108692 0.016 /home/saulius/struct/cod/hkl/2/2228033.hkl
108681 0.019 /home/saulius/struct/cod/hkl/2/2228918.hkl
108655 0.018 /home/saulius/struct/cod/hkl/2/2218865.hkl
108654 0.013 /home/saulius/struct/cod/hkl/2/2220840.hkl
108631 0.016 /home/saulius/struct/cod/hkl/2/2220497.hkl
108626 0.018 /home/saulius/struct/cod/hkl/2/2218667.hkl
108624 0.010 /home/saulius/struct/cod/hkl/2/2104300.hkl
108616 0.012 /home/saulius/struct/cod/hkl/2/2017046.hkl
108615 0.011 /home/saulius/struct/cod/hkl/2/2017619.hkl
108614 0.010 /home/saulius/struct/cod/hkl/2/2219530.hkl
108602 0.011 /home/saulius/struct/cod/hkl/2/2228832.hkl
108594 0.016 /home/saulius/struct/cod/hkl/2/2017370.hkl
108577 0.010 /home/saulius/struct/cod/hkl/2/2219503.hkl
108563 0.016 /home/saulius/struct/cod/hkl/2/2225581.hkl
108562 0.015 /home/saulius/struct/cod/hkl/2/2226493.hkl
108547 0.012 /home/saulius/struct/cod/hkl/2/2220812.hkl
108541 0.011 /home/saulius/struct/cod/hkl/2/2017153.hkl
108539 0.015 /home/saulius/struct/cod/hkl/2/2228734.hkl
108506 0.019 /home/saulius/struct/cod/hkl/2/2017314.hkl
108493 0.012 /home/saulius/struct/cod/hkl/2/2223460.hkl
108450 0.012 /home/saulius/struct/cod/hkl/2/2217923.hkl
108449 0.017 /home/saulius/struct/cod/hkl/2/2224483.hkl
108443 0.012 /home/saulius/struct/cod/hkl/2/2223004.hkl
108430 0.013 /home/saulius/struct/cod/hkl/2/2223596.hkl
108424 0.015 /home/saulius/struct/cod/hkl/2/2227953.hkl
108421 0.016 /home/saulius/struct/cod/hkl/2/2226971.hkl
108399 0.013 /home/saulius/struct/cod/hkl/2/2222762.hkl
108393 0.017 /home/saulius/struct/cod/hkl/2/2224397.hkl
108384 0.018 /home/saulius/struct/cod/hkl/2/2225256.hkl
108378 0.016 /home/saulius/struct/cod/hkl/2/2221336.hkl
108369 0.012 /home/saulius/struct/cod/hkl/2/2226933.hkl
108365 0.013 /home/saulius/struct/cod/hkl/2/2220424.hkl
108364 0.015 /home/saulius/struct/cod/hkl/2/2222700.hkl
108358 0.014 /home/saulius/struct/cod/hkl/2/2219064.hkl
108339 0.015 /home/saulius/struct/cod/hkl/2/2219061.hkl
108337 0.011 /home/saulius/struct/cod/hkl/2/2219907.hkl
108335 0.018 /home/saulius/struct/cod/hkl/2/2222840.hkl
108303 0.014 /home/saulius/struct/cod/hkl/2/2228900.hkl
108280 0.011 /home/saulius/struct/cod/hkl/2/2217999.hkl
108266 0.018 /home/saulius/struct/cod/hkl/2/2228617.hkl
108259 0.011 /home/saulius/struct/cod/hkl/2/2223622.hkl
108246 0.011 /home/saulius/struct/cod/hkl/2/2224556.hkl
108237 0.017 /home/saulius/struct/cod/hkl/2/2221722.hkl
108237 0.012 /home/saulius/struct/cod/hkl/2/2225190.hkl
108233 0.018 /home/saulius/struct/cod/hkl/2/2222165.hkl
108222 0.011 /home/saulius/struct/cod/hkl/2/2222339.hkl
108211 0.018 /home/saulius/struct/cod/hkl/2/2104804.hkl
108192 0.018 /home/saulius/struct/cod/hkl/2/2225703.hkl
108187 0.012 /home/saulius/struct/cod/hkl/2/2228180.hkl
108182 0.012 /home/saulius/struct/cod/hkl/2/2017118.hkl
108181 0.014 /home/saulius/struct/cod/hkl/2/2228123.hkl
108175 0.012 /home/saulius/struct/cod/hkl/2/2227321.hkl
108139 0.011 /home/saulius/struct/cod/hkl/2/2225984.hkl
108064 0.013 /home/saulius/struct/cod/hkl/2/2219692.hkl
108063 0.016 /home/saulius/struct/cod/hkl/2/2218626.hkl
108055 0.017 /home/saulius/struct/cod/hkl/2/2223247.hkl
108035 0.015 /home/saulius/struct/cod/hkl/2/2017744.hkl
108027 0.014 /home/saulius/struct/cod/hkl/2/2228464.hkl
108020 0.014 /home/saulius/struct/cod/hkl/2/2221430.hkl
108008 0.012 /home/saulius/struct/cod/hkl/2/2226132.hkl
107984 0.013 /home/saulius/struct/cod/hkl/2/2220370.hkl
107984 0.012 /home/saulius/struct/cod/hkl/2/2223231.hkl
107975 0.014 /home/saulius/struct/cod/hkl/2/2017086.hkl
107973 0.018 /home/saulius/struct/cod/hkl/2/2219070.hkl
107960 0.015 /home/saulius/struct/cod/hkl/2/2218854.hkl
107960 0.014 /home/saulius/struct/cod/hkl/2/2228414.hkl
107955 0.015 /home/saulius/struct/cod/hkl/2/2219047.hkl
107942 0.010 /home/saulius/struct/cod/hkl/2/2225679.hkl
107936 0.016 /home/saulius/struct/cod/hkl/2/2226614.hkl
107929 0.040 /home/saulius/struct/cod/hkl/2/2016499.hkl
107902 0.013 /home/saulius/struct/cod/hkl/2/2225850.hkl
107881 0.014 /home/saulius/struct/cod/hkl/2/2017424.hkl
107879 0.016 /home/saulius/struct/cod/hkl/2/2219459.hkl
107870 0.011 /home/saulius/struct/cod/hkl/2/2103573.hkl
107853 0.012 /home/saulius/struct/cod/hkl/2/2229114.hkl
107847 0.019 /home/saulius/struct/cod/hkl/2/2220688.hkl
107840 0.012 /home/saulius/struct/cod/hkl/2/2218520.hkl
107836 0.018 /home/saulius/struct/cod/hkl/2/2222300.hkl
107834 0.011 /home/saulius/struct/cod/hkl/2/2224089.hkl
107798 0.013 /home/saulius/struct/cod/hkl/2/2103610.hkl
107795 0.013 /home/saulius/struct/cod/hkl/2/2225535.hkl
107785 0.016 /home/saulius/struct/cod/hkl/2/2219988.hkl
107771 0.008 /home/saulius/struct/cod/hkl/2/2222227.hkl
107748 0.030 /home/saulius/struct/cod/hkl/2/2217828.hkl
107713 0.016 /home/saulius/struct/cod/hkl/2/2228186.hkl
107703 0.013 /home/saulius/struct/cod/hkl/2/2221348.hkl
107682 0.014 /home/saulius/struct/cod/hkl/2/2217791.hkl
107678 0.017 /home/saulius/struct/cod/hkl/2/2226762.hkl
107670 0.011 /home/saulius/struct/cod/hkl/2/2227576.hkl
107666 0.010 /home/saulius/struct/cod/hkl/2/2226699.hkl
107655 0.012 /home/saulius/struct/cod/hkl/2/2228932.hkl
107634 0.015 /home/saulius/struct/cod/hkl/2/2222688.hkl
107620 0.018 /home/saulius/struct/cod/hkl/2/2227841.hkl
107614 0.017 /home/saulius/struct/cod/hkl/2/2017307.hkl
107587 0.010 /home/saulius/struct/cod/hkl/2/2224738.hkl
107570 0.011 /home/saulius/struct/cod/hkl/2/2220846.hkl
107570 0.019 /home/saulius/struct/cod/hkl/2/2223799.hkl
107565 0.018 /home/saulius/struct/cod/hkl/2/2227760.hkl
107560 0.012 /home/saulius/struct/cod/hkl/2/2228257.hkl
107555 0.011 /home/saulius/struct/cod/hkl/2/2222069.hkl
107525 0.012 /home/saulius/struct/cod/hkl/2/2224459.hkl
107515 0.016 /home/saulius/struct/cod/hkl/2/2017054.hkl
107506 0.017 /home/saulius/struct/cod/hkl/2/2226916.hkl
107472 0.012 /home/saulius/struct/cod/hkl/2/2220484.hkl
107467 0.014 /home/saulius/struct/cod/hkl/2/2220253.hkl
107430 0.015 /home/saulius/struct/cod/hkl/2/2017274.hkl
107413 0.016 /home/saulius/struct/cod/hkl/2/2224821.hkl
107407 0.012 /home/saulius/struct/cod/hkl/2/2220999.hkl
107395 0.017 /home/saulius/struct/cod/hkl/2/2226298.hkl
107367 0.013 /home/saulius/struct/cod/hkl/2/2219170.hkl
107363 0.013 /home/saulius/struct/cod/hkl/2/2220819.hkl
107346 0.018 /home/saulius/struct/cod/hkl/2/2224677.hkl
107341 0.011 /home/saulius/struct/cod/hkl/2/2228069.hkl
107333 0.016 /home/saulius/struct/cod/hkl/2/2221559.hkl
107323 0.018 /home/saulius/struct/cod/hkl/2/2218303.hkl
107309 0.015 /home/saulius/struct/cod/hkl/2/2218917.hkl
107298 0.012 /home/saulius/struct/cod/hkl/2/2225854.hkl
107281 0.013 /home/saulius/struct/cod/hkl/2/2103275.hkl
107274 0.011 /home/saulius/struct/cod/hkl/2/2221935.hkl
107259 0.013 /home/saulius/struct/cod/hkl/2/2227480.hkl
107257 0.011 /home/saulius/struct/cod/hkl/2/2227038.hkl
107255 0.013 /home/saulius/struct/cod/hkl/2/2225040.hkl
107236 0.010 /home/saulius/struct/cod/hkl/2/2219127.hkl
107232 0.015 /home/saulius/struct/cod/hkl/2/2221853.hkl
107231 0.016 /home/saulius/struct/cod/hkl/2/2221636.hkl
107206 0.017 /home/saulius/struct/cod/hkl/2/2222512.hkl
107198 0.015 /home/saulius/struct/cod/hkl/2/2229061.hkl
107183 0.015 /home/saulius/struct/cod/hkl/2/2225127.hkl
107177 0.013 /home/saulius/struct/cod/hkl/2/2219417.hkl
107153 0.011 /home/saulius/struct/cod/hkl/2/2226722.hkl
107147 0.014 /home/saulius/struct/cod/hkl/2/2226336.hkl
107146 0.013 /home/saulius/struct/cod/hkl/2/2221232.hkl
107123 0.013 /home/saulius/struct/cod/hkl/2/2218521.hkl
107116 0.017 /home/saulius/struct/cod/hkl/2/2017180.hkl
107113 0.014 /home/saulius/struct/cod/hkl/2/2104331.hkl
107113 0.011 /home/saulius/struct/cod/hkl/2/2227664.hkl
107112 0.018 /home/saulius/struct/cod/hkl/2/2226032.hkl
107089 0.018 /home/saulius/struct/cod/hkl/2/2222335.hkl
107088 0.011 /home/saulius/struct/cod/hkl/2/2221948.hkl
107077 0.019 /home/saulius/struct/cod/hkl/2/2219558.hkl
107071 0.014 /home/saulius/struct/cod/hkl/2/2221040.hkl
107023 0.018 /home/saulius/struct/cod/hkl/2/2226729.hkl
106972 0.018 /home/saulius/struct/cod/hkl/2/2224757.hkl
106968 0.017 /home/saulius/struct/cod/hkl/2/2219802.hkl
106948 0.013 /home/saulius/struct/cod/hkl/2/2224906.hkl
106902 0.015 /home/saulius/struct/cod/hkl/2/2228882.hkl
106893 0.013 /home/saulius/struct/cod/hkl/2/2227669.hkl
106890 0.034 /home/saulius/struct/cod/hkl/2/2222186.hkl
106881 0.012 /home/saulius/struct/cod/hkl/2/2217870.hkl
106871 0.016 /home/saulius/struct/cod/hkl/2/2218732.hkl
106866 0.031 /home/saulius/struct/cod/hkl/2/2218718.hkl
106850 0.012 /home/saulius/struct/cod/hkl/2/2225974.hkl
106843 0.013 /home/saulius/struct/cod/hkl/2/2016528.hkl
106841 0.013 /home/saulius/struct/cod/hkl/2/2104468.hkl
106838 0.013 /home/saulius/struct/cod/hkl/2/2017385.hkl
106838 0.017 /home/saulius/struct/cod/hkl/2/2224374.hkl
106827 0.018 /home/saulius/struct/cod/hkl/2/2219165.hkl
106819 0.072 /home/saulius/struct/cod/hkl/2/2219628.hkl
106812 0.018 /home/saulius/struct/cod/hkl/2/2223772.hkl
106797 0.017 /home/saulius/struct/cod/hkl/2/2222860.hkl
106792 0.017 /home/saulius/struct/cod/hkl/2/2221838.hkl
106779 0.017 /home/saulius/struct/cod/hkl/2/2218719.hkl
106755 0.016 /home/saulius/struct/cod/hkl/2/2217993.hkl
106747 0.015 /home/saulius/struct/cod/hkl/2/2219848.hkl
106741 0.015 /home/saulius/struct/cod/hkl/2/2017440.hkl
106715 0.012 /home/saulius/struct/cod/hkl/2/2224807.hkl
106713 0.012 /home/saulius/struct/cod/hkl/2/2225276.hkl
106704 0.013 /home/saulius/struct/cod/hkl/2/2016552.hkl
106696 0.012 /home/saulius/struct/cod/hkl/2/2224153.hkl
106677 0.011 /home/saulius/struct/cod/hkl/2/2223172.hkl
106655 0.012 /home/saulius/struct/cod/hkl/2/2226774.hkl
106649 0.012 /home/saulius/struct/cod/hkl/2/2218478.hkl
106636 0.013 /home/saulius/struct/cod/hkl/2/2222001.hkl
106634 0.012 /home/saulius/struct/cod/hkl/2/2222212.hkl
106595 0.013 /home/saulius/struct/cod/hkl/2/2221555.hkl
106589 0.017 /home/saulius/struct/cod/hkl/2/2228984.hkl
106587 0.014 /home/saulius/struct/cod/hkl/2/2220490.hkl
106567 0.018 /home/saulius/struct/cod/hkl/2/2222326.hkl
106554 0.014 /home/saulius/struct/cod/hkl/2/2219424.hkl
106553 0.017 /home/saulius/struct/cod/hkl/2/2218063.hkl
106553 0.017 /home/saulius/struct/cod/hkl/2/2218996.hkl
106541 0.012 /home/saulius/struct/cod/hkl/2/2227603.hkl
106528 0.012 /home/saulius/struct/cod/hkl/2/2222308.hkl
106516 0.013 /home/saulius/struct/cod/hkl/2/2225548.hkl
106504 0.011 /home/saulius/struct/cod/hkl/2/2220564.hkl
106499 0.014 /home/saulius/struct/cod/hkl/2/2228637.hkl
106492 0.018 /home/saulius/struct/cod/hkl/2/2220637.hkl
106478 0.015 /home/saulius/struct/cod/hkl/2/2220918.hkl
106472 0.011 /home/saulius/struct/cod/hkl/2/2220774.hkl
106471 0.011 /home/saulius/struct/cod/hkl/2/2219670.hkl
106441 0.018 /home/saulius/struct/cod/hkl/2/2219857.hkl
106440 0.011 /home/saulius/struct/cod/hkl/2/2222455.hkl
106430 0.019 /home/saulius/struct/cod/hkl/2/2227713.hkl
106402 0.015 /home/saulius/struct/cod/hkl/2/2221729.hkl
106383 0.014 /home/saulius/struct/cod/hkl/2/2223453.hkl
106375 0.011 /home/saulius/struct/cod/hkl/2/2016844.hkl
106332 0.017 /home/saulius/struct/cod/hkl/2/2222167.hkl
106316 0.011 /home/saulius/struct/cod/hkl/2/2220651.hkl
106312 0.012 /home/saulius/struct/cod/hkl/2/2225995.hkl
106294 0.014 /home/saulius/struct/cod/hkl/2/2221505.hkl
106287 0.018 /home/saulius/struct/cod/hkl/2/2017789.hkl
106285 0.012 /home/saulius/struct/cod/hkl/2/2222426.hkl
106280 0.011 /home/saulius/struct/cod/hkl/2/2226463.hkl
106275 0.016 /home/saulius/struct/cod/hkl/2/2219125.hkl
106270 0.016 /home/saulius/struct/cod/hkl/2/2226877.hkl
106261 0.015 /home/saulius/struct/cod/hkl/2/2016816.hkl
106261 0.018 /home/saulius/struct/cod/hkl/2/2221273.hkl
106255 0.012 /home/saulius/struct/cod/hkl/2/2222076.hkl
106238 0.015 /home/saulius/struct/cod/hkl/2/2222530.hkl
106216 0.010 /home/saulius/struct/cod/hkl/2/2222816.hkl
106215 0.016 /home/saulius/struct/cod/hkl/2/2218631.hkl
106215 0.017 /home/saulius/struct/cod/hkl/2/2225067.hkl
106202 0.017 /home/saulius/struct/cod/hkl/2/2224708.hkl
106177 0.012 /home/saulius/struct/cod/hkl/2/2225368.hkl
106172 0.018 /home/saulius/struct/cod/hkl/2/2222905.hkl
106152 0.012 /home/saulius/struct/cod/hkl/2/2226873.hkl
106130 0.015 /home/saulius/struct/cod/hkl/2/2227666.hkl
106121 0.017 /home/saulius/struct/cod/hkl/2/2226281.hkl
106106 0.015 /home/saulius/struct/cod/hkl/2/2218253.hkl
106091 0.010 /home/saulius/struct/cod/hkl/2/2016776.hkl
106085 0.016 /home/saulius/struct/cod/hkl/2/2225616.hkl
106084 0.039 /home/saulius/struct/cod/hkl/2/2227183.hkl
106081 0.018 /home/saulius/struct/cod/hkl/2/2218126.hkl
106078 0.017 /home/saulius/struct/cod/hkl/2/2227799.hkl
106056 0.024 /home/saulius/struct/cod/hkl/2/2016507.hkl
106027 0.015 /home/saulius/struct/cod/hkl/2/2219318.hkl
106022 0.014 /home/saulius/struct/cod/hkl/2/2227933.hkl
106010 0.012 /home/saulius/struct/cod/hkl/2/2228126.hkl
105998 0.011 /home/saulius/struct/cod/hkl/2/2217799.hkl
105995 0.017 /home/saulius/struct/cod/hkl/2/2017840.hkl
105973 0.016 /home/saulius/struct/cod/hkl/2/2225046.hkl
105971 0.010 /home/saulius/struct/cod/hkl/2/2225130.hkl
105963 0.010 /home/saulius/struct/cod/hkl/2/2218324.hkl
105951 0.012 /home/saulius/struct/cod/hkl/2/2225622.hkl
105938 0.013 /home/saulius/struct/cod/hkl/2/2222153.hkl
105929 0.013 /home/saulius/struct/cod/hkl/2/2227359.hkl
105889 0.015 /home/saulius/struct/cod/hkl/2/2225884.hkl
105888 0.010 /home/saulius/struct/cod/hkl/2/2218564.hkl
105883 0.015 /home/saulius/struct/cod/hkl/2/2220196.hkl
105859 0.010 /home/saulius/struct/cod/hkl/2/2227818.hkl
105854 0.019 /home/saulius/struct/cod/hkl/2/2224675.hkl
105849 0.016 /home/saulius/struct/cod/hkl/2/2219300.hkl
105836 0.016 /home/saulius/struct/cod/hkl/2/2227847.hkl
105835 0.013 /home/saulius/struct/cod/hkl/2/2228328.hkl
105824 0.016 /home/saulius/struct/cod/hkl/2/2228971.hkl
105766 0.019 /home/saulius/struct/cod/hkl/2/2225637.hkl
105748 0.008 /home/saulius/struct/cod/hkl/2/2223510.hkl
105744 0.022 /home/saulius/struct/cod/hkl/2/2222081.hkl
105741 0.017 /home/saulius/struct/cod/hkl/2/2218038.hkl
105733 0.018 /home/saulius/struct/cod/hkl/2/2220169.hkl
105725 0.016 /home/saulius/struct/cod/hkl/2/2222285.hkl
105720 0.012 /home/saulius/struct/cod/hkl/2/2221758.hkl
105711 0.015 /home/saulius/struct/cod/hkl/2/2226414.hkl
105707 0.014 /home/saulius/struct/cod/hkl/2/2017933.hkl
105698 0.011 /home/saulius/struct/cod/hkl/2/2221806.hkl
105675 0.014 /home/saulius/struct/cod/hkl/2/2228051.hkl
105655 0.014 /home/saulius/struct/cod/hkl/2/2219178.hkl
105642 0.018 /home/saulius/struct/cod/hkl/2/2217992.hkl
105635 0.011 /home/saulius/struct/cod/hkl/2/2220409.hkl
105626 0.017 /home/saulius/struct/cod/hkl/2/2224049.hkl
105609 0.013 /home/saulius/struct/cod/hkl/2/2221775.hkl
105604 0.016 /home/saulius/struct/cod/hkl/2/2225145.hkl
105602 0.018 /home/saulius/struct/cod/hkl/2/2224286.hkl
105587 0.010 /home/saulius/struct/cod/hkl/2/2228241.hkl
105582 0.011 /home/saulius/struct/cod/hkl/2/2219123.hkl
105563 0.018 /home/saulius/struct/cod/hkl/2/2222216.hkl
105560 0.012 /home/saulius/struct/cod/hkl/2/2222484.hkl
105554 0.015 /home/saulius/struct/cod/hkl/2/2228527.hkl
105549 0.019 /home/saulius/struct/cod/hkl/2/2220558.hkl
105544 0.011 /home/saulius/struct/cod/hkl/2/2224653.hkl
105528 0.013 /home/saulius/struct/cod/hkl/2/2228279.hkl
105520 0.015 /home/saulius/struct/cod/hkl/2/2219829.hkl
105504 0.012 /home/saulius/struct/cod/hkl/2/2227641.hkl
105500 0.012 /home/saulius/struct/cod/hkl/2/2220439.hkl
105497 0.013 /home/saulius/struct/cod/hkl/2/2221268.hkl
105496 0.016 /home/saulius/struct/cod/hkl/2/2016917.hkl
105492 0.013 /home/saulius/struct/cod/hkl/2/2224236.hkl
105467 0.013 /home/saulius/struct/cod/hkl/2/2223422.hkl
105465 0.019 /home/saulius/struct/cod/hkl/2/2017313.hkl
105455 0.017 /home/saulius/struct/cod/hkl/2/2226795.hkl
105452 0.018 /home/saulius/struct/cod/hkl/2/2217735.hkl
105440 0.016 /home/saulius/struct/cod/hkl/2/2229081.hkl
105424 0.013 /home/saulius/struct/cod/hkl/2/2227848.hkl
105420 0.013 /home/saulius/struct/cod/hkl/2/2217900.hkl
105410 0.012 /home/saulius/struct/cod/hkl/2/2221275.hkl
105391 0.014 /home/saulius/struct/cod/hkl/2/2221581.hkl
105342 0.012 /home/saulius/struct/cod/hkl/2/2228566.hkl
105322 0.014 /home/saulius/struct/cod/hkl/2/2224218.hkl
105318 0.016 /home/saulius/struct/cod/hkl/2/2218820.hkl
105303 0.011 /home/saulius/struct/cod/hkl/2/2219769.hkl
105303 0.015 /home/saulius/struct/cod/hkl/2/2221966.hkl
105271 0.016 /home/saulius/struct/cod/hkl/2/2017989.hkl
105266 0.017 /home/saulius/struct/cod/hkl/2/2225669.hkl
105260 0.017 /home/saulius/struct/cod/hkl/2/2219627.hkl
105238 0.016 /home/saulius/struct/cod/hkl/2/2229249.hkl
105235 0.017 /home/saulius/struct/cod/hkl/2/2227018.hkl
105221 0.016 /home/saulius/struct/cod/hkl/2/2223502.hkl
105221 0.014 /home/saulius/struct/cod/hkl/2/2226972.hkl
105208 0.017 /home/saulius/struct/cod/hkl/2/2016605.hkl
105207 0.013 /home/saulius/struct/cod/hkl/2/2220396.hkl
105207 0.017 /home/saulius/struct/cod/hkl/2/2228560.hkl
105190 0.017 /home/saulius/struct/cod/hkl/2/2220500.hkl
105189 0.014 /home/saulius/struct/cod/hkl/2/2219600.hkl
105188 0.017 /home/saulius/struct/cod/hkl/2/2300122.hkl
105162 0.016 /home/saulius/struct/cod/hkl/2/2224334.hkl
105120 0.013 /home/saulius/struct/cod/hkl/2/2221368.hkl
105113 0.011 /home/saulius/struct/cod/hkl/2/2219938.hkl
105109 0.017 /home/saulius/struct/cod/hkl/2/2227908.hkl
105102 0.041 /home/saulius/struct/cod/hkl/2/2017788.hkl
105098 0.015 /home/saulius/struct/cod/hkl/2/2217707.hkl
105087 0.015 /home/saulius/struct/cod/hkl/2/2226113.hkl
105084 0.034 /home/saulius/struct/cod/hkl/2/2224427.hkl
105083 0.012 /home/saulius/struct/cod/hkl/2/2017961.hkl
105076 0.011 /home/saulius/struct/cod/hkl/2/2223179.hkl
105075 0.012 /home/saulius/struct/cod/hkl/2/2225646.hkl
105056 0.013 /home/saulius/struct/cod/hkl/2/2017688.hkl
105050 0.017 /home/saulius/struct/cod/hkl/2/2017174.hkl
105012 0.012 /home/saulius/struct/cod/hkl/2/2016740.hkl
105011 0.012 /home/saulius/struct/cod/hkl/2/2219115.hkl
104990 0.014 /home/saulius/struct/cod/hkl/2/2218089.hkl
104987 0.019 /home/saulius/struct/cod/hkl/2/2016709.hkl
104986 0.017 /home/saulius/struct/cod/hkl/2/2017926.hkl
104967 0.013 /home/saulius/struct/cod/hkl/2/2300126.hkl
104962 0.011 /home/saulius/struct/cod/hkl/2/2223743.hkl
104949 0.016 /home/saulius/struct/cod/hkl/2/2229277.hkl
104943 0.017 /home/saulius/struct/cod/hkl/2/2222849.hkl
104924 0.015 /home/saulius/struct/cod/hkl/2/2226444.hkl
104921 0.014 /home/saulius/struct/cod/hkl/2/2228729.hkl
104909 0.016 /home/saulius/struct/cod/hkl/2/2217944.hkl
104905 0.018 /home/saulius/struct/cod/hkl/2/2218601.hkl
104904 0.010 /home/saulius/struct/cod/hkl/2/2221252.hkl
104898 0.018 /home/saulius/struct/cod/hkl/2/2228579.hkl
104895 0.012 /home/saulius/struct/cod/hkl/2/2218963.hkl
104895 0.010 /home/saulius/struct/cod/hkl/2/2220971.hkl
104874 0.014 /home/saulius/struct/cod/hkl/2/2224955.hkl
104871 0.011 /home/saulius/struct/cod/hkl/2/2218040.hkl
104858 0.018 /home/saulius/struct/cod/hkl/2/2218280.hkl
104856 0.016 /home/saulius/struct/cod/hkl/2/2220161.hkl
104843 0.016 /home/saulius/struct/cod/hkl/2/2222457.hkl
104832 0.011 /home/saulius/struct/cod/hkl/2/2227801.hkl
104828 0.017 /home/saulius/struct/cod/hkl/2/2017678.hkl
104823 0.016 /home/saulius/struct/cod/hkl/2/2017467.hkl
104773 0.013 /home/saulius/struct/cod/hkl/2/2017960.hkl
104766 0.015 /home/saulius/struct/cod/hkl/2/2103719.hkl
104761 0.017 /home/saulius/struct/cod/hkl/2/2219535.hkl
104759 0.014 /home/saulius/struct/cod/hkl/2/2217937.hkl
104757 0.014 /home/saulius/struct/cod/hkl/2/2227320.hkl
104725 0.012 /home/saulius/struct/cod/hkl/2/2223381.hkl
104724 0.014 /home/saulius/struct/cod/hkl/2/2227376.hkl
104707 0.012 /home/saulius/struct/cod/hkl/2/2225274.hkl
104701 0.016 /home/saulius/struct/cod/hkl/2/2221558.hkl
104683 0.010 /home/saulius/struct/cod/hkl/2/2218245.hkl
104678 0.017 /home/saulius/struct/cod/hkl/2/2103611.hkl
104666 0.013 /home/saulius/struct/cod/hkl/2/2103823.hkl
104657 0.010 /home/saulius/struct/cod/hkl/2/2221360.hkl
104648 0.018 /home/saulius/struct/cod/hkl/2/2227645.hkl
104647 0.012 /home/saulius/struct/cod/hkl/2/2220664.hkl
104646 0.014 /home/saulius/struct/cod/hkl/2/2224753.hkl
104636 0.013 /home/saulius/struct/cod/hkl/2/2218737.hkl
104631 0.019 /home/saulius/struct/cod/hkl/2/2017901.hkl
104631 0.011 /home/saulius/struct/cod/hkl/2/2223552.hkl
104627 0.013 /home/saulius/struct/cod/hkl/2/2103431.hkl
104623 0.012 /home/saulius/struct/cod/hkl/2/2225618.hkl
104615 0.015 /home/saulius/struct/cod/hkl/2/2227027.hkl
104595 0.016 /home/saulius/struct/cod/hkl/2/2017870.hkl
104580 0.014 /home/saulius/struct/cod/hkl/2/2226831.hkl
104559 0.015 /home/saulius/struct/cod/hkl/2/2217803.hkl
104552 0.012 /home/saulius/struct/cod/hkl/2/2223780.hkl
104550 0.015 /home/saulius/struct/cod/hkl/2/2227844.hkl
104535 0.019 /home/saulius/struct/cod/hkl/2/2219147.hkl
104529 0.010 /home/saulius/struct/cod/hkl/2/2225894.hkl
104524 0.018 /home/saulius/struct/cod/hkl/2/2218910.hkl
104514 0.018 /home/saulius/struct/cod/hkl/2/2223868.hkl
104512 0.012 /home/saulius/struct/cod/hkl/2/2222390.hkl
104496 0.011 /home/saulius/struct/cod/hkl/2/2226326.hkl
104494 0.017 /home/saulius/struct/cod/hkl/2/2103824.hkl
104485 0.016 /home/saulius/struct/cod/hkl/2/2222664.hkl
104471 0.015 /home/saulius/struct/cod/hkl/2/2221299.hkl
104464 0.016 /home/saulius/struct/cod/hkl/2/2220652.hkl
104461 0.011 /home/saulius/struct/cod/hkl/2/2220598.hkl
104439 0.011 /home/saulius/struct/cod/hkl/2/2224763.hkl
104439 0.014 /home/saulius/struct/cod/hkl/2/2226012.hkl
104437 0.016 /home/saulius/struct/cod/hkl/2/2218071.hkl
104422 0.016 /home/saulius/struct/cod/hkl/2/2229091.hkl
104409 0.015 /home/saulius/struct/cod/hkl/2/2223310.hkl
104409 0.017 /home/saulius/struct/cod/hkl/2/2226384.hkl
104398 0.015 /home/saulius/struct/cod/hkl/2/2227079.hkl
104388 0.014 /home/saulius/struct/cod/hkl/2/2223375.hkl
104379 0.014 /home/saulius/struct/cod/hkl/2/2225718.hkl
104376 0.015 /home/saulius/struct/cod/hkl/2/2217726.hkl
104372 0.015 /home/saulius/struct/cod/hkl/2/2225247.hkl
104360 0.018 /home/saulius/struct/cod/hkl/2/2016498.hkl
104323 0.020 /home/saulius/struct/cod/hkl/2/2220917.hkl
104301 0.018 /home/saulius/struct/cod/hkl/2/2225221.hkl
104298 0.017 /home/saulius/struct/cod/hkl/2/2217764.hkl
104294 0.014 /home/saulius/struct/cod/hkl/2/2228618.hkl
104293 0.012 /home/saulius/struct/cod/hkl/2/2017310.hkl
104289 0.012 /home/saulius/struct/cod/hkl/2/2221464.hkl
104287 0.018 /home/saulius/struct/cod/hkl/2/2217783.hkl
104283 0.015 /home/saulius/struct/cod/hkl/2/2220237.hkl
104268 0.019 /home/saulius/struct/cod/hkl/2/2103825.hkl
104268 0.013 /home/saulius/struct/cod/hkl/2/2222011.hkl
104255 0.016 /home/saulius/struct/cod/hkl/2/2016541.hkl
104254 0.016 /home/saulius/struct/cod/hkl/2/2218946.hkl
104241 0.037 /home/saulius/struct/cod/hkl/2/2226203.hkl
104219 0.012 /home/saulius/struct/cod/hkl/2/2218590.hkl
104219 0.015 /home/saulius/struct/cod/hkl/2/2222766.hkl
104217 0.013 /home/saulius/struct/cod/hkl/2/2219665.hkl
104215 0.029 /home/saulius/struct/cod/hkl/2/2217818.hkl
104212 0.014 /home/saulius/struct/cod/hkl/2/2226939.hkl
104201 0.017 /home/saulius/struct/cod/hkl/2/2227709.hkl
104190 0.017 /home/saulius/struct/cod/hkl/2/2225375.hkl
104190 0.014 /home/saulius/struct/cod/hkl/2/2226589.hkl
104181 0.014 /home/saulius/struct/cod/hkl/2/2300124.hkl
104166 0.016 /home/saulius/struct/cod/hkl/2/2225940.hkl
104166 0.014 /home/saulius/struct/cod/hkl/2/2229027.hkl
104164 0.017 /home/saulius/struct/cod/hkl/2/2226820.hkl
104155 0.015 /home/saulius/struct/cod/hkl/2/2223908.hkl
104153 0.014 /home/saulius/struct/cod/hkl/2/2225261.hkl
104138 0.018 /home/saulius/struct/cod/hkl/2/2222481.hkl
104135 0.013 /home/saulius/struct/cod/hkl/2/2220258.hkl
104125 0.008 /home/saulius/struct/cod/hkl/2/2221037.hkl
104104 0.015 /home/saulius/struct/cod/hkl/2/2220295.hkl
104090 0.011 /home/saulius/struct/cod/hkl/2/2103826.hkl
104089 0.011 /home/saulius/struct/cod/hkl/2/2218067.hkl
104079 0.013 /home/saulius/struct/cod/hkl/2/2226601.hkl
104062 0.017 /home/saulius/struct/cod/hkl/2/2017706.hkl
104061 0.012 /home/saulius/struct/cod/hkl/2/2228615.hkl
104034 0.018 /home/saulius/struct/cod/hkl/2/2222558.hkl
103994 0.017 /home/saulius/struct/cod/hkl/2/2229067.hkl
103971 0.011 /home/saulius/struct/cod/hkl/2/2218920.hkl
103970 0.016 /home/saulius/struct/cod/hkl/2/2228657.hkl
103965 0.008 /home/saulius/struct/cod/hkl/2/2229115.hkl
103961 0.020 /home/saulius/struct/cod/hkl/2/2226570.hkl
103945 0.014 /home/saulius/struct/cod/hkl/2/2218412.hkl
103920 0.018 /home/saulius/struct/cod/hkl/2/2219900.hkl
103915 0.017 /home/saulius/struct/cod/hkl/2/2228047.hkl
103910 0.013 /home/saulius/struct/cod/hkl/2/2017137.hkl
103909 0.013 /home/saulius/struct/cod/hkl/2/2227198.hkl
103906 0.013 /home/saulius/struct/cod/hkl/2/2227133.hkl
103900 0.010 /home/saulius/struct/cod/hkl/2/2226898.hkl
103895 0.008 /home/saulius/struct/cod/hkl/2/2224864.hkl
103879 0.011 /home/saulius/struct/cod/hkl/2/2103821.hkl
103877 0.010 /home/saulius/struct/cod/hkl/2/2017017.hkl
103866 0.013 /home/saulius/struct/cod/hkl/2/2222200.hkl
103866 0.014 /home/saulius/struct/cod/hkl/2/2229098.hkl
103806 0.012 /home/saulius/struct/cod/hkl/2/2221372.hkl
103791 0.011 /home/saulius/struct/cod/hkl/2/2017660.hkl
103787 0.014 /home/saulius/struct/cod/hkl/2/2225354.hkl
103778 0.102 /home/saulius/struct/cod/hkl/2/2017295.hkl
103770 0.017 /home/saulius/struct/cod/hkl/2/2218889.hkl
103766 0.016 /home/saulius/struct/cod/hkl/2/2219700.hkl
103755 0.012 /home/saulius/struct/cod/hkl/2/2228853.hkl
103740 0.015 /home/saulius/struct/cod/hkl/2/2219160.hkl
103737 0.013 /home/saulius/struct/cod/hkl/2/2016570.hkl
103733 0.013 /home/saulius/struct/cod/hkl/2/2226805.hkl
103720 0.013 /home/saulius/struct/cod/hkl/2/2221978.hkl
103706 0.019 /home/saulius/struct/cod/hkl/2/2223796.hkl
103698 0.015 /home/saulius/struct/cod/hkl/2/2218945.hkl
103698 0.015 /home/saulius/struct/cod/hkl/2/2223569.hkl
103690 0.017 /home/saulius/struct/cod/hkl/2/2219876.hkl
103690 0.015 /home/saulius/struct/cod/hkl/2/2221604.hkl
103690 0.011 /home/saulius/struct/cod/hkl/2/2222485.hkl
103666 0.014 /home/saulius/struct/cod/hkl/2/2225573.hkl
103659 0.016 /home/saulius/struct/cod/hkl/2/2104330.hkl
103656 0.010 /home/saulius/struct/cod/hkl/2/2218209.hkl
103656 0.012 /home/saulius/struct/cod/hkl/2/2227191.hkl
103610 0.017 /home/saulius/struct/cod/hkl/2/2225496.hkl
103607 0.017 /home/saulius/struct/cod/hkl/2/2227064.hkl
103606 0.017 /home/saulius/struct/cod/hkl/2/2017807.hkl
103605 0.015 /home/saulius/struct/cod/hkl/2/2227097.hkl
103592 0.013 /home/saulius/struct/cod/hkl/2/2224156.hkl
103546 0.014 /home/saulius/struct/cod/hkl/2/2017340.hkl
103524 0.014 /home/saulius/struct/cod/hkl/2/2223406.hkl
103522 0.011 /home/saulius/struct/cod/hkl/2/2225966.hkl
103505 0.011 /home/saulius/struct/cod/hkl/2/2219146.hkl
103501 0.011 /home/saulius/struct/cod/hkl/2/2227538.hkl
103495 0.015 /home/saulius/struct/cod/hkl/2/2224059.hkl
103480 0.013 /home/saulius/struct/cod/hkl/2/2228660.hkl
103406 0.016 /home/saulius/struct/cod/hkl/2/2219049.hkl
103401 0.015 /home/saulius/struct/cod/hkl/2/2222344.hkl
103397 0.018 /home/saulius/struct/cod/hkl/2/2221499.hkl
103394 0.013 /home/saulius/struct/cod/hkl/2/2016579.hkl
103388 0.013 /home/saulius/struct/cod/hkl/2/2226927.hkl
103386 0.013 /home/saulius/struct/cod/hkl/2/2227030.hkl
103385 0.015 /home/saulius/struct/cod/hkl/2/2222887.hkl
103382 0.015 /home/saulius/struct/cod/hkl/2/2219540.hkl
103375 0.013 /home/saulius/struct/cod/hkl/2/2103874.hkl
103372 0.017 /home/saulius/struct/cod/hkl/2/2219689.hkl
103370 0.017 /home/saulius/struct/cod/hkl/2/2220291.hkl
103357 0.017 /home/saulius/struct/cod/hkl/2/2226057.hkl
103353 0.015 /home/saulius/struct/cod/hkl/2/2223201.hkl
103341 0.033 /home/saulius/struct/cod/hkl/2/2221673.hkl
103311 0.015 /home/saulius/struct/cod/hkl/2/2226865.hkl
103297 0.016 /home/saulius/struct/cod/hkl/2/2221269.hkl
103258 0.014 /home/saulius/struct/cod/hkl/2/2217856.hkl
103226 0.026 /home/saulius/struct/cod/hkl/2/2226459.hkl
103223 0.012 /home/saulius/struct/cod/hkl/2/2222191.hkl
103209 0.015 /home/saulius/struct/cod/hkl/2/2222135.hkl
103204 0.014 /home/saulius/struct/cod/hkl/2/2220197.hkl
103201 0.012 /home/saulius/struct/cod/hkl/2/2017084.hkl
103198 0.015 /home/saulius/struct/cod/hkl/2/2221553.hkl
103185 0.016 /home/saulius/struct/cod/hkl/2/2219555.hkl
103159 0.017 /home/saulius/struct/cod/hkl/2/2229028.hkl
103148 0.019 /home/saulius/struct/cod/hkl/2/2227787.hkl
103143 0.014 /home/saulius/struct/cod/hkl/2/2220991.hkl
103139 0.018 /home/saulius/struct/cod/hkl/2/2218192.hkl
103138 0.016 /home/saulius/struct/cod/hkl/2/2217961.hkl
103121 0.015 /home/saulius/struct/cod/hkl/2/2017584.hkl
103115 0.015 /home/saulius/struct/cod/hkl/2/2017169.hkl
103112 0.014 /home/saulius/struct/cod/hkl/2/2224785.hkl
103104 0.013 /home/saulius/struct/cod/hkl/2/2218994.hkl
103030 0.014 /home/saulius/struct/cod/hkl/2/2219717.hkl
103021 0.011 /home/saulius/struct/cod/hkl/2/2228963.hkl
103011 0.010 /home/saulius/struct/cod/hkl/2/2300121.hkl
103010 0.016 /home/saulius/struct/cod/hkl/2/2227016.hkl
103009 0.014 /home/saulius/struct/cod/hkl/2/2219566.hkl
103007 0.013 /home/saulius/struct/cod/hkl/2/2227350.hkl
102999 0.010 /home/saulius/struct/cod/hkl/2/2226030.hkl
102998 0.009 /home/saulius/struct/cod/hkl/2/2224487.hkl
102985 0.010 /home/saulius/struct/cod/hkl/2/2225638.hkl
102984 0.018 /home/saulius/struct/cod/hkl/2/2221692.hkl
102973 0.016 /home/saulius/struct/cod/hkl/2/2222855.hkl
102972 0.014 /home/saulius/struct/cod/hkl/2/2220085.hkl
102964 0.017 /home/saulius/struct/cod/hkl/2/2224527.hkl
102946 0.011 /home/saulius/struct/cod/hkl/2/2222458.hkl
102937 0.014 /home/saulius/struct/cod/hkl/2/2016839.hkl
102936 0.013 /home/saulius/struct/cod/hkl/2/2226029.hkl
102926 0.011 /home/saulius/struct/cod/hkl/2/2221884.hkl
102926 0.013 /home/saulius/struct/cod/hkl/2/2223911.hkl
102901 0.013 /home/saulius/struct/cod/hkl/2/2218224.hkl
102901 0.011 /home/saulius/struct/cod/hkl/2/2218267.hkl
102896 0.013 /home/saulius/struct/cod/hkl/2/2016758.hkl
102875 0.016 /home/saulius/struct/cod/hkl/2/2220836.hkl
102871 0.017 /home/saulius/struct/cod/hkl/2/2223643.hkl
102867 0.015 /home/saulius/struct/cod/hkl/2/2227793.hkl
102861 0.018 /home/saulius/struct/cod/hkl/2/2221263.hkl
102859 0.016 /home/saulius/struct/cod/hkl/2/2224762.hkl
102856 0.014 /home/saulius/struct/cod/hkl/2/2219887.hkl
102838 0.017 /home/saulius/struct/cod/hkl/2/2220231.hkl
102784 0.011 /home/saulius/struct/cod/hkl/2/2017740.hkl
102783 0.010 /home/saulius/struct/cod/hkl/2/2222922.hkl
102778 0.014 /home/saulius/struct/cod/hkl/2/2223131.hkl
102775 0.016 /home/saulius/struct/cod/hkl/2/2220690.hkl
102770 0.019 /home/saulius/struct/cod/hkl/2/2227976.hkl
102769 0.013 /home/saulius/struct/cod/hkl/2/2220181.hkl
102769 0.017 /home/saulius/struct/cod/hkl/2/2227725.hkl
102769 0.018 /home/saulius/struct/cod/hkl/2/2228775.hkl
102746 0.017 /home/saulius/struct/cod/hkl/2/2223536.hkl
102744 0.012 /home/saulius/struct/cod/hkl/2/2218361.hkl
102740 0.011 /home/saulius/struct/cod/hkl/2/2220932.hkl
102726 0.018 /home/saulius/struct/cod/hkl/2/2223813.hkl
102703 0.014 /home/saulius/struct/cod/hkl/2/2222082.hkl
102701 0.013 /home/saulius/struct/cod/hkl/2/2224583.hkl
102698 0.017 /home/saulius/struct/cod/hkl/2/2218731.hkl
102691 0.013 /home/saulius/struct/cod/hkl/2/2228577.hkl
102684 0.016 /home/saulius/struct/cod/hkl/2/2228573.hkl
102674 0.011 /home/saulius/struct/cod/hkl/2/2218432.hkl
102669 0.017 /home/saulius/struct/cod/hkl/2/2226940.hkl
102667 0.013 /home/saulius/struct/cod/hkl/2/2218115.hkl
102648 0.015 /home/saulius/struct/cod/hkl/2/2225362.hkl
102627 0.018 /home/saulius/struct/cod/hkl/2/2228561.hkl
102622 0.017 /home/saulius/struct/cod/hkl/2/2227575.hkl
102612 0.013 /home/saulius/struct/cod/hkl/2/2221031.hkl
102599 0.015 /home/saulius/struct/cod/hkl/2/2220768.hkl
102581 0.016 /home/saulius/struct/cod/hkl/2/2228726.hkl
102573 0.012 /home/saulius/struct/cod/hkl/2/2221703.hkl
102569 0.015 /home/saulius/struct/cod/hkl/2/2222935.hkl
102564 0.015 /home/saulius/struct/cod/hkl/2/2225905.hkl
102557 0.017 /home/saulius/struct/cod/hkl/2/2228962.hkl
102531 0.016 /home/saulius/struct/cod/hkl/2/2225425.hkl
102523 0.014 /home/saulius/struct/cod/hkl/2/2220863.hkl
102496 0.017 /home/saulius/struct/cod/hkl/2/2228396.hkl
102487 0.015 /home/saulius/struct/cod/hkl/2/2226412.hkl
102480 0.011 /home/saulius/struct/cod/hkl/2/2224214.hkl
102469 0.016 /home/saulius/struct/cod/hkl/2/2226826.hkl
102463 0.017 /home/saulius/struct/cod/hkl/2/2016915.hkl
102426 0.018 /home/saulius/struct/cod/hkl/2/2223601.hkl
102419 0.010 /home/saulius/struct/cod/hkl/2/2219050.hkl
102417 0.011 /home/saulius/struct/cod/hkl/2/2226261.hkl
102401 0.018 /home/saulius/struct/cod/hkl/2/2223547.hkl
102392 0.010 /home/saulius/struct/cod/hkl/2/2220878.hkl
102385 0.011 /home/saulius/struct/cod/hkl/2/2223040.hkl
102376 0.016 /home/saulius/struct/cod/hkl/2/2222833.hkl
102372 0.011 /home/saulius/struct/cod/hkl/2/2219363.hkl
102367 0.017 /home/saulius/struct/cod/hkl/2/2225609.hkl
102323 0.010 /home/saulius/struct/cod/hkl/2/2221873.hkl
102309 0.018 /home/saulius/struct/cod/hkl/2/2226267.hkl
102296 0.018 /home/saulius/struct/cod/hkl/2/2219885.hkl
102269 0.015 /home/saulius/struct/cod/hkl/2/2228956.hkl
102266 0.037 /home/saulius/struct/cod/hkl/2/2226830.hkl
102263 0.017 /home/saulius/struct/cod/hkl/2/2228329.hkl
102246 0.014 /home/saulius/struct/cod/hkl/2/2228598.hkl
102231 0.030 /home/saulius/struct/cod/hkl/2/2017968.hkl
102230 0.016 /home/saulius/struct/cod/hkl/2/2225480.hkl
102221 0.012 /home/saulius/struct/cod/hkl/2/2017132.hkl
102215 0.013 /home/saulius/struct/cod/hkl/2/2222978.hkl
102209 0.013 /home/saulius/struct/cod/hkl/2/2225593.hkl
102202 0.015 /home/saulius/struct/cod/hkl/2/2220733.hkl
102196 0.016 /home/saulius/struct/cod/hkl/2/2103822.hkl
102187 0.018 /home/saulius/struct/cod/hkl/2/2228524.hkl
102185 0.017 /home/saulius/struct/cod/hkl/2/2228769.hkl
102173 0.015 /home/saulius/struct/cod/hkl/2/2220340.hkl
102170 0.011 /home/saulius/struct/cod/hkl/2/2224824.hkl
102163 0.012 /home/saulius/struct/cod/hkl/2/2221244.hkl
102151 0.017 /home/saulius/struct/cod/hkl/2/2225342.hkl
102144 0.017 /home/saulius/struct/cod/hkl/2/2225716.hkl
102142 0.014 /home/saulius/struct/cod/hkl/2/2104344.hkl
102137 0.016 /home/saulius/struct/cod/hkl/2/2226999.hkl
102125 0.019 /home/saulius/struct/cod/hkl/2/2223014.hkl
102122 0.018 /home/saulius/struct/cod/hkl/2/2228991.hkl
102102 0.017 /home/saulius/struct/cod/hkl/2/2221562.hkl
102101 0.013 /home/saulius/struct/cod/hkl/2/2223909.hkl
102097 0.018 /home/saulius/struct/cod/hkl/2/2222254.hkl
102073 0.014 /home/saulius/struct/cod/hkl/2/2218131.hkl
102055 0.018 /home/saulius/struct/cod/hkl/2/2220441.hkl
102034 0.013 /home/saulius/struct/cod/hkl/2/2217877.hkl
102031 0.011 /home/saulius/struct/cod/hkl/2/2223687.hkl
102027 0.015 /home/saulius/struct/cod/hkl/2/2224605.hkl
102027 0.013 /home/saulius/struct/cod/hkl/2/2228481.hkl
102015 0.013 /home/saulius/struct/cod/hkl/2/2227811.hkl
102012 0.016 /home/saulius/struct/cod/hkl/2/2222705.hkl
101999 0.012 /home/saulius/struct/cod/hkl/2/2222679.hkl
101972 0.017 /home/saulius/struct/cod/hkl/2/2222525.hkl
101965 0.014 /home/saulius/struct/cod/hkl/2/2224795.hkl
101951 0.012 /home/saulius/struct/cod/hkl/2/2222284.hkl
101950 0.018 /home/saulius/struct/cod/hkl/2/2218959.hkl
101937 0.012 /home/saulius/struct/cod/hkl/2/2220661.hkl
101935 0.010 /home/saulius/struct/cod/hkl/2/2223030.hkl
101925 0.013 /home/saulius/struct/cod/hkl/2/2226258.hkl
101921 0.016 /home/saulius/struct/cod/hkl/2/2223578.hkl
101904 0.013 /home/saulius/struct/cod/hkl/2/2221066.hkl
101893 0.016 /home/saulius/struct/cod/hkl/2/2226410.hkl
101852 0.011 /home/saulius/struct/cod/hkl/2/2224140.hkl
101819 0.013 /home/saulius/struct/cod/hkl/2/2224023.hkl
101816 0.010 /home/saulius/struct/cod/hkl/2/2218214.hkl
101790 0.011 /home/saulius/struct/cod/hkl/2/2221002.hkl
101785 0.014 /home/saulius/struct/cod/hkl/2/2227493.hkl
101773 0.018 /home/saulius/struct/cod/hkl/2/2226896.hkl
101771 0.012 /home/saulius/struct/cod/hkl/2/2219466.hkl
101755 0.017 /home/saulius/struct/cod/hkl/2/2228778.hkl
101752 0.014 /home/saulius/struct/cod/hkl/2/2227829.hkl
101734 0.017 /home/saulius/struct/cod/hkl/2/2104693.hkl
101722 0.011 /home/saulius/struct/cod/hkl/2/2017330.hkl
101722 0.013 /home/saulius/struct/cod/hkl/2/2227941.hkl
101721 0.014 /home/saulius/struct/cod/hkl/2/2228487.hkl
101719 0.018 /home/saulius/struct/cod/hkl/2/2219173.hkl
101705 0.016 /home/saulius/struct/cod/hkl/2/2222083.hkl
101686 0.012 /home/saulius/struct/cod/hkl/2/2224625.hkl
101668 0.013 /home/saulius/struct/cod/hkl/2/2226059.hkl
101633 0.013 /home/saulius/struct/cod/hkl/2/2219187.hkl
101631 0.017 /home/saulius/struct/cod/hkl/2/2219969.hkl
101631 0.015 /home/saulius/struct/cod/hkl/2/2220491.hkl
101619 0.014 /home/saulius/struct/cod/hkl/2/2226084.hkl
101581 0.013 /home/saulius/struct/cod/hkl/2/2218727.hkl
101566 0.014 /home/saulius/struct/cod/hkl/2/2226498.hkl
101558 0.018 /home/saulius/struct/cod/hkl/2/2220998.hkl
101534 0.018 /home/saulius/struct/cod/hkl/2/2224822.hkl
101528 0.018 /home/saulius/struct/cod/hkl/2/2221670.hkl
101525 0.016 /home/saulius/struct/cod/hkl/2/2224276.hkl
101509 0.015 /home/saulius/struct/cod/hkl/2/2228135.hkl
101490 0.015 /home/saulius/struct/cod/hkl/2/2227745.hkl
101439 0.017 /home/saulius/struct/cod/hkl/2/2221872.hkl
101434 0.016 /home/saulius/struct/cod/hkl/2/2017261.hkl
101430 0.012 /home/saulius/struct/cod/hkl/2/2224032.hkl
101410 0.013 /home/saulius/struct/cod/hkl/2/2218743.hkl
101389 0.015 /home/saulius/struct/cod/hkl/2/2226989.hkl
101374 0.014 /home/saulius/struct/cod/hkl/2/2229292.hkl
101357 0.015 /home/saulius/struct/cod/hkl/2/2228626.hkl
101353 0.015 /home/saulius/struct/cod/hkl/2/2219914.hkl
101342 0.009 /home/saulius/struct/cod/hkl/2/2219287.hkl
101331 0.017 /home/saulius/struct/cod/hkl/2/2223649.hkl
101328 0.041 /home/saulius/struct/cod/hkl/2/2016987.hkl
101314 0.017 /home/saulius/struct/cod/hkl/2/2226555.hkl
101303 0.035 /home/saulius/struct/cod/hkl/2/2017416.hkl
101300 0.015 /home/saulius/struct/cod/hkl/2/2228816.hkl
101280 0.018 /home/saulius/struct/cod/hkl/2/2218765.hkl
101273 0.010 /home/saulius/struct/cod/hkl/2/2218250.hkl
101263 0.011 /home/saulius/struct/cod/hkl/2/2229118.hkl
101229 0.015 /home/saulius/struct/cod/hkl/2/2221497.hkl
101222 0.010 /home/saulius/struct/cod/hkl/2/2227973.hkl
101210 0.013 /home/saulius/struct/cod/hkl/2/2221306.hkl
101210 0.015 /home/saulius/struct/cod/hkl/2/2224802.hkl
101210 0.012 /home/saulius/struct/cod/hkl/2/2225592.hkl
101206 0.012 /home/saulius/struct/cod/hkl/2/2226287.hkl
101185 0.012 /home/saulius/struct/cod/hkl/2/2222052.hkl
101175 0.010 /home/saulius/struct/cod/hkl/2/2229195.hkl
101161 0.017 /home/saulius/struct/cod/hkl/2/2229198.hkl
101145 0.019 /home/saulius/struct/cod/hkl/2/2220892.hkl
101139 0.012 /home/saulius/struct/cod/hkl/2/2221936.hkl
101136 0.017 /home/saulius/struct/cod/hkl/2/2300123.hkl
101132 0.012 /home/saulius/struct/cod/hkl/2/2221105.hkl
101118 0.017 /home/saulius/struct/cod/hkl/2/2228670.hkl
101115 0.013 /home/saulius/struct/cod/hkl/2/2228103.hkl
101083 0.018 /home/saulius/struct/cod/hkl/2/2222244.hkl
101079 0.018 /home/saulius/struct/cod/hkl/2/2229040.hkl
101061 0.012 /home/saulius/struct/cod/hkl/2/2223583.hkl
101028 0.015 /home/saulius/struct/cod/hkl/2/2220674.hkl
100995 0.018 /home/saulius/struct/cod/hkl/2/2017482.hkl
100984 0.016 /home/saulius/struct/cod/hkl/2/2017540.hkl
100980 0.016 /home/saulius/struct/cod/hkl/2/2220309.hkl
100971 0.018 /home/saulius/struct/cod/hkl/2/2103574.hkl
100956 0.013 /home/saulius/struct/cod/hkl/2/2219809.hkl
100951 0.011 /home/saulius/struct/cod/hkl/2/2224107.hkl
100940 0.016 /home/saulius/struct/cod/hkl/2/2227711.hkl
100925 0.010 /home/saulius/struct/cod/hkl/2/2227000.hkl
100921 0.012 /home/saulius/struct/cod/hkl/2/2227155.hkl
100913 0.016 /home/saulius/struct/cod/hkl/2/2228134.hkl
100892 0.012 /home/saulius/struct/cod/hkl/2/2224063.hkl
100892 0.012 /home/saulius/struct/cod/hkl/2/2227623.hkl
100888 0.009 /home/saulius/struct/cod/hkl/2/2222744.hkl
100880 0.014 /home/saulius/struct/cod/hkl/2/2223333.hkl
100878 0.018 /home/saulius/struct/cod/hkl/2/2218949.hkl
100875 0.012 /home/saulius/struct/cod/hkl/2/2223006.hkl
100868 0.011 /home/saulius/struct/cod/hkl/2/2228104.hkl
100856 0.018 /home/saulius/struct/cod/hkl/2/2222313.hkl
100848 0.011 /home/saulius/struct/cod/hkl/2/2221326.hkl
100846 0.010 /home/saulius/struct/cod/hkl/2/2222830.hkl
100829 0.018 /home/saulius/struct/cod/hkl/2/2219036.hkl
100824 0.014 /home/saulius/struct/cod/hkl/2/2226993.hkl
100818 0.016 /home/saulius/struct/cod/hkl/2/2220468.hkl
100803 0.017 /home/saulius/struct/cod/hkl/2/2017182.hkl
100800 0.012 /home/saulius/struct/cod/hkl/2/2228877.hkl
100789 0.016 /home/saulius/struct/cod/hkl/2/2225133.hkl
100789 0.015 /home/saulius/struct/cod/hkl/2/2228714.hkl
100765 0.014 /home/saulius/struct/cod/hkl/2/2221345.hkl
100753 0.017 /home/saulius/struct/cod/hkl/2/2226788.hkl
100740 0.016 /home/saulius/struct/cod/hkl/2/2228437.hkl
100703 0.016 /home/saulius/struct/cod/hkl/2/2222962.hkl
100692 0.012 /home/saulius/struct/cod/hkl/2/2217896.hkl
100683 0.017 /home/saulius/struct/cod/hkl/2/2222695.hkl
100658 0.013 /home/saulius/struct/cod/hkl/2/2223334.hkl
100643 0.016 /home/saulius/struct/cod/hkl/2/2225978.hkl
100631 0.016 /home/saulius/struct/cod/hkl/2/2016502.hkl
100626 0.012 /home/saulius/struct/cod/hkl/2/2227770.hkl
100619 0.013 /home/saulius/struct/cod/hkl/2/2222189.hkl
100605 0.017 /home/saulius/struct/cod/hkl/2/2220685.hkl
100604 0.017 /home/saulius/struct/cod/hkl/2/2220065.hkl
100603 0.011 /home/saulius/struct/cod/hkl/2/2017246.hkl
100597 0.010 /home/saulius/struct/cod/hkl/2/2221901.hkl
100586 0.013 /home/saulius/struct/cod/hkl/2/2228447.hkl
100576 0.013 /home/saulius/struct/cod/hkl/2/2221038.hkl
100576 0.016 /home/saulius/struct/cod/hkl/2/2229065.hkl
100574 0.017 /home/saulius/struct/cod/hkl/2/2223304.hkl
100561 0.014 /home/saulius/struct/cod/hkl/2/2217825.hkl
100557 0.067 /home/saulius/struct/cod/hkl/2/2016933.hkl
100551 0.011 /home/saulius/struct/cod/hkl/2/2017952.hkl
100550 0.011 /home/saulius/struct/cod/hkl/2/2017953.hkl
100550 0.016 /home/saulius/struct/cod/hkl/2/2226853.hkl
100548 0.018 /home/saulius/struct/cod/hkl/2/2017951.hkl
100546 0.012 /home/saulius/struct/cod/hkl/2/2218375.hkl
100538 0.011 /home/saulius/struct/cod/hkl/2/2225839.hkl
100519 0.015 /home/saulius/struct/cod/hkl/2/2219590.hkl
100504 0.011 /home/saulius/struct/cod/hkl/2/2225575.hkl
100502 0.014 /home/saulius/struct/cod/hkl/2/2222509.hkl
100485 0.012 /home/saulius/struct/cod/hkl/2/2221254.hkl
100475 0.044 /home/saulius/struct/cod/hkl/2/2017767.hkl
100468 0.016 /home/saulius/struct/cod/hkl/2/2016765.hkl
100455 0.013 /home/saulius/struct/cod/hkl/2/2225880.hkl
100449 0.027 /home/saulius/struct/cod/hkl/2/2225070.hkl
100433 0.015 /home/saulius/struct/cod/hkl/2/2016810.hkl
100432 0.011 /home/saulius/struct/cod/hkl/2/2227057.hkl
100425 0.010 /home/saulius/struct/cod/hkl/2/2221076.hkl
100388 0.013 /home/saulius/struct/cod/hkl/2/2224995.hkl
100385 0.012 /home/saulius/struct/cod/hkl/2/2228269.hkl
100376 0.015 /home/saulius/struct/cod/hkl/2/2220189.hkl
100359 0.012 /home/saulius/struct/cod/hkl/2/2016654.hkl
100347 0.018 /home/saulius/struct/cod/hkl/2/2017484.hkl
100340 0.014 /home/saulius/struct/cod/hkl/2/2225965.hkl
100333 0.013 /home/saulius/struct/cod/hkl/2/2017797.hkl
100331 0.017 /home/saulius/struct/cod/hkl/2/2221416.hkl
100330 0.016 /home/saulius/struct/cod/hkl/2/2016803.hkl
100324 0.013 /home/saulius/struct/cod/hkl/2/2227660.hkl
100323 0.013 /home/saulius/struct/cod/hkl/2/2219599.hkl
100321 0.015 /home/saulius/struct/cod/hkl/2/2226751.hkl
100320 0.017 /home/saulius/struct/cod/hkl/2/2218497.hkl
100319 0.016 /home/saulius/struct/cod/hkl/2/2223277.hkl
100315 0.014 /home/saulius/struct/cod/hkl/2/2228957.hkl
100312 0.014 /home/saulius/struct/cod/hkl/2/2222151.hkl
100286 0.012 /home/saulius/struct/cod/hkl/2/2223999.hkl
100280 0.012 /home/saulius/struct/cod/hkl/2/2218102.hkl
100275 0.011 /home/saulius/struct/cod/hkl/2/2229005.hkl
100274 0.013 /home/saulius/struct/cod/hkl/2/2227299.hkl
100254 0.011 /home/saulius/struct/cod/hkl/2/2226026.hkl
100253 0.018 /home/saulius/struct/cod/hkl/2/2223763.hkl
100245 0.016 /home/saulius/struct/cod/hkl/2/2223921.hkl
100244 0.015 /home/saulius/struct/cod/hkl/2/2228563.hkl
100238 0.015 /home/saulius/struct/cod/hkl/2/2221211.hkl
100231 0.018 /home/saulius/struct/cod/hkl/2/2219735.hkl
100230 0.014 /home/saulius/struct/cod/hkl/2/2221513.hkl
100222 0.014 /home/saulius/struct/cod/hkl/2/2229153.hkl
100221 0.008 /home/saulius/struct/cod/hkl/2/2225811.hkl
100220 0.040 /home/saulius/struct/cod/hkl/2/2228428.hkl
100212 0.018 /home/saulius/struct/cod/hkl/2/2226689.hkl
100205 0.012 /home/saulius/struct/cod/hkl/2/2221621.hkl
100199 0.014 /home/saulius/struct/cod/hkl/2/2222383.hkl
100195 0.015 /home/saulius/struct/cod/hkl/2/2223959.hkl
100182 0.012 /home/saulius/struct/cod/hkl/2/2218588.hkl
100170 0.015 /home/saulius/struct/cod/hkl/2/2227535.hkl
100153 0.011 /home/saulius/struct/cod/hkl/2/2218062.hkl
100143 0.015 /home/saulius/struct/cod/hkl/2/2224541.hkl
100141 0.011 /home/saulius/struct/cod/hkl/2/2223266.hkl
100129 0.013 /home/saulius/struct/cod/hkl/2/2224620.hkl
100122 0.012 /home/saulius/struct/cod/hkl/2/2017067.hkl
100113 0.014 /home/saulius/struct/cod/hkl/2/2229204.hkl
100103 0.011 /home/saulius/struct/cod/hkl/2/2016674.hkl
100102 0.011 /home/saulius/struct/cod/hkl/2/2219710.hkl
100081 0.013 /home/saulius/struct/cod/hkl/2/2221835.hkl
100071 0.014 /home/saulius/struct/cod/hkl/2/2220705.hkl
100065 0.017 /home/saulius/struct/cod/hkl/2/2218724.hkl
100064 0.010 /home/saulius/struct/cod/hkl/2/2016973.hkl
100060 0.013 /home/saulius/struct/cod/hkl/2/2221836.hkl
100057 0.014 /home/saulius/struct/cod/hkl/2/2223176.hkl
100049 0.014 /home/saulius/struct/cod/hkl/2/2228834.hkl
100028 0.011 /home/saulius/struct/cod/hkl/2/2220900.hkl
100028 0.014 /home/saulius/struct/cod/hkl/2/2223386.hkl
100017 0.018 /home/saulius/struct/cod/hkl/2/2224324.hkl
100005 0.011 /home/saulius/struct/cod/hkl/2/2225378.hkl
99993 0.014 /home/saulius/struct/cod/hkl/2/2222804.hkl
99979 0.012 /home/saulius/struct/cod/hkl/2/2226179.hkl
99979 0.014 /home/saulius/struct/cod/hkl/2/2226936.hkl
99959 0.010 /home/saulius/struct/cod/hkl/2/2218406.hkl
99954 0.016 /home/saulius/struct/cod/hkl/2/2220012.hkl
99947 0.020 /home/saulius/struct/cod/hkl/2/2226674.hkl
99940 0.013 /home/saulius/struct/cod/hkl/2/2225239.hkl
99932 0.010 /home/saulius/struct/cod/hkl/2/2224949.hkl
99865 0.007 /home/saulius/struct/cod/hkl/2/2224872.hkl
99861 0.010 /home/saulius/struct/cod/hkl/2/2227305.hkl
99829 0.017 /home/saulius/struct/cod/hkl/2/2219348.hkl
99819 0.018 /home/saulius/struct/cod/hkl/2/2217780.hkl
99812 0.013 /home/saulius/struct/cod/hkl/2/2226753.hkl
99802 0.010 /home/saulius/struct/cod/hkl/2/2222529.hkl
99802 0.013 /home/saulius/struct/cod/hkl/2/2223300.hkl
99800 0.018 /home/saulius/struct/cod/hkl/2/2225343.hkl
99795 0.016 /home/saulius/struct/cod/hkl/2/2016818.hkl
99792 0.018 /home/saulius/struct/cod/hkl/2/2218876.hkl
99787 0.016 /home/saulius/struct/cod/hkl/2/2223538.hkl
99783 0.011 /home/saulius/struct/cod/hkl/2/2219244.hkl
99783 0.017 /home/saulius/struct/cod/hkl/2/2220443.hkl
99766 0.011 /home/saulius/struct/cod/hkl/2/2222958.hkl
99751 0.013 /home/saulius/struct/cod/hkl/2/2227056.hkl
99741 0.013 /home/saulius/struct/cod/hkl/2/2225007.hkl
99726 0.012 /home/saulius/struct/cod/hkl/2/2223233.hkl
99724 0.016 /home/saulius/struct/cod/hkl/2/2229084.hkl
99721 0.015 /home/saulius/struct/cod/hkl/2/2228519.hkl
99711 0.016 /home/saulius/struct/cod/hkl/2/2224452.hkl
99710 0.009 /home/saulius/struct/cod/hkl/2/2300120.hkl
99682 0.010 /home/saulius/struct/cod/hkl/2/2017677.hkl
99662 0.014 /home/saulius/struct/cod/hkl/2/2229093.hkl
99655 0.013 /home/saulius/struct/cod/hkl/2/2016551.hkl
99645 0.016 /home/saulius/struct/cod/hkl/2/2219386.hkl
99635 0.041 /home/saulius/struct/cod/hkl/2/2227972.hkl
99633 0.012 /home/saulius/struct/cod/hkl/2/2300210.hkl
99629 0.011 /home/saulius/struct/cod/hkl/2/2219880.hkl
99627 0.029 /home/saulius/struct/cod/hkl/2/2218277.hkl
99627 0.013 /home/saulius/struct/cod/hkl/2/2223809.hkl
99616 0.016 /home/saulius/struct/cod/hkl/2/2226757.hkl
99614 0.012 /home/saulius/struct/cod/hkl/2/2225846.hkl
99609 0.012 /home/saulius/struct/cod/hkl/2/2222877.hkl
99584 0.017 /home/saulius/struct/cod/hkl/2/2217721.hkl
99582 0.008 /home/saulius/struct/cod/hkl/2/2222859.hkl
99565 0.020 /home/saulius/struct/cod/hkl/2/2226565.hkl
99546 0.011 /home/saulius/struct/cod/hkl/2/2017544.hkl
99530 0.017 /home/saulius/struct/cod/hkl/2/2218029.hkl
99498 0.014 /home/saulius/struct/cod/hkl/2/2224185.hkl
99496 0.014 /home/saulius/struct/cod/hkl/2/2218236.hkl
99487 0.011 /home/saulius/struct/cod/hkl/2/2226625.hkl
99463 0.012 /home/saulius/struct/cod/hkl/2/2221678.hkl
99447 0.014 /home/saulius/struct/cod/hkl/2/2222801.hkl
99428 0.018 /home/saulius/struct/cod/hkl/2/2225936.hkl
99409 0.017 /home/saulius/struct/cod/hkl/2/2224942.hkl
99397 0.012 /home/saulius/struct/cod/hkl/2/2227403.hkl
99395 0.011 /home/saulius/struct/cod/hkl/2/2228281.hkl
99387 0.014 /home/saulius/struct/cod/hkl/2/2218119.hkl
99384 0.016 /home/saulius/struct/cod/hkl/2/2227952.hkl
99382 0.011 /home/saulius/struct/cod/hkl/2/2224149.hkl
99378 0.015 /home/saulius/struct/cod/hkl/2/2219131.hkl
99372 0.012 /home/saulius/struct/cod/hkl/2/2017157.hkl
99367 0.013 /home/saulius/struct/cod/hkl/2/2103429.hkl
99363 0.015 /home/saulius/struct/cod/hkl/2/2217744.hkl
99361 0.012 /home/saulius/struct/cod/hkl/2/2224632.hkl
99342 0.018 /home/saulius/struct/cod/hkl/2/2225707.hkl
99319 0.016 /home/saulius/struct/cod/hkl/2/2220109.hkl
99299 0.014 /home/saulius/struct/cod/hkl/2/2222000.hkl
99296 0.016 /home/saulius/struct/cod/hkl/2/2218954.hkl
99286 0.013 /home/saulius/struct/cod/hkl/2/2016554.hkl
99280 0.012 /home/saulius/struct/cod/hkl/2/2228425.hkl
99265 0.017 /home/saulius/struct/cod/hkl/2/2218179.hkl
99262 0.017 /home/saulius/struct/cod/hkl/2/2229154.hkl
99258 0.015 /home/saulius/struct/cod/hkl/2/2103873.hkl
99247 0.010 /home/saulius/struct/cod/hkl/2/2218730.hkl
99247 0.011 /home/saulius/struct/cod/hkl/2/2220555.hkl
99238 0.011 /home/saulius/struct/cod/hkl/2/2228244.hkl
99237 0.013 /home/saulius/struct/cod/hkl/2/2226188.hkl
99233 0.016 /home/saulius/struct/cod/hkl/2/2221714.hkl
99223 0.018 /home/saulius/struct/cod/hkl/2/2224017.hkl
99221 0.015 /home/saulius/struct/cod/hkl/2/2224219.hkl
99208 0.009 /home/saulius/struct/cod/hkl/2/2223017.hkl
99205 0.014 /home/saulius/struct/cod/hkl/2/2017928.hkl
99171 0.015 /home/saulius/struct/cod/hkl/2/2228259.hkl
99164 0.014 /home/saulius/struct/cod/hkl/2/2226205.hkl
99154 0.013 /home/saulius/struct/cod/hkl/2/2217899.hkl
99147 0.012 /home/saulius/struct/cod/hkl/2/2225371.hkl
99128 0.012 /home/saulius/struct/cod/hkl/2/2219334.hkl
99101 0.016 /home/saulius/struct/cod/hkl/2/2220083.hkl
99100 0.013 /home/saulius/struct/cod/hkl/2/2017032.hkl
99093 0.015 /home/saulius/struct/cod/hkl/2/2226905.hkl
99092 0.010 /home/saulius/struct/cod/hkl/2/2221094.hkl
99079 0.013 /home/saulius/struct/cod/hkl/2/2226954.hkl
99066 0.017 /home/saulius/struct/cod/hkl/2/2224367.hkl
99062 0.012 /home/saulius/struct/cod/hkl/2/2219815.hkl
99051 0.012 /home/saulius/struct/cod/hkl/2/2219925.hkl
99045 0.017 /home/saulius/struct/cod/hkl/2/2228800.hkl
99043 0.014 /home/saulius/struct/cod/hkl/2/2223254.hkl
99010 0.017 /home/saulius/struct/cod/hkl/2/2227884.hkl
98984 0.018 /home/saulius/struct/cod/hkl/2/2220919.hkl
98969 0.016 /home/saulius/struct/cod/hkl/2/2226396.hkl
98968 0.017 /home/saulius/struct/cod/hkl/2/2224554.hkl
98955 0.011 /home/saulius/struct/cod/hkl/2/2219785.hkl
98954 0.012 /home/saulius/struct/cod/hkl/2/2223923.hkl
98948 0.013 /home/saulius/struct/cod/hkl/2/2223630.hkl
98946 0.012 /home/saulius/struct/cod/hkl/2/2219499.hkl
98938 0.013 /home/saulius/struct/cod/hkl/2/2229013.hkl
98934 0.010 /home/saulius/struct/cod/hkl/2/2219493.hkl
98924 0.012 /home/saulius/struct/cod/hkl/2/2226082.hkl
98920 0.011 /home/saulius/struct/cod/hkl/2/2228016.hkl
98914 0.015 /home/saulius/struct/cod/hkl/2/2017030.hkl
98912 0.013 /home/saulius/struct/cod/hkl/2/2224617.hkl
98886 0.015 /home/saulius/struct/cod/hkl/2/2017837.hkl
98867 0.011 /home/saulius/struct/cod/hkl/2/2227001.hkl
98856 0.013 /home/saulius/struct/cod/hkl/2/2221629.hkl
98849 0.010 /home/saulius/struct/cod/hkl/2/2227352.hkl
98848 0.015 /home/saulius/struct/cod/hkl/2/2220406.hkl
98831 0.017 /home/saulius/struct/cod/hkl/2/2017873.hkl
98825 0.012 /home/saulius/struct/cod/hkl/2/2227145.hkl
98800 0.011 /home/saulius/struct/cod/hkl/2/2222147.hkl
98784 0.011 /home/saulius/struct/cod/hkl/2/2223773.hkl
98774 0.016 /home/saulius/struct/cod/hkl/2/2224244.hkl
98747 0.045 /home/saulius/struct/cod/hkl/2/2224150.hkl
98726 0.013 /home/saulius/struct/cod/hkl/2/2219746.hkl
98714 0.033 /home/saulius/struct/cod/hkl/2/2016824.hkl
98711 0.025 /home/saulius/struct/cod/hkl/2/2219920.hkl
98708 0.015 /home/saulius/struct/cod/hkl/2/2103280.hkl
98707 0.014 /home/saulius/struct/cod/hkl/2/2223282.hkl
98694 0.015 /home/saulius/struct/cod/hkl/2/2225270.hkl
98668 0.016 /home/saulius/struct/cod/hkl/2/2223666.hkl
98665 0.011 /home/saulius/struct/cod/hkl/2/2218188.hkl
98647 0.014 /home/saulius/struct/cod/hkl/2/2223936.hkl
98597 0.018 /home/saulius/struct/cod/hkl/2/2220273.hkl
98583 0.018 /home/saulius/struct/cod/hkl/2/2103274.hkl
98569 0.017 /home/saulius/struct/cod/hkl/2/2225055.hkl
98531 0.018 /home/saulius/struct/cod/hkl/2/2224734.hkl
98509 0.012 /home/saulius/struct/cod/hkl/2/2222690.hkl
98507 0.017 /home/saulius/struct/cod/hkl/2/2227134.hkl
98490 0.012 /home/saulius/struct/cod/hkl/2/2224924.hkl
98477 0.013 /home/saulius/struct/cod/hkl/2/2226778.hkl
98471 0.018 /home/saulius/struct/cod/hkl/2/2225521.hkl
98458 0.019 /home/saulius/struct/cod/hkl/2/2226703.hkl
98446 0.015 /home/saulius/struct/cod/hkl/2/2226361.hkl
98436 0.015 /home/saulius/struct/cod/hkl/2/2227390.hkl
98430 0.014 /home/saulius/struct/cod/hkl/2/2219791.hkl
98425 0.014 /home/saulius/struct/cod/hkl/2/2218007.hkl
98407 0.014 /home/saulius/struct/cod/hkl/2/2227181.hkl
98401 0.016 /home/saulius/struct/cod/hkl/2/2218297.hkl
98396 0.008 /home/saulius/struct/cod/hkl/2/2224871.hkl
98385 0.010 /home/saulius/struct/cod/hkl/2/2224562.hkl
98384 0.011 /home/saulius/struct/cod/hkl/2/2103434.hkl
98384 0.010 /home/saulius/struct/cod/hkl/2/2218151.hkl
98371 0.013 /home/saulius/struct/cod/hkl/2/2217750.hkl
98362 0.009 /home/saulius/struct/cod/hkl/2/2219786.hkl
98352 0.018 /home/saulius/struct/cod/hkl/2/2228203.hkl
98331 0.014 /home/saulius/struct/cod/hkl/2/2225760.hkl
98330 0.018 /home/saulius/struct/cod/hkl/2/2220346.hkl
98306 0.014 /home/saulius/struct/cod/hkl/2/2217737.hkl
98305 0.015 /home/saulius/struct/cod/hkl/2/2218389.hkl
98303 0.017 /home/saulius/struct/cod/hkl/2/2226199.hkl
98296 0.010 /home/saulius/struct/cod/hkl/2/2017726.hkl
98291 0.016 /home/saulius/struct/cod/hkl/2/2227604.hkl
98275 0.015 /home/saulius/struct/cod/hkl/2/2225393.hkl
98272 0.013 /home/saulius/struct/cod/hkl/2/2227351.hkl
98271 0.009 /home/saulius/struct/cod/hkl/2/2218122.hkl
98269 0.016 /home/saulius/struct/cod/hkl/2/2227202.hkl
98256 0.014 /home/saulius/struct/cod/hkl/2/2221393.hkl
98256 0.013 /home/saulius/struct/cod/hkl/2/2223363.hkl
98255 0.016 /home/saulius/struct/cod/hkl/2/2222303.hkl
98249 0.017 /home/saulius/struct/cod/hkl/2/2225207.hkl
98244 0.018 /home/saulius/struct/cod/hkl/2/2227524.hkl
98241 0.016 /home/saulius/struct/cod/hkl/2/2218716.hkl
98237 0.018 /home/saulius/struct/cod/hkl/2/2226720.hkl
98216 0.011 /home/saulius/struct/cod/hkl/2/2225089.hkl
98215 0.012 /home/saulius/struct/cod/hkl/2/2228399.hkl
98193 0.014 /home/saulius/struct/cod/hkl/2/2016772.hkl
98191 0.017 /home/saulius/struct/cod/hkl/2/2218758.hkl
98190 0.016 /home/saulius/struct/cod/hkl/2/2017270.hkl
98181 0.010 /home/saulius/struct/cod/hkl/2/2223888.hkl
98180 0.016 /home/saulius/struct/cod/hkl/2/2017029.hkl
98179 0.017 /home/saulius/struct/cod/hkl/2/2219414.hkl
98170 0.016 /home/saulius/struct/cod/hkl/2/2225536.hkl
98168 0.015 /home/saulius/struct/cod/hkl/2/2227427.hkl
98158 0.016 /home/saulius/struct/cod/hkl/2/2017556.hkl
98158 0.011 /home/saulius/struct/cod/hkl/2/2223585.hkl
98154 0.017 /home/saulius/struct/cod/hkl/2/2224828.hkl
98153 0.015 /home/saulius/struct/cod/hkl/2/2218539.hkl
98111 0.013 /home/saulius/struct/cod/hkl/2/2219597.hkl
98107 0.010 /home/saulius/struct/cod/hkl/2/2226440.hkl
98100 0.011 /home/saulius/struct/cod/hkl/2/2227315.hkl
98092 0.012 /home/saulius/struct/cod/hkl/2/2223869.hkl
98075 0.014 /home/saulius/struct/cod/hkl/2/2224146.hkl
98068 0.010 /home/saulius/struct/cod/hkl/2/2017658.hkl
98066 0.011 /home/saulius/struct/cod/hkl/2/2017038.hkl
98063 0.013 /home/saulius/struct/cod/hkl/2/2225500.hkl
98058 0.014 /home/saulius/struct/cod/hkl/2/2222236.hkl
98051 0.018 /home/saulius/struct/cod/hkl/2/2228330.hkl
98049 0.015 /home/saulius/struct/cod/hkl/2/2220965.hkl
98044 0.013 /home/saulius/struct/cod/hkl/2/2226619.hkl
98022 0.016 /home/saulius/struct/cod/hkl/2/2227339.hkl
98014 0.015 /home/saulius/struct/cod/hkl/2/2217996.hkl
98008 0.012 /home/saulius/struct/cod/hkl/2/2225896.hkl
98006 0.016 /home/saulius/struct/cod/hkl/2/2222677.hkl
98004 0.042 /home/saulius/struct/cod/hkl/2/2225824.hkl
97996 0.012 /home/saulius/struct/cod/hkl/2/2217914.hkl
97995 0.016 /home/saulius/struct/cod/hkl/2/2222893.hkl
97989 0.034 /home/saulius/struct/cod/hkl/2/2223117.hkl
97986 0.017 /home/saulius/struct/cod/hkl/2/2221514.hkl
97983 0.012 /home/saulius/struct/cod/hkl/2/2220376.hkl
97978 0.016 /home/saulius/struct/cod/hkl/2/2219983.hkl
97960 0.015 /home/saulius/struct/cod/hkl/2/2220311.hkl
97950 0.017 /home/saulius/struct/cod/hkl/2/2224087.hkl
97949 0.012 /home/saulius/struct/cod/hkl/2/2017495.hkl
97949 0.014 /home/saulius/struct/cod/hkl/2/2218923.hkl
97934 0.011 /home/saulius/struct/cod/hkl/2/2226389.hkl
97932 0.014 /home/saulius/struct/cod/hkl/2/2228081.hkl
97925 0.011 /home/saulius/struct/cod/hkl/2/2017699.hkl
97904 0.011 /home/saulius/struct/cod/hkl/2/2223744.hkl
97889 0.017 /home/saulius/struct/cod/hkl/2/2223232.hkl
97874 0.011 /home/saulius/struct/cod/hkl/2/2219156.hkl
97869 0.015 /home/saulius/struct/cod/hkl/2/2222545.hkl
97826 0.017 /home/saulius/struct/cod/hkl/2/2017002.hkl
97810 0.014 /home/saulius/struct/cod/hkl/2/2222798.hkl
97800 0.018 /home/saulius/struct/cod/hkl/2/2219979.hkl
97795 0.012 /home/saulius/struct/cod/hkl/2/2220489.hkl
97785 0.017 /home/saulius/struct/cod/hkl/2/2220711.hkl
97754 0.014 /home/saulius/struct/cod/hkl/2/2223994.hkl
97723 0.017 /home/saulius/struct/cod/hkl/2/2224825.hkl
97721 0.016 /home/saulius/struct/cod/hkl/2/2222510.hkl
97712 0.017 /home/saulius/struct/cod/hkl/2/2222230.hkl
97711 0.077 /home/saulius/struct/cod/hkl/2/2219138.hkl
97700 0.016 /home/saulius/struct/cod/hkl/2/2226974.hkl
97699 0.015 /home/saulius/struct/cod/hkl/2/2227302.hkl
97692 0.015 /home/saulius/struct/cod/hkl/2/2226372.hkl
97688 0.012 /home/saulius/struct/cod/hkl/2/2218575.hkl
97686 0.010 /home/saulius/struct/cod/hkl/2/2225492.hkl
97680 0.020 /home/saulius/struct/cod/hkl/2/2223922.hkl
97680 0.017 /home/saulius/struct/cod/hkl/2/2227635.hkl
97677 0.017 /home/saulius/struct/cod/hkl/2/2225202.hkl
97667 0.045 /home/saulius/struct/cod/hkl/2/2228361.hkl
97665 0.018 /home/saulius/struct/cod/hkl/2/2220130.hkl
97656 0.014 /home/saulius/struct/cod/hkl/2/2218693.hkl
97630 0.012 /home/saulius/struct/cod/hkl/2/2220670.hkl
97627 0.011 /home/saulius/struct/cod/hkl/2/2218947.hkl
97607 0.011 /home/saulius/struct/cod/hkl/2/2016728.hkl
97604 0.018 /home/saulius/struct/cod/hkl/2/2219696.hkl
97582 0.016 /home/saulius/struct/cod/hkl/2/2227960.hkl
97577 0.017 /home/saulius/struct/cod/hkl/2/2225384.hkl
97561 0.013 /home/saulius/struct/cod/hkl/2/2220755.hkl
97551 0.013 /home/saulius/struct/cod/hkl/2/2222118.hkl
97551 0.010 /home/saulius/struct/cod/hkl/2/2225596.hkl
97532 0.010 /home/saulius/struct/cod/hkl/2/2218419.hkl
97526 0.012 /home/saulius/struct/cod/hkl/2/2222131.hkl
97521 0.010 /home/saulius/struct/cod/hkl/2/2221257.hkl
97515 0.017 /home/saulius/struct/cod/hkl/2/2103858.hkl
97515 0.013 /home/saulius/struct/cod/hkl/2/2221591.hkl
97498 0.014 /home/saulius/struct/cod/hkl/2/2228972.hkl
97487 0.013 /home/saulius/struct/cod/hkl/2/2219643.hkl
97486 0.013 /home/saulius/struct/cod/hkl/2/2222786.hkl
97484 0.013 /home/saulius/struct/cod/hkl/2/2223187.hkl
97478 0.010 /home/saulius/struct/cod/hkl/2/2016759.hkl
97469 0.011 /home/saulius/struct/cod/hkl/2/2228388.hkl
97449 0.015 /home/saulius/struct/cod/hkl/2/2228628.hkl
97442 0.017 /home/saulius/struct/cod/hkl/2/2220011.hkl
97440 0.011 /home/saulius/struct/cod/hkl/2/2227820.hkl
97440 0.012 /home/saulius/struct/cod/hkl/2/2229296.hkl
97434 0.017 /home/saulius/struct/cod/hkl/2/2017119.hkl
97418 0.018 /home/saulius/struct/cod/hkl/2/2016935.hkl
97409 0.013 /home/saulius/struct/cod/hkl/2/2218790.hkl
97394 0.015 /home/saulius/struct/cod/hkl/2/2224339.hkl
97386 0.017 /home/saulius/struct/cod/hkl/2/2228658.hkl
97385 0.014 /home/saulius/struct/cod/hkl/2/2224190.hkl
97378 0.014 /home/saulius/struct/cod/hkl/2/2229265.hkl
97376 0.014 /home/saulius/struct/cod/hkl/2/2226499.hkl
97365 0.016 /home/saulius/struct/cod/hkl/2/2225569.hkl
97355 0.011 /home/saulius/struct/cod/hkl/2/2228181.hkl
97352 0.018 /home/saulius/struct/cod/hkl/2/2229087.hkl
97345 0.017 /home/saulius/struct/cod/hkl/2/2218320.hkl
97340 0.015 /home/saulius/struct/cod/hkl/2/2228807.hkl
97331 0.037 /home/saulius/struct/cod/hkl/2/2017311.hkl
97299 0.014 /home/saulius/struct/cod/hkl/2/2227336.hkl
97297 0.016 /home/saulius/struct/cod/hkl/2/2017859.hkl
97279 0.026 /home/saulius/struct/cod/hkl/2/2220066.hkl
97274 0.014 /home/saulius/struct/cod/hkl/2/2226403.hkl
97259 0.011 /home/saulius/struct/cod/hkl/2/2227416.hkl
97239 0.011 /home/saulius/struct/cod/hkl/2/2224663.hkl
97224 0.010 /home/saulius/struct/cod/hkl/2/2220791.hkl
97204 0.016 /home/saulius/struct/cod/hkl/2/2222728.hkl
97191 0.013 /home/saulius/struct/cod/hkl/2/2228543.hkl
97178 0.017 /home/saulius/struct/cod/hkl/2/2218524.hkl
97173 0.012 /home/saulius/struct/cod/hkl/2/2226996.hkl
97162 0.015 /home/saulius/struct/cod/hkl/2/2219082.hkl
97151 0.013 /home/saulius/struct/cod/hkl/2/2016572.hkl
97138 0.017 /home/saulius/struct/cod/hkl/2/2223292.hkl
97129 0.010 /home/saulius/struct/cod/hkl/2/2225285.hkl
97128 0.018 /home/saulius/struct/cod/hkl/2/2218168.hkl
97124 0.014 /home/saulius/struct/cod/hkl/2/2226919.hkl
97123 0.015 /home/saulius/struct/cod/hkl/2/2220920.hkl
97108 0.010 /home/saulius/struct/cod/hkl/2/2219588.hkl
97102 0.011 /home/saulius/struct/cod/hkl/2/2221572.hkl
97102 0.016 /home/saulius/struct/cod/hkl/2/2229247.hkl
97082 0.016 /home/saulius/struct/cod/hkl/2/2219212.hkl
97062 0.015 /home/saulius/struct/cod/hkl/2/2223452.hkl
97058 0.011 /home/saulius/struct/cod/hkl/2/2222941.hkl
97052 0.015 /home/saulius/struct/cod/hkl/2/2227827.hkl
97047 0.014 /home/saulius/struct/cod/hkl/2/2221688.hkl
97039 0.011 /home/saulius/struct/cod/hkl/2/2227985.hkl
97038 0.017 /home/saulius/struct/cod/hkl/2/2226891.hkl
97028 0.018 /home/saulius/struct/cod/hkl/2/2223535.hkl
97003 0.016 /home/saulius/struct/cod/hkl/2/2226375.hkl
96998 0.018 /home/saulius/struct/cod/hkl/2/2218764.hkl
96987 0.011 /home/saulius/struct/cod/hkl/2/2220287.hkl
96978 0.013 /home/saulius/struct/cod/hkl/2/2222234.hkl
96974 0.016 /home/saulius/struct/cod/hkl/2/2226994.hkl
96968 0.014 /home/saulius/struct/cod/hkl/2/2218068.hkl
96934 0.017 /home/saulius/struct/cod/hkl/2/2218800.hkl
96925 0.013 /home/saulius/struct/cod/hkl/2/2224356.hkl
96923 0.014 /home/saulius/struct/cod/hkl/2/2228065.hkl
96908 0.015 /home/saulius/struct/cod/hkl/2/2222331.hkl
96906 0.017 /home/saulius/struct/cod/hkl/2/2221543.hkl
96877 0.010 /home/saulius/struct/cod/hkl/2/2226961.hkl
96861 0.015 /home/saulius/struct/cod/hkl/2/2227108.hkl
96858 0.016 /home/saulius/struct/cod/hkl/2/2227794.hkl
96842 0.011 /home/saulius/struct/cod/hkl/2/2016614.hkl
96820 0.017 /home/saulius/struct/cod/hkl/2/2219130.hkl
96792 0.010 /home/saulius/struct/cod/hkl/2/2223998.hkl
96765 0.012 /home/saulius/struct/cod/hkl/2/2221644.hkl
96761 0.011 /home/saulius/struct/cod/hkl/2/2218475.hkl
96759 0.013 /home/saulius/struct/cod/hkl/2/2226798.hkl
96746 0.010 /home/saulius/struct/cod/hkl/2/2222600.hkl
96683 0.009 /home/saulius/struct/cod/hkl/2/2017134.hkl
96676 0.012 /home/saulius/struct/cod/hkl/2/2017483.hkl
96654 0.018 /home/saulius/struct/cod/hkl/2/2224275.hkl
96650 0.012 /home/saulius/struct/cod/hkl/2/2223317.hkl
96640 0.010 /home/saulius/struct/cod/hkl/2/2222865.hkl
96629 0.012 /home/saulius/struct/cod/hkl/2/2218541.hkl
96621 0.017 /home/saulius/struct/cod/hkl/2/2226549.hkl
96614 0.010 /home/saulius/struct/cod/hkl/2/2221808.hkl
96605 0.017 /home/saulius/struct/cod/hkl/2/2227792.hkl
96599 0.016 /home/saulius/struct/cod/hkl/2/2227384.hkl
96598 0.013 /home/saulius/struct/cod/hkl/2/2222421.hkl
96565 0.016 /home/saulius/struct/cod/hkl/2/2226678.hkl
96554 0.011 /home/saulius/struct/cod/hkl/2/2227446.hkl
96531 0.011 /home/saulius/struct/cod/hkl/2/2220620.hkl
96517 0.011 /home/saulius/struct/cod/hkl/2/2219000.hkl
96512 0.015 /home/saulius/struct/cod/hkl/2/2226329.hkl
96507 0.015 /home/saulius/struct/cod/hkl/2/2220529.hkl
96502 0.017 /home/saulius/struct/cod/hkl/2/2017931.hkl
96458 0.010 /home/saulius/struct/cod/hkl/2/2227053.hkl
96435 0.017 /home/saulius/struct/cod/hkl/2/2228195.hkl
96431 0.010 /home/saulius/struct/cod/hkl/2/2229176.hkl
96430 0.011 /home/saulius/struct/cod/hkl/2/2227380.hkl
96396 0.013 /home/saulius/struct/cod/hkl/2/2220323.hkl
96395 0.014 /home/saulius/struct/cod/hkl/2/2017679.hkl
96395 0.011 /home/saulius/struct/cod/hkl/2/2227402.hkl
96393 0.012 /home/saulius/struct/cod/hkl/2/2224037.hkl
96389 0.020 /home/saulius/struct/cod/hkl/2/2222444.hkl
96375 0.010 /home/saulius/struct/cod/hkl/2/2219838.hkl
96367 0.014 /home/saulius/struct/cod/hkl/2/2218873.hkl
96366 0.015 /home/saulius/struct/cod/hkl/2/2222623.hkl
96362 0.014 /home/saulius/struct/cod/hkl/2/2223985.hkl
96360 0.019 /home/saulius/struct/cod/hkl/2/2222462.hkl
96359 0.014 /home/saulius/struct/cod/hkl/2/2221561.hkl
96354 0.017 /home/saulius/struct/cod/hkl/2/2221009.hkl
96339 0.013 /home/saulius/struct/cod/hkl/2/2219257.hkl
96327 0.041 /home/saulius/struct/cod/hkl/2/2224130.hkl
96326 0.010 /home/saulius/struct/cod/hkl/2/2016878.hkl
96325 0.013 /home/saulius/struct/cod/hkl/2/2225184.hkl
96314 0.012 /home/saulius/struct/cod/hkl/2/2221728.hkl
96293 0.032 /home/saulius/struct/cod/hkl/2/2221079.hkl
96280 0.012 /home/saulius/struct/cod/hkl/2/2223327.hkl
96273 0.014 /home/saulius/struct/cod/hkl/2/2228976.hkl
96272 0.012 /home/saulius/struct/cod/hkl/2/2224174.hkl
96269 0.010 /home/saulius/struct/cod/hkl/2/2218057.hkl
96241 0.017 /home/saulius/struct/cod/hkl/2/2220748.hkl
96219 0.016 /home/saulius/struct/cod/hkl/2/2221214.hkl
96219 0.015 /home/saulius/struct/cod/hkl/2/2224460.hkl
96215 0.012 /home/saulius/struct/cod/hkl/2/2223542.hkl
96215 0.017 /home/saulius/struct/cod/hkl/2/2225193.hkl
96202 0.052 /home/saulius/struct/cod/hkl/2/2017681.hkl
96198 0.010 /home/saulius/struct/cod/hkl/2/2227673.hkl
96195 0.014 /home/saulius/struct/cod/hkl/2/2227573.hkl
96184 0.016 /home/saulius/struct/cod/hkl/2/2219501.hkl
96144 0.014 /home/saulius/struct/cod/hkl/2/2226978.hkl
96124 0.018 /home/saulius/struct/cod/hkl/2/2221770.hkl
96120 0.017 /home/saulius/struct/cod/hkl/2/2229126.hkl
96106 0.017 /home/saulius/struct/cod/hkl/2/2228909.hkl
96104 0.017 /home/saulius/struct/cod/hkl/2/2218983.hkl
96089 0.012 /home/saulius/struct/cod/hkl/2/2223879.hkl
96080 0.015 /home/saulius/struct/cod/hkl/2/2220978.hkl
96079 0.022 /home/saulius/struct/cod/hkl/2/2017347.hkl
96043 0.012 /home/saulius/struct/cod/hkl/2/2227235.hkl
96035 0.017 /home/saulius/struct/cod/hkl/2/2222570.hkl
96007 0.011 /home/saulius/struct/cod/hkl/2/2219491.hkl
95975 0.013 /home/saulius/struct/cod/hkl/2/2225047.hkl
95974 0.012 /home/saulius/struct/cod/hkl/2/2222841.hkl
95963 0.015 /home/saulius/struct/cod/hkl/2/2219175.hkl
95958 0.011 /home/saulius/struct/cod/hkl/2/2221557.hkl
95955 0.010 /home/saulius/struct/cod/hkl/2/2222016.hkl
95947 0.010 /home/saulius/struct/cod/hkl/2/2223624.hkl
95945 0.015 /home/saulius/struct/cod/hkl/2/2225941.hkl
95934 0.016 /home/saulius/struct/cod/hkl/2/2017193.hkl
95929 0.020 /home/saulius/struct/cod/hkl/2/2229120.hkl
95912 0.011 /home/saulius/struct/cod/hkl/2/2222931.hkl
95909 0.013 /home/saulius/struct/cod/hkl/2/2223572.hkl
95906 0.013 /home/saulius/struct/cod/hkl/2/2229038.hkl
95899 0.018 /home/saulius/struct/cod/hkl/2/2221055.hkl
95883 0.013 /home/saulius/struct/cod/hkl/2/2219860.hkl
95876 0.017 /home/saulius/struct/cod/hkl/2/2017843.hkl
95866 0.013 /home/saulius/struct/cod/hkl/2/2222927.hkl
95865 0.016 /home/saulius/struct/cod/hkl/2/2222486.hkl
95864 0.018 /home/saulius/struct/cod/hkl/2/2224739.hkl
95859 0.010 /home/saulius/struct/cod/hkl/2/2219080.hkl
95855 0.011 /home/saulius/struct/cod/hkl/2/2017004.hkl
95821 0.011 /home/saulius/struct/cod/hkl/2/2227072.hkl
95817 0.016 /home/saulius/struct/cod/hkl/2/2226558.hkl
95815 0.014 /home/saulius/struct/cod/hkl/2/2225857.hkl
95810 0.014 /home/saulius/struct/cod/hkl/2/2017800.hkl
95806 0.012 /home/saulius/struct/cod/hkl/2/2225392.hkl
95804 0.015 /home/saulius/struct/cod/hkl/2/2224072.hkl
95800 0.018 /home/saulius/struct/cod/hkl/2/2225191.hkl
95797 0.009 /home/saulius/struct/cod/hkl/2/2017303.hkl
95797 0.010 /home/saulius/struct/cod/hkl/2/2224386.hkl
95796 0.014 /home/saulius/struct/cod/hkl/2/2223812.hkl
95791 0.011 /home/saulius/struct/cod/hkl/2/2218542.hkl
95790 0.016 /home/saulius/struct/cod/hkl/2/2016761.hkl
95772 0.013 /home/saulius/struct/cod/hkl/2/2222066.hkl
95761 0.014 /home/saulius/struct/cod/hkl/2/2221361.hkl
95759 0.012 /home/saulius/struct/cod/hkl/2/2219904.hkl
95758 0.017 /home/saulius/struct/cod/hkl/2/2226818.hkl
95747 0.011 /home/saulius/struct/cod/hkl/2/2217782.hkl
95746 0.017 /home/saulius/struct/cod/hkl/2/2218573.hkl
95738 0.015 /home/saulius/struct/cod/hkl/2/2227518.hkl
95732 0.010 /home/saulius/struct/cod/hkl/2/2016604.hkl
95721 0.016 /home/saulius/struct/cod/hkl/2/2221779.hkl
95700 0.016 /home/saulius/struct/cod/hkl/2/2221097.hkl
95689 0.012 /home/saulius/struct/cod/hkl/2/2222814.hkl
95652 0.018 /home/saulius/struct/cod/hkl/2/2221605.hkl
95652 0.013 /home/saulius/struct/cod/hkl/2/2229305.hkl
95622 0.011 /home/saulius/struct/cod/hkl/2/2227449.hkl
95621 0.011 /home/saulius/struct/cod/hkl/2/2218645.hkl
95608 0.011 /home/saulius/struct/cod/hkl/2/2223093.hkl
95590 0.018 /home/saulius/struct/cod/hkl/2/2217844.hkl
95563 0.079 /home/saulius/struct/cod/hkl/2/2222949.hkl
95558 0.012 /home/saulius/struct/cod/hkl/2/2220949.hkl
95557 0.011 /home/saulius/struct/cod/hkl/2/2220469.hkl
95552 0.012 /home/saulius/struct/cod/hkl/2/2221418.hkl
95535 0.011 /home/saulius/struct/cod/hkl/2/2224829.hkl
95527 0.010 /home/saulius/struct/cod/hkl/2/2225693.hkl
95519 0.016 /home/saulius/struct/cod/hkl/2/2218442.hkl
95511 0.018 /home/saulius/struct/cod/hkl/2/2218167.hkl
95510 0.011 /home/saulius/struct/cod/hkl/2/2219917.hkl
95506 0.016 /home/saulius/struct/cod/hkl/2/2016920.hkl
95505 0.016 /home/saulius/struct/cod/hkl/2/2228544.hkl
95503 0.013 /home/saulius/struct/cod/hkl/2/2218927.hkl
95502 0.015 /home/saulius/struct/cod/hkl/2/2225543.hkl
95498 0.017 /home/saulius/struct/cod/hkl/2/2221413.hkl
95465 0.016 /home/saulius/struct/cod/hkl/2/2218581.hkl
95459 0.011 /home/saulius/struct/cod/hkl/2/2221450.hkl
95439 0.015 /home/saulius/struct/cod/hkl/2/2224815.hkl
95387 0.016 /home/saulius/struct/cod/hkl/2/2218568.hkl
95353 0.015 /home/saulius/struct/cod/hkl/2/2227694.hkl
95339 0.017 /home/saulius/struct/cod/hkl/2/2223433.hkl
95339 0.013 /home/saulius/struct/cod/hkl/2/2224292.hkl
95310 0.016 /home/saulius/struct/cod/hkl/2/2228751.hkl
95283 0.018 /home/saulius/struct/cod/hkl/2/2229282.hkl
95281 0.017 /home/saulius/struct/cod/hkl/2/2219523.hkl
95264 0.014 /home/saulius/struct/cod/hkl/2/2225872.hkl
95231 0.007 /home/saulius/struct/cod/hkl/2/2224837.hkl
95227 0.013 /home/saulius/struct/cod/hkl/2/2222673.hkl
95223 0.016 /home/saulius/struct/cod/hkl/2/2224650.hkl
95208 0.012 /home/saulius/struct/cod/hkl/2/2226243.hkl
95198 0.014 /home/saulius/struct/cod/hkl/2/2219102.hkl
95192 0.017 /home/saulius/struct/cod/hkl/2/2223078.hkl
95175 0.017 /home/saulius/struct/cod/hkl/2/2222319.hkl
95171 0.014 /home/saulius/struct/cod/hkl/2/2217971.hkl
95166 0.014 /home/saulius/struct/cod/hkl/2/2220877.hkl
95164 0.014 /home/saulius/struct/cod/hkl/2/2222272.hkl
95162 0.018 /home/saulius/struct/cod/hkl/2/2225311.hkl
95157 0.015 /home/saulius/struct/cod/hkl/2/2219232.hkl
95155 0.014 /home/saulius/struct/cod/hkl/2/2228513.hkl
95138 0.017 /home/saulius/struct/cod/hkl/2/2228209.hkl
95135 0.014 /home/saulius/struct/cod/hkl/2/2218142.hkl
95114 0.010 /home/saulius/struct/cod/hkl/2/2222143.hkl
95111 0.039 /home/saulius/struct/cod/hkl/2/2227817.hkl
95078 0.012 /home/saulius/struct/cod/hkl/2/2221622.hkl
95072 0.014 /home/saulius/struct/cod/hkl/2/2218781.hkl
95066 0.025 /home/saulius/struct/cod/hkl/2/2220981.hkl
95060 0.014 /home/saulius/struct/cod/hkl/2/2227093.hkl
95040 0.015 /home/saulius/struct/cod/hkl/2/2220133.hkl
95031 0.018 /home/saulius/struct/cod/hkl/2/2017063.hkl
95030 0.017 /home/saulius/struct/cod/hkl/2/2220114.hkl
95030 0.014 /home/saulius/struct/cod/hkl/2/2229167.hkl
95028 0.014 /home/saulius/struct/cod/hkl/2/2226001.hkl
95024 0.010 /home/saulius/struct/cod/hkl/2/2227206.hkl
95016 0.014 /home/saulius/struct/cod/hkl/2/2218146.hkl
95015 0.012 /home/saulius/struct/cod/hkl/2/2227706.hkl
94997 0.015 /home/saulius/struct/cod/hkl/2/2221463.hkl
94992 0.012 /home/saulius/struct/cod/hkl/2/2219644.hkl
94971 0.013 /home/saulius/struct/cod/hkl/2/2222031.hkl
94956 0.012 /home/saulius/struct/cod/hkl/2/2227304.hkl
94951 0.012 /home/saulius/struct/cod/hkl/2/2227270.hkl
94943 0.013 /home/saulius/struct/cod/hkl/2/2228517.hkl
94942 0.013 /home/saulius/struct/cod/hkl/2/2218463.hkl
94931 0.015 /home/saulius/struct/cod/hkl/2/2228817.hkl
94889 0.011 /home/saulius/struct/cod/hkl/2/2221708.hkl
94885 0.014 /home/saulius/struct/cod/hkl/2/2217715.hkl
94879 0.015 /home/saulius/struct/cod/hkl/2/2218768.hkl
94879 0.016 /home/saulius/struct/cod/hkl/2/2226216.hkl
94875 0.013 /home/saulius/struct/cod/hkl/2/2225887.hkl
94872 0.013 /home/saulius/struct/cod/hkl/2/2222715.hkl
94858 0.015 /home/saulius/struct/cod/hkl/2/2017496.hkl
94845 0.013 /home/saulius/struct/cod/hkl/2/2224093.hkl
94837 0.017 /home/saulius/struct/cod/hkl/2/2223695.hkl
94819 0.014 /home/saulius/struct/cod/hkl/2/2220665.hkl
94806 0.012 /home/saulius/struct/cod/hkl/2/2223777.hkl
94780 0.014 /home/saulius/struct/cod/hkl/2/2016681.hkl
94780 0.015 /home/saulius/struct/cod/hkl/2/2219626.hkl
94762 0.010 /home/saulius/struct/cod/hkl/2/2227090.hkl
94737 0.017 /home/saulius/struct/cod/hkl/2/2219508.hkl
94736 0.011 /home/saulius/struct/cod/hkl/2/2017541.hkl
94734 0.011 /home/saulius/struct/cod/hkl/2/2220224.hkl
94714 0.011 /home/saulius/struct/cod/hkl/2/2220986.hkl
94701 0.102 /home/saulius/struct/cod/hkl/2/2103871.hkl
94693 0.011 /home/saulius/struct/cod/hkl/2/2221459.hkl
94686 0.017 /home/saulius/struct/cod/hkl/2/2227519.hkl
94685 0.015 /home/saulius/struct/cod/hkl/2/2226034.hkl
94685 0.013 /home/saulius/struct/cod/hkl/2/2228002.hkl
94678 0.010 /home/saulius/struct/cod/hkl/2/2224704.hkl
94673 0.013 /home/saulius/struct/cod/hkl/2/2229125.hkl
94657 0.013 /home/saulius/struct/cod/hkl/2/2218013.hkl
94647 0.012 /home/saulius/struct/cod/hkl/2/2227617.hkl
94635 0.017 /home/saulius/struct/cod/hkl/2/2224071.hkl
94616 0.017 /home/saulius/struct/cod/hkl/2/2228917.hkl
94615 0.013 /home/saulius/struct/cod/hkl/2/2227037.hkl
94613 0.017 /home/saulius/struct/cod/hkl/2/2224640.hkl
94598 0.015 /home/saulius/struct/cod/hkl/2/2223714.hkl
94581 0.010 /home/saulius/struct/cod/hkl/2/2226904.hkl
94562 0.013 /home/saulius/struct/cod/hkl/2/2225713.hkl
94548 0.016 /home/saulius/struct/cod/hkl/2/2227265.hkl
94546 0.012 /home/saulius/struct/cod/hkl/2/2227924.hkl
94535 0.017 /home/saulius/struct/cod/hkl/2/2219391.hkl
94513 0.009 /home/saulius/struct/cod/hkl/2/2017350.hkl
94506 0.016 /home/saulius/struct/cod/hkl/2/2217761.hkl
94494 0.010 /home/saulius/struct/cod/hkl/2/2219225.hkl
94489 0.011 /home/saulius/struct/cod/hkl/2/2220869.hkl
94488 0.017 /home/saulius/struct/cod/hkl/2/2220758.hkl
94482 0.017 /home/saulius/struct/cod/hkl/2/2227004.hkl
94478 0.017 /home/saulius/struct/cod/hkl/2/2220856.hkl
94466 0.018 /home/saulius/struct/cod/hkl/2/2220896.hkl
94456 0.017 /home/saulius/struct/cod/hkl/2/2225999.hkl
94449 0.013 /home/saulius/struct/cod/hkl/2/2222691.hkl
94442 0.010 /home/saulius/struct/cod/hkl/2/2228095.hkl
94440 0.014 /home/saulius/struct/cod/hkl/2/2223516.hkl
94437 0.010 /home/saulius/struct/cod/hkl/2/2228044.hkl
94435 0.011 /home/saulius/struct/cod/hkl/2/2103462.hkl
94431 0.016 /home/saulius/struct/cod/hkl/2/2218779.hkl
94430 0.013 /home/saulius/struct/cod/hkl/2/2227803.hkl
94427 0.015 /home/saulius/struct/cod/hkl/2/2224733.hkl
94427 0.014 /home/saulius/struct/cod/hkl/2/2225255.hkl
94427 0.014 /home/saulius/struct/cod/hkl/2/2228292.hkl
94406 0.011 /home/saulius/struct/cod/hkl/2/2228247.hkl
94391 0.012 /home/saulius/struct/cod/hkl/2/2228620.hkl
94383 0.014 /home/saulius/struct/cod/hkl/2/2016817.hkl
94368 0.012 /home/saulius/struct/cod/hkl/2/2217998.hkl
94360 0.010 /home/saulius/struct/cod/hkl/2/2223380.hkl
94332 0.011 /home/saulius/struct/cod/hkl/2/2221932.hkl
94325 0.016 /home/saulius/struct/cod/hkl/2/2225898.hkl
94325 0.016 /home/saulius/struct/cod/hkl/2/2227855.hkl
94319 0.016 /home/saulius/struct/cod/hkl/2/2221146.hkl
94312 0.012 /home/saulius/struct/cod/hkl/2/2221421.hkl
94281 0.012 /home/saulius/struct/cod/hkl/2/2225262.hkl
94279 0.017 /home/saulius/struct/cod/hkl/2/2220817.hkl
94271 0.013 /home/saulius/struct/cod/hkl/2/2223441.hkl
94261 0.015 /home/saulius/struct/cod/hkl/2/2220893.hkl
94253 0.015 /home/saulius/struct/cod/hkl/2/2219087.hkl
94242 0.016 /home/saulius/struct/cod/hkl/2/2221341.hkl
94239 0.010 /home/saulius/struct/cod/hkl/2/2223481.hkl
94235 0.012 /home/saulius/struct/cod/hkl/2/2225538.hkl
94233 0.015 /home/saulius/struct/cod/hkl/2/2219142.hkl
94232 0.014 /home/saulius/struct/cod/hkl/2/2222646.hkl
94225 0.018 /home/saulius/struct/cod/hkl/2/2221657.hkl
94216 0.011 /home/saulius/struct/cod/hkl/2/2226244.hkl
94215 0.010 /home/saulius/struct/cod/hkl/2/2017603.hkl
94212 0.012 /home/saulius/struct/cod/hkl/2/2218893.hkl
94155 0.012 /home/saulius/struct/cod/hkl/2/2221465.hkl
94153 0.016 /home/saulius/struct/cod/hkl/2/2218293.hkl
94153 0.017 /home/saulius/struct/cod/hkl/2/2224813.hkl
94140 0.012 /home/saulius/struct/cod/hkl/2/2221743.hkl
94134 0.012 /home/saulius/struct/cod/hkl/2/2218266.hkl
94107 0.010 /home/saulius/struct/cod/hkl/2/2221090.hkl
94105 0.015 /home/saulius/struct/cod/hkl/2/2017670.hkl
94082 0.011 /home/saulius/struct/cod/hkl/2/2228350.hkl
94080 0.015 /home/saulius/struct/cod/hkl/2/2016857.hkl
94077 0.011 /home/saulius/struct/cod/hkl/2/2228265.hkl
94064 0.017 /home/saulius/struct/cod/hkl/2/2103869.hkl
94061 0.016 /home/saulius/struct/cod/hkl/2/2223707.hkl
94028 0.012 /home/saulius/struct/cod/hkl/2/2226076.hkl
94024 0.011 /home/saulius/struct/cod/hkl/2/2222120.hkl
94022 0.014 /home/saulius/struct/cod/hkl/2/2221197.hkl
94015 0.016 /home/saulius/struct/cod/hkl/2/2104345.hkl
93991 0.016 /home/saulius/struct/cod/hkl/2/2225279.hkl
93989 0.014 /home/saulius/struct/cod/hkl/2/2224943.hkl
93979 0.011 /home/saulius/struct/cod/hkl/2/2224799.hkl
93976 0.012 /home/saulius/struct/cod/hkl/2/2225825.hkl
93976 0.013 /home/saulius/struct/cod/hkl/2/2226542.hkl
93973 0.013 /home/saulius/struct/cod/hkl/2/2219894.hkl
93951 0.013 /home/saulius/struct/cod/hkl/2/2220321.hkl
93950 0.012 /home/saulius/struct/cod/hkl/2/2218943.hkl
93948 0.018 /home/saulius/struct/cod/hkl/2/2225042.hkl
93942 0.012 /home/saulius/struct/cod/hkl/2/2223368.hkl
93938 0.017 /home/saulius/struct/cod/hkl/2/2219408.hkl
93932 0.012 /home/saulius/struct/cod/hkl/2/2219613.hkl
93925 0.014 /home/saulius/struct/cod/hkl/2/2218606.hkl
93917 0.015 /home/saulius/struct/cod/hkl/2/2217978.hkl
93916 0.014 /home/saulius/struct/cod/hkl/2/2220316.hkl
93913 0.010 /home/saulius/struct/cod/hkl/2/2220744.hkl
93908 0.015 /home/saulius/struct/cod/hkl/2/2103227.hkl
93894 0.011 /home/saulius/struct/cod/hkl/2/2225317.hkl
93894 0.007 /home/saulius/struct/cod/hkl/2/2226044.hkl
93875 0.009 /home/saulius/struct/cod/hkl/2/2220116.hkl
93868 0.010 /home/saulius/struct/cod/hkl/2/2220282.hkl
93867 0.011 /home/saulius/struct/cod/hkl/2/2223857.hkl
93845 0.014 /home/saulius/struct/cod/hkl/2/2221010.hkl
93838 0.012 /home/saulius/struct/cod/hkl/2/2220621.hkl
93836 0.013 /home/saulius/struct/cod/hkl/2/2225298.hkl
93817 0.017 /home/saulius/struct/cod/hkl/2/2224764.hkl
93811 0.018 /home/saulius/struct/cod/hkl/2/2224078.hkl
93804 0.014 /home/saulius/struct/cod/hkl/2/2218558.hkl
93804 0.014 /home/saulius/struct/cod/hkl/2/2218936.hkl
93802 0.015 /home/saulius/struct/cod/hkl/2/2219112.hkl
93795 0.010 /home/saulius/struct/cod/hkl/2/2224629.hkl
93783 0.015 /home/saulius/struct/cod/hkl/2/2220204.hkl
93781 0.007 /home/saulius/struct/cod/hkl/2/2224423.hkl
93777 0.032 /home/saulius/struct/cod/hkl/2/2219426.hkl
93769 0.012 /home/saulius/struct/cod/hkl/2/2225422.hkl
93764 0.016 /home/saulius/struct/cod/hkl/2/2222215.hkl
93759 0.016 /home/saulius/struct/cod/hkl/2/2222275.hkl
93759 0.014 /home/saulius/struct/cod/hkl/2/2228327.hkl
93752 0.011 /home/saulius/struct/cod/hkl/2/2104013.hkl
93752 0.013 /home/saulius/struct/cod/hkl/2/2218021.hkl
93734 0.047 /home/saulius/struct/cod/hkl/2/2016514.hkl
93729 0.016 /home/saulius/struct/cod/hkl/2/2222315.hkl
93726 0.031 /home/saulius/struct/cod/hkl/2/2228322.hkl
93711 0.017 /home/saulius/struct/cod/hkl/2/2225460.hkl
93690 0.012 /home/saulius/struct/cod/hkl/2/2219208.hkl
93684 0.013 /home/saulius/struct/cod/hkl/2/2219804.hkl
93673 0.016 /home/saulius/struct/cod/hkl/2/2219031.hkl
93654 0.016 /home/saulius/struct/cod/hkl/2/2219313.hkl
93612 0.017 /home/saulius/struct/cod/hkl/2/2228477.hkl
93610 0.016 /home/saulius/struct/cod/hkl/2/2103231.hkl
93595 0.010 /home/saulius/struct/cod/hkl/2/2103233.hkl
93571 0.018 /home/saulius/struct/cod/hkl/2/2220473.hkl
93542 0.015 /home/saulius/struct/cod/hkl/2/2226602.hkl
93530 0.013 /home/saulius/struct/cod/hkl/2/2221637.hkl
93516 0.015 /home/saulius/struct/cod/hkl/2/2016637.hkl
93504 0.017 /home/saulius/struct/cod/hkl/2/2224268.hkl
93482 0.016 /home/saulius/struct/cod/hkl/2/2218101.hkl
93481 0.016 /home/saulius/struct/cod/hkl/2/2016954.hkl
93467 0.012 /home/saulius/struct/cod/hkl/2/2222680.hkl
93464 0.015 /home/saulius/struct/cod/hkl/2/2229212.hkl
93452 0.015 /home/saulius/struct/cod/hkl/2/2227939.hkl
93451 0.015 /home/saulius/struct/cod/hkl/2/2219709.hkl
93451 0.010 /home/saulius/struct/cod/hkl/2/2223778.hkl
93407 0.016 /home/saulius/struct/cod/hkl/2/2225826.hkl
93390 0.016 /home/saulius/struct/cod/hkl/2/2221456.hkl
93382 0.012 /home/saulius/struct/cod/hkl/2/2016871.hkl
93379 0.007 /home/saulius/struct/cod/hkl/2/2224869.hkl
93373 0.010 /home/saulius/struct/cod/hkl/2/2220778.hkl
93360 0.011 /home/saulius/struct/cod/hkl/2/2222499.hkl
93340 0.011 /home/saulius/struct/cod/hkl/2/2220538.hkl
93335 0.013 /home/saulius/struct/cod/hkl/2/2228601.hkl
93334 0.012 /home/saulius/struct/cod/hkl/2/2223939.hkl
93330 0.017 /home/saulius/struct/cod/hkl/2/2225875.hkl
93316 0.015 /home/saulius/struct/cod/hkl/2/2223602.hkl
93315 0.012 /home/saulius/struct/cod/hkl/2/2228254.hkl
93304 0.013 /home/saulius/struct/cod/hkl/2/2229113.hkl
93288 0.012 /home/saulius/struct/cod/hkl/2/2218587.hkl
93277 0.018 /home/saulius/struct/cod/hkl/2/2217862.hkl
93277 0.012 /home/saulius/struct/cod/hkl/2/2219659.hkl
93264 0.020 /home/saulius/struct/cod/hkl/2/2227098.hkl
93262 0.011 /home/saulius/struct/cod/hkl/2/2221530.hkl
93253 0.015 /home/saulius/struct/cod/hkl/2/2224827.hkl
93239 0.012 /home/saulius/struct/cod/hkl/2/2226633.hkl
93237 0.016 /home/saulius/struct/cod/hkl/2/2221801.hkl
93236 0.010 /home/saulius/struct/cod/hkl/2/2223251.hkl
93222 0.010 /home/saulius/struct/cod/hkl/2/2226657.hkl
93220 0.018 /home/saulius/struct/cod/hkl/2/2220168.hkl
93202 0.011 /home/saulius/struct/cod/hkl/2/2218621.hkl
93202 0.016 /home/saulius/struct/cod/hkl/2/2228825.hkl
93186 0.016 /home/saulius/struct/cod/hkl/2/2225532.hkl
93177 0.017 /home/saulius/struct/cod/hkl/2/2223627.hkl
93135 0.012 /home/saulius/struct/cod/hkl/2/2104210.hkl
93119 0.010 /home/saulius/struct/cod/hkl/2/2227073.hkl
93115 0.018 /home/saulius/struct/cod/hkl/2/2220457.hkl
93111 0.009 /home/saulius/struct/cod/hkl/2/2218079.hkl
93111 0.015 /home/saulius/struct/cod/hkl/2/2225754.hkl
93096 0.017 /home/saulius/struct/cod/hkl/2/2017388.hkl
93091 0.011 /home/saulius/struct/cod/hkl/2/2225091.hkl
93089 0.010 /home/saulius/struct/cod/hkl/2/2226808.hkl
93077 0.015 /home/saulius/struct/cod/hkl/2/2220039.hkl
93074 0.014 /home/saulius/struct/cod/hkl/2/2222136.hkl
93069 0.007 /home/saulius/struct/cod/hkl/2/2220377.hkl
93069 0.014 /home/saulius/struct/cod/hkl/2/2228397.hkl
93050 0.010 /home/saulius/struct/cod/hkl/2/2218254.hkl
93046 0.017 /home/saulius/struct/cod/hkl/2/2220064.hkl
93046 0.014 /home/saulius/struct/cod/hkl/2/2226713.hkl
93041 0.013 /home/saulius/struct/cod/hkl/2/2219778.hkl
93036 0.010 /home/saulius/struct/cod/hkl/2/2016542.hkl
93002 0.015 /home/saulius/struct/cod/hkl/2/2224138.hkl
93001 0.014 /home/saulius/struct/cod/hkl/2/2227005.hkl
92992 0.013 /home/saulius/struct/cod/hkl/2/2223104.hkl
92988 0.015 /home/saulius/struct/cod/hkl/2/2227002.hkl
92982 0.016 /home/saulius/struct/cod/hkl/2/2228212.hkl
92970 0.016 /home/saulius/struct/cod/hkl/2/2226780.hkl
92957 0.011 /home/saulius/struct/cod/hkl/2/2228204.hkl
92913 0.011 /home/saulius/struct/cod/hkl/2/2226654.hkl
92911 0.010 /home/saulius/struct/cod/hkl/2/2226505.hkl
92902 0.015 /home/saulius/struct/cod/hkl/2/2222240.hkl
92882 0.013 /home/saulius/struct/cod/hkl/2/2017912.hkl
92870 0.013 /home/saulius/struct/cod/hkl/2/2224248.hkl
92852 0.016 /home/saulius/struct/cod/hkl/2/2227720.hkl
92839 0.013 /home/saulius/struct/cod/hkl/2/2017930.hkl
92813 0.017 /home/saulius/struct/cod/hkl/2/2219492.hkl
92788 0.017 /home/saulius/struct/cod/hkl/2/2017818.hkl
92787 0.012 /home/saulius/struct/cod/hkl/2/2016749.hkl
92783 0.018 /home/saulius/struct/cod/hkl/2/2217798.hkl
92768 0.014 /home/saulius/struct/cod/hkl/2/2226603.hkl
92760 0.016 /home/saulius/struct/cod/hkl/2/2228066.hkl
92759 0.015 /home/saulius/struct/cod/hkl/2/2222834.hkl
92742 0.016 /home/saulius/struct/cod/hkl/2/2218283.hkl
92714 0.009 /home/saulius/struct/cod/hkl/2/2218451.hkl
92713 0.014 /home/saulius/struct/cod/hkl/2/2225320.hkl
92712 0.014 /home/saulius/struct/cod/hkl/2/2228871.hkl
92710 0.015 /home/saulius/struct/cod/hkl/2/2228421.hkl
92708 0.034 /home/saulius/struct/cod/hkl/2/2223948.hkl
92702 0.012 /home/saulius/struct/cod/hkl/2/2225178.hkl
92692 0.012 /home/saulius/struct/cod/hkl/2/2217917.hkl
92678 0.014 /home/saulius/struct/cod/hkl/2/2016919.hkl
92678 0.033 /home/saulius/struct/cod/hkl/2/2228966.hkl
92653 0.018 /home/saulius/struct/cod/hkl/2/2224066.hkl
92645 0.013 /home/saulius/struct/cod/hkl/2/2104081.hkl
92640 0.017 /home/saulius/struct/cod/hkl/2/2223362.hkl
92631 0.017 /home/saulius/struct/cod/hkl/2/2223620.hkl
92620 0.012 /home/saulius/struct/cod/hkl/2/2220317.hkl
92612 0.011 /home/saulius/struct/cod/hkl/2/2221063.hkl
92611 0.010 /home/saulius/struct/cod/hkl/2/2218896.hkl
92584 0.015 /home/saulius/struct/cod/hkl/2/2227389.hkl
92582 0.010 /home/saulius/struct/cod/hkl/2/2220192.hkl
92572 0.011 /home/saulius/struct/cod/hkl/2/2226559.hkl
92571 0.011 /home/saulius/struct/cod/hkl/2/2017828.hkl
92546 0.013 /home/saulius/struct/cod/hkl/2/2217720.hkl
92544 0.012 /home/saulius/struct/cod/hkl/2/2226735.hkl
92542 0.016 /home/saulius/struct/cod/hkl/2/2226373.hkl
92538 0.010 /home/saulius/struct/cod/hkl/2/2228862.hkl
92524 0.013 /home/saulius/struct/cod/hkl/2/2220070.hkl
92514 0.017 /home/saulius/struct/cod/hkl/2/2226540.hkl
92514 0.013 /home/saulius/struct/cod/hkl/2/2228891.hkl
92508 0.012 /home/saulius/struct/cod/hkl/2/2017129.hkl
92500 0.012 /home/saulius/struct/cod/hkl/2/2103282.hkl
92494 0.014 /home/saulius/struct/cod/hkl/2/2220545.hkl
92493 0.016 /home/saulius/struct/cod/hkl/2/2223518.hkl
92482 0.017 /home/saulius/struct/cod/hkl/2/2228649.hkl
92448 0.014 /home/saulius/struct/cod/hkl/2/2222194.hkl
92439 0.012 /home/saulius/struct/cod/hkl/2/2218121.hkl
92429 0.010 /home/saulius/struct/cod/hkl/2/2227092.hkl
92392 0.013 /home/saulius/struct/cod/hkl/2/2220508.hkl
92387 0.016 /home/saulius/struct/cod/hkl/2/2220322.hkl
92386 0.011 /home/saulius/struct/cod/hkl/2/2226827.hkl
92384 0.017 /home/saulius/struct/cod/hkl/2/2223173.hkl
92377 0.016 /home/saulius/struct/cod/hkl/2/2224750.hkl
92366 0.015 /home/saulius/struct/cod/hkl/2/2224098.hkl
92355 0.016 /home/saulius/struct/cod/hkl/2/2218085.hkl
92353 0.016 /home/saulius/struct/cod/hkl/2/2225431.hkl
92334 0.016 /home/saulius/struct/cod/hkl/2/2228311.hkl
92325 0.012 /home/saulius/struct/cod/hkl/2/2220647.hkl
92316 0.016 /home/saulius/struct/cod/hkl/2/2225784.hkl
92306 0.014 /home/saulius/struct/cod/hkl/2/2225744.hkl
92303 0.013 /home/saulius/struct/cod/hkl/2/2229020.hkl
92301 0.016 /home/saulius/struct/cod/hkl/2/2219821.hkl
92301 0.010 /home/saulius/struct/cod/hkl/2/2220671.hkl
92291 0.012 /home/saulius/struct/cod/hkl/2/2223274.hkl
92286 0.014 /home/saulius/struct/cod/hkl/2/2221820.hkl
92276 0.009 /home/saulius/struct/cod/hkl/2/2219583.hkl
92275 0.013 /home/saulius/struct/cod/hkl/2/2227224.hkl
92255 0.016 /home/saulius/struct/cod/hkl/2/2219528.hkl
92229 0.015 /home/saulius/struct/cod/hkl/2/2221938.hkl
92207 0.016 /home/saulius/struct/cod/hkl/2/2220333.hkl
92170 0.014 /home/saulius/struct/cod/hkl/2/2227834.hkl
92156 0.012 /home/saulius/struct/cod/hkl/2/2222516.hkl
92152 0.009 /home/saulius/struct/cod/hkl/2/2219325.hkl
92151 0.015 /home/saulius/struct/cod/hkl/2/2223783.hkl
92150 0.013 /home/saulius/struct/cod/hkl/2/2229062.hkl
92133 0.012 /home/saulius/struct/cod/hkl/2/2221033.hkl
92118 0.014 /home/saulius/struct/cod/hkl/2/2219240.hkl
92108 0.015 /home/saulius/struct/cod/hkl/2/2218003.hkl
92097 0.011 /home/saulius/struct/cod/hkl/2/2220007.hkl
92073 0.017 /home/saulius/struct/cod/hkl/2/2222523.hkl
92068 0.011 /home/saulius/struct/cod/hkl/2/2229096.hkl
92067 0.014 /home/saulius/struct/cod/hkl/2/2222178.hkl
92062 0.010 /home/saulius/struct/cod/hkl/2/2218421.hkl
92058 0.015 /home/saulius/struct/cod/hkl/2/2221825.hkl
92056 0.012 /home/saulius/struct/cod/hkl/2/2222707.hkl
92055 0.015 /home/saulius/struct/cod/hkl/2/2224046.hkl
92050 0.015 /home/saulius/struct/cod/hkl/2/2225529.hkl
92040 0.012 /home/saulius/struct/cod/hkl/2/2104204.hkl
92031 0.017 /home/saulius/struct/cod/hkl/2/2221452.hkl
92031 0.010 /home/saulius/struct/cod/hkl/2/2224363.hkl
92022 0.013 /home/saulius/struct/cod/hkl/2/2222823.hkl
92016 0.009 /home/saulius/struct/cod/hkl/2/2219557.hkl
92014 0.016 /home/saulius/struct/cod/hkl/2/2221744.hkl
92008 0.010 /home/saulius/struct/cod/hkl/2/2228132.hkl
92002 0.017 /home/saulius/struct/cod/hkl/2/2227119.hkl
92000 0.018 /home/saulius/struct/cod/hkl/2/2226300.hkl
92000 0.017 /home/saulius/struct/cod/hkl/2/2227457.hkl
91993 0.012 /home/saulius/struct/cod/hkl/2/2229266.hkl
91989 0.015 /home/saulius/struct/cod/hkl/2/2221560.hkl
91989 0.037 /home/saulius/struct/cod/hkl/2/2226417.hkl
91964 0.018 /home/saulius/struct/cod/hkl/2/2221381.hkl
91953 0.016 /home/saulius/struct/cod/hkl/2/2221435.hkl
91931 0.022 /home/saulius/struct/cod/hkl/2/2224814.hkl
91915 0.012 /home/saulius/struct/cod/hkl/2/2218819.hkl
91894 0.017 /home/saulius/struct/cod/hkl/2/2224692.hkl
91890 0.010 /home/saulius/struct/cod/hkl/2/2223385.hkl
91878 0.013 /home/saulius/struct/cod/hkl/2/2017617.hkl
91872 0.016 /home/saulius/struct/cod/hkl/2/2221917.hkl
91853 0.083 /home/saulius/struct/cod/hkl/2/2222411.hkl
91849 0.015 /home/saulius/struct/cod/hkl/2/2227607.hkl
91842 0.013 /home/saulius/struct/cod/hkl/2/2218772.hkl
91829 0.017 /home/saulius/struct/cod/hkl/2/2220767.hkl
91828 0.013 /home/saulius/struct/cod/hkl/2/2226102.hkl
91824 0.010 /home/saulius/struct/cod/hkl/2/2220672.hkl
91823 0.014 /home/saulius/struct/cod/hkl/2/2223821.hkl
91820 0.014 /home/saulius/struct/cod/hkl/2/2225934.hkl
91818 0.015 /home/saulius/struct/cod/hkl/2/2219908.hkl
91813 0.011 /home/saulius/struct/cod/hkl/2/2225405.hkl
91788 0.013 /home/saulius/struct/cod/hkl/2/2016496.hkl
91768 0.018 /home/saulius/struct/cod/hkl/2/2228534.hkl
91762 0.010 /home/saulius/struct/cod/hkl/2/2220055.hkl
91762 0.011 /home/saulius/struct/cod/hkl/2/2223401.hkl
91755 0.012 /home/saulius/struct/cod/hkl/2/2227885.hkl
91753 0.011 /home/saulius/struct/cod/hkl/2/2224147.hkl
91750 0.018 /home/saulius/struct/cod/hkl/2/2017477.hkl
91745 0.017 /home/saulius/struct/cod/hkl/2/2228744.hkl
91743 0.018 /home/saulius/struct/cod/hkl/2/2219561.hkl
91731 0.009 /home/saulius/struct/cod/hkl/2/2223273.hkl
91722 0.012 /home/saulius/struct/cod/hkl/2/2017061.hkl
91715 0.010 /home/saulius/struct/cod/hkl/2/2220540.hkl
91714 0.012 /home/saulius/struct/cod/hkl/2/2228881.hkl
91711 0.017 /home/saulius/struct/cod/hkl/2/2218145.hkl
91705 0.011 /home/saulius/struct/cod/hkl/2/2229145.hkl
91688 0.011 /home/saulius/struct/cod/hkl/2/2220693.hkl
91683 0.009 /home/saulius/struct/cod/hkl/2/2223164.hkl
91681 0.010 /home/saulius/struct/cod/hkl/2/2228498.hkl
91679 0.010 /home/saulius/struct/cod/hkl/2/2226266.hkl
91674 0.016 /home/saulius/struct/cod/hkl/2/2221387.hkl
91673 0.016 /home/saulius/struct/cod/hkl/2/2219520.hkl
91672 0.016 /home/saulius/struct/cod/hkl/2/2226043.hkl
91665 0.012 /home/saulius/struct/cod/hkl/2/2221128.hkl
91665 0.010 /home/saulius/struct/cod/hkl/2/2226368.hkl
91664 0.018 /home/saulius/struct/cod/hkl/2/2226010.hkl
91643 0.012 /home/saulius/struct/cod/hkl/2/2218000.hkl
91640 0.012 /home/saulius/struct/cod/hkl/2/2104332.hkl
91625 0.008 /home/saulius/struct/cod/hkl/2/2016540.hkl
91624 0.010 /home/saulius/struct/cod/hkl/2/2226212.hkl
91623 0.017 /home/saulius/struct/cod/hkl/2/2219864.hkl
91609 0.015 /home/saulius/struct/cod/hkl/2/2226911.hkl
91598 0.013 /home/saulius/struct/cod/hkl/2/2016778.hkl
91589 0.012 /home/saulius/struct/cod/hkl/2/2218218.hkl
91570 0.013 /home/saulius/struct/cod/hkl/2/2223035.hkl
91568 0.014 /home/saulius/struct/cod/hkl/2/2223625.hkl
91559 0.010 /home/saulius/struct/cod/hkl/2/2225837.hkl
91558 0.017 /home/saulius/struct/cod/hkl/2/2229012.hkl
91525 0.015 /home/saulius/struct/cod/hkl/2/2228899.hkl
91519 0.013 /home/saulius/struct/cod/hkl/2/2103699.hkl
91519 0.018 /home/saulius/struct/cod/hkl/2/2224686.hkl
91466 0.011 /home/saulius/struct/cod/hkl/2/2228237.hkl
91448 0.015 /home/saulius/struct/cod/hkl/2/2226139.hkl
91433 0.009 /home/saulius/struct/cod/hkl/2/2222746.hkl
91430 0.013 /home/saulius/struct/cod/hkl/2/2225841.hkl
91421 0.016 /home/saulius/struct/cod/hkl/2/2221668.hkl
91410 0.012 /home/saulius/struct/cod/hkl/2/2226627.hkl
91406 0.011 /home/saulius/struct/cod/hkl/2/2220434.hkl
91399 0.012 /home/saulius/struct/cod/hkl/2/2228770.hkl
91392 0.012 /home/saulius/struct/cod/hkl/2/2227878.hkl
91378 0.018 /home/saulius/struct/cod/hkl/2/2300127.hkl
91372 0.014 /home/saulius/struct/cod/hkl/2/2227231.hkl
91363 0.017 /home/saulius/struct/cod/hkl/2/2220970.hkl
91360 0.013 /home/saulius/struct/cod/hkl/2/2228467.hkl
91354 0.012 /home/saulius/struct/cod/hkl/2/2225943.hkl
91351 0.010 /home/saulius/struct/cod/hkl/2/2220135.hkl
91312 0.013 /home/saulius/struct/cod/hkl/2/2221905.hkl
91308 0.013 /home/saulius/struct/cod/hkl/2/2218177.hkl
91307 0.016 /home/saulius/struct/cod/hkl/2/2221634.hkl
91306 0.013 /home/saulius/struct/cod/hkl/2/2218860.hkl
91300 0.013 /home/saulius/struct/cod/hkl/2/2225865.hkl
91288 0.009 /home/saulius/struct/cod/hkl/2/2226340.hkl
91262 0.015 /home/saulius/struct/cod/hkl/2/2226888.hkl
91258 0.018 /home/saulius/struct/cod/hkl/2/2225690.hkl
91251 0.011 /home/saulius/struct/cod/hkl/2/2223897.hkl
91250 0.018 /home/saulius/struct/cod/hkl/2/2221795.hkl
91249 0.013 /home/saulius/struct/cod/hkl/2/2016705.hkl
91245 0.010 /home/saulius/struct/cod/hkl/2/2225388.hkl
91223 0.012 /home/saulius/struct/cod/hkl/2/2219111.hkl
91219 0.017 /home/saulius/struct/cod/hkl/2/2017882.hkl
91212 0.011 /home/saulius/struct/cod/hkl/2/2219705.hkl
91205 0.016 /home/saulius/struct/cod/hkl/2/2224033.hkl
91198 0.014 /home/saulius/struct/cod/hkl/2/2219939.hkl
91184 0.014 /home/saulius/struct/cod/hkl/2/2224476.hkl
91182 0.016 /home/saulius/struct/cod/hkl/2/2221829.hkl
91164 0.013 /home/saulius/struct/cod/hkl/2/2229228.hkl
91146 0.017 /home/saulius/struct/cod/hkl/2/2226585.hkl
91146 0.016 /home/saulius/struct/cod/hkl/2/2228412.hkl
91144 0.015 /home/saulius/struct/cod/hkl/2/2219071.hkl
91138 0.018 /home/saulius/struct/cod/hkl/2/2224116.hkl
91122 0.009 /home/saulius/struct/cod/hkl/2/2222829.hkl
91118 0.014 /home/saulius/struct/cod/hkl/2/2016876.hkl
91114 0.011 /home/saulius/struct/cod/hkl/2/2220802.hkl
91108 0.018 /home/saulius/struct/cod/hkl/2/2218501.hkl
91102 0.014 /home/saulius/struct/cod/hkl/2/2218466.hkl
91095 0.018 /home/saulius/struct/cod/hkl/2/2228174.hkl
91093 0.039 /home/saulius/struct/cod/hkl/2/2219592.hkl
91092 0.017 /home/saulius/struct/cod/hkl/2/2219877.hkl
91085 0.013 /home/saulius/struct/cod/hkl/2/2227652.hkl
91078 0.036 /home/saulius/struct/cod/hkl/2/2222268.hkl
91055 0.015 /home/saulius/struct/cod/hkl/2/2219404.hkl
91055 0.012 /home/saulius/struct/cod/hkl/2/2228112.hkl
91031 0.012 /home/saulius/struct/cod/hkl/2/2103962.hkl
91013 0.011 /home/saulius/struct/cod/hkl/2/2217709.hkl
91003 0.011 /home/saulius/struct/cod/hkl/2/2225928.hkl
90984 0.017 /home/saulius/struct/cod/hkl/2/2223118.hkl
90983 0.013 /home/saulius/struct/cod/hkl/2/2225661.hkl
90980 0.016 /home/saulius/struct/cod/hkl/2/2017291.hkl
90971 0.017 /home/saulius/struct/cod/hkl/2/2225109.hkl
90969 0.014 /home/saulius/struct/cod/hkl/2/2226352.hkl
90963 0.010 /home/saulius/struct/cod/hkl/2/2222370.hkl
90952 0.012 /home/saulius/struct/cod/hkl/2/2223835.hkl
90941 0.009 /home/saulius/struct/cod/hkl/2/2221202.hkl
90935 0.011 /home/saulius/struct/cod/hkl/2/2229107.hkl
90921 0.013 /home/saulius/struct/cod/hkl/2/2220001.hkl
90917 0.015 /home/saulius/struct/cod/hkl/2/2226235.hkl
90906 0.010 /home/saulius/struct/cod/hkl/2/2221639.hkl
90890 0.014 /home/saulius/struct/cod/hkl/2/2103694.hkl
90878 0.014 /home/saulius/struct/cod/hkl/2/2220676.hkl
90862 0.012 /home/saulius/struct/cod/hkl/2/2223194.hkl
90861 0.010 /home/saulius/struct/cod/hkl/2/2218746.hkl
90836 0.017 /home/saulius/struct/cod/hkl/2/2219076.hkl
90830 0.017 /home/saulius/struct/cod/hkl/2/2220887.hkl
90830 0.014 /home/saulius/struct/cod/hkl/2/2223781.hkl
90816 0.016 /home/saulius/struct/cod/hkl/2/2221265.hkl
90816 0.014 /home/saulius/struct/cod/hkl/2/2224945.hkl
90815 0.012 /home/saulius/struct/cod/hkl/2/2103265.hkl
90796 0.007 /home/saulius/struct/cod/hkl/2/2226824.hkl
90792 0.014 /home/saulius/struct/cod/hkl/2/2017122.hkl
90789 0.011 /home/saulius/struct/cod/hkl/2/2222824.hkl
90752 0.012 /home/saulius/struct/cod/hkl/2/2219745.hkl
90723 0.011 /home/saulius/struct/cod/hkl/2/2224934.hkl
90720 0.013 /home/saulius/struct/cod/hkl/2/2016771.hkl
90720 0.012 /home/saulius/struct/cod/hkl/2/2221610.hkl
90720 0.011 /home/saulius/struct/cod/hkl/2/2227910.hkl
90674 0.008 /home/saulius/struct/cod/hkl/2/2219497.hkl
90671 0.015 /home/saulius/struct/cod/hkl/2/2218291.hkl
90664 0.015 /home/saulius/struct/cod/hkl/2/2222517.hkl
90654 0.014 /home/saulius/struct/cod/hkl/2/2219638.hkl
90652 0.012 /home/saulius/struct/cod/hkl/2/2222519.hkl
90650 0.011 /home/saulius/struct/cod/hkl/2/2228668.hkl
90644 0.015 /home/saulius/struct/cod/hkl/2/2223918.hkl
90637 0.016 /home/saulius/struct/cod/hkl/2/2223880.hkl
90600 0.015 /home/saulius/struct/cod/hkl/2/2226899.hkl
90599 0.012 /home/saulius/struct/cod/hkl/2/2227410.hkl
90598 0.015 /home/saulius/struct/cod/hkl/2/2227563.hkl
90577 0.011 /home/saulius/struct/cod/hkl/2/2227244.hkl
90570 0.014 /home/saulius/struct/cod/hkl/2/2222883.hkl
90569 0.014 /home/saulius/struct/cod/hkl/2/2218347.hkl
90564 0.017 /home/saulius/struct/cod/hkl/2/2226693.hkl
90562 0.015 /home/saulius/struct/cod/hkl/2/2227239.hkl
90558 0.018 /home/saulius/struct/cod/hkl/2/2218883.hkl
90543 0.017 /home/saulius/struct/cod/hkl/2/2221271.hkl
90526 0.011 /home/saulius/struct/cod/hkl/2/2219342.hkl
90522 0.017 /home/saulius/struct/cod/hkl/2/2225597.hkl
90496 0.011 /home/saulius/struct/cod/hkl/2/2220448.hkl
90480 0.017 /home/saulius/struct/cod/hkl/2/2226176.hkl
90478 0.017 /home/saulius/struct/cod/hkl/2/2226063.hkl
90467 0.011 /home/saulius/struct/cod/hkl/2/2225564.hkl
90463 0.016 /home/saulius/struct/cod/hkl/2/2220063.hkl
90447 0.012 /home/saulius/struct/cod/hkl/2/2226535.hkl
90442 0.011 /home/saulius/struct/cod/hkl/2/2219618.hkl
90441 0.018 /home/saulius/struct/cod/hkl/2/2217861.hkl
90426 0.013 /home/saulius/struct/cod/hkl/2/2225687.hkl
90424 0.011 /home/saulius/struct/cod/hkl/2/2228145.hkl
90423 0.010 /home/saulius/struct/cod/hkl/2/2220833.hkl
90417 0.012 /home/saulius/struct/cod/hkl/2/2017468.hkl
90406 0.013 /home/saulius/struct/cod/hkl/2/2223021.hkl
90397 0.019 /home/saulius/struct/cod/hkl/2/2229217.hkl
90383 0.011 /home/saulius/struct/cod/hkl/2/2222123.hkl
90372 0.009 /home/saulius/struct/cod/hkl/2/2225306.hkl
90369 0.016 /home/saulius/struct/cod/hkl/2/2220780.hkl
90351 0.017 /home/saulius/struct/cod/hkl/2/2227586.hkl
90351 0.011 /home/saulius/struct/cod/hkl/2/2229271.hkl
90343 0.010 /home/saulius/struct/cod/hkl/2/2218353.hkl
90336 0.011 /home/saulius/struct/cod/hkl/2/2221716.hkl
90323 0.011 /home/saulius/struct/cod/hkl/2/2225451.hkl
90322 0.018 /home/saulius/struct/cod/hkl/2/2219422.hkl
90322 0.013 /home/saulius/struct/cod/hkl/2/2220885.hkl
90299 0.010 /home/saulius/struct/cod/hkl/2/2218390.hkl
90296 0.012 /home/saulius/struct/cod/hkl/2/2220828.hkl
90274 0.016 /home/saulius/struct/cod/hkl/2/2225226.hkl
90267 0.015 /home/saulius/struct/cod/hkl/2/2223095.hkl
90266 0.018 /home/saulius/struct/cod/hkl/2/2227255.hkl
90262 0.039 /home/saulius/struct/cod/hkl/2/2221748.hkl
90257 0.011 /home/saulius/struct/cod/hkl/2/2225809.hkl
90253 0.017 /home/saulius/struct/cod/hkl/2/2226903.hkl
90251 0.027 /home/saulius/struct/cod/hkl/2/2225352.hkl
90231 0.010 /home/saulius/struct/cod/hkl/2/2225957.hkl
90203 0.012 /home/saulius/struct/cod/hkl/2/2017858.hkl
90191 0.017 /home/saulius/struct/cod/hkl/2/2104657.hkl
90184 0.015 /home/saulius/struct/cod/hkl/2/2226666.hkl
90184 0.013 /home/saulius/struct/cod/hkl/2/2227816.hkl
90170 0.014 /home/saulius/struct/cod/hkl/2/2217836.hkl
90167 0.009 /home/saulius/struct/cod/hkl/2/2225503.hkl
90158 0.014 /home/saulius/struct/cod/hkl/2/2226641.hkl
90156 0.010 /home/saulius/struct/cod/hkl/2/2225801.hkl
90149 0.015 /home/saulius/struct/cod/hkl/2/2220254.hkl
90094 0.017 /home/saulius/struct/cod/hkl/2/2221595.hkl
90093 0.016 /home/saulius/struct/cod/hkl/2/2217975.hkl
90090 0.017 /home/saulius/struct/cod/hkl/2/2103230.hkl
90063 0.010 /home/saulius/struct/cod/hkl/2/2016770.hkl
90062 0.011 /home/saulius/struct/cod/hkl/2/2220905.hkl
90057 0.010 /home/saulius/struct/cod/hkl/2/2219038.hkl
90057 0.007 /home/saulius/struct/cod/hkl/2/2227562.hkl
90047 0.030 /home/saulius/struct/cod/hkl/2/2017594.hkl
90033 0.011 /home/saulius/struct/cod/hkl/2/2017553.hkl
90031 0.012 /home/saulius/struct/cod/hkl/2/2223884.hkl
89995 0.016 /home/saulius/struct/cod/hkl/2/2017242.hkl
89976 0.014 /home/saulius/struct/cod/hkl/2/2219514.hkl
89968 0.017 /home/saulius/struct/cod/hkl/2/2218004.hkl
89953 0.016 /home/saulius/struct/cod/hkl/2/2222554.hkl
89945 0.010 /home/saulius/struct/cod/hkl/2/2221367.hkl
89940 0.016 /home/saulius/struct/cod/hkl/2/2226181.hkl
89934 0.016 /home/saulius/struct/cod/hkl/2/2016652.hkl
89930 0.010 /home/saulius/struct/cod/hkl/2/2103438.hkl
89905 0.015 /home/saulius/struct/cod/hkl/2/2220799.hkl
89903 0.012 /home/saulius/struct/cod/hkl/2/2223459.hkl
89901 0.017 /home/saulius/struct/cod/hkl/2/2224612.hkl
89890 0.011 /home/saulius/struct/cod/hkl/2/2016978.hkl
89850 0.013 /home/saulius/struct/cod/hkl/2/2228875.hkl
89841 0.016 /home/saulius/struct/cod/hkl/2/2225945.hkl
89834 0.015 /home/saulius/struct/cod/hkl/2/2228779.hkl
89829 0.014 /home/saulius/struct/cod/hkl/2/2017375.hkl
89800 0.014 /home/saulius/struct/cod/hkl/2/2223248.hkl
89784 0.011 /home/saulius/struct/cod/hkl/2/2016994.hkl
89771 0.010 /home/saulius/struct/cod/hkl/2/2222046.hkl
89768 0.013 /home/saulius/struct/cod/hkl/2/2227008.hkl
89754 0.015 /home/saulius/struct/cod/hkl/2/2016760.hkl
89734 0.015 /home/saulius/struct/cod/hkl/2/2226453.hkl
89718 0.014 /home/saulius/struct/cod/hkl/2/2223263.hkl
89690 0.010 /home/saulius/struct/cod/hkl/2/2226224.hkl
89660 0.012 /home/saulius/struct/cod/hkl/2/2104781.hkl
89657 0.015 /home/saulius/struct/cod/hkl/2/2228087.hkl
89652 0.016 /home/saulius/struct/cod/hkl/2/2221436.hkl
89647 0.017 /home/saulius/struct/cod/hkl/2/2017123.hkl
89643 0.010 /home/saulius/struct/cod/hkl/2/2219104.hkl
89633 0.012 /home/saulius/struct/cod/hkl/2/2016497.hkl
89630 0.010 /home/saulius/struct/cod/hkl/2/2228569.hkl
89623 0.013 /home/saulius/struct/cod/hkl/2/2226091.hkl
89600 0.017 /home/saulius/struct/cod/hkl/2/2222784.hkl
89579 0.016 /home/saulius/struct/cod/hkl/2/2225698.hkl
89575 0.009 /home/saulius/struct/cod/hkl/2/2228027.hkl
89567 0.017 /home/saulius/struct/cod/hkl/2/2104859.hkl
89561 0.011 /home/saulius/struct/cod/hkl/2/2017970.hkl
89553 0.017 /home/saulius/struct/cod/hkl/2/2223577.hkl
89546 0.007 /home/saulius/struct/cod/hkl/2/2220300.hkl
89536 0.031 /home/saulius/struct/cod/hkl/2/2221408.hkl
89530 0.013 /home/saulius/struct/cod/hkl/2/2224322.hkl
89525 0.013 /home/saulius/struct/cod/hkl/2/2218309.hkl
89525 0.012 /home/saulius/struct/cod/hkl/2/2223662.hkl
89519 0.015 /home/saulius/struct/cod/hkl/2/2017278.hkl
89516 0.016 /home/saulius/struct/cod/hkl/2/2228049.hkl
89503 0.016 /home/saulius/struct/cod/hkl/2/2221942.hkl
89500 0.011 /home/saulius/struct/cod/hkl/2/2225506.hkl
89491 0.011 /home/saulius/struct/cod/hkl/2/2017886.hkl
89463 0.013 /home/saulius/struct/cod/hkl/2/2223650.hkl
89450 0.010 /home/saulius/struct/cod/hkl/2/2222280.hkl
89441 0.013 /home/saulius/struct/cod/hkl/2/2224647.hkl
89434 0.017 /home/saulius/struct/cod/hkl/2/2225512.hkl
89418 0.011 /home/saulius/struct/cod/hkl/2/2226501.hkl
89415 0.014 /home/saulius/struct/cod/hkl/2/2224803.hkl
89401 0.038 /home/saulius/struct/cod/hkl/2/2017632.hkl
89387 0.016 /home/saulius/struct/cod/hkl/2/2219846.hkl
89379 0.012 /home/saulius/struct/cod/hkl/2/2223468.hkl
89373 0.020 /home/saulius/struct/cod/hkl/2/2219077.hkl
89354 0.015 /home/saulius/struct/cod/hkl/2/2221080.hkl
89352 0.013 /home/saulius/struct/cod/hkl/2/2222656.hkl
89350 0.016 /home/saulius/struct/cod/hkl/2/2017602.hkl
89338 0.011 /home/saulius/struct/cod/hkl/2/2221460.hkl
89336 0.014 /home/saulius/struct/cod/hkl/2/2016914.hkl
89317 0.014 /home/saulius/struct/cod/hkl/2/2016602.hkl
89315 0.016 /home/saulius/struct/cod/hkl/2/2226963.hkl
89312 0.015 /home/saulius/struct/cod/hkl/2/2222717.hkl
89296 0.014 /home/saulius/struct/cod/hkl/2/2224758.hkl
89255 0.016 /home/saulius/struct/cod/hkl/2/2218381.hkl
89231 0.014 /home/saulius/struct/cod/hkl/2/2226481.hkl
89221 0.017 /home/saulius/struct/cod/hkl/2/2228914.hkl
89192 0.017 /home/saulius/struct/cod/hkl/2/2224112.hkl
89192 0.013 /home/saulius/struct/cod/hkl/2/2226723.hkl
89191 0.013 /home/saulius/struct/cod/hkl/2/2219074.hkl
89187 0.014 /home/saulius/struct/cod/hkl/2/2228849.hkl
89182 0.016 /home/saulius/struct/cod/hkl/2/2218076.hkl
89175 0.015 /home/saulius/struct/cod/hkl/2/2228059.hkl
89173 0.012 /home/saulius/struct/cod/hkl/2/2103152.hkl
89172 0.016 /home/saulius/struct/cod/hkl/2/2225962.hkl
89169 0.015 /home/saulius/struct/cod/hkl/2/2017947.hkl
89165 0.014 /home/saulius/struct/cod/hkl/2/2219239.hkl
89132 0.017 /home/saulius/struct/cod/hkl/2/2223413.hkl
89126 0.011 /home/saulius/struct/cod/hkl/2/2219153.hkl
89122 0.016 /home/saulius/struct/cod/hkl/2/2227387.hkl
89120 0.015 /home/saulius/struct/cod/hkl/2/2017481.hkl
89109 0.014 /home/saulius/struct/cod/hkl/2/2224664.hkl
89098 0.015 /home/saulius/struct/cod/hkl/2/2221406.hkl
89098 0.016 /home/saulius/struct/cod/hkl/2/2227749.hkl
89094 0.015 /home/saulius/struct/cod/hkl/2/2220004.hkl
89085 0.013 /home/saulius/struct/cod/hkl/2/2218153.hkl
89078 0.010 /home/saulius/struct/cod/hkl/2/2218456.hkl
89076 0.012 /home/saulius/struct/cod/hkl/2/2104879.hkl
89075 0.015 /home/saulius/struct/cod/hkl/2/2223407.hkl
89056 0.018 /home/saulius/struct/cod/hkl/2/2227911.hkl
89052 0.011 /home/saulius/struct/cod/hkl/2/2228829.hkl
89005 0.010 /home/saulius/struct/cod/hkl/2/2221918.hkl
89004 0.011 /home/saulius/struct/cod/hkl/2/2220280.hkl
88991 0.016 /home/saulius/struct/cod/hkl/2/2223025.hkl
88976 0.012 /home/saulius/struct/cod/hkl/2/2017133.hkl
88975 0.012 /home/saulius/struct/cod/hkl/2/2218624.hkl
88967 0.015 /home/saulius/struct/cod/hkl/2/2219372.hkl
88963 0.067 /home/saulius/struct/cod/hkl/2/2017338.hkl
88949 0.016 /home/saulius/struct/cod/hkl/2/2218802.hkl
88940 0.013 /home/saulius/struct/cod/hkl/2/2103151.hkl
88938 0.064 /home/saulius/struct/cod/hkl/2/2225518.hkl
88929 0.019 /home/saulius/struct/cod/hkl/2/2219611.hkl
88904 0.015 /home/saulius/struct/cod/hkl/2/2221032.hkl
88896 0.015 /home/saulius/struct/cod/hkl/2/2226951.hkl
88865 0.016 /home/saulius/struct/cod/hkl/2/2220803.hkl
88860 0.031 /home/saulius/struct/cod/hkl/2/2220145.hkl
88849 0.022 /home/saulius/struct/cod/hkl/2/2017929.hkl
88847 0.029 /home/saulius/struct/cod/hkl/2/2227508.hkl
88845 0.015 /home/saulius/struct/cod/hkl/2/2227636.hkl
88835 0.020 /home/saulius/struct/cod/hkl/2/2224819.hkl
88832 0.016 /home/saulius/struct/cod/hkl/2/2221093.hkl
88829 0.022 /home/saulius/struct/cod/hkl/2/2220003.hkl
88824 0.039 /home/saulius/struct/cod/hkl/2/2225309.hkl
88819 0.044 /home/saulius/struct/cod/hkl/2/2221240.hkl
88812 0.017 /home/saulius/struct/cod/hkl/2/2225830.hkl
88797 0.016 /home/saulius/struct/cod/hkl/2/2223996.hkl
88771 0.010 /home/saulius/struct/cod/hkl/2/2217908.hkl
88748 0.011 /home/saulius/struct/cod/hkl/2/2221148.hkl
88739 0.011 /home/saulius/struct/cod/hkl/2/2016550.hkl
88738 0.011 /home/saulius/struct/cod/hkl/2/2223645.hkl
88736 0.015 /home/saulius/struct/cod/hkl/2/2222813.hkl
88733 0.015 /home/saulius/struct/cod/hkl/2/2223241.hkl
88733 0.015 /home/saulius/struct/cod/hkl/2/2225481.hkl
88715 0.013 /home/saulius/struct/cod/hkl/2/2224724.hkl
88706 0.013 /home/saulius/struct/cod/hkl/2/2227671.hkl
88693 0.014 /home/saulius/struct/cod/hkl/2/2223153.hkl
88690 0.011 /home/saulius/struct/cod/hkl/2/2225414.hkl
88684 0.010 /home/saulius/struct/cod/hkl/2/2225017.hkl
88681 0.015 /home/saulius/struct/cod/hkl/2/2225335.hkl
88679 0.011 /home/saulius/struct/cod/hkl/2/2017499.hkl
88671 0.014 /home/saulius/struct/cod/hkl/2/2017918.hkl
88642 0.015 /home/saulius/struct/cod/hkl/2/2218471.hkl
88640 0.010 /home/saulius/struct/cod/hkl/2/2218825.hkl
88618 0.015 /home/saulius/struct/cod/hkl/2/2222736.hkl
88615 0.018 /home/saulius/struct/cod/hkl/2/2220361.hkl
88614 0.011 /home/saulius/struct/cod/hkl/2/2226338.hkl
88606 0.017 /home/saulius/struct/cod/hkl/2/2016754.hkl
88598 0.010 /home/saulius/struct/cod/hkl/2/2224338.hkl
88594 0.012 /home/saulius/struct/cod/hkl/2/2223223.hkl
88590 0.009 /home/saulius/struct/cod/hkl/2/2016980.hkl
88558 0.014 /home/saulius/struct/cod/hkl/2/2223881.hkl
88537 0.015 /home/saulius/struct/cod/hkl/2/2016853.hkl
88527 0.010 /home/saulius/struct/cod/hkl/2/2219694.hkl
88511 0.012 /home/saulius/struct/cod/hkl/2/2225552.hkl
88505 0.014 /home/saulius/struct/cod/hkl/2/2221349.hkl
88501 0.014 /home/saulius/struct/cod/hkl/2/2223090.hkl
88497 0.011 /home/saulius/struct/cod/hkl/2/2226884.hkl
88496 0.013 /home/saulius/struct/cod/hkl/2/2218905.hkl
88492 0.007 /home/saulius/struct/cod/hkl/2/2225860.hkl
88491 0.010 /home/saulius/struct/cod/hkl/2/2221401.hkl
88479 0.012 /home/saulius/struct/cod/hkl/2/2222299.hkl
88475 0.011 /home/saulius/struct/cod/hkl/2/2225179.hkl
88459 0.015 /home/saulius/struct/cod/hkl/2/2224622.hkl
88455 0.012 /home/saulius/struct/cod/hkl/2/2226095.hkl
88452 0.015 /home/saulius/struct/cod/hkl/2/2017571.hkl
88404 0.016 /home/saulius/struct/cod/hkl/2/2017790.hkl
88398 0.015 /home/saulius/struct/cod/hkl/2/2223150.hkl
88395 0.016 /home/saulius/struct/cod/hkl/2/2227957.hkl
88390 0.017 /home/saulius/struct/cod/hkl/2/2219350.hkl
88377 0.016 /home/saulius/struct/cod/hkl/2/2222853.hkl
88370 0.017 /home/saulius/struct/cod/hkl/2/2221442.hkl
88365 0.010 /home/saulius/struct/cod/hkl/2/2222818.hkl
88356 0.013 /home/saulius/struct/cod/hkl/2/2220143.hkl
88351 0.013 /home/saulius/struct/cod/hkl/2/2222584.hkl
88329 0.017 /home/saulius/struct/cod/hkl/2/2017284.hkl
88324 0.013 /home/saulius/struct/cod/hkl/2/2220018.hkl
88302 0.010 /home/saulius/struct/cod/hkl/2/2228138.hkl
88295 0.010 /home/saulius/struct/cod/hkl/2/2016774.hkl
88290 0.017 /home/saulius/struct/cod/hkl/2/2228013.hkl
88284 0.010 /home/saulius/struct/cod/hkl/2/2218294.hkl
88274 0.010 /home/saulius/struct/cod/hkl/2/2228852.hkl
88272 0.015 /home/saulius/struct/cod/hkl/2/2227046.hkl
88268 0.012 /home/saulius/struct/cod/hkl/2/2228143.hkl
88256 0.013 /home/saulius/struct/cod/hkl/2/2017676.hkl
88254 0.007 /home/saulius/struct/cod/hkl/2/2227414.hkl
[truncated: 356,583 more chars]
