# Supplementary material for: COD::CIF::Parser: an error-correcting CIF parser for the Perl language
Source: J Appl Crystallogr. 2016 Feb 1;49(Pt 1):292–301. doi: 10.1107/S1600576715022396 (PMC4762566; doi:10.1107/S1600576715022396)
Supplement: Supplementary file 3 [file j-49-00292-sup3.tgz › cod-tools-1.0/src/components/codcif/programs/cifvalues.c]

/*---------------------------------------------------------------------------*\
**$Author: saulius $
**$Date: 2015-05-02 14:23:03 +0300 (Sat, 02 May 2015) $ 
**$Revision: 3351 $
**$URL: svn://cod.ibt.lt/cod-tools/tags/v1.0/src/components/codcif/programs/cifvalues.c $
\*---------------------------------------------------------------------------*/

/* uses: */

#include <stdio.h>
#include <unistd.h>
#include <string.h>
#include <ctype.h> /* for 'tolower()' */
#include <getoptions.h>
#include <cif_grammar_y.h>
#include <cif_grammar_flex.h>
#include <allocx.h>
#include <cxprintf.h>

static char *source_URL = "$URL: svn://cod.ibt.lt/cod-tools/tags/v1.0/src/components/codcif/programs/cifvalues.c $";

static char *usage_text[2] = {

"Get specified data values from a CIF file(s)\n",

"Options:\n"

"  -t, --tags _cell_length_a,_cell_volume\n"
"      Extract the specified data items (no default)\n\n"

"  -s, --separator \" \"\n"
"      Use the specified string to separate values\n\n"

"  --vseparator \",\"\n"
"      Use the specified string to separate multiple values of a "
"give data item, from a loop\n\n"

"  --filename\n"
"      Print filename in the output\n\n"

"  --no-filename\n"
"      Don't print file name in the output (default)\n\n"

"  --dataname\n"
"      Print data block names in the output (default)\n\n"

"  --no-dataname\n"
"      Do not print data block names in the output\n\n"

"  -d, --debug\n"
"      Print internal program data structures for debugging\n\n"

"  --version  print program version (SVN Id) and exit\n"

"  --help     print short usage message (this message) and exit\n"
};

static void usage( int argc, char *argv[], int *i, option_t *option,
		   cexception_t * ex )
{
    puts( usage_text[0] );
    puts( "Usage:" );
    printf( "   %s --options < input.cif\n", argv[0] );
    printf( "   %s --options input.cif\n", argv[0] );
    printf( "   %s --options input1.cif input2.cif inputs*.cif\n\n", argv[0] );
    puts( usage_text[1] );
    exit( 0 );
};

static void version( int argc, char *argv[], int *i, option_t *option,
                     cexception_t * ex )
{
    printf( "%s svnversion %s\n", argv[0], SVN_VERSION );
    printf( "%s\n", source_URL );
    exit( 0 );
}

static option_value_t tags;
static option_value_t separator;
static option_value_t vseparator;
static option_value_t print_filename;
static option_value_t print_dataname;
static option_value_t debug;

static option_t options[] = {
  { "-t", "--tags",         OT_STRING,        &tags },
  { "-s", "--separator",    OT_STRING,        &separator },
  { NULL, "--vseparator",   OT_STRING,        &vseparator },
  { NULL, "--filename",     OT_BOOLEAN_TRUE,  &print_filename },
  { NULL, "--no-filename",  OT_BOOLEAN_FALSE, &print_filename },
  { NULL, "--dataname",     OT_BOOLEAN_TRUE,  &print_dataname },
  { NULL, "--no-dataname",  OT_BOOLEAN_FALSE, &print_dataname },
  { "-d", "--debug",        OT_STRING,        &debug },
  { NULL, "--help",         OT_FUNCTION,      NULL, &usage },
  { NULL, "--version",      OT_FUNCTION,      NULL, &version },
  { NULL }
};

char *progname;

int main( int argc, char *argv[], char *env[] )
{
  cexception_t inner;
  char ** volatile files = NULL;
  CIF * volatile cif = NULL;
  int retval = 0;
  int i;

  progname = argv[0];

  tags.value.s = "";
  separator.value.s = " ";
  vseparator.value.s = ",";
  print_filename.value.b = 0;
  print_dataname.value.b = 1;

  char ** taglist = NULL;
  int tagcount = 0;

  cexception_guard( inner ) {
      files = get_optionsx( argc, argv, options, &inner );
      char * tag_pointer = tags.value.s;
      char * end_pointer = strchr( tags.value.s, ',' );

      if( !tags.present || !tags.value.s || !tags.value.s[0] ) {
          fprintf( stderr, "%s: no data items to extract from the input, please "
                   "specify them using --tag option (--help for examples)\n",
                   argv[0] );
          exit(0);
      }

      while( tag_pointer != NULL ) {
        tagcount++;
        int taglen;
        if( end_pointer != NULL ) {
            taglen = end_pointer - tag_pointer;
        } else {
            taglen = strchr( tag_pointer, '\0' ) - tag_pointer;
        }
        taglist = reallocx( taglist, sizeof( char * ) * tagcount, &inner );
        taglist[tagcount - 1] = mallocx( taglen * sizeof( char ) + 1, &inner );
        strncpy( taglist[tagcount - 1], tag_pointer, taglen );
        int i;
        for( i = 0; i < taglen; i++ ) {
            taglist[tagcount - 1][i] = tolower( taglist[tagcount - 1][i] );
        }
        taglist[tagcount - 1][taglen] = '\0';
        if( end_pointer != NULL ) {
            tag_pointer = end_pointer + 1;
            end_pointer = strchr( tag_pointer, ',' );
        } else {
            tag_pointer = NULL;
        }
      }
  }
  cexception_catch {
      fprintf( stderr, "%s: %s\n", argv[0], cexception_message( &inner ));
      exit(1);
  }

  if( files[0] == NULL && isatty(0) && isatty(1) ) {
      fprintf( stderr, "%s: Usage: %s data.cif\n", argv[0], argv[0] );
      exit(2);
  }

  cif_yy_debug_off();    
  cif_flex_debug_off();    
  cif_debug_off();
  if( debug.present ) {
      if( strstr(debug.value.s, "lex") != NULL ) cif_flex_debug_yyflex();
      if( strstr(debug.value.s, "yacc") != NULL ) cif_yy_debug_on();
      if( strstr(debug.value.s, "yylval") != NULL ) cif_flex_debug_yylval();
      if( strstr(debug.value.s, "text") != NULL ) cif_flex_debug_yytext();
      if( strstr(debug.value.s, "code") != NULL ) {
	  cif_flex_debug_lines();
	  cif_debug_on();
      }
  }

  for( i = 0; i == 0 || files[i] != NULL; i++ ) {
      char * volatile filename = NULL;
      cexception_guard( inner ) {
          filename = files[i] ? files[i] : "-";
          cif = new_cif_from_cif_file( files[i], cif_option_default(),
                                       &inner );

          if( cif && cif_nerrors( cif ) == 0 ) {
              if( debug.present && strstr(debug.value.s, "dump") != NULL ) {
                  cif_print( cif );
              } else {
                  if( ( !cif_datablock_list( cif ) || 
                        !datablock_next( cif_datablock_list( cif ))) &&
                      !datablock_name( cif_datablock_list( cif ))) {
                      fprintf( stderr,
                               "%s: file '%s' seems to be empty (no named datablocks)\n",
                               argv[0], filename );
                  } else {
                      cif_print_tag_values
                          ( cif, taglist, tagcount,
                            ( print_filename.value.b == 1 ? filename : "" ),
                            print_dataname.value.b, separator.value.s, 
                            vseparator.value.s );
                  }
              }         
              delete_cif( cif );
              cif = NULL;
              filename = NULL;
          }
      }
      cexception_catch {
          if( filename ) {
              fprintf( stderr, "%s: %s: %s\n", argv[0], filename, cexception_message( &inner ));
          } else {
              fprintf( stderr, "%s: %s\n", argv[0], cexception_message( &inner ));
          }
          delete_cif( cif );
          retval = 3;
          cif = NULL;
      }
  }

  delete_cif( cif );

  return retval;
}
