# Supplementary material for: COD::CIF::Parser: an error-correcting CIF parser for the Perl language
Source: J Appl Crystallogr. 2016 Feb 1;49(Pt 1):292–301. doi: 10.1107/S1600576715022396 (PMC4762566; doi:10.1107/S1600576715022396)
Supplement: Supplementary file 3 [file j-49-00292-sup3.tgz › cod-tools-1.0/src/components/codcif/t.cif]

data_I

_text
;\
<i>catena</i>-Poly[[bromomercury(II)]-di-\m-bromo-\k^4^<i>Br</i>:Br-\
[bromomercury(II)]-
\m-1,3-bis(ethylsulfanyl)propane-\k^2^<i>S</i>:<i>S</i>']
;
