# Supplementary material for: COD::CIF::Parser: an error-correcting CIF parser for the Perl language
Source: J Appl Crystallogr. 2016 Feb 1;49(Pt 1):292–301. doi: 10.1107/S1600576715022396 (PMC4762566; doi:10.1107/S1600576715022396)
Supplement: Supplementary file 3 [file j-49-00292-sup3.tgz › cod-tools-1.0/src/components/codcif/datablock.h]

/*---------------------------------------------------------------------------*\
**$Author: andrius $
**$Date: 2015-08-05 12:45:42 +0300 (Wed, 05 Aug 2015) $ 
**$Revision: 3779 $
**$URL: svn://cod.ibt.lt/cod-tools/tags/v1.0/src/components/codcif/datablock.h $
\*---------------------------------------------------------------------------*/

#ifndef __DATABLOCK_H
#define __DATABLOCK_H

#include <stdlib.h>
#include <stdarg.h>
#include <cexceptions.h>

typedef struct DATABLOCK DATABLOCK;

typedef enum {
    DBLK_UNKNOWN = 0,
    DBLK_INT,
    DBLK_FLOAT,
    DBLK_UQSTRING,
    DBLK_SQSTRING,
    DBLK_DQSTRING,
    DBLK_TEXT,
    last_DBLK_VALUE
} datablock_value_type_t;

typedef enum {
  DBLK_OK = 0,
  DBLK_UNRECOVERABLE_ERROR,
  DBLK_COMPILATION_ERROR,

  last_DBLK_ERROR
} datablock_error_t;

extern void *datablock_subsystem;

void datablock_debug_on( void );
void datablock_debug_off( void );
int datablock_debug_is_on( void );

DATABLOCK *new_datablock( const char *name, DATABLOCK *next,
                          cexception_t *ex );

void delete_datablock( DATABLOCK *bc );
void delete_datablock_list( DATABLOCK *datablock_list );

void create_datablock( DATABLOCK * volatile *datablock, const char *name,
                       DATABLOCK *next, cexception_t *ex );

DATABLOCK *datablock_start_save_frame( DATABLOCK *datablock, const char *name,
                                       cexception_t *ex );

void dispose_datablock( DATABLOCK * volatile *datablock );

DATABLOCK *datablock_next( DATABLOCK *datablock );
void datablock_set_next( DATABLOCK *datablock, DATABLOCK *next );

size_t datablock_length( DATABLOCK *datablock );
char **datablock_tags( DATABLOCK *datablock );
ssize_t *datablock_value_lengths( DATABLOCK *datablock );
char ***datablock_values( DATABLOCK *datablock );
char *datablock_value( DATABLOCK *datablock, int tag_nr, int val_nr );
ssize_t datablock_tag_index( DATABLOCK *datablock, char *tag );
void datablock_overwrite_value(  DATABLOCK * datablock, ssize_t tag_nr,
    ssize_t val_nr, char *value,
    datablock_value_type_t vtype );
int *datablock_in_loop( DATABLOCK *datablock );
datablock_value_type_t **datablock_types( DATABLOCK *datablock );
int datablock_loop_count( DATABLOCK *datablock );
DATABLOCK * datablock_save_frame_list( DATABLOCK *datablock );

void datablock_dump( DATABLOCK * volatile datablock );
void datablock_print( DATABLOCK * volatile datablock );
void datablock_list_tags( DATABLOCK * volatile datablock );
void datablock_print_tag_values( DATABLOCK * volatile datablock,
    char ** tagnames, int tagcount, char * volatile prefix, char * separator,
    char * vseparator );

void datablock_insert_value( DATABLOCK * datablock, char *tag,
                       char *value, datablock_value_type_t vtype,
                       cexception_t *ex );

void datablock_start_loop( DATABLOCK *datablock );
void datablock_finish_loop( DATABLOCK *datablock, cexception_t *ex );

void datablock_push_loop_value( DATABLOCK * datablock, char *value,
                                datablock_value_type_t vtype,
                                cexception_t *ex );
char * datablock_name( DATABLOCK * datablock );

#define foreach_datablock( NODE, LIST ) \
    for( NODE = LIST; NODE != NULL; NODE = datablock_next( NODE ))

#endif
