# Supplementary material for: COD::CIF::Parser: an error-correcting CIF parser for the Perl language
Source: J Appl Crystallogr. 2016 Feb 1;49(Pt 1):292–301. doi: 10.1107/S1600576715022396 (PMC4762566; doi:10.1107/S1600576715022396)
Supplement: Supplementary file 3 [file j-49-00292-sup3.tgz › cod-tools-1.0/src/components/codcif/yy.c]

/*---------------------------------------------------------------------------*\
**$Author: saulius $
**$Date: 2012-01-21 15:27:56 +0200 (Sat, 21 Jan 2012) $ 
**$Revision: 1898 $
**$URL: svn://cod.ibt.lt/cod-tools/tags/v1.0/src/components/codcif/yy.c $
\*---------------------------------------------------------------------------*/

/* exports: */
#include <yy.h>

/* uses: */
#include <stdio.h>
#include <stdarg.h>

void yyerrorf( const char *message, ... )
{
    static char buffer[200];
    va_list ap;
    va_start(ap, message);
 
#ifdef _GNU_SOURCE
    vsnprintf( buffer, sizeof(buffer), message, ap );
#else
    vsprintf( buffer, message, ap );
#endif

    yyerror( buffer );
    va_end(ap);
}

void yyverrorf( const char *message, va_list ap )
{
    static char buffer[200];
 
#ifdef _GNU_SOURCE
    vsnprintf( buffer, sizeof(buffer), message, ap );
#else
    vsprintf( buffer, message, ap );
#endif

    yyerror( buffer );
    va_end(ap);
}
