# Supplementary material for: COD::CIF::Parser: an error-correcting CIF parser for the Perl language
Source: J Appl Crystallogr. 2016 Feb 1;49(Pt 1):292–301. doi: 10.1107/S1600576715022396 (PMC4762566; doi:10.1107/S1600576715022396)
Supplement: Supplementary file 3 [file j-49-00292-sup3.tgz › cod-tools-1.0/src/components/codcif/data/IUCr/CIFTEST_2.1/dictionaries/cif_mm.dic]

###########################################################################
#
# File:  mmcif_pdbx.dic
# Date:  Fri Jul 29 11:04:31 EDT 2005
#
# Created from files in CVS module dict-mmcif_pdbx.dic unless noted:
#        mmcif_pdbx-header.dic   
#        mmcif_pdbx-data.dic   
#        mmcif_pdbx-def-1.dic   
#        ../dict-mmcif_std/mmcif_std-def-2.dic   
#        mmcif_pdbx-def-2.dic   
#        mmcif_pdbx-def-3.dic   
#        mmcif_pdbx-def-4.dic   
#        mmcif_pdbx-def-5.dic   
#        mmcif_pdbx-def-6.dic   
#        ../dict-mmcif_iims/mmcif_iims-def-2.dic   
#        mmcif_pdbx-def-8.dic   
#        mmcif_pdbx-def-9.dic   
#        mmcif_pdbx-def-10.dic   
#        mmcif_pdbx-def-12.dic   
#
###########################################################################
 
 
###########################################################################
#
# File:  mmcif_pdbx-header.dic                                             
# 
#                       PDB Exchange Data Dictionary                 
#
#     This dictionary supplements the contents of the mmCIF data dictionary 
#     with additional data items that may be required to store all of the   
#     information currently included a Protein Data Bank (PDB) format data  
#     file.  Additional data items describing internal processing status    
#     are also defined here.                                                
#                                                                           
#     The mmCIF dictionary and this supplement provide the provisional      
#     specifications for the data exchange protocol used by the wwPDB:      
#     Resource Collaboratory for Structural Bioinformatics (RCSB) PDB, 
#     Molecular Structure Database (MSD) Group/EBI, PDB Japan (PDBj) at
#     Osaka University.  This dictionary also includes: data extensions 
#     for structural genomics projects recommended by International Task 
#     Force on Data Deposition and Archiving (including protein production), 
#     NMR and 3D electron microscopy.
#                                                                           
#                                                                           
#                               Header Section 
#                                                                           
##############################################################################

data_mmcif_pdbx.dic

    _datablock.id                          mmcif_pdbx.dic
    _datablock.description
;
     This data block holds the Protein Data Bank Exchange Data dictionary.
;

    _dictionary.title           mmcif_pdbx.dic
    _dictionary.datablock_id    mmcif_pdbx.dic
    _dictionary.version         1.019
#
     loop_
    _dictionary_history.version
    _dictionary_history.update
    _dictionary_history.revision
   0.001  2000-05-23
;
 Initial revision based on RCSB local dictionaries
 and EBI database schema.  J. Westbrook and J. Ionides
;
   0.002  2000-06-06
; Changes: (jdw)
   + Added items in refine_hist and exptl_crystal_grow
;

   0.003  2000-10-16
;  Changes: (jdw)
    + Move enumerations to examples for:
          _pdbx_nmr_exptl.type           
          _pdbx_nmr_ensemble.conformer_selection_criteria
          _pdbx_nmr_software.name                        
          _struct_keywords.pdbx_keywords                 
    + Added _atom_site_anisotrop.pdbx_auth_* items   
    + Added _struct_mon_prot_cis.pdbx_               
    + Added _struct_conn.pdbx_ptnr3_auth_* items.    
;

  0.004    2000-10-24
; Changes: (jdw)
  + Added optional timestamps to data items.  
  + Repositioned parent items in PDBX_POLY_SEQ_SCHEME.
;
  0.005    2000-10-25
; Changes: (jdw)
  + drop category PDBX_DATABASE_REMARK
;

   0.006  2000-10-26
;
 Changes: (jdw)
 + Added _exptl_crystal_grow.rcsb_pH_range.
 + Added category PDBX_STRUCT_SHEET_HBOND to hold single hydrogen
   bond registration between beta sheet strands.
;
   0.007  2000-11-09
;
 Changes: (jdw)
 + Added mandatory codes for _exptl_crystal_grow.pdbx_details and 
   _exptl_crystal_grow.pdbx_pH_range.
 + Added missing data types and category ids in category 
   pdbx_struct_sheet_hbond.
 + Updated data type for atom name references to atcode.  
 + Updated aliases for _refine.overall_SU_B and _refine.overall_SU_ML.
 + Trimmed line lengths > 80 characters. 
;
   0.008  2001-01-22
;
 Changes: (jdw)
 + Added item _pdbx_database_status.dep_release_code_sequence
;

   0.009  2001-03-02
;
 Changes: (jdw)
 +  Added missing mandatory codes and reset aliases for
    _diffrn_radiation.pdbx_wavelenth_list.
;

   0.010  2001-04-18
;
 Changes: (jdw)
 +  Added missing _item_type.codes for 
         _refine_hist.number_atoms_solvent
         _refine_hist.number_atoms_total
         _refine.overall_SU_B
         _refine.overall_SU_ML
         _refine.pdbx_overall_ESU_R
 + Added CCP4 data items output from REFMAC V5.
;
   0.011  2001-06-14
;
 Changes: (jdw)
 +  Moved enumerations to examples for _pdbx_nmr_spectrometer.field_strength 
 +  _atom_site.pdb_auth_atom_name data type changed from code to atcode.
;
   0.012  2001-06-28
;
 Changes: (jdw)
 +  _atom_site_anisotrop.pdbx_auth_* aliases corrected.
 +  adjust regex for date:time type
;
   0.013  2001-07-12
;
 Changes: (jdw)
 +  enumerations->examples for _pdbx_nmr_representative.selection_criteria and
    _pdbx_database_related.db_name.
 +  add regex for int and float ranges
;
   0.014  2002-02-28
;
 Changes: (jdw)
 +  Add items for NMR model and PDB insert code to GEOM_BOND, GEOM_ANGLE,
    GEOM_CONTACT, and GEOM_TORSION categories.
;
   0.015  2002-05-22
;
 Changes: (jdw)
 +  Add PDBX_ENTITY_NONPOLY and fix missing data type codes.
;
   0.016  2002-08-05
;
 Changes: (jdw)
 +  Add PDBX_AUDIT category.
;
   0.017  2002-10-05
;
 Changes: (jdw)
 + Final corrections of recommendations for  NMR and X-ray deposition for
   structural genomics.  
;
   0.018  2003-07-07
;
 Changes: (jdw)
 +  Integrated protein production data items. 
;
   0.019  2003-09-21
;
 Changes: (jdw/hy)
 + Added additional phasing items for PDB_EXTRACT.   
;
   0.020  2003-10-30
;
 Changes: (jdw/zf)
 + Fix cases where category keys are not flagged as mandatory
 + Add category PDBX_AUDIT_AUTHOR
;
  1.000  2004-04-22
;
 Changes:  (jdw)
 + New packaging and naming
 + Integrate 3d em definitions
 + Relax enumerations to comply with existing legacy data.
 + Version to 1.000
;
  1.001  2004-05-21
;
 Changes:  (jdw)
 + Fixed incorrect category in _pdbx_audit_author.address
 + Added _citation.pdbx_database_id_DOI
 + Fixed placement of _chem_comp.pdbx_align. Moved this item
   to _chem_comp_atom.pdbx_align
;
  1.002  2004-06-09
;
 Changes:  (jdw)
 + Added categories PDBX_DOMAIN, PDBX_SEQUENCE_RANGE, 
   PDBX_FEATURE_ENTRY, PDBX_FEATURE_ASSEMBLY, PDBX_FEATURE_DOMAIN,
   and PDBX_FEATURE_SEQUENCE_RANGE.
;
  1.003  2004-06-16
;
 Changes:  (jdw)
 + Fix miscellaneous unresolved links. 
;
  1.004  2004-08-04
;
 Changes:  (jdw)
 + Fix many data type errors in phasing section.
 + Add pdbx_contact_author 
;
 1.005  2004-09-28
;
 Changes: (zkf,jdw)
 + Add missing pdbx_contact_author.postal_code item
 + Add missing pdbx_contact_author.city item
 + Add missing pdbx_contact_author.state_province item
 + Add enumerations in pdbx_contact_author.id
 + Modify enumerations in pdbx_contact_author.role
; 
 1.006  2004-10-10
;
 Changes: (jdw)
 + Update enumerations in cryo-em dictionary. 
;
 1.007  2004-11-02
;
 Changes: (jdw)
 + added pdbx_entity_prod_protocol, pdbx_exptl_crystal_grow_sol, 
   pdbx_exptl_crystal_grow_comp, and pdbx_exptl_crystal_cryo_treatment 
   categories
 + relax enumerations in cryo-em dictionary.
 + remove upper-bound for refine.occupancy_max
;
 1.008  2004-11-15
;
 Changes: (jdw)
 + fix typo in category save frame name pdbx_exptl_crystal_grow_comp.
;
 1.009 2005-01-13
;
 Changes: (zkf)
 + add _pdbx_database_status.status_code_sf item
 + add _pdbx_database_status.date_of_sf_release item
 + add _pdbx_database_status.status_code_mr item
 + add _pdbx_database_status.date_of_mr_release item
 + add _pdbx_database_status.SG_entry item
 + add _entity_poly.pdbx_target_identifier item
 + add pdbx_SG_project category
 + fixed enumeration values for _software.language
;
 1.010 2005-01-25
;
 Changes: (jdw)
  + change mandatory doc for  _pdbx_database_status.SG_entry 
  + fix key in category pdbx_database_PDB_obs_spr
;
 1.011 2005-03-08
;
 Changes: (jdw)
  + Included extensions from mmCIF dictionary...
 Changes: (fzk)
  + add _pdbx_refine_tls_group.beg_auth_asym_id
  + add _pdbx_refine_tls_group.end_auth_asym_id
  + add enumeration values 'SGC' and 'NPPSFA' for
    _pdbx_SG_project.initial_of_center
  + add enumeration values 'Structural Genomics Consortium' and
        'National Project on Protein Structural and Functional Analyses'
        for _pdbx_SG_project.full_name_of_center 
  + fix _item_description.description for _entity_poly.pdbx_target_identifier
;
 1.012 2005-03-29
;
 Changes: (kh/jdw)
  + added preliminary set of extensions for macromolecular powder diffraction
    experiments, including:
  _pdbx_exptl_pd (category)
  _pdbx_exptl_pd.entry.id
  _pdbx_exptl_pd.spec_preparation_pH
  _pdbx_exptl_pd.spec_preparation_pH_range
  _pdbx_exptl_pd.spec_preparation
  _diffrn_radiation.pdbx_analyzer 
  _refine.pdbx_pd_number_of_powder_patterns
  _refine.pdbx_pd_number_of_points
  _refine.pdbx_pd_meas_number_of_points
  _refine.pdbx_pd_proc_ls_prof_R_factor
  _refine.pdbx_pd_proc_ls_prof_wR_factor
  _refine.pdbx_pd_Marquardt_correlation_coeff
  _refine.pdbx_pd_Fsqrd_R_factor 
  _refine.pdbx_pd_ls_matrix_band_width
 Changes: (fzk)
  removed 'National Project on Protein Structural and Functional Analyses' from
         _pdbx_SG_project.full_name_of_center,
  added 'National Project on Protein Structural and Functional Analyses' to
         _pdbx_SG_project.project_name
;

 1.013 2005-04-05
;
 Changes: (jdw)
 + Temporarily remove definitions from Image CIF dictionary
 + Added mandatory code for _cell.reciprocal_angle_beta
 + Added mandatory code for _pdbx_entity_nonpoly.entity_id 
 + Fixed category attribute for  _reflns_shell.pdbx_chi_squared
 + Changed mandatory code for _software.citation_id 
;
 1.014 2005-04-08
;
 Changes: (jdw)
 + remove _struct_keywords.text from category key
;
 1.015 2005-04-15
;
 Changes: (jdw)
 + remove _entity_keywords.text from category key
;
 1.016 2005-06-24
;
 Changes: (jdw)
 + aliases repointed for items in category pdbx_database_remark
 + Added the following items:
  _diffrn_detector.pdbx_frames_total
  _diffrn_detector.pdbx_collection_time_total
  _refine.pdbx_ls_sigma_Fsqd
  _reflns.pdbx_Rmerge_I_all
  _reflns.pdbx_netI_over_sigmaI
  _reflns.pdbx_res_netI_over_av_sigmaI_2
  _reflns.pdbx_res_netI_over_sigmaI_2
  _reflns_shell.pdbx_netI_over_sigmaI_all
  _reflns_shell.pdbx_netI_over_sigmaI_obs
  _struct_biol.pdbx_formula_weight
  _struct_biol.pdbx_formula_weight_method
  _struct_biol_gen.pdbx_PDB_order
  _phasing_MAD.pdbx_number_data_sets
  _phasing_MAD.pdbx_anom_scat_method
  _phasing_MIR.pdbx_number_derivatives
  _phasing_set.pdbx_temp_details

 + miscellaneous editorial changes in descriptions and enumerations.
;
 1.017 2005-06-27
;
 Changes: (BMcM)
 + added _reflns.threshold_expression and _publ_author.email
 + numerous minor changes to wordings of definitions to align with mmcif
   version 2.0.09 as released on International Tables G CD-ROM
;

 1.018 2005-07-14
;
 Changes: (jdw)
 + Added PDB_SOLN_SCATTER* definitions
 + Added _refln.pdbx_[F,I]_[minus,plus] and 
         _refln.pdbx_[F,I]_[minus,plus]_sigma
 + Extend enumeration for _pdbx_database_status.status_code_sf
;

 1.019 2005-07-21
;
 Changes: (jdw)
 + Added _struct.pdbx_formula_weight and  _struct.pdbx_formula_weight_method
 + Added _refln.pdbx_HL_A_iso, _refln.pdbx_HL_B_iso, _refln.pdbx_HL_C_iso,
          and _refln.pdbx_HL_D_iso 
 + Added _phasing_set.pdbx_d_res_low/high _pdbx_phasing_MR.native_data_set_id
 + Added category pdbx_feature_monomer
;

### EOF mmcif_pdbx-header.dic 
###########################################################################
#
# File:  mmcif_pdbx-data.dic                                             
# 
#               Protein Data Bank Exchange Data Dictionary
#
#
#                           Data Section 
# 
#                                                                        
###########################################################################


##################
## SUB_CATEGORY ##
##################

     loop_
    _sub_category.id
    _sub_category.description
              'cartesian_coordinate'
;              The collection of x, y, and z components of a position specified
               with reference to a Cartesian (orthogonal angstrom) coordinate
               system.
;
              'cartesian_coordinate_esd'
;              The collection of estimated standard deviations of the x, y, and
               z components of a position specified with reference to a
               Cartesian (orthogonal angstrom) coordinate system.
;
              'fractional_coordinate'
;              The collection of x, y, and z components of a position specified
               with reference to unit cell directions.
;
              'fractional_coordinate_esd'
;              The collection of estimated standard deviations of the x, y, and
               z components of a position specified with reference to unit cell
               directions.
;
              'matrix'
;              The collection of elements of a matrix.
;
               miller_index
;              The collection of h, k, and l components of the Miller index of
               a reflection.
;
              'cell_length'
;              The collection of a, b, and c axis lengths of a unit cell.
;
              'cell_length_esd'
;              The collection of estimated standard deviations of the a, b, and
               c axis lengths of a unit cell.
;
              'cell_angle'
;              The collection of alpha, beta, and gamma angles of a unit cell.
;
              'cell_angle_esd'
;              The collection of estimated standard deviations of the alpha,
               beta, and gamma angles of a unit cell.
;
              'mm_atom_site_auth_label'
;              The collection of asym id, atom id, comp id and seq id
               components of an author's alternative specification for
               a macromolecular atom site.
;
              'mm_atom_site_label'
;              The collection of alt id, asym id, atom id, comp id and seq id
               components of the label for a macromolecular atom site.
;
              'vector'
;              The collection of elements of a vector.
;

#########################
## CATEGORY_GROUP_LIST ##
#########################

     loop_
    _category_group_list.id
    _category_group_list.parent_id
    _category_group_list.description
              'inclusive_group'   .
;              Categories that belong to the macromolecular dictionary.
;
              'atom_group'
              'inclusive_group'
;              Categories that describe the properties of atoms.
;
             'array_data_group'
             'inclusive_group'
;             Categories that describe array data.
;
             'axis_group'
             'inclusive_group'
;             Categories that describe axes.
;
              'audit_group'
              'inclusive_group'
;              Categories that describe dictionary maintenance and
               identification.
;
              'cell_group'
              'inclusive_group'
;              Categories that describe the unit cell.
;
              'chemical_group'
              'inclusive_group'
;              Categories that describe chemical properties and nomenclature.
;
              'chem_comp_group'
              'inclusive_group'
;              Categories that describe components of chemical structure.
;
              'chem_link_group'
              'inclusive_group'
;              Categories that describe links between components of
               chemical structure.
;
              'citation_group'
              'inclusive_group'
;              Categories that provide bibliographic references.
;
              'computing_group'
              'inclusive_group'
;              Categories that describe the computational details of the
               experiment.
;
              'compliance_group'
              'inclusive_group'
;              Categories that are included in this dictionary specifically to
               comply with previous dictionaries.
;
              'database_group'
              'inclusive_group'
;              Categories that hold references to entries in databases that
               contain related information.
;
              'diffrn_group'
              'inclusive_group'
;              Categories that describe details of the diffraction experiment.
;
              'em_group'
              'inclusive_group'
;              Categories that describe 3-dimensional electron microscopy.
;
              'entity_group'
              'inclusive_group'
;              Categories that describe chemical entities.
;
              'entry_group'
              'inclusive_group'
;              Categories that pertain to the entire data block.
;
              'exptl_group'
              'inclusive_group'
;              Categories that hold details of the experimental conditions.
;
              'geom_group'
              'inclusive_group'
;              Categories that hold details of molecular and crystal geometry.
;
              'iucr_group'
              'inclusive_group'
;              Categories that are used for manuscript submission and
               internal processing by the staff of the International Union of
               Crystallography.
;
              'pdb_group'
              'inclusive_group'
;              Categories that pertain to the file-format or data-processing
               codes used by the Protein Data Bank.
;
              'phasing_group'
              'inclusive_group'
;              Categories that describe phasing.
;
              'refine_group'
              'inclusive_group'
;              Categories that describe refinement.
;
              'refln_group'
              'inclusive_group'
;              Categories that describe the details of reflection measurements.
;
              'struct_group'
              'inclusive_group'
;              Categories that contain details about the crystallographic
               structure.
;
              'symmetry_group'
              'inclusive_group'
;              Categories that describe symmetry information.
;
             'pdbx_group'
             'inclusive_group'
;             Categories which are part of PDB data exchange protocol.
;
             'pdbx_erf_group'
             'inclusive_group'
;             Categories which are used by RCSB PDB to store derived
              and computed data. 
;
             'ccp4_group'
             'inclusive_group'
;             Categories from the CCP4 harvest dictionary.
;
             'ndb_group'
             'inclusive_group'
;             Categories which are used by the Nucleic Acid Database.
;
             'rcsb_group'
             'inclusive_group'
;             Categories which are used internally by the RCSB PDB.
;
             'protein_production_group'
             'inclusive_group'
;             Categories which describe the details of protein production.
;
             'solution_scattering_group'
             'inclusive_group'
;             Categories which describe the details of solution scattering experiments.
;


####################
## ITEM_TYPE_LIST ##
####################
#
#
#  The regular expressions defined here are not compliant
#  with the POSIX 1003.2 standard as they include the
#  '\n' and '\t' special characters.  These regular expressions
#  have been tested using version 0.12 of Richard Stallman's
#  GNU regular expression library in POSIX mode.
#
#                                                                            
# For some data items, a standard syntax is assumed. The syntax is           
#   described for each data item in the dictionary, but is summarized here:  
#                                                                            
#   Names:     The family name(s) followed by a comma, precedes the first    
#              name(s) or initial(s).                                        
#                                                                            
#   Telephone numbers:                                                       
#              The international code is given in brackets and any extension 
#              number is preceded by 'ext'.                                  
#                                                                            
#   Dates:     In the form yyyy-mm-dd.                                       
#                                                                            
##############################################################################

     loop_
    _item_type_list.code
    _item_type_list.primitive_code
    _item_type_list.construct
    _item_type_list.detail
               code      char
               '[_,.;:"&<>()/\{}'`~!@#$%A-Za-z0-9*|+-]*'
;              code item types/single words ...
;
               ucode      uchar
               '[_,.;:"&<>()/\{}'`~!@#$%A-Za-z0-9*|+-]*'
;              code item types/single words  (case insensitive) ...
;
               line      char
               '[][ \t_(),.;:"&<>/\{}'`~!@#$%?+=*A-Za-z0-9|^-]*'
;              char item types / multi-word items ...
;
               uline      uchar
               '[][ \t_(),.;:"&<>/\{}'`~!@#$%?+=*A-Za-z0-9|^-]*'
;              char item types / multi-word items (case insensitive)...
;
               text      char
               '[][ \n\t()_,.;:"&<>/\{}'`~!@#$%?+=*A-Za-z0-9|^-]*'
;              text item types / multi-line text ...
;
               int       numb
               '-?[0-9]+'
;              int item types are the subset of numbers that are the negative 
               or positive integers.
;
               float     numb
          '-?(([0-9]+)[.]?|([0-9]*[.][0-9]+))([(][0-9]+[)])?([eE][+-]?[0-9]+)?'
;              float item types are the subset of numbers that are the floating
               numbers.
;
               name      uchar
               '_[_A-Za-z0-9]+\.[][_A-Za-z0-9%-]+'
;              name item types take the form...
;
               idname    uchar
               '[_A-Za-z0-9]+'
;              idname item types take the form...
;
               any       char
               '.*'
;              A catch all for items that may take any form...
;
               yyyy-mm-dd  char
                '[0-9]?[0-9]?[0-9][0-9]-[0-9]?[0-9]-[0-9][0-9]'
;
               Standard format for CIF dates.
;
               uchar3    uchar
              '[+]?[A-Za-z0-9][A-Za-z0-9][A-Za-z0-9]'
;
               data item for 3 character codes
;
               uchar1    uchar
              '[+]?[A-Za-z0-9]'
;
               data item for 1 character codes
;
               symop    char
               '([1-9]|[1-9][0-9]|1[0-8][0-9]|19[0-2])(_[1-9][1-9][1-9])?'
;              symop item types take the form n_klm, where n refers to the
               symmetry operation that is applied to the coordinates in the
               ATOM_SITE category identified by _atom_site_label.  It must
               match a number given in _symmetry_equiv_pos_site_id.

               k, l, and m refer to the translations that are subsequently
               applied to the symmetry transformed coordinates to generate
               the atom used.  These translations (x,y,z) are related to
               (k,l,m) by
                     k = 5 + x
                     l = 5 + y
                     m = 5 + z
               By adding 5 to the translations, the use of negative numbers
               is avoided.
;
               atcode      char
               '[][ _(),.;:"&<>/\{}'`~!@#$%?+=*A-Za-z0-9|^-]*'
;              Character data type for atom names  ...
;
               yyyy-mm-dd:hh:mm  char
    '[0-9]?[0-9]?[0-9][0-9]-[0-9]?[0-9](-[0-9]?[0-9])?(:[0-9]?[0-9]:[0-9][0-9])?'
;
               Standard format for CIF dates with optional time stamp.
;
               fax      uchar
               '[_,.;:"&<>/\{}'`~!@#$%A-Za-z0-9*|+-]*'
;              code item types/single words  (case insensitive) ...
;
               phone      uchar
               '[_,.;:"&<>/\{}'`~!@#$%A-Za-z0-9*|+-]*'
;              code item types/single words  (case insensitive) ...
;
               email      uchar
               '[_,.;:"&<>/\{}'`~!@#$%A-Za-z0-9*|+-]*'
;              code item types/single words  (case insensitive) ...
;
               int-range       numb
               '-?[0-9]+(--?[0-9]+)?'
;              int item types are the subset of numbers that are the negative 
               or positive integers with optional range.
;
               float-range     numb
 '-?(([0-9]+)[.]?|([0-9]*[.][0-9]+))([(][0-9]+[)])?([eE][+-]?[0-9]+)?(--?(([0-9]+)[.]?|([0-9]*[.][0-9]+))([(][0-9]+[)])?([eE][+-]?[0-9]+)?)?'
;              int item types are the subset of numbers that are the floating
               numbers.
;
              code30  char
        '.?.?.?.?.?.?.?.?.?.?.?.?.?.?.?.?.?.?.?.?.?.?.?.?.?.?.?.?.?.?'
        'A string value, not allowed to exceed 30 characters.'
#
               binary    char
;\n--CIF-BINARY-FORMAT-SECTION--\n\
[][ \n\t()_,.;:"&<>/\{}'`~!@#$%?+=*A-Za-z0-9|^-]*\
\n--CIF-BINARY-FORMAT-SECTION----
;
;              binary items are presented as MIME-like ascii-encoded
               sections in an imgCIF.  In a CBF, raw octet streams
               are used to convey the same information.
;


#####################
## ITEM_UNITS_LIST ##
#####################

     loop_
    _item_units_list.code
    _item_units_list.detail
#
     'metres'                 'metres (metres)'
     'centimetres'            'centimetres (metres * 10^( -2))'
     'millimetres'            'millimetres (metres * 10^( -3))'
     'nanometres'             'nanometres  (metres * 10^( -9))'
     'angstroms'              'angstroms   (metres * 10^(-10))'
     'picometres'             'picometres  (metres * 10^(-12))'
     'femtometres'            'femtometres (metres * 10^(-15))'
#
     'reciprocal_metres'      'reciprocal metres (metres^(-1))'
     'reciprocal_centimetres'
        'reciprocal centimetres ((metres * 10^( -2))^(-1))'
     'reciprocal_millimetres'
        'reciprocal millimetres ((metres * 10^( -3))^(-1))'
     'reciprocal_nanometres'
        'reciprocal nanometres  ((metres * 10^( -9))^(-1))'
     'reciprocal_angstroms'
        'reciprocal angstroms   ((metres * 10^(-10))^(-1))'
     'reciprocal_picometres'
        'reciprocal picometres  ((metres * 10^(-12))^(-1))'
#
     'nanometres_squared'     'nanometres squared (metres * 10^( -9))^2'
     'angstroms_squared'      'angstroms squared  (metres * 10^(-10))^2'
     '8pi2_angstroms_squared' '8pi^2 * angstroms squared (metres * 10^(-10))^2'
     'picometres_squared'     'picometres squared (metres * 10^(-12))^2'
#
     'nanometres_cubed'       'nanometres cubed (metres * 10^( -9))^3'
     'angstroms_cubed'        'angstroms cubed  (metres * 10^(-10))^3'
     'picometres_cubed'       'picometres cubed (metres * 10^(-12))^3'
#
     'kilopascals'            'kilopascals'
     'gigapascals'            'gigapascals'
#
     'hours'                  'hours'
     'minutes'                'minutes'
     'seconds'                'seconds'
     'microseconds'           'microseconds'
#
     'degrees'                'degrees (of arc)'
#
     'degrees_per_minute'     'degrees (of arc) per minute'
#
     'celsius'                'degrees (of temperature) Celsius'
     'kelvins'                'degrees (of temperature) Kelvin'
#
     'electrons'              'electrons'
#
     'electrons_squared'      'electrons squared'
#
     'electrons_per_nanometres_cubed'
; electrons per nanometres cubed (electrons/(metres * 10^( -9))^(-3))
;
     'electrons_per_angstroms_cubed'
; electrons per angstroms cubed (electrons/(metres * 10^(-10))^(-3))
;
     'electrons_per_picometres_cubed'
; electrons per picometres cubed (electrons/(metres * 10^(-12))^(-3))
;
     'kilowatts'              'kilowatts'
     'milliamperes'           'milliamperes'
     'kilovolts'              'kilovolts'
#
     'arbitrary'
; arbitrary system of units.
;
#
     'angstroms_degrees'      'angstroms * degrees'
#
     'degrees_squared'        'degrees squared'
#
     'mg_per_ml'              'milliliter per milligram'
#
     'ml_per_min'             'milliliter per minute'
#
     'milliliters'             'liter / 1000'
#
     'milligrams'             'grams / 1000'
#
     'megadaltons'            'megadaltons'
     'microns_squared'        'microns squared'
     'microns'                'microns'
#     'millimeters'            'millimeters'
     'electrons_angstrom_squared'   'electrons square angstrom'
     'electron_volts'         'electron volts'
#     'mg/ml'                  'mg per milliliter'
     'millimolar'             'millimolar'
     'megagrams_per_cubic_metre'       'megagrams per cubic metre' 
     'pixels_per_millimetre'      'pixels per millimetre'
     'counts'                 'counts'
     'counts_per_photon'      'counts per photon'
#
     loop_
    _item_units_conversion.from_code
    _item_units_conversion.to_code
    _item_units_conversion.operator
    _item_units_conversion.factor
###
     'metres'                   'centimetres'              '*'   1.0E+02
     'metres'                   'millimetres'              '*'   1.0E+03
     'metres'                   'nanometres'               '*'   1.0E+09
     'metres'                   'angstroms'                '*'   1.0E+10
     'metres'                   'picometres'               '*'   1.0E+12
     'metres'                   'femtometres'              '*'   1.0E+15

     'centimetres'              'millimetres'              '*'   1.0E+01
     'centimetres'              'nanometres'               '*'   1.0E+07
     'centimetres'              'angstroms'                '*'   1.0E+08
     'centimetres'              'picometres'               '*'   1.0E+10
     'centimetres'              'femtometres'              '*'   1.0E+13
#
     'millimetres'              'centimetres'              '*'   1.0E-01
     'millimetres'              'nanometres'               '*'   1.0E+06
     'millimetres'              'angstroms'                '*'   1.0E+07
     'millimetres'              'picometres'               '*'   1.0E+09
     'millimetres'              'femtometres'              '*'   1.0E+12
#
     'nanometres'               'centimetres'              '*'   1.0E-07
     'nanometres'               'millimetres'              '*'   1.0E-06
     'nanometres'               'angstroms'                '*'   1.0E+01
     'nanometres'               'picometres'               '*'   1.0E+03
     'nanometres'               'femtometres'              '*'   1.0E+06
#
     'angstroms'                'centimetres'              '*'   1.0E-08
     'angstroms'                'millimetres'              '*'   1.0E-07
     'angstroms'                'nanometres'               '*'   1.0E-01
     'angstroms'                'picometres'               '*'   1.0E+02
     'angstroms'                'femtometres'              '*'   1.0E+05
#
     'picometres'               'centimetres'              '*'   1.0E-10
     'picometres'               'millimetres'              '*'   1.0E-09
     'picometres'               'nanometres'               '*'   1.0E-03
     'picometres'               'angstroms'                '*'   1.0E-02
     'picometres'               'femtometres'              '*'   1.0E+03
#
     'femtometres'              'centimetres'              '*'   1.0E-13
     'femtometres'              'millimetres'              '*'   1.0E-12
     'femtometres'              'nanometres'               '*'   1.0E-06
     'femtometres'              'angstroms'                '*'   1.0E-05
     'femtometres'              'picometres'               '*'   1.0E-03
###
     'reciprocal_centimetres'   'reciprocal_millimetres'   '*'   1.0E-01
     'reciprocal_centimetres'   'reciprocal_nanometres'    '*'   1.0E-07
     'reciprocal_centimetres'   'reciprocal_angstroms'     '*'   1.0E-08
     'reciprocal_centimetres'   'reciprocal_picometres'    '*'   1.0E-10
#
     'reciprocal_millimetres'   'reciprocal_centimetres'   '*'   1.0E+01
     'reciprocal_millimetres'   'reciprocal_nanometres'    '*'   1.0E-06
     'reciprocal_millimetres'   'reciprocal_angstroms'     '*'   1.0E-07
     'reciprocal_millimetres'   'reciprocal_picometres'    '*'   1.0E-09
#
     'reciprocal_nanometres'    'reciprocal_centimetres'   '*'   1.0E+07
     'reciprocal_nanometres'    'reciprocal_millimetres'   '*'   1.0E+06
     'reciprocal_nanometres'    'reciprocal_angstroms'     '*'   1.0E-01
     'reciprocal_nanometres'    'reciprocal_picometres'    '*'   1.0E-03
#
     'reciprocal_angstroms'     'reciprocal_centimetres'   '*'   1.0E+08
     'reciprocal_angstroms'     'reciprocal_millimetres'   '*'   1.0E+07
     'reciprocal_angstroms'     'reciprocal_nanometres'    '*'   1.0E+01
     'reciprocal_angstroms'     'reciprocal_picometres'    '*'   1.0E-02
#
     'reciprocal_picometres'    'reciprocal_centimetres'   '*'   1.0E+10
     'reciprocal_picometres'    'reciprocal_millimetres'   '*'   1.0E+09
     'reciprocal_picometres'    'reciprocal_nanometres'    '*'   1.0E+03
     'reciprocal_picometres'    'reciprocal_angstroms'     '*'   1.0E+01
###
     'nanometres_squared'       'angstroms_squared'        '*'   1.0E+02
     'nanometres_squared'       'picometres_squared'       '*'   1.0E+06
#
     'angstroms_squared'        'nanometres_squared'       '*'   1.0E-02
     'angstroms_squared'        'picometres_squared'       '*'   1.0E+04
     'angstroms_squared'        '8pi2_angstroms_squared'   '*'   78.9568

#
     'picometres_squared'       'nanometres_squared'       '*'   1.0E-06
     'picometres_squared'       'angstroms_squared'        '*'   1.0E-04
###
     'nanometres_cubed'         'angstroms_cubed'          '*'   1.0E+03
     'nanometres_cubed'         'picometres_cubed'         '*'   1.0E+09
#
     'angstroms_cubed'          'nanometres_cubed'         '*'   1.0E-03
     'angstroms_cubed'          'picometres_cubed'         '*'   1.0E+06
#
     'picometres_cubed'         'nanometres_cubed'         '*'   1.0E-09
     'picometres_cubed'         'angstroms_cubed'          '*'   1.0E-06
###
     'kilopascals'              'gigapascals'              '*'   1.0E-06
     'gigapascals'              'kilopascals'              '*'   1.0E+06
###
     'hours'                    'minutes'                  '*'   6.0E+01
     'hours'                    'seconds'                  '*'   3.6E+03
     'hours'                    'microseconds'             '*'   3.6E+09
#
     'minutes'                  'hours'                    '/'   6.0E+01
     'minutes'                  'seconds'                  '*'   6.0E+01
     'minutes'                  'microseconds'             '*'   6.0E+07
#
     'seconds'                  'hours'                    '/'   3.6E+03
     'seconds'                  'minutes'                  '/'   6.0E+01
     'seconds'                  'microseconds'             '*'   1.0E+06
#
     'microseconds'             'hours'                    '/'   3.6E+09
     'microseconds'             'minutes'                  '/'   6.0E+07
     'microseconds'             'seconds'                  '/'   1.0E+06
###
     'celsius'                  'kelvins'                  '-'     273.0
     'kelvins'                  'celsius'                  '+'     273.0
###
     'electrons_per_nanometres_cubed'
     'electrons_per_angstroms_cubed'                       '*'   1.0E+03
     'electrons_per_nanometres_cubed'
     'electrons_per_picometres_cubed'                      '*'   1.0E+09
#
     'electrons_per_angstroms_cubed'
     'electrons_per_nanometres_cubed'                      '*'   1.0E-03
     'electrons_per_angstroms_cubed'
     'electrons_per_picometres_cubed'                      '*'   1.0E+06
#
     'electrons_per_picometres_cubed'
     'electrons_per_nanometres_cubed'                      '*'   1.0E-09
     'electrons_per_picometres_cubed'
     'electrons_per_angstroms_cubed'                       '*'   1.0E-06
###
 
### EOF mmcif_pdbx-data.dic
###########################################################################
#
# File:  mmcif_std-def-1.dic
#
#                      mmCIF Data Dictionary (standard defintions)
#
# This data dictionary contains the standard mmCIF data definitions.
#
#                           Defintion Section 1
#
#
###########################################################################


###############
## ATOM_SITE ##
###############

save_atom_site
    _category.description
;              Data items in the ATOM_SITE category record details about
               the atom sites in a macromolecular crystal structure, such as
               the positional coordinates, atomic displacement parameters,
               magnetic moments and directions.

               The data items for describing anisotropic atomic
               displacement factors are only used if the corresponding items
               are not given in the ATOM_SITE_ANISOTROP category.
;
    _category.id                  atom_site
    _category.mandatory_code      no
    _category_key.name          '_atom_site.id'
    loop_
    _category_group.id           'inclusive_group'
                                 'atom_group'
    loop_
    _category_examples.detail
    _category_examples.case
# - - - - - - - - - - - - - - - - - - - - - - - - - - - - - - - - - - - - - - -
;
    Example 1 - based on PDB entry 5HVP and laboratory records for the
                structure corresponding to PDB entry 5HVP.
;
;
    loop_
    _atom_site.group_PDB
    _atom_site.type_symbol
    _atom_site.label_atom_id
    _atom_site.label_comp_id
    _atom_site.label_asym_id
    _atom_site.label_seq_id
    _atom_site.label_alt_id
    _atom_site.Cartn_x
    _atom_site.Cartn_y
    _atom_site.Cartn_z
    _atom_site.occupancy
    _atom_site.B_iso_or_equiv
    _atom_site.footnote_id
    _atom_site.auth_seq_id
    _atom_site.id
    ATOM N  N   VAL  A  11  .  25.369  30.691  11.795  1.00  17.93  .  11   1
    ATOM C  CA  VAL  A  11  .  25.970  31.965  12.332  1.00  17.75  .  11   2
    ATOM C  C   VAL  A  11  .  25.569  32.010  13.808  1.00  17.83  .  11   3
    ATOM O  O   VAL  A  11  .  24.735  31.190  14.167  1.00  17.53  .  11   4
    ATOM C  CB  VAL  A  11  .  25.379  33.146  11.540  1.00  17.66  .  11   5
    ATOM C  CG1 VAL  A  11  .  25.584  33.034  10.030  1.00  18.86  .  11   6
    ATOM C  CG2 VAL  A  11  .  23.933  33.309  11.872  1.00  17.12  .  11   7
    ATOM N  N   THR  A  12  .  26.095  32.930  14.590  1.00  18.97  4  12   8
    ATOM C  CA  THR  A  12  .  25.734  32.995  16.032  1.00  19.80  4  12   9
    ATOM C  C   THR  A  12  .  24.695  34.106  16.113  1.00  20.92  4  12  10
    ATOM O  O   THR  A  12  .  24.869  35.118  15.421  1.00  21.84  4  12  11
    ATOM C  CB  THR  A  12  .  26.911  33.346  17.018  1.00  20.51  4  12  12
    ATOM O  OG1 THR  A  12  3  27.946  33.921  16.183  0.50  20.29  4  12  13
    ATOM O  OG1 THR  A  12  4  27.769  32.142  17.103  0.50  20.59  4  12  14
    ATOM C  CG2 THR  A  12  3  27.418  32.181  17.878  0.50  20.47  4  12  15
    ATOM C  CG2 THR  A  12  4  26.489  33.778  18.426  0.50  20.00  4  12  16
    ATOM N  N   ILE  A  13  .  23.664  33.855  16.884  1.00  22.08  .  13  17
    ATOM C  CA  ILE  A  13  .  22.623  34.850  17.093  1.00  23.44  .  13  18
    ATOM C  C   ILE  A  13  .  22.657  35.113  18.610  1.00  25.77  .  13  19
    ATOM O  O   ILE  A  13  .  23.123  34.250  19.406  1.00  26.28  .  13  20
    ATOM C  CB  ILE  A  13  .  21.236  34.463  16.492  1.00  22.67  .  13  21
    ATOM C  CG1 ILE  A  13  .  20.478  33.469  17.371  1.00  22.14  .  13  22
    ATOM C  CG2 ILE  A  13  .  21.357  33.986  15.016  1.00  21.75  .  13  23
    # - - - - data truncated for brevity - - - -
    HETATM C C1 APS  C   .  1   4.171  29.012   7.116  0.58  17.27  1 300  101
    HETATM C C2 APS  C   .  1   4.949  27.758   6.793  0.58  16.95  1 300  102
    HETATM O O3 APS  C   .  1   4.800  26.678   7.393  0.58  16.85  1 300  103
    HETATM N N4 APS  C   .  1   5.930  27.841   5.869  0.58  16.43  1 300  104
    # - - - - data truncated for brevity - - - -
;
     save_

save__atom_site.aniso_B[1][1]
    _item_description.description
;              The [1][1] element of the anisotropic atomic displacement
               matrix B, which appears in the structure-factor term as:

               T = exp{-1/4 sum~i~[sum~j~(B^ij^ h~i~ h~j~ a*~i~ a*~j~)]}

               h  = the Miller indices
               a* = the reciprocal space cell lengths

               These matrix elements may appear with atomic coordinates
               in the ATOM_SITE category, or they may appear in the separate
               ATOM_SITE_ANISOTROP category, but they may not appear in both
               places. Similarly, anisotropic displacements may appear as
               either B's or U's, but not as both.

               The unique elements of the real symmetric matrix are
               entered by row.

               The IUCr Commission on Nomenclature recommends against the use
               of B for reporting atomic displacement parameters. U, being
               directly proportional to B, is preferred.
;
    _item.name                  '_atom_site.aniso_B[1][1]'
    _item.category_id             atom_site
    _item.mandatory_code          no
#    _item_default.value           0.0
    loop_
    _item_related.related_name
    _item_related.function_code '_atom_site.aniso_B[1][1]_esd'
                                  associated_esd
                                '_atom_site.aniso_U[1][1]'
                                  conversion_constant
                                '_atom_site_anisotrop.U[1][1]'
                                  conversion_constant
                                '_atom_site.aniso_U[1][1]'
                                  alternate_exclusive
                                '_atom_site_anisotrop.B[1][1]'
                                  alternate_exclusive
                                '_atom_site_anisotrop.U[1][1]'
                                  alternate_exclusive
    _item_sub_category.id         matrix
    _item_type.code               float
    _item_type_conditions.code    esd
    _item_units.code              8pi2_angstroms_squared
     save_

save__atom_site.aniso_B[1][1]_esd
    _item_description.description
;              The standard uncertainty (estimated standard deviation)
               of _atom_site.aniso_B[1][1].
;
    _item.name                  '_atom_site.aniso_B[1][1]_esd'
    _item.category_id             atom_site
    _item.mandatory_code          no
#    _item_default.value           0.0
    loop_
    _item_related.related_name
    _item_related.function_code '_atom_site.aniso_B[1][1]'
                                  associated_value
                                '_atom_site.aniso_U[1][1]_esd'
                                  conversion_constant
                                '_atom_site_anisotrop.U[1][1]_esd'
                                  conversion_constant
                                '_atom_site.aniso_U[1][1]_esd'
                                  alternate_exclusive
                                '_atom_site_anisotrop.B[1][1]_esd'
                                  alternate_exclusive
                                '_atom_site_anisotrop.U[1][1]_esd'
                                  alternate_exclusive
    _item_sub_category.id         matrix
    _item_type.code               float
    _item_units.code              8pi2_angstroms_squared
     save_

save__atom_site.aniso_B[1][2]
    _item_description.description
;              The [1][2] element of the anisotropic atomic displacement
               matrix B, which appears in the structure-factor term as:

               T = exp{-1/4 sum~i~[sum~j~(B^ij^ h~i~ h~j~ a*~i~ a*~j~)]}

               h  = the Miller indices
               a* = the reciprocal space cell lengths

               These matrix elements may appear with atomic coordinates
               in the ATOM_SITE category, or they may appear in the separate
               ATOM_SITE_ANISOTROP category, but they may not appear in both
               places. Similarly, anisotropic displacements may appear as
               either B's or U's, but not as both.

               The unique elements of the real symmetric matrix are
               entered by row.

               The IUCr Commission on Nomenclature recommends against the use
               of B for reporting atomic displacement parameters. U, being
               directly proportional to B, is preferred.
;
    _item.name                  '_atom_site.aniso_B[1][2]'
    _item.category_id             atom_site
    _item.mandatory_code          no
#    _item_default.value           0.0
    loop_
    _item_related.related_name
    _item_related.function_code '_atom_site.aniso_B[1][2]_esd'
                                  associated_esd
                                '_atom_site.aniso_U[1][2]'
                                  conversion_constant
                                '_atom_site_anisotrop.U[1][2]'
                                  conversion_constant
                                '_atom_site.aniso_U[1][2]'
                                  alternate_exclusive
                                '_atom_site_anisotrop.B[1][2]'
                                  alternate_exclusive
                                '_atom_site_anisotrop.U[1][2]'
                                  alternate_exclusive
    _item_sub_category.id         matrix
    _item_type.code               float
    _item_type_conditions.code    esd
    _item_units.code              8pi2_angstroms_squared
     save_

save__atom_site.aniso_B[1][2]_esd
    _item_description.description
;              The standard uncertainty (estimated standard deviation)
               of _atom_site.aniso_B[1][2].
;
    _item.name                  '_atom_site.aniso_B[1][2]_esd'
    _item.category_id             atom_site
    _item.mandatory_code          no
#    _item_default.value           0.0
    loop_
    _item_related.related_name
    _item_related.function_code '_atom_site.aniso_B[1][2]'
                                  associated_value
                                '_atom_site.aniso_U[1][2]_esd'
                                  conversion_constant
                                '_atom_site_anisotrop.U[1][2]_esd'
                                  conversion_constant
                                '_atom_site.aniso_U[1][2]_esd'
                                  alternate_exclusive
                                '_atom_site_anisotrop.B[1][2]_esd'
                                  alternate_exclusive
                                '_atom_site_anisotrop.U[1][2]_esd'
                                  alternate_exclusive
    _item_sub_category.id         matrix
    _item_type.code               float
    _item_units.code              8pi2_angstroms_squared
     save_

save__atom_site.aniso_B[1][3]
    _item_description.description
;              The [1][3] element of the anisotropic atomic displacement
               matrix B, which appears in the structure-factor term as:

               T = exp{-1/4 sum~i~[sum~j~(B^ij^ h~i~ h~j~ a*~i~ a*~j~)]}

               h  = the Miller indices
               a* = the reciprocal space cell lengths

               These matrix elements may appear with atomic coordinates
               in the ATOM_SITE category, or they may appear in the separate
               ATOM_SITE_ANISOTROP category, but they may not appear in both
               places. Similarly, anisotropic displacements may appear as
               either B's or U's, but not as both.

               The unique elements of the real symmetric matrix are
               entered by row.

               The IUCr Commission on Nomenclature recommends against the use
               of B for reporting atomic displacement parameters. U, being
               directly proportional to B, is preferred.
;
    _item.name                  '_atom_site.aniso_B[1][3]'
    _item.category_id             atom_site
    _item.mandatory_code          no
#    _item_default.value           0.0
    loop_
    _item_related.related_name
    _item_related.function_code '_atom_site.aniso_B[1][3]_esd'
                                  associated_esd
                                '_atom_site.aniso_U[1][3]'
                                  conversion_constant
                                '_atom_site_anisotrop.U[1][3]'
                                  conversion_constant
                                '_atom_site.aniso_U[1][3]'
                                  alternate_exclusive
                                '_atom_site_anisotrop.B[1][3]'
                                  alternate_exclusive
                                '_atom_site_anisotrop.U[1][3]'
                                  alternate_exclusive
    _item_sub_category.id         matrix
    _item_type.code               float
    _item_type_conditions.code    esd
    _item_units.code              8pi2_angstroms_squared
     save_

save__atom_site.aniso_B[1][3]_esd
    _item_description.description
;              The standard uncertainty (estimated standard deviation)
               of _atom_site.aniso_B[1][3].
;
    _item.name                  '_atom_site.aniso_B[1][3]_esd'
    _item.category_id             atom_site
    _item.mandatory_code          no
#    _item_default.value           0.0
    loop_
    _item_related.related_name
    _item_related.function_code '_atom_site.aniso_B[1][3]'
                                  associated_value
                                '_atom_site.aniso_U[1][3]_esd'
                                  conversion_constant
                                '_atom_site_anisotrop.U[1][3]_esd'
                                  conversion_constant
                                '_atom_site.aniso_U[1][3]_esd'
                                  alternate_exclusive
                                '_atom_site_anisotrop.B[1][3]_esd'
                                  alternate_exclusive
                                '_atom_site_anisotrop.U[1][3]_esd'
                                  alternate_exclusive
    _item_sub_category.id         matrix
    _item_type.code               float
    _item_units.code              8pi2_angstroms_squared
     save_

save__atom_site.aniso_B[2][2]
    _item_description.description
;              The [2][2] element of the anisotropic atomic displacement
               matrix B, which appears in the structure-factor term as:

               T = exp{-1/4 sum~i~[sum~j~(B^ij^ h~i~ h~j~ a*~i~ a*~j~)]}

               h  = the Miller indices
               a* = the reciprocal space cell lengths

               These matrix elements may appear with atomic coordinates
               in the ATOM_SITE category, or they may appear in the separate
               ATOM_SITE_ANISOTROP category, but they may not appear in both
               places. Similarly, anisotropic displacements may appear as
               either B's or U's, but not as both.

               The unique elements of the real symmetric matrix are
               entered by row.

               The IUCr Commission on Nomenclature recommends against the use
               of B for reporting atomic displacement parameters. U, being
               directly proportional to B, is preferred.
;
    _item.name                  '_atom_site.aniso_B[2][2]'
    _item.category_id             atom_site
    _item.mandatory_code          no
#    _item_default.value           0.0
    loop_
    _item_related.related_name
    _item_related.function_code '_atom_site.aniso_B[2][2]_esd'
                                  associated_esd
                                '_atom_site.aniso_U[2][2]'
                                  conversion_constant
                                '_atom_site_anisotrop.U[2][2]'
                                  conversion_constant
                                '_atom_site.aniso_U[2][2]'
                                  alternate_exclusive
                                '_atom_site_anisotrop.B[2][2]'
                                  alternate_exclusive
                                '_atom_site_anisotrop.U[2][2]'
                                  alternate_exclusive
    _item_type.code               float
    _item_type_conditions.code    esd
    _item_units.code              8pi2_angstroms_squared
     save_

save__atom_site.aniso_B[2][2]_esd
    _item_description.description
;              The standard uncertainty (estimated standard deviation)
               of _atom_site.aniso_B[2][2].
;
    _item.name                  '_atom_site.aniso_B[2][2]_esd'
    _item.category_id             atom_site
    _item.mandatory_code          no
#    _item_default.value           0.0
    loop_
    _item_related.related_name
    _item_related.function_code '_atom_site.aniso_B[2][2]'
                                  associated_value
                                '_atom_site.aniso_U[2][2]_esd'
                                  conversion_constant
                                '_atom_site_anisotrop.U[2][2]_esd'
                                  conversion_constant
                                '_atom_site.aniso_U[2][2]_esd'
                                  alternate_exclusive
                                '_atom_site_anisotrop.B[2][2]_esd'
                                  alternate_exclusive
                                '_atom_site_anisotrop.U[2][2]_esd'
                                  alternate_exclusive
    _item_sub_category.id         matrix
    _item_type.code               float
    _item_units.code              8pi2_angstroms_squared
     save_

save__atom_site.aniso_B[2][3]
    _item_description.description
;              The [2][3] element of the anisotropic atomic displacement
               matrix B, which appears in the structure-factor term as:

               T = exp{-1/4 sum~i~[sum~j~(B^ij^ h~i~ h~j~ a*~i~ a*~j~)]}

               h  = the Miller indices
               a* = the reciprocal space cell lengths

               These matrix elements may appear with atomic coordinates
               in the ATOM_SITE category, or they may appear in the separate
               ATOM_SITE_ANISOTROP category, but they may not appear in both
               places. Similarly, anisotropic displacements may appear as
               either B's or U's, but not as both.

               The unique elements of the real symmetric matrix are
               entered by row.

               The IUCr Commission on Nomenclature recommends against the use
               of B for reporting atomic displacement parameters. U, being
               directly proportional to B, is preferred.
;
    _item.name                  '_atom_site.aniso_B[2][3]'
    _item.category_id             atom_site
    _item.mandatory_code          no
#    _item_default.value           0.0
    loop_
    _item_related.related_name
    _item_related.function_code '_atom_site.aniso_B[2][3]_esd'
                                  associated_esd
                                '_atom_site.aniso_U[2][3]'
                                  conversion_constant
                                '_atom_site_anisotrop.U[2][3]'
                                  conversion_constant
                                '_atom_site.aniso_U[2][3]'
                                  alternate_exclusive
                                '_atom_site_anisotrop.B[2][3]'
                                  alternate_exclusive
                                '_atom_site_anisotrop.U[2][3]'
                                  alternate_exclusive
    _item_sub_category.id         matrix
    _item_type.code               float
    _item_type_conditions.code    esd
    _item_units.code              8pi2_angstroms_squared
     save_

save__atom_site.aniso_B[2][3]_esd
    _item_description.description
;              The standard uncertainty (estimated standard deviation)
               of _atom_site.aniso_B[2][3].
;
    _item.name                  '_atom_site.aniso_B[2][3]_esd'
    _item.category_id             atom_site
    _item.mandatory_code          no
#    _item_default.value           0.0
    loop_
    _item_related.related_name
    _item_related.function_code '_atom_site.aniso_B[2][3]'
                                  associated_value
                                '_atom_site.aniso_U[2][3]_esd'
                                  conversion_constant
                                '_atom_site_anisotrop.U[2][3]_esd'
                                  conversion_constant
                                '_atom_site.aniso_U[2][3]_esd'
                                  alternate_exclusive
                                '_atom_site_anisotrop.B[2][3]_esd'
                                  alternate_exclusive
                                '_atom_site_anisotrop.U[2][3]_esd'
                                  alternate_exclusive
    _item_sub_category.id         matrix
    _item_type.code               float
    _item_units.code              8pi2_angstroms_squared
     save_

save__atom_site.aniso_B[3][3]
    _item_description.description
;              The [3][3] element of the anisotropic atomic displacement
               matrix B, which appears in the structure-factor term as:

               T = exp{-1/4 sum~i~[sum~j~(B^ij^ h~i~ h~j~ a*~i~ a*~j~)]}

               h  = the Miller indices
               a* = the reciprocal space cell lengths

               These matrix elements may appear with atomic coordinates
               in the ATOM_SITE category, or they may appear in the separate
               ATOM_SITE_ANISOTROP category, but they may not appear in both
               places. Similarly, anisotropic displacements may appear as
               either B's or U's, but not as both.

               The unique elements of the real symmetric matrix are
               entered by row.

               The IUCr Commission on Nomenclature recommends against the use
               of B for reporting atomic displacement parameters. U, being
               directly proportional to B, is preferred.
;
    _item.name                  '_atom_site.aniso_B[3][3]'
    _item.category_id             atom_site
    _item.mandatory_code          no
#    _item_default.value           0.0
    loop_
    _item_related.related_name
    _item_related.function_code '_atom_site.aniso_B[3][3]_esd'
                                  associated_esd
                                '_atom_site.aniso_U[3][3]'
                                  conversion_constant
                                '_atom_site_anisotrop.U[3][3]'
                                  conversion_constant
                                '_atom_site.aniso_U[3][3]'
                                  alternate_exclusive
                                '_atom_site_anisotrop.B[3][3]'
                                  alternate_exclusive
                                '_atom_site_anisotrop.U[3][3]'
                                  alternate_exclusive
    _item_sub_category.id         matrix
    _item_type.code               float
    _item_type_conditions.code    esd
    _item_units.code              8pi2_angstroms_squared
     save_

save__atom_site.aniso_B[3][3]_esd
    _item_description.description
;              The standard uncertainty (estimated standard deviation)
               of _atom_site.aniso_B[3][3].
;
    _item.name                  '_atom_site.aniso_B[3][3]_esd'
    _item.category_id             atom_site
    _item.mandatory_code          no
#    _item_default.value           0.0
    loop_
    _item_related.related_name
    _item_related.function_code '_atom_site.aniso_B[3][3]'
                                  associated_value
                                '_atom_site.aniso_U[3][3]_esd'
                                  conversion_constant
                                '_atom_site_anisotrop.U[3][3]_esd'
                                  conversion_constant
                                '_atom_site.aniso_U[3][3]_esd'
                                  alternate_exclusive
                                '_atom_site_anisotrop.B[3][3]_esd'
                                  alternate_exclusive
                                '_atom_site_anisotrop.U[3][3]_esd'
                                  alternate_exclusive
    _item_sub_category.id         matrix
    _item_type.code               float
    _item_units.code              8pi2_angstroms_squared
     save_

save__atom_site.aniso_ratio
    _item_description.description
;              Ratio of the maximum to minimum principal axes of
               displacement (thermal) ellipsoids.
;
    _item.name                  '_atom_site.aniso_ratio'
    _item.category_id             atom_site
    _item.mandatory_code          no
    _item_related.related_name  '_atom_site_anisotrop.ratio'
    _item_related.function_code   alternate_exclusive
    loop_
    _item_range.maximum
    _item_range.minimum            .    1.0
                                  1.0   1.0
    _item_type.code               float
     save_

save__atom_site.aniso_U[1][1]
    _item_description.description
;              The [1][1] element of the standard anisotropic atomic
               displacement matrix U, which appears in the structure-factor
               term as:

               T = exp{-2 pi^2^ sum~i~[sum~j~(U^ij^ h~i~ h~j~ a*~i~ a*~j~)]}

               h  = the Miller indices
               a* = the reciprocal space cell lengths

               These matrix elements may appear with atomic coordinates
               in the ATOM_SITE category, or they may appear in the separate
               ATOM_SITE_ANISOTROP category, but they may not appear in both
               places. Similarly, anisotropic displacements may appear as
               either B's or U's, but not as both.

               The unique elements of the real symmetric matrix are
               entered by row.
;
    _item.name                  '_atom_site.aniso_U[1][1]'
    _item.category_id             atom_site
    _item.mandatory_code          no
#    _item_default.value           0.0
    loop_
    _item_related.related_name
    _item_related.function_code '_atom_site.aniso_U[1][1]_esd'
                                  associated_esd
                                '_atom_site.aniso_B[1][1]'
                                  conversion_constant
                                '_atom_site_anisotrop.B[1][1]'
                                  conversion_constant
                                '_atom_site.aniso_B[1][1]'
                                  alternate_exclusive
                                '_atom_site_anisotrop.B[1][1]'
                                  alternate_exclusive
                                '_atom_site_anisotrop.U[1][1]'
                                  alternate_exclusive
    _item_sub_category.id         matrix
    _item_type.code               float
    _item_type_conditions.code    esd
    _item_units.code              angstroms_squared
     save_

save__atom_site.aniso_U[1][1]_esd
    _item_description.description
;              The standard uncertainty (estimated standard deviation)
               of _atom_site.aniso_U[1][1].
;
    _item.name                  '_atom_site.aniso_U[1][1]_esd'
    _item.category_id             atom_site
    _item.mandatory_code          no
#    _item_default.value           0.0
    loop_
    _item_related.related_name
    _item_related.function_code '_atom_site.aniso_U[1][1]'
                                  associated_value
                                '_atom_site.aniso_B[1][1]_esd'
                                  conversion_constant
                                '_atom_site_anisotrop.B[1][1]_esd'
                                  conversion_constant
                                '_atom_site.aniso_B[1][1]_esd'
                                  alternate_exclusive
                                '_atom_site_anisotrop.B[1][1]_esd'
                                  alternate_exclusive
                                '_atom_site_anisotrop.U[1][1]_esd'
                                  alternate_exclusive
    _item_sub_category.id         matrix
    _item_type.code               float
    _item_units.code              angstroms_squared
     save_

save__atom_site.aniso_U[1][2]
    _item_description.description
;              The [1][2] element of the standard anisotropic atomic
               displacement matrix U, which appears in the structure-factor
               term as:

               T = exp{-2 pi^2^ sum~i~[sum~j~(U^ij^ h~i~ h~j~ a*~i~ a*~j~)]}

               h  = the Miller indices
               a* = the reciprocal space cell lengths

               These matrix elements may appear with atomic coordinates
               in the ATOM_SITE category, or they may appear in the separate
               ATOM_SITE_ANISOTROP category, but they may not appear in both
               places. Similarly, anisotropic displacements may appear as
               either B's or U's, but not as both.

               The unique elements of the real symmetric matrix are
               entered by row.
;
    _item.name                  '_atom_site.aniso_U[1][2]'
    _item.category_id             atom_site
    _item.mandatory_code          no
#    _item_default.value           0.0
    loop_
    _item_related.related_name
    _item_related.function_code '_atom_site.aniso_U[1][2]_esd'
                                  associated_esd
                                '_atom_site.aniso_B[1][2]'
                                  conversion_constant
                                '_atom_site_anisotrop.B[1][2]'
                                  conversion_constant
                                '_atom_site.aniso_B[1][2]'
                                  alternate_exclusive
                                '_atom_site_anisotrop.B[1][2]'
                                  alternate_exclusive
                                '_atom_site_anisotrop.U[1][2]'
                                  alternate_exclusive
    _item_type.code               float
    _item_type_conditions.code    esd
    _item_units.code              angstroms_squared
     save_

save__atom_site.aniso_U[1][2]_esd
    _item_description.description
;              The standard uncertainty (estimated standard deviation)
               of _atom_site.aniso_U[1][2].
;
    _item.name                  '_atom_site.aniso_U[1][2]_esd'
    _item.category_id             atom_site
    _item.mandatory_code          no
#    _item_default.value           0.0
    loop_
    _item_related.related_name
    _item_related.function_code '_atom_site.aniso_U[1][2]'
                                  associated_value
                                '_atom_site.aniso_B[1][2]_esd'
                                  conversion_constant
                                '_atom_site_anisotrop.B[1][2]_esd'
                                  conversion_constant
                                '_atom_site.aniso_B[1][2]_esd'
                                  alternate_exclusive
                                '_atom_site_anisotrop.B[1][2]_esd'
                                  alternate_exclusive
                                '_atom_site_anisotrop.U[1][2]_esd'
                                  alternate_exclusive
    _item_sub_category.id         matrix
    _item_type.code               float
    _item_units.code              angstroms_squared
     save_

save__atom_site.aniso_U[1][3]
    _item_description.description
;              The [1][3] element of the standard anisotropic atomic
               displacement matrix U, which appears in the structure-factor
               term as:

               T = exp{-2 pi^2^ sum~i~[sum~j~(U^ij^ h~i~ h~j~ a*~i~ a*~j~)]}

               h  = the Miller indices
               a* = the reciprocal space cell lengths

               These matrix elements may appear with atomic coordinates
               in the ATOM_SITE category, or they may appear in the separate
               ATOM_SITE_ANISOTROP category, but they may not appear in both
               places. Similarly, anisotropic displacements may appear as
               either B's or U's, but not as both.

               The unique elements of the real symmetric matrix are
               entered by row.
;
    _item.name                  '_atom_site.aniso_U[1][3]'
    _item.category_id             atom_site
    _item.mandatory_code          no
#    _item_default.value           0.0
    loop_
    _item_related.related_name
    _item_related.function_code '_atom_site.aniso_U[1][3]_esd'
                                  associated_esd
                                '_atom_site.aniso_B[1][3]'
                                  conversion_constant
                                '_atom_site_anisotrop.B[1][3]'
                                  conversion_constant
                                '_atom_site.aniso_B[1][3]'
                                  alternate_exclusive
                                '_atom_site_anisotrop.B[1][3]'
                                  alternate_exclusive
                                '_atom_site_anisotrop.U[1][3]'
                                  alternate_exclusive
    _item_sub_category.id         matrix
    _item_type.code               float
    _item_type_conditions.code    esd
    _item_units.code              angstroms_squared
     save_

save__atom_site.aniso_U[1][3]_esd
    _item_description.description
;              The standard uncertainty (estimated standard deviation)
               of _atom_site.aniso_U[1][3].
;
    _item.name                  '_atom_site.aniso_U[1][3]_esd'
    _item.category_id             atom_site
    _item.mandatory_code          no
#    _item_default.value           0.0
    loop_
    _item_related.related_name
    _item_related.function_code '_atom_site.aniso_U[1][3]'
                                  associated_value
                                '_atom_site.aniso_B[1][3]_esd'
                                  conversion_constant
                                '_atom_site_anisotrop.B[1][3]_esd'
                                  conversion_constant
                                '_atom_site.aniso_B[1][3]_esd'
                                  alternate_exclusive
                                '_atom_site_anisotrop.B[1][3]_esd'
                                  alternate_exclusive
                                '_atom_site_anisotrop.U[1][3]_esd'
                                  alternate_exclusive
    _item_sub_category.id         matrix
    _item_type.code               float
    _item_units.code              angstroms_squared
     save_

save__atom_site.aniso_U[2][2]
    _item_description.description
;              The [2][2] element of the standard anisotropic atomic
               displacement matrix U, which appears in the structure-factor
               term as:

               T = exp{-2 pi^2^ sum~i~[sum~j~(U^ij^ h~i~ h~j~ a*~i~ a*~j~)]}

               h  = the Miller indices
               a* = the reciprocal space cell lengths

               These matrix elements may appear with atomic coordinates
               in the ATOM_SITE category, or they may appear in the separate
               ATOM_SITE_ANISOTROP category, but they may not appear in both
               places. Similarly, anisotropic displacements may appear as
               either B's or U's, but not as both.

               The unique elements of the real symmetric matrix are
               entered by row.
;
    _item.name                  '_atom_site.aniso_U[2][2]'
    _item.category_id             atom_site
    _item.mandatory_code          no
#    _item_default.value           0.0
    loop_
    _item_related.related_name
    _item_related.function_code '_atom_site.aniso_U[2][2]_esd'
                                  associated_esd
                                '_atom_site.aniso_B[2][2]'
                                  conversion_constant
                                '_atom_site_anisotrop.B[2][2]'
                                  conversion_constant
                                '_atom_site.aniso_B[2][2]'
                                  alternate_exclusive
                                '_atom_site_anisotrop.B[2][2]'
                                  alternate_exclusive
                                '_atom_site_anisotrop.U[2][2]'
                                  alternate_exclusive
    _item_sub_category.id         matrix
    _item_type.code               float
    _item_type_conditions.code    esd
    _item_units.code              angstroms_squared
     save_

save__atom_site.aniso_U[2][2]_esd
    _item_description.description
;              The standard uncertainty (estimated standard deviation)
               of _atom_site.aniso_U[2][2].
;
    _item.name                  '_atom_site.aniso_U[2][2]_esd'
    _item.category_id             atom_site
    _item.mandatory_code          no
#    _item_default.value           0.0
    loop_
    _item_related.related_name
    _item_related.function_code '_atom_site.aniso_U[2][2]'
                                  associated_value
                                '_atom_site.aniso_B[2][2]_esd'
                                  conversion_constant
                                '_atom_site_anisotrop.B[2][2]_esd'
                                  conversion_constant
                                '_atom_site.aniso_B[2][2]_esd'
                                  alternate_exclusive
                                '_atom_site_anisotrop.B[2][2]_esd'
                                  alternate_exclusive
                                '_atom_site_anisotrop.U[2][2]_esd'
                                  alternate_exclusive
    _item_sub_category.id         matrix
    _item_type.code               float
    _item_units.code              angstroms_squared
     save_

save__atom_site.aniso_U[2][3]
    _item_description.description
;              The [2][3] element of the standard anisotropic atomic
               displacement matrix U, which appears in the structure-factor
               term as:

               T = exp{-2 pi^2^ sum~i~[sum~j~(U^ij^ h~i~ h~j~ a*~i~ a*~j~)]}

               h  = the Miller indices
               a* = the reciprocal space cell lengths

               These matrix elements may appear with atomic coordinates
               in the ATOM_SITE category, or they may appear in the separate
               ATOM_SITE_ANISOTROP category, but they may not appear in both
               places. Similarly, anisotropic displacements may appear as
               either B's or U's, but not as both.

               The unique elements of the real symmetric matrix are
               entered by row.
;
    _item.name                  '_atom_site.aniso_U[2][3]'
    _item.category_id             atom_site
    _item.mandatory_code          no
#    _item_default.value           0.0
    loop_
    _item_related.related_name
    _item_related.function_code '_atom_site.aniso_U[2][3]_esd'
                                  associated_esd
                                '_atom_site.aniso_B[2][3]'
                                  conversion_constant
                                '_atom_site_anisotrop.B[2][3]'
                                  conversion_constant
                                '_atom_site.aniso_B[2][3]'
                                  alternate_exclusive
                                '_atom_site_anisotrop.B[2][3]'
                                  alternate_exclusive
                                '_atom_site_anisotrop.U[2][3]'
                                  alternate_exclusive
    _item_sub_category.id         matrix
    _item_type.code               float
    _item_type_conditions.code    esd
    _item_units.code              angstroms_squared
     save_

save__atom_site.aniso_U[2][3]_esd
    _item_description.description
;              The standard uncertainty (estimated standard deviation)
               of _atom_site.aniso_U[2][3].
;
    _item.name                  '_atom_site.aniso_U[2][3]_esd'
    _item.category_id             atom_site
    _item.mandatory_code          no
#    _item_default.value           0.0
    loop_
    _item_related.related_name
    _item_related.function_code '_atom_site.aniso_U[2][3]'
                                  associated_value
                                '_atom_site.aniso_B[2][3]_esd'
                                  conversion_constant
                                '_atom_site_anisotrop.B[2][3]_esd'
                                  conversion_constant
                                '_atom_site.aniso_B[2][3]_esd'
                                  alternate_exclusive
                                '_atom_site_anisotrop.B[2][3]_esd'
                                  alternate_exclusive
                                '_atom_site_anisotrop.U[2][3]_esd'
                                  alternate_exclusive
    _item_sub_category.id         matrix
    _item_type.code               float
    _item_units.code              angstroms_squared
     save_

save__atom_site.aniso_U[3][3]
    _item_description.description
;              The [3][3] element of the standard anisotropic atomic
               displacement matrix U, which appears in the structure-factor
               term as:

               T = exp{-2 pi^2^ sum~i~[sum~j~(U^ij^ h~i~ h~j~ a*~i~ a*~j~)]}

               h  = the Miller indices
               a* = the reciprocal space cell lengths

               These matrix elements may appear with atomic coordinates
               in the ATOM_SITE category, or they may appear in the separate
               ATOM_SITE_ANISOTROP category, but they may not appear in both
               places. Similarly, anisotropic displacements may appear as
               either B's or U's, but not as both.

               The unique elements of the real symmetric matrix are
               entered by row.
;
    _item.name                  '_atom_site.aniso_U[3][3]'
    _item.category_id             atom_site
    _item.mandatory_code          no
#    _item_default.value           0.0
    loop_
    _item_related.related_name
    _item_related.function_code '_atom_site.aniso_U[3][3]_esd'
                                  associated_esd
                                '_atom_site.aniso_B[3][3]'
                                  conversion_constant
                                '_atom_site_anisotrop.B[3][3]'
                                  conversion_constant
                                '_atom_site.aniso_B[3][3]'
                                  alternate_exclusive
                                '_atom_site_anisotrop.B[3][3]'
                                  alternate_exclusive
                                '_atom_site_anisotrop.U[3][3]'
                                  alternate_exclusive
    _item_sub_category.id         matrix
    _item_type.code               float
    _item_type_conditions.code    esd
    _item_units.code              angstroms_squared
     save_

save__atom_site.aniso_U[3][3]_esd
    _item_description.description
;              The standard uncertainty (estimated standard deviation)
               of _atom_site.aniso_U[3][3].
;
    _item.name                  '_atom_site.aniso_U[3][3]_esd'
    _item.category_id             atom_site
    _item.mandatory_code          no
#    _item_default.value           0.0
    loop_
    _item_related.related_name
    _item_related.function_code '_atom_site.aniso_U[3][3]'
                                  associated_value
                                '_atom_site.aniso_B[3][3]_esd'
                                  conversion_constant
                                '_atom_site_anisotrop.B[3][3]_esd'
                                  conversion_constant
                                '_atom_site.aniso_B[3][3]_esd'
                                  alternate_exclusive
                                '_atom_site_anisotrop.B[3][3]_esd'
                                  alternate_exclusive
                                '_atom_site_anisotrop.U[3][3]_esd'
                                  alternate_exclusive
    _item_sub_category.id         matrix
    _item_type.code               float
    _item_units.code              angstroms_squared
     save_

save__atom_site.attached_hydrogens
    _item_description.description
;              The number of hydrogen atoms attached to the atom at this site
               excluding any hydrogen atoms for which coordinates (measured or
               calculated) are given.
;
    _item.name                  '_atom_site.attached_hydrogens'
    _item.category_id             atom_site
    _item.mandatory_code          no
    _item_aliases.alias_name    '_atom_site_attached_hydrogens'
    _item_aliases.dictionary      cif_core.dic
    _item_aliases.version         2.0.1
#    _item_default.value           0
    loop_
    _item_range.maximum
    _item_range.minimum           8   8
                                  8   0
                                  0   0
    _item_type.code               int
    loop_
    _item_examples.case
    _item_examples.detail         2  'water oxygen'
                                  1  'hydroxyl oxygen'
                                  4  'ammonium nitrogen'
     save_

save__atom_site.auth_asym_id
    _item_description.description
;              An alternative identifier for _atom_site.label_asym_id that
               may be provided by an author in order to match the identification
               used in the publication that describes the structure.
;
    loop_
    _item.name
    _item.category_id
    _item.mandatory_code
       '_atom_site.auth_asym_id'                     atom_site           yes
       '_geom_angle.atom_site_auth_asym_id_1'        geom_angle          no
       '_geom_angle.atom_site_auth_asym_id_2'        geom_angle          no
       '_geom_angle.atom_site_auth_asym_id_3'        geom_angle          no
       '_geom_bond.atom_site_auth_asym_id_1'         geom_bond           no
       '_geom_bond.atom_site_auth_asym_id_2'         geom_bond           no
       '_geom_contact.atom_site_auth_asym_id_1'      geom_contact        no
       '_geom_contact.atom_site_auth_asym_id_2'      geom_contact        no
       '_geom_hbond.atom_site_auth_asym_id_A'        geom_hbond          no
       '_geom_hbond.atom_site_auth_asym_id_D'        geom_hbond          no
       '_geom_hbond.atom_site_auth_asym_id_H'        geom_hbond          no
       '_geom_torsion.atom_site_auth_asym_id_1'      geom_torsion        no
       '_geom_torsion.atom_site_auth_asym_id_2'      geom_torsion        no
       '_geom_torsion.atom_site_auth_asym_id_3'      geom_torsion        no
       '_geom_torsion.atom_site_auth_asym_id_4'      geom_torsion        no
       '_struct_conf.beg_auth_asym_id'               struct_conf         no
       '_struct_conf.end_auth_asym_id'               struct_conf         no
       '_struct_conn.ptnr1_auth_asym_id'             struct_conn         no
       '_struct_conn.ptnr2_auth_asym_id'             struct_conn         no
       '_struct_mon_nucl.auth_asym_id'               struct_mon_nucl     no
       '_struct_mon_prot.auth_asym_id'               struct_mon_prot     no
       '_struct_mon_prot_cis.auth_asym_id'           struct_mon_prot_cis no
       '_struct_ncs_dom_lim.beg_auth_asym_id'        struct_ncs_dom_lim  no
       '_struct_ncs_dom_lim.end_auth_asym_id'        struct_ncs_dom_lim  no
       '_struct_sheet_range.beg_auth_asym_id'        struct_sheet_range  no
       '_struct_sheet_range.end_auth_asym_id'        struct_sheet_range  no
       '_struct_site_gen.auth_asym_id'               struct_site_gen     no
    loop_
    _item_linked.child_name
    _item_linked.parent_name
       '_geom_angle.atom_site_auth_asym_id_1'         '_atom_site.auth_asym_id'
       '_geom_angle.atom_site_auth_asym_id_2'         '_atom_site.auth_asym_id'
       '_geom_angle.atom_site_auth_asym_id_3'         '_atom_site.auth_asym_id'
       '_geom_bond.atom_site_auth_asym_id_1'          '_atom_site.auth_asym_id'
       '_geom_bond.atom_site_auth_asym_id_2'          '_atom_site.auth_asym_id'
       '_geom_contact.atom_site_auth_asym_id_1'       '_atom_site.auth_asym_id'
       '_geom_contact.atom_site_auth_asym_id_2'       '_atom_site.auth_asym_id'
       '_geom_hbond.atom_site_auth_asym_id_A'         '_atom_site.auth_asym_id'
       '_geom_hbond.atom_site_auth_asym_id_D'         '_atom_site.auth_asym_id'
       '_geom_hbond.atom_site_auth_asym_id_H'         '_atom_site.auth_asym_id'
       '_geom_torsion.atom_site_auth_asym_id_1'       '_atom_site.auth_asym_id'
       '_geom_torsion.atom_site_auth_asym_id_2'       '_atom_site.auth_asym_id'
       '_geom_torsion.atom_site_auth_asym_id_3'       '_atom_site.auth_asym_id'
       '_geom_torsion.atom_site_auth_asym_id_4'       '_atom_site.auth_asym_id'
       '_struct_conf.beg_auth_asym_id'                '_atom_site.auth_asym_id'
       '_struct_conf.end_auth_asym_id'                '_atom_site.auth_asym_id'
       '_struct_conn.ptnr1_auth_asym_id'              '_atom_site.auth_asym_id'
       '_struct_conn.ptnr2_auth_asym_id'              '_atom_site.auth_asym_id'
       '_struct_mon_nucl.auth_asym_id'                '_atom_site.auth_asym_id'
       '_struct_mon_prot.auth_asym_id'                '_atom_site.auth_asym_id'
       '_struct_mon_prot_cis.auth_asym_id'            '_atom_site.auth_asym_id'
       '_struct_ncs_dom_lim.beg_auth_asym_id'         '_atom_site.auth_asym_id'
       '_struct_ncs_dom_lim.end_auth_asym_id'         '_atom_site.auth_asym_id'
       '_struct_sheet_range.beg_auth_asym_id'         '_atom_site.auth_asym_id'
       '_struct_sheet_range.end_auth_asym_id'         '_atom_site.auth_asym_id'
       '_struct_site_gen.auth_asym_id'                '_atom_site.auth_asym_id'
    _item_sub_category.id         mm_atom_site_auth_label
    _item_type.code               code
     save_

save__atom_site.auth_atom_id
    _item_description.description
;              An alternative identifier for _atom_site.label_atom_id that
               may be provided by an author in order to match the identification
               used in the publication that describes the structure.
;
    loop_
    _item.name
    _item.category_id
    _item.mandatory_code
       '_atom_site.auth_atom_id'                      atom_site           no
       '_geom_angle.atom_site_auth_atom_id_1'         geom_angle          no
       '_geom_angle.atom_site_auth_atom_id_2'         geom_angle          no
       '_geom_angle.atom_site_auth_atom_id_3'         geom_angle          no
       '_geom_bond.atom_site_auth_atom_id_1'          geom_bond           no
       '_geom_bond.atom_site_auth_atom_id_2'          geom_bond           no
       '_geom_contact.atom_site_auth_atom_id_1'       geom_contact        no
       '_geom_contact.atom_site_auth_atom_id_2'       geom_contact        no
       '_geom_hbond.atom_site_auth_atom_id_A'         geom_hbond          no
       '_geom_hbond.atom_site_auth_atom_id_D'         geom_hbond          no
       '_geom_hbond.atom_site_auth_atom_id_H'         geom_hbond          no
       '_geom_torsion.atom_site_auth_atom_id_1'       geom_torsion        no
       '_geom_torsion.atom_site_auth_atom_id_2'       geom_torsion        no
       '_geom_torsion.atom_site_auth_atom_id_3'       geom_torsion        no
       '_geom_torsion.atom_site_auth_atom_id_4'       geom_torsion        no
       '_struct_conn.ptnr1_auth_atom_id'              struct_conn         no
       '_struct_conn.ptnr2_auth_atom_id'              struct_conn         no
       '_struct_sheet_hbond.range_1_beg_auth_atom_id' struct_sheet_hbond  no
       '_struct_sheet_hbond.range_1_end_auth_atom_id' struct_sheet_hbond  no
       '_struct_sheet_hbond.range_2_beg_auth_atom_id' struct_sheet_hbond  no
       '_struct_sheet_hbond.range_2_end_auth_atom_id' struct_sheet_hbond  no
       '_struct_site_gen.auth_atom_id'                struct_site_gen     no
    loop_
    _item_linked.child_name
    _item_linked.parent_name
       '_geom_angle.atom_site_auth_atom_id_1'         '_atom_site.auth_atom_id'
       '_geom_angle.atom_site_auth_atom_id_2'         '_atom_site.auth_atom_id'
       '_geom_angle.atom_site_auth_atom_id_3'         '_atom_site.auth_atom_id'
       '_geom_bond.atom_site_auth_atom_id_1'          '_atom_site.auth_atom_id'
       '_geom_bond.atom_site_auth_atom_id_2'          '_atom_site.auth_atom_id'
       '_geom_contact.atom_site_auth_atom_id_1'       '_atom_site.auth_atom_id'
       '_geom_contact.atom_site_auth_atom_id_2'       '_atom_site.auth_atom_id'
       '_geom_hbond.atom_site_auth_atom_id_A'         '_atom_site.auth_atom_id'
       '_geom_hbond.atom_site_auth_atom_id_D'         '_atom_site.auth_atom_id'
       '_geom_hbond.atom_site_auth_atom_id_H'         '_atom_site.auth_atom_id'
       '_geom_torsion.atom_site_auth_atom_id_1'       '_atom_site.auth_atom_id'
       '_geom_torsion.atom_site_auth_atom_id_2'       '_atom_site.auth_atom_id'
       '_geom_torsion.atom_site_auth_atom_id_3'       '_atom_site.auth_atom_id'
       '_geom_torsion.atom_site_auth_atom_id_4'       '_atom_site.auth_atom_id'
       '_struct_conn.ptnr1_auth_atom_id'              '_atom_site.auth_atom_id'
       '_struct_conn.ptnr2_auth_atom_id'              '_atom_site.auth_atom_id'
       '_struct_sheet_hbond.range_1_beg_auth_atom_id' '_atom_site.auth_atom_id'
       '_struct_sheet_hbond.range_1_end_auth_atom_id' '_atom_site.auth_atom_id'
       '_struct_sheet_hbond.range_2_beg_auth_atom_id' '_atom_site.auth_atom_id'
       '_struct_sheet_hbond.range_2_end_auth_atom_id' '_atom_site.auth_atom_id'
       '_struct_site_gen.auth_atom_id'                '_atom_site.auth_atom_id'
    _item_sub_category.id         mm_atom_site_auth_label
    _item_type.code               atcode
     save_

save__atom_site.auth_comp_id
    _item_description.description
;              An alternative identifier for _atom_site.label_comp_id that
               may be provided by an author in order to match the identification
               used in the publication that describes the structure.
;
    loop_
    _item.name
    _item.category_id
    _item.mandatory_code
       '_atom_site.auth_comp_id'                     atom_site           no
       '_geom_angle.atom_site_auth_comp_id_1'        geom_angle          no
       '_geom_angle.atom_site_auth_comp_id_2'        geom_angle          no
       '_geom_angle.atom_site_auth_comp_id_3'        geom_angle          no
       '_geom_bond.atom_site_auth_comp_id_1'         geom_bond           no
       '_geom_bond.atom_site_auth_comp_id_2'         geom_bond           no
       '_geom_contact.atom_site_auth_comp_id_1'      geom_contact        no
       '_geom_contact.atom_site_auth_comp_id_2'      geom_contact        no
       '_geom_hbond.atom_site_auth_comp_id_A'        geom_hbond          no
       '_geom_hbond.atom_site_auth_comp_id_D'        geom_hbond          no
       '_geom_hbond.atom_site_auth_comp_id_H'        geom_hbond          no
       '_geom_torsion.atom_site_auth_comp_id_1'      geom_torsion        no
       '_geom_torsion.atom_site_auth_comp_id_2'      geom_torsion        no
       '_geom_torsion.atom_site_auth_comp_id_3'      geom_torsion        no
       '_geom_torsion.atom_site_auth_comp_id_4'      geom_torsion        no
       '_struct_conf.beg_auth_comp_id'               struct_conf         no
       '_struct_conf.end_auth_comp_id'               struct_conf         no
       '_struct_conn.ptnr1_auth_comp_id'             struct_conn         no
       '_struct_conn.ptnr2_auth_comp_id'             struct_conn         no
       '_struct_mon_nucl.auth_comp_id'               struct_mon_nucl     no
       '_struct_mon_prot.auth_comp_id'               struct_mon_prot     no
       '_struct_mon_prot_cis.auth_comp_id'           struct_mon_prot_cis no
       '_struct_ncs_dom_lim.beg_auth_comp_id'        struct_ncs_dom_lim  no
       '_struct_ncs_dom_lim.end_auth_comp_id'        struct_ncs_dom_lim  no
       '_struct_sheet_range.beg_auth_comp_id'        struct_sheet_range  no
       '_struct_sheet_range.end_auth_comp_id'        struct_sheet_range  no
       '_struct_site_gen.auth_comp_id'               struct_site_gen     no
    loop_
    _item_linked.child_name
    _item_linked.parent_name
       '_geom_angle.atom_site_auth_comp_id_1'         '_atom_site.auth_comp_id'
       '_geom_angle.atom_site_auth_comp_id_2'         '_atom_site.auth_comp_id'
       '_geom_angle.atom_site_auth_comp_id_3'         '_atom_site.auth_comp_id'
       '_geom_bond.atom_site_auth_comp_id_1'          '_atom_site.auth_comp_id'
       '_geom_bond.atom_site_auth_comp_id_2'          '_atom_site.auth_comp_id'
       '_geom_contact.atom_site_auth_comp_id_1'       '_atom_site.auth_comp_id'
       '_geom_contact.atom_site_auth_comp_id_2'       '_atom_site.auth_comp_id'
       '_geom_hbond.atom_site_auth_comp_id_A'         '_atom_site.auth_comp_id'
       '_geom_hbond.atom_site_auth_comp_id_D'         '_atom_site.auth_comp_id'
       '_geom_hbond.atom_site_auth_comp_id_H'         '_atom_site.auth_comp_id'
       '_geom_torsion.atom_site_auth_comp_id_1'       '_atom_site.auth_comp_id'
       '_geom_torsion.atom_site_auth_comp_id_2'       '_atom_site.auth_comp_id'
       '_geom_torsion.atom_site_auth_comp_id_3'       '_atom_site.auth_comp_id'
       '_geom_torsion.atom_site_auth_comp_id_4'       '_atom_site.auth_comp_id'
       '_struct_conf.beg_auth_comp_id'                '_atom_site.auth_comp_id'
       '_struct_conf.end_auth_comp_id'                '_atom_site.auth_comp_id'
       '_struct_conn.ptnr1_auth_comp_id'              '_atom_site.auth_comp_id'
       '_struct_conn.ptnr2_auth_comp_id'              '_atom_site.auth_comp_id'
       '_struct_mon_nucl.auth_comp_id'                '_atom_site.auth_comp_id'
       '_struct_mon_prot.auth_comp_id'                '_atom_site.auth_comp_id'
       '_struct_mon_prot_cis.auth_comp_id'            '_atom_site.auth_comp_id'
       '_struct_ncs_dom_lim.beg_auth_comp_id'         '_atom_site.auth_comp_id'
       '_struct_ncs_dom_lim.end_auth_comp_id'         '_atom_site.auth_comp_id'
       '_struct_sheet_range.beg_auth_comp_id'         '_atom_site.auth_comp_id'
       '_struct_sheet_range.end_auth_comp_id'         '_atom_site.auth_comp_id'
       '_struct_site_gen.auth_comp_id'                '_atom_site.auth_comp_id'
    _item_sub_category.id         mm_atom_site_auth_label
    _item_type.code               code
     save_

save__atom_site.auth_seq_id
    _item_description.description
;              An alternative identifier for _atom_site.label_seq_id that
               may be provided by an author in order to match the identification
               used in the publication that describes the structure.

               Note that this is not necessarily a number, that the values do
               not have to be positive, and that the value does not have to
               correspond to the value of _atom_site.label_seq_id. The value
               of _atom_site.label_seq_id is required to be a sequential list
               of positive integers.

               The author may assign values to _atom_site.auth_seq_id in any
               desired way. For instance, the values may be used to relate
               this structure to a numbering scheme in a homologous structure,
               including sequence gaps or insertion codes. Alternatively, a
               scheme may be used for a truncated polymer that maintains the
               numbering scheme of the full length polymer. In all cases, the
               scheme used here must match the scheme used in the publication
               that describes the structure.
;
    loop_
    _item.name
    _item.category_id
    _item.mandatory_code
       '_atom_site.auth_seq_id'                      atom_site           no
       '_geom_angle.atom_site_auth_seq_id_1'         geom_angle          no
       '_geom_angle.atom_site_auth_seq_id_2'         geom_angle          no
       '_geom_angle.atom_site_auth_seq_id_3'         geom_angle          no
       '_geom_bond.atom_site_auth_seq_id_1'          geom_bond           no
       '_geom_bond.atom_site_auth_seq_id_2'          geom_bond           no
       '_geom_contact.atom_site_auth_seq_id_1'       geom_contact        no
       '_geom_contact.atom_site_auth_seq_id_2'       geom_contact        no
       '_geom_hbond.atom_site_auth_seq_id_A'         geom_hbond          no
       '_geom_hbond.atom_site_auth_seq_id_D'         geom_hbond          no
       '_geom_hbond.atom_site_auth_seq_id_H'         geom_hbond          no
       '_geom_torsion.atom_site_auth_seq_id_1'       geom_torsion        no
       '_geom_torsion.atom_site_auth_seq_id_2'       geom_torsion        no
       '_geom_torsion.atom_site_auth_seq_id_3'       geom_torsion        no
       '_geom_torsion.atom_site_auth_seq_id_4'       geom_torsion        no
       '_struct_conf.beg_auth_seq_id'                struct_conf         no
       '_struct_conf.end_auth_seq_id'                struct_conf         no
       '_struct_conn.ptnr1_auth_seq_id'              struct_conn         no
       '_struct_conn.ptnr2_auth_seq_id'              struct_conn         no
       '_struct_mon_nucl.auth_seq_id'                struct_mon_nucl     no
       '_struct_mon_prot.auth_seq_id'                struct_mon_prot     no
       '_struct_mon_prot_cis.auth_seq_id'            struct_mon_prot_cis no
       '_struct_ncs_dom_lim.beg_auth_seq_id'         struct_ncs_dom_lim  no
       '_struct_ncs_dom_lim.end_auth_seq_id'         struct_ncs_dom_lim  no
       '_struct_sheet_hbond.range_1_beg_auth_seq_id' struct_sheet_hbond  no
       '_struct_sheet_hbond.range_1_end_auth_seq_id' struct_sheet_hbond  no
       '_struct_sheet_hbond.range_2_beg_auth_seq_id' struct_sheet_hbond  no
       '_struct_sheet_hbond.range_2_end_auth_seq_id' struct_sheet_hbond  no
       '_struct_sheet_range.beg_auth_seq_id'         struct_sheet_range  no
       '_struct_sheet_range.end_auth_seq_id'         struct_sheet_range  no
       '_struct_site_gen.auth_seq_id'                struct_site_gen     no
    loop_
    _item_linked.child_name
    _item_linked.parent_name
       '_geom_angle.atom_site_auth_seq_id_1'         '_atom_site.auth_seq_id'
       '_geom_angle.atom_site_auth_seq_id_2'         '_atom_site.auth_seq_id'
       '_geom_angle.atom_site_auth_seq_id_3'         '_atom_site.auth_seq_id'
       '_geom_bond.atom_site_auth_seq_id_1'          '_atom_site.auth_seq_id'
       '_geom_bond.atom_site_auth_seq_id_2'          '_atom_site.auth_seq_id'
       '_geom_contact.atom_site_auth_seq_id_1'       '_atom_site.auth_seq_id'
       '_geom_contact.atom_site_auth_seq_id_2'       '_atom_site.auth_seq_id'
       '_geom_hbond.atom_site_auth_seq_id_A'         '_atom_site.auth_seq_id'
       '_geom_hbond.atom_site_auth_seq_id_D'         '_atom_site.auth_seq_id'
       '_geom_hbond.atom_site_auth_seq_id_H'         '_atom_site.auth_seq_id'
       '_geom_torsion.atom_site_auth_seq_id_1'       '_atom_site.auth_seq_id'
       '_geom_torsion.atom_site_auth_seq_id_2'       '_atom_site.auth_seq_id'
       '_geom_torsion.atom_site_auth_seq_id_3'       '_atom_site.auth_seq_id'
       '_geom_torsion.atom_site_auth_seq_id_4'       '_atom_site.auth_seq_id'
       '_struct_conf.beg_auth_seq_id'                '_atom_site.auth_seq_id'
       '_struct_conf.end_auth_seq_id'                '_atom_site.auth_seq_id'
       '_struct_conn.ptnr1_auth_seq_id'              '_atom_site.auth_seq_id'
       '_struct_conn.ptnr2_auth_seq_id'              '_atom_site.auth_seq_id'
       '_struct_mon_nucl.auth_seq_id'                '_atom_site.auth_seq_id'
       '_struct_mon_prot.auth_seq_id'                '_atom_site.auth_seq_id'
       '_struct_mon_prot_cis.auth_seq_id'            '_atom_site.auth_seq_id'
       '_struct_ncs_dom_lim.beg_auth_seq_id'         '_atom_site.auth_seq_id'
       '_struct_ncs_dom_lim.end_auth_seq_id'         '_atom_site.auth_seq_id'
       '_struct_sheet_hbond.range_1_beg_auth_seq_id' '_atom_site.auth_seq_id'
       '_struct_sheet_hbond.range_1_end_auth_seq_id' '_atom_site.auth_seq_id'
       '_struct_sheet_hbond.range_2_beg_auth_seq_id' '_atom_site.auth_seq_id'
       '_struct_sheet_hbond.range_2_end_auth_seq_id' '_atom_site.auth_seq_id'
       '_struct_sheet_range.beg_auth_seq_id'         '_atom_site.auth_seq_id'
       '_struct_sheet_range.end_auth_seq_id'         '_atom_site.auth_seq_id'
       '_struct_site_gen.auth_seq_id'                '_atom_site.auth_seq_id'
    _item_sub_category.id         mm_atom_site_auth_label
    _item_type.code               code
     save_

save__atom_site.B_equiv_geom_mean
    _item_description.description
;              Equivalent isotropic atomic displacement parameter, B~eq~,
               in angstroms squared, calculated as the geometric mean of
               the anisotropic atomic displacement parameters.

               B~eq~ = (B~i~ B~j~ B~k~)^1/3^

               B~n~ = the principal components of the orthogonalized B^ij^

               The IUCr Commission on Nomenclature recommends against the use
               of B for reporting atomic displacement parameters. U, being
               directly proportional to B, is preferred.
;
    _item.name                  '_atom_site.B_equiv_geom_mean'
    _item.category_id             atom_site
    _item.mandatory_code          no
    _item_aliases.alias_name    '_atom_site_B_equiv_geom_mean'
    _item_aliases.dictionary      cif_core.dic
    _item_aliases.version         2.0.1
    loop_
    _item_range.maximum
    _item_range.minimum            .    0.0
                                  0.0   0.0
    loop_
    _item_related.related_name
    _item_related.function_code '_atom_site.B_equiv_geom_mean_esd'
                                  associated_esd
                                '_atom_site.U_equiv_geom_mean'
                                  conversion_constant
    _item_type.code               float
    _item_type_conditions.code    esd
    _item_units.code              8pi2_angstroms_squared
     save_

save__atom_site.B_equiv_geom_mean_esd
    _item_description.description
;              The standard uncertainty (estimated standard deviation)
               of _atom_site.B_equiv_geom_mean.
;
    _item.name                  '_atom_site.B_equiv_geom_mean_esd'
    _item.category_id             atom_site
    _item.mandatory_code          no
#    _item_default.value           0.0
    loop_
    _item_related.related_name
    _item_related.function_code '_atom_site.B_equiv_geom_mean'
                                  associated_value
                                '_atom_site.U_equiv_geom_mean'
                                  conversion_constant
    _item_type.code               float
    _item_units.code              8pi2_angstroms_squared
     save_

save__atom_site.B_iso_or_equiv
    _item_description.description
;              Isotropic atomic displacement parameter, or equivalent isotropic
               atomic displacement parameter, B~eq~, calculated from the
               anisotropic displacement parameters.

               B~eq~ = (1/3) sum~i~[sum~j~(B^ij^ A~i~ A~j~ a*~i~ a*~j~)]

               A     = the real space cell lengths
               a*    = the reciprocal space cell lengths
               B^ij^ = 8 pi^2^ U^ij^

               Ref: Fischer, R. X. & Tillmanns, E. (1988). Acta Cryst. C44,
                    775-776.

               The IUCr Commission on Nomenclature recommends against the use
               of B for reporting atomic displacement parameters. U, being
               directly proportional to B, is preferred.
;
    _item.name                  '_atom_site.B_iso_or_equiv'
    _item.category_id             atom_site
    _item.mandatory_code          no
    _item_aliases.alias_name    '_atom_site_B_iso_or_equiv'
    _item_aliases.dictionary      cif_core.dic
    _item_aliases.version         2.0.1
#    loop_
#    _item_range.maximum
#    _item_range.minimum            .    0.0
#                                  0.0   0.0
    loop_
    _item_related.related_name
    _item_related.function_code '_atom_site.B_iso_or_equiv_esd'
                                  associated_esd
                                '_atom_site.U_iso_or_equiv'
                                  conversion_constant
    _item_type.code               float
    _item_type_conditions.code    esd
    _item_units.code              8pi2_angstroms_squared
     save_

save__atom_site.B_iso_or_equiv_esd
    _item_description.description
;              The standard uncertainty (estimated standard deviation)
               of _atom_site.B_iso_or_equiv.
;
    _item.name                  '_atom_site.B_iso_or_equiv_esd'
    _item.category_id             atom_site
    _item.mandatory_code          no
#    _item_default.value           0.0
    loop_
    _item_related.related_name
    _item_related.function_code '_atom_site.B_iso_or_equiv'
                                  associated_value
                                '_atom_site.U_iso_or_equiv_esd'
                                  conversion_constant
    _item_type.code               float
    _item_units.code              8pi2_angstroms_squared
     save_

save__atom_site.calc_attached_atom
    _item_description.description
;              The _atom_site.id of the atom site to which the
               'geometry-calculated' atom site is attached.
;
    _item.name                  '_atom_site.calc_attached_atom'
    _item.category_id             atom_site
    _item.mandatory_code          no
    _item_aliases.alias_name    '_atom_site_calc_attached_atom'
    _item_aliases.dictionary      cif_core.dic
    _item_aliases.version         2.0.1
    _item_type.code               code
     save_

save__atom_site.calc_flag
    _item_description.description
;              A standard code to signal whether the site coordinates have been
               determined from the intensities or calculated from the geometry
               of surrounding sites, or have been assigned dummy values. The
               abbreviation 'c' may be used in place of 'calc'.
;
    _item.name                  '_atom_site.calc_flag'
    _item.category_id             atom_site
    _item.mandatory_code          no
    _item_aliases.alias_name    '_atom_site_calc_flag'
    _item_aliases.dictionary      cif_core.dic
    _item_aliases.version         2.0.1
#    _item_default.value           d
    _item_type.code               ucode
    loop_
    _item_enumeration.value
    _item_enumeration.detail      d
                                 'determined from experimental measurements'
                                  calc
                                 'calculated from molecular geometry'
                                  c
                                 'abbreviation for "calc"'
                                  dum
                                 'dummy site with meaningless coordinates'
     save_

save__atom_site.Cartn_x
    _item_description.description
;              The x atom-site coordinate in angstroms specified according to
               a set of orthogonal Cartesian axes related to the cell axes as
               specified by the description given in
               _atom_sites.Cartn_transform_axes.
;
    _item.name                  '_atom_site.Cartn_x'
    _item.category_id             atom_site
    _item.mandatory_code          no
    _item_aliases.alias_name    '_atom_site_Cartn_x'
    _item_aliases.dictionary      cif_core.dic
    _item_aliases.version         2.0.1
    loop_
    _item_dependent.dependent_name
                                '_atom_site.Cartn_y'
                                '_atom_site.Cartn_z'
    _item_related.related_name  '_atom_site.Cartn_x_esd'
    _item_related.function_code   associated_esd
    _item_sub_category.id         cartesian_coordinate
    _item_type.code               float
    _item_type_conditions.code    esd
    _item_units.code              angstroms
     save_

save__atom_site.Cartn_x_esd
    _item_description.description
;              The standard uncertainty (estimated standard deviation)
               of _atom_site.Cartn_x.
;
    _item.name                  '_atom_site.Cartn_x_esd'
    _item.category_id             atom_site
    _item.mandatory_code          no
#    _item_default.value           0.0
    loop_
    _item_dependent.dependent_name
                                '_atom_site.Cartn_y_esd'
                                '_atom_site.Cartn_z_esd'
    _item_related.related_name  '_atom_site.Cartn_x'
    _item_related.function_code   associated_value
    _item_sub_category.id         cartesian_coordinate_esd
    _item_type.code               float
    _item_units.code              angstroms
     save_

save__atom_site.Cartn_y
    _item_description.description
;              The y atom-site coordinate in angstroms specified according to
               a set of orthogonal Cartesian axes related to the cell axes as
               specified by the description given in
               _atom_sites.Cartn_transform_axes.
;
    _item.name                  '_atom_site.Cartn_y'
    _item.category_id             atom_site
    _item.mandatory_code          no
    _item_aliases.alias_name    '_atom_site_Cartn_y'
    _item_aliases.dictionary      cif_core.dic
    _item_aliases.version         2.0.1
    loop_
    _item_dependent.dependent_name
                                '_atom_site.Cartn_x'
                                '_atom_site.Cartn_z'
    _item_related.related_name  '_atom_site.Cartn_y_esd'
    _item_related.function_code   associated_esd
    _item_sub_category.id         cartesian_coordinate
    _item_type.code               float
    _item_type_conditions.code    esd
    _item_units.code              angstroms
     save_

save__atom_site.Cartn_y_esd
    _item_description.description
;              The standard uncertainty (estimated standard deviation)
               of _atom_site.Cartn_y.
;
    _item.name                  '_atom_site.Cartn_y_esd'
    _item.category_id             atom_site
    _item.mandatory_code          no
#    _item_default.value           0.0
    loop_
    _item_dependent.dependent_name
                                '_atom_site.Cartn_x_esd'
                                '_atom_site.Cartn_z_esd'
    _item_related.related_name  '_atom_site.Cartn_y'
    _item_related.function_code   associated_value
    _item_sub_category.id         cartesian_coordinate_esd
    _item_type.code               float
    _item_units.code              angstroms
     save_

save__atom_site.Cartn_z
    _item_description.description
;              The z atom-site coordinate in angstroms specified according to
               a set of orthogonal Cartesian axes related to the cell axes as
               specified by the description given in
               _atom_sites.Cartn_transform_axes.
;
    _item.name                  '_atom_site.Cartn_z'
    _item.category_id             atom_site
    _item.mandatory_code          no
    _item_aliases.alias_name    '_atom_site_Cartn_z'
    _item_aliases.dictionary      cif_core.dic
    _item_aliases.version         2.0.1
    loop_
    _item_dependent.dependent_name
                                '_atom_site.Cartn_x'
                                '_atom_site.Cartn_y'
    _item_related.related_name  '_atom_site.Cartn_z_esd'
    _item_related.function_code   associated_esd
    _item_sub_category.id         cartesian_coordinate
    _item_type.code               float
    _item_type_conditions.code    esd
    _item_units.code              angstroms
     save_

save__atom_site.Cartn_z_esd
    _item_description.description
;              The standard uncertainty (estimated standard deviation)
               of _atom_site.Cartn_z.
;
    _item.name                  '_atom_site.Cartn_z_esd'
    _item.category_id             atom_site
    _item.mandatory_code          no
#    _item_default.value           0.0
    loop_
    _item_dependent.dependent_name
                                '_atom_site.Cartn_x_esd'
                                '_atom_site.Cartn_y_esd'
    _item_related.related_name  '_atom_site.Cartn_z'
    _item_related.function_code   associated_value
    _item_sub_category.id         cartesian_coordinate_esd
    _item_type.code               float
    _item_units.code              angstroms
     save_

save__atom_site.chemical_conn_number
    _item_description.description
;              This data item is a pointer to _chemical_conn_atom.number in the
               CHEMICAL_CONN_ATOM category.
;
    _item.name                  '_atom_site.chemical_conn_number'
    _item.mandatory_code          no
    _item_aliases.alias_name    '_atom_site_chemical_conn_number'
    _item_aliases.dictionary      cif_core.dic
    _item_aliases.version         2.0.1
     save_

save__atom_site.constraints
    _item_description.description
;              A description of the constraints applied to parameters at this
               site during refinement. See also _atom_site.refinement_flags
               and _refine.ls_number_constraints.
;
    _item.name                  '_atom_site.constraints'
    _item.category_id             atom_site
    _item.mandatory_code          no
    _item_aliases.alias_name    '_atom_site_constraints'
    _item_aliases.dictionary      cif_core.dic
    _item_aliases.version         2.0.1
    _item_type.code               line
    _item_examples.case          'pop=1.0-pop(Zn3)'
     save_

save__atom_site.details
    _item_description.description
;              A description of special aspects of this site. See also
               _atom_site.refinement_flags.
;
    _item.name                  '_atom_site.details'
    _item.category_id             atom_site
    _item.mandatory_code          no
    _item_aliases.alias_name    '_atom_site_description'
    _item_aliases.dictionary      cif_core.dic
    _item_aliases.version         2.0.1
    _item_type.code               text
    _item_examples.case          'Ag/Si disordered'
     save_

save__atom_site.disorder_assembly
    _item_description.description
;              A code which identifies a cluster of atoms that show long-range
               positional disorder but are locally ordered. Within each such
               cluster of atoms, _atom_site.disorder_group is used to identify
               the sites that are simultaneously occupied. This field is only
               needed if there is more than one cluster of disordered atoms
               showing independent local order.

               *** This data item would not in general be used in a
               macromolecular data block. ***
;
    _item.name                  '_atom_site.disorder_assembly'
    _item.category_id             atom_site
    _item.mandatory_code          no
    _item_aliases.alias_name    '_atom_site_disorder_assembly'
    _item_aliases.dictionary      cif_core.dic
    _item_aliases.version         2.0.1
    _item_type.code               code
     save_

save__atom_site.disorder_group
    _item_description.description
;              A code which identifies a group of positionally disordered atom
               sites that are locally simultaneously occupied. Atoms that are
               positionally disordered over two or more sites (e.g. the hydrogen
               atoms of a methyl group that exists in two orientations) can
               be assigned to two or more groups. Sites belonging to the same
               group are simultaneously occupied, but those belonging to
               different groups are not. A minus prefix (e.g. '-1') is used to
               indicate sites disordered about a special position.

               *** This data item would not in general be used in a
               macromolecular data block. ***
;
    _item.name                  '_atom_site.disorder_group'
    _item.category_id             atom_site
    _item.mandatory_code          no
    _item_aliases.alias_name    '_atom_site_disorder_group'
    _item_aliases.dictionary      cif_core.dic
    _item_aliases.version         2.0.1
    _item_default.value           .
    _item_type.code               code
     save_

save__atom_site.footnote_id
    _item_description.description
;              The value of _atom_site.footnote_id must match an ID
               specified by _atom_sites_footnote.id in the
               ATOM_SITES_FOOTNOTE list.
;
    _item.name                  '_atom_site.footnote_id'
    _item.mandatory_code          no
     save_

save__atom_site.fract_x
    _item_description.description
;              The x coordinate of the atom-site position specified as a
               fraction of _cell.length_a.
;
    _item.name                  '_atom_site.fract_x'
    _item.category_id             atom_site
    _item.mandatory_code          no
    _item_aliases.alias_name    '_atom_site_fract_x'
    _item_aliases.dictionary      cif_core.dic
    _item_aliases.version         2.0.1
    loop_
    _item_dependent.dependent_name
                                '_atom_site.fract_y'
                                '_atom_site.fract_z'
    _item_related.related_name  '_atom_site.fract_x_esd'
    _item_related.function_code   associated_esd
    _item_sub_category.id         fractional_coordinate
    _item_type.code               float
    _item_type_conditions.code    esd
     save_

save__atom_site.fract_x_esd
    _item_description.description
;              The standard uncertainty (estimated standard deviation)
               of _atom_site.fract_x.
;
    _item.name                  '_atom_site.fract_x_esd'
    _item.category_id             atom_site
    _item.mandatory_code          no
#    _item_default.value           0.0
    loop_
    _item_dependent.dependent_name
                                '_atom_site.fract_y_esd'
                                '_atom_site.fract_z_esd'
    _item_related.related_name  '_atom_site.fract_x'
    _item_related.function_code   associated_value
    _item_sub_category.id         fractional_coordinate_esd
    _item_type.code               float
     save_

save__atom_site.fract_y
    _item_description.description
;              The y coordinate of the atom-site position specified as a
               fraction of _cell.length_b.
;
    _item.name                  '_atom_site.fract_y'
    _item.category_id             atom_site
    _item.mandatory_code          no
    _item_aliases.alias_name    '_atom_site_fract_y'
    _item_aliases.dictionary      cif_core.dic
    _item_aliases.version         2.0.1
    loop_
    _item_dependent.dependent_name
                                '_atom_site.fract_x'
                                '_atom_site.fract_z'
    _item_related.related_name  '_atom_site.fract_y_esd'
    _item_related.function_code   associated_esd
    _item_sub_category.id         fractional_coordinate
    _item_type.code               float
    _item_type_conditions.code    esd
     save_

save__atom_site.fract_y_esd
    _item_description.description
;              The standard uncertainty (estimated standard deviation)
               of _atom_site.fract_y.
;
    _item.name                  '_atom_site.fract_y_esd'
    _item.category_id             atom_site
    _item.mandatory_code          no
#    _item_default.value           0.0
    loop_
    _item_dependent.dependent_name
                                '_atom_site.fract_x_esd'
                                '_atom_site.fract_z_esd'
    _item_related.related_name  '_atom_site.fract_y'
    _item_related.function_code   associated_value
    _item_sub_category.id         fractional_coordinate_esd
    _item_type.code               float
     save_

save__atom_site.fract_z
    _item_description.description
;              The z coordinate of the atom-site position specified as a
               fraction of _cell.length_c.
;
    _item.name                  '_atom_site.fract_z'
    _item.category_id             atom_site
    _item.mandatory_code          no
    _item_aliases.alias_name    '_atom_site_fract_z'
    _item_aliases.dictionary      cif_core.dic
    _item_aliases.version         2.0.1
    loop_
    _item_dependent.dependent_name
                                '_atom_site.fract_x'
                                '_atom_site.fract_y'
    _item_related.related_name  '_atom_site.fract_z_esd'
    _item_related.function_code   associated_esd
    _item_sub_category.id         fractional_coordinate
    _item_type.code               float
    _item_type_conditions.code    esd
     save_

save__atom_site.fract_z_esd
    _item_description.description
;              The standard uncertainty (estimated standard deviation)
               of _atom_site.fract_z.
;
    _item.name                  '_atom_site.fract_z_esd'
    _item.category_id             atom_site
    _item.mandatory_code          no
#    _item_default.value           0.0
    loop_
    _item_dependent.dependent_name
                                '_atom_site.fract_x_esd'
                                '_atom_site.fract_y_esd'
    _item_related.related_name  '_atom_site.fract_z'
    _item_related.function_code   associated_value
    _item_sub_category.id         fractional_coordinate_esd
    _item_type.code               float
     save_

save__atom_site.group_PDB
    _item_description.description
;              The group of atoms to which the atom site belongs. This data
               item is provided for compatibility with the original Protein
               Data Bank format, and only for that purpose.
;
    _item.name                  '_atom_site.group_PDB'
    _item.category_id             atom_site
    _item.mandatory_code          no
    _item_type.code               code
    loop_
    _item_enumeration.value       ATOM
                                  HETATM
     save_

save__atom_site.id
    _item_description.description
;              The value of _atom_site.id must uniquely identify a record in the
               ATOM_SITE list.

               Note that this item need not be a number; it can be any unique
               identifier.

               This data item was introduced to provide compatibility between
               small-molecule and macromolecular CIFs. In a small-molecule
               CIF, _atom_site_label is the identifier for the atom. In a
               macromolecular CIF, the atom identifier is the aggregate of
               _atom_site.label_alt_id, _atom_site.label_asym_id,
               _atom_site.label_atom_id, _atom_site.label_comp_id and
               _atom_site.label_seq_id. For the two types of files to be
               compatible, a formal identifier for the category had to be
               introduced that was independent of the different modes of
               identifying the atoms. For compatibility with older CIFs,
               _atom_site_label is aliased to _atom_site.id.
;
    loop_
    _item.name
    _item.category_id
    _item.mandatory_code
               '_atom_site.id'                 atom_site            yes
               '_atom_site_anisotrop.id'       atom_site_anisotrop  yes
               '_geom_angle.atom_site_id_1'    geom_angle           yes
               '_geom_angle.atom_site_id_2'    geom_angle           yes
               '_geom_angle.atom_site_id_3'    geom_angle           yes
               '_geom_bond.atom_site_id_1'     geom_bond            yes
               '_geom_bond.atom_site_id_2'     geom_bond            yes
               '_geom_contact.atom_site_id_1'  geom_contact         yes
               '_geom_contact.atom_site_id_2'  geom_contact         yes
               '_geom_hbond.atom_site_id_A'    geom_hbond           yes
               '_geom_hbond.atom_site_id_D'    geom_hbond           yes
               '_geom_hbond.atom_site_id_H'    geom_hbond           yes
               '_geom_torsion.atom_site_id_1'  geom_torsion         yes
               '_geom_torsion.atom_site_id_2'  geom_torsion         yes
               '_geom_torsion.atom_site_id_3'  geom_torsion         yes
               '_geom_torsion.atom_site_id_4'  geom_torsion         yes
    _item_aliases.alias_name    '_atom_site_label'
    _item_aliases.dictionary      cif_core.dic
    _item_aliases.version         2.0.1
    loop_
    _item_linked.child_name
    _item_linked.parent_name
               '_atom_site_anisotrop.id'       '_atom_site.id'
               '_geom_angle.atom_site_id_1'    '_atom_site.id'
               '_geom_angle.atom_site_id_2'    '_atom_site.id'
               '_geom_angle.atom_site_id_3'    '_atom_site.id'
               '_geom_bond.atom_site_id_1'     '_atom_site.id'
               '_geom_bond.atom_site_id_2'     '_atom_site.id'
               '_geom_contact.atom_site_id_1'  '_atom_site.id'
               '_geom_contact.atom_site_id_2'  '_atom_site.id'
               '_geom_hbond.atom_site_id_A'    '_atom_site.id'
               '_geom_hbond.atom_site_id_D'    '_atom_site.id'
               '_geom_hbond.atom_site_id_H'    '_atom_site.id'
               '_geom_torsion.atom_site_id_1'  '_atom_site.id'
               '_geom_torsion.atom_site_id_2'  '_atom_site.id'
               '_geom_torsion.atom_site_id_3'  '_atom_site.id'
               '_geom_torsion.atom_site_id_4'  '_atom_site.id'
    _item_type.code               code
    loop_
    _item_examples.case          '5'
                                 'C12'
                                 'Ca3g28'
                                 'Fe3+17'
                                 'H*251'
                                 'boron2a'
                                 'C_a_phe_83_a_0'
                                 'Zn_Zn_301_A_0'
     save_

save__atom_site.label_alt_id
    _item_description.description
;              A component of the identifier for this atom site.
               For further details, see the definition of the ATOM_SITE_ALT
               category.

               This data item is a pointer to _atom_sites_alt.id in the
               ATOM_SITES_ALT category.
;
    _item.name                  '_atom_site.label_alt_id'
    _item.mandatory_code          yes
    _item_sub_category.id         mm_atom_site_label
     save_

save__atom_site.label_asym_id
    _item_description.description
;              A component of the identifier for this atom site.
               For further details, see the definition of the STRUCT_ASYM
               category.

               This data item is a pointer to _struct_asym.id in the
               STRUCT_ASYM category.
;
    _item.name                  '_atom_site.label_asym_id'
    _item.mandatory_code          yes
    _item_sub_category.id         mm_atom_site_label
     save_

save__atom_site.label_atom_id
    _item_description.description
;              A component of the identifier for this atom site.

               This data item is a pointer to _chem_comp_atom.atom_id in the
               CHEM_COMP_ATOM category.
;
    _item.name                  '_atom_site.label_atom_id'
    _item.mandatory_code          yes
    _item_sub_category.id         mm_atom_site_label
     save_

save__atom_site.label_comp_id
    _item_description.description
;              A component of the identifier for this atom site.

               This data item is a pointer to _chem_comp.id in the CHEM_COMP
               category.
;
    _item.name                  '_atom_site.label_comp_id'
    _item.mandatory_code          yes
    _item_sub_category.id         mm_atom_site_label
     save_

save__atom_site.label_entity_id
    _item_description.description
;              This data item is a pointer to _entity.id in the ENTITY category.
;
    _item.name                  '_atom_site.label_entity_id'
    _item.mandatory_code          yes
     save_

save__atom_site.label_seq_id
    _item_description.description
;              This data item is a pointer to _entity_poly_seq.num in the
               ENTITY_POLY_SEQ category.
;
    _item.name                  '_atom_site.label_seq_id'
    _item.mandatory_code          yes
     save_

save__atom_site.occupancy
    _item_description.description
;              The fraction of the atom type present at this site.
               The sum of the occupancies of all the atom types at this site
               may not significantly exceed 1.0 unless it is a dummy site.
;
    _item.name                  '_atom_site.occupancy'
    _item.category_id             atom_site
    _item.mandatory_code          no
    _item_aliases.alias_name    '_atom_site_occupancy'
    _item_aliases.dictionary      cif_core.dic
    _item_aliases.version         2.0.1
    _item_default.value           1.0
# JDW 17-Apr-2003  - Unsupportable restriction.
#    loop_
#    _item_range.maximum
#    _item_range.minimum           1.0   1.0
#                                  1.0   0.0
#                                  0.0   0.0
    _item_related.related_name  '_atom_site.occupancy_esd'
    _item_related.function_code   associated_esd
    _item_type.code               float
    _item_type_conditions.code    esd
     save_

save__atom_site.occupancy_esd
    _item_description.description
;              The standard uncertainty (estimated standard deviation)
               of _atom_site.occupancy.
;
    _item.name                  '_atom_site.occupancy_esd'
    _item.category_id             atom_site
    _item.mandatory_code          no
#    _item_default.value           0.0
    _item_related.related_name  '_atom_site.occupancy'
    _item_related.function_code   associated_value
    _item_type.code               float
     save_

#save__atom_site.refinement_flags
#    _item_description.description
#;              A concatenated series of single-letter codes which indicate the
#               refinement restraints or constraints applied to this site.
#;
#    _item.name                  '_atom_site.refinement_flags'
#    _item.category_id             atom_site
#    _item.mandatory_code          no
#   _item_aliases.alias_name    '_atom_site_refinement_flags'
#    _item_aliases.dictionary      cif_core.dic
#    _item_aliases.version         2.0.1
#    _item_type.code               ucode
#    loop_
#    _item_enumeration.value
#    _item_enumeration.detail      .
#                                 'no refinement constraints'
#                                  S
#                                 'special-position constraint on site'
#                                  G
#                                 'rigid-group refinement of site'
#                                  R
#                                 'riding atom site attached to non-riding atom'
#                                  D
#                                 'distance or angle restraint on site'
#                                  T
#                                 'thermal displacement constraints'
#                                  U
#                                 'Uiso or Uij restraint (rigid bond)'
#                                  P
#                                 'partial occupancy constraint'
#     save_

save__atom_site.restraints
    _item_description.description
;              A description of restraints applied to specific parameters at
               this site during refinement. See also _atom_site.refinement_flags
               and _refine.ls_number_restraints.
;
    _item.name                  '_atom_site.restraints'
    _item.category_id             atom_site
    _item.mandatory_code          no
    _item_aliases.alias_name    '_atom_site_restraints'
    _item_aliases.dictionary      cif_core.dic
    _item_aliases.version         2.0.1
    _item_type.code               text
    _item_examples.case          'restrained to planar ring'
     save_

save__atom_site.symmetry_multiplicity
    _item_description.description
;              The multiplicity of a site due to the space-group symmetry as is
               given in International Tables for Crystallography Vol. A (2002).
;
    _item.name                  '_atom_site.symmetry_multiplicity'
    _item.category_id             atom_site
    _item.mandatory_code          no
    _item_aliases.alias_name    '_atom_site_symmetry_multiplicity'
    _item_aliases.dictionary      cif_core.dic
    _item_aliases.version         2.0.1
    loop_
    _item_range.maximum
    _item_range.minimum           192   192
                                  192     1
                                    1     1
    _item_type.code               int
     save_

save__atom_site.thermal_displace_type
    _item_description.description
;              A standard code used to describe the type of atomic displacement
               parameters used for the site.
;
    _item.name                  '_atom_site.thermal_displace_type'
    _item.category_id             atom_site
    _item.mandatory_code          no
    _item_aliases.alias_name    '_atom_site_thermal_displace_type'
    _item_aliases.dictionary      cif_core.dic
    _item_aliases.version         2.0.1
    _item_type.code               ucode
    loop_
    _item_enumeration.value
    _item_enumeration.detail      Uani  'anisotropic Uij'
                                  Uiso  'isotropic U'
                                  Uovl  'overall U'
                                  Umpe  'multipole expansion U'
                                  Bani  'anisotropic Bij'
                                  Biso  'isotropic B'
                                  Bovl  'overall B'
     save_

save__atom_site.type_symbol
    _item_description.description
;              This data item is a pointer to _atom_type.symbol in the
               ATOM_TYPE category.
;
    _item.name                  '_atom_site.type_symbol'
    _item.mandatory_code          yes
    _item_aliases.alias_name    '_atom_site_type_symbol'
    _item_aliases.dictionary      cif_core.dic
    _item_aliases.version         2.0.1
     save_

save__atom_site.U_equiv_geom_mean
    _item_description.description
;              Equivalent isotropic atomic displacement parameter, U~eq~,
               in angstroms squared, calculated as the geometric mean of
               the anisotropic atomic displacement parameters.

               U~eq~ = (U~i~ U~j~ U~k~)^1/3^

               U~n~ = the principal components of the orthogonalized U^ij^
;
    _item.name                  '_atom_site.U_equiv_geom_mean'
    _item.category_id             atom_site
    _item.mandatory_code          no
    _item_aliases.alias_name    '_atom_site_U_equiv_geom_mean'
    _item_aliases.dictionary      cif_core.dic
    _item_aliases.version         2.0.1
    loop_
    _item_range.maximum
    _item_range.minimum           10.0   10.0
                                  10.0    0.0
                                   0.0    0.0
    loop_
    _item_related.related_name
    _item_related.function_code '_atom_site.U_equiv_geom_mean_esd'
                                  associated_esd
                                '_atom_site.B_equiv_geom_mean'
                                  conversion_constant
    _item_type.code               float
    _item_type_conditions.code    esd
    _item_units.code              angstroms_squared
     save_

save__atom_site.U_equiv_geom_mean_esd
    _item_description.description
;              The standard uncertainty (estimated standard deviation)
               of _atom_site.U_equiv_geom_mean.
;
    _item.name                  '_atom_site.U_equiv_geom_mean_esd'
    _item.category_id             atom_site
    _item.mandatory_code          no
#    _item_default.value           0.0
    loop_
    _item_related.related_name
    _item_related.function_code '_atom_site.U_equiv_geom_mean'
                                  associated_value
                                '_atom_site.B_equiv_geom_mean'
                                  conversion_constant
    _item_type.code               float
    _item_units.code              angstroms_squared
     save_

save__atom_site.U_iso_or_equiv
    _item_description.description
;              Isotropic atomic displacement parameter, or equivalent isotropic
               atomic  displacement parameter, U~eq~, calculated from
               anisotropic atomic displacement  parameters.

               U~eq~ = (1/3) sum~i~[sum~j~(U^ij^ A~i~ A~j~ a*~i~ a*~j~)]

               A  = the real space cell lengths
               a* = the reciprocal space cell lengths

               Ref: Fischer, R. X. & Tillmanns, E. (1988). Acta Cryst. C44,
                    775-776.
;
    _item.name                  '_atom_site.U_iso_or_equiv'
    _item.category_id             atom_site
    _item.mandatory_code          no
    _item_aliases.alias_name    '_atom_site_U_iso_or_equiv'
    _item_aliases.dictionary      cif_core.dic
    _item_aliases.version         2.0.1
    loop_
    _item_range.maximum
    _item_range.minimum           10.0   10.0
                                  10.0    0.0
                                   0.0    0.0
    loop_
    _item_related.related_name
    _item_related.function_code '_atom_site.U_iso_or_equiv_esd'
                                  associated_esd
                                '_atom_site.B_iso_or_equiv'
                                  conversion_constant
    _item_type.code               float
    _item_type_conditions.code    esd
    _item_units.code              angstroms_squared
     save_

save__atom_site.U_iso_or_equiv_esd
    _item_description.description
;              The standard uncertainty (estimated standard deviation)
               of _atom_site.U_iso_or_equiv.
;
    _item.name                  '_atom_site.U_iso_or_equiv_esd'
    _item.category_id             atom_site
    _item.mandatory_code          no
#    _item_default.value           0.0
    loop_
    _item_related.related_name
    _item_related.function_code '_atom_site.U_iso_or_equiv'
                                  associated_value
                                '_atom_site.B_iso_or_equiv_esd'
                                  conversion_constant
    _item_type.code               float
    _item_units.code              angstroms_squared
     save_

save__atom_site.Wyckoff_symbol
    _item_description.description
;              The Wyckoff symbol (letter) as listed in the space-group tables
               of International Tables for Crystallography, Vol. A (2002).
;
    _item.name                  '_atom_site.Wyckoff_symbol'
    _item.category_id             atom_site
    _item.mandatory_code          no
    _item_aliases.alias_name    '_atom_site_Wyckoff_symbol'
    _item_aliases.dictionary      cif_core.dic
    _item_aliases.version         2.0.1
    _item_type.code               line
     save_

#########################
## ATOM_SITE_ANISOTROP ##
#########################

save_atom_site_anisotrop
    _category.description
;              Data items in the ATOM_SITE_ANISOTROP category record details
               about anisotropic displacement parameters.
               If the ATOM_SITE_ANISOTROP category is used for storing these
               data, the corresponding ATOM_SITE data items are not used.
;
    _category.id                  atom_site_anisotrop
    _category.mandatory_code      no
    _category_key.name          '_atom_site_anisotrop.id'
    loop_
    _category_group.id           'inclusive_group'
                                 'atom_group'
    loop_
    _category_examples.detail
    _category_examples.case
# - - - - - - - - - - - - - - - - - - - - - - - - - - - - - - - - - - - - - - -
;
    Example 1 - based on NDB structure BDL005 of Holbrook, Dickerson &
                Kim [Acta Cryst. (1985), B41, 255-262].
;
;
    loop_
    _atom_site_anisotrop.id
    _atom_site_anisotrop.type_symbol
    _atom_site_anisotrop.U[1][1]
    _atom_site_anisotrop.U[1][2]
    _atom_site_anisotrop.U[1][3]
    _atom_site_anisotrop.U[2][2]
    _atom_site_anisotrop.U[2][3]
    _atom_site_anisotrop.U[3][3]
     1  O   8642   4866   7299   -342   -258  -1427
     2  C   5174   4871   6243  -1885  -2051  -1377
     3  C   6202   5020   4395  -1130   -556   -632
     4  O   4224   4700   5046   1105   -161    345
     5  C   8684   4688   4171  -1850   -433   -292
     6  O  11226   5255   3532   -341   2685   1328
     7  C  10214   2428   5614  -2610  -1940    902
     8  C   4590   3488   5827    751   -770    986
     9  N   5014   4434   3447    -17  -1593    539
    # ----   abbreviated  ----
;
# - - - - - - - - - - - - - - - - - - - - - - - - - - - - - - - - - - - - - - -
     save_

save__atom_site_anisotrop.B[1][1]
    _item_description.description
;              The [1][1] element of the anisotropic atomic displacement
               matrix B, which appears in the structure-factor term as:

               T = exp{-1/4 sum~i~[sum~j~(B^ij^ h~i~ h~j~ a*~i~ a*~j~)]}

               h  = the Miller indices
               a* = the reciprocal space cell lengths

               These matrix elements may appear with atomic coordinates
               in the ATOM_SITE category, or they may appear in the separate
               ATOM_SITE_ANISOTROP category, but they may not appear in both
               places. Similarly, anisotropic displacements may appear as
               either B's or U's, but not as both.

               The unique elements of the real symmetric matrix are
               entered by row.

               The IUCr Commission on Nomenclature recommends against the use
               of B for reporting atomic displacement parameters. U, being
               directly proportional to B, is preferred.
;
    _item.name                  '_atom_site_anisotrop.B[1][1]'
    _item.category_id             atom_site_anisotrop
    _item.mandatory_code          no
    _item_aliases.alias_name    '_atom_site_aniso_B_11'
    _item_aliases.dictionary      cif_core.dic
    _item_aliases.version         2.0.1
    loop_
    _item_related.related_name
    _item_related.function_code '_atom_site_anisotrop.B[1][1]_esd'
                                  associated_esd
                                '_atom_site.aniso_U[1][1]'
                                  conversion_constant
                                '_atom_site_anisotrop.U[1][1]'
                                  conversion_constant
                                '_atom_site.aniso_B[1][1]'
                                  alternate_exclusive
                                '_atom_site.aniso_U[1][1]'
                                  alternate_exclusive
                                '_atom_site_anisotrop.U[1][1]'
                                  alternate_exclusive
    _item_sub_category.id         matrix
    _item_type.code               float
    _item_type_conditions.code    esd
    _item_units.code              8pi2_angstroms_squared
     save_

save__atom_site_anisotrop.B[1][1]_esd
    _item_description.description
;              The standard uncertainty (estimated standard deviation)
               of _atom_site_anisotrop.B[1][1].
;
    _item.name                  '_atom_site_anisotrop.B[1][1]_esd'
    _item.category_id             atom_site_anisotrop
    _item.mandatory_code          no
#    _item_default.value           0.0
    loop_
    _item_related.related_name
    _item_related.function_code '_atom_site_anisotrop.B[1][1]'
                                  associated_value
                                '_atom_site.aniso_U[1][1]_esd'
                                  conversion_constant
                                '_atom_site_anisotrop.U[1][1]_esd'
                                  conversion_constant
                                '_atom_site.aniso_B[1][1]_esd'
                                  alternate_exclusive
                                '_atom_site.aniso_U[1][1]_esd'
                                  alternate_exclusive
                                '_atom_site_anisotrop.U[1][1]_esd'
                                  alternate_exclusive
    _item_sub_category.id         matrix
    _item_type.code               float
    _item_units.code              8pi2_angstroms_squared
     save_

save__atom_site_anisotrop.B[1][2]
    _item_description.description
;              The [1][2] element of the anisotropic atomic displacement
               matrix B, which appears in the structure-factor term as:

               T = exp{-1/4 sum~i~[sum~j~(B^ij^ h~i~ h~j~ a*~i~ a*~j~)]}

               h  = the Miller indices
               a* = the reciprocal space cell lengths

               These matrix elements may appear with atomic coordinates
               in the ATOM_SITE category, or they may appear in the separate
               ATOM_SITE_ANISOTROP category, but they may not appear in both
               places. Similarly, anisotropic displacements may appear as
               either B's or U's, but not as both.

               The unique elements of the real symmetric matrix are
               entered by row.

               The IUCr Commission on Nomenclature recommends against the use
               of B for reporting atomic displacement parameters. U, being
               directly proportional to B, is preferred.
;
    _item.name                  '_atom_site_anisotrop.B[1][2]'
    _item.category_id             atom_site_anisotrop
    _item.mandatory_code          no
    _item_aliases.alias_name    '_atom_site_aniso_B_12'
    _item_aliases.dictionary      cif_core.dic
    _item_aliases.version         2.0.1
    loop_
    _item_related.related_name
    _item_related.function_code '_atom_site_anisotrop.B[1][2]_esd'
                                  associated_esd
                                '_atom_site.aniso_U[1][2]'
                                  conversion_constant
                                '_atom_site_anisotrop.U[1][2]'
                                  conversion_constant
                                '_atom_site.aniso_B[1][2]'
                                  alternate_exclusive
                                '_atom_site.aniso_U[1][2]'
                                  alternate_exclusive
                                '_atom_site_anisotrop.U[1][2]'
                                  alternate_exclusive
    _item_sub_category.id         matrix
    _item_type.code               float
    _item_type_conditions.code    esd
    _item_units.code              8pi2_angstroms_squared
     save_

save__atom_site_anisotrop.B[1][2]_esd
    _item_description.description
;              The standard uncertainty (estimated standard deviation)
               of _atom_site_anisotrop.B[1][2].
;
    _item.name                  '_atom_site_anisotrop.B[1][2]_esd'
    _item.category_id             atom_site_anisotrop
    _item.mandatory_code          no
#    _item_default.value           0.0
    loop_
    _item_related.related_name
    _item_related.function_code '_atom_site_anisotrop.B[1][2]'
                                  associated_value
                                '_atom_site.aniso_U[1][2]_esd'
                                  conversion_constant
                                '_atom_site_anisotrop.U[1][2]_esd'
                                  conversion_constant
                                '_atom_site.aniso_B[1][2]_esd'
                                  alternate_exclusive
                                '_atom_site.aniso_U[1][2]_esd'
                                  alternate_exclusive
                                '_atom_site_anisotrop.U[1][2]_esd'
                                  alternate_exclusive
    _item_sub_category.id         matrix
    _item_type.code               float
    _item_units.code              8pi2_angstroms_squared
     save_

save__atom_site_anisotrop.B[1][3]
    _item_description.description
;              The [1][3] element of the anisotropic atomic displacement
               matrix B, which appears in the structure-factor term as:

               T = exp{-1/4 sum~i~[sum~j~(B^ij^ h~i~ h~j~ a*~i~ a*~j~)]}

               h  = the Miller indices
               a* = the reciprocal space cell lengths

               These matrix elements may appear with atomic coordinates
               in the ATOM_SITE category, or they may appear in the separate
               ATOM_SITE_ANISOTROP category, but they may not appear in both
               places. Similarly, anisotropic displacements may appear as
               either B's or U's, but not as both.

               The unique elements of the real symmetric matrix are
               entered by row.

               The IUCr Commission on Nomenclature recommends against the use
               of B for reporting atomic displacement parameters. U, being
               directly proportional to B, is preferred.
;
    _item.name                  '_atom_site_anisotrop.B[1][3]'
    _item.category_id             atom_site_anisotrop
    _item.mandatory_code          no
    _item_aliases.alias_name    '_atom_site_aniso_B_13'
    _item_aliases.dictionary      cif_core.dic
    _item_aliases.version         2.0.1
    loop_
    _item_related.related_name
    _item_related.function_code '_atom_site_anisotrop.B[1][3]_esd'
                                  associated_esd
                                '_atom_site.aniso_U[1][3]'
                                  conversion_constant
                                '_atom_site_anisotrop.U[1][3]'
                                  conversion_constant
                                '_atom_site.aniso_B[1][3]'
                                  alternate_exclusive
                                '_atom_site.aniso_U[1][3]'
                                  alternate_exclusive
                                '_atom_site_anisotrop.U[1][3]'
                                  alternate_exclusive
    _item_sub_category.id         matrix
    _item_type.code               float
    _item_type_conditions.code    esd
    _item_units.code              8pi2_angstroms_squared
     save_

save__atom_site_anisotrop.B[1][3]_esd
    _item_description.description
;              The standard uncertainty (estimated standard deviation)
               of _atom_site_anisotrop.B[1][3].
;
    _item.name                  '_atom_site_anisotrop.B[1][3]_esd'
    _item.category_id             atom_site_anisotrop
    _item.mandatory_code          no
#    _item_default.value           0.0
    loop_
    _item_related.related_name
    _item_related.function_code '_atom_site_anisotrop.B[1][3]'
                                  associated_value
                                '_atom_site.aniso_U[1][3]_esd'
                                  conversion_constant
                                '_atom_site_anisotrop.U[1][3]_esd'
                                  conversion_constant
                                '_atom_site.aniso_B[1][3]_esd'
                                  alternate_exclusive
                                '_atom_site.aniso_U[1][3]_esd'
                                  alternate_exclusive
                                '_atom_site_anisotrop.U[1][3]_esd'
                                  alternate_exclusive
    _item_sub_category.id         matrix
    _item_type.code               float
    _item_units.code              8pi2_angstroms_squared
     save_

save__atom_site_anisotrop.B[2][2]
    _item_description.description
;              The [2][2] element of the anisotropic atomic displacement
               matrix B, which appears in the structure-factor term as:

               T = exp{-1/4 sum~i~[sum~j~(B^ij^ h~i~ h~j~ a*~i~ a*~j~)]}

               h  = the Miller indices
               a* = the reciprocal space cell lengths

               These matrix elements may appear with atomic coordinates
               in the ATOM_SITE category, or they may appear in the separate
               ATOM_SITE_ANISOTROP category, but they may not appear in both
               places. Similarly, anisotropic displacements may appear as
               either B's or U's, but not as both.

               The unique elements of the real symmetric matrix are
               entered by row.

               The IUCr Commission on Nomenclature recommends against the use
               of B for reporting atomic displacement parameters. U, being
               directly proportional to B, is preferred.
;
    _item.name                  '_atom_site_anisotrop.B[2][2]'
    _item.category_id             atom_site_anisotrop
    _item.mandatory_code          no
    _item_aliases.alias_name    '_atom_site_aniso_B_22'
    _item_aliases.dictionary      cif_core.dic
    _item_aliases.version         2.0.1
    loop_
    _item_related.related_name
    _item_related.function_code '_atom_site_anisotrop.B[2][2]_esd'
                                  associated_esd
                                '_atom_site.aniso_U[2][2]'
                                  conversion_constant
                                '_atom_site_anisotrop.U[2][2]'
                                  conversion_constant
                                '_atom_site.aniso_B[2][2]'
                                  alternate_exclusive
                                '_atom_site.aniso_U[2][2]'
                                  alternate_exclusive
                                '_atom_site_anisotrop.U[2][2]'
                                  alternate_exclusive
    _item_sub_category.id         matrix
    _item_type.code               float
    _item_type_conditions.code    esd
    _item_units.code              8pi2_angstroms_squared
     save_

save__atom_site_anisotrop.B[2][2]_esd
    _item_description.description
;              The standard uncertainty (estimated standard deviation)
               of _atom_site_anisotrop.B[2][2].
;
    _item.name                  '_atom_site_anisotrop.B[2][2]_esd'
    _item.category_id             atom_site_anisotrop
    _item.mandatory_code          no
#    _item_default.value           0.0
    loop_
    _item_related.related_name
    _item_related.function_code '_atom_site_anisotrop.B[2][2]'
                                  associated_value
                                '_atom_site.aniso_U[2][2]_esd'
                                  conversion_constant
                                '_atom_site_anisotrop.U[2][2]_esd'
                                  conversion_constant
                                '_atom_site.aniso_B[2][2]_esd'
                                  alternate_exclusive
                                '_atom_site.aniso_U[2][2]_esd'
                                  alternate_exclusive
                                '_atom_site_anisotrop.U[2][2]_esd'
                                  alternate_exclusive
    _item_sub_category.id         matrix
    _item_type.code               float
    _item_units.code              8pi2_angstroms_squared
     save_

save__atom_site_anisotrop.B[2][3]
    _item_description.description
;              The [2][3] element of the anisotropic atomic displacement
               matrix B, which appears in the structure-factor term as:

               T = exp{-1/4 sum~i~[sum~j~(B^ij^ h~i~ h~j~ a*~i~ a*~j~)]}

               h  = the Miller indices
               a* = the reciprocal space cell lengths

               These matrix elements may appear with atomic coordinates
               in the ATOM_SITE category, or they may appear in the separate
               ATOM_SITE_ANISOTROP category, but they may not appear in both
               places. Similarly, anisotropic displacements may appear as
               either B's or U's, but not as both.

               The unique elements of the real symmetric matrix are
               entered by row.

               The IUCr Commission on Nomenclature recommends against the use
               of B for reporting atomic displacement parameters. U, being
               directly proportional to B, is preferred.
;
    _item.name                  '_atom_site_anisotrop.B[2][3]'
    _item.category_id             atom_site_anisotrop
    _item.mandatory_code          no
    _item_aliases.alias_name    '_atom_site_aniso_B_23'
    _item_aliases.dictionary      cif_core.dic
    _item_aliases.version         2.0.1
    loop_
    _item_related.related_name
    _item_related.function_code '_atom_site_anisotrop.B[2][3]_esd'
                                  associated_esd
                                '_atom_site.aniso_U[2][3]'
                                  conversion_constant
                                '_atom_site_anisotrop.U[2][3]'
                                  conversion_constant
                                '_atom_site.aniso_B[2][3]'
                                  alternate_exclusive
                                '_atom_site.aniso_U[2][3]'
                                  alternate_exclusive
                                '_atom_site_anisotrop.U[2][3]'
                                  alternate_exclusive
    _item_sub_category.id         matrix
    _item_type.code               float
    _item_type_conditions.code    esd
    _item_units.code              8pi2_angstroms_squared
     save_

save__atom_site_anisotrop.B[2][3]_esd
    _item_description.description
;              The standard uncertainty (estimated standard deviation)
               of _atom_site_anisotrop.B[2][3].
;
    _item.name                  '_atom_site_anisotrop.B[2][3]_esd'
    _item.category_id             atom_site_anisotrop
    _item.mandatory_code          no
#    _item_default.value           0.0
    loop_
    _item_related.related_name
    _item_related.function_code '_atom_site_anisotrop.B[2][3]'
                                  associated_value
                                '_atom_site.aniso_U[2][3]_esd'
                                  conversion_constant
                                '_atom_site_anisotrop.U[2][3]_esd'
                                  conversion_constant
                                '_atom_site.aniso_B[2][3]_esd'
                                  alternate_exclusive
                                '_atom_site.aniso_U[2][3]_esd'
                                  alternate_exclusive
                                '_atom_site_anisotrop.U[2][3]_esd'
                                  alternate_exclusive
    _item_sub_category.id         matrix
    _item_type.code               float
    _item_units.code              8pi2_angstroms_squared
     save_

save__atom_site_anisotrop.B[3][3]
    _item_description.description
;              The [3][3] element of the anisotropic atomic displacement
               matrix B, which appears in the structure-factor term as:

               T = exp{-1/4 sum~i~[sum~j~(B^ij^ h~i~ h~j~ a*~i~ a*~j~)]}

               h  = the Miller indices
               a* = the reciprocal space cell lengths

               These matrix elements may appear with atomic coordinates
               in the ATOM_SITE category, or they may appear in the separate
               ATOM_SITE_ANISOTROP category, but they may not appear in both
               places. Similarly, anisotropic displacements may appear as
               either B's or U's, but not as both.

               The unique elements of the real symmetric matrix are
               entered by row.

               The IUCr Commission on Nomenclature recommends against the use
               of B for reporting atomic displacement parameters. U, being
               directly proportional to B, is preferred.
;
    _item.name                  '_atom_site_anisotrop.B[3][3]'
    _item.category_id             atom_site_anisotrop
    _item.mandatory_code          no
    _item_aliases.alias_name    '_atom_site_aniso_B_33'
    _item_aliases.dictionary      cif_core.dic
    _item_aliases.version         2.0.1
    loop_
    _item_related.related_name
    _item_related.function_code '_atom_site_anisotrop.B[3][3]_esd'
                                  associated_esd
                                '_atom_site.aniso_U[3][3]'
                                  conversion_constant
                                '_atom_site_anisotrop.U[3][3]'
                                  conversion_constant
                                '_atom_site.aniso_B[3][3]'
                                  alternate_exclusive
                                '_atom_site.aniso_U[3][3]'
                                  alternate_exclusive
                                '_atom_site_anisotrop.U[3][3]'
                                  alternate_exclusive
    _item_sub_category.id         matrix
    _item_type.code               float
    _item_type_conditions.code    esd
    _item_units.code              8pi2_angstroms_squared
     save_

save__atom_site_anisotrop.B[3][3]_esd
    _item_description.description
;              The standard uncertainty (estimated standard deviation)
               of _atom_site_anisotrop.B[3][3].
;
    _item.name                  '_atom_site_anisotrop.B[3][3]_esd'
    _item.category_id             atom_site_anisotrop
    _item.mandatory_code          no
#    _item_default.value           0.0
    loop_
    _item_related.related_name
    _item_related.function_code '_atom_site_anisotrop.B[3][3]'
                                  associated_value
                                '_atom_site.aniso_U[3][3]_esd'
                                  conversion_constant
                                '_atom_site_anisotrop.U[3][3]_esd'
                                  conversion_constant
                                '_atom_site.aniso_B[3][3]_esd'
                                  alternate_exclusive
                                '_atom_site.aniso_U[3][3]_esd'
                                  alternate_exclusive
                                '_atom_site_anisotrop.U[3][3]_esd'
                                  alternate_exclusive
    _item_sub_category.id         matrix
    _item_type.code               float
    _item_units.code              8pi2_angstroms_squared
     save_

save__atom_site_anisotrop.ratio
    _item_description.description
;              Ratio of the maximum to minimum principal axes of
               displacement (thermal) ellipsoids.
;
    _item.name                  '_atom_site_anisotrop.ratio'
    _item.category_id             atom_site_anisotrop
    _item.mandatory_code          no
    _item_aliases.alias_name    '_atom_site_aniso_ratio'
    _item_aliases.dictionary      cif_core.dic
    _item_aliases.version         2.0.1

    loop_
    _item_range.maximum
    _item_range.minimum            .    1.0
                                  1.0   1.0
    _item_related.related_name  '_atom_site.aniso_ratio'
    _item_related.function_code   alternate_exclusive
    _item_type.code               float
     save_

save__atom_site_anisotrop.id
    _item_description.description
;              This data item is a pointer to _atom_site.id in the ATOM_SITE
               category.
;
    _item.name                  '_atom_site_anisotrop.id'
    _item.mandatory_code          yes
    _item_aliases.alias_name    '_atom_site_aniso_label'
    _item_aliases.dictionary      cif_core.dic
    _item_aliases.version         2.0.1
     save_

save__atom_site_anisotrop.type_symbol
    _item_description.description
;              This data item is a pointer to _atom_type.symbol in the
               ATOM_TYPE category.
;
    _item.name                  '_atom_site_anisotrop.type_symbol'
    _item.mandatory_code          yes
    _item_aliases.alias_name    '_atom_site_aniso_type_symbol'
    _item_aliases.dictionary      cif_core.dic
    _item_aliases.version         2.0.1
     save_

save__atom_site_anisotrop.U[1][1]
    _item_description.description
;              The [1][1] element of the standard anisotropic atomic
               displacement matrix U, which appears in the structure-factor
               term as:

               T = exp{-2 pi^2^ sum~i~[sum~j~(U^ij^ h~i~ h~j~ a*~i~ a*~j~)]}

               h  = the Miller indices
               a* = the reciprocal space cell lengths

               These matrix elements may appear with atomic coordinates
               in the ATOM_SITE category, or they may appear in the separate
               ATOM_SITE_ANISOTROP category, but they may not appear in both
               places. Similarly, anisotropic displacements may appear as
               either B's or U's, but not as both.

               The unique elements of the real symmetric matrix are
               entered by row.
;
    _item.name                  '_atom_site_anisotrop.U[1][1]'
    _item.category_id             atom_site_anisotrop
    _item.mandatory_code          no
    _item_aliases.alias_name    '_atom_site_aniso_U_11'
    _item_aliases.dictionary      cif_core.dic
    _item_aliases.version         2.0.1
    loop_
    _item_related.related_name
    _item_related.function_code '_atom_site_anisotrop.U[1][1]_esd'
                                  associated_esd
                                '_atom_site.aniso_B[1][1]'
                                  conversion_constant
                                '_atom_site_anisotrop.B[1][1]'
                                  conversion_constant
                                '_atom_site.aniso_B[1][1]'
                                  alternate_exclusive
                                '_atom_site.aniso_U[1][1]'
                                  alternate_exclusive
                                '_atom_site_anisotrop.B[1][1]'
                                  alternate_exclusive
    _item_sub_category.id         matrix
    _item_type.code               float
    _item_type_conditions.code    esd
    _item_units.code              angstroms_squared
     save_

save__atom_site_anisotrop.U[1][1]_esd
    _item_description.description
;              The standard uncertainty (estimated standard deviation)
               of _atom_site_anisotrop.U[1][1].
;
    _item.name                  '_atom_site_anisotrop.U[1][1]_esd'
    _item.category_id             atom_site_anisotrop
    _item.mandatory_code          no
#    _item_default.value           0.0
    loop_
    _item_related.related_name
    _item_related.function_code '_atom_site_anisotrop.U[1][1]'
                                  associated_value
                                '_atom_site.aniso_B[1][1]_esd'
                                  conversion_constant
                                '_atom_site_anisotrop.B[1][1]_esd'
                                  conversion_constant
                                '_atom_site.aniso_B[1][1]_esd'
                                  alternate_exclusive
                                '_atom_site.aniso_U[1][1]_esd'
                                  alternate_exclusive
                                '_atom_site_anisotrop.B[1][1]_esd'
                                  alternate_exclusive
    _item_sub_category.id         matrix
    _item_type.code               float
    _item_units.code              angstroms_squared
     save_

save__atom_site_anisotrop.U[1][2]
    _item_description.description
;              The [1][2] element of the standard anisotropic atomic
               displacement matrix U, which appears in the structure-factor
               term as:

               T = exp{-2 pi^2^ sum~i~[sum~j~(U^ij^ h~i~ h~j~ a*~i~ a*~j~)]}

               h  = the Miller indices
               a* = the reciprocal space cell lengths

               These matrix elements may appear with atomic coordinates
               in the ATOM_SITE category, or they may appear in the separate
               ATOM_SITE_ANISOTROP category, but they may not appear in both
               places. Similarly, anisotropic displacements may appear as
               either B's or U's, but not as both.

               The unique elements of the real symmetric matrix are
               entered by row.
;
    _item.name                  '_atom_site_anisotrop.U[1][2]'
    _item.category_id             atom_site_anisotrop
    _item.mandatory_code          no
    _item_aliases.alias_name    '_atom_site_aniso_U_12'
    _item_aliases.dictionary      cif_core.dic
    _item_aliases.version         2.0.1
    loop_
    _item_related.related_name
    _item_related.function_code '_atom_site_anisotrop.U[1][2]_esd'
                                  associated_esd
                                '_atom_site.aniso_B[1][2]'
                                  conversion_constant
                                '_atom_site_anisotrop.B[1][2]'
                                  conversion_constant
                                '_atom_site.aniso_B[1][2]'
                                  alternate_exclusive
                                '_atom_site.aniso_U[1][2]'
                                  alternate_exclusive
                                '_atom_site_anisotrop.B[1][2]'
                                  alternate_exclusive
    _item_sub_category.id         matrix
    _item_type.code               float
    _item_type_conditions.code    esd
    _item_units.code              angstroms_squared
     save_

save__atom_site_anisotrop.U[1][2]_esd
    _item_description.description
;              The standard uncertainty (estimated standard deviation)
               of _atom_site_anisotrop.U[1][2].
;
    _item.name                  '_atom_site_anisotrop.U[1][2]_esd'
    _item.category_id             atom_site_anisotrop
    _item.mandatory_code          no
#    _item_default.value           0.0
    loop_
    _item_related.related_name
    _item_related.function_code '_atom_site_anisotrop.U[1][2]'
                                  associated_value
                                '_atom_site.aniso_B[1][2]_esd'
                                  conversion_constant
                                '_atom_site_anisotrop.B[1][2]_esd'
                                  conversion_constant
                                '_atom_site.aniso_B[1][2]_esd'
                                  alternate_exclusive
                                '_atom_site.aniso_U[1][2]_esd'
                                  alternate_exclusive
                                '_atom_site_anisotrop.B[1][2]_esd'
                                  alternate_exclusive
    _item_sub_category.id         matrix
    _item_type.code               float
    _item_units.code              angstroms_squared
     save_

save__atom_site_anisotrop.U[1][3]
    _item_description.description
;              The [1][3] element of the standard anisotropic atomic
               displacement matrix U, which appears in the structure-factor
               term as:

               T = exp{-2 pi^2^ sum~i~[sum~j~(U^ij^ h~i~ h~j~ a*~i~ a*~j~)]}

               h  = the Miller indices
               a* = the reciprocal space cell lengths

               These matrix elements may appear with atomic coordinates
               in the ATOM_SITE category, or they may appear in the separate
               ATOM_SITE_ANISOTROP category, but they may not appear in both
               places. Similarly, anisotropic displacements may appear as
               either B's or U's, but not as both.

               The unique elements of the real symmetric matrix are
               entered by row.
;
    _item.name                  '_atom_site_anisotrop.U[1][3]'
    _item.category_id             atom_site_anisotrop
    _item.mandatory_code          no
    _item_aliases.alias_name    '_atom_site_aniso_U_13'
    _item_aliases.dictionary      cif_core.dic
    _item_aliases.version         2.0.1
    loop_
    _item_related.related_name
    _item_related.function_code '_atom_site_anisotrop.U[1][3]_esd'
                                  associated_esd
                                '_atom_site.aniso_B[1][3]'
                                  conversion_constant
                                '_atom_site_anisotrop.B[1][3]'
                                  conversion_constant
                                '_atom_site.aniso_B[1][3]'
                                  alternate_exclusive
                                '_atom_site.aniso_U[1][3]'
                                  alternate_exclusive
                                '_atom_site_anisotrop.B[1][3]'
                                  alternate_exclusive
    _item_sub_category.id         matrix
    _item_type.code               float
    _item_type_conditions.code    esd
    _item_units.code              angstroms_squared
     save_

save__atom_site_anisotrop.U[1][3]_esd
    _item_description.description
;              The standard uncertainty (estimated standard deviation)
               of _atom_site_anisotrop.U[1][3].
;
    _item.name                  '_atom_site_anisotrop.U[1][3]_esd'
    _item.category_id             atom_site_anisotrop
    _item.mandatory_code          no
#    _item_default.value           0.0
    loop_
    _item_related.related_name
    _item_related.function_code '_atom_site_anisotrop.U[1][3]'
                                  associated_value
                                '_atom_site.aniso_B[1][3]_esd'
                                  conversion_constant
                                '_atom_site_anisotrop.B[1][3]_esd'
                                  conversion_constant
                                '_atom_site.aniso_B[1][3]_esd'
                                  alternate_exclusive
                                '_atom_site.aniso_U[1][3]_esd'
                                  alternate_exclusive
                                '_atom_site_anisotrop.B[1][3]_esd'
                                  alternate_exclusive
    _item_sub_category.id         matrix
    _item_type.code               float
    _item_units.code              angstroms_squared
     save_

save__atom_site_anisotrop.U[2][2]
    _item_description.description
;              The [2][2] element of the standard anisotropic atomic
               displacement matrix U, which appears in the structure-factor
               term as:

               T = exp{-2 pi^2^ sum~i~[sum~j~(U^ij^ h~i~ h~j~ a*~i~ a*~j~)]}

               h  = the Miller indices
               a* = the reciprocal space cell lengths

               These matrix elements may appear with atomic coordinates
               in the ATOM_SITE category, or they may appear in the separate
               ATOM_SITE_ANISOTROP category, but they may not appear in both
               places. Similarly, anisotropic displacements may appear as
               either B's or U's, but not as both.

               The unique elements of the real symmetric matrix are
               entered by row.
;
    _item.name                  '_atom_site_anisotrop.U[2][2]'
    _item.category_id             atom_site_anisotrop
    _item.mandatory_code          no
    _item_aliases.alias_name    '_atom_site_aniso_U_22'
    _item_aliases.dictionary      cif_core.dic
    _item_aliases.version         2.0.1
    loop_
    _item_related.related_name
    _item_related.function_code '_atom_site_anisotrop.U[2][2]_esd'
                                  associated_esd
                                '_atom_site.aniso_B[2][2]'
                                  conversion_constant
                                '_atom_site_anisotrop.B[2][2]'
                                  conversion_constant
                                '_atom_site.aniso_B[2][2]'
                                  alternate_exclusive
                                '_atom_site.aniso_U[2][2]'
                                  alternate_exclusive
                                '_atom_site_anisotrop.B[2][2]'
                                  alternate_exclusive
    _item_sub_category.id         matrix
    _item_type.code               float
    _item_type_conditions.code    esd
    _item_units.code              angstroms_squared
     save_

save__atom_site_anisotrop.U[2][2]_esd
    _item_description.description
;              The standard uncertainty (estimated standard deviation)
               of _atom_site_anisotrop.U[2][2].
;
    _item.name                  '_atom_site_anisotrop.U[2][2]_esd'
    _item.category_id             atom_site_anisotrop
    _item.mandatory_code          no
#    _item_default.value           0.0
    loop_
    _item_related.related_name
    _item_related.function_code '_atom_site_anisotrop.U[2][2]'
                                  associated_value
                                '_atom_site.aniso_B[2][2]_esd'
                                  conversion_constant
                                '_atom_site_anisotrop.B[2][2]_esd'
                                  conversion_constant
                                '_atom_site.aniso_B[2][2]_esd'
                                  alternate_exclusive
                                '_atom_site.aniso_U[2][2]_esd'
                                  alternate_exclusive
                                '_atom_site_anisotrop.B[2][2]_esd'
                                  alternate_exclusive
    _item_sub_category.id         matrix
    _item_type.code               float
    _item_units.code              angstroms_squared
     save_

save__atom_site_anisotrop.U[2][3]
    _item_description.description
;              The [2][3] element of the standard anisotropic atomic
               displacement matrix U, which appears in the structure-factor
               term as:

               T = exp{-2 pi^2^ sum~i~[sum~j~(U^ij^ h~i~ h~j~ a*~i~ a*~j~)]}

               h  = the Miller indices
               a* = the reciprocal space cell lengths

               These matrix elements may appear with atomic coordinates
               in the ATOM_SITE category, or they may appear in the separate
               ATOM_SITE_ANISOTROP category, but they may not appear in both
               places. Similarly, anisotropic displacements may appear as
               either B's or U's, but not as both.

               The unique elements of the real symmetric matrix are
               entered by row.
;
    _item.name                  '_atom_site_anisotrop.U[2][3]'
    _item.category_id             atom_site_anisotrop
    _item.mandatory_code          no
    _item_aliases.alias_name    '_atom_site_aniso_U_23'
    _item_aliases.dictionary      cif_core.dic
    _item_aliases.version         2.0.1
    loop_
    _item_related.related_name
    _item_related.function_code '_atom_site_anisotrop.U[2][3]_esd'
                                  associated_esd
                                '_atom_site.aniso_B[2][3]'
                                  conversion_constant
                                '_atom_site_anisotrop.B[2][3]'
                                  conversion_constant
                                '_atom_site.aniso_B[2][3]'
                                  alternate_exclusive
                                '_atom_site.aniso_U[2][3]'
                                  alternate_exclusive
                                '_atom_site_anisotrop.B[2][3]'
                                  alternate_exclusive
    _item_sub_category.id         matrix
    _item_type.code               float
    _item_type_conditions.code    esd
    _item_units.code              angstroms_squared
     save_

save__atom_site_anisotrop.U[2][3]_esd
    _item_description.description
;              The standard uncertainty (estimated standard deviation)
               of _atom_site_anisotrop.U[2][3].
;
    _item.name                  '_atom_site_anisotrop.U[2][3]_esd'
    _item.category_id             atom_site_anisotrop
    _item.mandatory_code          no
#    _item_default.value           0.0
    loop_
    _item_related.related_name
    _item_related.function_code '_atom_site_anisotrop.U[2][3]'
                                  associated_value
                                '_atom_site.aniso_B[2][3]_esd'
                                  conversion_constant
                                '_atom_site_anisotrop.B[2][3]_esd'
                                  conversion_constant
                                '_atom_site.aniso_B[2][3]_esd'
                                  alternate_exclusive
                                '_atom_site.aniso_U[2][3]_esd'
                                  alternate_exclusive
                                '_atom_site_anisotrop.B[2][3]_esd'
                                  alternate_exclusive
    _item_sub_category.id         matrix
    _item_type.code               float
    _item_units.code              angstroms_squared
     save_

save__atom_site_anisotrop.U[3][3]
    _item_description.description
;              The [3][3] element of the standard anisotropic atomic
               displacement matrix U, which appears in the structure-factor
               term as:

               T = exp{-2 pi^2^ sum~i~[sum~j~(U^ij^ h~i~ h~j~ a*~i~ a*~j~)]}

               h  = the Miller indices
               a* = the reciprocal space cell lengths

               These matrix elements may appear with atomic coordinates
               in the ATOM_SITE category, or they may appear in the separate
               ATOM_SITE_ANISOTROP category, but they may not appear in both
               places. Similarly, anisotropic displacements may appear as
               either B's or U's, but not as both.

               The unique elements of the real symmetric matrix are
               entered by row.
;
    _item.name                  '_atom_site_anisotrop.U[3][3]'
    _item.category_id             atom_site_anisotrop
    _item.mandatory_code          no
    _item_aliases.alias_name    '_atom_site_aniso_U_33'
    _item_aliases.dictionary      cif_core.dic
    _item_aliases.version         2.0.1
    loop_
    _item_related.related_name
    _item_related.function_code '_atom_site_anisotrop.U[3][3]_esd'
                                  associated_esd
                                '_atom_site.aniso_B[3][3]'
                                  conversion_constant
                                '_atom_site_anisotrop.B[3][3]'
                                  conversion_constant
                                '_atom_site.aniso_B[3][3]'
                                  alternate_exclusive
                                '_atom_site.aniso_U[3][3]'
                                  alternate_exclusive
                                '_atom_site_anisotrop.B[3][3]'
                                  alternate_exclusive
    _item_sub_category.id         matrix
    _item_type.code               float
    _item_type_conditions.code    esd
    _item_units.code              angstroms_squared
     save_

save__atom_site_anisotrop.U[3][3]_esd
    _item_description.description
;              The standard uncertainty (estimated standard deviation)
               of _atom_site_anisotrop.U[3][3].
;
    _item.name                  '_atom_site_anisotrop.U[3][3]_esd'
    _item.category_id             atom_site_anisotrop
    _item.mandatory_code          no
#    _item_default.value           0.0
    loop_
    _item_related.related_name
    _item_related.function_code '_atom_site_anisotrop.U[3][3]'
                                  associated_value
                                '_atom_site.aniso_B[3][3]_esd'
                                  conversion_constant
                                '_atom_site_anisotrop.B[3][3]_esd'
                                  conversion_constant
                                '_atom_site.aniso_B[3][3]_esd'
                                  alternate_exclusive
                                '_atom_site.aniso_U[3][3]_esd'
                                  alternate_exclusive
                                '_atom_site_anisotrop.B[3][3]_esd'
                                  alternate_exclusive
    _item_type.code               float
    _item_units.code              angstroms_squared
     save_

################
## ATOM_SITES ##
################

save_atom_sites
    _category.description
;              Data items in the ATOM_SITES category record details about
               the crystallographic cell and cell transformations, which are
               common to all atom sites.
;
    _category.id                  atom_sites
    _category.mandatory_code      no
    _category_key.name          '_atom_sites.entry_id'
    loop_
    _category_group.id           'inclusive_group'
                                 'atom_group'
    loop_
    _category_examples.detail
    _category_examples.case
# - - - - - - - - - - - - - - - - - - - - - - - - - - - - - - - - - - - - - - -
;
    Example 1 - based on PDB entry 5HVP and laboratory records for the
                structure corresponding to PDB entry 5HVP.
;
;
    _atom_sites.entry_id                   '5HVP'
    _atom_sites.Cartn_transform_axes
                         'c along z, astar along x, b along y'
    _atom_sites.Cartn_transf_matrix[1][1]  58.39
    _atom_sites.Cartn_transf_matrix[1][2]   0.00
    _atom_sites.Cartn_transf_matrix[1][3]   0.00
    _atom_sites.Cartn_transf_matrix[2][1]   0.00
    _atom_sites.Cartn_transf_matrix[2][2]  86.70
    _atom_sites.Cartn_transf_matrix[2][3]   0.00
    _atom_sites.Cartn_transf_matrix[3][1]   0.00
    _atom_sites.Cartn_transf_matrix[3][2]   0.00
    _atom_sites.Cartn_transf_matrix[3][3]  46.27
    _atom_sites.Cartn_transf_vector[1]      0.00
    _atom_sites.Cartn_transf_vector[2]      0.00
    _atom_sites.Cartn_transf_vector[3]      0.00
;
# - - - - - - - - - - - - - - - - - - - - - - - - - - - - - - - - - - - - - - -
     save_

save__atom_sites.entry_id
    _item_description.description
;              This data item is a pointer to _entry.id in the ENTRY category.
;
    _item.name                  '_atom_sites.entry_id'
    _item.mandatory_code          yes
     save_

save__atom_sites.Cartn_transf_matrix[1][1]
    _item_description.description
;              The [1][1] element of the 3x3 matrix used to transform
               fractional coordinates in the ATOM_SITE category to Cartesian
               coordinates in the same category. The axial alignments of this
               transformation are described in _atom_sites.Cartn_transform_axes.
               The 3x1 translation is defined in
               _atom_sites.Cartn_transf_vector[].

               |x'|              |11 12 13| |x|               |1|
               |y'|~Cartesian~ = |21 22 23| |y|~fractional~ + |2|
               |z'|              |31 32 33| |z|               |3|
;
    _item.name                  '_atom_sites.Cartn_transf_matrix[1][1]'
    _item.category_id             atom_sites
    _item.mandatory_code          no
    _item_aliases.alias_name    '_atom_sites_Cartn_tran_matrix_11'
    _item_aliases.dictionary      cif_core.dic
    _item_aliases.version         2.0.1
    _item_sub_category.id         matrix
    _item_type.code               float
     save_

save__atom_sites.Cartn_transf_matrix[1][2]
    _item_description.description
;              The [1][2] element of the 3x3 matrix used to transform
               fractional coordinates in the ATOM_SITE category to Cartesian
               coordinates in the same category. The axial alignments of this
               transformation are described in _atom_sites.Cartn_transform_axes.
               The 3x1 translation is defined in
               _atom_sites.Cartn_transf_vector[].

               |x'|              |11 12 13| |x|               |1|
               |y'|~Cartesian~ = |21 22 23| |y|~fractional~ + |2|
               |z'|              |31 32 33| |z|               |3|
;
    _item.name                  '_atom_sites.Cartn_transf_matrix[1][2]'
    _item.category_id             atom_sites
    _item.mandatory_code          no
    _item_aliases.alias_name    '_atom_sites_Cartn_tran_matrix_12'
    _item_aliases.dictionary      cif_core.dic
    _item_aliases.version         2.0.1
    _item_sub_category.id         matrix
    _item_type.code               float
     save_

save__atom_sites.Cartn_transf_matrix[1][3]
    _item_description.description
;              The [1][3] element of the 3x3 matrix used to transform
               fractional coordinates in the ATOM_SITE category to Cartesian
               coordinates in the same category. The axial alignments of this
               transformation are described in _atom_sites.Cartn_transform_axes.
               The 3x1 translation is defined in
               _atom_sites.Cartn_transf_vector[].

               |x'|              |11 12 13| |x|               |1|
               |y'|~Cartesian~ = |21 22 23| |y|~fractional~ + |2|
               |z'|              |31 32 33| |z|               |3|
;
    _item.name                  '_atom_sites.Cartn_transf_matrix[1][3]'
    _item.category_id             atom_sites
    _item.mandatory_code          no
    _item_aliases.alias_name    '_atom_sites_Cartn_tran_matrix_13'
    _item_aliases.dictionary      cif_core.dic
    _item_aliases.version         2.0.1
    _item_sub_category.id         matrix
    _item_type.code               float
     save_

save__atom_sites.Cartn_transf_matrix[2][1]
    _item_description.description
;              The [2][1] element of the 3x3 matrix used to transform
               fractional coordinates in the ATOM_SITE category to Cartesian
               coordinates in the same category. The axial alignments of this
               transformation are described in _atom_sites.Cartn_transform_axes.
               The 3x1 translation is defined in
               _atom_sites.Cartn_transf_vector[].

               |x'|              |11 12 13| |x|               |1|
               |y'|~Cartesian~ = |21 22 23| |y|~fractional~ + |2|
               |z'|              |31 32 33| |z|               |3|
;
    _item.name                  '_atom_sites.Cartn_transf_matrix[2][1]'
    _item.category_id             atom_sites
    _item.mandatory_code          no
    _item_aliases.alias_name    '_atom_sites_Cartn_tran_matrix_21'
    _item_aliases.dictionary      cif_core.dic
    _item_aliases.version         2.0.1
    _item_sub_category.id         matrix
    _item_type.code               float
     save_

save__atom_sites.Cartn_transf_matrix[2][2]
    _item_description.description
;              The [2][2] element of the 3x3 matrix used to transform
               fractional coordinates in the ATOM_SITE category to Cartesian
               coordinates in the same category. The axial alignments of this
               transformation are described in _atom_sites.Cartn_transform_axes.
               The 3x1 translation is defined in
               _atom_sites.Cartn_transf_vector[].

               |x'|              |11 12 13| |x|               |1|
               |y'|~Cartesian~ = |21 22 23| |y|~fractional~ + |2|
               |z'|              |31 32 33| |z|               |3|
;
    _item.name                  '_atom_sites.Cartn_transf_matrix[2][2]'
    _item.category_id             atom_sites
    _item.mandatory_code          no
    _item_aliases.alias_name    '_atom_sites_Cartn_tran_matrix_22'
    _item_aliases.dictionary      cif_core.dic
    _item_aliases.version         2.0.1
    _item_sub_category.id         matrix
    _item_type.code               float
     save_

save__atom_sites.Cartn_transf_matrix[2][3]
    _item_description.description
;              The [2][3] element of the 3x3 matrix used to transform
               fractional coordinates in the ATOM_SITE category to Cartesian
               coordinates in the same category. The axial alignments of this
               transformation are described in _atom_sites.Cartn_transform_axes.
               The 3x1 translation is defined in
               _atom_sites.Cartn_transf_vector[].

               |x'|              |11 12 13| |x|               |1|
               |y'|~Cartesian~ = |21 22 23| |y|~fractional~ + |2|
               |z'|              |31 32 33| |z|               |3|
;
    _item.name                  '_atom_sites.Cartn_transf_matrix[2][3]'
    _item.category_id             atom_sites
    _item.mandatory_code          no
    _item_aliases.alias_name    '_atom_sites_Cartn_tran_matrix_23'
    _item_aliases.dictionary      cif_core.dic
    _item_aliases.version         2.0.1
    _item_sub_category.id         matrix
    _item_type.code               float
     save_

save__atom_sites.Cartn_transf_matrix[3][1]
    _item_description.description
;              The [3][1] element of the 3x3 matrix used to transform
               fractional coordinates in the ATOM_SITE category to Cartesian
               coordinates in the same category. The axial alignments of this
               transformation are described in _atom_sites.Cartn_transform_axes.
               The 3x1 translation is defined in
               _atom_sites.Cartn_transf_vector[].

               |x'|              |11 12 13| |x|               |1|
               |y'|~Cartesian~ = |21 22 23| |y|~fractional~ + |2|
               |z'|              |31 32 33| |z|               |3|
;
    _item.name                  '_atom_sites.Cartn_transf_matrix[3][1]'
    _item.category_id             atom_sites
    _item.mandatory_code          no
    _item_aliases.alias_name    '_atom_sites_Cartn_tran_matrix_31'
    _item_aliases.dictionary      cif_core.dic
    _item_aliases.version         2.0.1
    _item_sub_category.id         matrix
    _item_type.code               float
     save_

save__atom_sites.Cartn_transf_matrix[3][2]
    _item_description.description
;              The [3][2] element of the 3x3 matrix used to transform
               fractional coordinates in the ATOM_SITE category to Cartesian
               coordinates in the same category. The axial alignments of this
               transformation are described in _atom_sites.Cartn_transform_axes.
               The 3x1 translation is defined in
               _atom_sites.Cartn_transf_vector[].

               |x'|              |11 12 13| |x|               |1|
               |y'|~Cartesian~ = |21 22 23| |y|~fractional~ + |2|
               |z'|              |31 32 33| |z|               |3|
;
    _item.name                  '_atom_sites.Cartn_transf_matrix[3][2]'
    _item.category_id             atom_sites
    _item.mandatory_code          no
    _item_aliases.alias_name    '_atom_sites_Cartn_tran_matrix_32'
    _item_aliases.dictionary      cif_core.dic
    _item_aliases.version         2.0.1
    _item_sub_category.id         matrix
    _item_type.code               float
     save_

save__atom_sites.Cartn_transf_matrix[3][3]
    _item_description.description
;              The [3][3] element of the 3x3 matrix used to transform
               fractional coordinates in the ATOM_SITE category to Cartesian
               coordinates in the same category. The axial alignments of this
               transformation are described in _atom_sites.Cartn_transform_axes.
               The 3x1 translation is defined in
               _atom_sites.Cartn_transf_vector[].

               |x'|              |11 12 13| |x|               |1|
               |y'|~Cartesian~ = |21 22 23| |y|~fractional~ + |2|
               |z'|              |31 32 33| |z|               |3|
;
    _item.name                  '_atom_sites.Cartn_transf_matrix[3][3]'
    _item.category_id             atom_sites
    _item.mandatory_code          no
    _item_aliases.alias_name    '_atom_sites_Cartn_tran_matrix_33'
    _item_aliases.dictionary      cif_core.dic
    _item_aliases.version         2.0.1
    _item_sub_category.id         matrix
    _item_type.code               float
     save_

save__atom_sites.Cartn_transf_vector[1]
    _item_description.description
;              The [1] element of the three-element vector used to transform
               fractional coordinates in the ATOM_SITE category to Cartesian
               coordinates in the same category. The axial alignments of this
               transformation are described in _atom_sites.Cartn_transform_axes.
               The rotation matrix is defined in
               _atom_sites.Cartn_transf_matrix[][].

               |x'|              |11 12 13| |x|               |1|
               |y'|~Cartesian~ = |21 22 23| |y|~fractional~ + |2|
               |z'|              |31 32 33| |z|               |3|
;
    _item.name                  '_atom_sites.Cartn_transf_vector[1]'
    _item.category_id             atom_sites
    _item.mandatory_code          no
    _item_aliases.alias_name    '_atom_sites_Cartn_tran_vector_1'
    _item_aliases.dictionary      cif_core.dic
    _item_aliases.version         2.0.1
#    _item_default.value           0.0
    _item_sub_category.id         vector
    _item_type.code               float
     save_

save__atom_sites.Cartn_transf_vector[2]
    _item_description.description
;              The [2] element of the three-element vector used to transform
               fractional coordinates in the ATOM_SITE category to Cartesian
               coordinates in the same category. The axial alignments of this
               transformation are described in _atom_sites.Cartn_transform_axes.
               The rotation matrix is defined in
               _atom_sites.Cartn_transf_matrix[][].

               |x'|              |11 12 13| |x|               |1|
               |y'|~Cartesian~ = |21 22 23| |y|~fractional~ + |2|
               |z'|              |31 32 33| |z|               |3|
;
    _item.name                  '_atom_sites.Cartn_transf_vector[2]'
    _item.category_id             atom_sites
    _item.mandatory_code          no
    _item_aliases.alias_name    '_atom_sites_Cartn_tran_vector_2'
    _item_aliases.dictionary      cif_core.dic
    _item_aliases.version         2.0.1
#    _item_default.value           0.0
    _item_sub_category.id         vector
    _item_type.code               float
     save_

save__atom_sites.Cartn_transf_vector[3]
    _item_description.description
;              The [3] element of the three-element vector used to transform
               fractional coordinates in the ATOM_SITE category to Cartesian
               coordinates in the same category. The axial alignments of this
               transformation are described in _atom_sites.Cartn_transform_axes.
               The rotation matrix is defined in
               _atom_sites.Cartn_transf_matrix[][].

               |x'|              |11 12 13| |x|               |1|
               |y'|~Cartesian~ = |21 22 23| |y|~fractional~ + |2|
               |z'|              |31 32 33| |z|               |3|
;
    _item.name                  '_atom_sites.Cartn_transf_vector[3]'
    _item.category_id             atom_sites
    _item.mandatory_code          no
    _item_aliases.alias_name    '_atom_sites_Cartn_tran_vector_3'
    _item_aliases.dictionary      cif_core.dic
    _item_aliases.version         2.0.1
#    _item_default.value           0.0
    _item_sub_category.id         vector
    _item_type.code               float
     save_

save__atom_sites.Cartn_transform_axes
    _item_description.description
;              A description of the relative alignment of the crystal cell
               axes to the Cartesian orthogonal axes as applied in the
               transformation matrix _atom_sites.Cartn_transf_matrix[][].
;
    _item.name                  '_atom_sites.Cartn_transform_axes'
    _item.category_id             atom_sites
    _item.mandatory_code          no
    _item_aliases.alias_name    '_atom_sites_Cartn_transform_axes'
    _item_aliases.dictionary      cif_core.dic
    _item_aliases.version         2.0.1
    _item_type.code               text
    _item_examples.case          'a parallel to x; b in the plane of y and z'
     save_

save__atom_sites.fract_transf_matrix[1][1]
    _item_description.description
;              The [1][1] element of the 3x3 matrix used to transform Cartesian
               coordinates in the ATOM_SITE category to fractional coordinates
               in the same category. The axial alignments of this
               transformation are described in _atom_sites.Cartn_transform_axes.
               The 3x1 translation is defined in
               _atom_sites.fract_transf_vector[].

               |x'|               |11 12 13| |x|              |1|
               |y'|~fractional~ = |21 22 23| |y|~Cartesian~ + |2|
               |z'|               |31 32 33| |z|              |3|
;
    _item.name                  '_atom_sites.fract_transf_matrix[1][1]'
    _item.category_id             atom_sites
    _item.mandatory_code          no
    _item_aliases.alias_name    '_atom_sites_fract_tran_matrix_11'
    _item_aliases.dictionary      cif_core.dic
    _item_aliases.version         2.0.1
    _item_sub_category.id         matrix
    _item_type.code               float
     save_

save__atom_sites.fract_transf_matrix[1][2]
    _item_description.description
;              The [1][2] element of the 3x3 matrix used to transform Cartesian
               coordinates in the ATOM_SITE category to fractional coordinates
               in the same category. The axial alignments of this
               transformation are described in _atom_sites.Cartn_transform_axes.
               The 3x1 translation is defined in
               _atom_sites.fract_transf_vector[].

               |x'|               |11 12 13| |x|              |1|
               |y'|~fractional~ = |21 22 23| |y|~Cartesian~ + |2|
               |z'|               |31 32 33| |z|              |3|
;
    _item.name                  '_atom_sites.fract_transf_matrix[1][2]'
    _item.category_id             atom_sites
    _item.mandatory_code          no
    _item_aliases.alias_name    '_atom_sites_fract_tran_matrix_12'
    _item_aliases.dictionary      cif_core.dic
    _item_aliases.version         2.0.1
    _item_sub_category.id         matrix
    _item_type.code               float
     save_

save__atom_sites.fract_transf_matrix[1][3]
    _item_description.description
;              The [1][3] element of the 3x3 matrix used to transform Cartesian
               coordinates in the ATOM_SITE category to fractional coordinates
               in the same category. The axial alignments of this
               transformation are described in _atom_sites.Cartn_transform_axes.
               The 3x1 translation is defined in
               _atom_sites.fract_transf_vector[].

               |x'|               |11 12 13| |x|              |1|
               |y'|~fractional~ = |21 22 23| |y|~Cartesian~ + |2|
               |z'|               |31 32 33| |z|              |3|
;
    _item.name                  '_atom_sites.fract_transf_matrix[1][3]'
    _item.category_id             atom_sites
    _item.mandatory_code          no
    _item_aliases.alias_name    '_atom_sites_fract_tran_matrix_13'
    _item_aliases.dictionary      cif_core.dic
    _item_aliases.version         2.0.1
    _item_sub_category.id         matrix
    _item_type.code               float
     save_

save__atom_sites.fract_transf_matrix[2][1]
    _item_description.description
;              The [2][1] element of the 3x3 matrix used to transform Cartesian
               coordinates in the ATOM_SITE category to fractional coordinates
               in the same category. The axial alignments of this
               transformation are described in _atom_sites.Cartn_transform_axes.
               The 3x1 translation is defined in
               _atom_sites.fract_transf_vector[].

               |x'|               |11 12 13| |x|              |1|
               |y'|~fractional~ = |21 22 23| |y|~Cartesian~ + |2|
               |z'|               |31 32 33| |z|              |3|
;
    _item.name                  '_atom_sites.fract_transf_matrix[2][1]'
    _item.category_id             atom_sites
    _item.mandatory_code          no
    _item_aliases.alias_name    '_atom_sites_fract_tran_matrix_21'
    _item_aliases.dictionary      cif_core.dic
    _item_aliases.version         2.0.1
    _item_sub_category.id         matrix
    _item_type.code               float
     save_

save__atom_sites.fract_transf_matrix[2][2]
    _item_description.description
;              The [2][2] element of the 3x3 matrix used to transform Cartesian
               coordinates in the ATOM_SITE category to fractional coordinates
               in the same category. The axial alignments of this
               transformation are described in _atom_sites.Cartn_transform_axes.
               The 3x1 translation is defined in
               _atom_sites.fract_transf_vector[].

               |x'|               |11 12 13| |x|              |1|
               |y'|~fractional~ = |21 22 23| |y|~Cartesian~ + |2|
               |z'|               |31 32 33| |z|              |3|
;
    _item.name                  '_atom_sites.fract_transf_matrix[2][2]'
    _item.category_id             atom_sites
    _item.mandatory_code          no
    _item_aliases.alias_name    '_atom_sites_fract_tran_matrix_22'
    _item_aliases.dictionary      cif_core.dic
    _item_aliases.version         2.0.1
    _item_sub_category.id         matrix
    _item_type.code               float
     save_

save__atom_sites.fract_transf_matrix[2][3]
    _item_description.description
;              The [2][3] element of the 3x3 matrix used to transform Cartesian
               coordinates in the ATOM_SITE category to fractional coordinates
               in the same category. The axial alignments of this
               transformation are described in _atom_sites.Cartn_transform_axes.
               The 3x1 translation is defined in
               _atom_sites.fract_transf_vector[].

               |x'|               |11 12 13| |x|              |1|
               |y'|~fractional~ = |21 22 23| |y|~Cartesian~ + |2|
               |z'|               |31 32 33| |z|              |3|
;
    _item.name                  '_atom_sites.fract_transf_matrix[2][3]'
    _item.category_id             atom_sites
    _item.mandatory_code          no
    _item_aliases.alias_name    '_atom_sites_fract_tran_matrix_23'
    _item_aliases.dictionary      cif_core.dic
    _item_aliases.version         2.0.1
    _item_sub_category.id         matrix
    _item_type.code               float
     save_

save__atom_sites.fract_transf_matrix[3][1]
    _item_description.description
;              The [3][1] element of the 3x3 matrix used to transform Cartesian
               coordinates in the ATOM_SITE category to fractional coordinates
               in the same category. The axial alignments of this
               transformation are described in _atom_sites.Cartn_transform_axes.
               The 3x1 translation is defined in
               _atom_sites.fract_transf_vector[].

               |x'|               |11 12 13| |x|              |1|
               |y'|~fractional~ = |21 22 23| |y|~Cartesian~ + |2|
               |z'|               |31 32 33| |z|              |3|
;
    _item.name                  '_atom_sites.fract_transf_matrix[3][1]'
    _item.category_id             atom_sites
    _item.mandatory_code          no
    _item_aliases.alias_name    '_atom_sites_fract_tran_matrix_31'
    _item_aliases.dictionary      cif_core.dic
    _item_aliases.version         2.0.1
    _item_sub_category.id         matrix
    _item_type.code               float
     save_

save__atom_sites.fract_transf_matrix[3][2]
    _item_description.description
;              The [3][2] element of the 3x3 matrix used to transform Cartesian
               coordinates in the ATOM_SITE category to fractional coordinates
               in the same category. The axial alignments of this
               transformation are described in _atom_sites.Cartn_transform_axes.
               The 3x1 translation is defined in
               _atom_sites.fract_transf_vector[].

               |x'|               |11 12 13| |x|              |1|
               |y'|~fractional~ = |21 22 23| |y|~Cartesian~ + |2|
               |z'|               |31 32 33| |z|              |3|
;
    _item.name                  '_atom_sites.fract_transf_matrix[3][2]'
    _item.category_id             atom_sites
    _item.mandatory_code          no
    _item_aliases.alias_name    '_atom_sites_fract_tran_matrix_32'
    _item_aliases.dictionary      cif_core.dic
    _item_aliases.version         2.0.1
    _item_sub_category.id         matrix
    _item_type.code               float
     save_

save__atom_sites.fract_transf_matrix[3][3]
    _item_description.description
;              The [3][3] element of the 3x3 matrix used to transform Cartesian
               coordinates in the ATOM_SITE category to fractional coordinates
               in the same category. The axial alignments of this
               transformation are described in _atom_sites.Cartn_transform_axes.
               The 3x1 translation is defined in
               _atom_sites.fract_transf_vector[].

               |x'|               |11 12 13| |x|              |1|
               |y'|~fractional~ = |21 22 23| |y|~Cartesian~ + |2|
               |z'|               |31 32 33| |z|              |3|
;
    _item.name                  '_atom_sites.fract_transf_matrix[3][3]'
    _item.category_id             atom_sites
    _item.mandatory_code          no
    _item_aliases.alias_name    '_atom_sites_fract_tran_matrix_33'
    _item_aliases.dictionary      cif_core.dic
    _item_aliases.version         2.0.1
    _item_sub_category.id         matrix
    _item_type.code               float
     save_

save__atom_sites.fract_transf_vector[1]
    _item_description.description
;              The [1] element of the three-element vector used to transform
               Cartesian coordinates in the ATOM_SITE category to fractional
               coordinates in the same category. The axial alignments of this
               transformation are described in _atom_sites.Cartn_transform_axes.
               The 3x3 rotation is defined in
               _atom_sites.fract_transf_matrix[][].

               |x'|               |11 12 13| |x|              |1|
               |y'|~fractional~ = |21 22 23| |y|~Cartesian~ + |2|
               |z'|               |31 32 33| |z|              |3|
;
    _item.name                  '_atom_sites.fract_transf_vector[1]'
    _item.category_id             atom_sites
    _item.mandatory_code          no
    _item_aliases.alias_name    '_atom_sites_fract_tran_vector_1'
    _item_aliases.dictionary      cif_core.dic
    _item_aliases.version         2.0.1
#    _item_default.value           0.0
    _item_sub_category.id         vector
    _item_type.code               float
     save_

save__atom_sites.fract_transf_vector[2]
    _item_description.description
;              The [2] element of the three-element vector used to transform
               Cartesian coordinates in the ATOM_SITE category to fractional
               coordinates in the same category. The axial alignments of this
               transformation are described in _atom_sites.Cartn_transform_axes.
               The 3x3 rotation is defined in
               _atom_sites.fract_transf_matrix[][].

               |x'|               |11 12 13| |x|              |1|
               |y'|~fractional~ = |21 22 23| |y|~Cartesian~ + |2|
               |z'|               |31 32 33| |z|              |3|
;
    _item.name                  '_atom_sites.fract_transf_vector[2]'
    _item.category_id             atom_sites
    _item.mandatory_code          no
    _item_aliases.alias_name    '_atom_sites_fract_tran_vector_2'
    _item_aliases.dictionary      cif_core.dic
    _item_aliases.version         2.0.1
#    _item_default.value           0.0
    _item_sub_category.id         vector
    _item_type.code               float
     save_

save__atom_sites.fract_transf_vector[3]
    _item_description.description
;              The [3] element of the three-element vector used to transform
               Cartesian coordinates in the ATOM_SITE category to fractional
               coordinates in the same category. The axial alignments of this
               transformation are described in _atom_sites.Cartn_transform_axes.
               The 3x3 rotation is defined in
               _atom_sites.fract_transf_matrix[][].

               |x'|               |11 12 13| |x|              |1|
               |y'|~fractional~ = |21 22 23| |y|~Cartesian~ + |2|
               |z'|               |31 32 33| |z|              |3|
;
    _item.name                  '_atom_sites.fract_transf_vector[3]'
    _item.category_id             atom_sites
    _item.mandatory_code          no
    _item_aliases.alias_name    '_atom_sites_fract_tran_vector_3'
    _item_aliases.dictionary      cif_core.dic
    _item_aliases.version         2.0.1
#    _item_default.value           0.0
    _item_sub_category.id         vector
    _item_type.code               float
     save_

save__atom_sites.solution_primary
    _item_description.description
;              This code identifies the method used to locate the initial
               atom sites.

               *** This data item would not in general be used in a
               macromolecular data block. ***
;
    _item.name                  '_atom_sites.solution_primary'
    _item.category_id             atom_sites
    _item.mandatory_code          no
    _item_aliases.alias_name    '_atom_sites_solution_primary'
    _item_aliases.dictionary      cif_core.dic
    _item_aliases.version         2.0.1
    _item_type.code               ucode
    loop_
    _item_enumeration.value
    _item_enumeration.detail      difmap  'difference Fourier map'
                                  vecmap  'real-space vector search'
                                  heavy   'heavy-atom method'
                                  direct  'structure-invariant direct methods'
                                  geom    'inferred from neighbouring sites'
                                  disper  'anomalous-dispersion techniques'
                                  isomor  'isomorphous structure methods'
     save_

save__atom_sites.solution_secondary
    _item_description.description
;             This code identifies the method used to locate the
              non-hydrogen-atom sites not found by
              _atom_sites.solution_primary.

               *** This data item would not in general be used in a
               macromolecular data block. ***
;
    _item.name                  '_atom_sites.solution_secondary'
    _item.category_id             atom_sites
    _item.mandatory_code          no
    _item_aliases.alias_name    '_atom_sites_solution_secondary'
    _item_aliases.dictionary      cif_core.dic
    _item_aliases.version         2.0.1
    _item_type.code               ucode
    loop_
    _item_enumeration.value
    _item_enumeration.detail      difmap  'difference Fourier map'
                                  vecmap  'real-space vector search'
                                  heavy   'heavy-atom method'
                                  direct  'structure-invariant direct methods'
                                  geom    'inferred from neighbouring sites'
                                  disper  'anomalous-dispersion techniques'
                                  isomor  'isomorphous structure methods'
     save_

save__atom_sites.solution_hydrogens
    _item_description.description
;              This code identifies the method used to locate the
               hydrogen atoms.

               *** This data item would not in general be used in a
               macromolecular data block. ***
;
    _item.name                  '_atom_sites.solution_hydrogens'
    _item.category_id             atom_sites
    _item.mandatory_code          no
    _item_aliases.alias_name    '_atom_sites_solution_hydrogens'
    _item_aliases.dictionary      cif_core.dic
    _item_aliases.version         2.0.1
    _item_type.code               ucode
    loop_
    _item_enumeration.value
    _item_enumeration.detail      difmap  'difference Fourier map'
                                  vecmap  'real-space vector search'
                                  heavy   'heavy-atom method'
                                  direct  'structure-invariant direct methods'
                                  geom    'inferred from neighbouring sites'
                                  disper  'anomalous-dispersion techniques'
                                  isomor  'isomorphous structure methods'
     save_

####################
## ATOM_SITES_ALT ##
####################

save_atom_sites_alt
    _category.description
;              Data items in the ATOM_SITES_ALT category record details
               about the structural ensembles that should be generated from
               atom sites or groups of atom sites that are modelled in
               alternative conformations in this data block.
;
    _category.id                  atom_sites_alt
    _category.mandatory_code      no
    _category_key.name          '_atom_sites_alt.id'
    loop_
    _category_group.id           'inclusive_group'
                                 'atom_group'
    loop_
    _category_examples.detail
    _category_examples.case
# - - - - - - - - - - - - - - - - - - - - - - - - - - - - - - - - - - - - - - -
;
    Example 1 - based on PDB entry 5HVP and laboratory records for the
                structure corresponding to PDB entry 5HVP.
;
;
    loop_
    _atom_sites_alt.id
    _atom_sites_alt.details
     .
    ; Atom sites with the alternative ID set to null are not
      modeled in alternative conformations
    ;
     1
    ; Atom sites with the alternative ID set to 1 have been
      modeled in alternative conformations with respect to atom
      sites marked with alternative ID 2. The conformations of
      amino-acid side chains and solvent atoms with alternative
      ID set to 1 correlate with the conformation of the
      inhibitor marked with alternative ID 1. They have been
      given an occupancy of 0.58 to match the occupancy assigned
      to the inhibitor.
    ;
     2
    ; Atom sites with the alternative ID set to 2 have been
      modeled in alternative conformations with respect to atom
      sites marked with alternative ID 1. The conformations of
      amino-acid side chains and solvent atoms with alternative
      ID set to 2 correlate with the conformation of the
      inhibitor marked with alternative ID 2. They have been
      given an occupancy of 0.42 to match the occupancy assigned
      to the inhibitor.
    ;
     3
    ; Atom sites with the alternative ID set to 3 have been
      modeled in alternative conformations with respect to
      atoms marked with alternative ID 4. The conformations of
      amino-acid side chains and solvent atoms with alternative
      ID set to 3 do not correlate with the conformation of the
      inhibitor. These atom sites have arbitrarily been given
      an occupancy of 0.50.
    ;
     4
    ; Atom sites with the alternative ID set to 4 have been
      modeled in alternative conformations with respect to
      atoms marked with alternative ID 3. The conformations of
      amino-acid side chains and solvent atoms with alternative
      ID set to 4 do not correlate with the conformation of the
      inhibitor. These atom sites have arbitrarily been given
      an occupancy of 0.50.
    ;
;
# - - - - - - - - - - - - - - - - - - - - - - - - - - - - - - - - - - - - - - -
     save_

save__atom_sites_alt.details
    _item_description.description
;              A description of special aspects of the modelling of atoms in
               alternative conformations.
;
    _item.name                  '_atom_sites_alt.details'
    _item.category_id             atom_sites_alt
    _item.mandatory_code          no
    _item_type.code               text
     save_

save__atom_sites_alt.id
    _item_description.description
;              The value of _atom_sites_alt.id must uniquely identify
               a record in the ATOM_SITES_ALT list.

               Note that this item need not be a number; it can be any unique
               identifier.
;
    loop_
    _item.name
    _item.category_id
    _item.mandatory_code
         '_atom_sites_alt.id'                       atom_sites_alt      yes
         '_atom_site.label_alt_id'                  atom_site           no
         '_atom_sites_alt_gen.alt_id'               atom_sites_alt_gen  yes
         '_geom_angle.atom_site_label_alt_id_1'     geom_angle          no
         '_geom_angle.atom_site_label_alt_id_2'     geom_angle          no
         '_geom_angle.atom_site_label_alt_id_3'     geom_angle          no
         '_geom_bond.atom_site_label_alt_id_1'      geom_bond           no
         '_geom_bond.atom_site_label_alt_id_2'      geom_bond           no
         '_geom_contact.atom_site_label_alt_id_1'   geom_contact        no
         '_geom_contact.atom_site_label_alt_id_2'   geom_contact        no
         '_geom_hbond.atom_site_label_alt_id_A'     geom_hbond          no
         '_geom_hbond.atom_site_label_alt_id_D'     geom_hbond          no
         '_geom_hbond.atom_site_label_alt_id_H'     geom_hbond          no
         '_geom_torsion.atom_site_label_alt_id_1'   geom_torsion        no
         '_geom_torsion.atom_site_label_alt_id_2'   geom_torsion        no
         '_geom_torsion.atom_site_label_alt_id_3'   geom_torsion        no
         '_geom_torsion.atom_site_label_alt_id_4'   geom_torsion        no
         '_struct_conn.ptnr1_label_alt_id'          struct_conn         no
         '_struct_conn.ptnr2_label_alt_id'          struct_conn         no
         '_struct_mon_nucl.label_alt_id'            struct_mon_nucl     yes
         '_struct_mon_prot.label_alt_id'            struct_mon_prot     yes
         '_struct_mon_prot_cis.label_alt_id'        struct_mon_prot_cis yes
         '_struct_ncs_dom_lim.beg_label_alt_id'     struct_ncs_dom_lim  yes
         '_struct_ncs_dom_lim.end_label_alt_id'     struct_ncs_dom_lim  yes
         '_struct_site_gen.label_alt_id'            struct_site_gen     yes
    loop_
    _item_linked.child_name
    _item_linked.parent_name
         '_atom_site.label_alt_id'                 '_atom_sites_alt.id'
         '_atom_sites_alt_gen.alt_id'              '_atom_sites_alt.id'
         '_geom_angle.atom_site_label_alt_id_1'    '_atom_site.label_alt_id'
         '_geom_angle.atom_site_label_alt_id_2'    '_atom_site.label_alt_id'
         '_geom_angle.atom_site_label_alt_id_3'    '_atom_site.label_alt_id'
         '_geom_bond.atom_site_label_alt_id_1'     '_atom_site.label_alt_id'
         '_geom_bond.atom_site_label_alt_id_2'     '_atom_site.label_alt_id'
         '_geom_contact.atom_site_label_alt_id_1'  '_atom_site.label_alt_id'
         '_geom_contact.atom_site_label_alt_id_2'  '_atom_site.label_alt_id'
         '_geom_hbond.atom_site_label_alt_id_A'    '_atom_site.label_alt_id'
         '_geom_hbond.atom_site_label_alt_id_D'    '_atom_site.label_alt_id'
         '_geom_hbond.atom_site_label_alt_id_H'    '_atom_site.label_alt_id'
         '_geom_torsion.atom_site_label_alt_id_1'  '_atom_site.label_alt_id'
         '_geom_torsion.atom_site_label_alt_id_2'  '_atom_site.label_alt_id'
         '_geom_torsion.atom_site_label_alt_id_3'  '_atom_site.label_alt_id'
         '_geom_torsion.atom_site_label_alt_id_4'  '_atom_site.label_alt_id'
         '_struct_conn.ptnr1_label_alt_id'         '_atom_site.label_alt_id'
         '_struct_conn.ptnr2_label_alt_id'         '_atom_site.label_alt_id'
         '_struct_mon_nucl.label_alt_id'           '_atom_site.label_alt_id'
         '_struct_mon_prot.label_alt_id'           '_atom_site.label_alt_id'
         '_struct_mon_prot_cis.label_alt_id'       '_atom_site.label_alt_id'
         '_struct_ncs_dom_lim.beg_label_alt_id'    '_atom_site.label_alt_id'
         '_struct_ncs_dom_lim.end_label_alt_id'    '_atom_site.label_alt_id'
         '_struct_site_gen.label_alt_id'           '_atom_site.label_alt_id'
    _item_type.code               code
    loop_
    _item_examples.case          'orientation 1'
                                 'molecule abc'
     save_

########################
## ATOM_SITES_ALT_ENS ##
########################

save_atom_sites_alt_ens
    _category.description
;              Data items in the ATOM_SITES_ALT_ENS category record details
               about the ensemble structure generated from atoms with various
               alternative conformation IDs.
;
    _category.id                  atom_sites_alt_ens
    _category.mandatory_code      no
    _category_key.name          '_atom_sites_alt_ens.id'
    loop_
    _category_group.id           'inclusive_group'
                                 'atom_group'
    loop_
    _category_examples.detail
    _category_examples.case
# - - - - - - - - - - - - - - - - - - - - - - - - - - - - - - - - - - - - - - -
;
    Example 1 - based on PDB entry 5HVP and laboratory records for the
                structure corresponding to PDB entry 5HVP.
;
;
    loop_
    _atom_sites_alt_ens.id
    _atom_sites_alt_ens.details
     'Ensemble 1-A'
    ; The inhibitor binds to the enzyme in two, roughly twofold
      symmetric alternative conformations.

      This conformational ensemble includes the more populated
      conformation of the inhibitor (ID=1) and the amino-acid
      side chains and solvent structure that correlate with this
      inhibitor conformation.

      Also included are one set (ID=3) of side chains with
      alternative conformations when the conformations are not
      correlated with the inhibitor conformation.
    ;
     'Ensemble 1-B'
    ; The inhibitor binds to the enzyme in two, roughly twofold
      symmetric alternative conformations.

      This conformational ensemble includes the more populated
      conformation of the inhibitor (ID=1) and the amino-acid
      side chains and solvent structure that correlate with
      this inhibitor conformation.

      Also included are one set (ID=4) of side chains with
      alternative conformations when the conformations are not
      correlated with the inhibitor conformation.
    ;
     'Ensemble 2-A'
    ; The inhibitor binds to the enzyme in two, roughly twofold
      symmetric alternative conformations.

      This conformational ensemble includes the less populated
      conformation of the inhibitor (ID=2) and the amino-acid
      side chains and solvent structure that correlate with this
      inhibitor conformation.

      Also included are one set (ID=3) of side chains with
      alternative conformations when the conformations are not
      correlated with the inhibitor conformation.
    ;
     'Ensemble 2-B'
    ; The inhibitor binds to the enzyme in two, roughly twofold
      symmetric alternative conformations.

      This conformational ensemble includes the less populated
      conformation of the inhibitor (ID=2) and the amino-acid
      side chains and solvent structure that correlate with this
      inhibitor conformation.

      Also included are one set (ID=4) of side chains with
      alternative conformations when the conformations are not
      correlated with the inhibitor conformation.
    ;
;
# - - - - - - - - - - - - - - - - - - - - - - - - - - - - - - - - - - - - - - -
     save_

save__atom_sites_alt_ens.details
    _item_description.description
;              A description of special aspects of the ensemble structure
               generated from atoms with various alternative IDs.
;
    _item.name                  '_atom_sites_alt_ens.details'
    _item.category_id             atom_sites_alt_ens
    _item.mandatory_code          no
    _item_type.code               text
     save_

save__atom_sites_alt_ens.id
    _item_description.description
;              The value of _atom_sites_alt_ens.id must uniquely identify a
               record in the ATOM_SITES_ALT_ENS list.

               Note that this item need not be a number; it can be any unique
               identifier.
;
    loop_
    _item.name
    _item.category_id
    _item.mandatory_code
               '_atom_sites_alt_ens.id'      atom_sites_alt_ens  yes
               '_atom_sites_alt_gen.ens_id'  atom_sites_alt_gen  yes
    loop_
    _item_linked.child_name
    _item_linked.parent_name
               '_atom_sites_alt_gen.ens_id'  '_atom_sites_alt_ens.id'
    _item_type.code               code
     save_

########################
## ATOM_SITES_ALT_GEN ##
########################

save_atom_sites_alt_gen
    _category.description
;              Data items in the ATOM_SITES_ALT_GEN category record details
               about the interpretation of multiple conformations in the
               structure.
;
    _category.id                  atom_sites_alt_gen
    _category.mandatory_code      no
    loop_
    _category_key.name          '_atom_sites_alt_gen.ens_id'
                                '_atom_sites_alt_gen.alt_id'
    loop_
    _category_group.id           'inclusive_group'
                                 'atom_group'
    loop_
    _category_examples.detail
    _category_examples.case
# - - - - - - - - - - - - - - - - - - - - - - - - - - - - - - - - - - - - - - -
;
    Example 1 - based on PDB entry 5HVP and laboratory records for the
                structure corresponding to PDB entry 5HVP.
;
;
    loop_
    _atom_sites_alt_gen.ens_id
    _atom_sites_alt_gen.alt_id
     'Ensemble 1-A'  .
     'Ensemble 1-A'  1
     'Ensemble 1-A'  3
     'Ensemble 1-B'  .
     'Ensemble 1-B'  1
     'Ensemble 1-B'  4
     'Ensemble 2-A'  .
     'Ensemble 2-A'  2
     'Ensemble 2-A'  3
     'Ensemble 2-B'  .
     'Ensemble 2-B'  2
     'Ensemble 2-B'  4
;
# - - - - - - - - - - - - - - - - - - - - - - - - - - - - - - - - - - - - - - -
     save_

save__atom_sites_alt_gen.alt_id
    _item_description.description
;              This data item is a pointer to _atom_sites_alt.id in the
               ATOM_SITES_ALT category.
;
    _item.name                  '_atom_sites_alt_gen.alt_id'
    _item.mandatory_code          yes
     save_

save__atom_sites_alt_gen.ens_id
     _item_description.description
;              This data item is a pointer to _atom_sites_alt_ens.id in the
               ATOM_SITES_ALT_ENS category.
;
    _item.name                  '_atom_sites_alt_gen.ens_id'
    _item.mandatory_code          yes
     save_

#########################
## ATOM_SITES_FOOTNOTE ##
#########################

save_atom_sites_footnote
    _category.description
;              Data items in the ATOM_SITES_FOOTNOTE category record detailed
               comments about an atom site or a group of atom sites.
;
    _category.id                  atom_sites_footnote
    _category.mandatory_code      no
    _category_key.name          '_atom_sites_footnote.id'
    loop_
    _category_group.id           'inclusive_group'
                                 'atom_group'
    loop_
    _category_examples.detail
    _category_examples.case
# - - - - - - - - - - - - - - - - - - - - - - - - - - - - - - - - - - - - - - -
;
    Example 1 - based on PDB entry 5HVP and laboratory records for the
                structure corresponding to PDB entry 5HVP.
;
;
    loop_
    _atom_sites_footnote.id
    _atom_sites_footnote.text
      1
    ; The inhibitor binds to the enzyme in two alternative
      orientations. The two orientations have been assigned
      alternative IDs *1* and *2*.
    ;
      2
    ; Side chains of these residues adopt alternative
      orientations that correlate with the alternative
      orientations of the inhibitor.
      Side chains with alternative ID *1* and occupancy 0.58
      correlate with inhibitor orientation *1*.
      Side chains with alternative ID *2* and occupancy 0.42
      correlate with inhibitor orientation *2*.
    ;
      3
    ; The positions of these water molecules correlate with
      the alternative orientations of the inhibitor.
      Water molecules with alternative ID *1* and occupancy 0.58
      correlate with inhibitor orientation *1*.
      Water molecules with alternative ID *2* and occupancy 0.42
      correlate with inhibitor orientation *2*.
    ;
      4
    ; Side chains of these residues adopt alternative
      orientations that do not correlate with the alternative
      orientation of the inhibitor.
    ;
      5
    ; The positions of these water molecules correlate with
      alternative orientations of amino-acid side chains that
      do not correlate with alternative orientations of the
      inhibitor.
    ;
;
# - - - - - - - - - - - - - - - - - - - - - - - - - - - - - - - - - - - - - - -
     save_

save__atom_sites_footnote.id
    _item_description.description
;              A code that identifies the footnote.
;
    loop_
    _item.name
    _item.category_id
    _item.mandatory_code
               '_atom_sites_footnote.id'  atom_sites_footnote  yes
               '_atom_site.footnote_id'   atom_site            no
    loop_
    _item_linked.child_name
    _item_linked.parent_name
               '_atom_site.footnote_id'  '_atom_sites_footnote.id'
    _item_type.code               code
    loop_
    _item_examples.case          'a'
                                 'b'
                                 '1'
                                 '2'
     save_

save__atom_sites_footnote.text
    _item_description.description
;              The text of the footnote. Footnotes are used to describe
               an atom site or a group of atom sites in the ATOM_SITE list.

               For example, footnotes may be used to indicate atoms for which
               the electron density is very weak, or atoms for which static
               disorder has been modelled.
;
    _item.name                  '_atom_sites_footnote.text'
    _item.category_id             atom_sites_footnote
    _item.mandatory_code          no
    _item_type.code               text
     save_

###############
## ATOM_TYPE ##
###############

save_atom_type
    _category.description
;              Data items in the ATOM_TYPE category record details about the
               properties of the atoms that occupy the atom sites, such as the
               atomic scattering factors.
;
    _category.id                  atom_type
    _category.mandatory_code      no
    _category_key.name          '_atom_type.symbol'
    loop_
    _category_group.id           'inclusive_group'
                                 'atom_group'
    loop_
    _category_examples.detail
    _category_examples.case
# - - - - - - - - - - - - - - - - - - - - - - - - - - - - - - - - - - - - - - -
;
    Example 1 - based on PDB entry 5HVP and laboratory records for the
                structure corresponding to PDB entry 5HVP.
;
;
    loop_
    _atom_type.symbol
    _atom_type.oxidation_number
    _atom_type.scat_Cromer_Mann_a1
    _atom_type.scat_Cromer_Mann_a2
    _atom_type.scat_Cromer_Mann_a3
    _atom_type.scat_Cromer_Mann_a4
    _atom_type.scat_Cromer_Mann_b1
    _atom_type.scat_Cromer_Mann_b2
    _atom_type.scat_Cromer_Mann_b3
    _atom_type.scat_Cromer_Mann_b4
    _atom_type.scat_Cromer_Mann_c
      C   0   2.31000  20.8439    1.02000   10.2075
              1.58860   0.568700  0.865000  51.6512      0.21560
      N   0  12.2126    0.005700  3.13220    9.89330
              2.01250  28.9975    1.16630    0.582600  -11.529
      O   0   3.04850  13.2771    2.28680    5.70110
              1.54630   0.323900  0.867000  32.9089      0.250800
      S   0   6.90530   1.46790   5.20340   22.2151
              1.43790   0.253600  1.58630   56.1720      0.866900
      CL -1  18.2915    0.006600  7.20840    1.17170
              6.53370  19.5424    2.33860   60.4486    -16.378
;
# - - - - - - - - - - - - - - - - - - - - - - - - - - - - - - - - - - - - - - -
;
    Example 2 - based on data set TOZ of Willis, Beckwith & Tozer
                [Acta Cryst. (1991), C47, 2276-2277].
;
;
    loop_
    _atom_type.symbol
    _atom_type.oxidation_number
    _atom_type.number_in_cell
    _atom_type.scat_dispersion_real
    _atom_type.scat_dispersion_imag
    _atom_type.scat_source
     C  0  72  .017  .009  International_Tables_Vol_IV_Table_2.2B
     H  0  100  0     0    International_Tables_Vol_IV_Table_2.2B
     O  0  12  .047  .032  International_Tables_Vol_IV_Table_2.2B
     N  0  4   .029  .018  International_Tables_Vol_IV_Table_2.2B
;
# - - - - - - - - - - - - - - - - - - - - - - - - - - - - - - - - - - - - - - -
     save_

save__atom_type.analytical_mass_percent
    _item_description.description
;              Mass percentage of this atom type derived from chemical analysis.
;
    _item.name                  '_atom_type.analytical_mass_percent'
    _item.category_id             atom_type
    _item.mandatory_code          no
    _item_aliases.alias_name    '_atom_type_analytical_mass_%'
    _item_aliases.dictionary      cif_core.dic
    _item_aliases.version         2.0.1
    loop_
    _item_range.maximum
    _item_range.minimum            .    0.0
                                  0.0   0.0
    _item_type.code               float
     save_

save__atom_type.description
    _item_description.description
;              A description of the atom(s) designated by this atom type. In
               most cases, this is the element name and oxidation state of
               a single atom species. For disordered or nonstoichiometric
               structures it will describe a combination of atom species.
;
    _item.name                  '_atom_type.description'
    _item.category_id             atom_type
    _item.mandatory_code          no
    _item_aliases.alias_name    '_atom_type_description'
    _item_aliases.dictionary      cif_core.dic
    _item_aliases.version         2.0.1
    _item_type.code               text
    loop_
    _item_examples.case          'deuterium'
                                 '0.34Fe+0.66Ni'
     save_

save__atom_type.number_in_cell
    _item_description.description
;              Total number of atoms of this atom type in the unit cell.
;
    _item.name                  '_atom_type.number_in_cell'
    _item.category_id             atom_type
    _item.mandatory_code          no
    _item_aliases.alias_name    '_atom_type_number_in_cell'
    _item_aliases.dictionary      cif_core.dic
    _item_aliases.version         2.0.1
    loop_
    _item_range.maximum
    _item_range.minimum           .   0
                                  0   0
    _item_type.code               int
     save_

save__atom_type.oxidation_number
    _item_description.description
;              Formal oxidation state of this atom type in the structure.
;
    _item.name                  '_atom_type.oxidation_number'
    _item.category_id             atom_type
    _item.mandatory_code          no
    _item_aliases.alias_name    '_atom_type_oxidation_number'
    _item_aliases.dictionary      cif_core.dic
    _item_aliases.version         2.0.1
    _item_default.value           0
    loop_
    _item_range.maximum
    _item_range.minimum           8    8
                                  8   -8
                                 -8   -8
    _item_type.code               int
     save_

save__atom_type.radius_bond
    _item_description.description
;              The effective intramolecular bonding radius in angstroms
               of this atom type.
;
    _item.name                  '_atom_type.radius_bond'
    _item.category_id             atom_type
    _item.mandatory_code          no
    _item_aliases.alias_name    '_atom_type_radius_bond'
    _item_aliases.dictionary      cif_core.dic
    _item_aliases.version         2.0.1
    loop_
    _item_range.maximum
    _item_range.minimum           5.0   5.0
                                  5.0   0.0
                                  0.0   0.0
    _item_type.code               float
    _item_units.code              angstroms
     save_

save__atom_type.radius_contact
    _item_description.description
;              The effective intermolecular bonding radius in angstroms
               of this atom type.
;
    _item.name                  '_atom_type.radius_contact'
    _item.category_id             atom_type
    _item.mandatory_code          no
    _item_aliases.alias_name    '_atom_type_radius_contact'
    _item_aliases.dictionary      cif_core.dic
    _item_aliases.version         2.0.1
    loop_
    _item_range.maximum
    _item_range.minimum           5.0   5.0
                                  5.0   0.0
                                  0.0   0.0
    _item_type.code               float
    _item_units.code              angstroms
     save_

save__atom_type.scat_Cromer_Mann_a1
    _item_description.description
;              The Cromer-Mann scattering-factor coefficient a1 used to
               calculate the scattering factors for this atom type.

               Ref: International Tables for X-ray Crystallography (1974).
                   Vol. IV, Table 2.2B
                or: International Tables for Crystallography  (2004). Vol. C,
                    Tables 6.1.1.4 and 6.1.1.5.
;
    _item.name                  '_atom_type.scat_Cromer_Mann_a1'
    _item.category_id             atom_type
    _item.mandatory_code          no
    _item_aliases.alias_name    '_atom_type_scat_Cromer_Mann_a1'
    _item_aliases.dictionary      cif_core.dic
    _item_aliases.version         2.0.1
    loop_
    _item_dependent.dependent_name
                                '_atom_type.scat_Cromer_Mann_a2'
                                '_atom_type.scat_Cromer_Mann_a3'
                                '_atom_type.scat_Cromer_Mann_a4'
                                '_atom_type.scat_Cromer_Mann_b1'
                                '_atom_type.scat_Cromer_Mann_b2'
                                '_atom_type.scat_Cromer_Mann_b3'
                                '_atom_type.scat_Cromer_Mann_b4'
                                '_atom_type.scat_Cromer_Mann_c'
    _item_type.code               float
     save_

save__atom_type.scat_Cromer_Mann_a2
    _item_description.description
;              The Cromer-Mann scattering-factor coefficient a2 used to
               calculate the scattering factors for this atom type.

               Ref: International Tables for X-ray Crystallography (1974).
                   Vol. IV, Table 2.2B
                or: International Tables for Crystallography  (2004). Vol. C,
                    Tables 6.1.1.4 and 6.1.1.5.
;
    _item.name                  '_atom_type.scat_Cromer_Mann_a2'
    _item.category_id             atom_type
    _item.mandatory_code          no
    _item_aliases.alias_name    '_atom_type_scat_Cromer_Mann_a2'
    _item_aliases.dictionary      cif_core.dic
    _item_aliases.version         2.0.1
    loop_
    _item_dependent.dependent_name
                                '_atom_type.scat_Cromer_Mann_a1'
                                '_atom_type.scat_Cromer_Mann_a3'
                                '_atom_type.scat_Cromer_Mann_a4'
                                '_atom_type.scat_Cromer_Mann_b1'
                                '_atom_type.scat_Cromer_Mann_b2'
                                '_atom_type.scat_Cromer_Mann_b3'
                                '_atom_type.scat_Cromer_Mann_b4'
                                '_atom_type.scat_Cromer_Mann_c'
    _item_type.code               float
     save_

save__atom_type.scat_Cromer_Mann_a3
    _item_description.description
;              The Cromer-Mann scattering-factor coefficient a3 used to
               calculate the scattering factors for this atom type.

               Ref: International Tables for X-ray Crystallography (1974).
                   Vol. IV, Table 2.2B
                or: International Tables for Crystallography  (2004). Vol. C,
                    Tables 6.1.1.4 and 6.1.1.5.
;
    _item.name                  '_atom_type.scat_Cromer_Mann_a3'
    _item.category_id             atom_type
    _item.mandatory_code          no
    _item_aliases.alias_name    '_atom_type_scat_Cromer_Mann_a3'
    _item_aliases.dictionary      cif_core.dic
    _item_aliases.version         2.0.1
    loop_
    _item_dependent.dependent_name
                                '_atom_type.scat_Cromer_Mann_a1'
                                '_atom_type.scat_Cromer_Mann_a2'
                                '_atom_type.scat_Cromer_Mann_a4'
                                '_atom_type.scat_Cromer_Mann_b1'
                                '_atom_type.scat_Cromer_Mann_b2'
                                '_atom_type.scat_Cromer_Mann_b3'
                                '_atom_type.scat_Cromer_Mann_b4'
                                '_atom_type.scat_Cromer_Mann_c'
    _item_type.code               float
     save_

save__atom_type.scat_Cromer_Mann_a4
    _item_description.description
;              The Cromer-Mann scattering-factor coefficient a4 used to
               calculate the scattering factors for this atom type.

               Ref: International Tables for X-ray Crystallography (1974).
                   Vol. IV, Table 2.2B
                or: International Tables for Crystallography  (2004). Vol. C,
                    Tables 6.1.1.4 and 6.1.1.5.
;
    _item.name                  '_atom_type.scat_Cromer_Mann_a4'
    _item.category_id             atom_type
    _item.mandatory_code          no
    _item_aliases.alias_name    '_atom_type_scat_Cromer_Mann_a4'
    _item_aliases.dictionary      cif_core.dic
    _item_aliases.version         2.0.1
    loop_
    _item_dependent.dependent_name
                                '_atom_type.scat_Cromer_Mann_a1'
                                '_atom_type.scat_Cromer_Mann_a2'
                                '_atom_type.scat_Cromer_Mann_a3'
                                '_atom_type.scat_Cromer_Mann_b1'
                                '_atom_type.scat_Cromer_Mann_b2'
                                '_atom_type.scat_Cromer_Mann_b3'
                                '_atom_type.scat_Cromer_Mann_b4'
                                '_atom_type.scat_Cromer_Mann_c'
    _item_type.code               float
     save_

save__atom_type.scat_Cromer_Mann_b1
    _item_description.description
;              The Cromer-Mann scattering-factor coefficient b1 used to
               calculate the scattering factors for this atom type.

               Ref: International Tables for X-ray Crystallography (1974).
                   Vol. IV, Table 2.2B
                or: International Tables for Crystallography  (2004). Vol. C,
                    Tables 6.1.1.4 and 6.1.1.5.
;

    _item.name                  '_atom_type.scat_Cromer_Mann_b1'
    _item.category_id             atom_type
    _item.mandatory_code          no
    _item_aliases.alias_name    '_atom_type_scat_Cromer_Mann_b1'
    _item_aliases.dictionary      cif_core.dic
    _item_aliases.version         2.0.1
    loop_
    _item_dependent.dependent_name
                                '_atom_type.scat_Cromer_Mann_a1'
                                '_atom_type.scat_Cromer_Mann_a2'
                                '_atom_type.scat_Cromer_Mann_a3'
                                '_atom_type.scat_Cromer_Mann_a4'
                                '_atom_type.scat_Cromer_Mann_b2'
                                '_atom_type.scat_Cromer_Mann_b3'
                                '_atom_type.scat_Cromer_Mann_b4'
                                '_atom_type.scat_Cromer_Mann_c'
    _item_type.code               float
     save_

save__atom_type.scat_Cromer_Mann_b2
    _item_description.description
;              The Cromer-Mann scattering-factor coefficient b2 used to
               calculate the scattering factors for this atom type.

               Ref: International Tables for X-ray Crystallography (1974).
                   Vol. IV, Table 2.2B
                or: International Tables for Crystallography  (2004). Vol. C,
                    Tables 6.1.1.4 and 6.1.1.5.
;
    _item.name                  '_atom_type.scat_Cromer_Mann_b2'
    _item.category_id             atom_type
    _item.mandatory_code          no
    _item_aliases.alias_name    '_atom_type_scat_Cromer_Mann_b2'
    _item_aliases.dictionary      cif_core.dic
    _item_aliases.version         2.0.1
    loop_
    _item_dependent.dependent_name
                                '_atom_type.scat_Cromer_Mann_a1'
                                '_atom_type.scat_Cromer_Mann_a2'
                                '_atom_type.scat_Cromer_Mann_a3'
                                '_atom_type.scat_Cromer_Mann_a4'
                                '_atom_type.scat_Cromer_Mann_b1'
                                '_atom_type.scat_Cromer_Mann_b3'
                                '_atom_type.scat_Cromer_Mann_b4'
                                '_atom_type.scat_Cromer_Mann_c'
    _item_type.code               float
     save_

save__atom_type.scat_Cromer_Mann_b3
    _item_description.description
;              The Cromer-Mann scattering-factor coefficient b3 used to
               calculate the scattering factors for this atom type.

               Ref: International Tables for X-ray Crystallography (1974).
                   Vol. IV, Table 2.2B
                or: International Tables for Crystallography  (2004). Vol. C,
                    Tables 6.1.1.4 and 6.1.1.5.
;
    _item.name                  '_atom_type.scat_Cromer_Mann_b3'
    _item.category_id             atom_type
    _item.mandatory_code          no
    _item_aliases.alias_name    '_atom_type_scat_Cromer_Mann_b3'
    _item_aliases.dictionary      cif_core.dic
    _item_aliases.version         2.0.1
    loop_
    _item_dependent.dependent_name
                                '_atom_type.scat_Cromer_Mann_a1'
                                '_atom_type.scat_Cromer_Mann_a2'
                                '_atom_type.scat_Cromer_Mann_a3'
                                '_atom_type.scat_Cromer_Mann_a4'
                                '_atom_type.scat_Cromer_Mann_b1'
                                '_atom_type.scat_Cromer_Mann_b2'
                                '_atom_type.scat_Cromer_Mann_b4'
                                '_atom_type.scat_Cromer_Mann_c'
    _item_type.code               float
     save_

save__atom_type.scat_Cromer_Mann_b4
    _item_description.description
;              The Cromer-Mann scattering-factor coefficient b4 used to
               calculate the scattering factors for this atom type.

               Ref: International Tables for X-ray Crystallography (1974).
                   Vol. IV, Table 2.2B
                or: International Tables for Crystallography  (2004). Vol. C,
                    Tables 6.1.1.4 and 6.1.1.5.
;
    _item.name                  '_atom_type.scat_Cromer_Mann_b4'
    _item.category_id             atom_type
    _item.mandatory_code          no
    _item_aliases.alias_name    '_atom_type_scat_Cromer_Mann_b4'
    _item_aliases.dictionary      cif_core.dic
    _item_aliases.version         2.0.1
    loop_
    _item_dependent.dependent_name
                                '_atom_type.scat_Cromer_Mann_a1'
                                '_atom_type.scat_Cromer_Mann_a2'
                                '_atom_type.scat_Cromer_Mann_a3'
                                '_atom_type.scat_Cromer_Mann_a4'
                                '_atom_type.scat_Cromer_Mann_b1'
                                '_atom_type.scat_Cromer_Mann_b2'
                                '_atom_type.scat_Cromer_Mann_b3'
                                '_atom_type.scat_Cromer_Mann_c'
    _item_type.code               float
     save_

save__atom_type.scat_Cromer_Mann_c
    _item_description.description
;              The Cromer-Mann scattering-factor coefficient c used to
               calculate the scattering factors for this atom type.

               Ref: International Tables for X-ray Crystallography (1974).
                   Vol. IV, Table 2.2B
                or: International Tables for Crystallography  (2004). Vol. C,
                    Tables 6.1.1.4 and 6.1.1.5.
;
    _item.name                  '_atom_type.scat_Cromer_Mann_c'
    _item.category_id             atom_type
    _item.mandatory_code          no
    _item_aliases.alias_name    '_atom_type_scat_Cromer_Mann_c'
    _item_aliases.dictionary      cif_core.dic
    _item_aliases.version         2.0.1
    loop_
    _item_dependent.dependent_name
                                '_atom_type.scat_Cromer_Mann_a1'
                                '_atom_type.scat_Cromer_Mann_a2'
                                '_atom_type.scat_Cromer_Mann_a3'
                                '_atom_type.scat_Cromer_Mann_a4'
                                '_atom_type.scat_Cromer_Mann_b1'
                                '_atom_type.scat_Cromer_Mann_b2'
                                '_atom_type.scat_Cromer_Mann_b3'
                                '_atom_type.scat_Cromer_Mann_b4'
    _item_type.code               float
     save_

save__atom_type.scat_dispersion_imag
    _item_description.description
;              The imaginary component of the anomalous-dispersion
               scattering factor, f'', in electrons for this atom type and
               the radiation identified by _diffrn_radiation_wavelength.id.
;
    _item.name                  '_atom_type.scat_dispersion_imag'
    _item.category_id             atom_type
    _item.mandatory_code          no
    _item_aliases.alias_name    '_atom_type_scat_dispersion_imag'
    _item_aliases.dictionary      cif_core.dic
    _item_aliases.version         2.0.1
#    _item_default.value           0.0
    _item_dependent.dependent_name
                                '_atom_type.scat_dispersion_real'
    _item_type.code               float
     save_

save__atom_type.scat_dispersion_real
    _item_description.description
;              The real component of the anomalous-dispersion
               scattering factor, f', in electrons for this atom type and
               the radiation identified by _diffrn_radiation_wavelength.id.
;
    _item.name                  '_atom_type.scat_dispersion_real'
    _item.category_id             atom_type
    _item.mandatory_code          no
    _item_aliases.alias_name    '_atom_type_scat_dispersion_real'
    _item_aliases.dictionary      cif_core.dic
    _item_aliases.version         2.0.1
#    _item_default.value           0.0
    _item_dependent.dependent_name
                                '_atom_type.scat_dispersion_imag'
    _item_type.code               float
     save_

save__atom_type.scat_length_neutron
    _item_description.description
;              The bound coherent scattering length in femtometres for the
               atom type at the isotopic composition used for the diffraction
               experiment.
;
    _item.name                  '_atom_type.scat_length_neutron'
    _item.category_id             atom_type
    _item.mandatory_code          no
    _item_aliases.alias_name    '_atom_type_scat_length_neutron'
    _item_aliases.dictionary      cif_core.dic
    _item_aliases.version         2.0.1
    _item_type.code               text
    _item_units.code              femtometres
     save_

save__atom_type.scat_source
    _item_description.description
;              Reference to the source of the scattering factors or scattering
               lengths used for this atom type.
;
    _item.name                  '_atom_type.scat_source'
    _item.category_id             atom_type
    _item.mandatory_code          no
    _item_aliases.alias_name    '_atom_type_scat_source'
    _item_aliases.dictionary      cif_core.dic
    _item_aliases.version         2.0.1
    _item_type.code               text
    _item_examples.case          'International Tables Vol. IV Table 2.4.6B'
     save_

save__atom_type.scat_versus_stol_list
    _item_description.description
;              A table of scattering factors as a function of sin theta over
               lambda. This table should be well commented to indicate the
               items present. Regularly formatted lists are strongly
               recommended.
;
    _item.name                  '_atom_type.scat_versus_stol_list'
    _item.category_id             atom_type
    _item.mandatory_code          no
    _item_aliases.alias_name    '_atom_type_scat_versus_stol_list'
    _item_aliases.dictionary      cif_core.dic
    _item_aliases.version         2.0.1
    _item_type.code               text
     save_

save__atom_type.symbol
    _item_description.description
;              The code used to identify the atom species (singular or plural)
               representing this atom type. Normally this code is the element
               symbol. The code may be composed of any character except
               an underscore with the additional proviso that digits designate
               an oxidation state and must be followed by a + or - character.
;
    loop_
    _item.name
    _item.category_id
    _item.mandatory_code
               '_atom_type.symbol'                   atom_type            yes
               '_atom_site.type_symbol'              atom_site            yes
               '_atom_site_anisotrop.type_symbol'    atom_site_anisotrop  yes
               '_chemical_conn_atom.type_symbol'     chemical_conn_atom   yes
               '_chem_comp_atom.type_symbol'         chem_comp_atom       yes
               '_phasing_MIR_der_site.atom_type_symbol'
                                                 phasing_MIR_der_site     yes

    _item_aliases.alias_name    '_atom_type_symbol'
    _item_aliases.dictionary      cif_core.dic
    _item_aliases.version         2.0.1
    loop_
    _item_linked.child_name
    _item_linked.parent_name
               '_atom_site.type_symbol'              '_atom_type.symbol'
               '_atom_site_anisotrop.type_symbol'    '_atom_type.symbol'
               '_chemical_conn_atom.type_symbol'     '_atom_type.symbol'
               '_chem_comp_atom.type_symbol'         '_atom_type.symbol'
               '_phasing_MIR_der_site.atom_type_symbol'  '_atom_type.symbol'
    _item_type.code               code
    loop_
    _item_examples.case          'C'
                                 'Cu2+'
                                 'H(SDS)'
                                 'dummy'
                                 'FeNi'
     save_

###########
## AUDIT ##
###########

save_audit
    _category.description
;              Data items in the AUDIT category record details about the
               creation and subsequent updating of the data block.

               Note that these items apply only to the creation and updating of
               the data block, and should not be confused with the data items
               in the JOURNAL category that record different stages in the
               publication of the material in the data block.
;
    _category.id                  audit
    _category.mandatory_code      no
    _category_key.name          '_audit.revision_id'
    loop_
    _category_group.id           'inclusive_group'
                                 'audit_group'
    loop_
    _category_examples.detail
    _category_examples.case
# - - - - - - - - - - - - - - - - - - - - - - - - - - - - - - - - - - - - - - -
;
    Example 1 - based on PDB entry 5HVP and laboratory records for the
                structure corresponding to PDB entry 5HVP.
;
;
    _audit.revision_id                   1
    _audit.creation_date                '1992-12-08'

    _audit.creation_method
    ; Created by hand from PDB entry 5HVP, from the J. Biol.
      Chem. paper describing this structure and from
      laboratory records
    ;

    _audit.update_record
    ; 1992-12-09  adjusted to reflect comments from B. McKeever
      1992-12-10  adjusted to reflect comments from H. Berman
      1992-12-12  adjusted to reflect comments from K. Watenpaugh
    ;
;
# - - - - - - - - - - - - - - - - - - - - - - - - - - - - - - - - - - - - - - -
;
    Example 2 - based on data set TOZ of Willis, Beckwith & Tozer
                [Acta Cryst. (1991), C47, 2276-2277].
;
;
    _audit.creation_date               1991-03-20
    _audit.creation_method     from_xtal_archive_file_using_CIFIO
    _audit.update_record
    ; 1991-04-09  text and data added by Tony Willis.
      1991-04-15  rec'd by co-editor as manuscript HL0007.
      1991-04-17  adjustments based on first referee report.
      1991-04-18  adjustments based on second referee report.
    ;
;
# - - - - - - - - - - - - - - - - - - - - - - - - - - - - - - - - - - - - - - -
     save_

save__audit.creation_date
    _item_description.description
;              A date that the data block was created. The date format is
               yyyy-mm-dd.
;
    _item.name                  '_audit.creation_date'
    _item.category_id             audit
    _item.mandatory_code          no
    _item_aliases.alias_name    '_audit_creation_date'
    _item_aliases.dictionary      cif_core.dic
    _item_aliases.version         2.0.1
    _item_type.code               yyyy-mm-dd
    _item_examples.case          '1990-07-12'
     save_

save__audit.creation_method
    _item_description.description
;              A description of how data were entered into the data block.
;
    _item.name                  '_audit.creation_method'
    _item.category_id             audit
    _item.mandatory_code          no
    _item_aliases.alias_name    '_audit_creation_method'
    _item_aliases.dictionary      cif_core.dic
    _item_aliases.version         2.0.1
    _item_type.code               text
    _item_examples.case          'spawned by the program QBEE'
     save_

save__audit.revision_id
    _item_description.description
;              The value of _audit.revision_id must uniquely identify a record
               in the AUDIT list.
;
    _item.name                  '_audit.revision_id'
    _item.category_id             audit
    _item.mandatory_code          yes
    _item_type.code               code
    _item_examples.case          'rev1'
     save_

save__audit.update_record
    _item_description.description
;              A record of any changes to the data block. The update format is
               a date (yyyy-mm-dd) followed by a description of the changes.
               The latest update entry is added to the bottom of this record.
;
    _item.name                  '_audit.update_record'
    _item.category_id             audit
    _item.mandatory_code          no
    _item_aliases.alias_name    '_audit_update_record'
    _item_aliases.dictionary      cif_core.dic
    _item_aliases.version         2.0.1
    _item_type.code               text
    _item_examples.case          '1990-07-15   Updated by the Co-editor'
     save_

##################
## AUDIT_AUTHOR ##
##################

save_audit_author
    _category.description
;              Data items in the AUDIT_AUTHOR category record details about
               the author(s) of the data block.
;
    _category.id                  audit_author
    _category.mandatory_code      no
    _category_key.name          '_audit_author.name'
    loop_
    _category_group.id           'inclusive_group'
                                 'audit_group'
    loop_
    _category_examples.detail
    _category_examples.case
# - - - - - - - - - - - - - - - - - - - - - - - - - - - - - - - - - - - - - - -
;
    Example 1 - based on PDB entry 5HVP and laboratory records for the
                structure corresponding to PDB entry 5HVP.
;
;
    loop_
    _audit_author.name
    _audit_author.address
     'Fitzgerald, Paula M.D.'
    ; Department of Biophysical Chemistry
      Merck Research Laboratories
      P. O. Box 2000, Ry80M203
      Rahway, New Jersey  07065
      USA
    ;
     'McKeever, Brian M.'
    ; Department of Biophysical Chemistry
      Merck Research Laboratories
      P. O. Box 2000, Ry80M203
      Rahway, New Jersey  07065
      USA
    ;
     'Van Middlesworth, J.F.'
    ; Department of Biophysical Chemistry
      Merck Research Laboratories
      P. O. Box 2000, Ry80M203
      Rahway, New Jersey  07065
      USA
    ;
     'Springer, James P.'
    ; Department of Biophysical Chemistry
      Merck Research Laboratories
      P. O. Box 2000, Ry80M203
      Rahway, New Jersey  07065
      USA
    ;
;
# - - - - - - - - - - - - - - - - - - - - - - - - - - - - - - - - - - - - - - -
     save_

save__audit_author.address
    _item_description.description
;              The address of an author of this data block. If there are
               multiple authors, _audit_author.address is looped with
               _audit_author.name.
;
    _item.name                  '_audit_author.address'
    _item.category_id             audit_author
    _item.mandatory_code          no
    _item_aliases.alias_name    '_audit_author_address'
    _item_aliases.dictionary      cif_core.dic
    _item_aliases.version         2.0.1
    _item_type.code               text
    _item_examples.case
;                                 Department
                                  Institute
                                  Street
                                  City and postcode
                                  COUNTRY
;
     save_

save__audit_author.name
    _item_description.description
;              The name of an author of this data block. If there are multiple
               authors, _audit_author.name is looped with _audit_author.address.
               The family name(s), followed by a comma and including any
               dynastic components, precedes the first name(s) or initial(s).
;
    _item.name                  '_audit_author.name'
    _item.category_id             audit_author
    _item.mandatory_code          yes
    _item_aliases.alias_name    '_audit_author_name'
    _item_aliases.dictionary      cif_core.dic
    _item_aliases.version         2.0.1
    _item_type.code               line
    loop_
    _item_examples.case          'Bleary, Percival R.'
                                 "O'Neil, F.K."
                                 'Van den Bossche, G.'
                                 'Yang, D.-L.'
                                 'Simonov, Yu.A'
     save_

###################
## AUDIT_CONFORM ##
###################

save_audit_conform
    _category.description
;              Data items in the AUDIT_CONFORM category describe the
               dictionary versions against which the data names appearing in
               the current data block are conformant.
;
    _category.id                  audit_conform
    _category.mandatory_code      no
    loop_
    _category_key.name          '_audit_conform.dict_name'
                                '_audit_conform.dict_version'
    loop_
    _category_group.id           'inclusive_group'
                                 'audit_group'
    loop_
    _category_examples.detail
    _category_examples.case
# - - - - - - - - - - - - - - - - - - - - - - - - - - - - - - - - - - - - - - -
;
    Example 1 - any file conforming to the current CIF core dictionary.
;
;
    _audit_conform.dict_name         cif_core.dic
    _audit_conform.dict_version      2.3.1
    _audit_conform.dict_location
                         ftp://ftp.iucr.org/pub/cif_core.2.3.1.dic
;
# - - - - - - - - - - - - - - - - - - - - - - - - - - - - - - - - - - - - - - -
     save_

save__audit_conform.dict_location
    _item_description.description
;              A file name or uniform resource locator (URL) for the
               dictionary to which the current data block conforms.
;
    _item.name                  '_audit_conform.dict_location'
    _item.category_id             audit_conform
    _item.mandatory_code          no
    _item_aliases.alias_name    '_audit_conform_dict_location'
    _item_aliases.dictionary      cif_core.dic
    _item_aliases.version         2.0.1
    _item_type.code               text
     save_

save__audit_conform.dict_name
    _item_description.description
;              The string identifying the highest-level dictionary defining
               data names used in this file.
;
    _item.name                  '_audit_conform.dict_name'
    _item.category_id             audit_conform
    _item.mandatory_code          no
    _item_aliases.alias_name    '_audit_conform_dict_name'
    _item_aliases.dictionary      cif_core.dic
    _item_aliases.version         2.0.1
    _item_type.code               text
     save_

save__audit_conform.dict_version
    _item_description.description
;              The version number of the dictionary to which the current
               data block conforms.
;
    _item.name                  '_audit_conform.dict_version'
    _item.category_id             audit_conform
    _item.mandatory_code          no
    _item_aliases.alias_name    '_audit_conform_dict_version'
    _item_aliases.dictionary      cif_core.dic
    _item_aliases.version         2.0.1
    _item_type.code               text
     save_

##########################
## AUDIT_CONTACT_AUTHOR ##
##########################

save_audit_contact_author
    _category.description
;              Data items in the AUDIT_CONTACT_AUTHOR category record details
               about the name and address of the author to be contacted
               concerning the content of this data block.
;
    _category.id                  audit_contact_author
    _category.mandatory_code      no
    _category_key.name          '_audit_contact_author.name'
    loop_
    _category_group.id           'inclusive_group'
                                 'audit_group'
    loop_
    _category_examples.detail
    _category_examples.case
# - - - - - - - - - - - - - - - - - - - - - - - - - - - - - - - - - - - - - - -
;
    Example 1 - based on PDB entry 5HVP and laboratory records for the
                structure corresponding to PDB entry 5HVP.
;
;
    _audit_contact_author.name    'Fitzgerald, Paula M.D.'
    _audit_contact_author.address
    ; Department of Biophysical Chemistry
      Merck Research Laboratories
      PO Box 2000, Ry80M203
      Rahway, New Jersey 07065
      USA
    ;
    _audit_contact_author.phone   '1(908)5945510'
    _audit_contact_author.fax     '1(908)5946645'
    _audit_contact_author.email   'paula_fitzgerald@merck.com'
;
# - - - - - - - - - - - - - - - - - - - - - - - - - - - - - - - - - - - - - - -
     save_

save__audit_contact_author.address
    _item_description.description
;              The mailing address of the author of the data block to whom
               correspondence should be addressed.
;
    _item.name                  '_audit_contact_author.address'
    _item.category_id             audit_contact_author
    _item.mandatory_code          no
    _item_aliases.alias_name    '_audit_contact_author_address'
    _item_aliases.dictionary      cif_core.dic
    _item_aliases.version         2.0.1
    _item_type.code               text
    _item_examples.case
;                                 Department
                                  Institute
                                  Street
                                  City and postcode
                                  COUNTRY
;
     save_

save__audit_contact_author.email
    _item_description.description
;              The electronic mail address of the author of the data block to
               whom correspondence should be addressed, in a form recognizable
               to international networks. The format of e-mail
               addresses is given in Section 3.4, Address Specification, of
               Internet Message Format, RFC 2822, P. Resnick (Editor),
               Network Standards Group, April 2001.
;
    _item.name                  '_audit_contact_author.email'
    _item.category_id             audit_contact_author
    _item.mandatory_code          no
    _item_aliases.alias_name    '_audit_contact_author_email'
    _item_aliases.dictionary      cif_core.dic
    _item_aliases.version         2.0.1
    _item_type.code               line
    loop_
    _item_examples.case          'name@host.domain.country'
                                 'bm@iucr.org'
     save_

save__audit_contact_author.fax
    _item_description.description
;              The facsimile telephone number of the author of the data
               block to whom correspondence should be addressed.

               The recommended style starts with the international dialing
               prefix, followed by the area code in parentheses, followed by the
               local number with no spaces.
;
    _item.name                  '_audit_contact_author.fax'
    _item.category_id             audit_contact_author
    _item.mandatory_code          no
    _item_aliases.alias_name    '_audit_contact_author_fax'
    _item_aliases.dictionary      cif_core.dic
    _item_aliases.version         2.0.1
    _item_type.code               line
    loop_
    _item_examples.case          '12(34)9477334'
                                 '12()349477334'
     save_

save__audit_contact_author.name
    _item_description.description
;              The name of the author of the data block to whom correspondence
               should be addressed.

               The family name(s), followed by a comma and including any
               dynastic components, precedes the first name(s) or initial(s).
;
    _item.name                  '_audit_contact_author.name'
    _item.category_id             audit_contact_author
    _item.mandatory_code          yes
    _item_aliases.alias_name    '_audit_contact_author_name'
    _item_aliases.dictionary      cif_core.dic
    _item_aliases.version         2.0.1
    _item_type.code               line
    loop_
    _item_examples.case          'Bleary, Percival R.'
                                 "O'Neil, F.K."
                                 'Van den Bossche, G.'
                                 'Yang, D.-L.'
                                 'Simonov, Yu.A'
     save_

save__audit_contact_author.phone
    _item_description.description
;              The telephone number of the author of the data block to whom
               correspondence should be addressed.

               The recommended style starts with the international dialing
               prefix, followed by the area code in parentheses, followed by the
               local number and any extension number prefixed by 'x',
               with no spaces.
;
    _item.name                  '_audit_contact_author.phone'
    _item.category_id             audit_contact_author
    _item.mandatory_code          no
    _item_aliases.alias_name    '_audit_contact_author_phone'
    _item_aliases.dictionary      cif_core.dic
    _item_aliases.version         2.0.1
    _item_type.code               line
    loop_
    _item_examples.case          '12(34)9477330'
                                 '12()349477330'
                                 '12(34)9477330x5543'
     save_

##########
## CELL ##
##########

save_cell
    _category.description
;              Data items in the CELL category record details about the
               crystallographic cell parameters.
;
    _category.id                  cell
    _category.mandatory_code      no
    _category_key.name          '_cell.entry_id'
    loop_
    _category_group.id           'inclusive_group'
                                 'cell_group'
    loop_
    _category_examples.detail
    _category_examples.case
# - - - - - - - - - - - - - - - - - - - - - - - - - - - - - - - - - - - - - - -
;
    Example 1 - based on PDB entry 5HVP and laboratory records for the
                structure corresponding to PDB entry 5HVP.
;
;
    _cell.entry_id                         '5HVP'
    _cell.length_a                         58.39
    _cell.length_a_esd                      0.05
    _cell.length_b                         86.70
    _cell.length_b_esd                      0.12
    _cell.length_c                         46.27
    _cell.length_c_esd                      0.06
    _cell.angle_alpha                      90.00
    _cell.angle_beta                       90.00
    _cell.angle_gamma                      90.00
    _cell.volume                           234237
    _cell.details
    ; The cell parameters were refined every twenty frames during
      data integration. The cell lengths given are the mean of
      55 such refinements; the esds given are the root mean
      square deviations of these 55 observations from that mean.
    ;
;
# - - - - - - - - - - - - - - - - - - - - - - - - - - - - - - - - - - - - - - -
;
    Example 2 - based on data set TOZ of Willis, Beckwith & Tozer
                [Acta Cryst. (1991), C47, 2276-2277].
;
;
    _cell.length_a                      5.959
    _cell.length_a_esd                  0.001
    _cell.length_b                     14.956
    _cell.length_b_esd                  0.001
    _cell.length_c                     19.737
    _cell.length_c_esd                  0.003
    _cell.angle_alpha                  90.0
    _cell.angle_beta                   90.0
    _cell.angle_gamma                  90.0
    _cell.volume                       1759.0
    _cell.volume_esd                      0.3
;
# - - - - - - - - - - - - - - - - - - - - - - - - - - - - - - - - - - - - - - -
     save_

save__cell.angle_alpha
    _item_description.description
;              Unit-cell angle alpha of the reported structure in degrees.
;
    _item.name                  '_cell.angle_alpha'
    _item.category_id             cell
    _item.mandatory_code          no
    _item_aliases.alias_name    '_cell_angle_alpha'
    _item_aliases.dictionary      cif_core.dic
    _item_aliases.version         2.0.1
    _item_default.value           90.0
    loop_
    _item_dependent.dependent_name
                                '_cell.angle_beta'
                                '_cell.angle_gamma'
    loop_
    _item_range.maximum
    _item_range.minimum           180.0   180.0
                                  180.0     0.0
                                    0.0     0.0
    _item_related.related_name  '_cell.angle_alpha_esd'
    _item_related.function_code   associated_esd
    _item_sub_category.id         cell_angle
    _item_type.code               float
    _item_type_conditions.code    esd
    _item_units.code              degrees
     save_

save__cell.angle_alpha_esd
    _item_description.description
;              The standard uncertainty (estimated standard deviation)
               of _cell.angle_alpha.
;
    _item.name                  '_cell.angle_alpha_esd'
    _item.category_id             cell
    _item.mandatory_code          no
#    _item_default.value           0.0
    loop_
    _item_dependent.dependent_name
                                '_cell.angle_beta_esd'
                                '_cell.angle_gamma_esd'
    _item_related.related_name  '_cell.angle_alpha'
    _item_related.function_code   associated_value
    _item_sub_category.id         cell_angle_esd
    _item_type.code               float
    _item_units.code              degrees
     save_

save__cell.angle_beta
    _item_description.description
;              Unit-cell angle beta of the reported structure in degrees.
;
    _item.name                  '_cell.angle_beta'
    _item.category_id             cell
    _item.mandatory_code          no
    _item_aliases.alias_name    '_cell_angle_beta'
    _item_aliases.dictionary      cif_core.dic
    _item_aliases.version         2.0.1
    _item_default.value           90.0
    loop_
    _item_dependent.dependent_name
                                '_cell.angle_alpha'
                                '_cell.angle_gamma'
    loop_
    _item_range.maximum
    _item_range.minimum           180.0   180.0
                                  180.0     0.0
                                    0.0     0.0
    _item_related.related_name  '_cell.angle_beta_esd'
    _item_related.function_code   associated_esd
    _item_sub_category.id         cell_angle
    _item_type.code               float
    _item_type_conditions.code    esd
    _item_units.code              degrees
     save_

save__cell.angle_beta_esd
    _item_description.description
;              The standard uncertainty (estimated standard deviation)
               of _cell.angle_beta.
;
    _item.name                  '_cell.angle_beta_esd'
    _item.category_id             cell
    _item.mandatory_code          no
#    _item_default.value           0.0
    loop_
    _item_dependent.dependent_name
                                '_cell.angle_alpha_esd'
                                '_cell.angle_gamma_esd'
    _item_related.related_name  '_cell.angle_beta'
    _item_related.function_code   associated_value
    _item_sub_category.id         cell_angle_esd
    _item_type.code               float
    _item_units.code              degrees
     save_

save__cell.angle_gamma
    _item_description.description
;              Unit-cell angle gamma of the reported structure in degrees.
;
    _item.name                  '_cell.angle_gamma'
    _item.category_id             cell
    _item.mandatory_code          no
    _item_aliases.alias_name    '_cell_angle_gamma'
    _item_aliases.dictionary      cif_core.dic
    _item_aliases.version         2.0.1
    _item_default.value           90.0
    loop_
    _item_dependent.dependent_name
                                '_cell.angle_alpha'
                                '_cell.angle_beta'
    loop_
    _item_range.maximum
    _item_range.minimum           180.0   180.0
                                  180.0     0.0
                                    0.0     0.0
    _item_related.related_name  '_cell.angle_gamma_esd'
    _item_related.function_code   associated_esd
    _item_sub_category.id         cell_angle
    _item_type.code               float
    _item_type_conditions.code    esd
    _item_units.code              degrees
     save_

save__cell.angle_gamma_esd
    _item_description.description
;              The standard uncertainty (estimated standard deviation)
               of _cell.angle_gamma.
;
    _item.name                  '_cell.angle_gamma_esd'
    _item.category_id             cell
    _item.mandatory_code          no
#    _item_default.value           0.0
    loop_
    _item_dependent.dependent_name
                                '_cell.angle_alpha_esd'
                                '_cell.angle_beta_esd'
    _item_related.related_name  '_cell.angle_gamma'
    _item_related.function_code   associated_value
    _item_sub_category.id         cell_angle_esd
    _item_type.code               float
    _item_units.code              degrees
     save_

save__cell.entry_id
    _item_description.description
;              This data item is a pointer to _entry.id in the ENTRY category.
;
    _item.name                  '_cell.entry_id'
    _item.mandatory_code          yes
     save_

save__cell.details
    _item_description.description
;              A description of special aspects of the cell choice, noting
               possible alternative settings.
;
    _item.name                  '_cell.details'
    _item.category_id             cell
    _item.mandatory_code          no
    _item_aliases.alias_name    '_cell_special_details'
    _item_aliases.dictionary      cif_core.dic
    _item_aliases.version         2.0.1
    _item_type.code               text
    loop_
    _item_examples.case          'pseudo-orthorhombic'
      'standard setting from 45 deg rotation around c'

     save_

save__cell.formula_units_Z
    _item_description.description
;              The number of the formula units in the unit cell as specified
               by _chemical_formula.structural, _chemical_formula.moiety or
               _chemical_formula.sum.
;
    _item.name                  '_cell.formula_units_Z'
    _item.category_id             cell
    _item.mandatory_code          no
    _item_aliases.alias_name    '_cell_formula_units_Z'
    _item_aliases.dictionary      cif_core.dic
    _item_aliases.version         2.0.1
    loop_
    _item_range.maximum
    _item_range.minimum           .   1
                                  1   1
    _item_type.code               int
     save_

save__cell.length_a
    _item_description.description
;              Unit-cell length a corresponding to the structure reported in
              angstroms.
;
    _item.name                  '_cell.length_a'
    _item.category_id             cell
    _item.mandatory_code          no
    _item_aliases.alias_name    '_cell_length_a'
    _item_aliases.dictionary      cif_core.dic
    _item_aliases.version         2.0.1
    loop_
    _item_dependent.dependent_name
                                '_cell.length_b'
                                '_cell.length_c'
    loop_
    _item_range.maximum
    _item_range.minimum            .    0.0
                                  0.0   0.0
    _item_related.related_name  '_cell.length_a_esd'
    _item_related.function_code   associated_esd
    _item_sub_category.id         cell_length
    _item_type.code               float
    _item_type_conditions.code    esd
    _item_units.code              angstroms
     save_

save__cell.length_a_esd
    _item_description.description
;              The standard uncertainty (estimated standard deviation)
               of _cell.length_a.
;
    _item.name                  '_cell.length_a_esd'
    _item.category_id             cell
    _item.mandatory_code          no
#    _item_default.value           0.0
    loop_
    _item_dependent.dependent_name
                                '_cell.length_b_esd'
                                '_cell.length_c_esd'
    _item_related.related_name  '_cell.length_a'
    _item_related.function_code   associated_value
    _item_sub_category.id         cell_length_esd
    _item_type.code               float
    _item_units.code              angstroms
     save_

save__cell.length_b
    _item_description.description
;              Unit-cell length b corresponding to the structure reported in
               angstroms.
;
    _item.name                  '_cell.length_b'
    _item.category_id             cell
    _item.mandatory_code          no
    _item_aliases.alias_name    '_cell_length_b'
    _item_aliases.dictionary      cif_core.dic
    _item_aliases.version         2.0.1
    loop_
    _item_dependent.dependent_name
                                '_cell.length_a'
                                '_cell.length_c'
    loop_
    _item_range.maximum
    _item_range.minimum            .    0.0
                                  0.0   0.0
    _item_related.related_name  '_cell.length_b_esd'
    _item_related.function_code   associated_esd
    _item_sub_category.id         cell_length
    _item_type.code               float
    _item_type_conditions.code    esd
    _item_units.code              angstroms
     save_

save__cell.length_b_esd
    _item_description.description
;              The standard uncertainty (estimated standard deviation)
               of _cell.length_b.
;
    _item.name                  '_cell.length_b_esd'
    _item.category_id             cell
    _item.mandatory_code          no
#    _item_default.value           0.0
    loop_
    _item_dependent.dependent_name
                                '_cell.length_a_esd'
                                '_cell.length_c_esd'
    _item_related.related_name  '_cell.length_b'
    _item_related.function_code   associated_value
    _item_sub_category.id         cell_length_esd
    _item_type.code               float
    _item_units.code              angstroms
     save_

save__cell.length_c
    _item_description.description
;              Unit-cell length c corresponding to the structure reported in
              angstroms.
;
    _item.name                  '_cell.length_c'
    _item.category_id             cell
    _item.mandatory_code          no
    _item_aliases.alias_name    '_cell_length_c'
    _item_aliases.dictionary      cif_core.dic
    _item_aliases.version         2.0.1
    loop_
    _item_dependent.dependent_name
                                '_cell.length_a'
                                '_cell.length_b'
    loop_
    _item_range.maximum
    _item_range.minimum            .    0.0
                                  0.0   0.0
    _item_related.related_name  '_cell.length_c_esd'
    _item_related.function_code   associated_esd
    _item_sub_category.id         cell_length
    _item_type.code               float
    _item_type_conditions.code    esd
    _item_units.code              angstroms
     save_

save__cell.length_c_esd
    _item_description.description
;              The standard uncertainty (estimated standard deviation)
               of _cell.length_c.
;
    _item.name                  '_cell.length_c_esd'
    _item.category_id             cell
    _item.mandatory_code          no
#    _item_default.value           0.0
    loop_
    _item_dependent.dependent_name
                                '_cell.length_a_esd'
                                '_cell.length_b_esd'
    _item_related.related_name  '_cell.length_c'
    _item_related.function_code   associated_value
    _item_sub_category.id         cell_length_esd
    _item_type.code               float
    _item_units.code              angstroms
     save_

save__cell.volume
    _item_description.description
;              Cell volume V in angstroms cubed.

               V = a b c (1 - cos^2^~alpha~ - cos^2^~beta~ - cos^2^~gamma~
                          + 2 cos~alpha~ cos~beta~ cos~gamma~)^1/2^

               a     = _cell.length_a
               b     = _cell.length_b
               c     = _cell.length_c
               alpha = _cell.angle_alpha
               beta  = _cell.angle_beta
               gamma = _cell.angle_gamma
;
    _item.name                  '_cell.volume'
    _item.category_id             cell
    _item.mandatory_code          no
    _item_aliases.alias_name    '_cell_volume'
    _item_aliases.dictionary      cif_core.dic
    _item_aliases.version         2.0.1
    loop_
    _item_range.maximum
    _item_range.minimum            .    0.0
                                  0.0   0.0
    _item_related.related_name  '_cell.volume_esd'
    _item_related.function_code   associated_esd
    _item_type.code               float
    _item_type_conditions.code    esd
    _item_units.code              angstroms_cubed
     save_

save__cell.volume_esd
    _item_description.description
;              The standard uncertainty (estimated standard deviation)
               of _cell.volume.
;
    _item.name                  '_cell.volume_esd'
    _item.category_id             cell
    _item.mandatory_code          no
#    _item_default.value           0.0
    _item_related.related_name  '_cell.volume'
    _item_related.function_code   associated_value
    _item_type.code               float
    _item_units.code              angstroms_cubed
     save_

save__cell.Z_PDB
    _item_description.description
;              The number of the polymeric chains in a unit cell. In the case
               of heteropolymers, Z is the number of occurrences of the most
               populous chain.

               This data item is provided for compatibility with the original
               Protein Data Bank format, and only for that purpose.
;
    _item.name                  '_cell.Z_PDB'
    _item.category_id             cell
    _item.mandatory_code          no
    loop_
    _item_range.maximum
    _item_range.minimum           .   1
                                  1   1
    _item_type.code               int
     save_

######################
## CELL_MEASUREMENT ##
######################

save_cell_measurement
    _category.description
;              Data items in the CELL_MEASUREMENT category record details
               about the measurement of the crystallographic cell parameters.
;
    _category.id                  cell_measurement
    _category.mandatory_code      no
    _category_key.name          '_cell_measurement.entry_id'
    loop_
    _category_group.id           'inclusive_group'
                                 'cell_group'
    loop_
    _category_examples.detail
    _category_examples.case
# - - - - - - - - - - - - - - - - - - - - - - - - - - - - - - - - - - - - - - -
;
    Example 1 - based on PDB entry 5HVP and laboratory records for the
                structure corresponding to PDB entry 5HVP.
;
;
    _cell_measurement.entry_id             '5HVP'
    _cell_measurement.temp                 293
    _cell_measurement.temp_esd             3
    _cell_measurement.theta_min            11
    _cell_measurement.theta_max            31
    _cell_measurement.wavelength           1.54
;
# - - - - - - - - - - - - - - - - - - - - - - - - - - - - - - - - - - - - - - -
;
    Example 2 - based on data set TOZ of Willis, Beckwith & Tozer
                [Acta Cryst. (1991), C47, 2276-2277].
;
;
    _cell_measurement.temp                 293
    _cell_measurement.reflns_used          25
    _cell_measurement.theta_min            25
    _cell_measurement.theta_max            31
;
# - - - - - - - - - - - - - - - - - - - - - - - - - - - - - - - - - - - - - - -
     save_

save__cell_measurement.entry_id
    _item_description.description
;              This data item is a pointer to _entry.id in the ENTRY category.
;
    _item.name                  '_cell_measurement.entry_id'
    _item.mandatory_code          yes
     save_

save__cell_measurement.pressure
    _item_description.description
;              The pressure in kilopascals at which the unit-cell parameters
               were measured (not the pressure at which the sample was
               synthesized).
;
    _item.name                  '_cell_measurement.pressure'
    _item.category_id             cell_measurement
    _item.mandatory_code          no
    _item_aliases.alias_name    '_cell_measurement_pressure'
    _item_aliases.dictionary      cif_core.dic
    _item_aliases.version         2.0.1
    _item_related.related_name  '_cell_measurement.pressure_esd'
    _item_related.function_code   associated_esd
    _item_type.code               float
    _item_type_conditions.code    esd
    _item_units.code              kilopascals
     save_

save__cell_measurement.pressure_esd
    _item_description.description
;              The standard uncertainty (estimated standard deviation)
               of _cell_measurement.pressure.
;
    _item.name                  '_cell_measurement.pressure_esd'
    _item.category_id             cell_measurement
    _item.mandatory_code          no
#    _item_default.value           0.0
    _item_related.related_name  '_cell_measurement.pressure'
    _item_related.function_code   associated_value
    _item_type.code               float
    _item_units.code              kilopascals
     save_

save__cell_measurement.radiation
    _item_description.description
;              Description of the radiation used to measure the unit-cell data.
               See also _cell_measurement.wavelength.
;
    _item.name                  '_cell_measurement.radiation'
    _item.category_id             cell_measurement
    _item.mandatory_code          no
    _item_aliases.alias_name    '_cell_measurement_radiation'
    _item_aliases.dictionary      cif_core.dic
    _item_aliases.version         2.0.1
    _item_type.code               line
    loop_
    _item_examples.case          'neutron'
                                 'Cu K\a'
                                 'synchrotron'
     save_

save__cell_measurement.reflns_used
    _item_description.description
;              The total number of reflections used to determine the unit cell.
               These reflections may be specified as CELL_MEASUREMENT_REFLN
               data items.
;
    _item.name                  '_cell_measurement.reflns_used'
    _item.category_id             cell_measurement
    _item.mandatory_code          no
    _item_aliases.alias_name    '_cell_measurement_reflns_used'
    _item_aliases.dictionary      cif_core.dic
    _item_aliases.version         2.0.1
    _item_type.code               int
     save_

save__cell_measurement.temp
    _item_description.description
;              The temperature in kelvins at which the unit-cell parameters
               were measured (not the temperature of synthesis).
;
    _item.name                  '_cell_measurement.temp'
    _item.category_id             cell_measurement
    _item.mandatory_code          no
    _item_aliases.alias_name    '_cell_measurement_temperature'
    _item_aliases.dictionary      cif_core.dic
    _item_aliases.version         2.0.1
    loop_
    _item_range.maximum
    _item_range.minimum            .    0.0
                                  0.0   0.0
    _item_related.related_name  '_cell_measurement.temp_esd'
    _item_related.function_code   associated_esd
    _item_type.code               float
    _item_type_conditions.code    esd
    _item_units.code              kelvins
     save_

save__cell_measurement.temp_esd
    _item_description.description
;              The standard uncertainty (estimated standard deviation)
               of _cell_measurement.temp.
;
    _item.name                  '_cell_measurement.temp_esd'
    _item.category_id             cell_measurement
    _item.mandatory_code          no
#    _item_default.value           0.0
    _item_related.related_name  '_cell_measurement.temp'
    _item_related.function_code   associated_value
    _item_type.code               float
    _item_units.code              kelvins
     save_

save__cell_measurement.theta_max
    _item_description.description
;              The maximum theta angle of reflections used to measure
               the unit cell in degrees.
;
    _item.name                  '_cell_measurement.theta_max'
    _item.category_id             cell_measurement
    _item.mandatory_code          no
    _item_aliases.alias_name    '_cell_measurement_theta_max'
    _item_aliases.dictionary      cif_core.dic
    _item_aliases.version         2.0.1
    loop_
    _item_range.maximum
    _item_range.minimum           90.0   90.0
                                  90.0    0.0
                                   0.0    0.0
    _item_type.code               float
    _item_units.code              degrees
     save_

save__cell_measurement.theta_min
    _item_description.description
;              The minimum theta angle of reflections used to measure
               the unit cell in degrees.
;
    _item.name                  '_cell_measurement.theta_min'
    _item.category_id             cell_measurement
    _item.mandatory_code          no
    _item_aliases.alias_name    '_cell_measurement_theta_min'
    _item_aliases.dictionary      cif_core.dic
    _item_aliases.version         2.0.1
    loop_
    _item_range.maximum
    _item_range.minimum           90.0   90.0
                                  90.0    0.0
                                   0.0    0.0
    _item_type.code               float
    _item_units.code              degrees
     save_

save__cell_measurement.wavelength
    _item_description.description
;              The wavelength in angstroms of the radiation used to measure
               the unit cell. If this is not specified, the wavelength is
               assumed to be that specified in the category
               DIFFRN_RADIATION_WAVELENGTH.
;
    _item.name                  '_cell_measurement.wavelength'
    _item.category_id             cell_measurement
    _item.mandatory_code          no
    _item_aliases.alias_name    '_cell_measurement_wavelength'
    _item_aliases.dictionary      cif_core.dic
    _item_aliases.version         2.0.1
    loop_
    _item_range.maximum
    _item_range.minimum            .    0.0
                                  0.0   0.0
    _item_type.code               float
    _item_units.code              angstroms
     save_

############################
## CELL_MEASUREMENT_REFLN ##
############################

save_cell_measurement_refln
    _category.description
;              Data items in the CELL_MEASUREMENT_REFLN category record
               details about the reflections used to determine the
               crystallographic cell parameters.

               The CELL_MEASUREMENT_REFLN data items would in general be used
               only for diffractometer data.
;
    _category.id                  cell_measurement_refln
    _category.mandatory_code      no
    loop_
    _category_key.name          '_cell_measurement_refln.index_h'
                                '_cell_measurement_refln.index_k'
                                '_cell_measurement_refln.index_l'
    loop_
    _category_group.id           'inclusive_group'
                                 'cell_group'
    loop_
    _category_examples.detail
    _category_examples.case
# - - - - - - - - - - - - - - - - - - - - - - - - - - - - - - - - - - - - - - -
;
    Example 1 - extracted from the CAD-4 listing of Rb~2~S~2~O~6~ at room
                temperature (unpublished).
;
;
    loop_
    _cell_measurement_refln.index_h
    _cell_measurement_refln.index_k
    _cell_measurement_refln.index_l
    _cell_measurement_refln.theta
       -2    4    1          8.67
        0    3    2          9.45
        3    0    2          9.46
       -3    4    1          8.93
       -2    1   -2          7.53
       10    0    0         23.77
        0   10    0         23.78
       -5    4    1         11.14
      # - - - - data truncated for brevity - - - -
;
# - - - - - - - - - - - - - - - - - - - - - - - - - - - - - - - - - - - - - - -
     save_

save__cell_measurement_refln.index_h
    _item_description.description
;              Miller index h of a reflection used for measurement of the unit
               cell.
;
    _item.name                  '_cell_measurement_refln.index_h'
    _item.category_id             cell_measurement_refln
    _item.mandatory_code          yes
    _item_aliases.alias_name    '_cell_measurement_refln_index_h'
    _item_aliases.dictionary      cif_core.dic
    _item_aliases.version         2.0.1
    loop_
    _item_dependent.dependent_name
                                '_cell_measurement_refln.index_k'
                                '_cell_measurement_refln.index_l'
    _item_sub_category.id         miller_index
    _item_type.code               int
     save_

save__cell_measurement_refln.index_k
    _item_description.description
;              Miller index k of a reflection used for measurement of the unit
               cell.
;
    _item.name                  '_cell_measurement_refln.index_k'
    _item.category_id             cell_measurement_refln
    _item.mandatory_code          yes
    _item_aliases.alias_name    '_cell_measurement_refln_index_k'
    _item_aliases.dictionary      cif_core.dic
    _item_aliases.version         2.0.1
    loop_
    _item_dependent.dependent_name
                                '_cell_measurement_refln.index_h'
                                '_cell_measurement_refln.index_l'
    _item_sub_category.id         miller_index
    _item_type.code               int
     save_

save__cell_measurement_refln.index_l
    _item_description.description
;              Miller index l of a reflection used for measurement of the unit
               cell.
;
    _item.name                  '_cell_measurement_refln.index_l'
    _item.category_id             cell_measurement_refln
    _item.mandatory_code          yes
    _item_aliases.alias_name    '_cell_measurement_refln_index_l'
    _item_aliases.dictionary      cif_core.dic
    _item_aliases.version         2.0.1
    loop_
    _item_dependent.dependent_name
                                '_cell_measurement_refln.index_h'
                                '_cell_measurement_refln.index_k'
    _item_sub_category.id         miller_index
    _item_type.code               int
     save_

save__cell_measurement_refln.theta
    _item_description.description
;              Theta angle for a reflection used for measurement of
               the unit cell in degrees.
;
    _item.name                  '_cell_measurement_refln.theta'
    _item.category_id             cell_measurement_refln
    _item.mandatory_code          no
    _item_aliases.alias_name    '_cell_measurement_refln_theta'
    _item_aliases.dictionary      cif_core.dic
    _item_aliases.version         2.0.1
    loop_
    _item_range.maximum
    _item_range.minimum           90.0   90.0
                                  90.0    0.0
                                   0.0    0.0
    _item_type.code               float
    _item_units.code              degrees
     save_

###############
## CHEM_COMP ##
###############

save_chem_comp
    _category.description
;              Data items in the CHEM_COMP category give details about each
               of the chemical components from which the relevant chemical
               structures can be constructed, such as name, mass or charge.

               The related categories CHEM_COMP_ATOM, CHEM_COMP_BOND,
               CHEM_COMP_ANGLE etc. describe the detailed geometry of these
               chemical components.
;
    _category.id                  chem_comp
    _category.mandatory_code      no
    _category_key.name          '_chem_comp.id'
    loop_
    _category_group.id           'inclusive_group'
                                 'chem_comp_group'
    loop_
    _category_examples.detail
    _category_examples.case
# - - - - - - - - - - - - - - - - - - - - - - - - - - - - - - - - - - - - - - -
;
    Example 1 - based on PDB entry 5HVP and laboratory records for the
                structure corresponding to PDB entry 5HVP.
;
;
    loop_
    _chem_comp.id
    _chem_comp.model_source
    _chem_comp.name
      phe  '1987 Protin/Prolsq Ideals file' phenylalanine
      val  '1987 Protin/Prolsq Ideals file' alanine
    # - - - - data truncated for brevity - - - -
;
# - - - - - - - - - - - - - - - - - - - - - - - - - - - - - - - - - - - - - - -
     save_

save__chem_comp.formula
    _item_description.description
;              The formula for the chemical component. Formulae are written
               according to the following rules:

               (1) Only recognized element symbols may be used.

               (2) Each element symbol is followed by a 'count' number. A count
                  of '1' may be omitted.

               (3) A space or parenthesis must separate each cluster of
                  (element symbol + count), but in general parentheses are
                  not used.

               (4) The order of elements depends on whether carbon is
                  present or not. If carbon is present, the order should be:
                  C, then H, then the other elements in alphabetical order
                  of their symbol. If carbon is not present, the elements
                  are listed purely in alphabetic order of their symbol. This
                  is the 'Hill' system used by Chemical Abstracts.
;
    _item.name                  '_chem_comp.formula'
    _item.category_id             chem_comp
    _item.mandatory_code          no
    _item_type.code               text
    loop_
    _item_examples.case          'C18 H19 N7 O8 S'
     save_

save__chem_comp.formula_weight
    _item_description.description
;              Formula mass in daltons of the chemical component.
;
    _item.name                  '_chem_comp.formula_weight'
    _item.category_id             chem_comp
    _item.mandatory_code          no
    loop_
    _item_range.maximum
    _item_range.minimum            .    1.0
                                  1.0   1.0
    _item_type.code               float
     save_

save__chem_comp.id
    _item_description.description
;              The value of _chem_comp.id must uniquely identify each item in
               the CHEM_COMP list.

               For protein polymer entities, this is the three-letter code for
               the amino acid.

               For nucleic acid polymer entities, this is the one-letter code
               for the base.
;
    loop_
    _item.name
    _item.category_id
    _item.mandatory_code
        '_chem_comp.id'                             chem_comp            yes
        '_atom_site.label_comp_id'                  atom_site            no
        '_chem_comp.mon_nstd_parent_comp_id'        chem_comp            no
        '_chem_comp_atom.comp_id'                   chem_comp_atom       yes
        '_chem_comp_angle.comp_id'                  chem_comp_angle      yes
        '_chem_comp_bond.comp_id'                   chem_comp_bond       yes
        '_chem_comp_chir.comp_id'                   chem_comp_chir       yes
        '_chem_comp_chir_atom.comp_id'              chem_comp_chir_atom  yes
        '_chem_comp_plane.comp_id'                  chem_comp_plane      yes
        '_chem_comp_plane_atom.comp_id'             chem_comp_plane_atom yes
        '_chem_comp_tor.comp_id'                    chem_comp_tor        yes
        '_chem_comp_tor_value.comp_id'              chem_comp_tor_value  yes
        '_entity_poly_seq.mon_id'                   entity_poly_seq      yes
        '_geom_angle.atom_site_label_comp_id_1'     geom_angle           no
        '_geom_angle.atom_site_label_comp_id_2'     geom_angle           no
        '_geom_angle.atom_site_label_comp_id_3'     geom_angle           no
        '_geom_bond.atom_site_label_comp_id_1'      geom_bond            no
        '_geom_bond.atom_site_label_comp_id_2'      geom_bond            no
        '_geom_contact.atom_site_label_comp_id_1'   geom_contact         no
        '_geom_contact.atom_site_label_comp_id_2'   geom_contact         no
        '_geom_hbond.atom_site_label_comp_id_A'     geom_hbond           no
        '_geom_hbond.atom_site_label_comp_id_D'     geom_hbond           no
        '_geom_hbond.atom_site_label_comp_id_H'     geom_hbond           no
        '_geom_torsion.atom_site_label_comp_id_1'   geom_torsion         no
        '_geom_torsion.atom_site_label_comp_id_2'   geom_torsion         no
        '_geom_torsion.atom_site_label_comp_id_3'   geom_torsion         no
        '_geom_torsion.atom_site_label_comp_id_4'   geom_torsion         no
        '_struct_conf.beg_label_comp_id'            struct_conf          yes
        '_struct_conf.end_label_comp_id'            struct_conf          yes
        '_struct_conn.ptnr1_label_comp_id'          struct_conn          yes
        '_struct_conn.ptnr2_label_comp_id'          struct_conn          yes
        '_struct_mon_nucl.label_comp_id'            struct_mon_nucl      yes
        '_struct_mon_prot.label_comp_id'            struct_mon_prot      yes
        '_struct_mon_prot_cis.label_comp_id'        struct_mon_prot_cis  yes
        '_struct_ncs_dom_lim.beg_label_comp_id'     struct_ncs_dom_lim   yes
        '_struct_ncs_dom_lim.end_label_comp_id'     struct_ncs_dom_lim   yes
        '_struct_ref_seq_dif.db_mon_id'             struct_ref_seq_dif   yes
        '_struct_ref_seq_dif.mon_id'                struct_ref_seq_dif   yes
        '_struct_sheet_range.beg_label_comp_id'     struct_sheet_range   yes
        '_struct_sheet_range.end_label_comp_id'     struct_sheet_range   yes
        '_struct_site_gen.label_comp_id'            struct_site_gen      yes
    loop_
    _item_linked.child_name
    _item_linked.parent_name
         '_atom_site.label_comp_id'                 '_chem_comp.id'
         '_chem_comp.mon_nstd_parent_comp_id'       '_chem_comp.id'
         '_chem_comp_atom.comp_id'                  '_chem_comp.id'
         '_chem_comp_chir.comp_id'                  '_chem_comp.id'
         '_chem_comp_chir_atom.comp_id'             '_chem_comp.id'
         '_chem_comp_plane.comp_id'                 '_chem_comp.id'
         '_chem_comp_plane_atom.comp_id'            '_chem_comp.id'
         '_entity_poly_seq.mon_id'                  '_chem_comp.id'
         '_chem_comp_angle.comp_id'                 '_chem_comp_atom.comp_id'
         '_chem_comp_bond.comp_id'                  '_chem_comp_atom.comp_id'
         '_chem_comp_tor.comp_id'                   '_chem_comp_atom.comp_id'
         '_chem_comp_tor_value.comp_id'             '_chem_comp_atom.comp_id'
         '_geom_angle.atom_site_label_comp_id_1'    '_atom_site.label_comp_id'
         '_geom_angle.atom_site_label_comp_id_2'    '_atom_site.label_comp_id'
         '_geom_angle.atom_site_label_comp_id_3'    '_atom_site.label_comp_id'
         '_geom_bond.atom_site_label_comp_id_1'     '_atom_site.label_comp_id'
         '_geom_bond.atom_site_label_comp_id_2'     '_atom_site.label_comp_id'
         '_geom_contact.atom_site_label_comp_id_1'  '_atom_site.label_comp_id'
         '_geom_contact.atom_site_label_comp_id_2'  '_atom_site.label_comp_id'
         '_geom_hbond.atom_site_label_comp_id_A'    '_atom_site.label_comp_id'
         '_geom_hbond.atom_site_label_comp_id_D'    '_atom_site.label_comp_id'
         '_geom_hbond.atom_site_label_comp_id_H'    '_atom_site.label_comp_id'
         '_geom_torsion.atom_site_label_comp_id_1'  '_atom_site.label_comp_id'
         '_geom_torsion.atom_site_label_comp_id_2'  '_atom_site.label_comp_id'
         '_geom_torsion.atom_site_label_comp_id_3'  '_atom_site.label_comp_id'
         '_geom_torsion.atom_site_label_comp_id_4'  '_atom_site.label_comp_id'
         '_struct_conf.beg_label_comp_id'           '_atom_site.label_comp_id'
         '_struct_conf.end_label_comp_id'           '_atom_site.label_comp_id'
         '_struct_conn.ptnr1_label_comp_id'         '_atom_site.label_comp_id'
         '_struct_conn.ptnr2_label_comp_id'         '_atom_site.label_comp_id'
         '_struct_mon_nucl.label_comp_id'           '_atom_site.label_comp_id'
         '_struct_mon_prot.label_comp_id'           '_atom_site.label_comp_id'
         '_struct_mon_prot_cis.label_comp_id'       '_atom_site.label_comp_id'
         '_struct_ncs_dom_lim.beg_label_comp_id'    '_atom_site.label_comp_id'
         '_struct_ncs_dom_lim.end_label_comp_id'    '_atom_site.label_comp_id'
         '_struct_ref_seq_dif.db_mon_id'            '_chem_comp.id'
         '_struct_ref_seq_dif.mon_id'               '_chem_comp.id'
         '_struct_sheet_range.beg_label_comp_id'    '_atom_site.label_comp_id'
         '_struct_sheet_range.end_label_comp_id'    '_atom_site.label_comp_id'
         '_struct_site_gen.label_comp_id'           '_atom_site.label_comp_id'
    _item_type.code               ucode
    loop_
    _item_examples.case          'ala'
                                 'val'
                                 'A'
                                 'C'
     save_

save__chem_comp.model_details
    _item_description.description
;              A description of special aspects of the generation of the
               coordinates for the model of the component.
;
    _item.name                  '_chem_comp.model_details'
    _item.category_id             chem_comp
    _item.mandatory_code          no
    _item_type.code               text
    _item_examples.case          'geometry idealized but not minimized'
     save_

save__chem_comp.model_erf
    _item_description.description
;              A pointer to an external reference file from which the atomic
               description of the component is taken.
;
    _item.name                  '_chem_comp.model_erf'
    _item.category_id             chem_comp
    _item.mandatory_code          no
    _item_type.code               line
     save_

save__chem_comp.model_source
    _item_description.description
;              The source of the coordinates for the model of the component.
;
    _item.name                  '_chem_comp.model_source'
    _item.category_id             chem_comp
    _item.mandatory_code          no
    _item_type.code               text
    loop_
    _item_examples.case          'CSD entry ABCDEF'
                                 'built using Quanta/Charmm'
     save_

save__chem_comp.mon_nstd_class
    _item_description.description
;              A description of the class of a nonstandard monomer if the
               nonstandard monomer represents a modification of a
               standard monomer.
;
    _item.name                  '_chem_comp.mon_nstd_class'
    _item.category_id             chem_comp
    _item.mandatory_code          no
    _item_type.code               text
    loop_
    _item_examples.case          'iodinated base'
                                 'phosphorylated amino acid'
                                 'brominated base'
                                 'modified amino acid'
                                 'glycosylated amino acid'
     save_

save__chem_comp.mon_nstd_details
    _item_description.description
;              A description of special details of a nonstandard monomer.
;
    _item.name                  '_chem_comp.mon_nstd_details'
    _item.category_id             chem_comp
    _item.mandatory_code          no
    _item_type.code               text
     save_

save__chem_comp.mon_nstd_flag
    _item_description.description
;              'yes' indicates that this is a 'standard' monomer, 'no'
               indicates that it is 'nonstandard'. Nonstandard monomers
               should be described in more detail using the
               _chem_comp.mon_nstd_parent, _chem_comp.mon_nstd_class and
               _chem_comp.mon_nstd_details data items.
;
    _item.name                  '_chem_comp.mon_nstd_flag'
    _item.category_id             chem_comp
    _item.mandatory_code          no
    _item_type.code               ucode
    _item_default.value           no
    loop_
    _item_enumeration.value
    _item_enumeration.detail      no   'the monomer is nonstandard'
                                  n    'abbreviation for "no"'
                                  yes  'the monomer is standard'
                                  y    'abbreviation for "yes"'
     save_

save__chem_comp.mon_nstd_parent
    _item_description.description
;              The name of the parent monomer of the nonstandard monomer,
               if the nonstandard monomer represents a modification of a
               standard monomer.
;
    _item.name                  '_chem_comp.mon_nstd_parent'
    _item.category_id             chem_comp
    _item.mandatory_code          no
    _item_type.code               code
    loop_
    _item_examples.case          'tyrosine'
                                 'cytosine'
     save_

save__chem_comp.mon_nstd_parent_comp_id
    _item_description.description
;              The identifier for the parent component of the nonstandard
               component.

               This data item is a pointer to _chem_comp.id in the CHEM_COMP
               category.
;
    _item.name                  '_chem_comp.mon_nstd_parent_comp_id'
    _item.mandatory_code          no
     save_

save__chem_comp.name
    _item_description.description
;              The full name of the component.
;
    _item.name                  '_chem_comp.name'
    _item.category_id             chem_comp
    _item.mandatory_code          no
    _item_type.code               line
    loop_
    _item_examples.case          'alanine'
                                 'valine'
                                 'adenine'
                                 'cytosine'
     save_

save__chem_comp.number_atoms_all
    _item_description.description
;              The total number of atoms in the component.
;
    _item.name                  '_chem_comp.number_atoms_all'
    _item.category_id             chem_comp
    _item.mandatory_code          no
    loop_
    _item_range.maximum
    _item_range.minimum           .   1
                                  1   1
    _item_type.code               int
     save_

save__chem_comp.number_atoms_nh
    _item_description.description
;              The number of non-hydrogen atoms in the component.
;
    _item.name                  '_chem_comp.number_atoms_nh'
    _item.category_id             chem_comp
    _item.mandatory_code          no
    loop_
    _item_range.maximum
    _item_range.minimum           .   1
                                  1   1
    _item_type.code               int
     save_

save__chem_comp.one_letter_code
    _item_description.description
;              For standard polymer components, the one-letter code for
               the component. If there is not a standard one-letter code
               for this component, or if this is a non-polymer
               component, the one-letter code should be given as 'X'.
               This code may be preceded by a '+' character to indicate
               that the component is a modification of a standard
               component.
;
    _item.name                  '_chem_comp.one_letter_code'
    _item.category_id             chem_comp
    _item.mandatory_code          no
    _item_type.code               uchar1
    loop_
    _item_examples.case
    _item_examples.detail         A  'alanine or adenine'
                                  B  'ambiguous asparagine/aspartic acid'
                                  R  'arginine'
                                  N  'asparagine'
                                  D  'aspartic acid'
                                  C  'cysteine or cystine or cytosine'
                                  Q  'glutamine'
                                  E  'glutamic acid'
                                  Z  'ambiguous glutamine/glutamic acid'
                                  G  'glycine or guanine'
                                  H  'histidine'
                                  I  'isoleucine'
                                  L  'leucine'
                                  K  'lysine'
                                  M  'methionine'
                                  F  'phenylalanine'
                                  P  'proline'
                                  S  'serine'
                                  T  'threonine or thymine'
                                  W  'tryptophan'
                                  Y  'tyrosine'
                                  V  'valine'
                                  U  'uracil'
                                  O  'water'
                                  X  'other'
     save_

save__chem_comp.three_letter_code
    _item_description.description
;              For standard polymer components, the three-letter code for
               the component. If there is not a standard three-letter code
               for this component, or if this is a non-polymer
               component, the three-letter code should be given as 'UNK'.
               This code may be preceded by a '+' character to indicate
               that the component is a modification of a standard
               component.
;
    _item.name                  '_chem_comp.three_letter_code'
    _item.category_id             chem_comp
    _item.mandatory_code          no
    _item_type.code               uchar3
    loop_
    _item_examples.case
    _item_examples.detail         ALA  'alanine'
                                  ARG  'arginine'
                                  ASN  'asparagine'
                                  ASP  'aspartic acid'
                                  ASX  'ambiguous asparagine/aspartic acid'
                                  CYS  'cysteine'
                                  GLN  'glutamine'
                                  GLU  'glutamic acid'
                                  GLY  'glycine'
                                  GLX  'ambiguous glutamine/glutamic acid'
                                  HIS  'histidine'
                                  ILE  'isoleucine'
                                  LEU  'leucine'
                                  LYS  'lysine'
                                  MET  'methionine'
                                  PHE  'phenylalanine'
                                  PRO  'proline'
                                  SER  'serine'
                                  THR  'threonine'
                                  TRP  'tryptophan'
                                  TRY  'tyrosine'
                                  VAL  'valine'
                                  1MA  '1-methyladenosine'
                                  5MC  '5-methylcytosine'
                                  OMC  '2(prime)-O-methylcytodine'
                                  1MG  '1-methylguanosine'
                                  2MG  'N(2)-methylguanosine'
                                  M2G  'N(2)-dimethylguanosine'
                                  7MG  '7-methylguanosine'
                                  0MG  '2(prime)-O-methylguanosine'
                                  H2U  'dihydrouridine'
                                  5MU  'ribosylthymidine'
                                  PSU  'pseudouridine'
                                  ACE  'acetic acid'
                                  FOR  'formic acid'
                                  HOH  'water'
                                  UNK  'other'
     save_

save__chem_comp.type
    _item_description.description
;              For standard polymer components, the type of the monomer.
               Note that monomers that will form polymers are of three types:
               linking monomers, monomers with some type of N-terminal (or 5')
               cap and monomers with some type of C-terminal (or 3') cap.
;
    loop_
    _item.name
    _item.category_id
    _item.mandatory_code
        '_chem_comp.type'              chem_comp       yes
        '_chem_comp_link.type_comp_1'  chem_comp_link  yes
        '_chem_comp_link.type_comp_2'  chem_comp_link  yes
    loop_
    _item_linked.child_name
    _item_linked.parent_name
        '_chem_comp_link.type_comp_1'  '_chem_comp.type'
        '_chem_comp_link.type_comp_2'  '_chem_comp.type'
    _item_type.code               uline
    loop_
    _item_enumeration.value      'D-peptide linking'
                                 'L-peptide linking'
                                 'D-peptide NH3 amino terminus'
                                 'L-peptide NH3 amino terminus'
                                 'D-peptide COOH carboxy terminus'
                                 'L-peptide COOH carboxy terminus'
                                 'DNA linking'
                                 'RNA linking'
                                 'DNA OH 5 prime terminus'
                                 'RNA OH 5 prime terminus'
                                 'DNA OH 3 prime terminus'
                                 'RNA OH 3 prime terminus'
                                 'D-saccharide 1,4 and 1,4 linking'
                                 'L-saccharide 1,4 and 1,4 linking'
                                 'D-saccharide 1,4 and 1,6 linking'
                                 'L-saccharide 1,4 and 1,6 linking'
                                 'L-saccharide'
                                 'D-saccharide'
                                 'saccharide'
                                 'non-polymer'
                                 'other'
     save_

#####################
## CHEM_COMP_ANGLE ##
#####################

save_chem_comp_angle
    _category.description
;              Data items in the CHEM_COMP_ANGLE category record details about
               angles in a chemical component. Angles are designated by three
               atoms, with the second atom forming the vertex of the angle.
               Target values may be specified as angles in degrees, as a
               distance between the first and third atoms, or both.
;
    _category.id                  chem_comp_angle
    _category.mandatory_code      no
    loop_
    _category_key.name          '_chem_comp_angle.comp_id'
                                '_chem_comp_angle.atom_id_1'
                                '_chem_comp_angle.atom_id_2'
                                '_chem_comp_angle.atom_id_3'
    loop_
    _category_group.id           'inclusive_group'
                                 'chem_comp_group'
    loop_
    _category_examples.detail
    _category_examples.case
# - - - - - - - - - - - - - - - - - - - - - - - - - - - - - - - - - - - - - - -
;
    Example 1 - based on PDB entry 5HVP and laboratory records for the
                structure corresponding to PDB entry 5HVP.
;
;
    loop_
    _chem_comp_angle.comp_id
    _chem_comp_angle.atom_id_1
    _chem_comp_angle.atom_id_2
    _chem_comp_angle.atom_id_3
    _chem_comp_angle.value_angle
    _chem_comp_angle.value_dist
      phe  N    CA   C    xxx.xx   x.xx
      phe  CA   C    O    xxx.xx   x.xx
      phe  CB   CA   C    xxx.xx   x.xx
      phe  CB   CA   N    xxx.xx   x.xx
      phe  CA   CB   CG   xxx.xx   x.xx
      phe  CB   CG   CD1  xxx.xx   x.xx
      phe  CB   CG   CD2  xxx.xx   x.xx
      phe  CD1  CG   CD2  xxx.xx   x.xx
      phe  CG   CD1  CE1  xxx.xx   x.xx
      phe  CD1  CE1  CZ   xxx.xx   x.xx
      phe  CE1  CZ   CE2  xxx.xx   x.xx
      phe  CZ   CE2  CD2  xxx.xx   x.xx
      phe  CG   CD2  CE2  xxx.xx   x.xx
      val  N    CA   C    xxx.xx   x.xx
      val  CA   C    O    xxx.xx   x.xx
      val  CB   CA   C    xxx.xx   x.xx
      val  CB   CA   N    xxx.xx   x.xx
      val  CA   CB   CG1  xxx.xx   x.xx
      val  CA   CB   CG2  xxx.xx   x.xx
      val  CG1  CB   CG2  xxx.xx   x.xx
;
# - - - - - - - - - - - - - - - - - - - - - - - - - - - - - - - - - - - - - - -
     save_

save__chem_comp_angle.atom_id_1
    _item_description.description
;              The ID of the first of the three atoms that define the angle.

               This data item is a pointer to _chem_comp_atom.atom_id in the
               CHEM_COMP_ATOM category.
;
    _item.name                  '_chem_comp_angle.atom_id_1'
    _item.mandatory_code          yes
    loop_
    _item_dependent.dependent_name
                                '_chem_comp_angle.atom_id_2'
                                '_chem_comp_angle.atom_id_3'
     save_

save__chem_comp_angle.atom_id_2
    _item_description.description
;              The ID of the second of the three atoms that define the angle.
               The second atom is taken to be the apex of the angle.

               This data item is a pointer to _chem_comp_atom.atom_id in the
               CHEM_COMP_ATOM category.
;
    _item.name                  '_chem_comp_angle.atom_id_2'
    _item.mandatory_code          yes
    loop_
    _item_dependent.dependent_name
                                '_chem_comp_angle.atom_id_1'
                                '_chem_comp_angle.atom_id_3'
     save_

save__chem_comp_angle.atom_id_3
    _item_description.description
;              The ID of the third of the three atoms that define the angle.

               This data item is a pointer to _chem_comp_atom.atom_id in the
               CHEM_COMP_ATOM category.
;
    _item.name                  '_chem_comp_angle.atom_id_3'
    _item.mandatory_code          yes
    loop_
    _item_dependent.dependent_name
                                '_chem_comp_angle.atom_id_1'
                                '_chem_comp_angle.atom_id_2'
     save_

save__chem_comp_angle.comp_id
    _item_description.description
;              This data item is a pointer to _chem_comp.id in the CHEM_COMP
               category.
;
    _item.name                  '_chem_comp_angle.comp_id'
    _item.mandatory_code          yes
     save_

save__chem_comp_angle.value_angle
    _item_description.description
;              The value that should be taken as the target value for the angle
               associated with the specified atoms, expressed in degrees.
;
    _item.name                  '_chem_comp_angle.value_angle'
    _item.category_id             chem_comp_angle
    _item.mandatory_code          no
    loop_
    _item_range.maximum
    _item_range.minimum           180.0   180.0
                                  180.0     0.0
                                    0.0     0.0
    _item_related.related_name  '_chem_comp_angle.value_angle_esd'
    _item_related.function_code   associated_esd
    _item_type.code               float
    _item_type_conditions.code    esd
    _item_units.code              degrees
     save_

save__chem_comp_angle.value_angle_esd
    _item_description.description
;              The standard uncertainty (estimated standard deviation)
               of _chem_comp_angle.value_angle.
;
    _item.name                  '_chem_comp_angle.value_angle_esd'
    _item.category_id             chem_comp_angle
    _item.mandatory_code          no
    loop_
    _item_range.maximum
    _item_range.minimum           180.0   180.0
                                  180.0     0.0
                                    0.0     0.0
    _item_related.related_name  '_chem_comp_angle.value_angle'
    _item_related.function_code   associated_value
    _item_type.code               float
    _item_units.code              degrees
     save_

save__chem_comp_angle.value_dist
    _item_description.description
;              The value that should be taken as the target value for the angle
               associated with the specified atoms, expressed as the distance
               between the atoms specified by _chem_comp_angle.atom_id_1 and
               _chem_comp_angle.atom_id_3.
;
    _item.name                  '_chem_comp_angle.value_dist'
    _item.category_id             chem_comp_angle
    _item.mandatory_code          no
    loop_
    _item_range.maximum
    _item_range.minimum            .    0.0
                                  0.0   0.0
    _item_related.related_name  '_chem_comp_angle.value_dist_esd'
    _item_related.function_code   associated_esd
    _item_type.code               float
    _item_type_conditions.code    esd
    _item_units.code              angstroms
     save_

save__chem_comp_angle.value_dist_esd
    _item_description.description
;              The standard uncertainty (estimated standard deviation)
               of _chem_comp_angle.value_dist.
;
    _item.name                  '_chem_comp_angle.value_dist_esd'
    _item.category_id             chem_comp_angle
    _item.mandatory_code          no
    loop_
    _item_range.maximum
    _item_range.minimum            .    0.0
                                  0.0   0.0
    _item_related.related_name  '_chem_comp_angle.value_dist'
    _item_related.function_code   associated_value
    _item_type.code               float
    _item_units.code              angstroms
     save_

####################
## CHEM_COMP_ATOM ##
####################

save_chem_comp_atom
    _category.description
;              Data items in the CHEM_COMP_ATOM category record details about
               the atoms in a chemical component. Specifying the atomic
               coordinates for the components in this category is an
               alternative to specifying the structure of the component
               via bonds, angles, planes etc. in the appropriate
               CHEM_COMP subcategories.
;
    _category.id                  chem_comp_atom
    _category.mandatory_code      no
    loop_
    _category_key.name          '_chem_comp_atom.comp_id'
                                '_chem_comp_atom.atom_id'
    loop_
    _category_group.id           'inclusive_group'
                                 'chem_comp_group'
    loop_
    _category_examples.detail
    _category_examples.case
# - - - - - - - - - - - - - - - - - - - - - - - - - - - - - - - - - - - - - - -
;
    Example 1 - based on PDB entry 5HVP and laboratory records for the
                structure corresponding to PDB entry 5HVP.
;
;
    loop_
    _chem_comp_atom.comp_id
    _chem_comp_atom.atom_id
    _chem_comp_atom.type_symbol
    _chem_comp_atom.substruct_code
    _chem_comp_atom.model_Cartn_x
    _chem_comp_atom.model_Cartn_y
    _chem_comp_atom.model_Cartn_z
      phe  N    N  main   1.20134   0.84658   0.00000
      phe  CA   C  main   0.00000   0.00000   0.00000
      phe  C    C  main  -1.25029   0.88107   0.00000
      phe  O    O  main  -2.18525   0.66029  -0.78409
      phe  CB   C  side   0.00662  -1.03603   1.11081
      phe  CG   C  side   0.03254  -0.49711   2.50951
      phe  CD1  C  side  -1.15813  -0.12084   3.13467
      phe  CE1  C  side  -1.15720   0.38038   4.42732
      phe  CZ   C  side   0.05385   0.51332   5.11032
      phe  CE2  C  side   1.26137   0.11613   4.50975
      phe  CD2  C  side   1.23668  -0.38351   3.20288
      val  N    N  main   1.20134   0.84658   0.00000
      val  CA   C  main   0.00000   0.00000   0.00000
      val  C    C  main  -1.25029   0.88107   0.00000
      val  O    O  main  -2.18525   0.66029  -0.78409
      val  CB   C  side   0.05260  -0.99339   1.17429
      val  CG1  C  side  -0.13288  -0.31545   2.52668
      val  CG2  C  side  -0.94265  -2.12930   0.99811
;
# - - - - - - - - - - - - - - - - - - - - - - - - - - - - - - - - - - - - - - -
     save_

save__chem_comp_atom.alt_atom_id
    _item_description.description
;              An alternative identifier for the atom. This data item would be
               used in cases where alternative nomenclatures exist for labelling
               atoms in a group.
;
    _item.name                  '_chem_comp_atom.alt_atom_id'
    _item.category_id             chem_comp_atom
    _item.mandatory_code          no
    _item_type.code               line
     save_

save__chem_comp_atom.atom_id
    _item_description.description
;              The value of _chem_comp_atom.atom_id must uniquely identify
               each atom in each monomer in the CHEM_COMP_ATOM list.

               The atom identifiers need not be unique over all atoms in the
               data block; they need only be unique for each atom in a
               component.

               Note that this item need not be a number; it can be any unique
               identifier.
;
    loop_
    _item.name
    _item.category_id
    _item.mandatory_code
        '_chem_comp_atom.atom_id'                   chem_comp_atom        yes
        '_atom_site.label_atom_id'                  atom_site             no
        '_chem_comp_angle.atom_id_1'                chem_comp_angle       yes
        '_chem_comp_angle.atom_id_2'                chem_comp_angle       yes
        '_chem_comp_angle.atom_id_3'                chem_comp_angle       yes
        '_chem_comp_bond.atom_id_1'                 chem_comp_bond        yes
        '_chem_comp_bond.atom_id_2'                 chem_comp_bond        yes
        '_chem_comp_chir.atom_id'                   chem_comp_chir        yes
        '_chem_comp_chir_atom.atom_id'              chem_comp_chir_atom   yes
        '_chem_comp_plane_atom.atom_id'             chem_comp_plane_atom  yes
        '_chem_comp_tor.atom_id_1'                  chem_comp_tor         yes
        '_chem_comp_tor.atom_id_2'                  chem_comp_tor         yes
        '_chem_comp_tor.atom_id_3'                  chem_comp_tor         yes
        '_chem_comp_tor.atom_id_4'                  chem_comp_tor         yes
        '_geom_angle.atom_site_label_atom_id_1'     geom_angle            no
        '_geom_angle.atom_site_label_atom_id_2'     geom_angle            no
        '_geom_angle.atom_site_label_atom_id_3'     geom_angle            no
        '_geom_bond.atom_site_label_atom_id_1'      geom_bond             no
        '_geom_bond.atom_site_label_atom_id_2'      geom_bond             no
        '_geom_contact.atom_site_label_atom_id_1'   geom_contact          no
        '_geom_contact.atom_site_label_atom_id_2'   geom_contact          no
        '_geom_hbond.atom_site_label_atom_id_A'     geom_hbond            no
        '_geom_hbond.atom_site_label_atom_id_D'     geom_hbond            no
        '_geom_hbond.atom_site_label_atom_id_H'     geom_hbond            no
        '_geom_torsion.atom_site_label_atom_id_1'   geom_torsion          no
        '_geom_torsion.atom_site_label_atom_id_2'   geom_torsion          no
        '_geom_torsion.atom_site_label_atom_id_3'   geom_torsion          no
        '_geom_torsion.atom_site_label_atom_id_4'   geom_torsion          no
        '_struct_conn.ptnr1_label_atom_id'          struct_conn           yes
        '_struct_conn.ptnr2_label_atom_id'          struct_conn           yes
        '_struct_sheet_hbond.range_1_beg_label_atom_id'
                                                    struct_sheet_hbond    yes
        '_struct_sheet_hbond.range_1_end_label_atom_id'
                                                    struct_sheet_hbond    yes
        '_struct_sheet_hbond.range_2_beg_label_atom_id'
                                                    struct_sheet_hbond    yes
        '_struct_sheet_hbond.range_2_end_label_atom_id'
                                                    struct_sheet_hbond    yes
        '_struct_site_gen.label_atom_id'            struct_site_gen       yes
    loop_
    _item_linked.child_name
    _item_linked.parent_name
        '_atom_site.label_atom_id'                 '_chem_comp_atom.atom_id'
        '_chem_comp_angle.atom_id_1'               '_chem_comp_atom.atom_id'
        '_chem_comp_angle.atom_id_2'               '_chem_comp_atom.atom_id'
        '_chem_comp_angle.atom_id_3'               '_chem_comp_atom.atom_id'
        '_chem_comp_bond.atom_id_1'                '_chem_comp_atom.atom_id'
        '_chem_comp_bond.atom_id_2'                '_chem_comp_atom.atom_id'
        '_chem_comp_chir.atom_id'                  '_chem_comp_atom.atom_id'
        '_chem_comp_chir_atom.atom_id'             '_chem_comp_atom.atom_id'
        '_chem_comp_plane_atom.atom_id'            '_chem_comp_atom.atom_id'
        '_chem_comp_tor.atom_id_1'                 '_chem_comp_atom.atom_id'
        '_chem_comp_tor.atom_id_2'                 '_chem_comp_atom.atom_id'
        '_chem_comp_tor.atom_id_3'                 '_chem_comp_atom.atom_id'
        '_chem_comp_tor.atom_id_4'                 '_chem_comp_atom.atom_id'
        '_geom_angle.atom_site_label_atom_id_1'    '_atom_site.label_atom_id'
        '_geom_angle.atom_site_label_atom_id_2'    '_atom_site.label_atom_id'
        '_geom_angle.atom_site_label_atom_id_3'    '_atom_site.label_atom_id'
        '_geom_bond.atom_site_label_atom_id_1'     '_atom_site.label_atom_id'
        '_geom_bond.atom_site_label_atom_id_2'     '_atom_site.label_atom_id'
        '_geom_contact.atom_site_label_atom_id_1'  '_atom_site.label_atom_id'
        '_geom_contact.atom_site_label_atom_id_2'  '_atom_site.label_atom_id'
        '_geom_hbond.atom_site_label_atom_id_A'    '_atom_site.label_atom_id'
        '_geom_hbond.atom_site_label_atom_id_D'    '_atom_site.label_atom_id'
        '_geom_hbond.atom_site_label_atom_id_H'    '_atom_site.label_atom_id'
        '_geom_torsion.atom_site_label_atom_id_1'  '_atom_site.label_atom_id'
        '_geom_torsion.atom_site_label_atom_id_2'  '_atom_site.label_atom_id'
        '_geom_torsion.atom_site_label_atom_id_3'  '_atom_site.label_atom_id'
        '_geom_torsion.atom_site_label_atom_id_4'  '_atom_site.label_atom_id'
        '_struct_conn.ptnr1_label_atom_id'         '_atom_site.label_atom_id'
        '_struct_conn.ptnr2_label_atom_id'         '_atom_site.label_atom_id'
        '_struct_sheet_hbond.range_1_beg_label_atom_id'
                                                   '_atom_site.label_atom_id'
        '_struct_sheet_hbond.range_1_end_label_atom_id'
                                                   '_atom_site.label_atom_id'
        '_struct_sheet_hbond.range_2_beg_label_atom_id'
                                                   '_atom_site.label_atom_id'
        '_struct_sheet_hbond.range_2_end_label_atom_id'
                                                   '_atom_site.label_atom_id'
        '_struct_site_gen.label_atom_id'           '_atom_site.label_atom_id'
    _item_type.code               atcode
     save_

save__chem_comp_atom.charge
    _item_description.description
;              The net integer charge assigned to this atom. This is the
               formal charge assignment normally found in chemical diagrams.
;
    _item.name                  '_chem_comp_atom.charge'
    _item.category_id             chem_comp_atom
    _item.mandatory_code          no
    _item_default.value           0
    loop_
    _item_range.maximum
    _item_range.minimum           8    8
                                  8   -8
                                 -8   -8
    _item_type.code               int
    loop_
    _item_examples.case
    _item_examples.detail         1   'for an ammonium nitrogen'
                                  -1  'for a chloride ion'
     save_

save__chem_comp_atom.model_Cartn_x
    _item_description.description
;              The x component of the coordinates for this atom in this
               component specified as orthogonal angstroms. The choice of
               reference axis frame for the coordinates is arbitrary.

               The set of coordinates input for the entity here is intended to
               correspond to the atomic model used to generate restraints for
               structure refinement, not to atom sites in the ATOM_SITE
               list.
;
    _item.name                  '_chem_comp_atom.model_Cartn_x'
    _item.category_id             chem_comp_atom
    _item.mandatory_code          no
    loop_
    _item_dependent.dependent_name
                                '_chem_comp_atom.model_Cartn_y'
                                '_chem_comp_atom.model_Cartn_z'
    _item_related.related_name  '_chem_comp_atom.model_Cartn_x_esd'
    _item_related.function_code   associated_esd
    _item_sub_category.id         cartesian_coordinate
    _item_type.code               float
    _item_type_conditions.code    esd
    _item_units.code              angstroms
     save_

save__chem_comp_atom.model_Cartn_x_esd
    _item_description.description
;              The standard uncertainty (estimated standard deviation)
               of _chem_comp_atom.model_Cartn_x.
;
    _item.name                  '_chem_comp_atom.model_Cartn_x_esd'
    _item.category_id             chem_comp_atom
    _item.mandatory_code          no
#    _item_default.value           0.0
    loop_
    _item_dependent.dependent_name
                                '_chem_comp_atom.model_Cartn_y_esd'
                                '_chem_comp_atom.model_Cartn_z_esd'
    _item_related.related_name  '_chem_comp_atom.model_Cartn_x'
    _item_related.function_code   associated_value
    _item_sub_category.id         cartesian_coordinate_esd
    _item_type.code               float
    _item_units.code              angstroms
     save_

save__chem_comp_atom.model_Cartn_y
    _item_description.description
;              The y component of the coordinates for this atom in this
               component specified as orthogonal angstroms. The choice of
               reference axis frame for the coordinates is arbitrary.

               The set of coordinates input for the entity here is intended to
               correspond to the atomic model used to generate restraints for
               structure refinement, not to atom sites in the ATOM_SITE
               list.
;
    _item.name                  '_chem_comp_atom.model_Cartn_y'
    _item.category_id             chem_comp_atom
    _item.mandatory_code          no
    loop_
    _item_dependent.dependent_name
                                '_chem_comp_atom.model_Cartn_x'
                                '_chem_comp_atom.model_Cartn_z'
    _item_related.related_name  '_chem_comp_atom.model_Cartn_y_esd'
    _item_related.function_code   associated_esd
    _item_sub_category.id         cartesian_coordinate
    _item_type.code               float
    _item_type_conditions.code    esd
    _item_units.code              angstroms
     save_

save__chem_comp_atom.model_Cartn_y_esd
    _item_description.description
;              The standard uncertainty (estimated standard deviation)
               of _chem_comp_atom.model_Cartn_y.
;
    _item.name                  '_chem_comp_atom.model_Cartn_y_esd'
    _item.category_id             chem_comp_atom
    _item.mandatory_code          no
#    _item_default.value           0.0
    loop_
    _item_dependent.dependent_name
                                '_chem_comp_atom.model_Cartn_x_esd'
                                '_chem_comp_atom.model_Cartn_z_esd'
    _item_related.related_name  '_chem_comp_atom.model_Cartn_y'
    _item_related.function_code   associated_value
    _item_sub_category.id         cartesian_coordinate_esd
    _item_type.code               float
    _item_units.code              angstroms
     save_

save__chem_comp_atom.model_Cartn_z
    _item_description.description
;              The z component of the coordinates for this atom in this
               component specified as orthogonal angstroms. The choice of
               reference axis frame for the coordinates is arbitrary.

               The set of coordinates input for the entity here is intended to
               correspond to the atomic model used to generate restraints for
               structure refinement, not to atom sites in the ATOM_SITE
               list.
;
    _item.name                  '_chem_comp_atom.model_Cartn_z'
    _item.category_id             chem_comp_atom
    _item.mandatory_code          no
    loop_
    _item_dependent.dependent_name
                                '_chem_comp_atom.model_Cartn_x'
                                '_chem_comp_atom.model_Cartn_y'
    _item_related.related_name  '_chem_comp_atom.model_Cartn_z_esd'
    _item_related.function_code   associated_esd
    _item_sub_category.id         cartesian_coordinate
    _item_type.code               float
    _item_type_conditions.code    esd
    _item_units.code              angstroms
     save_

save__chem_comp_atom.model_Cartn_z_esd
    _item_description.description
;              The standard uncertainty (estimated standard deviation)
               of _chem_comp_atom.model_Cartn_z.
;
    _item.name                  '_chem_comp_atom.model_Cartn_z_esd'
    _item.category_id             chem_comp_atom
    _item.mandatory_code          no
#    _item_default.value           0.0
    loop_
    _item_dependent.dependent_name
                                '_chem_comp_atom.model_Cartn_x_esd'
                                '_chem_comp_atom.model_Cartn_y_esd'
    _item_related.related_name  '_chem_comp_atom.model_Cartn_z'
    _item_related.function_code   associated_value
    _item_sub_category.id         cartesian_coordinate_esd
    _item_type.code               float
    _item_units.code              angstroms
     save_

save__chem_comp_atom.comp_id
    _item_description.description
;              This data item is a pointer to _chem_comp.id in the CHEM_COMP
               category.
;
    _item.name                  '_chem_comp_atom.comp_id'
    _item.mandatory_code          yes
     save_

save__chem_comp_atom.partial_charge
    _item_description.description
;              The partial charge assigned to this atom.
;
    _item.name                  '_chem_comp_atom.partial_charge'
    _item.category_id             chem_comp_atom
    _item.mandatory_code          no
    _item_type.code               float
     save_

save__chem_comp_atom.substruct_code
    _item_description.description
;              This data item assigns the atom to a substructure of the
               component, if appropriate.
;
    _item.name                  '_chem_comp_atom.substruct_code'
    _item.category_id             chem_comp_atom
    _item.mandatory_code          no
    _item_type.code               ucode
    loop_
    _item_enumeration.value
    _item_enumeration.detail      main   'main chain of an amino acid'
                                  side   'side chain of an amino acid'
                                  base   'base of a nucleic acid'
                                  phos   'phosphate of a nucleic acid'
                                  sugar  'sugar of a nucleic acid'
                                  none   'not appropriate for this monomer'
     save_

#save_chem_comp_atom.type_energy
#    _item_description.description
#;              This data item is a pointer to _atom_type_energy.type in the
#               ATOM_TYPE_ENERGY category.
#;
#     save_

save__chem_comp_atom.type_symbol
    _item_description.description
;              This data item is a pointer to _atom_type.symbol in the
               ATOM_TYPE category.
;
    _item.name                  '_chem_comp_atom.type_symbol'
    _item.mandatory_code          yes
     save_

####################
## CHEM_COMP_BOND ##
####################

save_chem_comp_bond
    _category.description
;              Data items in the CHEM_COMP_BOND category record details about
               the bonds between atoms in a chemical component. Target values
               may be specified as bond orders, as a distance between the two
               atoms, or both.
;
    _category.id                  chem_comp_bond
    _category.mandatory_code      no
    loop_
    _category_key.name          '_chem_comp_bond.comp_id'
                                '_chem_comp_bond.atom_id_1'
                                '_chem_comp_bond.atom_id_2'
    loop_
    _category_group.id           'inclusive_group'
                                 'chem_comp_group'
    loop_
    _category_examples.detail
    _category_examples.case
# - - - - - - - - - - - - - - - - - - - - - - - - - - - - - - - - - - - - - - -
;
    Example 1 - based on PDB entry 5HVP and laboratory records for the
                structure corresponding to PDB entry 5HVP.
;
;
    loop_
    _chem_comp_bond.comp_id
    _chem_comp_bond.atom_id_1
    _chem_comp_bond.atom_id_2
    _chem_comp_bond.value_order
      phe  N    CA   sing
      phe  CA   C    sing
      phe  C    O    doub
      phe  CB   CA   sing
      phe  CB   CG   sing
      phe  CG   CD1  arom
      phe  CD1  CE1  arom
      phe  CE1  CZ   arom
      phe  CZ   CE2  arom
      phe  CE2  CD2  arom
      phe  CD2  CG   arom
      val  N    CA   sing
      val  CA   C    sing
      val  C    O    doub
      val  CB   CA   sing
      val  CB   CG1  sing
      val  CB   CG2  sing
;
# - - - - - - - - - - - - - - - - - - - - - - - - - - - - - - - - - - - - - - -
     save_

save__chem_comp_bond.atom_id_1
    _item_description.description
;              The ID of the first of the two atoms that define the bond.

               This data item is a pointer to _chem_comp_atom.atom_id in the
               CHEM_COMP_ATOM category.
;
    _item.name                  '_chem_comp_bond.atom_id_1'
    _item.mandatory_code          yes
    _item_dependent.dependent_name
                                '_chem_comp_bond.atom_id_2'
     save_

save__chem_comp_bond.atom_id_2
    _item_description.description
;              The ID of the second of the two atoms that define the bond.

               This data item is a pointer to _chem_comp_atom.atom_id in the
               CHEM_COMP_ATOM category.
;
    _item.name                  '_chem_comp_bond.atom_id_2'
    _item.mandatory_code          yes
    _item_dependent.dependent_name
                                '_chem_comp_bond.atom_id_1'
     save_

save__chem_comp_bond.comp_id
    _item_description.description
;              This data item is a pointer to _chem_comp.id in the CHEM_COMP
               category.
;
    _item.name                  '_chem_comp_bond.comp_id'
    _item.mandatory_code          yes
     save_

save__chem_comp_bond.value_order
    _item_description.description
;              The value that should be taken as the target for the chemical
               bond associated with the specified atoms, expressed as a bond
               order.
;
    _item.name                  '_chem_comp_bond.value_order'
    _item.category_id             chem_comp_bond
    _item.mandatory_code          no
    _item_default.value           sing
    _item_type.code               ucode
    loop_
    _item_enumeration.value
    _item_enumeration.detail      sing  'single bond'
                                  doub  'double bond'
                                  trip  'triple bond'
                                  quad  'quadruple bond'
                                  arom  'aromatic bond'
                                  poly  'polymeric bond'
                                  delo  'delocalized double bond'
                                  pi    'pi bond'
     save_

save__chem_comp_bond.value_dist
    _item_description.description
;              The value that should be taken as the target for the chemical
               bond associated with the specified atoms, expressed as a
               distance.
;
    _item.name                  '_chem_comp_bond.value_dist'
    _item.category_id             chem_comp_bond
    _item.mandatory_code          no
    loop_
    _item_range.maximum
    _item_range.minimum            .    0.0
                                  0.0   0.0
    _item_related.related_name  '_chem_comp_bond.value_dist_esd'
    _item_related.function_code   associated_esd
    _item_type.code               float
    _item_type_conditions.code    esd
    _item_units.code              angstroms
     save_

save__chem_comp_bond.value_dist_esd
    _item_description.description
;              The standard uncertainty (estimated standard deviation)
               of _chem_comp_bond.value_dist.
;
    _item.name                  '_chem_comp_bond.value_dist_esd'
    _item.category_id             chem_comp_bond
    _item.mandatory_code          no
    loop_
    _item_range.maximum
    _item_range.minimum            .    0.0
                                  0.0   0.0
    _item_related.related_name  '_chem_comp_bond.value_dist'
    _item_related.function_code   associated_value
    _item_type.code               float
    _item_units.code              angstroms
     save_

####################
## CHEM_COMP_CHIR ##
####################

save_chem_comp_chir
    _category.description
;              Data items in the CHEM_COMP_CHIR category provide details about
               the chiral centres in a chemical component. The atoms bonded
               to the chiral atom are specified in the CHEM_COMP_CHIR_ATOM
               category.
;
    _category.id                  chem_comp_chir
    _category.mandatory_code      no
    loop_
    _category_key.name          '_chem_comp_chir.comp_id'
                                '_chem_comp_chir.id'
    loop_
    _category_group.id           'inclusive_group'
                                 'chem_comp_group'
    loop_
    _category_examples.detail
    _category_examples.case
# - - - - - - - - - - - - - - - - - - - - - - - - - - - - - - - - - - - - - - -
;
    Example 1 - based on PDB entry 5HVP and laboratory records for the
                structure corresponding to PDB entry 5HVP.
;
;
    loop_
    _chem_comp_chir.comp_id
    _chem_comp_chir.id
    _chem_comp_chir.atom_id
      phe  phe1  CA
      val  val1  CA
    # - - - - data truncated for brevity - - - -
;
# - - - - - - - - - - - - - - - - - - - - - - - - - - - - - - - - - - - - - - -
     save_

save__chem_comp_chir.atom_id
    _item_description.description
;              The ID of the atom that is a chiral centre.

               This data item is a pointer to _chem_comp_atom.atom_id in the
               CHEM_COMP_ATOM category.
;
    _item.name                  '_chem_comp_chir.atom_id'
    _item.mandatory_code          yes
     save_

save__chem_comp_chir.atom_config
    _item_description.description
;              The chiral configuration of the atom that is a chiral centre.
;
    _item.name                  '_chem_comp_chir.atom_config'
    _item.category_id             chem_comp_chir
    _item.mandatory_code          no
    _item_type.code               ucode
    loop_
    _item_enumeration.value
    _item_enumeration.detail      R  'absolute configuration R'
                                  S  'absolute configuration S'
     save_

save__chem_comp_chir.id
    _item_description.description
;              The value of _chem_comp_chir.id must uniquely identify a record
               in the CHEM_COMP_CHIR list.
;
    loop_
    _item.name
    _item.category_id
    _item.mandatory_code
               '_chem_comp_chir.id'            chem_comp_chir        yes
               '_chem_comp_chir_atom.chir_id'  chem_comp_chir_atom   yes
    loop_
    _item_linked.child_name
    _item_linked.parent_name
               '_chem_comp_chir_atom.chir_id'  '_chem_comp_chir.id'
    _item_type.code               code
     save_

save__chem_comp_chir.comp_id
    _item_description.description
;              This data item is a pointer to _chem_comp.id in the CHEM_COMP
               category.
;
    _item.name                  '_chem_comp_chir.comp_id'
    _item.mandatory_code          yes
     save_

save__chem_comp_chir.number_atoms_all
    _item_description.description
;              The total number of atoms bonded to the atom specified by
               _chem_comp_chir.atom_id.
;
    _item.name                  '_chem_comp_chir.number_atoms_all'
    _item.category_id             chem_comp_chir
    _item.mandatory_code          no
    _item_type.code               int
     save_

save__chem_comp_chir.number_atoms_nh
    _item_description.description
;              The number of non-hydrogen atoms bonded to the atom specified by
               _chem_comp_chir.atom_id.
;
    _item.name                  '_chem_comp_chir.number_atoms_nh'
    _item.category_id             chem_comp_chir
    _item.mandatory_code          no
    _item_type.code               int
     save_

save__chem_comp_chir.volume_flag
    _item_description.description
;              A flag to indicate whether a chiral volume should match the
               standard value in both magnitude and sign, or in magnitude only.
;
    _item.name                  '_chem_comp_chir.volume_flag'
    _item.category_id             chem_comp_chir
    _item.mandatory_code          no
    _item_type.code               ucode
    loop_
    _item_enumeration.value
    _item_enumeration.detail      sign    'match magnitude and sign'
                                  nosign  'match magnitude only'
     save_

save__chem_comp_chir.volume_three
    _item_description.description
;              The chiral volume, V~c~, for chiral centres that involve a chiral
               atom bonded to three non-hydrogen atoms and one hydrogen atom.

               V~c~ = V1 * (V2 X V3)

               V1 = the vector distance from the atom specified by
                    _chem_comp_chir.atom_id to the first atom in the
                    CHEM_COMP_CHIR_ATOM list
               V2 = the vector distance from the atom specified by
                    _chem_comp_chir.atom_id to the second atom in the
                    CHEM_COMP_CHIR_ATOM list
               V3 = the vector distance from the atom specified by
                    _chem_comp_chir.atom_id to the third atom in the
                    CHEM_COMP_CHIR_ATOM list
               *  = the vector dot product
               X  = the vector cross product
;
    _item.name                  '_chem_comp_chir.volume_three'
    _item.category_id             chem_comp_chir
    _item.mandatory_code          no
    _item_related.related_name  '_chem_comp_chir.volume_three_esd'
    _item_related.function_code   associated_esd
    _item_type.code               float
    _item_type_conditions.code    esd
    _item_units.code              angstroms_cubed
     save_

save__chem_comp_chir.volume_three_esd
    _item_description.description
;              The standard uncertainty (estimated standard deviation)
               of _chem_comp_chir.volume_three.
;
    _item.name                  '_chem_comp_chir.volume_three_esd'
    _item.category_id             chem_comp_chir
    _item.mandatory_code          no
    _item_related.related_name  '_chem_comp_chir.volume_three'
    _item_related.function_code   associated_value
    _item_type.code               float
    _item_units.code              angstroms_cubed
     save_

#########################
## CHEM_COMP_CHIR_ATOM ##
#########################

save_chem_comp_chir_atom
    _category.description
;              Data items in the CHEM_COMP_CHIR_ATOM category enumerate the
               atoms bonded to a chiral atom within a chemical component.
;
    _category.id                  chem_comp_chir_atom
    _category.mandatory_code      no
    loop_
    _category_key.name          '_chem_comp_chir_atom.chir_id'
                                '_chem_comp_chir_atom.atom_id'
                                '_chem_comp_chir_atom.comp_id'
    loop_
    _category_group.id           'inclusive_group'
                                 'chem_comp_group'
    loop_
    _category_examples.detail
    _category_examples.case
# - - - - - - - - - - - - - - - - - - - - - - - - - - - - - - - - - - - - - - -
;
    Example 1 - based on PDB entry 5HVP and laboratory records for the
                structure corresponding to PDB entry 5HVP.
;
;
    loop_
    _chem_comp_chir_atom.comp_id
    _chem_comp_chir_atom.chir_id
    _chem_comp_chir_atom.atom_id
      phe  1  N
      phe  1  C
      phe  1  CB
      val  1  N
      val  1  C
      val  1  CB
   # - - - - data truncated for brevity - - - -
;
# - - - - - - - - - - - - - - - - - - - - - - - - - - - - - - - - - - - - - - -
     save_

save__chem_comp_chir_atom.atom_id
    _item_description.description
;              The ID of an atom bonded to the chiral atom.

               This data item is a pointer to _chem_comp_atom.atom_id in the
               CHEM_COMP_ATOM category.
;
    _item.name                  '_chem_comp_chir_atom.atom_id'
    _item.mandatory_code          yes
     save_

save__chem_comp_chir_atom.chir_id
    _item_description.description
;              This data item is a pointer to _chem_comp_chir.id in the
               CHEM_COMP_CHIR category.
;
    _item.name                  '_chem_comp_chir_atom.chir_id'
    _item.mandatory_code          yes
     save_

save__chem_comp_chir_atom.comp_id
    _item_description.description
;              This data item is a pointer to _chem_comp.id in the
               CHEM_COMP category.
;
    _item.name                  '_chem_comp_chir_atom.comp_id'
    _item.mandatory_code          yes
     save_

save__chem_comp_chir_atom.dev
    _item_description.description
;              The standard uncertainty (estimated standard deviation)
               of the position of this atom from the plane defined by
               all of the atoms in the plane.
;
    _item.name                  '_chem_comp_chir_atom.dev'
    _item.category_id             chem_comp_chir_atom
    _item.mandatory_code          no
    _item_type.code               float
    _item_units.code              angstroms
     save_

####################
## CHEM_COMP_LINK ##
####################

save_chem_comp_link
    _category.description
;              Data items in the CHEM_COMP_LINK category give details about
               the links between chemical components.
;
    _category.id                  chem_comp_link
    _category.mandatory_code      no
    _category_key.name          '_chem_comp_link.link_id'
    loop_
    _category_group.id           'inclusive_group'
                                 'chem_link_group'
#     loop_
#     _category_examples.detail
#     _category_examples.case
# # - - - - - - - - - - - - - - - - - - - - - - - - - - - - - - - - - - - - - -
# ;
#     Example 1 - from nucleotide external reference dictionary Nucleic
#                 Database Project 1997.
# ;
# ;
#     _chem_comp_link.link_id        ribose_adenine
#     _chem_comp_link.type_comp_1    ribose
#     _chem_comp_link.type_comp_2    adenine
#     _chem_comp_link.details
#     ;
#       Defines the linkage between adenine base and ribose sugar
#     ;
# ;
# # - - - - - - - - - - - - - - - - - - - - - - - - - - - - - - - - - - - - - -
     save_

save__chem_comp_link.link_id
    _item_description.description
;              This data item is a pointer to _chem_link.id in the
               CHEM_LINK category.
;
    _item.name                  '_chem_comp_link.link_id'
    _item.mandatory_code          yes
     save_

save__chem_comp_link.details
    _item_description.description
;              A description of special aspects of a link between
               chemical components in the structure.
;
    _item.name                  '_chem_comp_link.details'
    _item.category_id             chem_comp_link
    _item.mandatory_code          no
    _item_type.code               text
     save_

save__chem_comp_link.type_comp_1
    _item_description.description
;              The type of the first of the two components joined by the
               link.

               This data item is a pointer to _chem_comp.type in the CHEM_COMP
               category.
;
    _item.name                  '_chem_comp_link.type_comp_1'
    _item.mandatory_code          yes
     save_

save__chem_comp_link.type_comp_2
    _item_description.description
;              The type of the second of the two components joined by the
               link.

               This data item is a pointer to _chem_comp.type in the CHEM_COMP
               category.
;
    _item.name                  '_chem_comp_link.type_comp_2'
    _item.mandatory_code          yes
     save_

#####################
## CHEM_COMP_PLANE ##
#####################

save_chem_comp_plane
    _category.description
;              Data items in the CHEM_COMP_PLANE category provide identifiers
               for the planes in a chemical component.  The atoms in the plane
               are specified in the CHEM_COMP_PLANE_ATOM category.
;
    _category.id                  chem_comp_plane
    _category.mandatory_code      no
    loop_
    _category_key.name          '_chem_comp_plane.comp_id'
                                '_chem_comp_plane.id'
    loop_
    _category_group.id           'inclusive_group'
                                 'chem_comp_group'
    loop_
    _category_examples.detail
    _category_examples.case
# - - - - - - - - - - - - - - - - - - - - - - - - - - - - - - - - - - - - - - -
;
    Example 1 - based on PDB entry 5HVP and laboratory records for the
                structure corresponding to PDB entry 5HVP.
;
;
    loop_
    _chem_comp_plane.comp_id
    _chem_comp_plane.id
      phe  phe1
;
# - - - - - - - - - - - - - - - - - - - - - - - - - - - - - - - - - - - - - - -
     save_

save__chem_comp_plane.id
    _item_description.description
;              The value of _chem_comp_plane.id must uniquely identify a record
               in the CHEM_COMP_PLANE list.
;
    loop_
    _item.name
    _item.category_id
    _item.mandatory_code
               '_chem_comp_plane.id'             chem_comp_plane       yes
               '_chem_comp_plane_atom.plane_id'  chem_comp_plane_atom  yes
    loop_
    _item_linked.child_name
    _item_linked.parent_name
               '_chem_comp_plane_atom.plane_id'  '_chem_comp_plane.id'
    _item_type.code               code
     save_

save__chem_comp_plane.comp_id
    _item_description.description
;              This data item is a pointer to _chem_comp.id in the CHEM_COMP
               category.
;
    _item.name                  '_chem_comp_plane.comp_id'
    _item.mandatory_code          yes
     save_

save__chem_comp_plane.number_atoms_all
    _item_description.description
;              The total number of atoms in the plane.
;
    _item.name                  '_chem_comp_plane.number_atoms_all'
    _item.category_id             chem_comp_plane
    _item.mandatory_code          no
    _item_type.code               int
     save_

save__chem_comp_plane.number_atoms_nh
    _item_description.description
;              The number of non-hydrogen atoms in the plane.
;
    _item.name                  '_chem_comp_plane.number_atoms_nh'
    _item.category_id             chem_comp_plane
    _item.mandatory_code          no
    _item_type.code               int
     save_

##########################
## CHEM_COMP_PLANE_ATOM ##
##########################

save_chem_comp_plane_atom
    _category.description
;              Data items in the CHEM_COMP_PLANE_ATOM category enumerate the
               atoms in a plane within a chemical component.
;
    _category.id                  chem_comp_plane_atom
    _category.mandatory_code      no
    loop_
    _category_key.name          '_chem_comp_plane_atom.plane_id'
                                '_chem_comp_plane_atom.atom_id'
                                '_chem_comp_plane_atom.comp_id'
    loop_
    _category_group.id           'inclusive_group'
                                 'chem_comp_group'
    loop_
    _category_examples.detail
    _category_examples.case
# - - - - - - - - - - - - - - - - - - - - - - - - - - - - - - - - - - - - - - -
;
    Example 1 - based on PDB entry 5HVP and laboratory records for the
                structure corresponding to PDB entry 5HVP.
;
;
    loop_
    _chem_comp_plane_atom.plane_id
    _chem_comp_plane_atom.comp_id
    _chem_comp_plane_atom.atom_id
      phe1  phe  CB
      phe1  phe  CG
      phe1  phe  CD1
      phe1  phe  CE1
      phe1  phe  CZ
      phe1  phe  CE2
      phe1  phe  CD2
;
# - - - - - - - - - - - - - - - - - - - - - - - - - - - - - - - - - - - - - - -
     save_

save__chem_comp_plane_atom.atom_id
    _item_description.description
;              The ID of an atom involved in the plane.

               This data item is a pointer to _chem_comp_atom.atom_id in the
               CHEM_COMP_ATOM category.
;
    _item.name                  '_chem_comp_plane_atom.atom_id'
    _item.mandatory_code          yes
     save_

save__chem_comp_plane_atom.comp_id
    _item_description.description
;              This data item is a pointer to _chem_comp.id in the CHEM_COMP
               category.
;
    _item.name                  '_chem_comp_plane_atom.comp_id'
    _item.mandatory_code          yes
     save_

save__chem_comp_plane_atom.plane_id
    _item_description.description
;              This data item is a pointer to _chem_comp_plane.id in the
               CHEM_COMP_PLANE category.
;
    _item.name                  '_chem_comp_plane_atom.plane_id'
    _item.mandatory_code          yes
     save_

save__chem_comp_plane_atom.dist_esd
    _item_description.description
;              This data item is the standard deviation of the
               out-of-plane distance for this atom.
;
    _item.name                  '_chem_comp_plane_atom.dist_esd'
    _item.mandatory_code          no
    _item_type.code               float
    _item_units.code              angstroms
     save_

####################
## CHEM_COMP_TOR ##
####################

save_chem_comp_tor
    _category.description
;              Data items in the CHEM_COMP_TOR category record details about
               the torsion angles in a chemical component. As torsion angles
               can have more than one target value, the target values are
               specified in the CHEM_COMP_TOR_VALUE category.
;
    _category.id                  chem_comp_tor
    _category.mandatory_code      no
    loop_
    _category_key.name          '_chem_comp_tor.comp_id'
                                '_chem_comp_tor.id'
    loop_
    _category_group.id           'inclusive_group'
                                 'chem_comp_group'
    loop_
    _category_examples.detail
    _category_examples.case
# - - - - - - - - - - - - - - - - - - - - - - - - - - - - - - - - - - - - - - -
;
    Example 1 - based on PDB entry 5HVP and laboratory records for the
                structure corresponding to PDB entry 5HVP.
;
;
    loop_
    _chem_comp_tor.comp_id
    _chem_comp_tor.id
    _chem_comp_tor.atom_id_1
    _chem_comp_tor.atom_id_2
    _chem_comp_tor.atom_id_3
    _chem_comp_tor.atom_id_4
      phe  phe_chi1   N    CA   CB   CG
      phe  phe_chi2   CA   CB   CG   CD1
      phe  phe_ring1  CB   CG   CD1  CE1
      phe  phe_ring2  CB   CG   CD2  CE2
      phe  phe_ring3  CG   CD1  CE1  CZ
      phe  phe_ring4  CD1  CE1  CZ   CE2
      phe  phe_ring5  CE1  CZ   CE2  CD2
;
# - - - - - - - - - - - - - - - - - - - - - - - - - - - - - - - - - - - - - - -
     save_

save__chem_comp_tor.atom_id_1
    _item_description.description
;              The ID of the first of the four atoms that define the torsion
               angle.

               This data item is a pointer to _chem_comp_atom.atom_id in the
               CHEM_COMP_ATOM category.
;
    _item.name                  '_chem_comp_tor.atom_id_1'
    _item.mandatory_code          yes
    loop_
    _item_dependent.dependent_name
                                '_chem_comp_tor.atom_id_2'
                                '_chem_comp_tor.atom_id_3'
                                '_chem_comp_tor.atom_id_4'
     save_

save__chem_comp_tor.atom_id_2
    _item_description.description
;              The ID of the second of the four atoms that define the torsion
               angle.

               This data item is a pointer to _chem_comp_atom.atom_id in the
               CHEM_COMP_ATOM category.
;
    _item.name                  '_chem_comp_tor.atom_id_2'
    _item.mandatory_code          yes
    loop_
    _item_dependent.dependent_name
                                '_chem_comp_tor.atom_id_1'
                                '_chem_comp_tor.atom_id_3'
                                '_chem_comp_tor.atom_id_4'
     save_

save__chem_comp_tor.atom_id_3
    _item_description.description
;              The ID of the third of the four atoms that define the torsion
               angle.

               This data item is a pointer to _chem_comp_atom.atom_id in the
               CHEM_COMP_ATOM category.
;
    _item.name                  '_chem_comp_tor.atom_id_3'
    _item.mandatory_code          yes
    loop_
    _item_dependent.dependent_name
                                '_chem_comp_tor.atom_id_1'
                                '_chem_comp_tor.atom_id_2'
                                '_chem_comp_tor.atom_id_4'
     save_

save__chem_comp_tor.atom_id_4
    _item_description.description
;              The ID of the fourth of the four atoms that define the torsion
               angle.

               This data item is a pointer to _chem_comp_atom.atom_id in the
               CHEM_COMP_ATOM category.
;
    _item.name                  '_chem_comp_tor.atom_id_4'
    _item.mandatory_code          yes
    loop_
    _item_dependent.dependent_name
                                '_chem_comp_tor.atom_id_1'
                                '_chem_comp_tor.atom_id_2'
                                '_chem_comp_tor.atom_id_3'
     save_

save__chem_comp_tor.id
    _item_description.description
;              The value of _chem_comp_tor.id must uniquely identify a
               record in the CHEM_COMP_TOR list.
;
    loop_
    _item.name
    _item.category_id
    _item.mandatory_code
               '_chem_comp_tor.id'            chem_comp_tor        yes
               '_chem_comp_tor_value.tor_id'  chem_comp_tor_value  yes
    loop_
    _item_linked.child_name
    _item_linked.parent_name
               '_chem_comp_tor_value.tor_id'  '_chem_comp_tor.id'
    _item_type.code               code
     save_

save__chem_comp_tor.comp_id
    _item_description.description
;              This data item is a pointer to _chem_comp.id in the CHEM_COMP
               category.
;
    _item.name                  '_chem_comp_tor.comp_id'
    _item.mandatory_code          yes
     save_

##########################
## CHEM_COMP_TOR_VALUE ##
##########################

save_chem_comp_tor_value
    _category.description
;              Data items in the CHEM_COMP_TOR_VALUE category record details
               about the target values for the torsion angles enumerated in the
               CHEM_COMP_TOR list. Target values may be specified as angles
               in degrees, as a distance between the first and fourth atoms, or
               both.
;
    _category.id                  chem_comp_tor_value
    _category.mandatory_code      no
    loop_
    _category_key.name          '_chem_comp_tor_value.tor_id'
                                '_chem_comp_tor_value.comp_id'
    loop_
    _category_group.id           'inclusive_group'
                                 'chem_comp_group'
    loop_
    _category_examples.detail
    _category_examples.case
# - - - - - - - - - - - - - - - - - - - - - - - - - - - - - - - - - - - - - - -
;
    Example 1 - based on PDB entry 5HVP and laboratory records for the
                structure corresponding to PDB entry 5HVP.
;
;
    loop_
    _chem_comp_tor_value.tor_id
    _chem_comp_tor_value.comp_id
    _chem_comp_tor_value.angle
    _chem_comp_tor_value.dist
      phe_chi1   phe  -60.0  2.88
      phe_chi1   phe  180.0  3.72
      phe_chi1   phe   60.0  2.88
      phe_chi2   phe   90.0  3.34
      phe_chi2   phe  -90.0  3.34
      phe_ring1  phe  180.0  3.75
      phe_ring2  phe  180.0  3.75
      phe_ring3  phe    0.0  2.80
      phe_ring4  phe    0.0  2.80
      phe_ring5  phe    0.0  2.80
;
# - - - - - - - - - - - - - - - - - - - - - - - - - - - - - - - - - - - - - - -
     save_

save__chem_comp_tor_value.comp_id
    _item_description.description
;              This data item is a pointer to _chem_comp_atom.comp_id in the
               CHEM_COMP_ATOM category.
;
    _item.name                  '_chem_comp_tor_value.comp_id'
    _item.mandatory_code          yes
     save_

save__chem_comp_tor_value.tor_id
    _item_description.description
;              This data item is a pointer to _chem_comp_tor.id in the
               CHEM_COMP_TOR category.
;
    _item.name                  '_chem_comp_tor_value.tor_id'
    _item.mandatory_code          yes
     save_

save__chem_comp_tor_value.angle
    _item_description.description
;              A value that should be taken as a potential target value for the
               torsion angle associated with the specified atoms, expressed in
               degrees.
;
    _item.name                  '_chem_comp_tor_value.angle'
    _item.category_id             chem_comp_tor_value
    _item.mandatory_code          yes
    loop_
    _item_range.maximum
    _item_range.minimum           180.0    180.0
                                  180.0   -180.0
                                 -180.0   -180.0
    _item_related.related_name  '_chem_comp_tor_value.angle_esd'
    _item_related.function_code   associated_esd
    _item_type.code               float
    _item_type_conditions.code    esd
    _item_units.code              degrees
     save_

save__chem_comp_tor_value.angle_esd
    _item_description.description
;              The standard uncertainty (estimated standard deviation)
               of _chem_comp_tor_value.angle.
;
    _item.name                  '_chem_comp_tor_value.angle_esd'
    _item.category_id             chem_comp_tor_value
    _item.mandatory_code          yes
    loop_
    _item_range.maximum
    _item_range.minimum           180.0    180.0
                                  180.0   -180.0
                                 -180.0   -180.0
    _item_related.related_name  '_chem_comp_tor_value.angle'
    _item_related.function_code   associated_value
    _item_type.code               float
    _item_units.code              degrees
     save_

save__chem_comp_tor_value.dist
    _item_description.description
;              A value that should be taken as a potential target value for the
               torsion angle associated with the specified atoms, expressed as
               the distance between the atoms specified by
               _chem_comp_tor.atom_id_1 and _chem_comp_tor.atom_id_4 in the
               referenced record in the CHEM_COMP_TOR list. Note that the
               torsion angle cannot be fully specified by a distance (for
               instance, a torsion angle of -60  degree will yield the same
               distance as a 60 degree angle). However, the distance
               specification can be useful for refinement in situations
               in which the angle is already close to the desired value.
;
    _item.name                  '_chem_comp_tor_value.dist'
    _item.category_id             chem_comp_tor_value
    _item.mandatory_code          no
    loop_
    _item_range.maximum
    _item_range.minimum            .    0.0
                                  0.0   0.0
    _item_related.related_name  '_chem_comp_tor_value.dist_esd'
    _item_related.function_code   associated_esd
    _item_type.code               float
    _item_type_conditions.code    esd
    _item_units.code              angstroms
     save_

save__chem_comp_tor_value.dist_esd
    _item_description.description
;              The standard uncertainty (estimated standard deviation)
               of _chem_comp_tor_value.dist.
;
    _item.name                  '_chem_comp_tor_value.dist_esd'
    _item.category_id             chem_comp_tor_value
    _item.mandatory_code          no
    loop_
    _item_range.maximum
    _item_range.minimum            .    0.0
                                  0.0   0.0
    _item_related.related_name  '_chem_comp_tor_value.dist'
    _item_related.function_code   associated_value
    _item_type.code               float
    _item_units.code              angstroms
     save_

###############
## CHEM_LINK ##
###############

save_chem_link
    _category.description
;              Data items in the CHEM_LINK category give details about
               the links between chemical components.
;
    _category.id                  chem_link
    _category.mandatory_code      no
    _category_key.name          '_chem_link.id'
    loop_
    _category_group.id           'inclusive_group'
                                 'chem_link_group'
     save_

save__chem_link.id
    _item_description.description
;              The value of _chem_link.id must uniquely identify each
               item in the CHEM_LINK list.
;
    loop_
    _item.name
    _item.category_id
    _item.mandatory_code
               '_chem_link.id'                 chem_link         yes
               '_chem_link_angle.link_id'      chem_link_angle   yes
               '_chem_link_bond.link_id'       chem_link_bond    yes
               '_chem_link_chir.link_id'       chem_link_chir    yes
               '_chem_link_plane.link_id'      chem_link_plane   yes
               '_chem_link_tor.link_id'        chem_link_tor     yes
               '_chem_comp_link.link_id'       chem_comp_link    yes
               '_entity_link.link_id'          entity_link       yes
    loop_
    _item_linked.child_name
    _item_linked.parent_name
               '_chem_link_angle.link_id'      '_chem_link.id'
               '_chem_link_bond.link_id'       '_chem_link.id'
               '_chem_link_chir.link_id'       '_chem_link.id'
               '_chem_link_plane.link_id'      '_chem_link.id'
               '_chem_link_tor.link_id'        '_chem_link.id'
               '_chem_comp_link.link_id'       '_chem_link.id'
               '_entity_link.link_id'          '_chem_link.id'
    _item_type.code               code
    loop_
    _item_examples.case          'peptide'
                                 'oligosaccharide 1,4'
                                 'DNA'
     save_

save__chem_link.details
    _item_description.description
;              A description of special aspects of a link between
               chemical components in the structure.
;
    _item.name                  '_chem_link.details'
    _item.category_id             chem_link
    _item.mandatory_code          no
    _item_type.code               text
     save_

#####################
## CHEM_LINK_ANGLE ##
#####################

save_chem_link_angle
    _category.description
;              Data items in the CHEM_LINK_ANGLE category record details
               about angles in a link between chemical components.
;
    _category.id                  chem_link_angle
    _category.mandatory_code      no
    loop_
    _category_key.name          '_chem_link_angle.link_id'
                                '_chem_link_angle.atom_id_1'
                                '_chem_link_angle.atom_id_2'
                                '_chem_link_angle.atom_id_3'
    loop_
    _category_group.id           'inclusive_group'
                                 'chem_link_group'
    loop_
    _category_examples.detail
    _category_examples.case
# - - - - - - - - - - - - - - - - - - - - - - - - - - - - - - - - - - - - - - -
;
    Example 1 - Engh & Huber parameters [Acta Cryst. (1991), A47,
                392-400] as interpreted by J. P. Priestle (1995). Consistent
                Stereochemical Dictionaries for Refinement and Model
                Building. CCP4 Daresbury Study Weekend,
                DL-CONF-95-001, ISSN 1358-6254. Warrington: Daresbury
                Laboratory.
;
;
    loop_
    _chem_link_angle.link_id
    _chem_link_angle.value_angle
    _chem_link_angle.value_angle_esd
    _chem_link_angle.atom_id_1
    _chem_link_angle.atom_1_comp_id
    _chem_link_angle.atom_id_2
    _chem_link_angle.atom_2_comp_id
    _chem_link_angle.atom_id_3
    _chem_link_angle.atom_3_comp_id
     PEPTIDE  111.2  2.8  N  1  CA 1  C  1
     PEPTIDE  120.8  1.7  CA 1  C  1  O  1
     PEPTIDE  116.2  2.0  CA 1  C  1  N  2
     PEPTIDE  123.0  1.6  O  1  C  1  N  2
     PEPTIDE  121.7  1.8  C  1  N  2  CA 2
;
# - - - - - - - - - - - - - - - - - - - - - - - - - - - - - - - - - - - - - - -
     save_

save__chem_link_angle.atom_1_comp_id
    _item_description.description
;              This data item indicates whether atom 1 is found in the first
               or the second of the two components connected by the link.
;
    _item.name                  '_chem_link_angle.atom_1_comp_id'
    _item.category_id             chem_link_angle
    _item.mandatory_code          no
    loop_
    _item_dependent.dependent_name
                                '_chem_link_angle.atom_2_comp_id'
                                '_chem_link_angle.atom_3_comp_id'
    loop_
    _item_enumeration.value
    _item_enumeration.detail      1  'the atom is in component 1'
                                  2  'the atom is in component 2'
    _item_type.code               ucode
     save_

save__chem_link_angle.atom_2_comp_id
    _item_description.description
;              This data item indicates whether atom 2 is found in the first
               or the second of the two components connected by the link.
;
    _item.name                  '_chem_link_angle.atom_2_comp_id'
    _item.category_id             chem_link_angle
    _item.mandatory_code          no
    loop_
    _item_dependent.dependent_name
                                '_chem_link_angle.atom_1_comp_id'
                                '_chem_link_angle.atom_3_comp_id'
    loop_
    _item_enumeration.value
    _item_enumeration.detail      1  'the atom is in component 1'
                                  2  'the atom is in component 2'
    _item_type.code               ucode
     save_

save__chem_link_angle.atom_3_comp_id
    _item_description.description
;              This data item indicates whether atom 3 is found in the first
               or the second of the two components connected by the link.
;
    _item.name                  '_chem_link_angle.atom_3_comp_id'
    _item.category_id             chem_link_angle
    _item.mandatory_code          no
    loop_
    _item_dependent.dependent_name
                                '_chem_link_angle.atom_1_comp_id'
                                '_chem_link_angle.atom_2_comp_id'
    loop_
    _item_enumeration.value
    _item_enumeration.detail      1  'the atom is in component 1'
                                  2  'the atom is in component 2'
    _item_type.code               ucode
     save_

save__chem_link_angle.atom_id_1
    _item_description.description
;              The ID of the first of the three atoms that define the angle.

               An atom with this ID must exist in the component of the type
               specified by _chem_comp_link.type_comp_1 (or
               _chem_comp_link.type_comp_2, where the appropriate data item
               is indicated by the value of _chem_comp_angle.atom_1_comp_id).
;
    _item.name                  '_chem_link_angle.atom_id_1'
    _item.category_id             chem_link_angle
    _item.mandatory_code          yes
    loop_
    _item_dependent.dependent_name
                                '_chem_link_angle.atom_id_2'
                                '_chem_link_angle.atom_id_3'
    _item_type.code               code
     save_

save__chem_link_angle.atom_id_2
    _item_description.description
;              The ID of the second of the three atoms that define the angle.
               The second atom is taken to be the apex of the angle.

               An atom with this ID must exist in the component of the type
               specified by _chem_comp_link.type_comp_1 (or
               _chem_comp_link.type_comp_2, where the appropriate data item
               is indicated by the value of _chem_comp_angle.atom_2_comp_id).
;
    _item.name                  '_chem_link_angle.atom_id_2'
    _item.category_id             chem_link_angle
    _item.mandatory_code          yes
    loop_
    _item_dependent.dependent_name
                                '_chem_link_angle.atom_id_1'
                                '_chem_link_angle.atom_id_3'
    _item_type.code               code
     save_

save__chem_link_angle.atom_id_3
    _item_description.description
;              The ID of the third of the three atoms that define the angle.

               An atom with this ID must exist in the component of the type
               specified by _chem_comp_link.type_comp_1 (or
               _chem_comp_link.type_comp_2, where the appropriate data item
              is indicated by the value of _chem_comp_angle.atom_3_comp_id).
;
    _item.name                  '_chem_link_angle.atom_id_3'
    _item.category_id             chem_link_angle
    _item.mandatory_code          yes
    loop_
    _item_dependent.dependent_name
                                '_chem_link_angle.atom_id_1'
                                '_chem_link_angle.atom_id_2'
    _item_type.code               code
     save_

save__chem_link_angle.link_id
    _item_description.description
;              This data item is a pointer to _chem_link.id in the CHEM_LINK
               category.
;
    _item.name                  '_chem_link_angle.link_id'
    _item.mandatory_code          yes
     save_

save__chem_link_angle.value_angle
    _item_description.description
;              The value that should be taken as the target value for the angle
               associated with the specified atoms, expressed in degrees.
;
    _item.name                  '_chem_link_angle.value_angle'
    _item.category_id             chem_link_angle
    _item.mandatory_code          no
    loop_
    _item_range.maximum
    _item_range.minimum           180.0   180.0
                                  180.0     0.0
                                    0.0     0.0
    _item_related.related_name  '_chem_link_angle.value_angle_esd'
    _item_related.function_code   associated_esd
    _item_type.code               float
    _item_type_conditions.code    esd
    _item_units.code              degrees
     save_

save__chem_link_angle.value_angle_esd
    _item_description.description
;              The standard uncertainty (estimated standard deviation)
               of _chem_link_angle.value_angle.
;
    _item.name                  '_chem_link_angle.value_angle_esd'
    _item.category_id             chem_link_angle
    _item.mandatory_code          no
    loop_
    _item_range.maximum
    _item_range.minimum           180.0   180.0
                                  180.0     0.0
                                    0.0     0.0
    _item_related.related_name  '_chem_link_angle.value_angle'
    _item_related.function_code   associated_value
    _item_type.code               float
    _item_units.code              degrees
     save_

save__chem_link_angle.value_dist
    _item_description.description
;              The value that should be taken as the target value for the angle
               associated with the specified atoms, expressed as the distance
               between the atoms specified by _chem_comp_angle.atom_id_1 and
               _chem_comp_angle.atom_id_3.
;
    _item.name                  '_chem_link_angle.value_dist'
    _item.category_id             chem_link_angle
    _item.mandatory_code          no
    loop_
    _item_range.maximum
    _item_range.minimum            .    0.0
                                  0.0   0.0
    _item_related.related_name  '_chem_link_angle.value_dist_esd'
    _item_related.function_code   associated_esd
    _item_type.code               float
    _item_type_conditions.code    esd
    _item_units.code              angstroms
     save_

save__chem_link_angle.value_dist_esd
    _item_description.description
;              The standard uncertainty (estimated standard deviation)
               of _chem_comp_angle.value_dist.
;
    _item.name                  '_chem_link_angle.value_dist_esd'
    _item.category_id             chem_link_angle
    _item.mandatory_code          no
    loop_
    _item_range.maximum
    _item_range.minimum            .    0.0
                                  0.0   0.0
    _item_related.related_name  '_chem_link_angle.value_dist'
    _item_related.function_code   associated_value
    _item_type.code               float
    _item_units.code              angstroms
     save_

####################
## CHEM_LINK_BOND ##
####################

save_chem_link_bond
    _category.description
;              Data items in the CHEM_LINK_BOND category record details about
               bonds in a link between components in the chemical structure.
;
    _category.id                  chem_link_bond
    _category.mandatory_code      no
    loop_
    _category_key.name          '_chem_link_bond.link_id'
                                '_chem_link_bond.atom_id_1'
                                '_chem_link_bond.atom_id_2'
    loop_
    _category_group.id           'inclusive_group'
                                 'chem_link_group'
    loop_
    _category_examples.detail
    _category_examples.case
# - - - - - - - - - - - - - - - - - - - - - - - - - - - - - - - - - - - - - - -
;
    Example 1 - Engh & Huber parameters [Acta Cryst. (1991), A47,
                392-400] as interpreted by J. P. Priestle (1995). Consistent
                Stereochemical Dictionaries for Refinement and Model
                Building. CCP4 Daresbury Study Weekend,
                DL-CONF-95-001, ISSN 1358-6254. Warrington: Daresbury
                Laboratory.
;
;
    loop_
    _chem_link_bond.link_id
    _chem_link_bond.value_dist
    _chem_link_bond.value_dist_esd
    _chem_link_bond.atom_id_1
    _chem_link_bond.atom_1_comp_id
    _chem_link_bond.atom_id_2
    _chem_link_bond.atom_2_comp_id
     PEPTIDE  1.458  0.019  N  1  CA 1
     PEPTIDE  1.525  0.021  CA 1  C  1
     PEPTIDE  1.329  0.014  C  1  N  2
     PEPTIDE  1.231  0.020  C  1  O  1
;
# - - - - - - - - - - - - - - - - - - - - - - - - - - - - - - - - - - - - - - -
     save_

save__chem_link_bond.atom_1_comp_id
    _item_description.description
;              This data item indicates whether atom 1 is found in the first
               or the second of the two components connected by the link.
;
    _item.name                  '_chem_link_bond.atom_1_comp_id'
    _item.category_id             chem_link_bond
    _item.mandatory_code          no
    loop_
    _item_dependent.dependent_name
                                '_chem_link_bond.atom_2_comp_id'
    loop_
    _item_enumeration.value
    _item_enumeration.detail      1  'the atom is in component 1'
                                  2  'the atom is in component 2'
    _item_type.code               ucode
     save_

save__chem_link_bond.atom_2_comp_id
    _item_description.description
;              This data item indicates whether atom 2 is found in the first
               or the second of the two chemical components connected by
[truncated: 2,304,722 more chars]
