# Supplementary material for: COD::CIF::Parser: an error-correcting CIF parser for the Perl language
Source: J Appl Crystallogr. 2016 Feb 1;49(Pt 1):292–301. doi: 10.1107/S1600576715022396 (PMC4762566; doi:10.1107/S1600576715022396)
Supplement: Supplementary file 3 [file j-49-00292-sup3.tgz › cod-tools-1.0/src/components/codcif/data/IUCr/CIFTEST_2.1/outs/vcif/ciftest7.result]

ERROR: Single-quoted character string does not terminate at line 6
ERROR: Unexpected string (longer) at line 7
ERROR: Unexpected string (a) at line 7
ERROR: Unexpected string (model) at line 7
ERROR: Unexpected string (file) at line 7
ERROR: Double-quoted character string does not terminate at line 8
ERROR: Single-quoted character string does not terminate at line 10
ERROR: Unexpected string (t) at line 11
ERROR: Unexpected string (abut) at line 11
ERROR: Unexpected string (white) at line 11
ERROR: Unexpected string (space!') at line 11
ERROR: Unexpected string (but) at line 17
ERROR: Unexpected string (here) at line 17
ERROR: Unexpected string (is) at line 17
ERROR: Unexpected string (an) at line 17
ERROR: Unexpected string (incorrectly) at line 17
ERROR: Unexpected string (indented) at line 17
ERROR: Unexpected string (text) at line 18
ERROR: Unexpected string (field) at line 18
ERROR: Unexpected string (;) at line 19
ERROR: Unexpected string (a) at line 25
ERROR: Unexpected string (parser) at line 25
ERROR: Unexpected string (should) at line 25
ERROR: Unexpected string (now) at line 25
ERROR: Unexpected string (complain) at line 25
