# Supplementary material for: COD::CIF::Parser: an error-correcting CIF parser for the Perl language
Source: J Appl Crystallogr. 2016 Feb 1;49(Pt 1):292–301. doi: 10.1107/S1600576715022396 (PMC4762566; doi:10.1107/S1600576715022396)
Supplement: Supplementary file 3 [file j-49-00292-sup3.tgz › cod-tools-1.0/src/components/codcif/data/IUCr/CIFTEST_2.1/outs/vcif/ciftest9.result]

ERROR: Number of loop elements not multiple of packetsize at line 27
ERROR: Value missing at line 27
ERROR: Value missing at line 27
ERROR: Value missing at line 27
ERROR: Unexpected string (B) at line 28
ERROR: Unexpected string (C) at line 28
ERROR: Unexpected string (D) at line 28
ERROR: Unexpected string (E) at line 28
ERROR: Unexpected string (F) at line 28
ERROR: Unexpected string (G) at line 28
ERROR: Unexpected string (H) at line 28
ERROR: Unexpected string (I) at line 28
ERROR: Unexpected string (J) at line 28
ERROR: Unexpected string (K) at line 28
ERROR: Unexpected string (L) at line 28
ERROR: Redundant loop_ keyword at line 31
ERROR: Unexpected string (6) at line 37
ERROR: Unexpected string (7) at line 37
ERROR: Unexpected string (8) at line 37
ERROR: Unexpected string (9) at line 37
ERROR: loop_ keyword not followed by dataname at line 39
ERROR: Unexpected string (B) at line 39
ERROR: Unexpected string (C) at line 39
ERROR: Unexpected string (D) at line 39
ERROR: Loop takes no data values before end of file
