# Supplementary material for: COD::CIF::Parser: an error-correcting CIF parser for the Perl language
Source: J Appl Crystallogr. 2016 Feb 1;49(Pt 1):292–301. doi: 10.1107/S1600576715022396 (PMC4762566; doi:10.1107/S1600576715022396)
Supplement: Supplementary file 3 [file j-49-00292-sup3.tgz › cod-tools-1.0/src/components/codcif/data/IUCr/CIFTEST_2.1/outs/ciffold/1ejg_out2.cif]

data_1EJG
#
loop_
_audit_author.name
'Jelsch, C.'
'Teeter, M.M.'
'Lamzin, V.'
'Pichon-Lesme, V.'
'Blessing, B.'
'Lecomte, C.'
#
_cell.entry_id           1EJG
_cell.length_a           40.824
_cell.length_b           18.498
_cell.length_c           22.371
_cell.angle_alpha        90.00
_cell.angle_beta         90.47
_cell.angle_gamma        90.00
_cell.Z_PDB              2
_cell.pdbx_unique_axis   ?
#
_database_PDB_matrix.entry_id          1EJG
_database_PDB_matrix.origx[1][1]       1.000000
_database_PDB_matrix.origx[1][2]       0.000000
_database_PDB_matrix.origx[1][3]       0.000000
_database_PDB_matrix.origx[2][1]       0.000000
_database_PDB_matrix.origx[2][2]       1.000000
_database_PDB_matrix.origx[2][3]       0.000000
_database_PDB_matrix.origx[3][1]       0.000000
_database_PDB_matrix.origx[3][2]       0.000000
_database_PDB_matrix.origx[3][3]       1.000000
_database_PDB_matrix.origx_vector[1]   0.00000
_database_PDB_matrix.origx_vector[2]   0.00000
_database_PDB_matrix.origx_vector[3]   0.00000
#
loop_
_database_PDB_rev.num
_database_PDB_rev.date
_database_PDB_rev.date_original
_database_PDB_rev.status
_database_PDB_rev.replaces
_database_PDB_rev.mod_type
1 2000-04-05 2000-03-02 ? 1EJG 0
2 2000-05-10 ?          ? 1EJG 1
3 2003-04-01 ?          ? 1EJG 1
#
loop_
_database_PDB_rev_record.rev_num
_database_PDB_rev_record.type
_database_PDB_rev_record.details
2 COMPND ?
2 ATOM   ?
3 JRNL   ?
#
_diffrn_detector.diffrn_id              1
_diffrn_detector.detector               'IMAGE PLATE'
_diffrn_detector.type                   MARRESEARCH
_diffrn_detector.pdbx_collection_date   1997-05-31
_diffrn_detector.details                ?
#
_diffrn_radiation.diffrn_id                        1
_diffrn_radiation.wavelength_id                    1
_diffrn_radiation.pdbx_monochromatic_or_laue_m_l   M
_diffrn_radiation.monochromator                    ?
_diffrn_radiation.pdbx_diffrn_protocol             'SINGLE WAVELENGTH'
_diffrn_radiation.pdbx_wavelength                  0.54
_diffrn_radiation.pdbx_wavelength_list             ?
#
_diffrn_source.diffrn_id                   1
_diffrn_source.source                      SYNCHROTRON
_diffrn_source.type                        'EMBL/DESY, HAMBURG BEAMLINE BW7A'
_diffrn_source.pdbx_synchrotron_site       'EMBL/DESY, HAMBU'
_diffrn_source.pdbx_synchrotron_beamline   BW7A
#
_exptl.entry_id          1EJG
_exptl.method            'X-RAY DIFFRACTION'
_exptl.crystals_number   1
#
_exptl_crystal.id                    1
_exptl_crystal.density_meas          ?
_exptl_crystal.density_Matthews      1.40
_exptl_crystal.density_percent_sol   30.0
_exptl_crystal.description           ?
#
_pdbx_xplor_file.serial_no    1
_pdbx_xplor_file.param_file   'SHELXL97 DICTIONARY'
_pdbx_xplor_file.topol_file   ?
#
loop_
_pdbx_database_related.db_name
_pdbx_database_related.db_id
_pdbx_database_related.details
PDB 1CBN 'Crambin at 130K and 0.83 A. Two sequence forms.'
PDB 1CRN 'crambin at 1.5 A and room temperature. Two sequence forms.'
PDB 1AB1 'Crambin at 150 K in the pure Ser22/Ile25 sequence forms.'
PDB 1CNR
'Crambin at 150K and 1.05 A resolution. Pure Pro22/Leu25 form of crambin.'
#
_refine.entry_id                               1EJG
_refine.ls_number_reflns_obs                   100989
_refine.ls_number_reflns_all                   ?
_refine.pdbx_ls_sigma_I                        ?
_refine.pdbx_ls_sigma_F                        0.000
_refine.pdbx_data_cutoff_high_absF             ?
_refine.pdbx_data_cutoff_low_absF              ?
_refine.pdbx_data_cutoff_high_rms_absF         ?
_refine.ls_d_res_low                           22.37
_refine.ls_d_res_high                          0.54
_refine.ls_percent_reflns_obs                  97.6
_refine.ls_R_factor_obs                        ?
_refine.ls_R_factor_all                        ?
_refine.ls_R_factor_R_work                     0.09
_refine.ls_R_factor_R_free                     0.094
_refine.ls_R_factor_R_free_error               ?
_refine.ls_R_factor_R_free_error_details       ?
_refine.ls_percent_reflns_R_free               5.0
_refine.ls_number_reflns_R_free                11220
_refine.ls_number_parameters                   ?
_refine.ls_number_restraints                   ?
_refine.occupancy_min                          ?
_refine.occupancy_max                          ?
_refine.B_iso_mean                             ?
_refine.aniso_B[1][1]                          ?
_refine.aniso_B[2][2]                          ?
_refine.aniso_B[3][3]                          ?
_refine.aniso_B[1][2]                          ?
_refine.aniso_B[1][3]                          ?
_refine.aniso_B[2][3]                          ?
_refine.solvent_model_details                  ?
_refine.solvent_model_param_ksol               ?
_refine.solvent_model_param_bsol               ?
_refine.pdbx_ls_cross_valid_method             ?
_refine.details
;\
SHELX97 FOLLOWED BY MOLLY (N.K.HANSEN & P.COPPENS ACTA CRYSTALLOGR. A34, \
909-921) REFINEMENT OF ELECTRON DENSITY.
;
_refine.pdbx_starting_model                    ?
_refine.pdbx_method_to_determine_struct        ?
_refine.pdbx_isotropic_thermal_model           ?
_refine.pdbx_stereochemistry_target_values     ?
_refine.pdbx_stereochem_target_val_spec_case   ?
_refine.pdbx_R_Free_selection_details          '1 REFLECTION OUT OF 20'
_refine.pdbx_overall_ESU_R_Free                ?
_refine.ls_redundancy_reflns_obs               ?
_refine.B_iso_min                              ?
_refine.B_iso_max                              ?
#
loop_
_refine_ls_restr.type
_refine_ls_restr.dev_ideal
_refine_ls_restr.dev_ideal_target
_refine_ls_restr.weight
_refine_ls_restr.number
o_bond_d                0.023 ? ? ?
o_bond_d_na             ?     ? ? ?
o_bond_d_prot           ?     ? ? ?
o_angle_d               ?     ? ? ?
o_angle_d_na            ?     ? ? ?
o_angle_d_prot          ?     ? ? ?
o_angle_deg             2.7   ? ? ?
o_angle_deg_na          ?     ? ? ?
o_angle_deg_prot        ?     ? ? ?
o_dihedral_angle_d      ?     ? ? ?
o_dihedral_angle_d_na   ?     ? ? ?
o_dihedral_angle_d_prot ?     ? ? ?
o_improper_angle_d      ?     ? ? ?
o_improper_angle_d_na   ?     ? ? ?
o_improper_angle_d_prot ?     ? ? ?
o_mcbond_it             ?     ? ? ?
o_mcangle_it            ?     ? ? ?
o_scbond_it             ?     ? ? ?
o_scangle_it            ?     ? ? ?
#
_refine_ls_restr_ncs.dom_id              1
_refine_ls_restr_ncs.ncs_model_details   ?
_refine_ls_restr_ncs.rms_dev_position    ?
_refine_ls_restr_ncs.weight_position     ?
_refine_ls_restr_ncs.rms_dev_B_iso       ?
_refine_ls_restr_ncs.weight_B_iso        ?
#
_refine_ls_shell.pdbx_total_number_of_bins_used   ?
_refine_ls_shell.d_res_high                       0.54
_refine_ls_shell.d_res_low                        0.57
_refine_ls_shell.number_reflns_R_work             17547
_refine_ls_shell.R_factor_R_work                  0.197
_refine_ls_shell.percent_reflns_obs               ?
_refine_ls_shell.R_factor_R_free                  0.205
_refine_ls_shell.R_factor_R_free_error            ?
_refine_ls_shell.percent_reflns_R_free            5.0
_refine_ls_shell.number_reflns_R_free             ?
_refine_ls_shell.redundancy_reflns_obs            ?
_refine_ls_shell.number_reflns_all                ?
_refine_ls_shell.number_reflns_obs                ?
#
_reflns.entry_id                     1EJG
_reflns.observed_criterion_sigma_I   3.000
_reflns.observed_criterion_sigma_F   ?
_reflns.d_resolution_low             50.000
_reflns.d_resolution_high            0.540
_reflns.number_obs                   79868
_reflns.number_all                   ?
_reflns.percent_possible_obs         97.6
_reflns.pdbx_Rmerge_I_obs            0.055
_reflns.pdbx_Rsym_value              ?
_reflns.pdbx_netI_over_av_sigmaI     8.2000
_reflns.B_iso_Wilson_estimate        2.80
_reflns.pdbx_redundancy              4.500
_reflns.R_free_details               ?
_reflns.limit_h_max                  ?
_reflns.limit_h_min                  ?
_reflns.limit_k_max                  ?
_reflns.limit_k_min                  ?
_reflns.limit_l_max                  ?
_reflns.limit_l_min                  ?
_reflns.observed_criterion_F_max     ?
_reflns.observed_criterion_F_min     ?
#
_reflns_shell.d_res_high             0.54
_reflns_shell.d_res_low              0.55
_reflns_shell.percent_possible_all   100.0
_reflns_shell.Rmerge_I_obs           0.1476
_reflns_shell.pdbx_Rsym_value        ?
_reflns_shell.meanI_over_sigI_obs    ?
_reflns_shell.pdbx_redundancy        3.80
_reflns_shell.percent_possible_obs   ?
_reflns_shell.number_unique_all      ?
#
_struct_keywords.entry_id        1EJG
_struct_keywords.pdbx_keywords   'PLANT PROTEIN'
_struct_keywords.text
'VALENCE ELECTRON DENSITY, MULTI-SUBSTATE, MULTIPOLE REFINEMENT'
#
_struct_ref.id                         1
_struct_ref.db_name                    SWS
_struct_ref.db_code                    CRAM_CRAAB
_struct_ref.entity_id                  1
_struct_ref.pdbx_seq_one_letter_code   ?
_struct_ref.pdbx_align_begin           ?
_struct_ref.biol_id                    .
_struct_ref.pdbx_db_accession          ?
#
_symmetry.entry_id                         1EJG
_symmetry.space_group_name_H-M             'P 1 21 1'
_symmetry.pdbx_full_space_group_name_H-M   ?
_symmetry.cell_setting                     ?
_symmetry.Int_Tables_number                ?
#
_entry.id   1EJG
#
_struct_biol.id   1
#
loop_
_database_PDB_remark.id
_database_PDB_remark.text
2
;
RESOLUTION. 0.54 ANGSTROM.
;
3
;
REFINEMENT.
  PROGRAM     : MOLLY
  AUTHORS     : JONES,ZOU,COWAN,KJELDGAARD

 DATA USED IN REFINEMENT.
  RESOLUTION RANGE HIGH (ANGSTROMS) : 0.54
  RESOLUTION RANGE LOW  (ANGSTROMS) : 22.37
  DATA CUTOFF            (SIGMA(F)) : 0.000
  DATA CUTOFF HIGH         (ABS(F)) : NULL
  DATA CUTOFF LOW          (ABS(F)) : NULL
  COMPLETENESS (WORKING+TEST)   (%) : 97.6
  NUMBER OF REFLECTIONS             : 100989


 FIT TO DATA USED IN REFINEMENT.
  CROSS-VALIDATION METHOD          : NULL
  FREE R VALUE TEST SET SELECTION  : 1 REFLECTION OUT OF 20
  R VALUE            (WORKING SET) : 0.090
  FREE R VALUE                     : 0.094
  FREE R VALUE TEST SET SIZE   (%) : 5.0
  FREE R VALUE TEST SET COUNT      : 11220
  ESTIMATED ERROR OF FREE R VALUE  : NULL

 FIT IN THE HIGHEST RESOLUTION BIN.
  TOTAL NUMBER OF BINS USED           : NULL
  BIN RESOLUTION RANGE HIGH       (A) : 0.54
  BIN RESOLUTION RANGE LOW        (A) : 0.57
  BIN COMPLETENESS (WORKING+TEST) (%) : NULL
  REFLECTIONS IN BIN    (WORKING SET) : 17547
  BIN R VALUE           (WORKING SET) : 0.197
  BIN FREE R VALUE                    : 0.205
  BIN FREE R VALUE TEST SET SIZE  (%) : 5.0
  BIN FREE R VALUE TEST SET COUNT     : NULL
  ESTIMATED ERROR OF BIN FREE R VALUE : NULL

 NUMBER OF NON-HYDROGEN ATOMS USED IN REFINEMENT.
  PROTEIN ATOMS            : 831
  NUCLEIC ACID ATOMS       : 0
  HETEROGEN ATOMS          : 0
  SOLVENT ATOMS            : 0

 B VALUES.
  FROM WILSON PLOT           (A**2) : 2.80
  MEAN B VALUE      (OVERALL, A**2) : NULL
  OVERALL ANISOTROPIC B VALUE.
   B11 (A**2) : NULL
   B22 (A**2) : NULL
   B33 (A**2) : NULL
   B12 (A**2) : NULL
   B13 (A**2) : NULL
   B23 (A**2) : NULL

 ESTIMATED COORDINATE ERROR.
  ESD FROM LUZZATI PLOT        (A) : NULL
  ESD FROM SIGMAA              (A) : NULL
  LOW RESOLUTION CUTOFF        (A) : NULL

 CROSS-VALIDATED ESTIMATED COORDINATE ERROR.
  ESD FROM C-V LUZZATI PLOT    (A) : NULL
  ESD FROM C-V SIGMAA          (A) : NULL

 RMS DEVIATIONS FROM IDEAL VALUES.
  BOND LENGTHS                 (A) : 0.023
  BOND ANGLES            (DEGREES) : 2.7
  DIHEDRAL ANGLES        (DEGREES) : NULL
  IMPROPER ANGLES        (DEGREES) : NULL

 ISOTROPIC THERMAL MODEL : NULL

 ISOTROPIC THERMAL FACTOR RESTRAINTS.    RMS    SIGMA
  MAIN-CHAIN BOND              (A**2) : NULL  ; NULL
  MAIN-CHAIN ANGLE             (A**2) : NULL  ; NULL
  SIDE-CHAIN BOND              (A**2) : NULL  ; NULL
  SIDE-CHAIN ANGLE             (A**2) : NULL  ; NULL


 NCS MODEL : NULL

 NCS RESTRAINTS.                         RMS   SIGMA/WEIGHT
  GROUP  1  POSITIONAL            (A) : NULL  ; NULL
  GROUP  1  B-FACTOR           (A**2) : NULL  ; NULL

 PARAMETER FILE  1  : SHELXL97 DICTIONARY
 TOPOLOGY FILE  1   : NULL

 OTHER REFINEMENT REMARKS: SHELX97 FOLLOWED BY MOLLY
 (N.K.HANSEN & P.COPPENS ACTA CRYSTALLOGR. A34, 909-921)
 REFINEMENT OF ELECTRON DENSITY.
;
4
;
1EJG COMPLIES WITH FORMAT V. 2.3, 09-JULY-1998
;
100
;
THIS ENTRY HAS BEEN PROCESSED BY RCSB ON 06-MAR-2000.
THE RCSB ID CODE IS RCSB010638.
;
200
;
EXPERIMENTAL DETAILS
 EXPERIMENT TYPE                : X-RAY DIFFRACTION
 DATE OF DATA COLLECTION        : 31-MAY-1997
 TEMPERATURE           (KELVIN) : 100.0
 PH                             : 7.00
 NUMBER OF CRYSTALS USED        : 1

 SYNCHROTRON              (Y/N) : Y
 RADIATION SOURCE               : EMBL/DESY, HAMBURG
 BEAMLINE                       : BW7A
 X-RAY GENERATOR MODEL          : NULL
 MONOCHROMATIC OR LAUE    (M/L) : M
 WAVELENGTH OR RANGE        (A) : 0.54
 MONOCHROMATOR                  : NULL
 OPTICS                         : NULL

 DETECTOR TYPE                  : IMAGE PLATE
 DETECTOR MANUFACTURER          : MARRESEARCH
 INTENSITY-INTEGRATION SOFTWARE : DENZO
 DATA SCALING SOFTWARE          : DREAR

 NUMBER OF UNIQUE REFLECTIONS   : 79868
 RESOLUTION RANGE HIGH      (A) : 0.540
 RESOLUTION RANGE LOW       (A) : 50.000
 REJECTION CRITERIA  (SIGMA(I)) : 3.000

OVERALL.
 COMPLETENESS FOR RANGE     (%) : 97.6
 DATA REDUNDANCY                : 4.500
 R MERGE                    (I) : 0.05500
 R SYM                      (I) : NULL
 <I/SIGMA(I)> FOR THE DATA SET  : 8.2000

IN THE HIGHEST RESOLUTION SHELL.
 HIGHEST RESOLUTION SHELL, RANGE HIGH (A) : 0.54
 HIGHEST RESOLUTION SHELL, RANGE LOW  (A) : 0.55
 COMPLETENESS FOR SHELL     (%) : 100.0
 DATA REDUNDANCY IN SHELL       : 3.80
 R MERGE FOR SHELL          (I) : 0.14760
 R SYM FOR SHELL            (I) : NULL
 <I/SIGMA(I)> FOR SHELL         : NULL

DIFFRACTION PROTOCOL: SINGLE WAVELENGTH
METHOD USED TO DETERMINE THE STRUCTURE: NULL
SOFTWARE USED: ALREADY SOLVED
STARTING MODEL: NULL

REMARK: NULL
;
280
;
CRYSTAL
SOLVENT CONTENT, VS   (%): 30.0
MATTHEWS COEFFICIENT, VM (ANGSTROMS**3/DA): 1.40

CRYSTALLIZATION CONDITIONS: THE PROTEIN (40 MG/ML IN 80%
 ETHANOL) IS EQUILIBRATED AGAINST 60% ETHANOL. NOT
 BUFFERED.
;
290
;
CRYSTALLOGRAPHIC SYMMETRY
SYMMETRY OPERATORS FOR SPACE GROUP: P 1 21 1

     SYMOP   SYMMETRY
    NNNMMM   OPERATOR
      1555   X,Y,Z
      2555   -X,1/2+Y,-Z

    WHERE NNN -> OPERATOR NUMBER
          MMM -> TRANSLATION VECTOR

CRYSTALLOGRAPHIC SYMMETRY TRANSFORMATIONS
THE FOLLOWING TRANSFORMATIONS OPERATE ON THE ATOM/HETATM
RECORDS IN THIS ENTRY TO PRODUCE CRYSTALLOGRAPHICALLY
RELATED MOLECULES.
  SMTRY1   1  1.000000  0.000000  0.000000        0.00000
  SMTRY2   1  0.000000  1.000000  0.000000        0.00000
  SMTRY3   1  0.000000  0.000000  1.000000        0.00000
  SMTRY1   2 -1.000000  0.000000  0.000000        0.00000
  SMTRY2   2  0.000000  1.000000  0.000000        9.24900
  SMTRY3   2  0.000000  0.000000 -1.000000        0.00000

REMARK: NULL
;
300
;
BIOMOLECULE: 1
THIS ENTRY CONTAINS THE CRYSTALLOGRAPHIC ASYMMETRIC UNIT
WHICH CONSISTS OF 1 CHAIN(S). SEE REMARK 350 FOR
INFORMATION ON GENERATING THE BIOLOGICAL MOLECULE(S).
;
350
;
GENERATING THE BIOMOLECULE
COORDINATES FOR A COMPLETE MULTIMER REPRESENTING THE KNOWN
BIOLOGICALLY SIGNIFICANT OLIGOMERIZATION STATE OF THE
MOLECULE CAN BE GENERATED BY APPLYING BIOMT TRANSFORMATIONS
GIVEN BELOW.  BOTH NON-CRYSTALLOGRAPHIC AND
CRYSTALLOGRAPHIC OPERATIONS ARE GIVEN.

BIOMOLECULE: 1
APPLY THE FOLLOWING TO CHAINS: A
  BIOMT1   1  1.000000  0.000000  0.000000        0.00000
  BIOMT2   1  0.000000  1.000000  0.000000        0.00000
  BIOMT3   1  0.000000  0.000000  1.000000        0.00000
;
500
;
GEOMETRY AND STEREOCHEMISTRY
SUBTOPIC: COVALENT BOND LENGTHS

THE STEREOCHEMICAL PARAMETERS OF THE FOLLOWING RESIDUES
HAVE VALUES WHICH DEVIATE FROM EXPECTED VALUES BY MORE
THAN 6*RMSD (M=MODEL NUMBER; RES=RESIDUE NAME; C=CHAIN
IDENTIFIER; SSEQ=SEQUENCE NUMBER; I=INSERTION CODE).

STANDARD TABLE:
FORMAT: (10X,I3,1X,2(A3,1X,A1,I4,A1,1X,A4,3X),F6.3)

EXPECTED VALUES: ENGH AND HUBER, 1991

 M RES CSSEQI ATM1   RES CSSEQI ATM2   DEVIATION
   PRO A  22   CG    PRO A  22   CB     0.156
;
900
;
RELATED ENTRIES
RELATED ID: 1CBN   RELATED DB: PDB
CRAMBIN AT 130K AND 0.83 A. TWO SEQUENCE FORMS.
RELATED ID: 1CRN   RELATED DB: PDB
CRAMBIN AT 1.5 A AND ROOM TEMPERATURE. TWO SEQUENCE FORMS.
RELATED ID: 1AB1   RELATED DB: PDB
CRAMBIN AT 150 K IN THE PURE SER22/ILE25 SEQUENCE FORMS.
RELATED ID: 1CNR   RELATED DB: PDB
CRAMBIN AT 150K AND 1.05 A RESOLUTION. PURE PRO22/LEU25
FORM OF CRAMBIN.
;
999
;
PRO/SER22:LEU/ILE25 ISOFORMS ARE MODELLED
AS ALTERNATE CONFORMERS IN COORDINATE RECORDS.
BECAUSE OF FORMAT RESTRICTIONS, ONLY PRO22/LEU25
ISOFORM IS REPRESENTED IN THE SEQUENCE RECORDS.

;
#
_diffrn.id                     1
_diffrn.ambient_temp           100.0
_diffrn.ambient_temp_details   ?
_diffrn.crystal_id             1
#
_struct_ref_seq.align_id                      1
_struct_ref_seq.ref_id                        1
_struct_ref_seq.pdbx_PDB_id_code              1EJG
_struct_ref_seq.pdbx_strand_id                A
_struct_ref_seq.seq_align_beg                 1
_struct_ref_seq.pdbx_seq_align_beg_ins_code   ?
_struct_ref_seq.seq_align_end                 46
_struct_ref_seq.pdbx_seq_align_end_ins_code   ?
_struct_ref_seq.pdbx_db_accession             P01542
_struct_ref_seq.db_align_beg                  1
_struct_ref_seq.pdbx_db_align_beg_ins_code    ?
_struct_ref_seq.db_align_end                  46
_struct_ref_seq.pdbx_db_align_end_ins_code    ?
_struct_ref_seq.pdbx_auth_seq_align_beg       1
_struct_ref_seq.pdbx_auth_seq_align_end       46
#
_pdbx_database_status.status_code                        REL
_pdbx_database_status.entry_id                           1EJG
_pdbx_database_status.recvd_deposit_form                 N
_pdbx_database_status.date_deposition_form               ?
_pdbx_database_status.recvd_coordinates                  Y
_pdbx_database_status.date_coordinates                   2000-03-01
_pdbx_database_status.recvd_struct_fact                  Y
_pdbx_database_status.date_struct_fact                   2000-03-01
_pdbx_database_status.recvd_internal_approval            ?
_pdbx_database_status.date_nmr_constraints               ?
_pdbx_database_status.recvd_manuscript                   N
_pdbx_database_status.date_manuscript                    ?
_pdbx_database_status.name_depositor                     ?
_pdbx_database_status.rcsb_annotator                     VP
_pdbx_database_status.recvd_author_approval              Y
_pdbx_database_status.date_author_approval               2000-03-09
_pdbx_database_status.recvd_initial_deposition_date      2000-03-02
_pdbx_database_status.date_submitted                     2000-03-02
_pdbx_database_status.author_release_status_code         HPUB
_pdbx_database_status.date_of_PDB_release                ?
_pdbx_database_status.date_hold_coordinates              ?
_pdbx_database_status.date_hold_struct_fact              ?
_pdbx_database_status.hold_for_publication               Y
_pdbx_database_status.date_hold_nmr_constraints          ?
_pdbx_database_status.dep_release_code_coordinates       'HOLD FOR PUBLICATION'
_pdbx_database_status.dep_release_code_struct_fact       'HOLD FOR PUBLICATION'
_pdbx_database_status.dep_release_code_nmr_constraints   .
_pdbx_database_status.pdb_date_of_author_approval        ?
_pdbx_database_status.deposit_site                       RCSB
_pdbx_database_status.process_site                       RCSB
_pdbx_database_status.author_approval_type               explicit
_pdbx_database_status.recvd_nmr_constraints              ?
_pdbx_database_status.dep_release_code_sequence          .
#
_exptl_crystal_grow.crystal_id      1
_exptl_crystal_grow.method          'VAPOR DIFFUSION, SITTING DROP'
_exptl_crystal_grow.temp            20
_exptl_crystal_grow.temp_details    ?
_exptl_crystal_grow.pH              7
_exptl_crystal_grow.pdbx_details
;\
The protein (40 mg/ml in 80% ethanol) is equilibrated against 60% ethanol. Not \
buffered., pH 7, VAPOR DIFFUSION, SITTING DROP, temperature 20K
;
_exptl_crystal_grow.pdbx_pH_range   ?
#
loop_
_pdbx_entity_name.entity_id
_pdbx_entity_name.name
_pdbx_entity_name.name_type
1 CRAMBIN         SWS-NAME
1 Thionin         SWS-KEYWORD
1 3D-structure    SWS-KEYWORD
1 'Plant defense' SWS-KEYWORD
#
loop_
_software.name
_software.classification
_software.version
_software.citation_id
SYNCHROTRON 'data collection' .      .
DREAR       'data reduction'  .      .
ALREADY     'model building'  SOLVED .
MOLLY       refinement        .      .
#
_diffrn_radiation_wavelength.id           1
_diffrn_radiation_wavelength.wavelength   0.54
_diffrn_radiation_wavelength.wt           1.0
#
_atom_sites.entry_id                    1EJG
_atom_sites.Cartn_transform_axes        ?
_atom_sites.fract_transf_matrix[1][1]   0.024495
_atom_sites.fract_transf_matrix[1][2]   0.000000
_atom_sites.fract_transf_matrix[1][3]   0.000201
_atom_sites.fract_transf_matrix[2][1]   0.000000
_atom_sites.fract_transf_matrix[2][2]   0.054060
_atom_sites.fract_transf_matrix[2][3]   0.000000
_atom_sites.fract_transf_matrix[3][1]   0.000000
_atom_sites.fract_transf_matrix[3][2]   0.000000
_atom_sites.fract_transf_matrix[3][3]   0.044702
_atom_sites.fract_transf_vector[1]      0.00000
_atom_sites.fract_transf_vector[2]      0.00000
_atom_sites.fract_transf_vector[3]      0.00000
#
_citation.id                        primary
_citation.title
;\
Accurate protein crystallography at ultra-high resolution: valence electron \
distribution in crambin.
;
_citation.journal_abbrev            Proc.Natl.Acad.Sci.USA
_citation.journal_volume            97
_citation.page_first                3171
_citation.page_last                 3176
_citation.year                      2000
_citation.journal_id_ASTM           PNASA6
_citation.country                   US
_citation.journal_id_ISSN           0027-8424
_citation.journal_id_CSD            0040
_citation.book_publisher            ?
_citation.pdbx_database_id_PubMed   10737790
_citation.pdbx_database_id_DOI      10.1073/pnas.97.7.3171
#
_computing.entry_id                           1EJG
_computing.data_collection                    SYNCHROTRON
_computing.data_reduction                     DREAR
_computing.structure_solution                 'ALREADY SOLVED'
_computing.structure_refinement               MOLLY
_computing.pdbx_structure_refinement_method   ?
#
#
loop_
_database_2.database_id
_database_2.database_code
PDB  1EJG
NDB  RCSB010638
RCSB RCSB010638
#
_entity.id                         1
_entity.type                       polymer
_entity.src_method                 nat
_entity.pdbx_description           'CRAMBIN (PRO22,SER22/LEU25,ILE25)'
_entity.formula_weight             4743.503
_entity.pdbx_number_of_molecules   1
_entity.details                    ?
_entity.pdbx_mutation              ?
_entity.pdbx_fragment              CRAMBIN
_entity.pdbx_ec                    ?
#
_entity_keywords.entity_id   1
_entity_keywords.text        ?
#
loop_
_entity_poly_seq.entity_id
_entity_poly_seq.num
_entity_poly_seq.mon_id
1 1  THR
1 2  THR
1 3  CYS
1 4  CYS
1 5  PRO
1 6  SER
1 7  ILE
1 8  VAL
1 9  ALA
1 10 ARG
1 11 SER
1 12 ASN
1 13 PHE
1 14 ASN
1 15 VAL
1 16 CYS
1 17 ARG
1 18 LEU
1 19 PRO
1 20 GLY
1 21 THR
1 22 PRO
1 23 GLU
1 24 ALA
1 25 LEU
1 26 CYS
1 27 ALA
1 28 THR
1 29 TYR
1 30 THR
1 31 GLY
1 32 CYS
1 33 ILE
1 34 ILE
1 35 ILE
1 36 PRO
1 37 GLY
1 38 ALA
1 39 THR
1 40 CYS
1 41 PRO
1 42 GLY
1 43 ASP
1 44 TYR
1 45 ALA
1 46 ASN
#
_entity_poly.entity_id                      1
_entity_poly.type                           polypeptide(L)
_entity_poly.nstd_linkage                   no
_entity_poly.nstd_monomer                   no
_entity_poly.pdbx_seq_one_letter_code
TTCCPSIVARSNFNVCRLPGTPEALCATYTGCIIIPGATCPGDYAN
_entity_poly.pdbx_seq_one_letter_code_can
TTCCPSIVARSNFNVCRLPGTPEALCATYTGCIIIPGATCPGDYAN
#
_entity_src_nat.entity_id                  1
_entity_src_nat.common_name                'ABYSSINIAN CRAMBE'
_entity_src_nat.pdbx_organism_scientific   'CRAMBE ABYSSINICA'
_entity_src_nat.genus                      ?
_entity_src_nat.species                    ?
_entity_src_nat.strain                     ?
_entity_src_nat.tissue                     ?
_entity_src_nat.tissue_fraction            ?
_entity_src_nat.pdbx_secretion             ?
_entity_src_nat.pdbx_fragment              ?
_entity_src_nat.pdbx_variant               ?
_entity_src_nat.pdbx_cell_line             ?
_entity_src_nat.pdbx_atcc                  ?
_entity_src_nat.pdbx_cellular_location     ?
_entity_src_nat.pdbx_organ                 ?
_entity_src_nat.pdbx_organelle             ?
_entity_src_nat.pdbx_cell                  ?
_entity_src_nat.pdbx_plasmid_name          ?
_entity_src_nat.pdbx_plasmid_details       ?
_entity_src_nat.details                    ?
#
loop_
_pdbx_poly_seq_scheme.asym_id
_pdbx_poly_seq_scheme.entity_id
_pdbx_poly_seq_scheme.seq_id
_pdbx_poly_seq_scheme.mon_id
_pdbx_poly_seq_scheme.ndb_seq_num
_pdbx_poly_seq_scheme.pdb_seq_num
_pdbx_poly_seq_scheme.auth_seq_num
_pdbx_poly_seq_scheme.pdb_mon_id
_pdbx_poly_seq_scheme.auth_mon_id
_pdbx_poly_seq_scheme.pdb_strand_id
_pdbx_poly_seq_scheme.pdb_ins_code
A 1 1  THR 1  1  1  THR THR A .
A 1 2  THR 2  2  2  THR THR A .
A 1 3  CYS 3  3  3  CYS CYS A .
A 1 4  CYS 4  4  4  CYS CYS A .
A 1 5  PRO 5  5  5  PRO PRO A .
A 1 6  SER 6  6  6  SER SER A .
A 1 7  ILE 7  7  7  ILE ILE A .
A 1 8  VAL 8  8  8  VAL VAL A .
A 1 9  ALA 9  9  9  ALA ALA A .
A 1 10 ARG 10 10 10 ARG ARG A .
A 1 11 SER 11 11 11 SER SER A .
A 1 12 ASN 12 12 12 ASN ASN A .
A 1 13 PHE 13 13 13 PHE PHE A .
A 1 14 ASN 14 14 14 ASN ASN A .
A 1 15 VAL 15 15 15 VAL VAL A .
A 1 16 CYS 16 16 16 CYS CYS A .
A 1 17 ARG 17 17 17 ARG ARG A .
A 1 18 LEU 18 18 18 LEU LEU A .
A 1 19 PRO 19 19 19 PRO PRO A .
A 1 20 GLY 20 20 20 GLY GLY A .
A 1 21 THR 21 21 21 THR THR A .
A 1 22 PRO 22 22 22 PRO PRO A .
A 1 23 GLU 23 23 23 GLU GLU A .
A 1 24 ALA 24 24 24 ALA ALA A .
A 1 25 LEU 25 25 25 LEU LEU A .
A 1 26 CYS 26 26 26 CYS CYS A .
A 1 27 ALA 27 27 27 ALA ALA A .
A 1 28 THR 28 28 28 THR THR A .
A 1 29 TYR 29 29 29 TYR TYR A .
A 1 30 THR 30 30 30 THR THR A .
A 1 31 GLY 31 31 31 GLY GLY A .
A 1 32 CYS 32 32 32 CYS CYS A .
A 1 33 ILE 33 33 33 ILE ILE A .
A 1 34 ILE 34 34 34 ILE ILE A .
A 1 35 ILE 35 35 35 ILE ILE A .
A 1 36 PRO 36 36 36 PRO PRO A .
A 1 37 GLY 37 37 37 GLY GLY A .
A 1 38 ALA 38 38 38 ALA ALA A .
A 1 39 THR 39 39 39 THR THR A .
A 1 40 CYS 40 40 40 CYS CYS A .
A 1 41 PRO 41 41 41 PRO PRO A .
A 1 42 GLY 42 42 42 GLY GLY A .
A 1 43 ASP 43 43 43 ASP ASP A .
A 1 44 TYR 44 44 44 TYR TYR A .
A 1 45 ALA 45 45 45 ALA ALA A .
A 1 46 ASN 46 46 46 ASN ASN A .
#
_refine_hist.cycle_id                         LAST
_refine_hist.pdbx_number_atoms_protein        831
_refine_hist.pdbx_number_atoms_nucleic_acid   0
_refine_hist.pdbx_number_atoms_ligand         0
_refine_hist.d_res_high                       0.54
_refine_hist.d_res_low                        22.37
#
_struct.entry_id             1EJG
_struct.title
'CRAMBIN AT ULTRA-HIGH RESOLUTION: VALENCE ELECTRON DENSITY.'
_struct.pdbx_descriptor      'CRAMBIN (PRO22,SER22/LEU25,ILE25)'
_struct.pdbx_model_details   ?
#
_struct_asym.id                            A
_struct_asym.pdbx_blank_PDB_chainid_flag   N
_struct_asym.pdbx_modified                 N
_struct_asym.entity_id                     1
_struct_asym.details                       ?
#
_struct_biol_gen.biol_id                        1
_struct_biol_gen.asym_id                        A
_struct_biol_gen.symmetry                       1_555
_struct_biol_gen.details                        ?
_struct_biol_gen.pdbx_full_symmetry_operation   x,y,z
#
loop_
_struct_conf.conf_type_id
_struct_conf.id
_struct_conf.pdbx_PDB_helix_id
_struct_conf.beg_label_comp_id
_struct_conf.beg_label_asym_id
_struct_conf.beg_label_seq_id
_struct_conf.pdbx_beg_PDB_ins_code
_struct_conf.end_label_comp_id
_struct_conf.end_label_asym_id
_struct_conf.end_label_seq_id
_struct_conf.pdbx_end_PDB_ins_code
_struct_conf.beg_auth_comp_id
_struct_conf.beg_auth_asym_id
_struct_conf.beg_auth_seq_id
_struct_conf.end_auth_comp_id
_struct_conf.end_auth_asym_id
_struct_conf.end_auth_seq_id
_struct_conf.pdbx_PDB_helix_class
_struct_conf.details
_struct_conf.pdbx_PDB_helix_length
HELX_P HELX_P1 1 SER A 6  ? LEU A 18 ? SER A 6  LEU A 18 1 ? 13
HELX_P HELX_P2 2 PRO A 22 ? GLY A 31 ? PRO A 22 GLY A 31 1 ? 10
#
_struct_conf_type.id          HELX_P
_struct_conf_type.criteria    ?
_struct_conf_type.reference   ?
#
loop_
_struct_conn.id
_struct_conn.conn_type_id
_struct_conn.pdbx_PDB_id
_struct_conn.ptnr1_label_asym_id
_struct_conn.ptnr1_label_comp_id
_struct_conn.ptnr1_label_seq_id
_struct_conn.ptnr1_label_atom_id
_struct_conn.pdbx_ptnr1_label_alt_id
_struct_conn.pdbx_ptnr1_PDB_ins_code
_struct_conn.pdbx_ptnr1_standard_comp_id
_struct_conn.ptnr1_symmetry
_struct_conn.ptnr2_label_asym_id
_struct_conn.ptnr2_label_comp_id
_struct_conn.ptnr2_label_seq_id
_struct_conn.ptnr2_label_atom_id
_struct_conn.pdbx_ptnr2_label_alt_id
_struct_conn.pdbx_ptnr2_PDB_ins_code
_struct_conn.ptnr1_auth_asym_id
_struct_conn.ptnr1_auth_comp_id
_struct_conn.ptnr1_auth_seq_id
_struct_conn.ptnr2_auth_asym_id
_struct_conn.ptnr2_auth_comp_id
_struct_conn.ptnr2_auth_seq_id
_struct_conn.ptnr2_symmetry
_struct_conn.pdbx_ptnr3_label_atom_id
_struct_conn.pdbx_ptnr3_label_seq_id
_struct_conn.pdbx_ptnr3_label_comp_id
_struct_conn.pdbx_ptnr3_label_asym_id
_struct_conn.pdbx_ptnr3_label_alt_id
_struct_conn.pdbx_ptnr3_PDB_ins_code
_struct_conn.details
disulf1 disulf ? A CYS 3  SG ? ? ? 1_555 A CYS 40 SG ? ? A CYS 3  A CYS 40
1_555 ? ? ? ? ? ? ?
disulf2 disulf ? A CYS 4  SG ? ? ? 1_555 A CYS 32 SG ? ? A CYS 4  A CYS 32
1_555 ? ? ? ? ? ? ?
disulf3 disulf ? A CYS 16 SG ? ? ? 1_555 A CYS 26 SG ? ? A CYS 16 A CYS 26
1_555 ? ? ? ? ? ? ?
#
_struct_conn_type.id          disulf
_struct_conn_type.criteria    ?
_struct_conn_type.reference   ?
#
_struct_sheet.id               A
_struct_sheet.type             ?
_struct_sheet.number_strands   2
_struct_sheet.details          ?
#
_struct_sheet_order.sheet_id     A
_struct_sheet_order.range_id_1   1
_struct_sheet_order.range_id_2   2
_struct_sheet_order.offset       ?
_struct_sheet_order.sense        anti-parallel
#
loop_
_struct_sheet_range.sheet_id
_struct_sheet_range.id
_struct_sheet_range.beg_label_comp_id
_struct_sheet_range.beg_label_asym_id
_struct_sheet_range.beg_label_seq_id
_struct_sheet_range.pdbx_beg_PDB_ins_code
_struct_sheet_range.end_label_comp_id
_struct_sheet_range.end_label_asym_id
_struct_sheet_range.end_label_seq_id
_struct_sheet_range.pdbx_end_PDB_ins_code
_struct_sheet_range.symmetry
_struct_sheet_range.beg_auth_comp_id
_struct_sheet_range.beg_auth_asym_id
_struct_sheet_range.beg_auth_seq_id
_struct_sheet_range.end_auth_comp_id
_struct_sheet_range.end_auth_asym_id
_struct_sheet_range.end_auth_seq_id
A 1 THR A 2  ? CYS A 3  ? ? THR A 2  CYS A 3
A 2 ILE A 33 ? ILE A 34 ? ? ILE A 33 ILE A 34
#
_pdbx_struct_sheet_hbond.sheet_id                A
_pdbx_struct_sheet_hbond.range_id_1              1
_pdbx_struct_sheet_hbond.range_id_2              2
_pdbx_struct_sheet_hbond.range_1_label_atom_id   O
_pdbx_struct_sheet_hbond.range_1_label_comp_id   CYS
_pdbx_struct_sheet_hbond.range_1_label_asym_id   A
_pdbx_struct_sheet_hbond.range_1_label_seq_id    3
_pdbx_struct_sheet_hbond.range_1_PDB_ins_code    ?
_pdbx_struct_sheet_hbond.range_1_auth_atom_id    O
_pdbx_struct_sheet_hbond.range_1_auth_comp_id    CYS
_pdbx_struct_sheet_hbond.range_1_auth_asym_id    A
_pdbx_struct_sheet_hbond.range_1_auth_seq_id     3
_pdbx_struct_sheet_hbond.range_2_label_atom_id   N
_pdbx_struct_sheet_hbond.range_2_label_comp_id   ILE
_pdbx_struct_sheet_hbond.range_2_label_asym_id   A
_pdbx_struct_sheet_hbond.range_2_label_seq_id    33
_pdbx_struct_sheet_hbond.range_2_PDB_ins_code    ?
_pdbx_struct_sheet_hbond.range_2_auth_atom_id    N
_pdbx_struct_sheet_hbond.range_2_auth_comp_id    ILE
_pdbx_struct_sheet_hbond.range_2_auth_asym_id    A
_pdbx_struct_sheet_hbond.range_2_auth_seq_id     33
#
loop_
_atom_type.symbol
N
C
O
H
S
#
loop_
_chem_comp.id
_chem_comp.type
_chem_comp.mon_nstd_flag
_chem_comp.name
_chem_comp.pdbx_synonyms
_chem_comp.formula
_chem_comp.formula_weight
THR 'L-peptide linking' y THREONINE       ? 'C4 H9 N1 O3'     119.120
CYS 'L-peptide linking' y CYSTEINE        ? 'C3 H7 N1 O2 S1'  121.154
PRO 'L-peptide linking' y PROLINE         ? 'C5 H10 N1 O2'    116.140
SER 'L-peptide linking' y SERINE          ? 'C3 H7 N1 O3'     105.093
ILE 'L-peptide linking' y ISOLEUCINE      ? 'C6 H13 N1 O2'    131.174
VAL 'L-peptide linking' y VALINE          ? 'C5 H11 N1 O2'    117.147
ALA 'L-peptide linking' y ALANINE         ? 'C3 H7 N1 O2'     89.094
ARG 'L-peptide linking' y ARGININE        ? 'C6 H15 N4 O2 1+' 175.210
ASN 'L-peptide linking' y ASPARAGINE      ? 'C4 H8 N2 O3'     132.119
PHE 'L-peptide linking' y PHENYLALANINE   ? 'C9 H11 N1 O2'    165.191
LEU 'L-peptide linking' y LEUCINE         ? 'C6 H13 N1 O2'    131.174
GLY 'L-peptide linking' y GLYCINE         ? 'C2 H5 N1 O2'     75.067
GLU 'L-peptide linking' y 'GLUTAMIC ACID' ? 'C5 H9 N1 O4'     147.130
TYR 'L-peptide linking' y TYROSINE        ? 'C9 H11 N1 O3'    181.191
ASP 'L-peptide linking' y 'ASPARTIC ACID' ? 'C4 H7 N1 O4'     133.104
#
loop_
_citation_author.citation_id
_citation_author.name
_citation_author.ordinal
primary 'Jelsch, C.'       1
primary 'Teeter, M.M.'     2
primary 'Lamzin, V.'       3
primary 'Pichon-Pesme, V.' 4
primary 'Blessing, R.H.'   5
primary 'Lecomte, C.'      6
#
loop_
_audit_conform.dict_name
_audit_conform.dict_version
_audit_conform.dict_location
cif_mm.dic   2.0.03 http://pdb.rutgers.edu/mmcif/dictionaries/ascii/cif_mm.dic
cif_pdbx.dic 0.8.07
http://pdb.rutgers.edu/mmcif/dictionaries/ascii/pdbx_exchange.dic
#
loop_
_audit.revision_id
_audit.creation_date
_audit.update_record
1 2000-04-05 'initial release'
2 2000-05-10 'adjusted to source and compound information, coordinates.'
3 2003-04-01 'adjusted to citation information.'
#
_pdbx_audit.entry_id          1EJG
_pdbx_audit.current_version   3
#
loop_
_atom_site.group_PDB
_atom_site.id
_atom_site.type_symbol
_atom_site.label_atom_id
_atom_site.label_alt_id
_atom_site.label_comp_id
_atom_site.label_asym_id
_atom_site.label_entity_id
_atom_site.label_seq_id
_atom_site.pdbx_PDB_ins_code
_atom_site.Cartn_x
_atom_site.Cartn_y
_atom_site.Cartn_z
_atom_site.occupancy
_atom_site.B_iso_or_equiv
_atom_site.Cartn_x_esd
_atom_site.Cartn_y_esd
_atom_site.Cartn_z_esd
_atom_site.occupancy_esd
_atom_site.B_iso_or_equiv_esd
_atom_site.auth_seq_id
_atom_site.auth_comp_id
_atom_site.auth_asym_id
_atom_site.auth_atom_id
_atom_site.pdbx_PDB_model_num
ATOM 1   N N     A THR A 1 1  ? 16.885 14.078 3.427  0.82 4.48  ? ? ? ? ? 1
THR A N    1
ATOM 2   N N     B THR A 1 1  ? 17.553 14.234 4.214  0.18 5.51  ? ? ? ? ? 1
THR A N    1
ATOM 3   C CA    A THR A 1 1  ? 16.938 12.834 4.234  0.82 3.12  ? ? ? ? ? 1
THR A CA   1
ATOM 4   C CA    B THR A 1 1  ? 16.985 12.901 4.228  0.18 16.71 ? ? ? ? ? 1
THR A CA   1
ATOM 5   C C     . THR A 1 1  ? 15.642 12.760 4.985  1.00 3.28  ? ? ? ? ? 1
THR A C    1
ATOM 6   O O     . THR A 1 1  ? 15.150 13.818 5.439  1.00 5.91  ? ? ? ? ? 1
THR A O    1
ATOM 7   C CB    A THR A 1 1  ? 18.103 12.875 5.202  0.82 4.05  ? ? ? ? ? 1
THR A CB   1
ATOM 8   C CB    B THR A 1 1  ? 17.983 11.950 4.917  0.18 8.95  ? ? ? ? ? 1
THR A CB   1
ATOM 9   O OG1   A THR A 1 1  ? 19.256 13.004 4.401  0.82 5.75  ? ? ? ? ? 1
THR A OG1  1
ATOM 10  O OG1   B THR A 1 1  ? 17.792 10.543 4.939  0.18 9.94  ? ? ? ? ? 1
THR A OG1  1
ATOM 11  C CG2   A THR A 1 1  ? 18.173 11.582 6.055  0.82 5.30  ? ? ? ? ? 1
THR A CG2  1
ATOM 12  C CG2   B THR A 1 1  ? 18.117 12.174 6.499  0.18 6.78  ? ? ? ? ? 1
THR A CG2  1
ATOM 13  H 1H    A THR A 1 1  ? 17.705 14.139 2.840  0.82 6.68  ? ? ? ? ? 1
THR A 1H   1
ATOM 14  H 1H    B THR A 1 1  ? 18.510 14.188 3.898  0.18 7.89  ? ? ? ? ? 1
THR A 1H   1
ATOM 15  H 2H    A THR A 1 1  ? 16.879 14.894 4.049  0.82 6.68  ? ? ? ? ? 1
THR A 2H   1
ATOM 16  H 2H    B THR A 1 1  ? 17.525 14.622 5.144  0.18 7.89  ? ? ? ? ? 1
THR A 2H   1
ATOM 17  H 3H    A THR A 1 1  ? 16.057 14.105 2.859  0.82 6.68  ? ? ? ? ? 1
THR A 3H   1
ATOM 18  H 3H    B THR A 1 1  ? 17.021 14.820 3.588  0.18 7.89  ? ? ? ? ? 1
THR A 3H   1
ATOM 19  H HA    A THR A 1 1  ? 17.013 11.969 3.577  0.82 3.83  ? ? ? ? ? 1
THR A HA   1
ATOM 20  H HA    B THR A 1 1  ? 16.841 12.569 3.191  0.18 6.31  ? ? ? ? ? 1
THR A HA   1
ATOM 21  H HB    A THR A 1 1  ? 17.995 13.758 5.848  0.82 4.83  ? ? ? ? ? 1
THR A HB   1
ATOM 22  H HB    B THR A 1 1  ? 18.972 12.139 4.475  0.18 6.31  ? ? ? ? ? 1
THR A HB   1
ATOM 23  H HG1   A THR A 1 1  ? 19.852 13.644 4.803  0.82 8.74  ? ? ? ? ? 1
THR A HG1  1
ATOM 24  H HG1   B THR A 1 1  ? 17.772 10.206 4.033  0.18 7.89  ? ? ? ? ? 1
THR A HG1  1
ATOM 25  H HG21  A THR A 1 1  ? 19.024 11.659 6.737  0.82 7.89  ? ? ? ? ? 1
THR A 1HG2 1
ATOM 26  H HG21  B THR A 1 1  ? 17.805 11.261 7.025  0.18 7.89  ? ? ? ? ? 1
THR A 1HG2 1
ATOM 27  H HG22  A THR A 1 1  ? 18.290 10.718 5.396  0.82 7.89  ? ? ? ? ? 1
THR A 2HG2 1
ATOM 28  H HG22  B THR A 1 1  ? 17.475 13.012 6.806  0.18 7.89  ? ? ? ? ? 1
THR A 2HG2 1
ATOM 29  H HG23  A THR A 1 1  ? 17.241 11.481 6.636  0.82 7.89  ? ? ? ? ? 1
THR A 3HG2 1
ATOM 30  H HG23  B THR A 1 1  ? 19.162 12.403 6.749  0.18 7.89  ? ? ? ? ? 1
THR A 3HG2 1
ATOM 31  N N     . THR A 1 2  ? 15.069 11.586 5.134  1.00 2.84  ? ? ? ? ? 2
THR A N    1
ATOM 32  C CA    A THR A 1 2  ? 13.856 11.498 5.932  0.67 2.54  ? ? ? ? ? 2
THR A CA   1
ATOM 33  C CA    B THR A 1 2  ? 13.843 11.266 5.843  0.33 2.68  ? ? ? ? ? 2
THR A CA   1
ATOM 34  C C     . THR A 1 2  ? 14.172 10.757 7.221  1.00 2.52  ? ? ? ? ? 2
THR A C    1
ATOM 35  O O     . THR A 1 2  ? 15.006 9.857  7.315  1.00 3.12  ? ? ? ? ? 2
THR A O    1
ATOM 36  C CB    A THR A 1 2  ? 12.785 10.742 5.129  0.67 4.28  ? ? ? ? ? 2
THR A CB   1
ATOM 37  C CB    B THR A 1 2  ? 13.014 10.211 5.070  0.33 6.00  ? ? ? ? ? 2
THR A CB   1
ATOM 38  O OG1   A THR A 1 2  ? 13.312 9.437  4.770  0.67 5.18  ? ? ? ? ? 2
THR A OG1  1
ATOM 39  O OG1   B THR A 1 2  ? 12.661 10.876 3.761  0.33 7.04  ? ? ? ? ? 2
THR A OG1  1
ATOM 40  C CG2   A THR A 1 2  ? 12.315 11.612 3.973  0.67 5.81  ? ? ? ? ? 2
THR A CG2  1
ATOM 41  C CG2   B THR A 1 2  ? 11.751 9.803  5.800  0.33 11.66 ? ? ? ? ? 2
THR A CG2  1
ATOM 42  H H     . THR A 1 2  ? 15.465 10.769 4.694  1.00 3.42  ? ? ? ? ? 2
THR A H    1
ATOM 43  H HA    A THR A 1 2  ? 13.508 12.532 6.154  0.67 3.05  ? ? ? ? ? 2
THR A HA   1
ATOM 44  H HA    B THR A 1 2  ? 13.237 12.147 5.938  0.33 3.42  ? ? ? ? ? 2
THR A HA   1
ATOM 45  H HB    A THR A 1 2  ? 11.925 10.594 5.819  0.67 5.10  ? ? ? ? ? 2
THR A HB   1
ATOM 46  H HB    B THR A 1 2  ? 13.558 9.302  4.866  0.33 7.43  ? ? ? ? ? 2
THR A HB   1
ATOM 47  H HG1   A THR A 1 2  ? 14.200 9.345  5.125  0.67 7.86  ? ? ? ? ? 2
THR A HG1  1
ATOM 48  H HG1   B THR A 1 2  ? 13.454 11.073 3.278  0.33 11.01 ? ? ? ? ? 2
THR A HG1  1
ATOM 49  H HG21  A THR A 1 2  ? 11.570 11.067 3.373  0.67 8.54  ? ? ? ? ? 2
THR A 1HG2 1
ATOM 50  H HG21  B THR A 1 2  ? 11.118 9.118  5.255  0.33 16.13 ? ? ? ? ? 2
THR A 1HG2 1
ATOM 51  H HG22  A THR A 1 2  ? 13.159 11.901 3.347  0.67 8.54  ? ? ? ? ? 2
THR A 2HG2 1
ATOM 52  H HG22  B THR A 1 2  ? 11.082 10.771 5.953  0.33 16.13 ? ? ? ? ? 2
THR A 2HG2 1
ATOM 53  H HG23  A THR A 1 2  ? 11.828 12.539 4.368  0.67 8.54  ? ? ? ? ? 2
THR A 3HG2 1
ATOM 54  H HG23  B THR A 1 2  ? 11.949 9.454  6.810  0.33 16.13 ? ? ? ? ? 2
THR A 3HG2 1
ATOM 55  N N     . CYS A 1 3  ? 13.438 11.192 8.264  1.00 2.26  ? ? ? ? ? 3
CYS A N    1
ATOM 56  C CA    . CYS A 1 3  ? 13.607 10.675 9.600  1.00 2.06  ? ? ? ? ? 3
CYS A CA   1
ATOM 57  C C     . CYS A 1 3  ? 12.210 10.413 10.164 1.00 1.94  ? ? ? ? ? 3
CYS A C    1
ATOM 58  O O     . CYS A 1 3  ? 11.324 11.246 9.996  1.00 2.78  ? ? ? ? ? 3
CYS A O    1
ATOM 59  C CB    . CYS A 1 3  ? 14.300 11.703 10.523 1.00 2.35  ? ? ? ? ? 3
CYS A CB   1
ATOM 60  S SG    . CYS A 1 3  ? 15.846 12.374 9.880  1.00 3.32  ? ? ? ? ? 3
CYS A SG   1
ATOM 61  H H     . CYS A 1 3  ? 12.743 11.906 8.104  1.00 2.71  ? ? ? ? ? 3
CYS A H    1
ATOM 62  H HA    . CYS A 1 3  ? 14.185 9.741  9.573  1.00 2.47  ? ? ? ? ? 3
CYS A HA   1
ATOM 63  H HB2   . CYS A 1 3  ? 13.605 12.535 10.703 1.00 2.81  ? ? ? ? ? 3
CYS A 1HB  1
ATOM 64  H HB3   . CYS A 1 3  ? 14.502 11.224 11.491 1.00 2.81  ? ? ? ? ? 3
CYS A 2HB  1
ATOM 65  N N     . CYS A 1 4  ? 12.015 9.277  10.850 1.00 1.74  ? ? ? ? ? 4
CYS A N    1
ATOM 66  C CA    . CYS A 1 4  ? 10.681 8.944  11.326 1.00 1.60  ? ? ? ? ? 4
CYS A CA   1
ATOM 67  C C     . CYS A 1 4  ? 10.683 8.745  12.838 1.00 1.63  ? ? ? ? ? 4
CYS A C    1
ATOM 68  O O     . CYS A 1 4  ? 11.651 8.272  13.418 1.00 2.08  ? ? ? ? ? 4
CYS A O    1
ATOM 69  C CB    . CYS A 1 4  ? 10.155 7.684  10.617 1.00 1.78  ? ? ? ? ? 4
CYS A CB   1
ATOM 70  S SG    . CYS A 1 4  ? 9.833  7.934  8.843  1.00 2.03  ? ? ? ? ? 4
CYS A SG   1
ATOM 71  H H     . CYS A 1 4  ? 12.789 8.657  11.035 1.00 2.08  ? ? ? ? ? 4
CYS A H    1
ATOM 72  H HA    . CYS A 1 4  ? 10.009 9.781  11.088 1.00 1.93  ? ? ? ? ? 4
CYS A HA   1
ATOM 73  H HB2   . CYS A 1 4  ? 10.891 6.876  10.734 1.00 2.14  ? ? ? ? ? 4
CYS A 1HB  1
ATOM 74  H HB3   . CYS A 1 4  ? 9.225  7.362  11.105 1.00 2.14  ? ? ? ? ? 4
CYS A 2HB  1
ATOM 75  N N     . PRO A 1 5  ? 9.546  9.093  13.475 1.00 1.64  ? ? ? ? ? 5
PRO A N    1
ATOM 76  C CA    . PRO A 1 5  ? 9.500  9.079  14.937 1.00 1.85  ? ? ? ? ? 5
PRO A CA   1
ATOM 77  C C     . PRO A 1 5  ? 9.373  7.688  15.546 1.00 2.01  ? ? ? ? ? 5
PRO A C    1
ATOM 78  O O     . PRO A 1 5  ? 9.640  7.542  16.748 1.00 3.15  ? ? ? ? ? 5
PRO A O    1
ATOM 79  C CB    . PRO A 1 5  ? 8.267  9.939  15.267 1.00 2.28  ? ? ? ? ? 5
PRO A CB   1
ATOM 80  C CG    . PRO A 1 5  ? 7.364  9.742  14.044 1.00 2.26  ? ? ? ? ? 5
PRO A CG   1
ATOM 81  C CD    . PRO A 1 5  ? 8.360  9.748  12.898 1.00 1.83  ? ? ? ? ? 5
PRO A CD   1
ATOM 82  H HA    . PRO A 1 5  ? 10.401 9.568  15.334 1.00 2.21  ? ? ? ? ? 5
PRO A HA   1
ATOM 83  H HB2   . PRO A 1 5  ? 7.773  9.587  16.184 1.00 2.72  ? ? ? ? ? 5
PRO A 1HB  1
ATOM 84  H HB3   . PRO A 1 5  ? 8.542  10.995 15.390 1.00 2.72  ? ? ? ? ? 5
PRO A 2HB  1
ATOM 85  H HG2   . PRO A 1 5  ? 6.823  8.787  14.098 1.00 2.70  ? ? ? ? ? 5
PRO A 1HG  1
ATOM 86  H HG3   . PRO A 1 5  ? 6.640  10.563 13.947 1.00 2.70  ? ? ? ? ? 5
PRO A 2HG  1
ATOM 87  H HD2   . PRO A 1 5  ? 7.976  9.183  12.037 1.00 2.19  ? ? ? ? ? 5
PRO A 1HD  1
ATOM 88  H HD3   . PRO A 1 5  ? 8.590  10.774 12.580 1.00 2.19  ? ? ? ? ? 5
PRO A 2HD  1
ATOM 89  N N     . SER A 1 6  ? 8.926  6.705  14.756 1.00 1.84  ? ? ? ? ? 6
SER A N    1
ATOM 90  C CA    . SER A 1 6  ? 8.755  5.347  15.231 1.00 1.70  ? ? ? ? ? 6
SER A CA   1
ATOM 91  C C     . SER A 1 6  ? 8.832  4.429  14.008 1.00 1.84  ? ? ? ? ? 6
SER A C    1
ATOM 92  O O     . SER A 1 6  ? 8.757  4.867  12.860 1.00 2.14  ? ? ? ? ? 6
SER A O    1
ATOM 93  C CB    . SER A 1 6  ? 7.409  5.161  15.930 1.00 1.78  ? ? ? ? ? 6
SER A CB   1
ATOM 94  O OG    . SER A 1 6  ? 6.371  5.265  14.953 1.00 2.15  ? ? ? ? ? 6
SER A OG   1
ATOM 95  H H     . SER A 1 6  ? 8.700  6.916  13.796 1.00 2.20  ? ? ? ? ? 6
SER A H    1
ATOM 96  H HA    . SER A 1 6  ? 9.567  5.098  15.928 1.00 2.03  ? ? ? ? ? 6
SER A HA   1
ATOM 97  H HB2   . SER A 1 6  ? 7.371  4.176  16.415 1.00 2.13  ? ? ? ? ? 6
SER A 1HB  1
ATOM 98  H HB3   . SER A 1 6  ? 7.277  5.932  16.702 1.00 2.13  ? ? ? ? ? 6
SER A 2HB  1
ATOM 99  H HG    . SER A 1 6  ? 5.560  4.870  15.300 1.00 3.21  ? ? ? ? ? 6
SER A HG   1
ATOM 100 N N     . ILE A 1 7  ? 8.936  3.129  14.302 1.00 2.20  ? ? ? ? ? 7
ILE A N    1
ATOM 101 C CA    A ILE A 1 7  ? 8.829  2.039  13.300 0.55 2.58  ? ? ? ? ? 7
ILE A CA   1
ATOM 102 C CA    B ILE A 1 7  ? 9.104  2.209  13.197 0.45 2.14  ? ? ? ? ? 7
ILE A CA   1
ATOM 103 C C     A ILE A 1 7  ? 7.559  2.141  12.460 0.55 2.53  ? ? ? ? ? 7
ILE A C    1
ATOM 104 C C     B ILE A 1 7  ? 7.839  2.105  12.369 0.45 2.15  ? ? ? ? ? 7
ILE A C    1
ATOM 105 O O     A ILE A 1 7  ? 7.573  2.124  11.205 0.55 2.78  ? ? ? ? ? 7
ILE A O    1
ATOM 106 O O     B ILE A 1 7  ? 7.990  2.102  11.154 0.45 2.53  ? ? ? ? ? 7
ILE A O    1
ATOM 107 C CB    A ILE A 1 7  ? 8.928  0.644  13.932 0.55 3.24  ? ? ? ? ? 7
ILE A CB   1
ATOM 108 C CB    B ILE A 1 7  ? 9.491  0.865  13.815 0.45 2.71  ? ? ? ? ? 7
ILE A CB   1
ATOM 109 C CG1   A ILE A 1 7  ? 10.309 0.385  14.573 0.55 5.58  ? ? ? ? ? 7
ILE A CG1  1
ATOM 110 C CG1   B ILE A 1 7  ? 10.981 0.969  14.362 0.45 3.52  ? ? ? ? ? 7
ILE A CG1  1
ATOM 111 C CG2   A ILE A 1 7  ? 8.510  -0.464 12.908 0.55 4.24  ? ? ? ? ? 7
ILE A CG2  1
ATOM 112 C CG2   B ILE A 1 7  ? 9.389  -0.211 12.797 0.45 4.65  ? ? ? ? ? 7
ILE A CG2  1
ATOM 113 C CD1   A ILE A 1 7  ? 11.430 0.295  13.473 0.55 7.60  ? ? ? ? ? 7
ILE A CD1  1
ATOM 114 C CD1   B ILE A 1 7  ? 11.345 -0.312 15.110 0.45 4.98  ? ? ? ? ? 7
ILE A CD1  1
ATOM 115 H H     . ILE A 1 7  ? 9.078  2.878  15.269 1.00 2.65  ? ? ? ? ? 7
ILE A H    1
ATOM 116 H HA    A ILE A 1 7  ? 9.714  2.123  12.623 0.55 3.11  ? ? ? ? ? 7
ILE A HA   1
ATOM 117 H HA    B ILE A 1 7  ? 9.909  2.595  12.552 0.45 2.54  ? ? ? ? ? 7
ILE A HA   1
ATOM 118 H HB    A ILE A 1 7  ? 8.200  0.598  14.759 0.55 3.92  ? ? ? ? ? 7
ILE A HB   1
ATOM 119 H HB    B ILE A 1 7  ? 8.815  0.671  14.655 0.45 3.28  ? ? ? ? ? 7
ILE A HB   1
ATOM 120 H HG12  A ILE A 1 7  ? 10.550 1.170  15.240 0.55 6.88  ? ? ? ? ? 7
ILE A 1HG1 1
ATOM 121 H HG12  B ILE A 1 7  ? 11.630 1.137  13.512 0.45 4.23  ? ? ? ? ? 7
ILE A 1HG1 1
ATOM 122 H HG13  A ILE A 1 7  ? 10.274 -0.579 15.106 0.55 6.88  ? ? ? ? ? 7
ILE A 2HG1 1
ATOM 123 H HG13  B ILE A 1 7  ? 11.028 1.816  15.040 0.45 4.23  ? ? ? ? ? 7
ILE A 2HG1 1
ATOM 124 H HG21  A ILE A 1 7  ? 7.863  0.004  12.146 0.55 6.50  ? ? ? ? ? 7
ILE A 1HG2 1
ATOM 125 H HG21  B ILE A 1 7  ? 9.566  -1.189 13.311 0.45 7.18  ? ? ? ? ? 7
ILE A 1HG2 1
ATOM 126 H HG22  A ILE A 1 7  ? 7.955  -1.251 13.426 0.55 6.50  ? ? ? ? ? 7
ILE A 2HG2 1
ATOM 127 H HG22  B ILE A 1 7  ? 10.130 -0.079 12.019 0.45 7.18  ? ? ? ? ? 7
ILE A 2HG2 1
ATOM 128 H HG23  A ILE A 1 7  ? 9.402  -0.873 12.434 0.55 6.50  ? ? ? ? ? 7
ILE A 3HG2 1
ATOM 129 H HG23  B ILE A 1 7  ? 8.377  -0.228 12.371 0.45 7.18  ? ? ? ? ? 7
ILE A 3HG2 1
ATOM 130 H HD11  A ILE A 1 7  ? 12.389 0.055  13.960 0.55 11.57 ? ? ? ? ? 7
ILE A 1HD1 1
ATOM 131 H HD11  B ILE A 1 7  ? 12.440 -0.265 15.300 0.45 7.62  ? ? ? ? ? 7
ILE A 1HD1 1
ATOM 132 H HD12  A ILE A 1 7  ? 11.499 1.217  12.922 0.55 11.57 ? ? ? ? ? 7
ILE A 2HD1 1
ATOM 133 H HD12  B ILE A 1 7  ? 11.152 -1.180 14.450 0.45 7.62  ? ? ? ? ? 7
ILE A 2HD1 1
ATOM 134 H HD13  A ILE A 1 7  ? 11.196 -0.544 12.761 0.55 11.57 ? ? ? ? ? 7
ILE A 3HD1 1
ATOM 135 H HD13  B ILE A 1 7  ? 10.803 -0.391 16.024 0.45 7.62  ? ? ? ? ? 7
ILE A 3HD1 1
ATOM 136 N N     A VAL A 1 8  ? 6.382  2.222  13.070 0.55 1.92  ? ? ? ? ? 8
VAL A N    1
ATOM 137 N N     B VAL A 1 8  ? 6.695  2.072  13.037 0.45 1.88  ? ? ? ? ? 8
VAL A N    1
ATOM 138 C CA    A VAL A 1 8  ? 5.099  2.259  12.380 0.55 2.32  ? ? ? ? ? 8
VAL A CA   1
ATOM 139 C CA    B VAL A 1 8  ? 5.471  2.048  12.164 0.45 1.94  ? ? ? ? ? 8
VAL A CA   1
ATOM 140 C C     . VAL A 1 8  ? 5.208  3.386  11.373 1.00 2.63  ? ? ? ? ? 8
VAL A C    1
ATOM 141 O O     . VAL A 1 8  ? 4.712  3.302  10.238 1.00 2.67  ? ? ? ? ? 8
VAL A O    1
ATOM 142 C CB    A VAL A 1 8  ? 3.944  2.394  13.375 0.55 3.36  ? ? ? ? ? 8
VAL A CB   1
ATOM 143 C CB    B VAL A 1 8  ? 4.263  1.630  13.035 0.45 3.05  ? ? ? ? ? 8
VAL A CB   1
ATOM 144 C CG1   A VAL A 1 8  ? 2.629  2.981  12.701 0.55 4.22  ? ? ? ? ? 8
VAL A CG1  1
ATOM 145 C CG1   B VAL A 1 8  ? 3.580  2.930  13.664 0.45 3.89  ? ? ? ? ? 8
VAL A CG1  1
ATOM 146 C CG2   A VAL A 1 8  ? 3.635  1.036  13.955 0.55 4.82  ? ? ? ? ? 8
VAL A CG2  1
ATOM 147 C CG2   B VAL A 1 8  ? 3.136  1.077  12.028 0.45 4.17  ? ? ? ? ? 8
VAL A CG2  1
ATOM 148 H H     A VAL A 1 8  ? 6.374  2.231  14.084 0.55 2.27  ? ? ? ? ? 8
VAL A H    1
ATOM 149 H H     B VAL A 1 8  ? 6.648  2.059  14.045 0.45 5.91  ? ? ? ? ? 8
VAL A H    1
ATOM 150 H HA    A VAL A 1 8  ? 4.948  1.364  11.845 0.55 2.65  ? ? ? ? ? 8
VAL A HA   1
ATOM 151 H HA    B VAL A 1 8  ? 5.622  1.256  11.418 0.45 5.91  ? ? ? ? ? 8
VAL A HA   1
ATOM 152 H HB    A VAL A 1 8  ? 4.204  3.077  14.197 0.55 4.16  ? ? ? ? ? 8
VAL A HB   1
ATOM 153 H HB    B VAL A 1 8  ? 4.536  0.891  13.800 0.45 5.91  ? ? ? ? ? 8
VAL A HB   1
ATOM 154 H HG11  A VAL A 1 8  ? 2.862  3.979  12.286 0.55 6.22  ? ? ? ? ? 8
VAL A 1HG1 1
ATOM 155 H HG11  B VAL A 1 8  ? 2.659  2.642  14.189 0.45 7.38  ? ? ? ? ? 8
VAL A 1HG1 1
ATOM 156 H HG12  A VAL A 1 8  ? 1.845  3.103  13.478 0.55 6.22  ? ? ? ? ? 8
VAL A 2HG1 1
ATOM 157 H HG12  B VAL A 1 8  ? 3.337  3.640  12.861 0.45 7.38  ? ? ? ? ? 8
VAL A 2HG1 1
ATOM 158 H HG13  A VAL A 1 8  ? 2.286  2.318  11.926 0.55 6.22  ? ? ? ? ? 8
VAL A 3HG1 1
ATOM 159 H HG13  B VAL A 1 8  ? 4.275  3.401  14.373 0.45 7.38  ? ? ? ? ? 8
VAL A 3HG1 1
ATOM 160 H HG21  A VAL A 1 8  ? 4.536  0.671  14.467 0.55 7.38  ? ? ? ? ? 8
VAL A 1HG2 1
ATOM 161 H HG21  B VAL A 1 8  ? 2.262  0.744  12.605 0.45 7.38  ? ? ? ? ? 8
VAL A 1HG2 1
ATOM 162 H HG22  A VAL A 1 8  ? 3.367  0.343  13.145 0.55 7.38  ? ? ? ? ? 8
VAL A 2HG2 1
ATOM 163 H HG22  B VAL A 1 8  ? 3.540  0.231  11.455 0.45 7.38  ? ? ? ? ? 8
VAL A 2HG2 1
ATOM 164 H HG23  A VAL A 1 8  ? 2.805  1.098  14.673 0.55 7.38  ? ? ? ? ? 8
VAL A 3HG2 1
ATOM 165 H HG23  B VAL A 1 8  ? 2.836  1.878  11.338 0.45 7.38  ? ? ? ? ? 8
VAL A 3HG2 1
ATOM 166 N N     . ALA A 1 9  ? 5.668  4.556  11.848 1.00 2.19  ? ? ? ? ? 9
ALA A N    1
ATOM 167 C CA    . ALA A 1 9  ? 5.637  5.732  10.997 1.00 1.92  ? ? ? ? ? 9
ALA A CA   1
ATOM 168 C C     . ALA A 1 9  ? 6.496  5.510  9.742  1.00 1.64  ? ? ? ? ? 9
ALA A C    1
ATOM 169 O O     . ALA A 1 9  ? 6.087  5.887  8.640  1.00 1.98  ? ? ? ? ? 9
ALA A O    1
ATOM 170 C CB    . ALA A 1 9  ? 6.088  6.968  11.772 1.00 2.30  ? ? ? ? ? 9
ALA A CB   1
ATOM 171 H H     . ALA A 1 9  ? 6.031  4.617  12.787 1.00 2.64  ? ? ? ? ? 9
ALA A H    1
ATOM 172 H HA    . ALA A 1 9  ? 4.599  5.892  10.675 1.00 2.30  ? ? ? ? ? 9
ALA A HA   1
ATOM 173 H HB1   . ALA A 1 9  ? 5.450  7.098  12.658 1.00 3.45  ? ? ? ? ? 9
ALA A 1HB  1
ATOM 174 H HB2   . ALA A 1 9  ? 6.005  7.855  11.128 1.00 3.45  ? ? ? ? ? 9
ALA A 2HB  1
ATOM 175 H HB3   . ALA A 1 9  ? 7.132  6.841  12.089 1.00 3.45  ? ? ? ? ? 9
ALA A 3HB  1
ATOM 176 N N     . ARG A 1 10 ? 7.685  4.898  9.905  1.00 1.59  ? ? ? ? ? 10
ARG A N    1
ATOM 177 C CA    . ARG A 1 10 ? 8.505  4.573  8.737  1.00 1.56  ? ? ? ? ? 10
ARG A CA   1
ATOM 178 C C     . ARG A 1 10 ? 7.811  3.576  7.811  1.00 1.58  ? ? ? ? ? 10
ARG A C    1
ATOM 179 O O     . ARG A 1 10 ? 7.840  3.742  6.580  1.00 1.79  ? ? ? ? ? 10
ARG A O    1
ATOM 180 C CB    . ARG A 1 10 ? 9.857  4.014  9.199  1.00 1.82  ? ? ? ? ? 10
ARG A CB   1
ATOM 181 C CG    . ARG A 1 10 ? 10.767 3.570  8.047  1.00 2.09  ? ? ? ? ? 10
ARG A CG   1
ATOM 182 C CD    . ARG A 1 10 ? 11.272 4.693  7.139  1.00 2.37  ? ? ? ? ? 10
ARG A CD   1
ATOM 183 N NE    A ARG A 1 10 ? 12.137 5.620  7.824  0.67 2.14  ? ? ? ? ? 10
ARG A NE   1
ATOM 184 N NE    B ARG A 1 10 ? 12.206 5.472  8.032  0.33 2.43  ? ? ? ? ? 10
ARG A NE   1
ATOM 185 C CZ    A ARG A 1 10 ? 12.683 6.719  7.295  0.67 2.69  ? ? ? ? ? 10
ARG A CZ   1
ATOM 186 C CZ    B ARG A 1 10 ? 12.925 6.393  7.470  0.33 5.04  ? ? ? ? ? 10
ARG A CZ   1
ATOM 187 N NH1   A ARG A 1 10 ? 12.436 7.053  6.053  0.67 3.34  ? ? ? ? ? 10
ARG A NH1  1
ATOM 188 N NH1   B ARG A 1 10 ? 12.990 6.670  6.157  0.33 5.59  ? ? ? ? ? 10
ARG A NH1  1
ATOM 189 N NH2   A ARG A 1 10 ? 13.443 7.503  8.090  0.67 3.48  ? ? ? ? ? 10
ARG A NH2  1
ATOM 190 N NH2   B ARG A 1 10 ? 13.755 7.127  8.237  0.33 8.43  ? ? ? ? ? 10
ARG A NH2  1
ATOM 191 H H     . ARG A 1 10 ? 8.009  4.663  10.831 1.00 1.90  ? ? ? ? ? 10
ARG A H    1
ATOM 192 H HA    . ARG A 1 10 ? 8.688  5.499  8.174  1.00 1.87  ? ? ? ? ? 10
ARG A HA   1
ATOM 193 H HB2   . ARG A 1 10 ? 10.377 4.784  9.785  1.00 2.18  ? ? ? ? ? 10
ARG A 1HB  1
ATOM 194 H HB3   . ARG A 1 10 ? 9.677  3.155  9.860  1.00 2.18  ? ? ? ? ? 10
ARG A 2HB  1
ATOM 195 H HG2   . ARG A 1 10 ? 11.636 3.050  8.472  1.00 2.50  ? ? ? ? ? 10
ARG A 1HG  1
ATOM 196 H HG3   . ARG A 1 10 ? 10.217 2.846  7.430  1.00 2.50  ? ? ? ? ? 10
ARG A 2HG  1
ATOM 197 H HD2   . ARG A 1 10 ? 11.818 4.251  6.293  1.00 2.82  ? ? ? ? ? 10
ARG A 1HD  1
ATOM 198 H HD3   . ARG A 1 10 ? 10.410 5.240  6.732  1.00 2.82  ? ? ? ? ? 10
ARG A 2HD  1
ATOM 199 H HE    A ARG A 1 10 ? 12.350 5.422  8.790  0.67 2.56  ? ? ? ? ? 10
ARG A HE   1
ATOM 200 H HE    B ARG A 1 10 ? 12.268 5.285  9.022  0.33 2.87  ? ? ? ? ? 10
ARG A HE   1
ATOM 201 H HH11  A ARG A 1 10 ? 11.830 6.478  5.487  0.67 4.04  ? ? ? ? ? 10
ARG A 1HH1 1
ATOM 202 H HH11  B ARG A 1 10 ? 12.442 6.135  5.501  0.33 6.91  ? ? ? ? ? 10
ARG A 1HH1 1
ATOM 203 H HH12  A ARG A 1 10 ? 12.853 7.884  5.661  0.67 4.04  ? ? ? ? ? 10
ARG A 2HH1 1
ATOM 204 H HH12  B ARG A 1 10 ? 13.587 7.414  5.828  0.33 6.91  ? ? ? ? ? 10
ARG A 2HH1 1
ATOM 205 H HH21  A ARG A 1 10 ? 13.831 8.362  7.729  0.67 4.22  ? ? ? ? ? 10
ARG A 1HH2 1
ATOM 206 H HH21  B ARG A 1 10 ? 13.808 6.956  9.229  0.33 10.67 ? ? ? ? ? 10
ARG A 1HH2 1
ATOM 207 H HH22  A ARG A 1 10 ? 13.622 7.230  9.044  0.67 4.22  ? ? ? ? ? 10
ARG A 2HH2 1
ATOM 208 H HH22  B ARG A 1 10 ? 14.322 7.849  7.818  0.33 10.67 ? ? ? ? ? 10
ARG A 2HH2 1
ATOM 209 N N     . SER A 1 11 ? 7.211  2.522  8.369  1.00 1.73  ? ? ? ? ? 11
SER A N    1
ATOM 210 C CA    . SER A 1 11 ? 6.538  1.562  7.510  1.00 1.77  ? ? ? ? ? 11
SER A CA   1
ATOM 211 C C     . SER A 1 11 ? 5.415  2.243  6.711  1.00 1.70  ? ? ? ? ? 11
SER A C    1
ATOM 212 O O     . SER A 1 11 ? 5.227  1.995  5.517  1.00 2.01  ? ? ? ? ? 11
SER A O    1
ATOM 213 C CB    . SER A 1 11 ? 5.967  0.416  8.335  1.00 2.24  ? ? ? ? ? 11
SER A CB   1
ATOM 214 O OG    . SER A 1 11 ? 7.043  -0.267 8.962  1.00 3.47  ? ? ? ? ? 11
SER A OG   1
ATOM 215 H H     . SER A 1 11 ? 7.224  2.395  9.370  1.00 2.07  ? ? ? ? ? 11
SER A H    1
ATOM 216 H HA    . SER A 1 11 ? 7.271  1.152  6.802  1.00 2.12  ? ? ? ? ? 11
SER A HA   1
ATOM 217 H HB2   . SER A 1 11 ? 5.276  0.807  9.095  1.00 2.69  ? ? ? ? ? 11
SER A 1HB  1
ATOM 218 H HB3   . SER A 1 11 ? 5.411  -0.275 7.685  1.00 2.69  ? ? ? ? ? 11
SER A 2HB  1
ATOM 219 H HG    . SER A 1 11 ? 6.697  -1.005 9.482  1.00 5.17  ? ? ? ? ? 11
SER A HG   1
ATOM 220 N N     . ASN A 1 12 ? 4.661  3.116  7.382  1.00 1.73  ? ? ? ? ? 12
ASN A N    1
ATOM 221 C CA    A ASN A 1 12 ? 3.595  3.898  6.756  0.37 1.76  ? ? ? ? ? 12
ASN A CA   1
ATOM 222 C CA    B ASN A 1 12 ? 3.587  3.804  6.673  0.63 1.83  ? ? ? ? ? 12
ASN A CA   1
ATOM 223 C C     . ASN A 1 12 ? 4.154  4.793  5.647  1.00 1.79  ? ? ? ? ? 12
ASN A C    1
ATOM 224 O O     . ASN A 1 12 ? 3.549  4.958  4.581  1.00 2.30  ? ? ? ? ? 12
ASN A O    1
ATOM 225 C CB    A ASN A 1 12 ? 2.831  4.764  7.756  0.37 1.88  ? ? ? ? ? 12
ASN A CB   1
ATOM 226 C CB    B ASN A 1 12 ? 2.681  4.487  7.692  0.63 2.39  ? ? ? ? ? 12
ASN A CB   1
ATOM 227 C CG    A ASN A 1 12 ? 1.901  3.956  8.670  0.37 2.03  ? ? ? ? ? 12
ASN A CG   1
ATOM 228 C CG    B ASN A 1 12 ? 1.884  3.461  8.515  0.63 2.82  ? ? ? ? ? 12
ASN A CG   1
ATOM 229 O OD1   A ASN A 1 12 ? 1.513  2.854  8.302  0.37 3.92  ? ? ? ? ? 12
ASN A OD1  1
ATOM 230 O OD1   B ASN A 1 12 ? 1.651  2.334  8.091  0.63 3.87  ? ? ? ? ? 12
ASN A OD1  1
ATOM 231 N ND2   A ASN A 1 12 ? 1.534  4.536  9.789  0.37 2.49  ? ? ? ? ? 12
ASN A ND2  1
ATOM 232 N ND2   B ASN A 1 12 ? 1.461  3.901  9.686  0.63 4.09  ? ? ? ? ? 12
ASN A ND2  1
ATOM 233 H H     . ASN A 1 12 ? 4.835  3.242  8.368  1.00 2.07  ? ? ? ? ? 12
ASN A H    1
ATOM 234 H HA    A ASN A 1 12 ? 2.882  3.196  6.300  0.37 2.13  ? ? ? ? ? 12
ASN A HA   1
ATOM 235 H HA    B ASN A 1 12 ? 2.994  3.052  6.135  0.63 2.21  ? ? ? ? ? 12
ASN A HA   1
ATOM 236 H HB2   A ASN A 1 12 ? 3.553  5.313  8.377  0.37 2.34  ? ? ? ? ? 12
ASN A 1HB  1
ATOM 237 H HB2   B ASN A 1 12 ? 3.292  5.101  8.368  0.63 2.92  ? ? ? ? ? 12
ASN A 1HB  1
ATOM 238 H HB3   A ASN A 1 12 ? 2.234  5.503  7.204  0.37 2.34  ? ? ? ? ? 12
ASN A 2HB  1
ATOM 239 H HB3   B ASN A 1 12 ? 1.982  5.154  7.167  0.63 2.92  ? ? ? ? ? 12
ASN A 2HB  1
ATOM 240 H HD21  A ASN A 1 12 ? 0.890  4.070  10.410 0.37 3.02  ? ? ? ? ? 12
ASN A 1HD2 1
ATOM 241 H HD21  B ASN A 1 12 ? 0.915  3.299  10.284 0.63 4.90  ? ? ? ? ? 12
ASN A 1HD2 1
ATOM 242 H HD22  A ASN A 1 12 ? 1.897  5.447  10.027 0.37 3.02  ? ? ? ? ? 12
ASN A 2HD2 1
ATOM 243 H HD22  B ASN A 1 12 ? 1.683  4.839  9.983  0.63 4.90  ? ? ? ? ? 12
ASN A 2HD2 1
ATOM 244 N N     . PHE A 1 13 ? 5.288  5.434  5.950  1.00 1.78  ? ? ? ? ? 13
PHE A N    1
ATOM 245 C CA    . PHE A 1 13 ? 5.940  6.322  4.994  1.00 1.70  ? ? ? ? ? 13
PHE A CA   1
ATOM 246 C C     . PHE A 1 13 ? 6.312  5.548  3.719  1.00 1.55  ? ? ? ? ? 13
PHE A C    1
ATOM 247 O O     . PHE A 1 13 ? 6.092  6.018  2.611  1.00 1.78  ? ? ? ? ? 13
PHE A O    1
ATOM 248 C CB    . PHE A 1 13 ? 7.176  6.946  5.672  1.00 2.08  ? ? ? ? ? 13
PHE A CB   1
ATOM 249 C CG    A PHE A 1 13 ? 7.941  7.888  4.755  0.40 2.00  ? ? ? ? ? 13
PHE A CG   1
ATOM 250 C CG    B PHE A 1 13 ? 7.848  8.003  4.844  0.60 2.19  ? ? ? ? ? 13
PHE A CG   1
ATOM 251 C CD1   A PHE A 1 13 ? 8.984  7.309  3.949  0.40 3.11  ? ? ? ? ? 13
PHE A CD1  1
ATOM 252 C CD1   B PHE A 1 13 ? 8.844  7.684  3.917  0.60 2.62  ? ? ? ? ? 13
PHE A CD1  1
ATOM 253 C CD2   A PHE A 1 13 ? 7.610  9.268  4.690  0.40 2.48  ? ? ? ? ? 13
PHE A CD2  1
ATOM 254 C CD2   B PHE A 1 13 ? 7.486  9.333  5.057  0.60 2.28  ? ? ? ? ? 13
PHE A CD2  1
ATOM 255 C CE1   A PHE A 1 13 ? 9.674  8.201  3.099  0.40 4.71  ? ? ? ? ? 13
PHE A CE1  1
ATOM 256 C CE1   B PHE A 1 13 ? 9.430  8.686  3.153  0.60 3.77  ? ? ? ? ? 13
PHE A CE1  1
ATOM 257 C CE2   A PHE A 1 13 ? 8.310  10.117 3.816  0.40 4.07  ? ? ? ? ? 13
PHE A CE2  1
ATOM 258 C CE2   B PHE A 1 13 ? 8.071  10.331 4.281  0.60 2.95  ? ? ? ? ? 13
PHE A CE2  1
ATOM 259 C CZ    A PHE A 1 13 ? 9.375  9.576  3.044  0.40 4.83  ? ? ? ? ? 13
PHE A CZ   1
ATOM 260 C CZ    B PHE A 1 13 ? 9.036  9.997  3.302  0.60 3.50  ? ? ? ? ? 13
PHE A CZ   1
ATOM 261 H H     . PHE A 1 13 ? 5.701  5.301  6.861  1.00 2.13  ? ? ? ? ? 13
PHE A H    1
ATOM 262 H HA    . PHE A 1 13 ? 5.240  7.126  4.726  1.00 2.05  ? ? ? ? ? 13
PHE A HA   1
ATOM 263 H HB2   . PHE A 1 13 ? 6.853  7.500  6.565  1.00 2.49  ? ? ? ? ? 13
PHE A 1HB  1
ATOM 264 H HB3   . PHE A 1 13 ? 7.848  6.142  6.001  1.00 2.49  ? ? ? ? ? 13
PHE A 2HB  1
ATOM 265 H HD1   A PHE A 1 13 ? 9.228  6.238  3.992  0.40 3.59  ? ? ? ? ? 13
PHE A HD1  1
ATOM 266 H HD1   B PHE A 1 13 ? 9.164  6.640  3.792  0.60 3.14  ? ? ? ? ? 13
PHE A HD1  1
ATOM 267 H HD2   A PHE A 1 13 ? 6.806  9.671  5.323  0.40 2.94  ? ? ? ? ? 13
PHE A HD2  1
ATOM 268 H HD2   B PHE A 1 13 ? 6.748  9.591  5.830  0.60 2.74  ? ? ? ? ? 13
PHE A HD2  1
ATOM 269 H HE1   A PHE A 1 13 ? 10.474 7.807  2.456  0.40 5.62  ? ? ? ? ? 13
PHE A HE1  1
ATOM 270 H HE1   B PHE A 1 13 ? 10.214 8.431  2.425  0.60 4.57  ? ? ? ? ? 13
PHE A HE1  1
ATOM 271 H HE2   A PHE A 1 13 ? 8.040  11.178 3.731  0.40 4.92  ? ? ? ? ? 13
PHE A HE2  1
ATOM 272 H HE2   B PHE A 1 13 ? 7.781  11.381 4.429  0.60 3.59  ? ? ? ? ? 13
PHE A HE2  1
ATOM 273 H HZ    A PHE A 1 13 ? 9.970  10.238 2.399  0.40 5.90  ? ? ? ? ? 13
PHE A HZ   1
ATOM 274 H HZ    B PHE A 1 13 ? 9.469  10.780 2.663  0.60 4.21  ? ? ? ? ? 13
PHE A HZ   1
ATOM 275 N N     . ASN A 1 14 ? 6.892  4.356  3.906  1.00 1.62  ? ? ? ? ? 14
ASN A N    1
ATOM 276 C CA    . ASN A 1 14 ? 7.323  3.600  2.746  1.00 1.56  ? ? ? ? ? 14
ASN A CA   1
ATOM 277 C C     . ASN A 1 14 ? 6.137  3.150  1.887  1.00 1.55  ? ? ? ? ? 14
ASN A C    1
ATOM 278 O O     . ASN A 1 14 ? 6.248  3.117  0.663  1.00 2.17  ? ? ? ? ? 14
ASN A O    1
ATOM 279 C CB    . ASN A 1 14 ? 8.188  2.417  3.167  1.00 1.96  ? ? ? ? ? 14
ASN A CB   1
ATOM 280 C CG    . ASN A 1 14 ? 9.563  2.858  3.654  1.00 2.40  ? ? ? ? ? 14
ASN A CG   1
ATOM 281 O OD1   . ASN A 1 14 ? 10.051 3.925  3.246  1.00 3.33  ? ? ? ? ? 14
ASN A OD1  1
ATOM 282 N ND2   . ASN A 1 14 ? 10.180 2.025  4.475  1.00 3.15  ? ? ? ? ? 14
ASN A ND2  1
ATOM 283 H H     . ASN A 1 14 ? 7.026  3.990  4.837  1.00 1.94  ? ? ? ? ? 14
ASN A H    1
ATOM 284 H HA    . ASN A 1 14 ? 7.946  4.263  2.131  1.00 1.87  ? ? ? ? ? 14
ASN A HA   1
ATOM 285 H HB2   . ASN A 1 14 ? 7.680  1.866  3.971  1.00 2.35  ? ? ? ? ? 14
ASN A 1HB  1
ATOM 286 H HB3   . ASN A 1 14 ? 8.308  1.735  2.314  1.00 2.35  ? ? ? ? ? 14
ASN A 2HB  1
ATOM 287 H HD21  . ASN A 1 14 ? 11.107 2.241  4.810  1.00 3.78  ? ? ? ? ? 14
ASN A 1HD2 1
ATOM 288 H HD22  . ASN A 1 14 ? 9.724  1.174  4.767  1.00 3.78  ? ? ? ? ? 14
ASN A 2HD2 1
ATOM 289 N N     . VAL A 1 15 ? 4.992  2.817  2.503  1.00 1.46  ? ? ? ? ? 15
VAL A N    1
ATOM 290 C CA    . VAL A 1 15 ? 3.809  2.515  1.695  1.00 1.45  ? ? ? ? ? 15
VAL A CA   1
ATOM 291 C C     . VAL A 1 15 ? 3.309  3.772  0.970  1.00 1.47  ? ? ? ? ? 15
VAL A C    1
ATOM 292 O O     . VAL A 1 15 ? 2.967  3.733  -0.207 1.00 1.77  ? ? ? ? ? 15
VAL A O    1
ATOM 293 C CB    . VAL A 1 15 ? 2.718  1.853  2.546  1.00 1.79  ? ? ? ? ? 15
VAL A CB   1
ATOM 294 C CG1   . VAL A 1 15 ? 1.390  1.798  1.795  1.00 2.75  ? ? ? ? ? 15
VAL A CG1  1
ATOM 295 C CG2   . VAL A 1 15 ? 3.171  0.458  2.966  1.00 2.43  ? ? ? ? ? 15
VAL A CG2  1
ATOM 296 H H     . VAL A 1 15 ? 4.948  2.775  3.510  1.00 1.74  ? ? ? ? ? 15
VAL A H    1
ATOM 297 H HA    . VAL A 1 15 ? 4.112  1.790  0.927  1.00 1.73  ? ? ? ? ? 15
VAL A HA   1
ATOM 298 H HB    . VAL A 1 15 ? 2.576  2.457  3.453  1.00 2.15  ? ? ? ? ? 15
VAL A HB   1
ATOM 299 H HG11  . VAL A 1 15 ? 1.086  2.816  1.514  1.00 4.07  ? ? ? ? ? 15
VAL A 1HG1 1
ATOM 300 H HG12  . VAL A 1 15 ? 0.621  1.353  2.443  1.00 4.07  ? ? ? ? ? 15
VAL A 2HG1 1
ATOM 301 H HG13  . VAL A 1 15 ? 1.506  1.187  0.890  1.00 4.07  ? ? ? ? ? 15
VAL A 3HG1 1
ATOM 302 H HG21  . VAL A 1 15 ? 4.124  0.530  3.509  1.00 3.65  ? ? ? ? ? 15
VAL A 1HG2 1
ATOM 303 H HG22  . VAL A 1 15 ? 3.304  -0.169 2.073  1.00 3.65  ? ? ? ? ? 15
VAL A 2HG2 1
ATOM 304 H HG23  . VAL A 1 15 ? 2.411  0.007  3.619  1.00 3.65  ? ? ? ? ? 15
VAL A 3HG2 1
ATOM 305 N N     . CYS A 1 16 ? 3.265  4.910  1.697  1.00 1.55  ? ? ? ? ? 16
CYS A N    1
ATOM 306 C CA    . CYS A 1 16 ? 2.853  6.168  1.085  1.00 1.54  ? ? ? ? ? 16
CYS A CA   1
ATOM 307 C C     . CYS A 1 16 ? 3.680  6.497  -0.171 1.00 1.45  ? ? ? ? ? 16
CYS A C    1
ATOM 308 O O     . CYS A 1 16 ? 3.159  7.037  -1.146 1.00 1.80  ? ? ? ? ? 16
CYS A O    1
ATOM 309 C CB    . CYS A 1 16 ? 2.981  7.257  2.155  1.00 1.93  ? ? ? ? ? 16
CYS A CB   1
ATOM 310 S SG    . CYS A 1 16 ? 2.571  8.931  1.593  1.00 2.20  ? ? ? ? ? 16
CYS A SG   1
ATOM 311 H H     . CYS A 1 16 ? 3.519  4.890  2.673  1.00 1.87  ? ? ? ? ? 16
CYS A H    1
ATOM 312 H HA    . CYS A 1 16 ? 1.796  6.085  0.795  1.00 1.85  ? ? ? ? ? 16
CYS A HA   1
ATOM 313 H HB2   . CYS A 1 16 ? 2.321  7.000  2.996  1.00 2.33  ? ? ? ? ? 16
CYS A 1HB  1
ATOM 314 H HB3   . CYS A 1 16 ? 4.013  7.258  2.533  1.00 2.33  ? ? ? ? ? 16
CYS A 2HB  1
ATOM 315 N N     . ARG A 1 17 ? 4.980  6.166  -0.135 1.00 1.46  ? ? ? ? ? 17
ARG A N    1
ATOM 316 C CA    . ARG A 1 17 ? 5.850  6.474  -1.244 1.00 1.51  ? ? ? ? ? 17
ARG A CA   1
ATOM 317 C C     . ARG A 1 17 ? 5.641  5.554  -2.455 1.00 1.61  ? ? ? ? ? 17
ARG A C    1
ATOM 318 O O     . ARG A 1 17 ? 6.033  5.932  -3.563 1.00 2.20  ? ? ? ? ? 17
ARG A O    1
ATOM 319 C CB    . ARG A 1 17 ? 7.317  6.413  -0.802 1.00 1.71  ? ? ? ? ? 17
ARG A CB   1
ATOM 320 C CG    . ARG A 1 17 ? 7.692  7.571  0.124  1.00 1.91  ? ? ? ? ? 17
ARG A CG   1
ATOM 321 C CD    . ARG A 1 17 ? 7.903  8.893  -0.615 1.00 2.03  ? ? ? ? ? 17
ARG A CD   1
ATOM 322 N NE    . ARG A 1 17 ? 9.156  8.833  -1.364 1.00 2.13  ? ? ? ? ? 17
ARG A NE   1
ATOM 323 C CZ    . ARG A 1 17 ? 9.472  9.600  -2.396 1.00 1.95  ? ? ? ? ? 17
ARG A CZ   1
ATOM 324 N NH1   . ARG A 1 17 ? 8.585  10.416 -2.966 1.00 2.59  ? ? ? ? ? 17
ARG A NH1  1
ATOM 325 N NH2   . ARG A 1 17 ? 10.713 9.561  -2.889 1.00 2.55  ? ? ? ? ? 17
ARG A NH2  1
ATOM 326 H H     . ARG A 1 17 ? 5.352  5.696  0.676  1.00 1.75  ? ? ? ? ? 17
ARG A H    1
ATOM 327 H HA    . ARG A 1 17 ? 5.637  7.504  -1.563 1.00 1.81  ? ? ? ? ? 17
ARG A HA   1
ATOM 328 H HB2   . ARG A 1 17 ? 7.498  5.462  -0.282 1.00 2.04  ? ? ? ? ? 17
ARG A 1HB  1
ATOM 329 H HB3   . ARG A 1 17 ? 7.963  6.439  -1.691 1.00 2.04  ? ? ? ? ? 17
ARG A 2HB  1
ATOM 330 H HG2   . ARG A 1 17 ? 6.896  7.703  0.870  1.00 2.29  ? ? ? ? ? 17
ARG A 1HG  1
ATOM 331 H HG3   . ARG A 1 17 ? 8.615  7.312  0.662  1.00 2.29  ? ? ? ? ? 17
ARG A 2HG  1
ATOM 332 H HD2   . ARG A 1 17 ? 7.065  9.072  -1.303 1.00 2.43  ? ? ? ? ? 17
ARG A 1HD  1
ATOM 333 H HD3   . ARG A 1 17 ? 7.939  9.721  0.107  1.00 2.43  ? ? ? ? ? 17
ARG A 2HD  1
ATOM 334 H HE    . ARG A 1 17 ? 9.838  8.150  -1.070 1.00 2.55  ? ? ? ? ? 17
ARG A HE   1
ATOM 335 H HH11  . ARG A 1 17 ? 7.642  10.462 -2.611 1.00 3.10  ? ? ? ? ? 17
ARG A 1HH1 1
ATOM 336 H HH12  . ARG A 1 17 ? 8.858  10.988 -3.751 1.00 3.10  ? ? ? ? ? 17
ARG A 2HH1 1
ATOM 337 H HH21  . ARG A 1 17 ? 11.402 8.951  -2.474 1.00 3.07  ? ? ? ? ? 17
ARG A 1HH2 1
ATOM 338 H HH22  . ARG A 1 17 ? 10.962 10.142 -3.675 1.00 3.07  ? ? ? ? ? 17
ARG A 2HH2 1
ATOM 339 N N     . LEU A 1 18 ? 5.053  4.360  -2.271 1.00 1.65  ? ? ? ? ? 18
LEU A N    1
ATOM 340 C CA    . LEU A 1 18 ? 4.954  3.418  -3.387 1.00 1.68  ? ? ? ? ? 18
LEU A CA   1
ATOM 341 C C     . LEU A 1 18 ? 4.321  4.013  -4.638 1.00 1.55  ? ? ? ? ? 18
LEU A C    1
ATOM 342 O O     . LEU A 1 18 ? 4.849  3.780  -5.744 1.00 1.81  ? ? ? ? ? 18
LEU A O    1
ATOM 343 C CB    . LEU A 1 18 ? 4.203  2.149  -2.980 1.00 2.10  ? ? ? ? ? 18
LEU A CB   1
ATOM 344 C CG    . LEU A 1 18 ? 4.942  1.212  -2.020 1.00 2.28  ? ? ? ? ? 18
LEU A CG   1
ATOM 345 C CD1   . LEU A 1 18 ? 3.987  0.098  -1.586 1.00 3.65  ? ? ? ? ? 18
LEU A CD1  1
ATOM 346 C CD2   . LEU A 1 18 ? 6.197  0.625  -2.641 1.00 3.47  ? ? ? ? ? 18
LEU A CD2  1
ATOM 347 H H     . LEU A 1 18 ? 4.681  4.113  -1.366 1.00 2.00  ? ? ? ? ? 18
LEU A H    1
ATOM 348 H HA    . LEU A 1 18 ? 5.978  3.119  -3.651 1.00 2.01  ? ? ? ? ? 18
LEU A HA   1
ATOM 349 H HB2   . LEU A 1 18 ? 3.254  2.444  -2.511 1.00 2.53  ? ? ? ? ? 18
LEU A 1HB  1
ATOM 350 H HB3   . LEU A 1 18 ? 3.958  1.585  -3.891 1.00 2.53  ? ? ? ? ? 18
LEU A 2HB  1
ATOM 351 H HG    . LEU A 1 18 ? 5.232  1.787  -1.129 1.00 2.72  ? ? ? ? ? 18
LEU A HG   1
ATOM 352 H HD11  . LEU A 1 18 ? 3.070  0.542  -1.173 1.00 5.44  ? ? ? ? ? 18
LEU A 1HD1 1
ATOM 353 H HD12  . LEU A 1 18 ? 4.472  -0.522 -0.819 1.00 5.44  ? ? ? ? ? 18
LEU A 2HD1 1
ATOM 354 H HD13  . LEU A 1 18 ? 3.733  -0.526 -2.454 1.00 5.44  ? ? ? ? ? 18
LEU A 3HD1 1
ATOM 355 H HD21  . LEU A 1 18 ? 6.879  1.438  -2.928 1.00 5.25  ? ? ? ? ? 18
LEU A 1HD2 1
ATOM 356 H HD22  . LEU A 1 18 ? 5.926  0.042  -3.533 1.00 5.25  ? ? ? ? ? 18
LEU A 2HD2 1
ATOM 357 H HD23  . LEU A 1 18 ? 6.695  -0.030 -1.913 1.00 5.25  ? ? ? ? ? 18
LEU A 3HD2 1
ATOM 358 N N     . PRO A 1 19 ? 3.209  4.754  -4.571 1.00 1.63  ? ? ? ? ? 19
PRO A N    1
ATOM 359 C CA    . PRO A 1 19 ? 2.660  5.337  -5.804 1.00 1.75  ? ? ? ? ? 19
PRO A CA   1
ATOM 360 C C     . PRO A 1 19 ? 3.434  6.548  -6.317 1.00 2.08  ? ? ? ? ? 19
PRO A C    1
ATOM 361 O O     . PRO A 1 19 ? 3.086  7.062  -7.379 1.00 3.61  ? ? ? ? ? 19
PRO A O    1
ATOM 362 C CB    . PRO A 1 19 ? 1.226  5.736  -5.413 1.00 2.27  ? ? ? ? ? 19
PRO A CB   1
ATOM 363 C CG    A PRO A 1 19 ? 1.283  5.912  -3.890 0.85 2.25  ? ? ? ? ? 19
PRO A CG   1
ATOM 364 C CG    B PRO A 1 19 ? 0.975  5.129  -4.119 0.15 2.42  ? ? ? ? ? 19
PRO A CG   1
ATOM 365 C CD    . PRO A 1 19 ? 2.249  4.859  -3.446 1.00 2.24  ? ? ? ? ? 19
PRO A CD   1
ATOM 366 H HA    . PRO A 1 19 ? 2.625  4.567  -6.588 1.00 2.08  ? ? ? ? ? 19
PRO A HA   1
ATOM 367 H HB2   A PRO A 1 19 ? 0.932  6.673  -5.906 0.85 2.72  ? ? ? ? ? 19
PRO A 1HB  1
ATOM 368 H HB2   B PRO A 1 19 ? 1.110  6.800  -5.370 0.15 2.69  ? ? ? ? ? 19
PRO A 1HB  1
ATOM 369 H HB3   A PRO A 1 19 ? 0.511  4.948  -5.690 0.85 2.72  ? ? ? ? ? 19
PRO A 2HB  1
ATOM 370 H HB3   B PRO A 1 19 ? 0.580  5.380  -6.120 0.15 2.69  ? ? ? ? ? 19
PRO A 2HB  1
ATOM 371 H HG2   A PRO A 1 19 ? 1.644  6.915  -3.622 0.85 2.69  ? ? ? ? ? 19
PRO A 1HG  1
ATOM 372 H HG2   B PRO A 1 19 ? 0.366  5.805  -3.504 0.15 2.69  ? ? ? ? ? 19
PRO A 1HG  1
ATOM 373 H HG3   A PRO A 1 19 ? 0.294  5.755  -3.437 0.85 2.69  ? ? ? ? ? 19
PRO A 2HG  1
ATOM 374 H HG3   B PRO A 1 19 ? 0.419  4.190  -4.251 0.15 2.69  ? ? ? ? ? 19
PRO A 2HG  1
ATOM 375 H HD2   A PRO A 1 19 ? 2.760  5.160  -2.521 0.85 2.68  ? ? ? ? ? 19
PRO A 1HD  1
ATOM 376 H HD2   B PRO A 1 19 ? 2.521  5.681  -2.769 0.15 2.68  ? ? ? ? ? 19
PRO A 1HD  1
ATOM 377 H HD3   A PRO A 1 19 ? 1.737  3.902  -3.277 0.85 2.68  ? ? ? ? ? 19
PRO A 2HD  1
ATOM 378 H HD3   B PRO A 1 19 ? 2.205  3.922  -2.874 0.15 2.68  ? ? ? ? ? 19
PRO A 2HD  1
ATOM 379 N N     . GLY A 1 20 ? 4.420  7.027  -5.559 1.00 1.87  ? ? ? ? ? 20
GLY A N    1
ATOM 380 C CA    . GLY A 1 20 ? 5.223  8.167  -5.960 1.00 2.48  ? ? ? ? ? 20
GLY A CA   1
ATOM 381 C C     . GLY A 1 20 ? 4.902  9.466  -5.248 1.00 1.98  ? ? ? ? ? 20
GLY A C    1
ATOM 382 O O     . GLY A 1 20 ? 5.443  10.505 -5.620 1.00 3.00  ? ? ? ? ? 20
GLY A O    1
ATOM 383 H H     . GLY A 1 20 ? 4.614  6.582  -4.675 1.00 2.24  ? ? ? ? ? 20
GLY A H    1
ATOM 384 H HA2   . GLY A 1 20 ? 6.281  7.926  -5.785 1.00 2.95  ? ? ? ? ? 20
GLY A 1HA  1
ATOM 385 H HA3   . GLY A 1 20 ? 5.093  8.321  -7.041 1.00 2.95  ? ? ? ? ? 20
GLY A 2HA  1
ATOM 386 N N     . THR A 1 21 ? 4.056  9.404  -4.216 1.00 1.67  ? ? ? ? ? 21
THR A N    1
ATOM 387 C CA    . THR A 1 21 ? 3.664  10.576 -3.461 1.00 1.43  ? ? ? ? ? 21
THR A CA   1
ATOM 388 C C     . THR A 1 21 ? 4.915  11.347 -3.001 1.00 1.58  ? ? ? ? ? 21
THR A C    1
ATOM 389 O O     . THR A 1 21 ? 5.844  10.729 -2.478 1.00 2.25  ? ? ? ? ? 21
THR A O    1
ATOM 390 C CB    . THR A 1 21 ? 2.932  10.113 -2.178 1.00 1.52  ? ? ? ? ? 21
THR A CB   1
ATOM 391 O OG1   . THR A 1 21 ? 1.964  9.124  -2.552 1.00 1.89  ? ? ? ? ? 21
THR A OG1  1
ATOM 392 C CG2   . THR A 1 21 ? 2.280  11.274 -1.459 1.00 2.12  ? ? ? ? ? 21
THR A CG2  1
ATOM 393 H H     . THR A 1 21 ? 3.676  8.507  -3.952 1.00 2.00  ? ? ? ? ? 21
THR A H    1
ATOM 394 H HA    . THR A 1 21 ? 3.014  11.225 -4.064 1.00 1.71  ? ? ? ? ? 21
THR A HA   1
ATOM 395 H HB    . THR A 1 21 ? 3.666  9.650  -1.503 1.00 1.83  ? ? ? ? ? 21
THR A HB   1
ATOM 396 H HG1   . THR A 1 21 ? 2.092  8.329  -2.016 1.00 2.85  ? ? ? ? ? 21
THR A HG1  1
ATOM 397 H HG21  . THR A 1 21 ? 1.606  11.800 -2.148 1.00 3.17  ? ? ? ? ? 21
THR A 1HG2 1
ATOM 398 H HG22  . THR A 1 21 ? 3.056  11.968 -1.105 1.00 3.17  ? ? ? ? ? 21
THR A 2HG2 1
ATOM 399 H HG23  . THR A 1 21 ? 1.706  10.898 -0.600 1.00 3.17  ? ? ? ? ? 21
THR A 3HG2 1
ATOM 400 N N     . PRO A 1 22 ? 4.915  12.683 -3.102 1.00 1.83  ? ? ? ? ? 22
PRO A N    1
ATOM 401 C CA    A PRO A 1 22 ? 6.042  13.429 -2.601 0.57 1.82  ? ? ? ? ? 22
PRO A CA   1
ATOM 402 C C     A PRO A 1 22 ? 6.387  13.122 -1.160 0.57 1.66  ? ? ? ? ? 22
PRO A C    1
ATOM 403 O O     A PRO A 1 22 ? 5.480  13.006 -0.345 0.57 2.09  ? ? ? ? ? 22
PRO A O    1
ATOM 404 C CB    A PRO A 1 22 ? 5.655  14.896 -2.744 0.57 2.86  ? ? ? ? ? 22
PRO A CB   1
ATOM 405 C CG    A PRO A 1 22 ? 4.661  14.854 -4.058 0.57 2.66  ? ? ? ? ? 22
PRO A CG   1
ATOM 406 C CD    A PRO A 1 22 ? 3.957  13.505 -3.910 0.57 2.27  ? ? ? ? ? 22
PRO A CD   1
ATOM 407 H HA    A PRO A 1 22 ? 6.915  13.244 -3.241 0.57 1.93  ? ? ? ? ? 22
PRO A HA   1
ATOM 408 H HB2   A PRO A 1 22 ? 5.112  15.266 -1.863 0.57 3.34  ? ? ? ? ? 22
PRO A 1HB  1
ATOM 409 H HB3   A PRO A 1 22 ? 6.516  15.539 -2.944 0.57 3.34  ? ? ? ? ? 22
PRO A 2HB  1
ATOM 410 H HG2   A PRO A 1 22 ? 3.919  15.683 -4.043 0.57 3.20  ? ? ? ? ? 22
PRO A 1HG  1
ATOM 411 H HG3   A PRO A 1 22 ? 5.214  14.903 -5.002 0.57 3.20  ? ? ? ? ? 22
PRO A 2HG  1
ATOM 412 H HD2   A PRO A 1 22 ? 2.984  13.625 -3.389 0.57 2.69  ? ? ? ? ? 22
PRO A 1HD  1
ATOM 413 H HD3   A PRO A 1 22 ? 3.752  13.060 -4.903 0.57 2.69  ? ? ? ? ? 22
PRO A 2HD  1
ATOM 414 C CA    B SER A 1 22 ? 6.034  13.399 -2.687 0.21 1.55  ? ? ? ? ? 22
SER A CA   1
ATOM 415 C CA    C SER A 1 22 ? 6.112  13.653 -2.656 0.22 2.31  ? ? ? ? ? 22
SER A CA   1
ATOM 416 C C     B SER A 1 22 ? 6.367  13.062 -1.223 0.21 2.92  ? ? ? ? ? 22
SER A C    1
ATOM 417 C C     C SER A 1 22 ? 6.354  13.275 -1.187 0.22 1.92  ? ? ? ? ? 22
SER A C    1
ATOM 418 O O     B SER A 1 22 ? 5.412  13.050 -0.345 0.21 1.87  ? ? ? ? ? 22
SER A O    1
ATOM 419 O O     C SER A 1 22 ? 5.636  12.705 -0.270 0.22 1.77  ? ? ? ? ? 22
SER A O    1
ATOM 420 C CB    B SER A 1 22 ? 5.409  14.835 -2.876 0.21 2.60  ? ? ? ? ? 22
SER A CB   1
ATOM 421 C CB    C SER A 1 22 ? 5.605  15.097 -2.687 0.22 3.56  ? ? ? ? ? 22
SER A CB   1
ATOM 422 O OG    B SER A 1 22 ? 4.760  15.243 -1.635 0.21 2.11  ? ? ? ? ? 22
SER A OG   1
ATOM 423 O OG    C SER A 1 22 ? 6.750  15.771 -2.280 0.22 6.38  ? ? ? ? ? 22
SER A OG   1
ATOM 424 H HA    B SER A 1 22 ? 6.897  13.240 -3.349 0.21 4.26  ? ? ? ? ? 22
SER A HA   1
ATOM 425 H HA    C SER A 1 22 ? 7.013  13.518 -3.271 0.22 4.26  ? ? ? ? ? 22
SER A HA   1
ATOM 426 N N     . GLU A 1 23 ? 7.651  13.190 -0.860 1.00 1.86  ? ? ? ? ? 23
GLU A N    1
ATOM 427 C CA    . GLU A 1 23 ? 8.108  13.002 0.513  1.00 1.81  ? ? ? ? ? 23
GLU A CA   1
ATOM 428 C C     . GLU A 1 23 ? 7.394  13.968 1.459  1.00 1.66  ? ? ? ? ? 23
GLU A C    1
ATOM 429 O O     . GLU A 1 23 ? 7.064  13.585 2.589  1.00 1.97  ? ? ? ? ? 23
GLU A O    1
ATOM 430 C CB    . GLU A 1 23 ? 9.620  13.168 0.681  1.00 2.12  ? ? ? ? ? 23
GLU A CB   1
ATOM 431 C CG    A GLU A 1 23 ? 10.459 12.148 -0.048 0.58 2.73  ? ? ? ? ? 23
GLU A CG   1
ATOM 432 C CG    B GLU A 1 23 ? 10.414 11.969 0.088  0.42 1.79  ? ? ? ? ? 23
GLU A CG   1
ATOM 433 C CD    A GLU A 1 23 ? 11.942 12.208 0.242  0.58 4.60  ? ? ? ? ? 23
GLU A CD   1
ATOM 434 C CD    B GLU A 1 23 ? 11.911 12.048 0.452  0.42 2.33  ? ? ? ? ? 23
GLU A CD   1
ATOM 435 O OE1   A GLU A 1 23 ? 12.418 13.330 0.541  0.58 7.57  ? ? ? ? ? 23
GLU A OE1  1
ATOM 436 O OE1   B GLU A 1 23 ? 12.430 13.113 0.795  0.42 2.70  ? ? ? ? ? 23
GLU A OE1  1
ATOM 437 O OE2   A GLU A 1 23 ? 12.629 11.211 0.128  0.58 7.42  ? ? ? ? ? 23
GLU A OE2  1
ATOM 438 O OE2   B GLU A 1 23 ? 12.514 10.945 0.316  0.42 4.43  ? ? ? ? ? 23
GLU A OE2  1
ATOM 439 H H     . GLU A 1 23 ? 8.361  13.404 -1.574 1.00 2.23  ? ? ? ? ? 23
GLU A H    1
ATOM 440 H HA    . GLU A 1 23 ? 7.842  11.977 0.808  1.00 2.17  ? ? ? ? ? 23
GLU A HA   1
ATOM 441 H HB2   . GLU A 1 23 ? 9.902  14.169 0.326  1.00 2.55  ? ? ? ? ? 23
GLU A 1HB  1
ATOM 442 H HB3   . GLU A 1 23 ? 9.860  13.116 1.752  1.00 2.55  ? ? ? ? ? 23
GLU A 2HB  1
ATOM 443 H HG2   A GLU A 1 23 ? 10.094 11.146 0.214  0.58 3.27  ? ? ? ? ? 23
GLU A 1HG  1
ATOM 444 H HG2   B GLU A 1 23 ? 9.996  11.029 0.473  0.42 2.13  ? ? ? ? ? 23
GLU A 1HG  1
ATOM 445 H HG3   A GLU A 1 23 ? 10.310 12.283 -1.128 0.58 3.27  ? ? ? ? ? 23
GLU A 2HG  1
ATOM 446 H HG3   B GLU A 1 23 ? 10.306 11.966 -1.006 0.42 2.13  ? ? ? ? ? 23
GLU A 2HG  1
ATOM 447 N N     . ALA A 1 24 ? 7.188  15.227 1.041  1.00 1.63  ? ? ? ? ? 24
ALA A N    1
ATOM 448 C CA    . ALA A 1 24 ? 6.619  16.195 1.970  1.00 1.65  ? ? ? ? ? 24
ALA A CA   1
ATOM 449 C C     . ALA A 1 24 ? 5.192  15.819 2.387  1.00 1.51  ? ? ? ? ? 24
ALA A C    1
ATOM 450 O O     . ALA A 1 24 ? 4.795  16.037 3.532  1.00 1.85  ? ? ? ? ? 24
ALA A O    1
ATOM 451 C CB    . ALA A 1 24 ? 6.663  17.597 1.363  1.00 2.43  ? ? ? ? ? 24
ALA A CB   1
ATOM 452 H H     . ALA A 1 24 ? 7.422  15.499 0.098  1.00 1.96  ? ? ? ? ? 24
ALA A H    1
ATOM 453 H HA    . ALA A 1 24 ? 7.244  16.200 2.874  1.00 1.98  ? ? ? ? ? 24
ALA A HA   1
ATOM 454 H HB1   . ALA A 1 24 ? 7.696  17.841 1.079  1.00 3.63  ? ? ? ? ? 24
ALA A 1HB  1
ATOM 455 H HB2   . ALA A 1 24 ? 6.304  18.327 2.101  1.00 3.63  ? ? ? ? ? 24
ALA A 2HB  1
ATOM 456 H HB3   . ALA A 1 24 ? 6.021  17.630 0.472  1.00 3.63  ? ? ? ? ? 24
ALA A 3HB  1
ATOM 457 N N     . LEU A 1 25 ? 4.398  15.289 1.441  1.00 1.61  ? ? ? ? ? 25
LEU A N    1
ATOM 458 C CA    . LEU A 1 25 ? 3.048  14.822 1.781  1.00 1.48  ? ? ? ? ? 25
LEU A CA   1
ATOM 459 C C     . LEU A 1 25 ? 3.113  13.568 2.640  1.00 1.50  ? ? ? ? ? 25
LEU A C    1
ATOM 460 O O     . LEU A 1 25 ? 2.332  13.396 3.580  1.00 2.01  ? ? ? ? ? 25
LEU A O    1
ATOM 461 C CB    A LEU A 1 25 ? 2.209  14.621 0.512  0.57 1.70  ? ? ? ? ? 25
LEU A CB   1
ATOM 462 C CG    A LEU A 1 25 ? 1.717  15.929 -0.108 0.57 1.80  ? ? ? ? ? 25
LEU A CG   1
ATOM 463 C CD1   A LEU A 1 25 ? 1.207  15.625 -1.514 0.57 3.58  ? ? ? ? ? 25
LEU A CD1  1
ATOM 464 C CD2   A LEU A 1 25 ? 0.595  16.583 0.794  0.57 2.15  ? ? ? ? ? 25
LEU A CD2  1
ATOM 465 H H     . LEU A 1 25 ? 4.733  15.199 0.495  1.00 1.94  ? ? ? ? ? 25
LEU A H    1
ATOM 466 H HA    . LEU A 1 25 ? 2.567  15.612 2.380  1.00 1.77  ? ? ? ? ? 25
LEU A HA   1
ATOM 467 H HB2   A LEU A 1 25 ? 2.806  14.080 -0.225 0.57 1.61  ? ? ? ? ? 25
LEU A 1HB  1
ATOM 468 H HB3   A LEU A 1 25 ? 1.337  13.994 0.770  0.57 1.61  ? ? ? ? ? 25
LEU A 2HB  1
ATOM 469 H HG    A LEU A 1 25 ? 2.565  16.642 -0.141 0.57 2.02  ? ? ? ? ? 25
LEU A HG   1
ATOM 470 H HD11  A LEU A 1 25 ? 0.243  16.147 -1.682 0.57 5.46  ? ? ? ? ? 25
LEU A 1HD1 1
ATOM 471 H HD12  A LEU A 1 25 ? 1.105  14.573 -1.667 0.57 5.46  ? ? ? ? ? 25
LEU A 2HD1 1
ATOM 472 H HD13  A LEU A 1 25 ? 1.941  16.049 -2.253 0.57 5.46  ? ? ? ? ? 25
LEU A 3HD1 1
ATOM 473 H HD21  A LEU A 1 25 ? 0.118  17.396 0.216  0.57 3.21  ? ? ? ? ? 25
LEU A 1HD2 1
ATOM 474 H HD22  A LEU A 1 25 ? 1.043  16.996 1.701  0.57 3.21  ? ? ? ? ? 25
LEU A 2HD2 1
ATOM 475 H HD23  A LEU A 1 25 ? -0.145 15.824 1.041  0.57 3.21  ? ? ? ? ? 25
LEU A 3HD2 1
ATOM 476 C CB    B ILE A 1 25 ? 2.225  14.590 0.511  0.21 1.67  ? ? ? ? ? 25
ILE A CB   1
ATOM 477 C CB    C ILE A 1 25 ? 2.194  14.590 0.526  0.22 2.08  ? ? ? ? ? 25
ILE A CB   1
ATOM 478 C CG1   B ILE A 1 25 ? 1.931  15.856 -0.269 0.21 2.53  ? ? ? ? ? 25
ILE A CG1  1
ATOM 479 C CG1   C ILE A 1 25 ? 1.693  15.919 -0.061 0.22 2.48  ? ? ? ? ? 25
ILE A CG1  1
ATOM 480 C CG2   B ILE A 1 25 ? 0.955  13.756 0.691  0.21 2.16  ? ? ? ? ? 25
ILE A CG2  1
ATOM 481 C CG2   C ILE A 1 25 ? 0.939  13.672 0.877  0.22 2.83  ? ? ? ? ? 25
ILE A CG2  1
ATOM 482 C CD1   B ILE A 1 25 ? 0.819  16.720 0.588  0.21 1.98  ? ? ? ? ? 25
ILE A CD1  1
ATOM 483 C CD1   C ILE A 1 25 ? 1.188  15.934 -1.404 0.22 3.60  ? ? ? ? ? 25
ILE A CD1  1
ATOM 484 H HB    B ILE A 1 25 ? 2.872  13.991 -0.145 0.21 4.26  ? ? ? ? ? 25
ILE A HB   1
ATOM 485 H HB    C ILE A 1 25 ? 2.808  14.078 -0.229 0.22 4.26  ? ? ? ? ? 25
ILE A HB   1
ATOM 486 H 1HG1  B ILE A 1 25 ? 1.534  15.605 -1.263 0.21 4.26  ? ? ? ? ? 25
ILE A 1HG1 1
ATOM 487 H 1HG1  C ILE A 1 25 ? 0.897  16.295 0.598  0.22 4.26  ? ? ? ? ? 25
ILE A 1HG1 1
ATOM 488 H 2HG1  B ILE A 1 25 ? 2.851  16.443 -0.399 0.21 4.26  ? ? ? ? ? 25
ILE A 2HG1 1
ATOM 489 H 2HG1  C ILE A 1 25 ? 2.521  16.639 -0.008 0.22 4.26  ? ? ? ? ? 25
ILE A 2HG1 1
ATOM 490 H 1HG2  B ILE A 1 25 ? 1.203  12.817 1.205  0.21 5.32  ? ? ? ? ? 25
ILE A 1HG2 1
ATOM 491 H 1HG2  C ILE A 1 25 ? 0.421  13.388 -0.050 0.22 5.32  ? ? ? ? ? 25
ILE A 1HG2 1
ATOM 492 H 2HG2  B ILE A 1 25 ? 0.522  13.531 -0.294 0.21 5.32  ? ? ? ? ? 25
ILE A 2HG2 1
ATOM 493 H 2HG2  C ILE A 1 25 ? 1.282  12.766 1.397  0.22 5.32  ? ? ? ? ? 25
ILE A 2HG2 1
ATOM 494 H 3HG2  B ILE A 1 25 ? 0.227  14.321 1.290  0.21 5.32  ? ? ? ? ? 25
ILE A 3HG2 1
ATOM 495 H 3HG2  C ILE A 1 25 ? 0.249  14.228 1.527  0.22 5.32  ? ? ? ? ? 25
ILE A 3HG2 1
ATOM 496 H 1HD1  B ILE A 1 25 ? 0.481  17.578 -0.010 0.21 5.32  ? ? ? ? ? 25
ILE A 1HD1 1
ATOM 497 H 2HD1  B ILE A 1 25 ? 1.275  17.081 1.521  0.21 5.32  ? ? ? ? ? 25
ILE A 2HD1 1
ATOM 498 H 3HD1  B ILE A 1 25 ? -0.041 16.078 0.825  0.21 5.32  ? ? ? ? ? 25
ILE A 3HD1 1
ATOM 499 N N     . CYS A 1 26 ? 4.028  12.634 2.294  1.00 1.57  ? ? ? ? ? 26
CYS A N    1
ATOM 500 C CA    . CYS A 1 26 ? 4.137  11.461 3.154  1.00 1.52  ? ? ? ? ? 26
CYS A CA   1
ATOM 501 C C     . CYS A 1 26 ? 4.607  11.823 4.564  1.00 1.58  ? ? ? ? ? 26
CYS A C    1
ATOM 502 O O     . CYS A 1 26 ? 4.231  11.137 5.527  1.00 2.03  ? ? ? ? ? 26
CYS A O    1
ATOM 503 C CB    . CYS A 1 26 ? 5.038  10.395 2.541  1.00 1.82  ? ? ? ? ? 26
CYS A CB   1
ATOM 504 S SG    . CYS A 1 26 ? 4.363  9.697  1.004  1.00 2.01  ? ? ? ? ? 26
CYS A SG   1
ATOM 505 H H     . CYS A 1 26 ? 4.606  12.743 1.485  1.00 1.87  ? ? ? ? ? 26
CYS A H    1
ATOM 506 H HA    . CYS A 1 26 ? 3.132  11.025 3.248  1.00 1.81  ? ? ? ? ? 26
CYS A HA   1
ATOM 507 H HB2   . CYS A 1 26 ? 6.023  10.835 2.331  1.00 2.18  ? ? ? ? ? 26
CYS A 1HB  1
ATOM 508 H HB3   . CYS A 1 26 ? 5.181  9.584  3.269  1.00 2.18  ? ? ? ? ? 26
CYS A 2HB  1
ATOM 509 N N     . ALA A 1 27 ? 5.399  12.889 4.697  1.00 1.58  ? ? ? ? ? 27
ALA A N    1
ATOM 510 C CA    . ALA A 1 27 ? 5.848  13.355 6.011  1.00 1.58  ? ? ? ? ? 27
ALA A CA   1
ATOM 511 C C     . ALA A 1 27 ? 4.662  13.846 6.849  1.00 1.61  ? ? ? ? ? 27
ALA A C    1
ATOM 512 O O     . ALA A 1 27 ? 4.481  13.369 7.973  1.00 2.00  ? ? ? ? ? 27
ALA A O    1
ATOM 513 C CB    . ALA A 1 27 ? 6.896  14.453 5.817  1.00 2.02  ? ? ? ? ? 27
ALA A CB   1
ATOM 514 H H     . ALA A 1 27 ? 5.696  13.387 3.871  1.00 1.89  ? ? ? ? ? 27
ALA A H    1
ATOM 515 H HA    . ALA A 1 27 ? 6.324  12.513 6.533  1.00 1.89  ? ? ? ? ? 27
ALA A HA   1
ATOM 516 H HB1   . ALA A 1 27 ? 7.723  14.066 5.206  1.00 3.03  ? ? ? ? ? 27
ALA A 1HB  1
ATOM 517 H HB2   . ALA A 1 27 ? 7.281  14.770 6.796  1.00 3.03  ? ? ? ? ? 27
ALA A 2HB  1
ATOM 518 H HB3   . ALA A 1 27 ? 6.436  15.312 5.308  1.00 3.03  ? ? ? ? ? 27
ALA A 3HB  1
ATOM 519 N N     . THR A 1 28 ? 3.855  14.766 6.317  1.00 1.80  ? ? ? ? ? 28
THR A N    1
ATOM 520 C CA    . THR A 1 28 ? 2.711  15.207 7.154  1.00 2.02  ? ? ? ? ? 28
THR A CA   1
ATOM 521 C C     . THR A 1 28 ? 1.709  14.078 7.372  1.00 2.17  ? ? ? ? ? 28
THR A C    1
ATOM 522 O O     . THR A 1 28 ? 1.005  14.078 8.394  1.00 3.76  ? ? ? ? ? 28
THR A O    1
ATOM 523 C CB    . THR A 1 28 ? 2.024  16.440 6.551  1.00 2.05  ? ? ? ? ? 28
THR A CB   1
ATOM 524 O OG1   . THR A 1 28 ? 1.701  16.141 5.201  1.00 2.19  ? ? ? ? ? 28
THR A OG1  1
ATOM 525 C CG2   . THR A 1 28 ? 2.895  17.679 6.662  1.00 2.85  ? ? ? ? ? 28
THR A CG2  1
ATOM 526 H H     . THR A 1 28 ? 4.002  15.153 5.404  1.00 2.16  ? ? ? ? ? 28
THR A H    1
ATOM 527 H HA    . THR A 1 28 ? 3.109  15.487 8.125  1.00 2.41  ? ? ? ? ? 28
THR A HA   1
ATOM 528 H HB    . THR A 1 28 ? 1.090  16.619 7.102  1.00 2.46  ? ? ? ? ? 28
THR A HB   1
ATOM 529 H HG1   . THR A 1 28 ? 0.931  16.659 4.931  1.00 3.28  ? ? ? ? ? 28
THR A HG1  1
ATOM 530 H HG21  . THR A 1 28 ? 2.374  18.534 6.209  1.00 4.24  ? ? ? ? ? 28
THR A 1HG2 1
ATOM 531 H HG22  . THR A 1 28 ? 3.844  17.507 6.135  1.00 4.24  ? ? ? ? ? 28
THR A 2HG2 1
ATOM 532 H HG23  . THR A 1 28 ? 3.096  17.891 7.721  1.00 4.24  ? ? ? ? ? 28
THR A 3HG2 1
ATOM 533 N N     . TYR A 1 29 ? 1.615  13.121 6.447  1.00 1.81  ? ? ? ? ? 29
TYR A N    1
ATOM 534 C CA    . TYR A 1 29 ? 0.683  12.006 6.638  1.00 2.09  ? ? ? ? ? 29
TYR A CA   1
ATOM 535 C C     . TYR A 1 29 ? 1.098  11.099 7.795  1.00 1.98  ? ? ? ? ? 29
TYR A C    1
ATOM 536 O O     . TYR A 1 29 ? 0.235  10.553 8.485  1.00 3.44  ? ? ? ? ? 29
TYR A O    1
ATOM 537 C CB    . TYR A 1 29 ? 0.610  11.302 5.324  1.00 3.00  ? ? ? ? ? 29
TYR A CB   1
ATOM 538 C CG    A TYR A 1 29 ? 0.080  9.859  5.257  0.36 2.22  ? ? ? ? ? 29
TYR A CG   1
ATOM 539 C CG    B TYR A 1 29 ? -0.574 10.377 5.324  0.31 1.83  ? ? ? ? ? 29
TYR A CG   1
ATOM 540 C CG    C TYR A 1 29 ? -0.126 9.896  5.414  0.33 5.29  ? ? ? ? ? 29
TYR A CG   1
ATOM 541 C CD1   A TYR A 1 29 ? -1.270 9.619  5.525  0.36 2.53  ? ? ? ? ? 29
TYR A CD1  1
ATOM 542 C CD1   B TYR A 1 29 ? -1.804 10.544 5.928  0.31 2.68  ? ? ? ? ? 29
TYR A CD1  1
ATOM 543 C CD1   C TYR A 1 29 ? -1.474 9.767  5.525  0.33 6.05  ? ? ? ? ? 29
TYR A CD1  1
ATOM 544 C CD2   A TYR A 1 29 ? 0.939  8.787  4.966  0.36 2.12  ? ? ? ? ? 29
TYR A CD2  1
ATOM 545 C CD2   B TYR A 1 29 ? -0.364 9.249  4.564  0.31 8.57  ? ? ? ? ? 29
TYR A CD2  1
ATOM 546 C CD2   C TYR A 1 29 ? 0.569  8.620  5.369  0.33 7.83  ? ? ? ? ? 29
TYR A CD2  1
ATOM 547 C CE1   A TYR A 1 29 ? -1.759 8.287  5.481  0.36 2.69  ? ? ? ? ? 29
TYR A CE1  1
ATOM 548 C CE1   B TYR A 1 29 ? -2.782 9.582  5.794  0.31 2.70  ? ? ? ? ? 29
TYR A CE1  1
ATOM 549 C CE1   C TYR A 1 29 ? -2.209 8.565  5.593  0.33 5.76  ? ? ? ? ? 29
TYR A CE1  1
ATOM 550 C CE2   A TYR A 1 29 ? 0.450  7.473  4.944  0.36 2.09  ? ? ? ? ? 29
TYR A CE2  1
ATOM 551 C CE2   B TYR A 1 29 ? -1.342 8.324  4.429  0.31 10.63 ? ? ? ? ? 29
TYR A CE2  1
ATOM 552 C CE2   C TYR A 1 29 ? -0.126 7.362  5.458  0.33 7.19  ? ? ? ? ? 29
TYR A CE2  1
ATOM 553 C CZ    A TYR A 1 29 ? -0.900 7.233  5.212  0.36 2.14  ? ? ? ? ? 29
TYR A CZ   1
ATOM 554 C CZ    B TYR A 1 29 ? -2.572 8.472  5.033  0.31 5.29  ? ? ? ? ? 29
TYR A CZ   1
ATOM 555 C CZ    C TYR A 1 29 ? -1.474 7.381  5.570  0.33 6.65  ? ? ? ? ? 29
TYR A CZ   1
ATOM 556 O OH    A TYR A 1 29 ? -1.390 5.956  5.212  0.36 2.52  ? ? ? ? ? 29
TYR A OH   1
ATOM 557 O OH    B TYR A 1 29 ? -3.510 7.492  4.877  0.31 7.13  ? ? ? ? ? 29
TYR A OH   1
ATOM 558 O OH    C TYR A 1 29 ? -2.251 6.252  5.660  0.33 7.72  ? ? ? ? ? 29
TYR A OH   1
ATOM 559 H H     . TYR A 1 29 ? 2.187  13.164 5.617  1.00 2.17  ? ? ? ? ? 29
TYR A H    1
ATOM 560 H HA    . TYR A 1 29 ? -0.310 12.421 6.863  1.00 2.50  ? ? ? ? ? 29
TYR A HA   1
ATOM 561 H HB2   . TYR A 1 29 ? -0.017 11.913 4.659  1.00 3.68  ? ? ? ? ? 29
TYR A 1HB  1
ATOM 562 H HB3   . TYR A 1 29 ? 1.622  11.300 4.897  1.00 3.68  ? ? ? ? ? 29
TYR A 2HB  1
ATOM 563 H HD1   A TYR A 1 29 ? -1.945 10.451 5.769  0.36 3.68  ? ? ? ? ? 29
TYR A HD1  1
ATOM 564 H HD1   B TYR A 1 29 ? -2.004 11.448 6.519  0.31 3.68  ? ? ? ? ? 29
TYR A HD1  1
ATOM 565 H HD1   C TYR A 1 29 ? -2.054 10.699 5.568  0.33 3.68  ? ? ? ? ? 29
TYR A HD1  1
ATOM 566 H HD2   A TYR A 1 29 ? 2.001  8.978  4.755  0.36 3.68  ? ? ? ? ? 29
TYR A HD2  1
ATOM 567 H HD2   B TYR A 1 29 ? 0.603  9.099  4.063  0.31 3.68  ? ? ? ? ? 29
TYR A HD2  1
ATOM 568 H HD2   C TYR A 1 29 ? 1.662  8.615  5.263  0.35 3.68  ? ? ? ? ? 29
TYR A HD2  1
ATOM 569 H HE1   A TYR A 1 29 ? -2.826 8.091  5.660  0.36 3.68  ? ? ? ? ? 29
TYR A HE1  1
ATOM 570 H HE1   B TYR A 1 29 ? -3.745 9.713  6.308  0.31 3.68  ? ? ? ? ? 29
TYR A HE1  1
ATOM 571 H HE1   C TYR A 1 29 ? -3.306 8.562  5.659  0.33 3.68  ? ? ? ? ? 29
TYR A HE1  1
ATOM 572 H HE2   A TYR A 1 29 ? 1.125  6.636  4.716  0.36 3.68  ? ? ? ? ? 29
TYR A HE2  1
ATOM 573 H HE2   B TYR A 1 29 ? -1.151 7.429  3.821  0.31 3.68  ? ? ? ? ? 29
TYR A HE2  1
ATOM 574 H HE2   C TYR A 1 29 ? 0.425  6.411  5.436  0.35 3.68  ? ? ? ? ? 29
TYR A HE2  1
ATOM 575 H HH    A TYR A 1 29 ? -0.676 5.337  5.006  0.36 4.60  ? ? ? ? ? 29
TYR A HH   1
ATOM 576 H HH    B TYR A 1 29 ? -4.307 7.726  5.372  0.32 4.60  ? ? ? ? ? 29
TYR A HH   1
ATOM 577 H HH    C TYR A 1 29 ? -3.152 6.458  5.376  0.35 4.60  ? ? ? ? ? 29
TYR A HH   1
ATOM 578 N N     . THR A 1 30 ? 2.412  10.896 7.976  1.00 1.83  ? ? ? ? ? 30
THR A N    1
ATOM 579 C CA    . THR A 1 30 ? 2.926  9.885  8.890  1.00 2.32  ? ? ? ? ? 30
THR A CA   1
ATOM 580 C C     . THR A 1 30 ? 3.531  10.416 10.185 1.00 2.73  ? ? ? ? ? 30
THR A C    1
ATOM 581 O O     . THR A 1 30 ? 3.704  9.609  11.108 1.00 4.05  ? ? ? ? ? 30
THR A O    1
ATOM 582 C CB    . THR A 1 30 ? 4.031  9.054  8.197  1.00 3.05  ? ? ? ? ? 30
THR A CB   1
ATOM 583 O OG1   . THR A 1 30 ? 5.123  9.910  7.843  1.00 2.66  ? ? ? ? ? 30
THR A OG1  1
ATOM 584 C CG2   . THR A 1 30 ? 3.499  8.284  7.008  1.00 4.52  ? ? ? ? ? 30
THR A CG2  1
ATOM 585 H H     . THR A 1 30 ? 3.067  11.463 7.460  1.00 2.20  ? ? ? ? ? 30
THR A H    1
ATOM 586 H HA    . THR A 1 30 ? 2.101  9.207  9.151  1.00 2.77  ? ? ? ? ? 30
THR A HA   1
ATOM 587 H HB    . THR A 1 30 ? 4.405  8.323  8.928  1.00 3.68  ? ? ? ? ? 30
THR A HB   1
ATOM 588 H HG1   . THR A 1 30 ? 4.859  10.481 7.108  1.00 3.93  ? ? ? ? ? 30
THR A HG1  1
ATOM 589 H HG21  . THR A 1 30 ? 4.315  7.705  6.553  1.00 6.77  ? ? ? ? ? 30
THR A 1HG2 1
ATOM 590 H HG22  . THR A 1 30 ? 3.091  8.987  6.269  1.00 6.77  ? ? ? ? ? 30
THR A 2HG2 1
ATOM 591 H HG23  . THR A 1 30 ? 2.706  7.600  7.340  1.00 6.77  ? ? ? ? ? 30
THR A 3HG2 1
ATOM 592 N N     . GLY A 1 31 ? 3.931  11.687 10.203 1.00 2.56  ? ? ? ? ? 31
GLY A N    1
ATOM 593 C CA    . GLY A 1 31 ? 4.732  12.209 11.290 1.00 3.13  ? ? ? ? ? 31
GLY A CA   1
ATOM 594 C C     . GLY A 1 31 ? 6.229  12.148 11.039 1.00 2.12  ? ? ? ? ? 31
GLY A C    1
ATOM 595 O O     . GLY A 1 31 ? 6.995  12.658 11.864 1.00 2.49  ? ? ? ? ? 31
GLY A O    1
ATOM 596 H H     . GLY A 1 31 ? 3.671  12.298 9.443  1.00 3.08  ? ? ? ? ? 31
GLY A H    1
ATOM 597 H HA2   . GLY A 1 31 ? 4.446  13.255 11.469 1.00 3.72  ? ? ? ? ? 31
GLY A 1HA  1
ATOM 598 H HA3   . GLY A 1 31 ? 4.503  11.640 12.202 1.00 3.72  ? ? ? ? ? 31
GLY A 2HA  1
ATOM 599 N N     . CYS A 1 32 ? 6.670  11.511 9.952  1.00 1.96  ? ? ? ? ? 32
CYS A N    1
ATOM 600 C CA    . CYS A 1 32 ? 8.069  11.595 9.568  1.00 1.82  ? ? ? ? ? 32
CYS A CA   1
ATOM 601 C C     . CYS A 1 32 ? 8.384  13.045 9.130  1.00 1.88  ? ? ? ? ? 32
CYS A C    1
ATOM 602 O O     . CYS A 1 32 ? 7.488  13.854 8.918  1.00 2.55  ? ? ? ? ? 32
CYS A O    1
ATOM 603 C CB    . CYS A 1 32 ? 8.382  10.621 8.435  1.00 1.92  ? ? ? ? ? 32
CYS A CB   1
ATOM 604 S SG    . CYS A 1 32 ? 8.012  8.869  8.821  1.00 2.05  ? ? ? ? ? 32
CYS A SG   1
ATOM 605 H H     . CYS A 1 32 ? 6.029  10.967 9.394  1.00 2.35  ? ? ? ? ? 32
CYS A H    1
ATOM 606 H HA    . CYS A 1 32 ? 8.693  11.342 10.437 1.00 2.18  ? ? ? ? ? 32
CYS A HA   1
ATOM 607 H HB2   . CYS A 1 32 ? 7.803  10.915 7.548  1.00 2.31  ? ? ? ? ? 32
CYS A 1HB  1
ATOM 608 H HB3   . CYS A 1 32 ? 9.447  10.708 8.181  1.00 2.31  ? ? ? ? ? 32
CYS A 2HB  1
ATOM 609 N N     . ILE A 1 33 ? 9.688  13.311 8.988  1.00 2.20  ? ? ? ? ? 33
ILE A N    1
ATOM 610 C CA    . ILE A 1 33 ? 10.176 14.645 8.666  1.00 2.19  ? ? ? ? ? 33
ILE A CA   1
ATOM 611 C C     . ILE A 1 33 ? 11.242 14.531 7.578  1.00 2.20  ? ? ? ? ? 33
ILE A C    1
ATOM 612 O O     . ILE A 1 33 ? 11.868 13.485 7.382  1.00 2.85  ? ? ? ? ? 33
ILE A O    1
ATOM 613 C CB    . ILE A 1 33 ? 10.748 15.355 9.917  1.00 2.70  ? ? ? ? ? 33
ILE A CB   1
ATOM 614 C CG1   . ILE A 1 33 ? 11.996 14.655 10.484 1.00 3.08  ? ? ? ? ? 33
ILE A CG1  1
ATOM 615 C CG2   . ILE A 1 33 ? 9.654  15.480 10.971 1.00 3.59  ? ? ? ? ? 33
ILE A CG2  1
ATOM 616 C CD1   . ILE A 1 33 ? 12.693 15.430 11.579 1.00 4.51  ? ? ? ? ? 33
ILE A CD1  1
ATOM 617 H H     . ILE A 1 33 ? 10.355 12.563 9.108  1.00 2.63  ? ? ? ? ? 33
ILE A H    1
ATOM 618 H HA    . ILE A 1 33 ? 9.337  15.241 8.279  1.00 2.63  ? ? ? ? ? 33
ILE A HA   1
ATOM 619 H HB    . ILE A 1 33 ? 11.042 16.371 9.619  1.00 3.24  ? ? ? ? ? 33
ILE A HB   1
ATOM 620 H HG12  . ILE A 1 33 ? 11.700 13.673 10.880 1.00 3.73  ? ? ? ? ? 33
ILE A 1HG1 1
ATOM 621 H HG13  . ILE A 1 33 ? 12.707 14.483 9.665  1.00 3.73  ? ? ? ? ? 33
ILE A 2HG1 1
ATOM 622 H HG21  . ILE A 1 33 ? 8.779  15.981 10.533 1.00 5.36  ? ? ? ? ? 33
ILE A 1HG2 1
ATOM 623 H HG22  . ILE A 1 33 ? 10.028 16.071 11.819 1.00 5.36  ? ? ? ? ? 33
ILE A 2HG2 1
ATOM 624 H HG23  . ILE A 1 33 ? 9.366  14.479 11.321 1.00 5.36  ? ? ? ? ? 33
ILE A 3HG2 1
ATOM 625 H HD11  . ILE A 1 33 ? 13.561 14.857 11.937 1.00 6.68  ? ? ? ? ? 33
ILE A 1HD1 1
ATOM 626 H HD12  . ILE A 1 33 ? 11.996 15.596 12.412 1.00 6.68  ? ? ? ? ? 33
ILE A 2HD1 1
ATOM 627 H HD13  . ILE A 1 33 ? 13.031 16.398 11.185 1.00 6.68  ? ? ? ? ? 33
ILE A 3HD1 1
ATOM 628 N N     . ILE A 1 34 ? 11.452 15.662 6.905  1.00 2.63  ? ? ? ? ? 34
ILE A N    1
ATOM 629 C CA    . ILE A 1 34 ? 12.511 15.815 5.919  1.00 2.58  ? ? ? ? ? 34
ILE A CA   1
ATOM 630 C C     . ILE A 1 34 ? 13.505 16.814 6.473  1.00 2.65  ? ? ? ? ? 34
ILE A C    1
ATOM 631 O O     . ILE A 1 34 ? 13.103 17.913 6.899  1.00 3.64  ? ? ? ? ? 34
ILE A O    1
ATOM 632 C CB    A ILE A 1 34 ? 11.943 16.410 4.601  0.77 2.58  ? ? ? ? ? 34
ILE A CB   1
ATOM 633 C CB    B ILE A 1 34 ? 11.930 15.960 4.530  0.23 2.82  ? ? ? ? ? 34
ILE A CB   1
ATOM 634 C CG1   A ILE A 1 34 ? 10.907 15.505 3.988  0.77 3.88  ? ? ? ? ? 34
ILE A CG1  1
ATOM 635 C CG1   B ILE A 1 34 ? 10.646 15.066 4.227  0.23 3.42  ? ? ? ? ? 34
ILE A CG1  1
ATOM 636 C CG2   A ILE A 1 34 ? 13.188 16.567 3.597  0.77 4.54  ? ? ? ? ? 34
ILE A CG2  1
ATOM 637 C CG2   B ILE A 1 34 ? 12.953 15.674 3.361  0.23 5.02  ? ? ? ? ? 34
ILE A CG2  1
ATOM 638 C CD1   A ILE A 1 34 ? 10.214 16.126 2.774  0.77 4.86  ? ? ? ? ? 34
ILE A CD1  1
ATOM 639 C CD1   B ILE A 1 34 ? 10.915 13.658 4.166  0.23 4.90  ? ? ? ? ? 34
ILE A CD1  1
ATOM 640 H H     . ILE A 1 34 ? 10.850 16.457 7.091  1.00 3.16  ? ? ? ? ? 34
ILE A H    1
ATOM 641 H HA    . ILE A 1 34 ? 12.999 14.860 5.732  1.00 3.11  ? ? ? ? ? 34
ILE A HA   1
ATOM 642 H HB    A ILE A 1 34 ? 11.546 17.419 4.767  0.77 3.18  ? ? ? ? ? 34
ILE A HB   1
ATOM 643 H HB    B ILE A 1 34 ? 11.594 17.042 4.417  0.23 5.82  ? ? ? ? ? 34
ILE A HB   1
ATOM 644 H HG12  A ILE A 1 34 ? 11.379 14.558 3.690  0.77 4.67  ? ? ? ? ? 34
ILE A 1HG1 1
ATOM 645 H HG12  B ILE A 1 34 ? 10.000 15.400 4.720  0.23 5.82  ? ? ? ? ? 34
ILE A 1HG1 1
ATOM 646 H HG13  A ILE A 1 34 ? 10.168 15.285 4.769  0.77 4.67  ? ? ? ? ? 34
ILE A 2HG1 1
ATOM 647 H HG13  B ILE A 1 34 ? 10.570 15.490 3.330  0.23 5.82  ? ? ? ? ? 34
ILE A 2HG1 1
ATOM 648 H HG21  A ILE A 1 34 ? 13.924 17.239 4.042  0.77 6.79  ? ? ? ? ? 34
ILE A 1HG2 1
ATOM 649 H HG21  B ILE A 1 34 ? 12.468 16.057 2.467  0.23 7.28  ? ? ? ? ? 34
ILE A 1HG2 1
ATOM 650 H HG22  A ILE A 1 34 ? 12.804 17.021 2.656  0.77 6.79  ? ? ? ? ? 34
ILE A 2HG2 1
ATOM 651 H HG22  B ILE A 1 34 ? 13.188 14.712 3.412  0.23 7.28  ? ? ? ? ? 34
ILE A 2HG2 1
ATOM 652 H HG23  A ILE A 1 34 ? 13.602 15.595 3.398  0.77 6.79  ? ? ? ? ? 34
ILE A 3HG2 1
ATOM 653 H HG23  B ILE A 1 34 ? 13.798 16.386 3.626  0.23 7.28  ? ? ? ? ? 34
ILE A 3HG2 1
ATOM 654 H HD11  A ILE A 1 34 ? 9.436  15.451 2.406  0.77 7.28  ? ? ? ? ? 34
ILE A 1HD1 1
ATOM 655 H HD11  B ILE A 1 34 ? 9.905  13.064 4.008  0.23 7.28  ? ? ? ? ? 34
ILE A 1HD1 1
ATOM 656 H HD12  A ILE A 1 34 ? 10.947 16.322 1.983  0.77 7.28  ? ? ? ? ? 34
ILE A 2HD1 1
ATOM 657 H HD12  B ILE A 1 34 ? 11.310 13.266 5.107  0.23 7.28  ? ? ? ? ? 34
ILE A 2HD1 1
ATOM 658 H HD13  A ILE A 1 34 ? 9.746  17.087 3.076  0.77 7.28  ? ? ? ? ? 34
ILE A 3HD1 1
ATOM 659 H HD13  B ILE A 1 34 ? 11.540 13.357 3.329  0.23 7.28  ? ? ? ? ? 34
ILE A 3HD1 1
ATOM 660 N N     . ILE A 1 35 ? 14.790 16.458 6.442  1.00 2.97  ? ? ? ? ? 35
ILE A N    1
ATOM 661 C CA    . ILE A 1 35 ? 15.847 17.376 6.893  1.00 3.14  ? ? ? ? ? 35
ILE A CA   1
ATOM 662 C C     . ILE A 1 35 ? 16.855 17.522 5.750  1.00 3.18  ? ? ? ? ? 35
ILE A C    1
ATOM 663 O O     . ILE A 1 35 ? 17.024 16.622 4.923  1.00 3.74  ? ? ? ? ? 35
ILE A O    1
ATOM 664 C CB    . ILE A 1 35 ? 16.545 16.890 8.176  1.00 4.30  ? ? ? ? ? 35
ILE A CB   1
ATOM 665 C CG1   . ILE A 1 35 ? 17.227 15.531 7.987  1.00 4.97  ? ? ? ? ? 35
ILE A CG1  1
ATOM 666 C CG2   . ILE A 1 35 ? 15.532 16.851 9.299  1.00 6.65  ? ? ? ? ? 35
ILE A CG2  1
ATOM 667 C CD1   . ILE A 1 35 ? 18.146 15.152 9.138  1.00 7.82  ? ? ? ? ? 35
ILE A CD1  1
ATOM 668 H H     . ILE A 1 35 ? 15.032 15.548 6.123  1.00 3.56  ? ? ? ? ? 35
ILE A H    1
ATOM 669 H HA    . ILE A 1 35 ? 15.402 18.361 7.092  1.00 3.77  ? ? ? ? ? 35
ILE A HA   1
ATOM 670 H HB    . ILE A 1 35 ? 17.318 17.624 8.441  1.00 5.14  ? ? ? ? ? 35
ILE A HB   1
ATOM 671 H HG12  . ILE A 1 35 ? 16.455 14.757 7.878  1.00 6.02  ? ? ? ? ? 35
ILE A 1HG1 1
ATOM 672 H HG13  . ILE A 1 35 ? 17.812 15.553 7.057  1.00 6.02  ? ? ? ? ? 35
ILE A 2HG1 1
ATOM 673 H HG21  . ILE A 1 35 ? 15.093 17.849 9.432  1.00 9.79  ? ? ? ? ? 35
ILE A 1HG2 1
ATOM 674 H HG22  . ILE A 1 35 ? 16.028 16.541 10.230 1.00 9.79  ? ? ? ? ? 35
ILE A 2HG2 1
ATOM 675 H HG23  . ILE A 1 35 ? 14.738 16.132 9.051  1.00 9.79  ? ? ? ? ? 35
ILE A 3HG2 1
ATOM 676 H HD11  . ILE A 1 35 ? 18.613 14.179 8.930  1.00 11.67 ? ? ? ? ? 35
ILE A 1HD1 1
ATOM 677 H HD12  . ILE A 1 35 ? 17.562 15.087 10.067 1.00 11.67 ? ? ? ? ? 35
ILE A 2HD1 1
ATOM 678 H HD13  . ILE A 1 35 ? 18.928 15.917 9.251  1.00 11.67 ? ? ? ? ? 35
ILE A 3HD1 1
ATOM 679 N N     . PRO A 1 36 ? 17.593 18.645 5.733  1.00 3.57  ? ? ? ? ? 36
PRO A N    1
ATOM 680 C CA    . PRO A 1 36 ? 18.581 18.845 4.683  1.00 3.77  ? ? ? ? ? 36
PRO A CA   1
ATOM 681 C C     . PRO A 1 36 ? 19.866 18.079 4.953  1.00 4.27  ? ? ? ? ? 36
PRO A C    1
ATOM 682 O O     . PRO A 1 36 ? 20.605 17.835 3.982  1.00 6.26  ? ? ? ? ? 36
PRO A O    1
ATOM 683 C CB    A PRO A 1 36 ? 18.725 20.367 4.596  0.68 4.58  ? ? ? ? ? 36
PRO A CB   1
ATOM 684 C CB    B PRO A 1 36 ? 19.047 20.307 4.847  0.32 7.48  ? ? ? ? ? 36
PRO A CB   1
ATOM 685 C CG    A PRO A 1 36 ? 18.403 20.829 6.030  0.68 4.64  ? ? ? ? ? 36
PRO A CG   1
ATOM 686 C CG    B PRO A 1 36 ? 18.192 20.880 5.853  0.32 7.85  ? ? ? ? ? 36
PRO A CG   1
ATOM 687 C CD    . PRO A 1 36 ? 17.286 19.902 6.471  1.00 4.70  ? ? ? ? ? 36
PRO A CD   1
ATOM 688 H HA    . PRO A 1 36 ? 18.154 18.485 3.736  1.00 4.52  ? ? ? ? ? 36
PRO A HA   1
ATOM 689 H HB2   A PRO A 1 36 ? 19.746 20.653 4.307  0.68 5.43  ? ? ? ? ? 36
PRO A 1HB  1
ATOM 690 H HB2   B PRO A 1 36 ? 20.098 20.345 5.166  0.32 8.94  ? ? ? ? ? 36
PRO A 1HB  1
ATOM 691 H HB3   A PRO A 1 36 ? 18.015 20.792 3.873  0.68 5.43  ? ? ? ? ? 36
PRO A 2HB  1
ATOM 692 H HB3   B PRO A 1 36 ? 18.947 20.854 3.898  0.32 8.94  ? ? ? ? ? 36
PRO A 2HB  1
ATOM 693 H HG2   A PRO A 1 36 ? 19.281 20.726 6.683  0.68 5.53  ? ? ? ? ? 36
PRO A 1HG  1
ATOM 694 H HG2   B PRO A 1 36 ? 18.817 21.332 6.637  0.32 9.50  ? ? ? ? ? 36
PRO A 1HG  1
ATOM 695 H HG3   A PRO A 1 36 ? 18.072 21.877 6.041  0.68 5.53  ? ? ? ? ? 36
PRO A 2HG  1
ATOM 696 H HG3   B PRO A 1 36 ? 17.594 21.682 5.399  0.32 9.50  ? ? ? ? ? 36
PRO A 2HG  1
ATOM 697 H HD2   . PRO A 1 36 ? 17.309 19.741 7.558  1.00 5.61  ? ? ? ? ? 36
PRO A 1HD  1
ATOM 698 H HD3   . PRO A 1 36 ? 16.302 20.301 6.186  1.00 5.61  ? ? ? ? ? 36
PRO A 2HD  1
ATOM 699 N N     . GLY A 1 37 ? 20.154 17.799 6.202  1.00 4.59  ? ? ? ? ? 37
GLY A N    1
ATOM 700 C CA    . GLY A 1 37 ? 21.334 17.013 6.608  1.00 6.65  ? ? ? ? ? 37
GLY A CA   1
ATOM 701 C C     . GLY A 1 37 ? 21.082 15.528 6.415  1.00 5.02  ? ? ? ? ? 37
GLY A C    1
ATOM 702 O O     . GLY A 1 37 ? 20.097 15.097 5.840  1.00 6.64  ? ? ? ? ? 37
GLY A O    1
ATOM 703 H H     . GLY A 1 37 ? 19.534 18.130 6.933  1.00 5.48  ? ? ? ? ? 37
GLY A H    1
ATOM 704 H HA2   . GLY A 1 37 ? 22.187 17.355 5.979  1.00 7.83  ? ? ? ? ? 37
GLY A 1HA  1
ATOM 705 H HA3   . GLY A 1 37 ? 21.574 17.256 7.647  1.00 7.83  ? ? ? ? ? 37
GLY A 2HA  1
ATOM 706 N N     . ALA A 1 38 ? 22.008 14.746 6.971  1.00 4.34  ? ? ? ? ? 38
ALA A N    1
ATOM 707 C CA    . ALA A 1 38 ? 21.995 13.320 6.837  1.00 4.98  ? ? ? ? ? 38
ALA A CA   1
ATOM 708 C C     . ALA A 1 38 ? 21.843 12.609 8.193  1.00 5.36  ? ? ? ? ? 38
ALA A C    1
ATOM 709 O O     . ALA A 1 38 ? 21.806 11.376 8.221  1.00 7.76  ? ? ? ? ? 38
ALA A O    1
ATOM 710 C CB    . ALA A 1 38 ? 23.235 12.802 6.109  1.00 6.76  ? ? ? ? ? 38
ALA A CB   1
ATOM 711 H H     . ALA A 1 38 ? 22.755 15.183 7.494  1.00 5.19  ? ? ? ? ? 38
ALA A H    1
ATOM 712 H HA    . ALA A 1 38 ? 21.120 13.055 6.227  1.00 5.95  ? ? ? ? ? 38
ALA A HA   1
ATOM 713 H HB1   . ALA A 1 38 ? 23.289 13.257 5.110  1.00 9.94  ? ? ? ? ? 38
ALA A 1HB  1
ATOM 714 H HB2   . ALA A 1 38 ? 23.172 11.710 6.011  1.00 9.94  ? ? ? ? ? 38
ALA A 2HB  1
ATOM 715 H HB3   . ALA A 1 38 ? 24.134 13.068 6.682  1.00 9.94  ? ? ? ? ? 38
ALA A 3HB  1
ATOM 716 N N     . THR A 1 39 ? 21.787 13.377 9.290  1.00 4.88  ? ? ? ? ? 39
THR A N    1
ATOM 717 C CA    . THR A 1 39 ? 21.840 12.801 10.610 1.00 5.83  ? ? ? ? ? 39
THR A CA   1
ATOM 718 C C     . THR A 1 39 ? 20.535 13.026 11.330 1.00 4.95  ? ? ? ? ? 39
THR A C    1
ATOM 719 O O     . THR A 1 39 ? 20.250 14.149 11.772 1.00 6.84  ? ? ? ? ? 39
THR A O    1
ATOM 720 C CB    A THR A 1 39 ? 23.123 13.277 11.318 0.57 7.03  ? ? ? ? ? 39
THR A CB   1
ATOM 721 C CB    B THR A 1 39 ? 22.850 13.578 11.475 0.43 5.67  ? ? ? ? ? 39
THR A CB   1
ATOM 722 O OG1   A THR A 1 39 ? 24.242 13.046 10.381 0.57 5.41  ? ? ? ? ? 39
THR A OG1  1
ATOM 723 O OG1   B THR A 1 39 ? 24.173 13.586 10.841 0.43 3.62  ? ? ? ? ? 39
THR A OG1  1
ATOM 724 C CG2   A THR A 1 39 ? 23.351 12.187 12.361 0.57 6.86  ? ? ? ? ? 39
THR A CG2  1
ATOM 725 C CG2   B THR A 1 39 ? 23.191 12.939 12.903 0.43 5.02  ? ? ? ? ? 39
THR A CG2  1
ATOM 726 H H     . THR A 1 39 ? 21.706 14.378 9.190  1.00 5.83  ? ? ? ? ? 39
THR A H    1
ATOM 727 H HA    . THR A 1 39 ? 21.940 11.715 10.475 1.00 6.89  ? ? ? ? ? 39
THR A HA   1
ATOM 728 H HB    B THR A 1 39 ? 22.501 14.611 11.609 0.43 6.13  ? ? ? ? ? 39
THR A HB   1
ATOM 729 H HG21  B THR A 1 39 ? 23.929 13.568 13.419 0.43 7.66  ? ? ? ? ? 39
THR A 1HG2 1
ATOM 730 H HG22  B THR A 1 39 ? 23.602 11.930 12.764 0.43 7.66  ? ? ? ? ? 39
THR A 2HG2 1
ATOM 731 H HG23  B THR A 1 39 ? 22.274 12.881 13.506 0.43 7.66  ? ? ? ? ? 39
THR A 3HG2 1
ATOM 732 N N     . CYS A 1 40 ? 19.748 11.982 11.477 1.00 4.08  ? ? ? ? ? 40
CYS A N    1
ATOM 733 C CA    . CYS A 1 40 ? 18.460 12.120 12.139 1.00 3.64  ? ? ? ? ? 40
CYS A CA   1
ATOM 734 C C     . CYS A 1 40 ? 18.660 12.202 13.669 1.00 3.83  ? ? ? ? ? 40
CYS A C    1
ATOM 735 O O     . CYS A 1 40 ? 19.515 11.523 14.227 1.00 4.96  ? ? ? ? ? 40
CYS A O    1
ATOM 736 C CB    . CYS A 1 40 ? 17.591 10.914 11.825 1.00 3.70  ? ? ? ? ? 40
CYS A CB   1
ATOM 737 S SG    . CYS A 1 40 ? 17.124 10.807 10.067 1.00 4.08  ? ? ? ? ? 40
CYS A SG   1
ATOM 738 H H     . CYS A 1 40 ? 20.039 11.081 11.128 1.00 4.91  ? ? ? ? ? 40
CYS A H    1
ATOM 739 H HA    . CYS A 1 40 ? 17.962 13.033 11.784 1.00 4.36  ? ? ? ? ? 40
CYS A HA   1
ATOM 740 H HB2   . CYS A 1 40 ? 18.133 10.000 12.107 1.00 4.44  ? ? ? ? ? 40
CYS A 1HB  1
ATOM 741 H HB3   . CYS A 1 40 ? 16.678 10.963 12.435 1.00 4.44  ? ? ? ? ? 40
CYS A 2HB  1
ATOM 742 N N     . PRO A 1 41 ? 17.847 13.009 14.329 1.00 4.47  ? ? ? ? ? 41
PRO A N    1
ATOM 743 C CA    . PRO A 1 41 ? 17.975 13.139 15.787 1.00 4.95  ? ? ? ? ? 41
PRO A CA   1
ATOM 744 C C     . PRO A 1 41 ? 17.355 11.965 16.530 1.00 4.16  ? ? ? ? ? 41
PRO A C    1
ATOM 745 O O     . PRO A 1 41 ? 16.627 11.147 15.969 1.00 4.00  ? ? ? ? ? 41
PRO A O    1
ATOM 746 C CB    . PRO A 1 41 ? 17.215 14.451 16.070 1.00 6.44  ? ? ? ? ? 41
PRO A CB   1
ATOM 747 C CG    . PRO A 1 41 ? 16.102 14.430 15.016 1.00 5.94  ? ? ? ? ? 41
PRO A CG   1
ATOM 748 C CD    . PRO A 1 41 ? 16.799 13.881 13.768 1.00 5.16  ? ? ? ? ? 41
PRO A CD   1
ATOM 749 H HA    . PRO A 1 41 ? 19.033 13.246 16.065 1.00 5.97  ? ? ? ? ? 41
PRO A HA   1
ATOM 750 H HB2   . PRO A 1 41 ? 16.800 14.459 17.088 1.00 7.65  ? ? ? ? ? 41
PRO A 1HB  1
ATOM 751 H HB3   . PRO A 1 41 ? 17.869 15.325 15.941 1.00 7.65  ? ? ? ? ? 41
PRO A 2HB  1
ATOM 752 H HG2   . PRO A 1 41 ? 15.277 13.774 15.328 1.00 7.13  ? ? ? ? ? 41
PRO A 1HG  1
ATOM 753 H HG3   . PRO A 1 41 ? 15.709 15.440 14.837 1.00 7.13  ? ? ? ? ? 41
PRO A 2HG  1
ATOM 754 H HD2   . PRO A 1 41 ? 16.100 13.309 13.143 1.00 6.20  ? ? ? ? ? 41
PRO A 1HD  1
ATOM 755 H HD3   . PRO A 1 41 ? 17.236 14.692 13.169 1.00 6.20  ? ? ? ? ? 41
PRO A 2HD  1
ATOM 756 N N     . GLY A 1 42 ? 17.643 11.915 17.853 1.00 4.91  ? ? ? ? ? 42
GLY A N    1
ATOM 757 C CA    . GLY A 1 42 ? 17.226 10.779 18.683 1.00 5.06  ? ? ? ? ? 42
GLY A CA   1
ATOM 758 C C     . GLY A 1 42 ? 15.746 10.584 18.832 1.00 4.15  ? ? ? ? ? 42
GLY A C    1
ATOM 759 O O     . GLY A 1 42 ? 15.331 9.485  19.187 1.00 6.31  ? ? ? ? ? 42
GLY A O    1
ATOM 760 H H     . GLY A 1 42 ? 18.156 12.674 18.276 1.00 5.91  ? ? ? ? ? 42
GLY A H    1
ATOM 761 H HA2   . GLY A 1 42 ? 17.653 9.863  18.253 1.00 6.06  ? ? ? ? ? 42
GLY A 1HA  1
ATOM 762 H HA3   . GLY A 1 42 ? 17.660 10.906 19.684 1.00 6.06  ? ? ? ? ? 42
GLY A 2HA  1
ATOM 763 N N     . ASP A 1 43 ? 14.940 11.626 18.615 1.00 3.30  ? ? ? ? ? 43
ASP A N    1
ATOM 764 C CA    . ASP A 1 43 ? 13.491 11.518 18.676 1.00 3.12  ? ? ? ? ? 43
ASP A CA   1
ATOM 765 C C     . ASP A 1 43 ? 12.866 11.265 17.292 1.00 2.37  ? ? ? ? ? 43
ASP A C    1
ATOM 766 O O     . ASP A 1 43 ? 11.637 11.131 17.212 1.00 2.79  ? ? ? ? ? 43
ASP A O    1
ATOM 767 C CB    A ASP A 1 43 ? 13.091 12.931 19.136 0.25 3.47  ? ? ? ? ? 43
ASP A CB   1
ATOM 768 C CB    B ASP A 1 43 ? 12.802 12.630 19.421 0.75 2.76  ? ? ? ? ? 43
ASP A CB   1
ATOM 769 C CG    A ASP A 1 43 ? 13.560 14.348 18.472 0.25 3.47  ? ? ? ? ? 43
ASP A CG   1
ATOM 770 C CG    B ASP A 1 43 ? 13.085 14.014 18.859 0.75 2.63  ? ? ? ? ? 43
ASP A CG   1
ATOM 771 O OD1   A ASP A 1 43 ? 14.415 14.363 17.612 0.25 4.15  ? ? ? ? ? 43
ASP A OD1  1
ATOM 772 O OD1   B ASP A 1 43 ? 14.068 14.164 18.085 0.75 3.64  ? ? ? ? ? 43
ASP A OD1  1
ATOM 773 O OD2   A ASP A 1 43 ? 12.986 15.459 18.868 0.25 5.01  ? ? ? ? ? 43
ASP A OD2  1
ATOM 774 O OD2   B ASP A 1 43 ? 12.311 14.944 19.211 0.75 3.43  ? ? ? ? ? 43
ASP A OD2  1
ATOM 775 H H     . ASP A 1 43 ? 15.352 12.521 18.399 1.00 3.95  ? ? ? ? ? 43
ASP A H    1
ATOM 776 H HA    . ASP A 1 43 ? 13.177 10.756 19.403 1.00 3.76  ? ? ? ? ? 43
ASP A HA   1
ATOM 777 H HB2   A ASP A 1 43 ? 11.992 12.947 19.118 0.25 3.76  ? ? ? ? ? 43
ASP A 1HB  1
ATOM 778 H HB2   B ASP A 1 43 ? 11.717 12.453 19.397 0.75 3.36  ? ? ? ? ? 43
ASP A 1HB  1
ATOM 779 H HB3   A ASP A 1 43 ? 13.380 12.990 20.194 0.25 3.76  ? ? ? ? ? 43
ASP A 2HB  1
ATOM 780 H HB3   B ASP A 1 43 ? 13.121 12.603 20.473 0.75 3.36  ? ? ? ? ? 43
ASP A 2HB  1
ATOM 781 N N     . TYR A 1 44 ? 13.711 11.175 16.260 1.00 2.18  ? ? ? ? ? 44
TYR A N    1
ATOM 782 C CA    . TYR A 1 44 ? 13.267 10.722 14.926 1.00 1.98  ? ? ? ? ? 44
TYR A CA   1
ATOM 783 C C     . TYR A 1 44 ? 14.251 9.661  14.439 1.00 2.25  ? ? ? ? ? 44
TYR A C    1
ATOM 784 O O     . TYR A 1 44 ? 14.931 9.812  13.426 1.00 2.78  ? ? ? ? ? 44
TYR A O    1
ATOM 785 C CB    . TYR A 1 44 ? 13.132 11.883 13.924 1.00 2.40  ? ? ? ? ? 44
TYR A CB   1
ATOM 786 C CG    . TYR A 1 44 ? 11.978 12.797 14.251 1.00 2.26  ? ? ? ? ? 44
TYR A CG   1
ATOM 787 C CD1   . TYR A 1 44 ? 12.083 13.835 15.179 1.00 2.62  ? ? ? ? ? 44
TYR A CD1  1
ATOM 788 C CD2   . TYR A 1 44 ? 10.765 12.585 13.608 1.00 2.35  ? ? ? ? ? 44
TYR A CD2  1
ATOM 789 C CE1   . TYR A 1 44 ? 10.989 14.643 15.462 1.00 2.71  ? ? ? ? ? 44
TYR A CE1  1
ATOM 790 C CE2   . TYR A 1 44 ? 9.649  13.380 13.883 1.00 2.41  ? ? ? ? ? 44
TYR A CE2  1
ATOM 791 C CZ    . TYR A 1 44 ? 9.770  14.410 14.819 1.00 2.30  ? ? ? ? ? 44
TYR A CZ   1
ATOM 792 O OH    . TYR A 1 44 ? 8.716  15.223 15.106 1.00 2.78  ? ? ? ? ? 44
TYR A OH   1
ATOM 793 H H     . TYR A 1 44 ? 14.672 11.391 16.410 1.00 2.60  ? ? ? ? ? 44
TYR A H    1
ATOM 794 H HA    . TYR A 1 44 ? 12.279 10.275 15.025 1.00 2.38  ? ? ? ? ? 44
TYR A HA   1
ATOM 795 H HB2   . TYR A 1 44 ? 14.063 12.462 13.920 1.00 2.87  ? ? ? ? ? 44
TYR A 1HB  1
ATOM 796 H HB3   . TYR A 1 44 ? 12.987 11.459 12.924 1.00 2.87  ? ? ? ? ? 44
TYR A 2HB  1
ATOM 797 H HD1   . TYR A 1 44 ? 13.039 14.015 15.690 1.00 3.16  ? ? ? ? ? 44
TYR A HD1  1
ATOM 798 H HD2   . TYR A 1 44 ? 10.682 11.777 12.868 1.00 2.81  ? ? ? ? ? 44
TYR A HD2  1
ATOM 799 H HE1   . TYR A 1 44 ? 11.081 15.462 16.189 1.00 3.27  ? ? ? ? ? 44
TYR A HE1  1
ATOM 800 H HE2   . TYR A 1 44 ? 8.693  13.197 13.372 1.00 2.90  ? ? ? ? ? 44
TYR A HE2  1
ATOM 801 H HH    . TYR A 1 44 ? 7.946  14.945 14.590 1.00 4.17  ? ? ? ? ? 44
TYR A HH   1
ATOM 802 N N     . ALA A 1 45 ? 14.353 8.612  15.274 1.00 2.25  ? ? ? ? ? 45
ALA A N    1
ATOM 803 C CA    . ALA A 1 45 ? 15.411 7.633  15.171 1.00 2.49  ? ? ? ? ? 45
ALA A CA   1
ATOM 804 C C     . ALA A 1 45 ? 15.176 6.504  14.196 1.00 2.46  ? ? ? ? ? 45
ALA A C    1
ATOM 805 O O     . ALA A 1 45 ? 16.091 5.695  13.991 1.00 3.45  ? ? ? ? ? 45
ALA A O    1
ATOM 806 C CB    . ALA A 1 45 ? 15.631 7.055  16.574 1.00 3.41  ? ? ? ? ? 45
ALA A CB   1
ATOM 807 H H     . ALA A 1 45 ? 13.657 8.499  15.996 1.00 2.69  ? ? ? ? ? 45
ALA A H    1
ATOM 808 H HA    . ALA A 1 45 ? 16.330 8.156  14.871 1.00 2.99  ? ? ? ? ? 45
ALA A HA   1
ATOM 809 H HB1   . ALA A 1 45 ? 15.811 7.874  17.284 1.00 5.14  ? ? ? ? ? 45
ALA A 1HB  1
ATOM 810 H HB2   . ALA A 1 45 ? 16.501 6.383  16.561 1.00 5.14  ? ? ? ? ? 45
ALA A 2HB  1
ATOM 811 H HB3   . ALA A 1 45 ? 14.739 6.493  16.883 1.00 5.14  ? ? ? ? ? 45
ALA A 3HB  1
ATOM 812 N N     . ASN A 1 46 ? 13.968 6.428  13.644 1.00 2.37  ? ? ? ? ? 46
ASN A N    1
ATOM 813 C CA    . ASN A 1 46 ? 13.545 5.347  12.780 1.00 2.48  ? ? ? ? ? 46
ASN A CA   1
ATOM 814 C C     . ASN A 1 46 ? 13.314 5.798  11.331 1.00 2.63  ? ? ? ? ? 46
ASN A C    1
ATOM 815 O O     . ASN A 1 46 ? 13.722 6.914  10.977 1.00 2.76  ? ? ? ? ? 46
ASN A O    1
ATOM 816 C CB    . ASN A 1 46 ? 12.289 4.685  13.379 1.00 3.21  ? ? ? ? ? 46
ASN A CB   1
ATOM 817 C CG    A ASN A 1 46 ? 12.552 4.058  14.708 0.57 3.22  ? ? ? ? ? 46
ASN A CG   1
ATOM 818 C CG    B ASN A 1 46 ? 12.511 4.381  14.835 0.43 4.18  ? ? ? ? ? 46
ASN A CG   1
ATOM 819 O OD1   A ASN A 1 46 ? 11.884 4.464  15.644 0.57 4.43  ? ? ? ? ? 46
ASN A OD1  1
ATOM 820 O OD1   B ASN A 1 46 ? 11.976 5.015  15.832 0.43 6.89  ? ? ? ? ? 46
ASN A OD1  1
ATOM 821 N ND2   A ASN A 1 46 ? 13.527 3.162  14.799 0.57 4.29  ? ? ? ? ? 46
ASN A ND2  1
ATOM 822 N ND2   B ASN A 1 46 ? 13.361 3.391  15.159 0.43 6.66  ? ? ? ? ? 46
ASN A ND2  1
ATOM 823 O "O''" . ASN A 1 46 ? 12.720 4.982  10.590 1.00 3.55  ? ? ? ? ? 46
ASN A OXT  1
ATOM 824 H H     . ASN A 1 46 ? 13.308 7.167  13.839 1.00 2.84  ? ? ? ? ? 46
ASN A H    1
ATOM 825 H HA    . ASN A 1 46 ? 14.347 4.595  12.771 1.00 2.97  ? ? ? ? ? 46
ASN A HA   1
ATOM 826 H HB2   . ASN A 1 46 ? 11.501 5.442  13.488 1.00 3.85  ? ? ? ? ? 46
ASN A 1HB  1
ATOM 827 H HB3   . ASN A 1 46 ? 11.923 3.915  12.684 1.00 3.85  ? ? ? ? ? 46
ASN A 2HB  1
ATOM 828 H HD21  A ASN A 1 46 ? 13.764 2.762  15.695 0.57 5.14  ? ? ? ? ? 46
ASN A 1HD2 1
ATOM 829 H HD21  B ASN A 1 46 ? 13.547 3.183  16.129 0.43 7.99  ? ? ? ? ? 46
ASN A 1HD2 1
ATOM 830 H HD22  A ASN A 1 46 ? 14.032 2.880  13.972 0.57 5.14  ? ? ? ? ? 46
ASN A 2HD2 1
ATOM 831 H HD22  B ASN A 1 46 ? 13.813 2.856  14.433 0.43 7.99  ? ? ? ? ? 46
ASN A 2HD2 1
#
loop_
_atom_sites_alt.id
_atom_sites_alt.details
A ?
B ?
. ?
C ?
#
loop_
_atom_site_anisotrop.id
_atom_site_anisotrop.type_symbol
_atom_site_anisotrop.pdbx_label_atom_id
_atom_site_anisotrop.pdbx_label_alt_id
_atom_site_anisotrop.pdbx_label_comp_id
_atom_site_anisotrop.pdbx_label_asym_id
_atom_site_anisotrop.pdbx_label_seq_id
_atom_site_anisotrop.U[1][1]
_atom_site_anisotrop.U[1][2]
_atom_site_anisotrop.U[1][3]
_atom_site_anisotrop.U[2][2]
_atom_site_anisotrop.U[2][3]
_atom_site_anisotrop.U[3][3]
_atom_site_anisotrop.U[1][1]_esd
_atom_site_anisotrop.U[1][2]_esd
_atom_site_anisotrop.U[1][3]_esd
_atom_site_anisotrop.U[2][2]_esd
_atom_site_anisotrop.U[2][3]_esd
_atom_site_anisotrop.U[3][3]_esd
_atom_site_anisotrop.pdbx_auth_seq_id
_atom_site_anisotrop.pdbx_auth_comp_id
_atom_site_anisotrop.pdbx_auth_asym_id
_atom_site_anisotrop.pdbx_auth_atom_id
1   N N     A THR A 1  0.0434 0.0201  0.0133  0.0531 -0.0028 0.0735 ? ? ? ? ?
? 1  THR A N
3   C CA    A THR A 1  0.0305 0.0039  0.0103  0.0437 -0.0065 0.0441 ? ? ? ? ?
? 1  THR A CA
5   C C     . THR A 1  0.0338 -0.0032 0.0137  0.0431 -0.0043 0.0477 ? ? ? ? ?
? 1  THR A C
6   O O     . THR A 1  0.0476 -0.0213 0.0289  0.0455 -0.0042 0.1311 ? ? ? ? ?
? 1  THR A O
7   C CB    A THR A 1  0.0249 0.0023  0.0060  0.0662 -0.0110 0.0627 ? ? ? ? ?
? 1  THR A CB
9   O OG1   A THR A 1  0.0294 0.0134  0.0158  0.1049 -0.0125 0.0842 ? ? ? ? ?
? 1  THR A OG1
11  C CG2   A THR A 1  0.0343 0.0215  -0.0011 0.0850 -0.0032 0.0818 ? ? ? ? ?
? 1  THR A CG2
31  N N     . THR A 2  0.0325 -0.0046 0.0132  0.0445 -0.0059 0.0309 ? ? ? ? ?
? 2  THR A N
32  C CA    A THR A 2  0.0266 0.0018  0.0089  0.0380 -0.0029 0.0316 ? ? ? ? ?
? 2  THR A CA
33  C CA    B THR A 2  0.0243 -0.0018 0.0030  0.0500 -0.0090 0.0273 ? ? ? ? ?
? 2  THR A CA
34  C C     . THR A 2  0.0244 -0.0003 0.0084  0.0442 -0.0020 0.0270 ? ? ? ? ?
? 2  THR A C
35  O O     . THR A 2  0.0321 -0.0022 0.0120  0.0531 0.0069  0.0334 ? ? ? ? ?
? 2  THR A O
36  C CB    A THR A 2  0.0380 0.0222  -0.0076 0.0828 -0.0280 0.0416 ? ? ? ? ?
? 2  THR A CB
37  C CB    B THR A 2  0.0455 -0.0381 0.0015  0.1292 -0.0400 0.0533 ? ? ? ? ?
? 2  THR A CB
38  O OG1   A THR A 2  0.1082 0.0052  -0.0081 0.0608 -0.0546 0.0278 ? ? ? ? ?
? 2  THR A OG1
39  O OG1   B THR A 2  0.0776 -0.0344 0.0167  0.1532 -0.0537 0.0368 ? ? ? ? ?
? 2  THR A OG1
40  C CG2   A THR A 2  0.0696 0.0311  -0.0225 0.1012 -0.0310 0.0497 ? ? ? ? ?
? 2  THR A CG2
41  C CG2   B THR A 2  0.0770 0.0468  0.0028  0.2618 -0.0955 0.1042 ? ? ? ? ?
? 2  THR A CG2
55  N N     . CYS A 3  0.0254 0.0018  0.0095  0.0330 -0.0033 0.0274 ? ? ? ? ?
? 3  CYS A N
56  C CA    . CYS A 3  0.0223 0.0002  0.0080  0.0287 -0.0069 0.0270 ? ? ? ? ?
? 3  CYS A CA
57  C C     . CYS A 3  0.0214 -0.0006 0.0089  0.0221 -0.0042 0.0301 ? ? ? ? ?
? 3  CYS A C
58  O O     . CYS A 3  0.0284 0.0099  0.0166  0.0240 0.0004  0.0529 ? ? ? ? ?
? 3  CYS A O
59  C CB    . CYS A 3  0.0271 -0.0012 0.0052  0.0295 -0.0077 0.0327 ? ? ? ? ?
? 3  CYS A CB
60  S SG    . CYS A 3  0.0336 0.0125  0.0009  0.0478 -0.0211 0.0449 ? ? ? ? ?
? 3  CYS A SG
65  N N     . CYS A 4  0.0187 -0.0008 0.0066  0.0240 -0.0040 0.0231 ? ? ? ? ?
? 4  CYS A N
66  C CA    . CYS A 4  0.0172 -0.0002 0.0052  0.0211 -0.0036 0.0225 ? ? ? ? ?
? 4  CYS A CA
67  C C     . CYS A 4  0.0168 -0.0006 0.0045  0.0226 -0.0026 0.0222 ? ? ? ? ?
? 4  CYS A C
68  O O     . CYS A 4  0.0184 0.0005  0.0031  0.0337 0.0014  0.0267 ? ? ? ? ?
? 4  CYS A O
69  C CB    . CYS A 4  0.0237 -0.0006 0.0035  0.0216 -0.0045 0.0222 ? ? ? ? ?
? 4  CYS A CB
70  S SG    . CYS A 4  0.0303 -0.0052 0.0041  0.0238 -0.0026 0.0229 ? ? ? ? ?
? 4  CYS A SG
75  N N     . PRO A 5  0.0178 -0.0010 0.0050  0.0227 -0.0022 0.0218 ? ? ? ? ?
? 5  PRO A N
76  C CA    . PRO A 5  0.0216 -0.0047 0.0045  0.0270 -0.0074 0.0214 ? ? ? ? ?
? 5  PRO A CA
77  C C     . PRO A 5  0.0264 -0.0005 0.0030  0.0304 -0.0052 0.0195 ? ? ? ? ?
? 5  PRO A C
78  O O     . PRO A 5  0.0544 0.0011  -0.0023 0.0447 -0.0132 0.0203 ? ? ? ? ?
? 5  PRO A O
79  C CB    . PRO A 5  0.0307 -0.0066 0.0114  0.0306 -0.0031 0.0252 ? ? ? ? ?
? 5  PRO A CB
80  C CG    . PRO A 5  0.0199 -0.0014 0.0096  0.0335 0.0013  0.0322 ? ? ? ? ?
? 5  PRO A CG
81  C CD    . PRO A 5  0.0184 -0.0006 0.0056  0.0251 0.0002  0.0258 ? ? ? ? ?
? 5  PRO A CD
89  N N     . SER A 6  0.0232 0.0015  0.0019  0.0268 -0.0046 0.0198 ? ? ? ? ?
? 6  SER A N
90  C CA    . SER A 6  0.0207 0.0021  0.0026  0.0255 0.0015  0.0183 ? ? ? ? ?
? 6  SER A CA
91  C C     . SER A 6  0.0215 0.0003  0.0041  0.0281 0.0037  0.0200 ? ? ? ? ?
? 6  SER A C
92  O O     . SER A 6  0.0284 0.0019  0.0054  0.0326 0.0023  0.0200 ? ? ? ? ?
? 6  SER A O
93  C CB    . SER A 6  0.0248 0.0013  0.0067  0.0219 0.0005  0.0206 ? ? ? ? ?
? 6  SER A CB
94  O OG    . SER A 6  0.0201 0.0060  0.0059  0.0330 0.0002  0.0283 ? ? ? ? ?
? 6  SER A OG
100 N N     . ILE A 7  0.0350 -0.0011 0.0040  0.0283 0.0105  0.0202 ? ? ? ? ?
? 7  ILE A N
101 C CA    A ILE A 7  0.0516 -0.0006 0.0151  0.0264 0.0084  0.0200 ? ? ? ? ?
? 7  ILE A CA
102 C CA    B ILE A 7  0.0381 0.0009  0.0131  0.0195 0.0047  0.0233 ? ? ? ? ?
? 7  ILE A CA
103 C C     A ILE A 7  0.0595 0.0020  0.0117  0.0230 0.0131  0.0137 ? ? ? ? ?
? 7  ILE A C
104 C C     B ILE A 7  0.0396 -0.0103 0.0150  0.0209 -0.0038 0.0211 ? ? ? ? ?
? 7  ILE A C
105 O O     A ILE A 7  0.0602 0.0024  0.0113  0.0310 0.0111  0.0145 ? ? ? ? ?
? 7  ILE A O
106 O O     B ILE A 7  0.0359 -0.0115 0.0130  0.0395 -0.0115 0.0206 ? ? ? ? ?
? 7  ILE A O
107 C CB    A ILE A 7  0.0571 -0.0004 0.0180  0.0217 0.0112  0.0440 ? ? ? ? ?
? 7  ILE A CB
108 C CB    B ILE A 7  0.0506 -0.0028 0.0088  0.0148 0.0072  0.0373 ? ? ? ? ?
? 7  ILE A CB
109 C CG1   A ILE A 7  0.0545 0.0051  0.0125  0.0414 0.0259  0.1161 ? ? ? ? ?
? 7  ILE A CG1
110 C CG1   B ILE A 7  0.0451 0.0134  0.0107  0.0354 0.0211  0.0532 ? ? ? ? ?
? 7  ILE A CG1
111 C CG2   A ILE A 7  0.0843 -0.0070 0.0159  0.0247 0.0109  0.0518 ? ? ? ? ?
? 7  ILE A CG2
112 C CG2   B ILE A 7  0.0943 -0.0181 -0.0035 0.0293 0.0169  0.0527 ? ? ? ? ?
? 7  ILE A CG2
113 C CD1   A ILE A 7  0.0582 -0.0377 0.0357  0.0653 0.0116  0.1651 ? ? ? ? ?
? 7  ILE A CD1
114 C CD1   B ILE A 7  0.0834 0.0251  0.0159  0.0563 0.0405  0.0496 ? ? ? ? ?
? 7  ILE A CD1
136 N N     A VAL A 8  0.0421 0.0033  -0.0023 0.0149 -0.0035 0.0160 ? ? ? ? ?
? 8  VAL A N
138 C CA    A VAL A 8  0.0397 0.0016  -0.0022 0.0258 -0.0120 0.0224 ? ? ? ? ?
? 8  VAL A CA
140 C C     . VAL A 8  0.0380 0.0071  -0.0042 0.0402 -0.0209 0.0213 ? ? ? ? ?
? 8  VAL A C
141 O O     . VAL A 8  0.0378 0.0039  -0.0031 0.0434 -0.0178 0.0200 ? ? ? ? ?
? 8  VAL A O
142 C CB    A VAL A 8  0.0376 0.0186  0.0004  0.0635 -0.0244 0.0262 ? ? ? ? ?
? 8  VAL A CB
144 C CG1   A VAL A 8  0.0326 0.0159  0.0034  0.0856 -0.0159 0.0420 ? ? ? ? ?
? 8  VAL A CG1
146 C CG2   A VAL A 8  0.0771 0.0230  -0.0061 0.0684 -0.0385 0.0376 ? ? ? ? ?
? 8  VAL A CG2
166 N N     . ALA A 9  0.0303 0.0023  -0.0005 0.0382 -0.0114 0.0147 ? ? ? ? ?
? 9  ALA A N
167 C CA    . ALA A 9  0.0219 -0.0008 0.0014  0.0314 -0.0007 0.0195 ? ? ? ? ?
? 9  ALA A CA
168 C C     . ALA A 9  0.0233 -0.0006 0.0008  0.0220 -0.0017 0.0169 ? ? ? ? ?
? 9  ALA A C
169 O O     . ALA A 9  0.0284 0.0019  -0.0008 0.0267 0.0033  0.0198 ? ? ? ? ?
? 9  ALA A O
170 C CB    . ALA A 9  0.0305 -0.0042 0.0018  0.0295 0.0013  0.0273 ? ? ? ? ?
? 9  ALA A CB
176 N N     . ARG A 10 0.0228 -0.0006 -0.0003 0.0214 -0.0023 0.0160 ? ? ? ? ?
? 10 ARG A N
177 C CA    . ARG A 10 0.0203 -0.0002 0.0002  0.0197 -0.0028 0.0192 ? ? ? ? ?
? 10 ARG A CA
178 C C     . ARG A 10 0.0218 0.0000  -0.0009 0.0210 -0.0018 0.0170 ? ? ? ? ?
? 10 ARG A C
179 O O     . ARG A 10 0.0258 0.0000  0.0000  0.0262 -0.0015 0.0158 ? ? ? ? ?
? 10 ARG A O
180 C CB    . ARG A 10 0.0213 -0.0014 -0.0021 0.0273 -0.0017 0.0203 ? ? ? ? ?
? 10 ARG A CB
181 C CG    . ARG A 10 0.0265 -0.0040 0.0014  0.0275 -0.0007 0.0252 ? ? ? ? ?
? 10 ARG A CG
182 C CD    . ARG A 10 0.0302 -0.0045 0.0064  0.0349 -0.0050 0.0246 ? ? ? ? ?
? 10 ARG A CD
183 N NE    A ARG A 10 0.0312 0.0006  0.0049  0.0293 -0.0048 0.0206 ? ? ? ? ?
? 10 ARG A NE
184 N NE    B ARG A 10 0.0353 -0.0013 0.0064  0.0303 -0.0104 0.0266 ? ? ? ? ?
? 10 ARG A NE
185 C CZ    A ARG A 10 0.0452 -0.0068 0.0157  0.0275 -0.0106 0.0294 ? ? ? ? ?
? 10 ARG A CZ
186 C CZ    B ARG A 10 0.0983 -0.0009 0.0255  0.0436 -0.0368 0.0494 ? ? ? ? ?
? 10 ARG A CZ
187 N NH1   A ARG A 10 0.0594 0.0010  0.0131  0.0333 -0.0106 0.0340 ? ? ? ? ?
? 10 ARG A NH1
188 N NH1   B ARG A 10 0.0955 -0.0084 0.0213  0.0719 -0.0444 0.0447 ? ? ? ? ?
? 10 ARG A NH1
189 N NH2   A ARG A 10 0.0599 -0.0116 0.0149  0.0360 -0.0204 0.0364 ? ? ? ? ?
? 10 ARG A NH2
190 N NH2   B ARG A 10 0.1708 -0.0265 0.0514  0.0931 -0.1062 0.0562 ? ? ? ? ?
? 10 ARG A NH2
209 N N     . SER A 11 0.0258 -0.0005 -0.0033 0.0217 -0.0053 0.0181 ? ? ? ? ?
? 11 SER A N
210 C CA    . SER A 11 0.0253 -0.0016 -0.0048 0.0193 -0.0032 0.0224 ? ? ? ? ?
? 11 SER A CA
211 C C     . SER A 11 0.0255 -0.0005 -0.0040 0.0194 -0.0035 0.0194 ? ? ? ? ?
? 11 SER A C
212 O O     . SER A 11 0.0318 -0.0040 -0.0058 0.0248 0.0000  0.0196 ? ? ? ? ?
? 11 SER A O
213 C CB    . SER A 11 0.0299 0.0051  -0.0087 0.0206 -0.0047 0.0343 ? ? ? ? ?
? 11 SER A CB
214 O OG    . SER A 11 0.0384 0.0199  -0.0148 0.0310 -0.0011 0.0621 ? ? ? ? ?
? 11 SER A OG
220 N N     . ASN A 12 0.0256 0.0022  -0.0007 0.0227 -0.0024 0.0172 ? ? ? ? ?
? 12 ASN A N
221 C CA    A ASN A 12 0.0218 0.0026  0.0006  0.0269 -0.0023 0.0181 ? ? ? ? ?
? 12 ASN A CA
222 C CA    B ASN A 12 0.0234 0.0037  0.0033  0.0246 0.0009  0.0215 ? ? ? ? ?
? 12 ASN A CA
223 C C     . ASN A 12 0.0283 0.0019  0.0022  0.0231 0.0012  0.0164 ? ? ? ? ?
? 12 ASN A C
224 O O     . ASN A 12 0.0371 0.0041  -0.0013 0.0336 -0.0033 0.0164 ? ? ? ? ?
? 12 ASN A O
225 C CB    A ASN A 12 0.0239 0.0057  0.0073  0.0240 -0.0025 0.0234 ? ? ? ? ?
? 12 ASN A CB
226 C CB    B ASN A 12 0.0317 0.0038  0.0091  0.0363 0.0039  0.0228 ? ? ? ? ?
? 12 ASN A CB
227 C CG    A ASN A 12 0.0252 0.0077  0.0079  0.0248 -0.0028 0.0271 ? ? ? ? ?
? 12 ASN A CG
228 C CG    B ASN A 12 0.0336 0.0074  0.0126  0.0444 0.0021  0.0292 ? ? ? ? ?
? 12 ASN A CG
229 O OD1   A ASN A 12 0.0600 -0.0055 0.0307  0.0328 -0.0200 0.0560 ? ? ? ? ?
? 12 ASN A OD1
230 O OD1   B ASN A 12 0.0507 0.0078  0.0167  0.0455 -0.0112 0.0507 ? ? ? ? ?
? 12 ASN A OD1
231 N ND2   A ASN A 12 0.0306 0.0035  0.0079  0.0377 -0.0057 0.0262 ? ? ? ? ?
? 12 ASN A ND2
232 N ND2   B ASN A 12 0.0563 0.0031  0.0267  0.0622 0.0016  0.0369 ? ? ? ? ?
? 12 ASN A ND2
244 N N     . PHE A 13 0.0300 0.0020  0.0021  0.0221 -0.0005 0.0154 ? ? ? ? ?
? 13 PHE A N
245 C CA    . PHE A 13 0.0283 0.0010  0.0008  0.0198 -0.0019 0.0164 ? ? ? ? ?
? 13 PHE A CA
246 C C     . PHE A 13 0.0239 0.0019  0.0002  0.0216 -0.0026 0.0131 ? ? ? ? ?
? 13 PHE A C
247 O O     . PHE A 13 0.0286 0.0034  -0.0006 0.0238 -0.0035 0.0153 ? ? ? ? ?
? 13 PHE A O
248 C CB    . PHE A 13 0.0361 0.0006  -0.0041 0.0234 -0.0067 0.0194 ? ? ? ? ?
? 13 PHE A CB
249 C CG    A PHE A 13 0.0302 0.0025  -0.0120 0.0247 -0.0117 0.0210 ? ? ? ? ?
? 13 PHE A CG
250 C CG    B PHE A 13 0.0300 0.0019  0.0047  0.0252 -0.0023 0.0279 ? ? ? ? ?
? 13 PHE A CG
251 C CD1   A PHE A 13 0.0430 -0.0063 0.0032  0.0387 -0.0164 0.0362 ? ? ? ? ?
? 13 PHE A CD1
252 C CD1   B PHE A 13 0.0375 -0.0104 0.0095  0.0278 -0.0068 0.0341 ? ? ? ? ?
? 13 PHE A CD1
253 C CD2   A PHE A 13 0.0417 0.0066  -0.0130 0.0260 -0.0086 0.0264 ? ? ? ? ?
? 13 PHE A CD2
254 C CD2   B PHE A 13 0.0304 0.0027  -0.0019 0.0255 -0.0004 0.0307 ? ? ? ? ?
? 13 PHE A CD2
255 C CE1   A PHE A 13 0.0661 -0.0057 0.0023  0.0931 -0.0506 0.0196 ? ? ? ? ?
? 13 PHE A CE1
256 C CE1   B PHE A 13 0.0517 -0.0064 0.0146  0.0556 -0.0260 0.0360 ? ? ? ? ?
? 13 PHE A CE1
257 C CE2   A PHE A 13 0.0716 0.0198  -0.0188 0.0487 -0.0289 0.0340 ? ? ? ? ?
? 13 PHE A CE2
258 C CE2   B PHE A 13 0.0364 0.0134  -0.0116 0.0288 -0.0067 0.0466 ? ? ? ? ?
? 13 PHE A CE2
259 C CZ    A PHE A 13 0.0493 0.0279  -0.0102 0.0993 -0.0442 0.0348 ? ? ? ? ?
? 13 PHE A CZ
260 C CZ    B PHE A 13 0.0411 0.0203  -0.0057 0.0532 -0.0187 0.0384 ? ? ? ? ?
? 13 PHE A CZ
275 N N     . ASN A 14 0.0238 0.0003  -0.0007 0.0222 -0.0012 0.0154 ? ? ? ? ?
? 14 ASN A N
276 C CA    . ASN A 14 0.0202 0.0003  -0.0003 0.0236 -0.0019 0.0152 ? ? ? ? ?
? 14 ASN A CA
277 C C     . ASN A 14 0.0186 -0.0002 0.0001  0.0233 -0.0023 0.0168 ? ? ? ? ?
? 14 ASN A C
278 O O     . ASN A 14 0.0227 -0.0009 0.0016  0.0411 -0.0083 0.0187 ? ? ? ? ?
? 14 ASN A O
279 C CB    . ASN A 14 0.0228 -0.0019 -0.0042 0.0261 0.0008  0.0254 ? ? ? ? ?
? 14 ASN A CB
280 C CG    . ASN A 14 0.0230 -0.0021 -0.0073 0.0344 0.0005  0.0337 ? ? ? ? ?
? 14 ASN A CG
281 O OD1   . ASN A 14 0.0280 0.0038  -0.0108 0.0436 -0.0101 0.0546 ? ? ? ? ?
? 14 ASN A OD1
282 N ND2   . ASN A 14 0.0308 0.0001  -0.0145 0.0442 0.0063  0.0445 ? ? ? ? ?
? 14 ASN A ND2
289 N N     . VAL A 15 0.0193 0.0010  0.0002  0.0202 -0.0023 0.0157 ? ? ? ? ?
? 15 VAL A N
290 C CA    . VAL A 15 0.0204 0.0019  -0.0004 0.0181 -0.0035 0.0163 ? ? ? ? ?
? 15 VAL A CA
291 C C     . VAL A 15 0.0210 0.0028  0.0006  0.0181 -0.0034 0.0168 ? ? ? ? ?
? 15 VAL A C
292 O O     . VAL A 15 0.0264 0.0023  -0.0028 0.0218 -0.0042 0.0189 ? ? ? ? ?
? 15 VAL A O
293 C CB    . VAL A 15 0.0214 0.0079  0.0014  0.0217 -0.0037 0.0249 ? ? ? ? ?
? 15 VAL A CB
294 C CG1   . VAL A 15 0.0219 0.0176  -0.0055 0.0348 -0.0089 0.0477 ? ? ? ? ?
? 15 VAL A CG1
295 C CG2   . VAL A 15 0.0310 0.0126  -0.0037 0.0229 -0.0045 0.0381 ? ? ? ? ?
? 15 VAL A CG2
305 N N     . CYS A 16 0.0224 0.0027  0.0006  0.0181 -0.0012 0.0184 ? ? ? ? ?
? 16 CYS A N
306 C CA    . CYS A 16 0.0194 0.0021  0.0007  0.0192 0.0000  0.0199 ? ? ? ? ?
? 16 CYS A CA
307 C C     . CYS A 16 0.0190 0.0026  -0.0012 0.0182 -0.0004 0.0178 ? ? ? ? ?
? 16 CYS A C
308 O O     . CYS A 16 0.0243 0.0056  -0.0033 0.0242 0.0007  0.0198 ? ? ? ? ?
? 16 CYS A O
309 C CB    . CYS A 16 0.0284 -0.0007 0.0016  0.0205 -0.0002 0.0245 ? ? ? ? ?
? 16 CYS A CB
310 S SG    . CYS A 16 0.0275 -0.0033 -0.0049 0.0199 0.0028  0.0360 ? ? ? ? ?
? 16 CYS A SG
315 N N     . ARG A 17 0.0186 0.0036  -0.0005 0.0194 -0.0011 0.0172 ? ? ? ? ?
? 17 ARG A N
316 C CA    . ARG A 17 0.0188 0.0023  0.0007  0.0180 -0.0035 0.0205 ? ? ? ? ?
? 17 ARG A CA
317 C C     . ARG A 17 0.0207 0.0018  0.0009  0.0222 -0.0048 0.0182 ? ? ? ? ?
? 17 ARG A C
318 O O     . ARG A 17 0.0313 0.0000  0.0060  0.0315 -0.0132 0.0204 ? ? ? ? ?
? 17 ARG A O
319 C CB    . ARG A 17 0.0191 0.0024  0.0001  0.0215 -0.0029 0.0241 ? ? ? ? ?
? 17 ARG A CB
320 C CG    . ARG A 17 0.0229 0.0017  -0.0010 0.0260 -0.0075 0.0238 ? ? ? ? ?
? 17 ARG A CG
321 C CD    . ARG A 17 0.0211 -0.0001 0.0066  0.0211 -0.0044 0.0348 ? ? ? ? ?
? 17 ARG A CD
322 N NE    . ARG A 17 0.0191 0.0054  0.0054  0.0268 -0.0013 0.0350 ? ? ? ? ?
? 17 ARG A NE
323 C CZ    . ARG A 17 0.0222 -0.0007 0.0047  0.0259 -0.0035 0.0257 ? ? ? ? ?
? 17 ARG A CZ
324 N NH1   . ARG A 17 0.0284 0.0089  0.0075  0.0377 0.0020  0.0323 ? ? ? ? ?
? 17 ARG A NH1
325 N NH2   . ARG A 17 0.0253 0.0010  0.0098  0.0383 -0.0013 0.0330 ? ? ? ? ?
? 17 ARG A NH2
339 N N     . LEU A 18 0.0236 0.0015  0.0009  0.0199 -0.0033 0.0192 ? ? ? ? ?
? 18 LEU A N
340 C CA    . LEU A 18 0.0252 0.0007  0.0004  0.0179 -0.0013 0.0208 ? ? ? ? ?
? 18 LEU A CA
341 C C     . LEU A 18 0.0227 0.0002  0.0026  0.0171 -0.0027 0.0189 ? ? ? ? ?
? 18 LEU A C
342 O O     . LEU A 18 0.0266 -0.0003 0.0050  0.0209 0.0001  0.0213 ? ? ? ? ?
? 18 LEU A O
343 C CB    . LEU A 18 0.0328 0.0052  -0.0018 0.0197 -0.0044 0.0272 ? ? ? ? ?
? 18 LEU A CB
344 C CG    . LEU A 18 0.0391 0.0053  -0.0025 0.0228 -0.0024 0.0244 ? ? ? ? ?
? 18 LEU A CG
345 C CD1   . LEU A 18 0.0586 0.0185  -0.0073 0.0317 -0.0133 0.0483 ? ? ? ? ?
? 18 LEU A CD1
346 C CD2   . LEU A 18 0.0481 0.0097  0.0029  0.0328 0.0128  0.0509 ? ? ? ? ?
? 18 LEU A CD2
358 N N     . PRO A 19 0.0218 -0.0002 0.0021  0.0219 -0.0017 0.0181 ? ? ? ? ?
? 19 PRO A N
359 C CA    . PRO A 19 0.0233 0.0000  -0.0013 0.0217 -0.0011 0.0214 ? ? ? ? ?
? 19 PRO A CA
360 C C     . PRO A 19 0.0273 0.0057  0.0008  0.0263 -0.0016 0.0254 ? ? ? ? ?
? 19 PRO A C
361 O O     . PRO A 19 0.0463 0.0246  -0.0081 0.0536 -0.0117 0.0373 ? ? ? ? ?
? 19 PRO A O
362 C CB    . PRO A 19 0.0216 -0.0001 -0.0024 0.0355 0.0000  0.0292 ? ? ? ? ?
? 19 PRO A CB
363 C CG    A PRO A 19 0.0236 -0.0023 0.0027  0.0320 0.0020  0.0296 ? ? ? ? ?
? 19 PRO A CG
365 C CD    . PRO A 19 0.0255 -0.0002 0.0041  0.0401 0.0050  0.0192 ? ? ? ? ?
? 19 PRO A CD
379 N N     . GLY A 20 0.0264 -0.0017 0.0067  0.0178 -0.0025 0.0266 ? ? ? ? ?
? 20 GLY A N
380 C CA    . GLY A 20 0.0345 -0.0034 0.0195  0.0186 -0.0040 0.0408 ? ? ? ? ?
? 20 GLY A CA
381 C C     . GLY A 20 0.0242 -0.0009 0.0099  0.0170 -0.0029 0.0338 ? ? ? ? ?
? 20 GLY A C
382 O O     . GLY A 20 0.0519 -0.0012 0.0232  0.0204 -0.0094 0.0415 ? ? ? ? ?
? 20 GLY A O
386 N N     . THR A 21 0.0228 -0.0019 0.0040  0.0168 -0.0032 0.0235 ? ? ? ? ?
? 21 THR A N
387 C CA    . THR A 21 0.0177 -0.0002 -0.0002 0.0164 -0.0006 0.0200 ? ? ? ? ?
? 21 THR A CA
388 C C     . THR A 21 0.0176 0.0000  -0.0002 0.0184 -0.0021 0.0240 ? ? ? ? ?
? 21 THR A C
389 O O     . THR A 21 0.0193 0.0073  -0.0061 0.0270 -0.0034 0.0389 ? ? ? ? ?
? 21 THR A O
390 C CB    . THR A 21 0.0163 0.0011  0.0000  0.0180 -0.0006 0.0234 ? ? ? ? ?
? 21 THR A CB
391 O OG1   . THR A 21 0.0210 0.0043  -0.0032 0.0214 -0.0050 0.0293 ? ? ? ? ?
? 21 THR A OG1
392 C CG2   . THR A 21 0.0241 -0.0029 0.0068  0.0246 0.0019  0.0318 ? ? ? ? ?
? 21 THR A CG2
400 N N     . PRO A 22 0.0220 -0.0020 -0.0002 0.0185 -0.0033 0.0289 ? ? ? ? ?
? 22 PRO A N
401 C CA    A PRO A 22 0.0339 -0.0056 0.0075  0.0145 -0.0144 0.0204 ? ? ? ? ?
? 22 PRO A CA
402 C C     A PRO A 22 0.0230 -0.0082 0.0085  0.0195 -0.0119 0.0204 ? ? ? ? ?
? 22 PRO A C
403 O O     A PRO A 22 0.0224 -0.0051 0.0060  0.0322 -0.0058 0.0246 ? ? ? ? ?
? 22 PRO A O
404 C CB    A PRO A 22 0.0591 -0.0050 -0.0005 0.0108 -0.0173 0.0387 ? ? ? ? ?
? 22 PRO A CB
405 C CG    A PRO A 22 0.0420 0.0069  0.0020  0.0174 -0.0027 0.0417 ? ? ? ? ?
? 22 PRO A CG
406 C CD    A PRO A 22 0.0317 0.0060  -0.0001 0.0174 -0.0004 0.0370 ? ? ? ? ?
? 22 PRO A CD
426 N N     . GLU A 23 0.0256 -0.0032 0.0061  0.0245 -0.0070 0.0205 ? ? ? ? ?
? 23 GLU A N
427 C CA    . GLU A 23 0.0246 -0.0017 0.0062  0.0213 -0.0030 0.0227 ? ? ? ? ?
? 23 GLU A CA
428 C C     . GLU A 23 0.0214 -0.0005 0.0046  0.0206 -0.0021 0.0209 ? ? ? ? ?
? 23 GLU A C
429 O O     . GLU A 23 0.0274 0.0025  0.0062  0.0260 0.0012  0.0212 ? ? ? ? ?
? 23 GLU A O
430 C CB    . GLU A 23 0.0243 -0.0040 0.0055  0.0280 0.0001  0.0281 ? ? ? ? ?
? 23 GLU A CB
431 C CG    A GLU A 23 0.0372 0.0012  0.0163  0.0317 0.0064  0.0349 ? ? ? ? ?
? 23 GLU A CG
432 C CG    B GLU A 23 0.0262 0.0022  0.0034  0.0182 -0.0017 0.0235 ? ? ? ? ?
? 23 GLU A CG
433 C CD    A GLU A 23 0.0404 -0.0141 0.0078  0.1001 0.0099  0.0343 ? ? ? ? ?
? 23 GLU A CD
434 C CD    B GLU A 23 0.0240 0.0052  0.0040  0.0305 0.0113  0.0341 ? ? ? ? ?
? 23 GLU A CD
435 O OE1   A GLU A 23 0.0395 -0.0482 0.0236  0.1235 -0.0077 0.1244 ? ? ? ? ?
? 23 GLU A OE1
436 O OE1   B GLU A 23 0.0191 0.0074  -0.0050 0.0409 0.0024  0.0425 ? ? ? ? ?
? 23 GLU A OE1
437 O OE2   A GLU A 23 0.0455 0.0128  0.0244  0.1209 0.0304  0.1155 ? ? ? ? ?
? 23 GLU A OE2
438 O OE2   B GLU A 23 0.0553 -0.0196 -0.0205 0.0501 0.0354  0.0629 ? ? ? ? ?
? 23 GLU A OE2
447 N N     . ALA A 24 0.0244 -0.0011 0.0041  0.0204 -0.0031 0.0172 ? ? ? ? ?
? 24 ALA A N
448 C CA    . ALA A 24 0.0227 -0.0023 0.0025  0.0186 -0.0026 0.0213 ? ? ? ? ?
? 24 ALA A CA
449 C C     . ALA A 24 0.0221 0.0012  0.0015  0.0179 -0.0006 0.0172 ? ? ? ? ?
? 24 ALA A C
450 O O     . ALA A 24 0.0233 -0.0030 0.0025  0.0263 -0.0019 0.0205 ? ? ? ? ?
? 24 ALA A O
451 C CB    . ALA A 24 0.0351 0.0023  0.0072  0.0195 -0.0056 0.0377 ? ? ? ? ?
? 24 ALA A CB
457 N N     . LEU A 25 0.0226 0.0004  0.0015  0.0194 -0.0028 0.0191 ? ? ? ? ?
? 25 LEU A N
458 C CA    . LEU A 25 0.0201 0.0009  -0.0003 0.0173 -0.0004 0.0186 ? ? ? ? ?
? 25 LEU A CA
459 C C     . LEU A 25 0.0194 0.0025  0.0016  0.0194 -0.0003 0.0179 ? ? ? ? ?
? 25 LEU A C
460 O O     . LEU A 25 0.0272 0.0049  0.0075  0.0281 0.0028  0.0210 ? ? ? ? ?
? 25 LEU A O
461 C CB    A LEU A 25 0.0254 0.0030  -0.0048 0.0190 0.0022  0.0201 ? ? ? ? ?
? 25 LEU A CB
462 C CG    A LEU A 25 0.0184 0.0083  -0.0013 0.0242 0.0047  0.0258 ? ? ? ? ?
? 25 LEU A CG
463 C CD1   A LEU A 25 0.0497 -0.0004 -0.0115 0.0578 0.0240  0.0285 ? ? ? ? ?
? 25 LEU A CD1
464 C CD2   A LEU A 25 0.0178 -0.0037 -0.0034 0.0251 0.0053  0.0386 ? ? ? ? ?
? 25 LEU A CD2
499 N N     . CYS A 26 0.0215 0.0032  0.0027  0.0187 0.0004  0.0192 ? ? ? ? ?
? 26 CYS A N
500 C CA    . CYS A 26 0.0213 0.0024  0.0005  0.0184 -0.0011 0.0179 ? ? ? ? ?
? 26 CYS A CA
501 C C     . CYS A 26 0.0228 0.0022  0.0018  0.0208 -0.0007 0.0162 ? ? ? ? ?
? 26 CYS A C
502 O O     . CYS A 26 0.0309 0.0054  0.0017  0.0259 -0.0060 0.0201 ? ? ? ? ?
? 26 CYS A O
503 C CB    . CYS A 26 0.0257 0.0000  0.0005  0.0205 0.0017  0.0228 ? ? ? ? ?
? 26 CYS A CB
504 S SG    . CYS A 26 0.0362 0.0000  0.0006  0.0216 0.0014  0.0186 ? ? ? ? ?
? 26 CYS A SG
509 N N     . ALA A 27 0.0213 0.0019  0.0011  0.0227 -0.0017 0.0161 ? ? ? ? ?
? 27 ALA A N
510 C CA    . ALA A 27 0.0192 0.0023  -0.0001 0.0236 -0.0005 0.0170 ? ? ? ? ?
? 27 ALA A CA
511 C C     . ALA A 27 0.0202 0.0027  0.0008  0.0216 0.0001  0.0193 ? ? ? ? ?
? 27 ALA A C
512 O O     . ALA A 27 0.0243 0.0042  0.0012  0.0343 0.0024  0.0174 ? ? ? ? ?
? 27 ALA A O
513 C CB    . ALA A 27 0.0246 0.0032  -0.0001 0.0302 -0.0062 0.0218 ? ? ? ? ?
? 27 ALA A CB
519 N N     . THR A 28 0.0245 0.0026  0.0015  0.0254 0.0039  0.0182 ? ? ? ? ?
? 28 THR A N
520 C CA    . THR A 28 0.0247 0.0009  0.0037  0.0255 0.0047  0.0263 ? ? ? ? ?
? 28 THR A CA
521 C C     . THR A 28 0.0311 0.0020  0.0088  0.0254 0.0035  0.0259 ? ? ? ? ?
? 28 THR A C
522 O O     . THR A 28 0.0623 -0.0045 0.0310  0.0383 -0.0081 0.0419 ? ? ? ? ?
? 28 THR A O
523 C CB    . THR A 28 0.0226 0.0001  -0.0001 0.0215 0.0009  0.0338 ? ? ? ? ?
? 28 THR A CB
524 O OG1   . THR A 28 0.0244 0.0005  -0.0030 0.0241 0.0017  0.0345 ? ? ? ? ?
? 28 THR A OG1
525 C CG2   . THR A 28 0.0306 -0.0017 -0.0053 0.0269 -0.0049 0.0506 ? ? ? ? ?
? 28 THR A CG2
533 N N     . TYR A 29 0.0202 0.0040  0.0021  0.0265 0.0029  0.0219 ? ? ? ? ?
? 29 TYR A N
534 C CA    . TYR A 29 0.0178 0.0104  0.0006  0.0346 0.0000  0.0269 ? ? ? ? ?
? 29 TYR A CA
535 C C     . TYR A 29 0.0184 0.0088  0.0036  0.0340 0.0025  0.0225 ? ? ? ? ?
? 29 TYR A C
536 O O     . TYR A 29 0.0217 0.0311  0.0080  0.0653 0.0028  0.0437 ? ? ? ? ?
? 29 TYR A O
537 C CB    . TYR A 29 0.0393 0.0072  -0.0028 0.0453 -0.0149 0.0291 ? ? ? ? ?
? 29 TYR A CB
578 N N     . THR A 30 0.0182 0.0082  0.0026  0.0250 0.0010  0.0262 ? ? ? ? ?
? 30 THR A N
579 C CA    . THR A 30 0.0234 0.0159  0.0062  0.0283 0.0036  0.0364 ? ? ? ? ?
? 30 THR A CA
580 C C     . THR A 30 0.0227 0.0210  0.0030  0.0477 0.0029  0.0332 ? ? ? ? ?
? 30 THR A C
581 O O     . THR A 30 0.0449 0.0332  0.0000  0.0707 0.0037  0.0380 ? ? ? ? ?
? 30 THR A O
582 C CB    . THR A 30 0.0324 0.0190  0.0141  0.0290 0.0102  0.0544 ? ? ? ? ?
? 30 THR A CB
583 O OG1   . THR A 30 0.0230 0.0165  0.0042  0.0431 0.0068  0.0348 ? ? ? ? ?
? 30 THR A OG1
584 C CG2   . THR A 30 0.0613 -0.0075 0.0252  0.0251 -0.0057 0.0852 ? ? ? ? ?
? 30 THR A CG2
592 N N     . GLY A 31 0.0203 0.0119  0.0016  0.0496 0.0003  0.0272 ? ? ? ? ?
? 31 GLY A N
593 C CA    . GLY A 31 0.0231 0.0024  0.0038  0.0727 0.0049  0.0229 ? ? ? ? ?
? 31 GLY A CA
594 C C     . GLY A 31 0.0221 0.0022  0.0015  0.0372 0.0024  0.0212 ? ? ? ? ?
? 31 GLY A C
595 O O     . GLY A 31 0.0288 -0.0065 -0.0014 0.0419 0.0060  0.0239 ? ? ? ? ?
? 31 GLY A O
599 N N     . CYS A 32 0.0202 0.0015  0.0023  0.0347 -0.0044 0.0195 ? ? ? ? ?
? 32 CYS A N
600 C CA    . CYS A 32 0.0198 -0.0009 0.0030  0.0260 -0.0042 0.0231 ? ? ? ? ?
? 32 CYS A CA
601 C C     . CYS A 32 0.0227 -0.0006 0.0037  0.0253 -0.0014 0.0231 ? ? ? ? ?
? 32 CYS A C
602 O O     . CYS A 32 0.0262 0.0095  -0.0006 0.0348 0.0018  0.0359 ? ? ? ? ?
? 32 CYS A O
603 C CB    . CYS A 32 0.0249 -0.0004 0.0035  0.0256 -0.0035 0.0223 ? ? ? ? ?
? 32 CYS A CB
604 S SG    . CYS A 32 0.0247 0.0000  -0.0021 0.0246 -0.0076 0.0283 ? ? ? ? ?
? 32 CYS A SG
609 N N     . ILE A 33 0.0235 -0.0032 0.0098  0.0204 -0.0013 0.0395 ? ? ? ? ?
? 33 ILE A N
610 C CA    . ILE A 33 0.0277 -0.0024 0.0107  0.0206 -0.0022 0.0349 ? ? ? ? ?
? 33 ILE A CA
611 C C     . ILE A 33 0.0233 -0.0029 0.0077  0.0279 -0.0035 0.0322 ? ? ? ? ?
? 33 ILE A C
612 O O     . ILE A 33 0.0357 -0.0003 0.0161  0.0311 0.0020  0.0413 ? ? ? ? ?
? 33 ILE A O
613 C CB    . ILE A 33 0.0439 -0.0044 0.0065  0.0191 -0.0050 0.0395 ? ? ? ? ?
? 33 ILE A CB
614 C CG1   . ILE A 33 0.0489 0.0000  -0.0027 0.0297 -0.0071 0.0384 ? ? ? ? ?
? 33 ILE A CG1
615 C CG2   . ILE A 33 0.0662 -0.0085 0.0146  0.0336 0.0070  0.0362 ? ? ? ? ?
? 33 ILE A CG2
616 C CD1   . ILE A 33 0.0767 -0.0010 -0.0153 0.0424 -0.0211 0.0520 ? ? ? ? ?
? 33 ILE A CD1
628 N N     . ILE A 34 0.0241 0.0039  0.0116  0.0321 -0.0007 0.0436 ? ? ? ? ?
? 34 ILE A N
629 C CA    . ILE A 34 0.0224 0.0038  0.0073  0.0389 -0.0038 0.0368 ? ? ? ? ?
? 34 ILE A CA
630 C C     . ILE A 34 0.0225 0.0092  0.0030  0.0324 -0.0025 0.0454 ? ? ? ? ?
? 34 ILE A C
631 O O     . ILE A 34 0.0306 -0.0009 -0.0011 0.0371 0.0013  0.0703 ? ? ? ? ?
? 34 ILE A O
632 C CB    A ILE A 34 0.0249 -0.0051 0.0008  0.0394 -0.0052 0.0337 ? ? ? ? ?
? 34 ILE A CB
634 C CG1   A ILE A 34 0.0306 -0.0216 -0.0093 0.0504 -0.0039 0.0662 ? ? ? ? ?
? 34 ILE A CG1
636 C CG2   A ILE A 34 0.0354 0.0028  0.0024  0.1129 -0.0103 0.0242 ? ? ? ? ?
? 34 ILE A CG2
638 C CD1   A ILE A 34 0.0362 -0.0390 -0.0112 0.1061 0.0106  0.0423 ? ? ? ? ?
? 34 ILE A CD1
660 N N     . ILE A 35 0.0215 0.0072  0.0049  0.0362 -0.0034 0.0549 ? ? ? ? ?
? 35 ILE A N
661 C CA    . ILE A 35 0.0266 0.0071  0.0028  0.0456 -0.0082 0.0470 ? ? ? ? ?
? 35 ILE A CA
662 C C     . ILE A 35 0.0230 0.0126  0.0061  0.0395 -0.0035 0.0581 ? ? ? ? ?
? 35 ILE A C
663 O O     . ILE A 35 0.0309 0.0060  0.0112  0.0467 -0.0069 0.0642 ? ? ? ? ?
? 35 ILE A O
664 C CB    . ILE A 35 0.0375 0.0195  -0.0060 0.0709 -0.0200 0.0549 ? ? ? ? ?
? 35 ILE A CB
665 C CG1   . ILE A 35 0.0434 0.0364  -0.0155 0.0695 -0.0134 0.0757 ? ? ? ? ?
? 35 ILE A CG1
666 C CG2   . ILE A 35 0.0625 0.0182  0.0017  0.1404 -0.0321 0.0496 ? ? ? ? ?
? 35 ILE A CG2
667 C CD1   . ILE A 35 0.0588 0.0767  -0.0423 0.1219 -0.0377 0.1163 ? ? ? ? ?
? 35 ILE A CD1
679 N N     . PRO A 36 0.0284 0.0147  0.0052  0.0402 -0.0059 0.0669 ? ? ? ? ?
? 36 PRO A N
680 C CA    . PRO A 36 0.0308 0.0202  0.0020  0.0513 -0.0109 0.0609 ? ? ? ? ?
? 36 PRO A CA
681 C C     . PRO A 36 0.0260 0.0159  0.0058  0.0597 -0.0096 0.0764 ? ? ? ? ?
? 36 PRO A C
682 O O     . PRO A 36 0.0421 0.0089  0.0245  0.0977 -0.0054 0.0981 ? ? ? ? ?
? 36 PRO A O
683 C CB    A PRO A 36 0.0438 0.0346  -0.0048 0.0532 -0.0139 0.0770 ? ? ? ? ?
? 36 PRO A CB
684 C CB    B PRO A 36 0.0625 0.0246  0.0491  0.0447 -0.0144 0.1769 ? ? ? ? ?
? 36 PRO A CB
685 C CG    A PRO A 36 0.0511 0.0136  -0.0227 0.0431 -0.0208 0.0821 ? ? ? ? ?
? 36 PRO A CG
686 C CG    B PRO A 36 0.0982 -0.0040 0.0390  0.0586 -0.0362 0.1414 ? ? ? ? ?
? 36 PRO A CG
687 C CD    . PRO A 36 0.0470 0.0018  0.0044  0.0447 -0.0109 0.0866 ? ? ? ? ?
? 36 PRO A CD
699 N N     . GLY A 37 0.0281 0.0257  -0.0088 0.0589 -0.0091 0.0872 ? ? ? ? ?
? 37 GLY A N
700 C CA    . GLY A 37 0.0318 0.0402  -0.0328 0.0583 -0.0165 0.1627 ? ? ? ? ?
? 37 GLY A CA
701 C C     . GLY A 37 0.0252 0.0272  -0.0141 0.0600 -0.0118 0.1056 ? ? ? ? ?
? 37 GLY A C
702 O O     . GLY A 37 0.0391 0.0188  -0.0374 0.0663 -0.0094 0.1469 ? ? ? ? ?
? 37 GLY A O
706 N N     . ALA A 38 0.0276 0.0236  -0.0085 0.0539 -0.0113 0.0832 ? ? ? ? ?
? 38 ALA A N
707 C CA    . ALA A 38 0.0363 0.0156  -0.0141 0.0554 -0.0110 0.0972 ? ? ? ? ?
? 38 ALA A CA
708 C C     . ALA A 38 0.0334 0.0324  -0.0076 0.0532 -0.0102 0.1168 ? ? ? ? ?
? 38 ALA A C
709 O O     . ALA A 38 0.0889 0.0383  -0.0155 0.0535 -0.0099 0.1524 ? ? ? ? ?
? 38 ALA A O
710 C CB    . ALA A 38 0.0632 -0.0039 0.0038  0.0839 -0.0048 0.1096 ? ? ? ? ?
? 38 ALA A CB
716 N N     . THR A 39 0.0218 0.0429  -0.0008 0.0678 -0.0048 0.0956 ? ? ? ? ?
? 39 THR A N
717 C CA    . THR A 39 0.0211 0.0605  0.0002  0.0946 -0.0086 0.1059 ? ? ? ? ?
? 39 THR A CA
718 C C     . THR A 39 0.0264 0.0364  -0.0032 0.0715 -0.0131 0.0899 ? ? ? ? ?
? 39 THR A C
719 O O     . THR A 39 0.0578 0.0172  -0.0023 0.0710 -0.0278 0.1308 ? ? ? ? ?
? 39 THR A O
720 C CB    A THR A 39 0.0062 0.0754  -0.0008 0.1559 -0.0064 0.1048 ? ? ? ? ?
? 39 THR A CB
721 C CB    B THR A 39 0.0144 0.0556  0.0008  0.1182 0.0006  0.0827 ? ? ? ? ?
? 39 THR A CB
722 O OG1   A THR A 39 0.0241 0.0532  0.0005  0.0829 -0.0048 0.0985 ? ? ? ? ?
? 39 THR A OG1
723 O OG1   B THR A 39 0.0175 0.0233  0.0015  0.0468 -0.0044 0.0729 ? ? ? ? ?
? 39 THR A OG1
724 C CG2   A THR A 39 0.0420 0.0530  0.0015  0.1462 0.0060  0.0722 ? ? ? ? ?
? 39 THR A CG2
725 C CG2   B THR A 39 0.0356 0.0271  0.0020  0.0965 -0.0038 0.0586 ? ? ? ? ?
? 39 THR A CG2
732 N N     . CYS A 40 0.0236 0.0197  0.0067  0.0598 -0.0062 0.0713 ? ? ? ? ?
? 40 CYS A N
733 C CA    . CYS A 40 0.0226 0.0106  0.0012  0.0564 -0.0048 0.0591 ? ? ? ? ?
? 40 CYS A CA
734 C C     . CYS A 40 0.0242 0.0031  -0.0056 0.0596 -0.0014 0.0616 ? ? ? ? ?
? 40 CYS A C
735 O O     . CYS A 40 0.0319 -0.0009 -0.0116 0.0845 0.0134  0.0719 ? ? ? ? ?
? 40 CYS A O
736 C CB    . CYS A 40 0.0243 0.0100  0.0036  0.0613 -0.0091 0.0549 ? ? ? ? ?
? 40 CYS A CB
737 S SG    . CYS A 40 0.0295 0.0002  0.0146  0.0711 -0.0061 0.0543 ? ? ? ? ?
? 40 CYS A SG
742 N N     . PRO A 41 0.0271 -0.0071 -0.0062 0.0627 -0.0001 0.0798 ? ? ? ? ?
? 41 PRO A N
743 C CA    . PRO A 41 0.0378 -0.0185 -0.0069 0.0686 -0.0072 0.0816 ? ? ? ? ?
? 41 PRO A CA
744 C C     . PRO A 41 0.0287 -0.0214 -0.0060 0.0660 0.0019  0.0631 ? ? ? ? ?
? 41 PRO A C
745 O O     . PRO A 41 0.0296 -0.0189 -0.0027 0.0672 -0.0011 0.0549 ? ? ? ? ?
? 41 PRO A O
746 C CB    . PRO A 41 0.0693 -0.0292 -0.0004 0.0607 -0.0091 0.1145 ? ? ? ? ?
? 41 PRO A CB
747 C CG    . PRO A 41 0.0523 -0.0076 0.0062  0.0553 0.0111  0.1180 ? ? ? ? ?
? 41 PRO A CG
748 C CD    . PRO A 41 0.0404 0.0063  -0.0015 0.0583 0.0050  0.0970 ? ? ? ? ?
? 41 PRO A CD
756 N N     . GLY A 42 0.0421 -0.0247 -0.0217 0.0742 0.0119  0.0702 ? ? ? ? ?
? 42 GLY A N
757 C CA    . GLY A 42 0.0535 -0.0181 -0.0270 0.0691 0.0265  0.0695 ? ? ? ? ?
? 42 GLY A CA
758 C C     . GLY A 42 0.0578 -0.0107 -0.0188 0.0515 0.0204  0.0480 ? ? ? ? ?
? 42 GLY A C
759 O O     . GLY A 42 0.0720 -0.0032 -0.0364 0.0442 0.0174  0.1235 ? ? ? ? ?
? 42 GLY A O
763 N N     . ASP A 43 0.0444 -0.0098 -0.0069 0.0478 0.0150  0.0330 ? ? ? ? ?
? 43 ASP A N
764 C CA    . ASP A 43 0.0454 -0.0052 0.0003  0.0452 0.0135  0.0278 ? ? ? ? ?
? 43 ASP A CA
765 C C     . ASP A 43 0.0322 -0.0036 0.0063  0.0311 0.0047  0.0264 ? ? ? ? ?
? 43 ASP A C
766 O O     . ASP A 43 0.0321 -0.0020 0.0129  0.0408 0.0000  0.0331 ? ? ? ? ?
? 43 ASP A O
768 C CB    B ASP A 43 0.0398 -0.0049 0.0099  0.0376 0.0001  0.0273 ? ? ? ? ?
? 43 ASP A CB
770 C CG    B ASP A 43 0.0302 -0.0088 0.0045  0.0318 0.0004  0.0379 ? ? ? ? ?
? 43 ASP A CG
772 O OD1   B ASP A 43 0.0474 -0.0010 0.0221  0.0336 0.0003  0.0572 ? ? ? ? ?
? 43 ASP A OD1
773 O OD2   A ASP A 43 0.0625 0.0019  0.0323  0.0613 0.0131  0.0664 ? ? ? ? ?
? 43 ASP A OD2
774 O OD2   B ASP A 43 0.0402 -0.0088 0.0109  0.0366 0.0066  0.0533 ? ? ? ? ?
? 43 ASP A OD2
781 N N     . TYR A 44 0.0245 -0.0051 0.0046  0.0301 0.0008  0.0280 ? ? ? ? ?
? 44 TYR A N
782 C CA    . TYR A 44 0.0197 -0.0047 0.0049  0.0260 -0.0021 0.0294 ? ? ? ? ?
? 44 TYR A CA
783 C C     . TYR A 44 0.0187 -0.0068 0.0091  0.0297 -0.0027 0.0369 ? ? ? ? ?
? 44 TYR A C
784 O O     . TYR A 44 0.0291 -0.0075 0.0149  0.0383 -0.0036 0.0379 ? ? ? ? ?
? 44 TYR A O
785 C CB    . TYR A 44 0.0286 -0.0001 0.0079  0.0336 -0.0024 0.0288 ? ? ? ? ?
? 44 TYR A CB
786 C CG    . TYR A 44 0.0262 -0.0001 0.0020  0.0274 -0.0037 0.0319 ? ? ? ? ?
? 44 TYR A CG
787 C CD1   . TYR A 44 0.0295 -0.0052 -0.0029 0.0304 -0.0027 0.0397 ? ? ? ? ?
? 44 TYR A CD1
788 C CD2   . TYR A 44 0.0286 -0.0048 0.0010  0.0316 -0.0029 0.0289 ? ? ? ? ?
? 44 TYR A CD2
789 C CE1   . TYR A 44 0.0327 -0.0067 -0.0025 0.0280 -0.0018 0.0420 ? ? ? ? ?
? 44 TYR A CE1
790 C CE2   . TYR A 44 0.0275 -0.0040 -0.0015 0.0339 -0.0015 0.0301 ? ? ? ? ?
? 44 TYR A CE2
791 C CZ    . TYR A 44 0.0298 -0.0002 0.0010  0.0250 -0.0009 0.0325 ? ? ? ? ?
? 44 TYR A CZ
792 O OH    . TYR A 44 0.0327 -0.0057 -0.0007 0.0312 0.0029  0.0416 ? ? ? ? ?
? 44 TYR A OH
802 N N     . ALA A 45 0.0182 -0.0072 0.0040  0.0307 0.0017  0.0365 ? ? ? ? ?
? 45 ALA A N
803 C CA    . ALA A 45 0.0180 -0.0116 -0.0010 0.0369 0.0042  0.0397 ? ? ? ? ?
? 45 ALA A CA
804 C C     . ALA A 45 0.0176 -0.0116 -0.0010 0.0378 0.0065  0.0378 ? ? ? ? ?
? 45 ALA A C
805 O O     . ALA A 45 0.0191 -0.0268 -0.0065 0.0479 0.0110  0.0638 ? ? ? ? ?
? 45 ALA A O
806 C CB    . ALA A 45 0.0363 -0.0107 -0.0058 0.0531 0.0175  0.0401 ? ? ? ? ?
? 45 ALA A CB
812 N N     . ASN A 46 0.0160 -0.0111 -0.0002 0.0311 0.0051  0.0428 ? ? ? ? ?
? 46 ASN A N
813 C CA    . ASN A 46 0.0174 -0.0105 -0.0041 0.0316 0.0037  0.0450 ? ? ? ? ?
? 46 ASN A CA
814 C C     . ASN A 46 0.0202 -0.0112 -0.0048 0.0343 0.0028  0.0454 ? ? ? ? ?
? 46 ASN A C
815 O O     . ASN A 46 0.0279 -0.0115 0.0041  0.0370 0.0010  0.0398 ? ? ? ? ?
? 46 ASN A O
816 C CB    . ASN A 46 0.0220 0.0021  -0.0049 0.0418 -0.0005 0.0579 ? ? ? ? ?
? 46 ASN A CB
817 C CG    A ASN A 46 0.0357 -0.0012 0.0020  0.0332 0.0037  0.0534 ? ? ? ? ?
? 46 ASN A CG
818 C CG    B ASN A 46 0.0263 -0.0121 -0.0076 0.0817 0.0013  0.0507 ? ? ? ? ?
? 46 ASN A CG
819 O OD1   A ASN A 46 0.0447 -0.0027 0.0045  0.0749 0.0091  0.0487 ? ? ? ? ?
? 46 ASN A OD1
820 O OD1   B ASN A 46 0.0532 -0.0377 0.0163  0.1372 -0.0101 0.0713 ? ? ? ? ?
? 46 ASN A OD1
821 N ND2   A ASN A 46 0.0569 0.0056  -0.0007 0.0571 0.0254  0.0487 ? ? ? ? ?
? 46 ASN A ND2
822 N ND2   B ASN A 46 0.0512 0.0164  0.0031  0.1486 0.0436  0.0532 ? ? ? ? ?
? 46 ASN A ND2
823 O "O''" . ASN A 46 0.0401 -0.0114 -0.0149 0.0392 -0.0052 0.0553 ? ? ? ? ?
? 46 ASN A OXT
#
