# Supplementary material for: COD::CIF::Parser: an error-correcting CIF parser for the Perl language
Source: J Appl Crystallogr. 2016 Feb 1;49(Pt 1):292–301. doi: 10.1107/S1600576715022396 (PMC4762566; doi:10.1107/S1600576715022396)
Supplement: Supplementary file 3 [file j-49-00292-sup3.tgz › cod-tools-1.0/src/components/codcif/data/IUCr/CIFTEST_2.1/outs/ciffold/longcomments_out.cif]

#\
#        1         2         3         4         5         6         7         \
#8         9         0         1         2         3         4         5       \
#  6         7         8         9         0         1         2         3     \
#    4         5         6         7         8         9         0         1   \
#      2         3         4         5         6         7         8         9 \
#        0         1         2         3         4         5         6         \
#7         8         9         0         1         2         3         4       \
#  5         6         7         8         9         0         1         2     \
#    3         4         5         6         7         8         9         0   \
#      1         2         3         4         5         6         7         8 \
#        9         0         1         2         3         4         5         \
#6         7         8         9         0         1         2         3       \
#  4         5         6         7         8         9         0         1     \
#    2         3         4         5         6         7         8         9   \
#      0         1         2         3         4         5         6         7 \
#        8         9         0         1         2         3         4         \
#5         6         7         8         9         0         1         2       \
#  3         4         5         6         7         8         9         0     \
#    1         2         3         4         5         6         7         8   \
#      9         0         1         2         3         4         5         6 \
#        7         8         9         0         1         2         3         \
#4         5         6         7         8         9         0         1       \
#  2         3         4         5         6         7         8         9     \
#    0         1         2         3         4         5         6         7   \
#      8         9         0         1         2         3         4         5 \
#        6         7         8         9         0         1         2         \
#3         4
#\
#234567890123456789012345678901234567890123456789012345678901234567890123456789\
#012345678901234567890123456789012345678901234567890123456789012345678901234567\
#890123456789012345678901234567890123456789012345678901234567890123456789012345\
#678901234567890123456789012345678901234567890123456789012345678901234567890123\
#456789012345678901234567890123456789012345678901234567890123456789012345678901\
#234567890123456789012345678901234567890123456789012345678901234567890123456789\
#012345678901234567890123456789012345678901234567890123456789012345678901234567\
#890123456789012345678901234567890123456789012345678901234567890123456789012345\
#678901234567890123456789012345678901234567890123456789012345678901234567890123\
#456789012345678901234567890123456789012345678901234567890123456789012345678901\
#234567890123456789012345678901234567890123456789012345678901234567890123456789\
#012345678901234567890123456789012345678901234567890123456789012345678901234567\
#890123456789012345678901234567890123456789012345678901234567890123456789012345\
#678901234567890123456789012345678901234567890123456789012345678901234567890123\
#456789012345678901234567890123456789012345678901234567890123456789012345678901\
#234567890123456789012345678901234567890123456789012345678901234567890123456789\
#012345678901234567890123456789012345678901234567890123456789012345678901234567\
#890123456789012345678901234567890123456789012345678901234567890123456789012345\
#678901234567890123456789012345678901234567890123456789012345678901234567890123\
#456789012345678901234567890123456789012345678901234567890123456789012345678901\
#234567890123456789012345678901234567890123456789012345678901234567890123456789\
#012345678901234567890123456789012345678901234567890123456789012345678901234567\
#890123456789012345678901234567890123456789012345678901234567890123456789012345\
#678901234567890123456789012345678901234567890123456789012345678901234567890123\
#456789012345678901234567890123456789012345678901234567890123456789012345678901\
#234567890123456789012345678901234567890123456789012345678901234567890123456789\
#0123456789012345678
#\
#2 45 78 01 34 67 90 23 56 89 12 45 78 01 34 67 90 23 56 89 12 45 78 01 34 67 \
#90 23 56 89 12 45 78 01 34 67 90 23 56 89 12 45 78 01 34 67 90 23 56 89 12 45 \
#78 01 34 67 90 23 56 89 12 45 78 01 34 67 90 23 56 89 12 45 78 01 34 67 90 23 \
#56 89 12 45 78 01 34 67 90 23 56 89 12 45 78 01 34 67 90 23 56 89 12 45 78 01 \
#34 67 90 23 56 89 12 45 78 01 34 67 90 23 56 89 12 45 78 01 34 67 90 23 56 89 \
#12 45 78 01 34 67 90 23 56 89 12 45 78 01 34 67 90 23 56 89 12 45 78 01 34 67 \
#90 23 56 89 12 45 78 01 34 67 90 23 56 89 12 45 78 01 34 67 90 23 56 89 12 45 \
#78 01 34 67 90 23 56 89 12 45 78 01 34 67 90 23 56 89 12 45 78 01 34 67 90 23 \
#56 89 12 45 78 01 34 67 90 23 56 89 12 45 78 01 34 67 90 23 56 89
 #\
#2 45 78 01 34 67 90 23 56 89 12 45 78 01 34 67 90 23 56 89 12 45 78 01 34 67 \
#90 23 56 89 12 45 78 01 34 67 90 23 56 89 12 45 78 01 34 67 90 23 56 89 12 45 \
#78 01 34 67 90 23 56 89 12 45 78 01 34 67 90 23 56 89 12 45 78 01 34 67 90 23 \
#56 89 12 45 78 01 34 67 90 23 56 89 12 45 78 01 34 67 90 23 56 89 12 45 78 01 \
#34 67 90 23 56 89 12 45 78 01 34 67 90 23 56 89 12 45 78 01 34 67 90 23 56 89 \
#12 45 78 01 34 67 90 23 56 89 12 45 78 01 34 67 90 23 56 89 12 45 78 01 34 67 \
#90 23 56 89 12 45 78 01 34 67 90 23 56 89 12 45 78 01 34 67 90 23 56 89 12 45 \
#78 01 34 67 90 23 56 89 12 45 78 01 34 67 90 23 56 89 12 45 78 01 34 67 90 23 \
#56 89 12 45 78 01 34 67 90 23 56 89 12 45 78 01 34 67 90 23 56 89
  #\
#2 45 78 01 34 67 90 23 56 89 12 45 78 01 34 67 90 23 56 89 12 45 78 01 34 67 \
#90 23 56 89 12 45 78 01 34 67 90 23 56 89 12 45 78 01 34 67 90 23 56 89 12 45 \
#78 01 34 67 90 23 56 89 12 45 78 01 34 67 90 23 56 89 12 45 78 01 34 67 90 23 \
#56 89 12 45 78 01 34 67 90 23 56 89 12 45 78 01 34 67 90 23 56 89 12 45 78 01 \
#34 67 90 23 56 89 12 45 78 01 34 67 90 23 56 89 12 45 78 01 34 67 90 23 56 89 \
#12 45 78 01 34 67 90 23 56 89 12 45 78 01 34 67 90 23 56 89 12 45 78 01 34 67 \
#90 23 56 89 12 45 78 01 34 67 90 23 56 89 12 45 78 01 34 67 90 23 56 89 12 45 \
#78 01 34 67 90 23 56 89 12 45 78 01 34 67 90 23 56 89 12 45 78 01 34 67 90 23 \
#56 89 12 45 78 01 34 67 90 23 56 89 12 45 78 01 34 67 90 23 56 89
#\
#2  45  78  01  34  67  90  23  56  89  12  45  78  01  34  67  90  23  56  89 \
# 12  45  78  01  34  67  90  23  56  89  12  45  78  01  34  67  90  23  56  \
#89  12  45  78  01  34  67  90  23  56  89  12  45  78  01  34  67  90  23  56\
#  89  12  45  78  01  34  67  90  23  56  89  12  45  78  01  34  67  90  23  \
#56  89  12  45  78  01  34  67  90  23  56  89  12  45  78  01  34  67  90  23\
#  56  89  12  45  78  01  34  67  90  23  56  89  12  45  78  01  34  67  90  \
#23  56  89  12  45  78  01  34  67  90  23  56  89  12  45  78  01  34  67  90\
#  23  56  89  12  45  78  01  34  67  90  23  56  89  12  45  78  01  34  67  \
#90  23  56  89  12  45  78  01  34  67  90  23  56  89  12  45  78  01  34  67\
#  90  23  56  89  12  45  78  01  34  67  90  23  56  89  12  45  78  01  34  \
#67  90  23  56  89  12  45  78  01  34  67  90  23  56  89  12  45  78  01  34\
#  67  90  23  56  89  12  45  78  01  34  67  90  23  56  89
  #\
#2  45  78  01  34  67  90  23  56  89  12  45  78  01  34  67  90  23  56  89 \
# 12  45  78  01  34  67  90  23  56  89  12  45  78  01  34  67  90  23  56  \
#89  12  45  78  01  34  67  90  23  56  89  12  45  78  01  34  67  90  23  56\
#  89  12  45  78  01  34  67  90  23  56  89  12  45  78  01  34  67  90  23  \
#56  89  12  45  78  01  34  67  90  23  56  89  12  45  78  01  34  67  90  23\
#  56  89  12  45  78  01  34  67  90  23  56  89  12  45  78  01  34  67  90  \
#23  56  89  12  45  78  01  34  67  90  23  56  89  12  45  78  01  34  67  90\
#  23  56  89  12  45  78  01  34  67  90  23  56  89  12  45  78  01  34  67  \
#90  23  56  89  12  45  78  01  34  67  90  23  56  89  12  45  78  01  34  67\
#  90  23  56  89  12  45  78  01  34  67  90  23  56  89  12  45  78  01  34  \
#67  90  23  56  89  12  45  78  01  34  67  90  23  56  89  12  45  78  01  34\
#  67  90  23  56  89  12  45  78  01  34  67  90  23  56  89
      #\
#2   45   78   01   34   67   90   23   56   89   12   45   78   01   34   67  \
# 90   23   56   89   12   45   78   01   34   67   90   23   56   89   12   45\
#   78   01   34   67   90   23   56   89   12   45   78   01   34   67   90   \
#23   56   89   12   45   78   01   34   67   90   23   56   89   12   45   78 \
#  01   34   67   90   23   56   89   12   45   78   01   34   67   90   23   \
#56   89   12   45   78   01   34   67   90   23   56   89   12   45   78   01 \
#  34   67   90   23   56   89   12   45   78   01   34   67   90   23   56   \
#89   12   45   78   01   34   67   90   23   56   89   12   45   78   01   34 \
#  67   90   23   56   89   12   45   78   01   34   67   90   23   56   89   \
#12   45   78   01   34   67   90   23   56   89   12   45   78   01   34   67 \
#  90   23   56   89   12   45   78   01   34   67   90   23   56   89   12   \
#45   78   01   34   67   90   23   56   89   12   45   78   01   34   67   90 \
#  23   56   89   12   45   78   01   34   67   90   23   56   89   12   45   \
#78   01   34   67   90   23   56   89   12   45   78   01   34   67   90   23 \
#  56   89   12   45   78   01   34   67   90   23   56   89
