# Supplementary material for: COD::CIF::Parser: an error-correcting CIF parser for the Perl language
Source: J Appl Crystallogr. 2016 Feb 1;49(Pt 1):292–301. doi: 10.1107/S1600576715022396 (PMC4762566; doi:10.1107/S1600576715022396)
Supplement: Supplementary file 3 [file j-49-00292-sup3.tgz › cod-tools-1.0/src/components/codcif/data/IUCr/CIFTEST_2.1/outs/ciffold/longtext_out2.cif]

data_test
loop_
_dummy
;\
      1         2         3         4         5         6         7         8  \
       9         0         1         2         3         4         5         6 \
        7         8         9         0         1         2         3         \
4         5         6         7         8         9         0         1        \
 2         3         4         5         6         7         8         9       \
  0         1         2         3         4         5         6         7      \
   8         9         0         1         2         3         4         5     \
    6         7         8         9         0         1         2         3    \
     4         5         6         7         8         9         0         1   \
      2         3         4         5         6         7         8         9  \
       0         1         2         3         4         5         6         7 \
        8         9         0         1         2         3         4         \
5         6         7         8         9         0         1         2        \
 3         4         5         6         7         8         9         0       \
  1         2         3         4         5         6         7         8      \
   9         0         1         2         3         4         5         6     \
    7         8         9         0         1         2         3         4    \
     5         6         7         8         9         0         1         2   \
      3         4         5         6         7         8         9         0  \
       1         2         3         4         5         6         7         8 \
        9         0         1         2         3         4         5         \
6         7         8         9         0         1         2         3        \
 4         5         6         7         8         9         0         1       \
  2         3         4         5         6         7         8         9      \
   0         1         2         3         4         5         6         7     \
    8         9         0         1         2         3         4\
;
;\
4567890123456789012345678901234567890123456789012345678901234567890123456789012\
3456789012345678901234567890123456789012345678901234567890123456789012345678901\
2345678901234567890123456789012345678901234567890123456789012345678901234567890\
1234567890123456789012345678901234567890123456789012345678901234567890123456789\
0123456789012345678901234567890123456789012345678901234567890123456789012345678\
9012345678901234567890123456789012345678901234567890123456789012345678901234567\
8901234567890123456789012345678901234567890123456789012345678901234567890123456\
7890123456789012345678901234567890123456789012345678901234567890123456789012345\
6789012345678901234567890123456789012345678901234567890123456789012345678901234\
5678901234567890123456789012345678901234567890123456789012345678901234567890123\
4567890123456789012345678901234567890123456789012345678901234567890123456789012\
3456789012345678901234567890123456789012345678901234567890123456789012345678901\
2345678901234567890123456789012345678901234567890123456789012345678901234567890\
1234567890123456789012345678901234567890123456789012345678901234567890123456789\
0123456789012345678901234567890123456789012345678901234567890123456789012345678\
9012345678901234567890123456789012345678901234567890123456789012345678901234567\
8901234567890123456789012345678901234567890123456789012345678901234567890123456\
7890123456789012345678901234567890123456789012345678901234567890123456789012345\
6789012345678901234567890123456789012345678901234567890123456789012345678901234\
5678901234567890123456789012345678901234567890123456789012345678901234567890123\
4567890123456789012345678901234567890123456789012345678901234567890123456789012\
3456789012345678901234567890123456789012345678901234567890123456789012345678901\
2345678901234567890123456789012345678901234567890123456789012345678901234567890\
1234567890123456789012345678901234567890123456789012345678901234567890123456789\
0123456789012345678901234567890123456789012345678901234567890123456789012345678\
9012345678901234567890123456789012345678901234567890123456789012345678\
;
;\
2 45 78 01 34 67 90 23 56 89 12 45 78 01 34 67 90 23 56 89 12 45 78 01 34 67 \
90 23 56 89 12 45 78 01 34 67 90 23 56 89 12 45 78 01 34 67 90 23 56 89 12 45 \
78 01 34 67 90 23 56 89 12 45 78 01 34 67 90 23 56 89 12 45 78 01 34 67 90 23 \
56 89 12 45 78 01 34 67 90 23 56 89 12 45 78 01 34 67 90 23 56 89 12 45 78 01 \
34 67 90 23 56 89 12 45 78 01 34 67 90 23 56 89 12 45 78 01 34 67 90 23 56 89 \
12 45 78 01 34 67 90 23 56 89 12 45 78 01 34 67 90 23 56 89 12 45 78 01 34 67 \
90 23 56 89 12 45 78 01 34 67 90 23 56 89 12 45 78 01 34 67 90 23 56 89 12 45 \
78 01 34 67 90 23 56 89 12 45 78 01 34 67 90 23 56 89 12 45 78 01 34 67 90 23 \
56 89 12 45 78 01 34 67 90 23 56 89 12 45 78 01 34 67 90 23 56 89\
;
 
;\
2 45 78 01 34 67 90 23 56 89 12 45 78 01 34 67 90 23 56 89 12 45 78 01 34 67 \
90 23 56 89 12 45 78 01 34 67 90 23 56 89 12 45 78 01 34 67 90 23 56 89 12 45 \
78 01 34 67 90 23 56 89 12 45 78 01 34 67 90 23 56 89 12 45 78 01 34 67 90 23 \
56 89 12 45 78 01 34 67 90 23 56 89 12 45 78 01 34 67 90 23 56 89 12 45 78 01 \
34 67 90 23 56 89 12 45 78 01 34 67 90 23 56 89 12 45 78 01 34 67 90 23 56 89 \
12 45 78 01 34 67 90 23 56 89 12 45 78 01 34 67 90 23 56 89 12 45 78 01 34 67 \
90 23 56 89 12 45 78 01 34 67 90 23 56 89 12 45 78 01 34 67 90 23 56 89 12 45 \
78 01 34 67 90 23 56 89 12 45 78 01 34 67 90 23 56 89 12 45 78 01 34 67 90 23 \
56 89 12 45 78 01 34 67 90 23 56 89 12 45 78 01 34 67 90 23 56 89\
;
  
;\
2 45 78 01 34 67 90 23 56 89 12 45 78 01 34 67 90 23 56 89 12 45 78 01 34 67 \
90 23 56 89 12 45 78 01 34 67 90 23 56 89 12 45 78 01 34 67 90 23 56 89 12 45 \
78 01 34 67 90 23 56 89 12 45 78 01 34 67 90 23 56 89 12 45 78 01 34 67 90 23 \
56 89 12 45 78 01 34 67 90 23 56 89 12 45 78 01 34 67 90 23 56 89 12 45 78 01 \
34 67 90 23 56 89 12 45 78 01 34 67 90 23 56 89 12 45 78 01 34 67 90 23 56 89 \
12 45 78 01 34 67 90 23 56 89 12 45 78 01 34 67 90 23 56 89 12 45 78 01 34 67 \
90 23 56 89 12 45 78 01 34 67 90 23 56 89 12 45 78 01 34 67 90 23 56 89 12 45 \
78 01 34 67 90 23 56 89 12 45 78 01 34 67 90 23 56 89 12 45 78 01 34 67 90 23 \
56 89 12 45 78 01 34 67 90 23 56 89 12 45 78 01 34 67 90 23 56 89\
;
;\
2  45  78  01  34  67  90  23  56  89  12  45  78  01  34  67  90  23  56  89  \
12  45  78  01  34  67  90  23  56  89  12  45  78  01  34  67  90  23  56  89 \
 12  45  78  01  34  67  90  23  56  89  12  45  78  01  34  67  90  23  56  \
89  12  45  78  01  34  67  90  23  56  89  12  45  78  01  34  67  90  23  56 \
 89  12  45  78  01  34  67  90  23  56  89  12  45  78  01  34  67  90  23  \
56  89  12  45  78  01  34  67  90  23  56  89  12  45  78  01  34  67  90  23 \
 56  89  12  45  78  01  34  67  90  23  56  89  12  45  78  01  34  67  90  \
23  56  89  12  45  78  01  34  67  90  23  56  89  12  45  78  01  34  67  90 \
 23  56  89  12  45  78  01  34  67  90  23  56  89  12  45  78  01  34  67  \
90  23  56  89  12  45  78  01  34  67  90  23  56  89  12  45  78  01  34  67 \
 90  23  56  89  12  45  78  01  34  67  90  23  56  89  12  45  78  01  34  \
67  90  23  56  89  12  45  78  01  34  67  90  23  56  89\
;
  
;\
2  45  78  01  34  67  90  23  56  89  12  45  78  01  34  67  90  23  56  89  \
12  45  78  01  34  67  90  23  56  89  12  45  78  01  34  67  90  23  56  89 \
 12  45  78  01  34  67  90  23  56  89  12  45  78  01  34  67  90  23  56  \
89  12  45  78  01  34  67  90  23  56  89  12  45  78  01  34  67  90  23  56 \
 89  12  45  78  01  34  67  90  23  56  89  12  45  78  01  34  67  90  23  \
56  89  12  45  78  01  34  67  90  23  56  89  12  45  78  01  34  67  90  23 \
 56  89  12  45  78  01  34  67  90  23  56  89  12  45  78  01  34  67  90  \
23  56  89  12  45  78  01  34  67  90  23  56  89  12  45  78  01  34  67  90 \
 23  56  89  12  45  78  01  34  67  90  23  56  89  12  45  78  01  34  67  \
90  23  56  89  12  45  78  01  34  67  90  23  56  89  12  45  78  01  34  67 \
 90  23  56  89  12  45  78  01  34  67  90  23  56  89  12  45  78  01  34  \
67  90  23  56  89  12  45  78  01  34  67  90  23  56  89\
;
      
;\
2   45   78   01   34   67   90   23   56   89   12   45   78   01   34   67   \
90   23   56   89   12   45   78   01   34   67   90   23   56   89   12   45  \
 78   01   34   67   90   23   56   89   12   45   78   01   34   67   90   23 \
  56   89   12   45   78   01   34   67   90   23   56   89   12   45   78   \
01   34   67   90   23   56   89   12   45   78   01   34   67   90   23   56  \
 89   12   45   78   01   34   67   90   23   56   89   12   45   78   01   34 \
  67   90   23   56   89   12   45   78   01   34   67   90   23   56   89   \
12   45   78   01   34   67   90   23   56   89   12   45   78   01   34   67  \
 90   23   56   89   12   45   78   01   34   67   90   23   56   89   12   45 \
  78   01   34   67   90   23   56   89   12   45   78   01   34   67   90   \
23   56   89   12   45   78   01   34   67   90   23   56   89   12   45   78  \
 01   34   67   90   23   56   89   12   45   78   01   34   67   90   23   56 \
  89   12   45   78   01   34   67   90   23   56   89   12   45   78   01   \
34   67   90   23   56   89   12   45   78   01   34   67   90   23   56   89  \
 12   45   78   01   34   67   90   23   56   89\
;
;\
      1         2         3         4         5         6         7         8  \
       9         0         1         2         3         4         5         6 \
        7         8         9         0         1         2         3         \
4         5         6         7         8         9         0         1        \
 2         3         4         5         6         7         8         9       \
  0         1         2         3         4         5         6         7      \
   8         9         0         1         2         3         4         5     \
    6         7         8         9         0         1         2         3    \
     4         5         6         7         8         9         0         1   \
      2         3         4         5         6         7         8         9  \
       0         1         2         3         4         5         6         7 \
        8         9         0         1         2         3         4         \
5         6         7         8         9         0         1         2        \
 3         4         5         6         7         8         9         0       \
  1         2         3         4         5         6         7         8      \
   9         0         1         2         3         4         5         6     \
    7         8         9         0         1         2         3         4    \
     5         6         7         8         9         0         1         2   \
      3         4         5         6         7         8         9         0  \
       1         2         3         4         5         6         7         8 \
        9         0         1         2         3         4         5         \
6         7         8         9         0         1         2         3        \
 4         5         6         7         8         9         0         1       \
  2         3         4         5         6         7         8         9      \
   0         1         2         3         4         5         6         7     \
    8         9         0         1         2         3         4\
;
;\
4567890123456789012345678901234567890123456789012345678901234567890123456789012\
3456789012345678901234567890123456789012345678901234567890123456789012345678901\
2345678901234567890123456789012345678901234567890123456789012345678901234567890\
1234567890123456789012345678901234567890123456789012345678901234567890123456789\
0123456789012345678901234567890123456789012345678901234567890123456789012345678\
9012345678901234567890123456789012345678901234567890123456789012345678901234567\
8901234567890123456789012345678901234567890123456789012345678901234567890123456\
7890123456789012345678901234567890123456789012345678901234567890123456789012345\
6789012345678901234567890123456789012345678901234567890123456789012345678901234\
5678901234567890123456789012345678901234567890123456789012345678901234567890123\
4567890123456789012345678901234567890123456789012345678901234567890123456789012\
3456789012345678901234567890123456789012345678901234567890123456789012345678901\
2345678901234567890123456789012345678901234567890123456789012345678901234567890\
1234567890123456789012345678901234567890123456789012345678901234567890123456789\
0123456789012345678901234567890123456789012345678901234567890123456789012345678\
9012345678901234567890123456789012345678901234567890123456789012345678901234567\
8901234567890123456789012345678901234567890123456789012345678901234567890123456\
7890123456789012345678901234567890123456789012345678901234567890123456789012345\
6789012345678901234567890123456789012345678901234567890123456789012345678901234\
5678901234567890123456789012345678901234567890123456789012345678901234567890123\
4567890123456789012345678901234567890123456789012345678901234567890123456789012\
3456789012345678901234567890123456789012345678901234567890123456789012345678901\
2345678901234567890123456789012345678901234567890123456789012345678901234567890\
1234567890123456789012345678901234567890123456789012345678901234567890123456789\
0123456789012345678901234567890123456789012345678901234567890123456789012345678\
9012345678901234567890123456789012345678901234567890123456789012345678\
;
;\
2 45 78 01 34 67 90 23 56 89 12 45 78 01 34 67 90 23 56 89 12 45 78 01 34 67 \
90 23 56 89 12 45 78 01 34 67 90 23 56 89 12 45 78 01 34 67 90 23 56 89 12 45 \
78 01 34 67 90 23 56 89 12 45 78 01 34 67 90 23 56 89 12 45 78 01 34 67 90 23 \
56 89 12 45 78 01 34 67 90 23 56 89 12 45 78 01 34 67 90 23 56 89 12 45 78 01 \
34 67 90 23 56 89 12 45 78 01 34 67 90 23 56 89 12 45 78 01 34 67 90 23 56 89 \
12 45 78 01 34 67 90 23 56 89 12 45 78 01 34 67 90 23 56 89 12 45 78 01 34 67 \
90 23 56 89 12 45 78 01 34 67 90 23 56 89 12 45 78 01 34 67 90 23 56 89 12 45 \
78 01 34 67 90 23 56 89 12 45 78 01 34 67 90 23 56 89 12 45 78 01 34 67 90 23 \
56 89 12 45 78 01 34 67 90 23 56 89 12 45 78 01 34 67 90 23 56 89\
;
 
;\
2 45 78 01 34 67 90 23 56 89 12 45 78 01 34 67 90 23 56 89 12 45 78 01 34 67 \
90 23 56 89 12 45 78 01 34 67 90 23 56 89 12 45 78 01 34 67 90 23 56 89 12 45 \
78 01 34 67 90 23 56 89 12 45 78 01 34 67 90 23 56 89 12 45 78 01 34 67 90 23 \
56 89 12 45 78 01 34 67 90 23 56 89 12 45 78 01 34 67 90 23 56 89 12 45 78 01 \
34 67 90 23 56 89 12 45 78 01 34 67 90 23 56 89 12 45 78 01 34 67 90 23 56 89 \
12 45 78 01 34 67 90 23 56 89 12 45 78 01 34 67 90 23 56 89 12 45 78 01 34 67 \
90 23 56 89 12 45 78 01 34 67 90 23 56 89 12 45 78 01 34 67 90 23 56 89 12 45 \
78 01 34 67 90 23 56 89 12 45 78 01 34 67 90 23 56 89 12 45 78 01 34 67 90 23 \
56 89 12 45 78 01 34 67 90 23 56 89 12 45 78 01 34 67 90 23 56 89\
;
  
;\
2 45 78 01 34 67 90 23 56 89 12 45 78 01 34 67 90 23 56 89 12 45 78 01 34 67 \
90 23 56 89 12 45 78 01 34 67 90 23 56 89 12 45 78 01 34 67 90 23 56 89 12 45 \
78 01 34 67 90 23 56 89 12 45 78 01 34 67 90 23 56 89 12 45 78 01 34 67 90 23 \
56 89 12 45 78 01 34 67 90 23 56 89 12 45 78 01 34 67 90 23 56 89 12 45 78 01 \
34 67 90 23 56 89 12 45 78 01 34 67 90 23 56 89 12 45 78 01 34 67 90 23 56 89 \
12 45 78 01 34 67 90 23 56 89 12 45 78 01 34 67 90 23 56 89 12 45 78 01 34 67 \
90 23 56 89 12 45 78 01 34 67 90 23 56 89 12 45 78 01 34 67 90 23 56 89 12 45 \
78 01 34 67 90 23 56 89 12 45 78 01 34 67 90 23 56 89 12 45 78 01 34 67 90 23 \
56 89 12 45 78 01 34 67 90 23 56 89 12 45 78 01 34 67 90 23 56 89\
;
;\
2  45  78  01  34  67  90  23  56  89  12  45  78  01  34  67  90  23  56  89  \
12  45  78  01  34  67  90  23  56  89  12  45  78  01  34  67  90  23  56  89 \
 12  45  78  01  34  67  90  23  56  89  12  45  78  01  34  67  90  23  56  \
89  12  45  78  01  34  67  90  23  56  89  12  45  78  01  34  67  90  23  56 \
 89  12  45  78  01  34  67  90  23  56  89  12  45  78  01  34  67  90  23  \
56  89  12  45  78  01  34  67  90  23  56  89  12  45  78  01  34  67  90  23 \
 56  89  12  45  78  01  34  67  90  23  56  89  12  45  78  01  34  67  90  \
23  56  89  12  45  78  01  34  67  90  23  56  89  12  45  78  01  34  67  90 \
 23  56  89  12  45  78  01  34  67  90  23  56  89  12  45  78  01  34  67  \
90  23  56  89  12  45  78  01  34  67  90  23  56  89  12  45  78  01  34  67 \
 90  23  56  89  12  45  78  01  34  67  90  23  56  89  12  45  78  01  34  \
67  90  23  56  89  12  45  78  01  34  67  90  23  56  89\
;
  
;\
2  45  78  01  34  67  90  23  56  89  12  45  78  01  34  67  90  23  56  89  \
12  45  78  01  34  67  90  23  56  89  12  45  78  01  34  67  90  23  56  89 \
 12  45  78  01  34  67  90  23  56  89  12  45  78  01  34  67  90  23  56  \
89  12  45  78  01  34  67  90  23  56  89  12  45  78  01  34  67  90  23  56 \
 89  12  45  78  01  34  67  90  23  56  89  12  45  78  01  34  67  90  23  \
56  89  12  45  78  01  34  67  90  23  56  89  12  45  78  01  34  67  90  23 \
 56  89  12  45  78  01  34  67  90  23  56  89  12  45  78  01  34  67  90  \
23  56  89  12  45  78  01  34  67  90  23  56  89  12  45  78  01  34  67  90 \
 23  56  89  12  45  78  01  34  67  90  23  56  89  12  45  78  01  34  67  \
90  23  56  89  12  45  78  01  34  67  90  23  56  89  12  45  78  01  34  67 \
 90  23  56  89  12  45  78  01  34  67  90  23  56  89  12  45  78  01  34  \
67  90  23  56  89  12  45  78  01  34  67  90  23  56  89\
;
      
;\
2   45   78   01   34   67   90   23   56   89   12   45   78   01   34   67   \
90   23   56   89   12   45   78   01   34   67   90   23   56   89   12   45  \
 78   01   34   67   90   23   56   89   12   45   78   01   34   67   90   23 \
  56   89   12   45   78   01   34   67   90   23   56   89   12   45   78   \
01   34   67   90   23   56   89   12   45   78   01   34   67   90   23   56  \
 89   12   45   78   01   34   67   90   23   56   89   12   45   78   01   34 \
  67   90   23   56   89   12   45   78   01   34   67   90   23   56   89   \
12   45   78   01   34   67   90   23   56   89   12   45   78   01   34   67  \
 90   23   56   89   12   45   78   01   34   67   90   23   56   89   12   45 \
  78   01   34   67   90   23   56   89   12   45   78   01   34   67   90   \
23   56   89   12   45   78   01   34   67   90   23   56   89   12   45   78  \
 01   34   67   90   23   56   89   12   45   78   01   34   67   90   23   56 \
  89   12   45   78   01   34   67   90   23   56   89   12   45   78   01   \
34   67   90   23   56   89   12   45   78   01   34   67   90   23   56   89  \
 12   45   78   01   34   67   90   23   56   89\
;
;\
        1         2         3         4         5         6         7         \
8         9         0         1         2         3         4         5        \
 6         7         8         9         0         1         2         3       \
  4         5         6         7         8         9         0         1      \
   2         3         4         5         6         7         8         9     \
    0         1         2         3         4         5         6         7    \
     8         9         0         1         2         3         4         5   \
      6         7         8         9         0         1         2         3  \
       4         5         6         7         8         9         0         1 \
        2         3         4         5         6         7         8         \
9         0         1         2         3         4         5         6        \
 7         8         9         0         1         2         3         4       \
  5         6         7         8         9         0         1         2      \
   3         4         5         6         7         8         9         0     \
    1         2         3         4         5         6         7         8    \
     9         0         1         2         3         4         5         6   \
      7         8         9         0         1         2         3         4  \
       5         6         7         8         9         0         1         2 \
        3         4         5         6         7         8         9         \
0         1         2         3         4         5         6         7        \
 8         9         0         1         2         3         4         5       \
  6         7         8         9         0         1         2         3      \
   4         5         6         7         8         9         0         1     \
    2         3         4         5         6         7         8         9    \
     0         1         2         3         4         5         6         7   \
      8         9         0         1         2         3         4
;
;\
2345678901234567890123456789012345678901234567890123456789012345678901234567890\
1234567890123456789012345678901234567890123456789012345678901234567890123456789\
0123456789012345678901234567890123456789012345678901234567890123456789012345678\
9012345678901234567890123456789012345678901234567890123456789012345678901234567\
8901234567890123456789012345678901234567890123456789012345678901234567890123456\
7890123456789012345678901234567890123456789012345678901234567890123456789012345\
6789012345678901234567890123456789012345678901234567890123456789012345678901234\
5678901234567890123456789012345678901234567890123456789012345678901234567890123\
4567890123456789012345678901234567890123456789012345678901234567890123456789012\
3456789012345678901234567890123456789012345678901234567890123456789012345678901\
2345678901234567890123456789012345678901234567890123456789012345678901234567890\
1234567890123456789012345678901234567890123456789012345678901234567890123456789\
0123456789012345678901234567890123456789012345678901234567890123456789012345678\
9012345678901234567890123456789012345678901234567890123456789012345678901234567\
8901234567890123456789012345678901234567890123456789012345678901234567890123456\
7890123456789012345678901234567890123456789012345678901234567890123456789012345\
6789012345678901234567890123456789012345678901234567890123456789012345678901234\
5678901234567890123456789012345678901234567890123456789012345678901234567890123\
4567890123456789012345678901234567890123456789012345678901234567890123456789012\
3456789012345678901234567890123456789012345678901234567890123456789012345678901\
2345678901234567890123456789012345678901234567890123456789012345678901234567890\
1234567890123456789012345678901234567890123456789012345678901234567890123456789\
0123456789012345678901234567890123456789012345678901234567890123456789012345678\
9012345678901234567890123456789012345678901234567890123456789012345678901234567\
8901234567890123456789012345678901234567890123456789012345678901234567890123456\
789012345678901234567890123456789012345678901234567890123456789012345678
;
;\
2 45 78 01 34 67 90 23 56 89 12 45 78 01 34 67 90 23 56 89 12 45 78 01 34 67 \
90 23 56 89 12 45 78 01 34 67 90 23 56 89 12 45 78 01 34 67 90 23 56 89 12 45 \
78 01 34 67 90 23 56 89 12 45 78 01 34 67 90 23 56 89 12 45 78 01 34 67 90 23 \
56 89 12 45 78 01 34 67 90 23 56 89 12 45 78 01 34 67 90 23 56 89 12 45 78 01 \
34 67 90 23 56 89 12 45 78 01 34 67 90 23 56 89 12 45 78 01 34 67 90 23 56 89 \
12 45 78 01 34 67 90 23 56 89 12 45 78 01 34 67 90 23 56 89 12 45 78 01 34 67 \
90 23 56 89 12 45 78 01 34 67 90 23 56 89 12 45 78 01 34 67 90 23 56 89 12 45 \
78 01 34 67 90 23 56 89 12 45 78 01 34 67 90 23 56 89 12 45 78 01 34 67 90 23 \
56 89 12 45 78 01 34 67 90 23 56 89 12 45 78 01 34 67 90 23 56 89
;
;\
  2 45 78 01 34 67 90 23 56 89 12 45 78 01 34 67 90 23 56 89 12 45 78 01 34 67 \
90 23 56 89 12 45 78 01 34 67 90 23 56 89 12 45 78 01 34 67 90 23 56 89 12 45 \
78 01 34 67 90 23 56 89 12 45 78 01 34 67 90 23 56 89 12 45 78 01 34 67 90 23 \
56 89 12 45 78 01 34 67 90 23 56 89 12 45 78 01 34 67 90 23 56 89 12 45 78 01 \
34 67 90 23 56 89 12 45 78 01 34 67 90 23 56 89 12 45 78 01 34 67 90 23 56 89 \
12 45 78 01 34 67 90 23 56 89 12 45 78 01 34 67 90 23 56 89 12 45 78 01 34 67 \
90 23 56 89 12 45 78 01 34 67 90 23 56 89 12 45 78 01 34 67 90 23 56 89 12 45 \
78 01 34 67 90 23 56 89 12 45 78 01 34 67 90 23 56 89 12 45 78 01 34 67 90 23 \
56 89 12 45 78 01 34 67 90 23 56 89 12 45 78 01 34 67 90 23 56 89
;
;\
2  45  78  01  34  67  90  23  56  89  12  45  78  01  34  67  90  23  56  89  \
12  45  78  01  34  67  90  23  56  89  12  45  78  01  34  67  90  23  56  89 \
 12  45  78  01  34  67  90  23  56  89  12  45  78  01  34  67  90  23  56  \
89  12  45  78  01  34  67  90  23  56  89  12  45  78  01  34  67  90  23  56 \
 89  12  45  78  01  34  67  90  23  56  89  12  45  78  01  34  67  90  23  \
56  89  12  45  78  01  34  67  90  23  56  89  12  45  78  01  34  67  90  23 \
 56  89  12  45  78  01  34  67  90  23  56  89  12  45  78  01  34  67  90  \
23  56  89  12  45  78  01  34  67  90  23  56  89  12  45  78  01  34  67  90 \
 23  56  89  12  45  78  01  34  67  90  23  56  89  12  45  78  01  34  67  \
90  23  56  89  12  45  78  01  34  67  90  23  56  89  12  45  78  01  34  67 \
 90  23  56  89  12  45  78  01  34  67  90  23  56  89  12  45  78  01  34  \
67  90  23  56  89  12  45  78  01  34  67  90  23  56  89
;
;\
  2  45  78  01  34  67  90  23  56  89  12  45  78  01  34  67  90  23  56  \
89  12  45  78  01  34  67  90  23  56  89  12  45  78  01  34  67  90  23  56 \
 89  12  45  78  01  34  67  90  23  56  89  12  45  78  01  34  67  90  23  \
56  89  12  45  78  01  34  67  90  23  56  89  12  45  78  01  34  67  90  23 \
 56  89  12  45  78  01  34  67  90  23  56  89  12  45  78  01  34  67  90  \
23  56  89  12  45  78  01  34  67  90  23  56  89  12  45  78  01  34  67  90 \
 23  56  89  12  45  78  01  34  67  90  23  56  89  12  45  78  01  34  67  \
90  23  56  89  12  45  78  01  34  67  90  23  56  89  12  45  78  01  34  67 \
 90  23  56  89  12  45  78  01  34  67  90  23  56  89  12  45  78  01  34  \
67  90  23  56  89  12  45  78  01  34  67  90  23  56  89  12  45  78  01  34 \
 67  90  23  56  89  12  45  78  01  34  67  90  23  56  89  12  45  78  01  \
34  67  90  23  56  89  12  45  78  01  34  67  90  23  56  89
;
;\
     2   45   78   01   34   67   90   23   56   89   12   45   78   01   34   \
67   90   23   56   89   12   45   78   01   34   67   90   23   56   89   12  \
 45   78   01   34   67   90   23   56   89   12   45   78   01   34   67   90 \
  23   56   89   12   45   78   01   34   67   90   23   56   89   12   45   \
78   01   34   67   90   23   56   89   12   45   78   01   34   67   90   23  \
 56   89   12   45   78   01   34   67   90   23   56   89   12   45   78   01 \
  34   67   90   23   56   89   12   45   78   01   34   67   90   23   56   \
89   12   45   78   01   34   67   90   23   56   89   12   45   78   01   34  \
 67   90   23   56   89   12   45   78   01   34   67   90   23   56   89   12 \
  45   78   01   34   67   90   23   56   89   12   45   78   01   34   67   \
90   23   56   89   12   45   78   01   34   67   90   23   56   89   12   45  \
 78   01   34   67   90   23   56   89   12   45   78   01   34   67   90   23 \
  56   89   12   45   78   01   34   67   90   23   56   89   12   45   78   \
01   34   67   90   23   56   89   12   45   78   01   34   67   90   23   56  \
 89   12   45   78   01   34   67   90   23   56   89
;
;\
;\
 ;  ;    ;     ;      ;      ;       ;        ;         ;          ;          \
 ;             ;              ;               ;                 ;              \
     ;                    ;                     ;\
;
;\

;; ;  ;    ;     ;      ;      ;       ;        ;         ;          ;         \
  ;             ;              ;               ;                 ;             \
      ;                    ;                     ;
;
