# Supplementary material for: COD::CIF::Parser: an error-correcting CIF parser for the Perl language
Source: J Appl Crystallogr. 2016 Feb 1;49(Pt 1):292–301. doi: 10.1107/S1600576715022396 (PMC4762566; doi:10.1107/S1600576715022396)
Supplement: Supplementary file 3 [file j-49-00292-sup3.tgz › cod-tools-1.0/src/components/codcif/data/IUCr/CIFTEST_2.1/outs/cif2cbf/ciftest6.cif.result]

CBFlib: warning input line 3 (1) -- no data block
CBFlib: warning input line 23 (1) -- empty data block name
CBFlib: warning input line 31 (1) -- duplicate data block name
 Time to read input_cif: 0.000s
###CBF: VERSION 1.3.2
# CIF file written by CBFlib v0.7.6

data_

_d1 char

_d2 'model file'

_d3 "with various types of field"

_d4
; all conforming to valid STAR syntax
  rules
;


loop_
_d5
_d6
_d7
_d8
 A B C D
 E F G H
 I J K L

data_

_d9 char

data_test

loop_
_t1
 0
 1
 2
 3
 4
 5
 6
 7
 8
 9

_t2 char
 Time to write the CIF image: 0.000s
