# Supplementary material for: COD::CIF::Parser: an error-correcting CIF parser for the Perl language
Source: J Appl Crystallogr. 2016 Feb 1;49(Pt 1):292–301. doi: 10.1107/S1600576715022396 (PMC4762566; doi:10.1107/S1600576715022396)
Supplement: Supplementary file 3 [file j-49-00292-sup3.tgz › cod-tools-1.0/src/components/codcif/data/IUCr/CIFTEST_2.1/outs/cif2cbf/ciftest9.cif.result]

CBFlib: warning input line 27 (1) -- incomplete row in category _a1
CBFlib: error input line 27 (5) -- data name with no value
CBFlib: error input line 27 (9) -- data name with no value
CBFlib: error input line 27 (13) -- data name with no value
CBFlib: error input line 28 (3) -- value without tag
CBFlib: error input line 28 (5) -- value without tag
CBFlib: error input line 28 (7) -- value without tag
CBFlib: error input line 28 (9) -- value without tag
CBFlib: error input line 28 (11) -- value without tag
CBFlib: error input line 28 (13) -- value without tag
CBFlib: error input line 28 (15) -- value without tag
CBFlib: error input line 28 (17) -- value without tag
CBFlib: error input line 28 (19) -- value without tag
CBFlib: error input line 28 (21) -- value without tag
CBFlib: error input line 28 (23) -- value without tag
CBFlib: error input line 31 (7) -- redundant "loop_" 
CBFlib: error input line 37 (14) -- value without tag
CBFlib: error input line 37 (16) -- value without tag
CBFlib: error input line 37 (18) -- value without tag
CBFlib: error input line 37 (20) -- value without tag
CBFlib: error input line 39 (7) -- loop value without tag
CBFlib: error input line 39 (9) -- value without tag
CBFlib: error input line 39 (11) -- value without tag
CBFlib: error input line 39 (13) -- value without tag
CBFlib: error input line 42 -- parse error
CBFlib: warning input line 42 -- no rows in castegory _d11
CBFlib fatal error 1
 cif2cbf: The file format is invalid.
