# Supplementary material for: COD::CIF::Parser: an error-correcting CIF parser for the Perl language
Source: J Appl Crystallogr. 2016 Feb 1;49(Pt 1):292–301. doi: 10.1107/S1600576715022396 (PMC4762566; doi:10.1107/S1600576715022396)
Supplement: Supplementary file 3 [file j-49-00292-sup3.tgz › cod-tools-1.0/src/components/codcif/data/IUCr/CIFTEST_2.1/outs/cif2cbf/ciftest2.cif.result]

CBFlib: warning input line 3 -- data block null_block ends with no content
 Time to read input_cif: 0.000s
###CBF: VERSION 1.3.2
# CIF file written by CBFlib v0.7.6

data_null_block
 Time to write the CIF image: 0.000s
