# Supplementary material for: COD::CIF::Parser: an error-correcting CIF parser for the Perl language
Source: J Appl Crystallogr. 2016 Feb 1;49(Pt 1):292–301. doi: 10.1107/S1600576715022396 (PMC4762566; doi:10.1107/S1600576715022396)
Supplement: Supplementary file 3 [file j-49-00292-sup3.tgz › cod-tools-1.0/src/components/codcif/data/IUCr/CIFTEST_2.1/outs/ciftbx/1cwp.twid]

LEADER          1     COMPLEX (VIRUS COAT PROTEIN/RNA)                             22-MAY-1995            1CWP
TITLE                 STRUCTURES OF THE NATIVE AND SWOLLEN FORMS OF COWPEA CHLOROTIC MOTTLE VIRUS DETERMINED BY X-RAY
TITLE               2 CRYSTALLOGRAPHY AND CRYO-ELECTRON MICROSCOPY
COMPND                MOL_ID: 1;
COMPND              2 MOLECULE: COWPEA CHLOROTIC MOTTLE VIRUS;
COMPND              3 CHAIN: A, B, C;
COMPND              4 SYNONYM: CCMV;
COMPND              5 MOL_ID: 2;
COMPND              6 MOLECULE: RNA (5'-(AP*UP*AP*U)-3');
COMPND              7 CHAIN: D, F;
COMPND              8 MOL_ID: 3;
COMPND              9 MOLECULE: RNA (5'-(AP*U)-3');
COMPND             10 CHAIN: E
SOURCE                MOL_ID: 1;
SOURCE              2 ORGANISM_SCIENTIFIC: VIGNA UNGUICULTA (L.);
SOURCE              3 ORGANISM_COMMON: COWPEA PLANT;
SOURCE              4 VARIANT: CALIFORNIA BLACKEYE;
SOURCE              5 MOL_ID: 2;
SOURCE              6 SYNTHETIC: YES;
SOURCE              7 MOL_ID: 3;
SOURCE              8 SYNTHETIC: YES
KEYWDS                BROMOVIRUS 
EXPDTA                single-crystal x-ray diffraction 
AUTHOR                J.A.Speir,S.Munshi,J.E.Johnson
JRNL                  AUTH J.A.Speir,S.Munshi,G.Wang,S.Timothy,J.E.Baker,J.E.Johnson
JRNL                  TITL STRUCTURES OF THE NATIVE AND SWOLLEN FORMS OF COWPEA CHLOROTIC MOTTLE VIRUS DETERMINED BY X-RAY
JRNL                2 TITL CRYSTALLOGRAPHY AND CRYO-ELECTRON MICROSCOPY
JRNL                  REF  STRUCTURE (LONDON)                                                         V.      3        63  1995
JRNL                  REFN ASTM STRUE6 UK ISSN 0969-2126                   2005
REMARK    1     1
REMARK    1     1          REFERENCE     1
REMARK    1     1     AUTH J.A.Speir
REMARK    1     1     TITL THE 3.2 ANGSTROM RESOLUTION STRUCTURE OF THE POLYMORPHIC COWPEA CHLOROTIC MOTTLE VIRUS
REMARK    1     1   2 TITL RIBONUCLEOPROTEIN PARTICLE
REMARK    1     1     REF  THESIS, PURDUE UNIVERSITY                                                                       1994
REMARK    1     1     PUBL ?
REMARK    1     1     REFN                                                 2067
REMARK    1     2
REMARK    1     2          REFERENCE     2
REMARK    1     2     AUTH J.A.Speir,S.Munshi,T.S.Baker,J.E.Johnson
REMARK    1     2     TITL PRELIMINARY X-RAY DATA ANALYSIS OF CRYSTALLINE COWPEA CHLOROTIC MOTTLE VIRUS
REMARK    1     2     REF  VIROLOGY                                                                   V.    193       234  1993
REMARK    1     2     REFN ASTM VIRLAX US ISSN 0042-6822                   0922
REMARK    1     3
REMARK    1     3          REFERENCE     3
REMARK    1     3     AUTH J.B.Bancroft,G.J.Hills,R.Markham
REMARK    1     3     TITL A STUDY OF THE SELF-ASSEMBLY PROCESS IN A SMALL SPHERICAL VIRUS: FORMATION OF ORGANIZED STRUCTURES
REMARK    1     3   2 TITL FROM PROTEIN SUBUNITS IN VITRO
REMARK    1     3     REF  VIROLOGY                                                                   V.     31       354  1967
REMARK    1     3     REFN ASTM VIRLAX US ISSN 0042-6822                   0922
REMARK    2
REMARK    2         2      RESOLUTION.  3.2 ANGSTROMS.
REMARK    3
REMARK    3         2      REFINEMENT.
REMARK    3         3        PROGRAM                    X-PLOR 3.1
REMARK    3         4        AUTHORS                    BRUNGER
REMARK    3         5        R VALUE                    0.310
REMARK    3         6        MEAN B VALUE               20.0   ANGSTROMS**2
REMARK    3         7        RMSD BOND DISTANCES        0.011(0.006)  ANGSTROMS
REMARK    3         8        RMSD BOND ANGLES           2.103(10.0)   DEGREES
REMARK    3         9        RMSD DIHEDRAL ANGLES   27.539 (90.0) DEGREES
REMARK    3        10        RMSD IMPROPER ANGLES   1.969 (20.0) DEGREES
REMARK    3        11
REMARK    3        12        NUMBER OF REFLECTIONS      552678
REMARK    3        13        RESOLUTION RANGE        7. - 3.2  ANGSTROMS
REMARK    3        14        DATA CUTOFF                1.0    SIGMA(F)
REMARK    3        15        COMPLETENESS FOR RANGE     57.    %
REMARK    3        16
REMARK    3        17       DATA COLLECTION.
REMARK    3        18        NUMBER OF UNIQUE REFLECTIONS      633883
REMARK    3        19        RESOLUTION RANGE             30.0 - 3.19 ANGSTROMS
REMARK    3        20        COMPLETENESS OF DATA              65.    %
REMARK    3        21        REJECTION CRITERIA                2.     SIGMA(I)
REMARK    3        22
REMARK    3        23       NUMBER OF ATOMS USED IN REFINEMENT.
REMARK    3        24        NUMBER OF PROTEIN ATOMS                       3574
REMARK    3        25        NUMBER OF NUCLEIC ACID ATOMS                   212
REMARK    3        26        NUMBER OF HETEROGEN ATOMS                        0
REMARK    3        27        NUMBER OF SOLVENT ATOMS                          0
REMARK    4
REMARK    4         2      RNA IS MODELLED, INTO THE NOT-SO-WELL-ORDERED DENSITY,
REMARK    4         3      BASED ON THE STEREOCHEMISTRY.
REMARK    5
REMARK    5         2      MTRIX
REMARK    5         3       THE TRANSFORMATIONS PRESENTED ON MTRIX RECORDS BELOW
REMARK    5         4       WILL GENERATE THE ADDITIONAL CHAINS OF THE FULL
REMARK    5         5       ASYMMETRIC UNIT WHEN APPLIED TO THE COORDINATES
REMARK    5         6       PRESENTED IN THIS ENTRY.
REMARK   18
REMARK   18         2      EXPERIMENTAL DETAILS.
REMARK   18         3       DATE OF DATA COLLECTION        : JUN-92
REMARK   18         4       SOURCE                         : CHESS
REMARK   18         5       BEAMLINE                       : F-1
REMARK   18         6       MONOCHROMATIC (Y/N)            : Y
REMARK   18         7       LAUE (Y/N)                     : N
REMARK   18         8       WAVELENGTH OR RANGE (A)        : 0.910
REMARK   18         9       INTENSITY-INTEGRATION SOFTWARE : ROSSMANN ET AL.
REMARK   18        10       MERGING R VALUE (INTENSITY)    : 0.131
REMARK   19
REMARK   19         2      SOLVENT CONTENT (VS)      : 25.0 %
REMARK   19         3      MATTHEWS COEFFICIENT (VM) : 3.2  ANGSTROMS**3/DA
REMARK  999
REMARK  999         2      THE SEQUENCE IS FORM THE REFERENCE BELOW WHICH INCLUDES
REMARK  999         3      THE INITIAL MET AND ALA 151.
REMARK  999         4       REF    NUCLEIC ACIDS RES.            V.  10   703 1982
REMARK 9600
REMARK 9600           EMBEDDED CIF
REMARK 9600
REMARK 9600           ###################################################
REMARK 9600           #                                                 #
REMARK 9600           #   Converted from PDB format to CIF format by    #
REMARK 9600           #   pdb2cif version 2.4.3            15 Jul 2005   #
REMARK 9600           #                       by                        #
REMARK 9600           # P.E. Bourne, H.J. Bernstein and F.C. Bernstein  #
REMARK 9600           #                                                 #
REMARK 9600           # http://www.bernstein-plus-sons.com/software     #
REMARK 9600           #                     /pdb2cif                    #
REMARK 9600           #   *** See the remarks at the end of this  ***   #
REMARK 9600           #   *** file for information on conversion  ***   #
REMARK 9600           #   *** of this entry and on the program    ***   #
REMARK 9600           #   ***               pdb2cif               ***   #
REMARK 9600           # Please report problems to:                      #
REMARK 9600           #         pdb2cif@bernstein-plus-sons.com         #
REMARK 9600           ###################################################
REMARK 9600
REMARK 9600
REMARK 9600           data_1CWP
REMARK 9600
REMARK 9600           _entry.id        1CWP
REMARK 9600
REMARK 9600
REMARK 9600
REMARK 9600           ##################
REMARK 9600           #                #
REMARK 9600           #  STRUCT        #
REMARK 9600           #                #
REMARK 9600           ##################
REMARK 9600
REMARK 9600           loop_
REMARK 9600           _struct.entry_id
REMARK 9600                   1CWP
REMARK 9600           _exptl.entry_id 1CWP
REMARK 9600           _reflns.entry_id             1CWP
REMARK 9600           _cell.entry_id           1CWP
REMARK 9600           _cell.volume         59406227.3
REMARK 9600           _cell.details                 ?
REMARK 9600           _symmetry.entry_id                1CWP
REMARK 9600           _audit.revision_id         1CWP
REMARK 9600           _audit.creation_date       1995-05-22
REMARK 9600           ;\
REMARK 9600           2005-07-15  Converted to mmCIF format by pdb2cif.pl 2.4.3
REMARK 9600           ;
REMARK 9600
REMARK 9600
REMARK 9600           #############################
REMARK 9600           #                           #
REMARK 9600           # STRUCT_KEYWORDS           #
REMARK 9600           #                           #
REMARK 9600           #############################
REMARK 9600
REMARK 9600           loop_
REMARK 9600           _entity.id
REMARK 9600           _entity.details
REMARK 9600                                           4
REMARK 9600           ;\
REMARK 9600                   Nucleic Acid chain: D, F
REMARK 9600           ;
REMARK 9600                                           5
REMARK 9600           ;\
REMARK 9600                   Nucleic Acid chain: E
REMARK 9600           ;
REMARK 9600
REMARK 9600                   loop_
REMARK 9600               _struct_ref.id
REMARK 9600               _struct_ref.entity_id
REMARK 9600               _struct_ref.biol_id
REMARK 9600               _struct_ref.db_name
REMARK 9600               _struct_ref.db_code
REMARK 9600               _struct_ref.seq_align
REMARK 9600               _struct_ref.seq_dif
REMARK 9600               _struct_ref.details
REMARK 9600                2    1    B      SWS  'P03601 COAT_CCMV'  partial  yes
REMARK 9600                                                  .
REMARK 9600                3    1    C      SWS  'P03601 COAT_CCMV'  partial  yes
REMARK 9600                                                  .
REMARK 9600
REMARK 9600           loop_
REMARK 9600           _struct_ref_seq.align_id
REMARK 9600           _struct_ref_seq.ref_id
REMARK 9600           _struct_ref_seq.seq_align_beg
REMARK 9600           _struct_ref_seq.seq_align_end
REMARK 9600           _struct_ref_seq.db_align_beg
REMARK 9600           _struct_ref_seq.db_align_end
REMARK 9600           _struct_ref_seq.details
REMARK 9600                2     2      27     190      26     189 .
REMARK 9600                3     3      27     190      26     189 .
REMARK 9600
REMARK 9600           loop_
REMARK 9600           _struct_ref_seq_dif.align_id
REMARK 9600           _struct_ref_seq_dif.seq_num
REMARK 9600           _struct_ref_seq_dif.mon_id
REMARK 9600           _struct_ref_seq_dif.db_seq_num                          #< not in dictionary
REMARK 9600           _struct_ref_seq_dif.db_mon_id
REMARK 9600           _struct_ref_seq_dif.details
REMARK 9600               2  151  ALA   150 THR
REMARK 9600                    'Chain B: CONFLICT'
REMARK 9600               3  151  ALA   150 THR
REMARK 9600                    'Chain C: CONFLICT'
REMARK 9600
REMARK 9600
REMARK 9600
REMARK 9600           ####################
REMARK 9600           #                  #
REMARK 9600           # CHEM_COMP        #
REMARK 9600           #                  #
REMARK 9600           ####################
REMARK 9600
REMARK 9600
REMARK 9600           loop_
REMARK 9600           _chem_comp.id
REMARK 9600           _chem_comp.formula
REMARK 9600           _chem_comp.name
REMARK 9600                             ARG                     'C6 H14 N4 O2'          Arginine
REMARK 9600                             ASN                     'C4 H8 N2 O3'           Asparagine
REMARK 9600                             ASP                     'C4 H7 N1 O4'           'Aspartic acid'
REMARK 9600                             CYS                     'C3 H7 N1 O2 S1'        Cysteine
REMARK 9600                             GLN                     'C5 H10 N2 O3'          Glutamine
REMARK 9600                             GLU                     'C5 H9 N1 O4'           'Glutamic acid'
REMARK 9600                             GLY                     'C2 H5 N1 O2'           Glycine
REMARK 9600                             HIS                     'C6 H9 N3 O2'           Histidine
REMARK 9600                             ILE                     'C6 H13 N1 O2'          Isoleucine
REMARK 9600                             LEU                     'C6 H13 N1 O2'          Leucine
REMARK 9600                             LYS                     'C6 H14 N2 O2'          Lysine
REMARK 9600                             MET                     'C5 H11 N1 O2 S1'       Methionine
REMARK 9600                             PHE                     'C9 H11 N1 O2'          Phenylalanine
REMARK 9600                             PRO                     'C5 H9 N1 O2'           Proline
REMARK 9600                             SER                     'C3 H7 N1 O3'           Serine
REMARK 9600                             THR                     'C4 H9 N1 O3'           Threonine
REMARK 9600                             TRP                     'C11 H12 N2 O2'         Tryptophan
REMARK 9600                             TYR                     'C9 H11 N1 O3'          Tyrosine
REMARK 9600                             VAL           'C5 H11 N1 O2'          Valine
REMARK 9600                             A             'C10 H14 N5 O7 P1'      Adenosine
REMARK 9600                             U             'C9 H13 N2 O9 P1'       Uridine
REMARK 9600
REMARK 9600
REMARK 9600
REMARK 9600           ######################
REMARK 9600           #                    #
REMARK 9600           # ATOM_SITES         #
REMARK 9600           #                    #
REMARK 9600           ######################
REMARK 9600
REMARK 9600
REMARK 9600
REMARK 9600
REMARK 9600
REMARK 9600
REMARK 9600                   loop_
REMARK 9600               _database_pdb_matrix.entry_id
REMARK 9600                                           1CWP
REMARK 9600
REMARK 9600                   loop_
REMARK 9600               _atom_sites.entry_id
REMARK 9600               _atom_sites.cartn_transform_axes
REMARK 9600                                           1CWP
REMARK 9600                                                   'See _atom_sites.fract_transf_matrix[i][j]'
REMARK 9600
REMARK 9600                   loop_
REMARK 9600               _struct_ncs_oper.id
REMARK 9600               _struct_ncs_oper.code
REMARK 9600               _struct_ncs_oper.matrix[1][1]
REMARK 9600               _struct_ncs_oper.matrix[1][2]
REMARK 9600               _struct_ncs_oper.matrix[1][3]
REMARK 9600               _struct_ncs_oper.vector[1]
REMARK 9600               _struct_ncs_oper.matrix[2][1]
REMARK 9600               _struct_ncs_oper.matrix[2][2]
REMARK 9600               _struct_ncs_oper.matrix[2][3]
REMARK 9600               _struct_ncs_oper.vector[2]
REMARK 9600               _struct_ncs_oper.matrix[3][1]
REMARK 9600               _struct_ncs_oper.matrix[3][2]
REMARK 9600               _struct_ncs_oper.matrix[3][3]
REMARK 9600               _struct_ncs_oper.vector[3]
REMARK 9600             2    generate
REMARK 9600            -0.484317   0.606371   0.630651   -1.58965
REMARK 9600            -0.352962   0.524172  -0.775089    1.32880
REMARK 9600            -0.800533  -0.597903  -0.039854    1.68885
REMARK 9600             3    generate
REMARK 9600            -0.867887  -0.424129   0.258561    1.41923
REMARK 9600            -0.424200   0.361832  -0.830212    1.80405
REMARK 9600             0.258571  -0.830104  -0.493945    2.23411
REMARK 9600             4    generate
REMARK 9600             0.326198  -0.116415   0.938118    0.50812
REMARK 9600            -0.098707   0.982768   0.156303    0.07727
REMARK 9600            -0.940129  -0.143551   0.309066    0.40842
REMARK 9600             5    generate
REMARK 9600             0.363048  -0.903172  -0.228901    2.67195
REMARK 9600             0.742346   0.428826  -0.514887    1.55708
REMARK 9600             0.563184   0.017004   0.826158   -0.11417
REMARK 9600             6    generate
REMARK 9600             0.629479  -0.175518  -0.756935    0.45074
REMARK 9600             0.708257   0.530373   0.465999    1.38180
REMARK 9600             0.319671  -0.829337   0.458182    2.34390
REMARK 9600             7    generate
REMARK 9600             0.029961   0.424179  -0.905080   -1.28223
REMARK 9600             0.970439  -0.229486  -0.075439    3.52616
REMARK 9600            -0.239690  -0.875954  -0.418509    2.41595
REMARK 9600             8    generate
REMARK 9600             0.029960   0.970331  -0.239703   -2.80402
REMARK 9600             0.424220  -0.229478  -0.876065    3.46965
REMARK 9600            -0.905065  -0.075427  -0.418517    0.11657
REMARK 9600             9    generate
REMARK 9600             0.629478   0.708174   0.319667   -2.01155
REMARK 9600            -0.175545   0.530386  -0.829441    1.29037
REMARK 9600            -0.756929   0.465943   0.458170   -1.37656
REMARK 9600            10    generate
REMARK 9600            -0.888669   0.272478  -0.368823   -0.70111
REMARK 9600             0.272489  -0.333092  -0.902724    3.78213
REMARK 9600            -0.368792  -0.902605   0.221762    2.58251
REMARK 9600            11    generate
REMARK 9600            -0.328074   0.913196  -0.241582   -2.60921
REMARK 9600            -0.656743  -0.404292  -0.636660    4.09462
REMARK 9600            -0.679041  -0.050209   0.732368    0.16637
REMARK 9600            12    generate
REMARK 9600             0.422746   0.683802  -0.594680   -2.03631
REMARK 9600            -0.897111   0.408955  -0.167488    1.78301
REMARK 9600             0.128660   0.604211   0.786337   -1.80978
REMARK 9600            13    generate
REMARK 9600             0.326180  -0.098689  -0.940148    0.22587
REMARK 9600            -0.116436   0.982769  -0.143585    0.04187
REMARK 9600             0.938097   0.156269   0.309088   -0.61497
REMARK 9600            14    generate
REMARK 9600             0.363035   0.742270   0.563191   -2.06148
REMARK 9600            -0.903270   0.428852   0.017004    1.74768
REMARK 9600            -0.228887  -0.514824   0.826150    1.50751
REMARK 9600            15    generate
REMARK 9600             0.560316   0.781661  -0.273810   -2.29476
REMARK 9600            -0.328609   0.513261   0.792887    1.55116
REMARK 9600             0.760295  -0.354264   0.544461    0.92620
REMARK 9600            16    generate
REMARK 9600            -0.165111   0.670107  -0.723645   -1.96709
REMARK 9600             0.576858   0.660751   0.480316    1.01082
REMARK 9600             0.799998  -0.338109  -0.495638    0.74827
REMARK 9600            17    generate
REMARK 9600            -0.810729   0.561772  -0.164658   -1.53131
REMARK 9600             0.561807   0.667494  -0.488747    0.87339
REMARK 9600            -0.164647  -0.488688  -0.856765    1.21961
REMARK 9600            18    generate
REMARK 9600            -0.667584   0.297847   0.682360   -0.66360
REMARK 9600            -0.719178  -0.495313  -0.487372    4.38489
REMARK 9600             0.192839  -0.816001   0.544863    2.32505
REMARK 9600            19    generate
REMARK 9600            -0.439967   0.892085   0.102648   -2.49651
REMARK 9600            -0.764390  -0.432004   0.478702    4.32089
REMARK 9600             0.471389   0.132117   0.871973   -0.43949
REMARK 9600            20    generate
REMARK 9600            -0.499597   0.537369  -0.679433   -1.54649
REMARK 9600            -0.497355   0.464269   0.732930    1.70050
REMARK 9600             0.709274   0.703984   0.035330   -2.23901
REMARK 9600            21    generate
REMARK 9600            -0.764067  -0.276096  -0.583073    0.87358
REMARK 9600            -0.287106   0.954887  -0.076023    0.14501
REMARK 9600             0.577745   0.109299  -0.808854   -0.58663
REMARK 9600            22    generate
REMARK 9600             0.934276  -0.137115   0.329148    0.44788
REMARK 9600            -0.259418   0.371887   0.891352    1.97298
REMARK 9600            -0.244613  -0.918033   0.311871    2.62938
REMARK 9600            23    generate
REMARK 9600             0.818795   0.543307  -0.185322   -1.60389
REMARK 9600             0.410130  -0.327676   0.851202    3.97072
REMARK 9600             0.401728  -0.772878  -0.491119    2.05554
REMARK 9600            24    generate
REMARK 9600             0.139347   0.984532   0.105688   -2.81171
REMARK 9600             0.984644  -0.149149   0.091338    3.30967
REMARK 9600             0.105674   0.091314  -0.990197   -0.52007
REMARK 9600            25    generate
REMARK 9600            -0.165096   0.576801   0.800012   -1.50642
REMARK 9600             0.670166   0.660750  -0.338133    0.90339
REMARK 9600            -0.723639   0.480260  -0.495656   -1.53804
REMARK 9600            26    generate
REMARK 9600            -0.328058  -0.656665  -0.679065    1.94580
REMARK 9600             0.913294  -0.404317  -0.050215    4.04686
REMARK 9600            -0.241558  -0.636568   0.732373    1.85439
REMARK 9600            27    generate
REMARK 9600            -0.183961   0.139449  -0.973002   -0.43836
REMARK 9600             0.139472  -0.976166  -0.166300    5.77041
REMARK 9600            -0.972977  -0.166266   0.160127    0.45935
REMARK 9600            28    generate
REMARK 9600             0.596201   0.384967  -0.704502   -1.18571
REMARK 9600            -0.509725  -0.496447  -0.702717    4.34585
REMARK 9600            -0.620277   0.777968  -0.099754   -2.37138
REMARK 9600            29    generate
REMARK 9600             0.934272  -0.259408  -0.244622    0.73657
REMARK 9600            -0.137129   0.371887  -0.918156    1.74187
REMARK 9600             0.329123   0.891236   0.311875   -2.72584
REMARK 9600            30    generate
REMARK 9600            -0.973087   0.125991   0.192944   -0.19577
REMARK 9600             0.126006  -0.410124   0.903345    4.24082
REMARK 9600             0.192942   0.903224   0.383210   -2.74191
REMARK 9600            31    generate
REMARK 9600             0.669368   0.259912   0.695988   -0.65251
REMARK 9600             0.259965  -0.959525   0.108383    5.74604
REMARK 9600             0.695959   0.108357  -0.709843   -0.58075
REMARK 9600            32    generate
REMARK 9600             0.272355  -0.639373  -0.719022    1.84436
REMARK 9600            -0.639426  -0.678681   0.361346    5.02115
REMARK 9600            -0.719022   0.361316  -0.593673   -1.20123
REMARK 9600            33    generate
REMARK 9600             0.840974   0.298138  -0.451505   -0.91846
REMARK 9600             0.298194  -0.951709  -0.073133    5.69793
REMARK 9600            -0.451513  -0.073120  -0.889265    0.01752
REMARK 9600            34    generate
REMARK 9600            -0.511247   0.209404  -0.833545   -0.60168
REMARK 9600            -0.767675  -0.547401   0.333299    4.64209
REMARK 9600            -0.386484   0.810189   0.440616   -2.41756
REMARK 9600            35    generate
REMARK 9600            -0.151085   0.936174   0.317272   -2.62167
REMARK 9600             0.250042  -0.274316   0.928630    3.83577
REMARK 9600             0.956370   0.219582  -0.192631   -0.86373
REMARK 9600            36    generate
REMARK 9600            -0.461625   0.077600   0.883678   -0.00805
REMARK 9600             0.077618  -0.988812   0.127401    5.84825
REMARK 9600             0.883669   0.127370   0.450437   -0.50866
REMARK 9600            37    generate
REMARK 9600             0.046865  -0.610687   0.790467    1.96236
REMARK 9600            -0.610748  -0.643721  -0.461164    4.81552
REMARK 9600             0.790453  -0.461110  -0.403143    1.12142
REMARK 9600            38    generate
REMARK 9600            -0.150333  -0.987681   0.042125    2.99241
REMARK 9600            -0.987793   0.148245  -0.048974    2.56981
REMARK 9600             0.042116  -0.048957  -0.997912   -0.10437
REMARK 9600            39    generate
REMARK 9600            -0.780698  -0.532390  -0.327164    1.65861
REMARK 9600            -0.532454   0.292617   0.794339    2.21463
REMARK 9600            -0.327166   0.794248  -0.511919   -2.49204
REMARK 9600            40    generate
REMARK 9600             0.827927  -0.481264   0.287949    1.46126
REMARK 9600            -0.556878  -0.644421   0.524082    4.93423
REMARK 9600            -0.066668  -0.594172  -0.801542    1.52858
REMARK 9600            41    generate
REMARK 9600             0.105483  -0.949243   0.296172    2.89120
REMARK 9600            -0.385401   0.235522   0.892249    2.38303
REMARK 9600            -0.916701  -0.208213  -0.341008    0.51678
REMARK 9600            42    generate
REMARK 9600            -0.499572  -0.497295   0.709292    1.66119
REMARK 9600             0.537420   0.464252   0.704091    1.61812
REMARK 9600            -0.679423   0.732852   0.035315   -2.21787
REMARK 9600            43    generate
REMARK 9600            -0.151071   0.250004   0.956392   -0.52894
REMARK 9600             0.936279  -0.274327   0.219636    3.69657
REMARK 9600             0.317255   0.928503  -0.192637   -2.89618
REMARK 9600            44    generate
REMARK 9600            -0.511230  -0.767594  -0.386490    2.32129
REMARK 9600             0.209433  -0.547416   0.810290    4.62610
REMARK 9600            -0.833523   0.333278   0.440611   -0.98341
REMARK 9600            45    generate
REMARK 9600            -0.439943  -0.764311   0.471388    2.41136
REMARK 9600             0.892182  -0.432029   0.132152    4.15218
REMARK 9600             0.102654   0.478648   0.871968   -1.42869
REMARK 9600            46    generate
REMARK 9600             0.387701  -0.634060   0.669054    1.99010
REMARK 9600             0.465286  -0.491981  -0.735904    4.25433
REMARK 9600             0.795743   0.596531   0.104278   -1.92170
REMARK 9600            47    generate
REMARK 9600             0.827925  -0.556844  -0.066659    1.63968
REMARK 9600            -0.481300  -0.644422  -0.594255    4.79139
REMARK 9600             0.287920   0.524016  -0.801539   -1.78112
REMARK 9600            48    generate
REMARK 9600             0.596214  -0.509678  -0.620272    1.45102
REMARK 9600             0.385033  -0.496460   0.778063    4.45917
REMARK 9600            -0.704485  -0.702612  -0.099754    1.98158
REMARK 9600            49    generate
REMARK 9600             0.422772  -0.897013   0.128669    2.69315
REMARK 9600             0.683883   0.408930   0.604299    1.75713
REMARK 9600            -0.594662  -0.167448   0.786330    0.51073
REMARK 9600            50    generate
REMARK 9600             0.560339  -0.328583   0.760306    1.09134
REMARK 9600             0.781744   0.513245  -0.354289    1.32593
REMARK 9600            -0.273815   0.792794   0.544448   -2.36236
REMARK 9600            51    generate
REMARK 9600             0.818803   0.410061   0.401739   -1.14076
REMARK 9600             0.543375  -0.327676  -0.772966    3.76148
REMARK 9600            -0.185344   0.851091  -0.491126   -2.66718
REMARK 9600            52    generate
REMARK 9600            -0.989012   0.003150  -0.147814    0.12430
REMARK 9600             0.003148  -0.999097  -0.042363    5.86332
REMARK 9600            -0.147790  -0.042357   0.988110    0.13416
REMARK 9600            53    generate
REMARK 9600            -0.667575  -0.719091   0.192819    2.26182
REMARK 9600             0.297868  -0.495327  -0.816100    4.26709
REMARK 9600             0.682365  -0.487313   0.544868    1.32279
REMARK 9600            54    generate
REMARK 9600             0.008849  -0.959208  -0.282388    2.85691
REMARK 9600            -0.290807   0.267715  -0.918632    2.05935
REMARK 9600             0.956735   0.090235  -0.276564   -0.49432
REMARK 9600            55    generate
REMARK 9600             0.105465  -0.385366  -0.916716    1.08717
REMARK 9600            -0.949349   0.235531  -0.208265    2.29111
REMARK 9600             0.296150   0.892135  -0.340995   -2.80599
REMARK 9600            56    generate
REMARK 9600             0.387689   0.465230   0.795769   -1.22155
REMARK 9600            -0.634111  -0.491965   0.596613    4.50144
REMARK 9600             0.669046  -0.735826   0.104278    1.99936
REMARK 9600            57    generate
REMARK 9600             0.008852  -0.290764   0.956759    1.04644
REMARK 9600            -0.959314   0.267724   0.090250    2.23395
REMARK 9600            -0.282374  -0.918506  -0.276577    2.56152
REMARK 9600            58    generate
REMARK 9600            -0.764054  -0.287051   0.577759    1.04802
REMARK 9600            -0.276148   0.954883   0.109319    0.16690
REMARK 9600            -0.583059  -0.076006  -0.808863    0.04588
REMARK 9600            59    generate
REMARK 9600            -0.862902   0.471239   0.182534   -1.21900
REMARK 9600             0.471275   0.619887   0.627464    1.15687
REMARK 9600             0.182525   0.627378  -0.756985   -2.07106
REMARK 9600
REMARK 9600
REMARK 9600
REMARK 9600           ####################
REMARK 9600           #                  #
REMARK 9600           # ATOM_SITE        #
REMARK 9600           #                  #
REMARK 9600           ####################
REMARK 9600
REMARK 9600
REMARK 9600
REMARK 9600           _database_2.database_id                 PDB
REMARK 9600           loop_
REMARK 9600           _database_PDB_rev.num
REMARK 9600           _database_PDB_rev.date
REMARK 9600           _database_PDB_rev.mod_type
REMARK 9600           _database_PDB_rev.status
REMARK 9600           _database_PDB_rev.replaced_by
REMARK 9600           _database_PDB_rev.replaces
REMARK 9600           1                 1995-11-14    0                 .                 .                 .
REMARK 9600
REMARK 9600
REMARK 9600
REMARK 9600           ####################
REMARK 9600           #                  #
REMARK 9600           # STRUCT_BIOL      #
REMARK 9600           #                  #
REMARK 9600           ####################
REMARK 9600
REMARK 9600
REMARK 9600
REMARK 9600                   loop_
REMARK 9600               _struct_biol.id
REMARK 9600                                           A
REMARK 9600                                           B
REMARK 9600                                           C
REMARK 9600                                           D
REMARK 9600                                           E
REMARK 9600                                           F
REMARK 9600                   loop_
REMARK 9600               _struct_biol_gen.biol_id
REMARK 9600               _struct_biol_gen.asym_id
REMARK 9600               _struct_biol_gen.symmetry
REMARK 9600               _struct_biol_gen.details
REMARK 9600            1CWP      B   1_555   .
REMARK 9600            1CWP      C   1_555   .
REMARK 9600            1CWP      D   1_555   .
REMARK 9600            1CWP      E   1_555   .
REMARK 9600            1CWP      F   1_555   .
REMARK 9600               A      A   1_555   .
REMARK 9600               B      B   1_555   .
REMARK 9600               C      C   1_555   .
REMARK 9600               D      D   1_555   .
REMARK 9600               E      E   1_555   .
REMARK 9600               F      F   1_555   .
REMARK 9600
REMARK 9600
REMARK 9600
REMARK 9600           ####################
REMARK 9600           #                  #
REMARK 9600           # STRUCT_CONF      #
REMARK 9600           #                  #
REMARK 9600           ####################
REMARK 9600
REMARK 9600
REMARK 9600
REMARK 9600           loop_
REMARK 9600           _struct_conf_type.id
REMARK 9600           _struct_conf_type.criteria
REMARK 9600           _struct_conf_type.reference
REMARK 9600            HELX_RH_AL_P      'From PDB'   .
REMARK 9600
REMARK 9600           loop_
REMARK 9600           _struct_conf.id
REMARK 9600           _struct_conf.conf_type_id
REMARK 9600           _struct_conf.beg_label_comp_id
REMARK 9600           _struct_conf.beg_label_asym_id
REMARK 9600           _struct_conf.beg_auth_seq_id
REMARK 9600           _struct_conf.end_label_comp_id
REMARK 9600           _struct_conf.end_label_asym_id
REMARK 9600           _struct_conf.end_auth_seq_id
REMARK 9600           _struct_conf.details
REMARK 9600           _struct_conf.beg_label_seq_id
REMARK 9600           _struct_conf.end_label_seq_id
REMARK 9600           helix_2   HELX_RH_AL_P GLU A   81  GLN A   85
REMARK 9600                                     'RIGHT-HANDED ALPHA HELIX'
REMARK 9600                                          81          85
REMARK 9600           helix_3   HELX_RH_3T_P ALA A  116  VAL A  122
REMARK 9600                                     'RIGHT-HANDED 3/10 HELIX'
REMARK 9600                                         116         122
REMARK 9600           helix_4   HELX_RH_AL_P LEU A  147  ASP A  153
REMARK 9600                                     'RIGHT-HANDED ALPHA HELIX'
REMARK 9600                                         147         153
REMARK 9600           helix_5   HELX_RH_3T_P PHE A  182  ASP A  184
REMARK 9600                                     'RIGHT-HANDED 3/10 HELIX'
REMARK 9600                                         182         184
REMARK 9600           helix_6   HELX_RH_3T_P ASN B   76  SER B   79
REMARK 9600                                     'RIGHT-HANDED 3/10 HELIX'
REMARK 9600                                          76          79
REMARK 9600           helix_7   HELX_RH_AL_P GLU B   81  GLN B   85
REMARK 9600                                     'RIGHT-HANDED ALPHA HELIX'
REMARK 9600                                          81          85
REMARK 9600           helix_8   HELX_RH_3T_P ALA B  116  VAL B  122
REMARK 9600                                     'RIGHT-HANDED 3/10 HELIX'
REMARK 9600                                         116         122
REMARK 9600           helix_9   HELX_RH_AL_P LEU B  147  ASP B  153
REMARK 9600                                     'RIGHT-HANDED ALPHA HELIX'
REMARK 9600                                         147         153
REMARK 9600           helix_10  HELX_RH_3T_P SER C   38  GLN C   40
REMARK 9600                                     'RIGHT-HANDED 3/10 HELIX'
REMARK 9600                                          38          40
REMARK 9600           helix_11  HELX_RH_AL_P GLU C   81  GLN C   85
REMARK 9600                                     'RIGHT-HANDED ALPHA HELIX'
REMARK 9600                                          81          85
REMARK 9600           helix_12  HELX_RH_3T_P ALA C  116  VAL C  122
REMARK 9600                                     'RIGHT-HANDED 3/10 HELIX'
REMARK 9600                                         116         122
REMARK 9600           helix_13  HELX_RH_AL_P LEU C  147  ASP C  153
REMARK 9600                                     'RIGHT-HANDED ALPHA HELIX'
REMARK 9600                                         147         153
REMARK 9600           helix_14  HELX_RH_3T_P PHE C  182  ASP C  184
REMARK 9600                                     'RIGHT-HANDED 3/10 HELIX'
REMARK 9600                                         182         184
REMARK 9600
REMARK 9600
REMARK 9600
REMARK 9600           ################
REMARK 9600           #              #
REMARK 9600           # STRUCT_SHEET #
REMARK 9600           #              #
REMARK 9600           ################
REMARK 9600
REMARK 9600           loop_
REMARK 9600           _struct_sheet.id
REMARK 9600           _struct_sheet.number_strands
REMARK 9600             B     3
REMARK 9600             C     4
REMARK 9600             D     3
REMARK 9600             E     4
REMARK 9600             F     3
REMARK 9600
REMARK 9600           loop_
REMARK 9600           _struct_sheet_hbond.sheet_id
REMARK 9600           _struct_sheet_hbond.range_id_1
REMARK 9600           _struct_sheet_hbond.range_id_2
REMARK 9600           _struct_sheet_hbond.range_1_beg_auth_seq_id
REMARK 9600           _struct_sheet_hbond.range_1_beg_label_atom_id
REMARK 9600           _struct_sheet_hbond.range_2_beg_auth_seq_id
REMARK 9600           _struct_sheet_hbond.range_2_beg_label_atom_id
REMARK 9600           _struct_sheet_hbond.range_1_end_auth_seq_id
REMARK 9600           _struct_sheet_hbond.range_1_end_label_atom_id
REMARK 9600           _struct_sheet_hbond.range_2_end_auth_seq_id
REMARK 9600           _struct_sheet_hbond.range_2_end_label_atom_id
REMARK 9600           _struct_sheet_hbond.range_1_beg_label_seq_id
REMARK 9600           _struct_sheet_hbond.range_2_beg_label_seq_id
REMARK 9600           _struct_sheet_hbond.range_1_end_label_seq_id
REMARK 9600           _struct_sheet_hbond.range_2_end_label_seq_id
REMARK 9600             A     2_A     3_A  174   O     92   N    174   O     92
REMARK 9600                                                  N
REMARK 9600                                174         92        174         92
REMARK 9600             A     3_A     4_A   91   O    138   N     91   O    138
REMARK 9600                                                  N
REMARK 9600                                 91        138         91        138
REMARK 9600             B     1_B     2_B   66   O    160   N     66   O    160
REMARK 9600                                                  N
REMARK 9600                                 66        160         66        160
REMARK 9600             B     2_B     3_B  155   O    110   N    155   O    110
REMARK 9600                                                  N
REMARK 9600                                155        110        155        110
REMARK 9600             C     1_C     2_C   51   O    177   N     51   O    177
REMARK 9600                                                  N
REMARK 9600                                 51        177         51        177
REMARK 9600             C     2_C     3_C  170   O     96   N    170   O     96
REMARK 9600                                                  N
REMARK 9600                                170         96        170         96
REMARK 9600             C     3_C     4_C   91   O    138   N     91   O    138
REMARK 9600                                                  N
REMARK 9600                                 91        138         91        138
REMARK 9600             D     1_D     2_D   66   O    160   N     66   O    160
REMARK 9600                                                  N
REMARK 9600                                 66        160         66        160
REMARK 9600             D     2_D     3_D  155   O    110   N    155   O    110
REMARK 9600                                                  N
REMARK 9600                                155        110        155        110
REMARK 9600             E     1_E     2_E   51   O    177   N     51   O    177
REMARK 9600                                                  N
REMARK 9600                                 51        177         51        177
REMARK 9600             E     2_E     3_E  170   O     96   N    170   O     96
REMARK 9600                                                  N
REMARK 9600                                170         96        170         96
REMARK 9600             E     3_E     4_E   91   O    138   N     91   O    138
REMARK 9600                                                  N
REMARK 9600                                 91        138         91        138
REMARK 9600             F     1_F     2_F   66   O    160   N     66   O    160
REMARK 9600                                                  N
REMARK 9600                                 66        160         66        160
REMARK 9600             F     2_F     3_F  155   O    110   N    155   O    110
REMARK 9600                                                  N
REMARK 9600                                155        110        155        110
REMARK 9600
REMARK 9600           loop_
REMARK 9600           _struct_sheet_order.sheet_id
REMARK 9600           _struct_sheet_order.range_id_1
REMARK 9600           _struct_sheet_order.range_id_2
REMARK 9600           _struct_sheet_order.offset
REMARK 9600           _struct_sheet_order.sense
REMARK 9600             A     2_A     3_A  1 anti-parallel
REMARK 9600             A     3_A     4_A  1 anti-parallel
REMARK 9600             B     1_B     2_B  1 anti-parallel
REMARK 9600             B     2_B     3_B  1 anti-parallel
REMARK 9600             C     1_C     2_C  1 anti-parallel
REMARK 9600             C     2_C     3_C  1 anti-parallel
REMARK 9600             C     3_C     4_C  1 anti-parallel
REMARK 9600             D     1_D     2_D  1 anti-parallel
REMARK 9600             D     2_D     3_D  1 anti-parallel
REMARK 9600             E     1_E     2_E  1 anti-parallel
REMARK 9600             E     2_E     3_E  1 anti-parallel
REMARK 9600             E     3_E     4_E  1 anti-parallel
REMARK 9600             F     1_F     2_F  1 anti-parallel
REMARK 9600             F     2_F     3_F  1 anti-parallel
REMARK 9600
REMARK 9600           loop_
REMARK 9600           _struct_sheet_range.sheet_id
REMARK 9600           _struct_sheet_range.id
REMARK 9600           _struct_sheet_range.beg_label_comp_id
REMARK 9600           _struct_sheet_range.beg_label_asym_id
REMARK 9600           _struct_sheet_range.beg_auth_seq_id
REMARK 9600           _struct_sheet_range.end_label_comp_id
REMARK 9600           _struct_sheet_range.end_label_asym_id
REMARK 9600           _struct_sheet_range.end_auth_seq_id
REMARK 9600           _struct_sheet_range.beg_label_seq_id
REMARK 9600           _struct_sheet_range.end_label_seq_id
REMARK 9600             A     2_A ILE A  170  VAL A  178
REMARK 9600                              170         178
REMARK 9600             A     3_A VAL A   91  LEU A   93
REMARK 9600                               91          93
REMARK 9600             A     4_A ALA A  136  TYR A  138
REMARK 9600                              136         138
REMARK 9600             B     1_B VAL A   66  ILE A   70
REMARK 9600                               66          70
REMARK 9600             B     2_B LEU A  154  SER A  160
REMARK 9600                              154         160
REMARK 9600             B     3_B VAL A  105  GLU A  111
REMARK 9600                              105         111
REMARK 9600             C     1_C TYR B   50  ALA B   57
REMARK 9600                               50          57
REMARK 9600             C     2_C ILE B  170  VAL B  178
REMARK 9600                              170         178
REMARK 9600             C     3_C VAL B   91  GLY B   96
REMARK 9600                               91          96
REMARK 9600             C     4_C ALA B  136  TYR B  138
REMARK 9600                              136         138
REMARK 9600             D     1_D VAL B   66  THR B   71
REMARK 9600                               66          71
REMARK 9600             D     2_D LEU B  154  SER B  160
REMARK 9600                              154         160
REMARK 9600             D     3_D VAL B  105  GLU B  111
REMARK 9600                              105         111
REMARK 9600             E     1_E TYR C   50  SER C   58
REMARK 9600                               50          58
REMARK 9600             E     2_E VAL C  169  VAL C  178
REMARK 9600                              169         178
REMARK 9600             E     3_E VAL C   91  LEU C   97
REMARK 9600                               91          97
REMARK 9600             E     4_E ALA C  135  TYR C  138
REMARK 9600                              135         138
REMARK 9600             F     1_F VAL C   66  THR C   71
REMARK 9600                               66          71
REMARK 9600             F     2_F LEU C  154  SER C  160
REMARK 9600                              154         160
REMARK 9600             F     3_F VAL C  105  GLU C  111
REMARK 9600                              105         111
REMARK 9600
REMARK 9600           ##########################
REMARK 9600           #                        #
REMARK 9600           # PDBX_POLY_SEQ_SCHEME   #
REMARK 9600           #                        #
REMARK 9600           ##########################
REMARK 9600
REMARK 9600           loop_
REMARK 9600           _pdbx_poly_seq_scheme.asym_id
REMARK 9600           _pdbx_poly_seq_scheme.entity_id
REMARK 9600           _pdbx_poly_seq_scheme.seq_id
REMARK 9600           _pdbx_poly_seq_scheme.mon_id
REMARK 9600           _pdbx_poly_seq_scheme.auth_num                          #< not in dictionary
REMARK 9600           _pdbx_poly_seq_scheme.pdb_strand_id
REMARK 9600            A     1    2 SER    .  .
REMARK 9600            A     1    3 THR    .  .
REMARK 9600            A     1    4 VAL    .  .
REMARK 9600            A     1    5 GLY    .  .
REMARK 9600            A     1    6 THR    .  .
REMARK 9600            A     1    7 GLY    .  .
REMARK 9600            A     1    8 LYS    .  .
REMARK 9600            A     1    9 LEU    .  .
REMARK 9600            A     1   10 THR    .  .
REMARK 9600            A     1   11 ARG    .  .
REMARK 9600            A     1   12 ALA    .  .
REMARK 9600            A     1   13 GLN    .  .
REMARK 9600            A     1   14 ARG    .  .
REMARK 9600            A     1   15 ARG    .  .
REMARK 9600            A     1   16 ALA    .  .
REMARK 9600            A     1   17 ALA    .  .
REMARK 9600            A     1   18 ALA    .  .
REMARK 9600            A     1   19 ARG    .  .
REMARK 9600            A     1   20 LYS    .  .
REMARK 9600            A     1   21 ASN    .  .
REMARK 9600            A     1   22 LYS    .  .
REMARK 9600            A     1   23 ARG    .  .
REMARK 9600            A     1   24 ASN    .  .
REMARK 9600            A     1   25 THR    .  .
REMARK 9600            A     1   26 ARG    .  .
REMARK 9600            A     1   27 VAL    .  .
REMARK 9600            A     1   28 VAL    .  .
REMARK 9600            A     1   29 GLN    .  .
REMARK 9600            A     1   30 PRO    .  .
REMARK 9600            A     1   31 VAL    .  .
REMARK 9600            A     1   32 ILE    .  .
REMARK 9600            A     1   33 VAL    .  .
REMARK 9600            A     1   34 GLU    .  .
REMARK 9600            A     1   35 PRO    .  .
REMARK 9600            A     1   36 ILE    .  .
REMARK 9600            A     1   37 ALA    .  .
REMARK 9600            A     1   38 SER    .  .
REMARK 9600            A     1   39 GLY    .  .
REMARK 9600            A     1   40 GLN    .  .
REMARK 9600            A     1   41 GLY    .  .
REMARK 9600            A     1   42 LYS   42  .
REMARK 9600            A     1   43 ALA   43  .
REMARK 9600            A     1   44 ILE   44  .
REMARK 9600            A     1   45 LYS   45  .
REMARK 9600            A     1   46 ALA   46  .
REMARK 9600            A     1   47 TRP   47  .
REMARK 9600            A     1   48 THR   48  .
REMARK 9600            A     1   49 GLY   49  .
REMARK 9600            A     1   50 TYR   50  1_A
REMARK 9600            A     1   51 SER   51  1_A
REMARK 9600            A     1   52 VAL   52  1_A
REMARK 9600            A     1   53 SER   53  1_A
REMARK 9600            A     1   54 LYS   54  1_A
REMARK 9600            A     1   55 TRP   55  1_A
REMARK 9600            A     1   56 THR   56  1_A
REMARK 9600            A     1   57 ALA   57  1_A
REMARK 9600            A     1   58 SER   58  1_A
REMARK 9600            A     1   59 CYS   59  .
REMARK 9600            A     1   60 ALA   60  .
REMARK 9600            A     1   61 ALA   61  .
REMARK 9600            A     1   62 ALA   62  .
REMARK 9600            A     1   63 GLU   63  .
REMARK 9600            A     1   64 ALA   64  .
REMARK 9600            A     1   65 LYS   65  .
REMARK 9600            A     1   66 VAL   66  1_B
REMARK 9600            A     1   67 THR   67  1_B
REMARK 9600            A     1   68 SER   68  1_B
REMARK 9600            A     1   69 ALA   69  1_B
REMARK 9600            A     1   70 ILE   70  1_B
REMARK 9600            A     1   71 THR   71  .
REMARK 9600            A     1   72 ILE   72  .
REMARK 9600            A     1   73 SER   73  .
REMARK 9600            A     1   74 LEU   74  .
REMARK 9600            A     1   75 PRO   75  .
REMARK 9600            A     1   76 ASN   76  .
REMARK 9600            A     1   77 GLU   77  .
REMARK 9600            A     1   78 LEU   78  .
REMARK 9600            A     1   79 SER   79  .
REMARK 9600            A     1   80 SER   80  .
REMARK 9600            A     1   81 GLU   81  .
REMARK 9600            A     1   82 ARG   82  .
REMARK 9600            A     1   83 ASN   83  .
REMARK 9600            A     1   84 LYS   84  .
REMARK 9600            A     1   85 GLN   85  .
REMARK 9600            A     1   86 LEU   86  .
REMARK 9600            A     1   87 LYS   87  .
REMARK 9600            A     1   88 VAL   88  .
REMARK 9600            A     1   89 GLY   89  .
REMARK 9600            A     1   90 ARG   90  .
REMARK 9600            A     1   91 VAL   91  3_A
REMARK 9600            A     1   92 LEU   92  3_A
REMARK 9600            A     1   93 LEU   93  3_A
REMARK 9600            A     1   94 TRP   94  .
REMARK 9600            A     1   95 LEU   95  .
REMARK 9600            A     1   96 GLY   96  .
REMARK 9600            A     1   97 LEU   97  .
REMARK 9600            A     1   98 LEU   98  .
REMARK 9600            A     1   99 PRO   99  .
REMARK 9600            A     1  100 SER  100  .
REMARK 9600            A     1  101 VAL  101  .
REMARK 9600            A     1  102 SER  102  .
REMARK 9600            A     1  103 GLY  103  .
REMARK 9600            A     1  104 THR  104  .
REMARK 9600            A     1  105 VAL  105  3_B
REMARK 9600            A     1  106 LYS  106  3_B
REMARK 9600            A     1  107 SER  107  3_B
REMARK 9600            A     1  108 CYS  108  3_B
REMARK 9600            A     1  109 VAL  109  3_B
REMARK 9600            A     1  110 THR  110  3_B
REMARK 9600            A     1  111 GLU  111  3_B
REMARK 9600            A     1  112 THR  112  .
REMARK 9600            A     1  113 GLN  113  .
REMARK 9600            A     1  114 THR  114  .
REMARK 9600            A     1  115 THR  115  .
REMARK 9600            A     1  116 ALA  116  .
REMARK 9600            A     1  117 ALA  117  .
REMARK 9600            A     1  118 ALA  118  .
REMARK 9600            A     1  119 SER  119  .
REMARK 9600            A     1  120 PHE  120  .
REMARK 9600            A     1  121 GLN  121  .
REMARK 9600            A     1  122 VAL  122  .
REMARK 9600            A     1  123 ALA  123  .
REMARK 9600            A     1  124 LEU  124  .
REMARK 9600            A     1  125 ALA  125  .
REMARK 9600            A     1  126 VAL  126  .
REMARK 9600            A     1  127 ALA  127  .
REMARK 9600            A     1  128 ASP  128  .
REMARK 9600            A     1  129 ASN  129  .
REMARK 9600            A     1  130 SER  130  .
REMARK 9600            A     1  131 LYS  131  .
REMARK 9600            A     1  132 ASP  132  .
REMARK 9600            A     1  133 VAL  133  .
REMARK 9600            A     1  134 VAL  134  .
REMARK 9600            A     1  135 ALA  135  .
REMARK 9600            A     1  136 ALA  136  4_A
REMARK 9600            A     1  137 MET  137  4_A
REMARK 9600            A     1  138 TYR  138  4_A
REMARK 9600            A     1  139 PRO  139  .
REMARK 9600            A     1  140 GLU  140  .
REMARK 9600            A     1  141 ALA  141  .
REMARK 9600            A     1  142 PHE  142  .
REMARK 9600            A     1  143 LYS  143  .
REMARK 9600            A     1  144 GLY  144  .
REMARK 9600            A     1  145 ILE  145  .
REMARK 9600            A     1  146 THR  146  .
REMARK 9600            A     1  147 LEU  147  .
REMARK 9600            A     1  148 GLU  148  .
REMARK 9600            A     1  149 GLN  149  .
REMARK 9600            A     1  150 LEU  150  .
REMARK 9600            A     1  151 ALA  151  .
REMARK 9600            A     1  152 ALA  152  .
REMARK 9600            A     1  153 ASP  153  .
REMARK 9600            A     1  154 LEU  154  2_B
REMARK 9600            A     1  155 THR  155  2_B
REMARK 9600            A     1  156 ILE  156  2_B
REMARK 9600            A     1  157 TYR  157  2_B
REMARK 9600            A     1  158 LEU  158  2_B
REMARK 9600            A     1  159 TYR  159  2_B
REMARK 9600            A     1  160 SER  160  2_B
REMARK 9600            A     1  161 SER  161  .
REMARK 9600            A     1  162 ALA  162  .
REMARK 9600            A     1  163 ALA  163  .
REMARK 9600            A     1  164 LEU  164  .
REMARK 9600            A     1  165 THR  165  .
REMARK 9600            A     1  166 GLU  166  .
REMARK 9600            A     1  167 GLY  167  .
REMARK 9600            A     1  168 ASP  168  .
REMARK 9600            A     1  169 VAL  169  .
REMARK 9600            A     1  170 ILE  170  2_A
REMARK 9600            A     1  171 VAL  171  2_A
REMARK 9600            A     1  172 HIS  172  2_A
REMARK 9600            A     1  173 LEU  173  2_A
REMARK 9600            A     1  174 GLU  174  2_A
REMARK 9600            A     1  175 VAL  175  2_A
REMARK 9600            A     1  176 GLU  176  2_A
REMARK 9600            A     1  177 HIS  177  2_A
REMARK 9600            A     1  178 VAL  178  2_A
REMARK 9600            A     1  179 ARG  179  .
REMARK 9600            A     1  180 PRO  180  .
REMARK 9600            A     1  181 THR  181  .
REMARK 9600            A     1  182 PHE  182  .
REMARK 9600            A     1  183 ASP  183  .
REMARK 9600            A     1  184 ASP  184  .
REMARK 9600            A     1  185 SER  185  .
REMARK 9600            A     1  186 PHE  186  .
REMARK 9600            A     1  187 THR  187  .
REMARK 9600            A     1  188 PRO  188  .
REMARK 9600            A     1  189 VAL  189  .
REMARK 9600            A     1  190 TYR  190  .
REMARK 9600            B     1    1 MET    .  .
REMARK 9600            B     1    2 SER    .  .
REMARK 9600            B     1    3 THR    .  .
REMARK 9600            B     1    4 VAL    .  .
REMARK 9600            B     1    5 GLY    .  .
REMARK 9600            B     1    6 THR    .  .
REMARK 9600            B     1    7 GLY    .  .
REMARK 9600            B     1    8 LYS    .  .
REMARK 9600            B     1    9 LEU    .  .
REMARK 9600            B     1   10 THR    .  .
REMARK 9600            B     1   11 ARG    .  .
REMARK 9600            B     1   12 ALA    .  .
REMARK 9600            B     1   13 GLN    .  .
REMARK 9600            B     1   14 ARG    .  .
REMARK 9600            B     1   15 ARG    .  .
REMARK 9600            B     1   16 ALA    .  .
REMARK 9600            B     1   17 ALA    .  .
REMARK 9600            B     1   18 ALA    .  .
REMARK 9600            B     1   19 ARG    .  .
REMARK 9600            B     1   20 LYS    .  .
REMARK 9600            B     1   21 ASN    .  .
REMARK 9600            B     1   22 LYS    .  .
REMARK 9600            B     1   23 ARG    .  .
REMARK 9600            B     1   24 ASN    .  .
REMARK 9600            B     1   25 THR    .  .
REMARK 9600            B     1   26 ARG    .  .
REMARK 9600            B     1   27 VAL   27  .
REMARK 9600            B     1   28 VAL   28  .
REMARK 9600            B     1   29 GLN   29  .
REMARK 9600            B     1   30 PRO   30  .
REMARK 9600            B     1   31 VAL   31  .
REMARK 9600            B     1   32 ILE   32  .
REMARK 9600            B     1   33 VAL   33  .
REMARK 9600            B     1   34 GLU   34  .
REMARK 9600            B     1   35 PRO   35  .
REMARK 9600            B     1   36 ILE   36  .
REMARK 9600            B     1   37 ALA   37  .
REMARK 9600            B     1   38 SER   38  .
REMARK 9600            B     1   39 GLY   39  .
REMARK 9600            B     1   40 GLN   40  .
REMARK 9600            B     1   41 GLY   41  .
REMARK 9600            B     1   42 LYS   42  .
REMARK 9600            B     1   43 ALA   43  .
REMARK 9600            B     1   44 ILE   44  .
REMARK 9600            B     1   45 LYS   45  .
REMARK 9600            B     1   46 ALA   46  .
REMARK 9600            B     1   47 TRP   47  .
REMARK 9600            B     1   48 THR   48  .
REMARK 9600            B     1   49 GLY   49  .
REMARK 9600            B     1   50 TYR   50  1_C
REMARK 9600            B     1   51 SER   51  1_C
REMARK 9600            B     1   52 VAL   52  1_C
REMARK 9600            B     1   53 SER   53  1_C
REMARK 9600            B     1   54 LYS   54  1_C
REMARK 9600            B     1   55 TRP   55  1_C
REMARK 9600            B     1   56 THR   56  1_C
REMARK 9600            B     1   57 ALA   57  1_C
REMARK 9600            B     1   58 SER   58  .
REMARK 9600            B     1   59 CYS   59  .
REMARK 9600            B     1   60 ALA   60  .
REMARK 9600            B     1   61 ALA   61  .
REMARK 9600            B     1   62 ALA   62  .
REMARK 9600            B     1   63 GLU   63  .
REMARK 9600            B     1   64 ALA   64  .
REMARK 9600            B     1   65 LYS   65  .
REMARK 9600            B     1   66 VAL   66  1_D
REMARK 9600            B     1   67 THR   67  1_D
REMARK 9600            B     1   68 SER   68  1_D
REMARK 9600            B     1   69 ALA   69  1_D
REMARK 9600            B     1   70 ILE   70  1_D
REMARK 9600            B     1   71 THR   71  1_D
REMARK 9600            B     1   72 ILE   72  .
REMARK 9600            B     1   73 SER   73  .
REMARK 9600            B     1   74 LEU   74  .
REMARK 9600            B     1   75 PRO   75  .
REMARK 9600            B     1   76 ASN   76  .
REMARK 9600            B     1   77 GLU   77  .
REMARK 9600            B     1   78 LEU   78  .
REMARK 9600            B     1   79 SER   79  .
REMARK 9600            B     1   80 SER   80  .
REMARK 9600            B     1   81 GLU   81  .
REMARK 9600            B     1   82 ARG   82  .
REMARK 9600            B     1   83 ASN   83  .
REMARK 9600            B     1   84 LYS   84  .
REMARK 9600            B     1   85 GLN   85  .
REMARK 9600            B     1   86 LEU   86  .
REMARK 9600            B     1   87 LYS   87  .
REMARK 9600            B     1   88 VAL   88  .
REMARK 9600            B     1   89 GLY   89  .
REMARK 9600            B     1   90 ARG   90  .
REMARK 9600            B     1   91 VAL   91  3_C
REMARK 9600            B     1   92 LEU   92  3_C
REMARK 9600            B     1   93 LEU   93  3_C
REMARK 9600            B     1   94 TRP   94  3_C
REMARK 9600            B     1   95 LEU   95  3_C
REMARK 9600            B     1   96 GLY   96  3_C
REMARK 9600            B     1   97 LEU   97  .
REMARK 9600            B     1   98 LEU   98  .
REMARK 9600            B     1   99 PRO   99  .
REMARK 9600            B     1  100 SER  100  .
REMARK 9600            B     1  101 VAL  101  .
REMARK 9600            B     1  102 SER  102  .
REMARK 9600            B     1  103 GLY  103  .
REMARK 9600            B     1  104 THR  104  .
REMARK 9600            B     1  105 VAL  105  3_D
REMARK 9600            B     1  106 LYS  106  3_D
REMARK 9600            B     1  107 SER  107  3_D
REMARK 9600            B     1  108 CYS  108  3_D
REMARK 9600            B     1  109 VAL  109  3_D
REMARK 9600            B     1  110 THR  110  3_D
REMARK 9600            B     1  111 GLU  111  3_D
REMARK 9600            B     1  112 THR  112  .
REMARK 9600            B     1  113 GLN  113  .
REMARK 9600            B     1  114 THR  114  .
REMARK 9600            B     1  115 THR  115  .
REMARK 9600            B     1  116 ALA  116  .
REMARK 9600            B     1  117 ALA  117  .
REMARK 9600            B     1  118 ALA  118  .
REMARK 9600            B     1  119 SER  119  .
REMARK 9600            B     1  120 PHE  120  .
REMARK 9600            B     1  121 GLN  121  .
REMARK 9600            B     1  122 VAL  122  .
REMARK 9600            B     1  123 ALA  123  .
REMARK 9600            B     1  124 LEU  124  .
REMARK 9600            B     1  125 ALA  125  .
REMARK 9600            B     1  126 VAL  126  .
REMARK 9600            B     1  127 ALA  127  .
REMARK 9600            B     1  128 ASP  128  .
REMARK 9600            B     1  129 ASN  129  .
REMARK 9600            B     1  130 SER  130  .
REMARK 9600            B     1  131 LYS  131  .
REMARK 9600            B     1  132 ASP  132  .
REMARK 9600            B     1  133 VAL  133  .
REMARK 9600            B     1  134 VAL  134  .
REMARK 9600            B     1  135 ALA  135  .
REMARK 9600            B     1  136 ALA  136  4_C
REMARK 9600            B     1  137 MET  137  4_C
REMARK 9600            B     1  138 TYR  138  4_C
REMARK 9600            B     1  139 PRO  139  .
REMARK 9600            B     1  140 GLU  140  .
REMARK 9600            B     1  141 ALA  141  .
REMARK 9600            B     1  142 PHE  142  .
REMARK 9600            B     1  143 LYS  143  .
REMARK 9600            B     1  144 GLY  144  .
REMARK 9600            B     1  145 ILE  145  .
REMARK 9600            B     1  146 THR  146  .
REMARK 9600            B     1  147 LEU  147  .
REMARK 9600            B     1  148 GLU  148  .
REMARK 9600            B     1  149 GLN  149  .
REMARK 9600            B     1  150 LEU  150  .
REMARK 9600            B     1  151 ALA  151  .
REMARK 9600            B     1  152 ALA  152  .
REMARK 9600            B     1  153 ASP  153  .
REMARK 9600            B     1  154 LEU  154  2_D
REMARK 9600            B     1  155 THR  155  2_D
REMARK 9600            B     1  156 ILE  156  2_D
REMARK 9600            B     1  157 TYR  157  2_D
REMARK 9600            B     1  158 LEU  158  2_D
REMARK 9600            B     1  159 TYR  159  2_D
REMARK 9600            B     1  160 SER  160  2_D
REMARK 9600            B     1  161 SER  161  .
REMARK 9600            B     1  162 ALA  162  .
REMARK 9600            B     1  163 ALA  163  .
REMARK 9600            B     1  164 LEU  164  .
REMARK 9600            B     1  165 THR  165  .
REMARK 9600            B     1  166 GLU  166  .
REMARK 9600            B     1  167 GLY  167  .
REMARK 9600            B     1  168 ASP  168  .
REMARK 9600            B     1  169 VAL  169  .
REMARK 9600            B     1  170 ILE  170  2_C
REMARK 9600            B     1  171 VAL  171  2_C
REMARK 9600            B     1  172 HIS  172  2_C
REMARK 9600            B     1  173 LEU  173  2_C
REMARK 9600            B     1  174 GLU  174  2_C
REMARK 9600            B     1  175 VAL  175  2_C
REMARK 9600            B     1  176 GLU  176  2_C
REMARK 9600            B     1  177 HIS  177  2_C
REMARK 9600            B     1  178 VAL  178  2_C
REMARK 9600            B     1  179 ARG  179  .
REMARK 9600            B     1  180 PRO  180  .
REMARK 9600            B     1  181 THR  181  .
REMARK 9600            B     1  182 PHE  182  .
REMARK 9600            B     1  183 ASP  183  .
REMARK 9600            B     1  184 ASP  184  .
REMARK 9600            B     1  185 SER  185  .
REMARK 9600            B     1  186 PHE  186  .
REMARK 9600            B     1  187 THR  187  .
REMARK 9600            B     1  188 PRO  188  .
REMARK 9600            B     1  189 VAL  189  .
REMARK 9600            B     1  190 TYR  190  .
REMARK 9600            C     1    1 MET    .  .
REMARK 9600            C     1    2 SER    .  .
REMARK 9600            C     1    3 THR    .  .
REMARK 9600            C     1    4 VAL    .  .
REMARK 9600            C     1    5 GLY    .  .
REMARK 9600            C     1    6 THR    .  .
REMARK 9600            C     1    7 GLY    .  .
REMARK 9600            C     1    8 LYS    .  .
REMARK 9600            C     1    9 LEU    .  .
REMARK 9600            C     1   10 THR    .  .
REMARK 9600            C     1   11 ARG    .  .
REMARK 9600            C     1   12 ALA    .  .
REMARK 9600            C     1   13 GLN    .  .
REMARK 9600            C     1   14 ARG    .  .
REMARK 9600            C     1   15 ARG    .  .
REMARK 9600            C     1   16 ALA    .  .
REMARK 9600            C     1   17 ALA    .  .
REMARK 9600            C     1   18 ALA    .  .
REMARK 9600            C     1   19 ARG    .  .
REMARK 9600            C     1   20 LYS    .  .
REMARK 9600            C     1   21 ASN    .  .
REMARK 9600            C     1   22 LYS    .  .
REMARK 9600            C     1   23 ARG    .  .
REMARK 9600            C     1   24 ASN    .  .
REMARK 9600            C     1   25 THR    .  .
REMARK 9600            C     1   26 ARG    .  .
REMARK 9600            C     1   27 VAL   27  .
REMARK 9600            C     1   28 VAL   28  .
REMARK 9600            C     1   29 GLN   29  .
REMARK 9600            C     1   30 PRO   30  .
REMARK 9600            C     1   31 VAL   31  .
REMARK 9600            C     1   32 ILE   32  .
REMARK 9600            C     1   33 VAL   33  .
REMARK 9600            C     1   34 GLU   34  .
REMARK 9600            C     1   35 PRO   35  .
REMARK 9600            C     1   36 ILE   36  .
REMARK 9600            C     1   37 ALA   37  .
REMARK 9600            C     1   38 SER   38  .
REMARK 9600            C     1   39 GLY   39  .
REMARK 9600            C     1   40 GLN   40  .
REMARK 9600            C     1   41 GLY   41  .
REMARK 9600            C     1   42 LYS   42  .
REMARK 9600            C     1   43 ALA   43  .
REMARK 9600            C     1   44 ILE   44  .
REMARK 9600            C     1   45 LYS   45  .
REMARK 9600            C     1   46 ALA   46  .
REMARK 9600            C     1   47 TRP   47  .
REMARK 9600            C     1   48 THR   48  .
REMARK 9600            C     1   49 GLY   49  .
REMARK 9600            C     1   50 TYR   50  1_E
REMARK 9600            C     1   51 SER   51  1_E
REMARK 9600            C     1   52 VAL   52  1_E
REMARK 9600            C     1   53 SER   53  1_E
REMARK 9600            C     1   54 LYS   54  1_E
REMARK 9600            C     1   55 TRP   55  1_E
REMARK 9600            C     1   56 THR   56  1_E
REMARK 9600            C     1   57 ALA   57  1_E
REMARK 9600            C     1   58 SER   58  1_E
REMARK 9600            C     1   59 CYS   59  .
REMARK 9600            C     1   60 ALA   60  .
REMARK 9600            C     1   61 ALA   61  .
REMARK 9600            C     1   62 ALA   62  .
REMARK 9600            C     1   63 GLU   63  .
REMARK 9600            C     1   64 ALA   64  .
REMARK 9600            C     1   65 LYS   65  .
REMARK 9600            C     1   66 VAL   66  1_F
REMARK 9600            C     1   67 THR   67  1_F
REMARK 9600            C     1   68 SER   68  1_F
REMARK 9600            C     1   69 ALA   69  1_F
REMARK 9600            C     1   70 ILE   70  1_F
REMARK 9600            C     1   71 THR   71  1_F
REMARK 9600            C     1   72 ILE   72  .
REMARK 9600            C     1   73 SER   73  .
REMARK 9600            C     1   74 LEU   74  .
REMARK 9600            C     1   75 PRO   75  .
REMARK 9600            C     1   76 ASN   76  .
REMARK 9600            C     1   77 GLU   77  .
REMARK 9600            C     1   78 LEU   78  .
REMARK 9600            C     1   79 SER   79  .
REMARK 9600            C     1   80 SER   80  .
REMARK 9600            C     1   81 GLU   81  .
REMARK 9600            C     1   82 ARG   82  .
REMARK 9600            C     1   83 ASN   83  .
REMARK 9600            C     1   84 LYS   84  .
REMARK 9600            C     1   85 GLN   85  .
REMARK 9600            C     1   86 LEU   86  .
REMARK 9600            C     1   87 LYS   87  .
REMARK 9600            C     1   88 VAL   88  .
REMARK 9600            C     1   89 GLY   89  .
REMARK 9600            C     1   90 ARG   90  .
REMARK 9600            C     1   91 VAL   91  3_E
REMARK 9600            C     1   92 LEU   92  3_E
REMARK 9600            C     1   93 LEU   93  3_E
REMARK 9600            C     1   94 TRP   94  3_E
REMARK 9600            C     1   95 LEU   95  3_E
REMARK 9600            C     1   96 GLY   96  3_E
REMARK 9600            C     1   97 LEU   97  3_E
REMARK 9600            C     1   98 LEU   98  .
REMARK 9600            C     1   99 PRO   99  .
REMARK 9600            C     1  100 SER  100  .
REMARK 9600            C     1  101 VAL  101  .
REMARK 9600            C     1  102 SER  102  .
REMARK 9600            C     1  103 GLY  103  .
REMARK 9600            C     1  104 THR  104  .
REMARK 9600            C     1  105 VAL  105  3_F
REMARK 9600            C     1  106 LYS  106  3_F
REMARK 9600            C     1  107 SER  107  3_F
REMARK 9600            C     1  108 CYS  108  3_F
REMARK 9600            C     1  109 VAL  109  3_F
REMARK 9600            C     1  110 THR  110  3_F
REMARK 9600            C     1  111 GLU  111  3_F
REMARK 9600            C     1  112 THR  112  .
REMARK 9600            C     1  113 GLN  113  .
REMARK 9600            C     1  114 THR  114  .
REMARK 9600            C     1  115 THR  115  .
REMARK 9600            C     1  116 ALA  116  .
REMARK 9600            C     1  117 ALA  117  .
REMARK 9600            C     1  118 ALA  118  .
REMARK 9600            C     1  119 SER  119  .
REMARK 9600            C     1  120 PHE  120  .
REMARK 9600            C     1  121 GLN  121  .
REMARK 9600            C     1  122 VAL  122  .
REMARK 9600            C     1  123 ALA  123  .
REMARK 9600            C     1  124 LEU  124  .
REMARK 9600            C     1  125 ALA  125  .
REMARK 9600            C     1  126 VAL  126  .
REMARK 9600            C     1  127 ALA  127  .
REMARK 9600            C     1  128 ASP  128  .
REMARK 9600            C     1  129 ASN  129  .
REMARK 9600            C     1  130 SER  130  .
REMARK 9600            C     1  131 LYS  131  .
REMARK 9600            C     1  132 ASP  132  .
REMARK 9600            C     1  133 VAL  133  .
REMARK 9600            C     1  134 VAL  134  .
REMARK 9600            C     1  135 ALA  135  4_E
REMARK 9600            C     1  136 ALA  136  4_E
REMARK 9600            C     1  137 MET  137  4_E
REMARK 9600            C     1  138 TYR  138  4_E
REMARK 9600            C     1  139 PRO  139  .
REMARK 9600            C     1  140 GLU  140  .
REMARK 9600            C     1  141 ALA  141  .
REMARK 9600            C     1  142 PHE  142  .
REMARK 9600            C     1  143 LYS  143  .
REMARK 9600            C     1  144 GLY  144  .
REMARK 9600            C     1  145 ILE  145  .
REMARK 9600            C     1  146 THR  146  .
REMARK 9600            C     1  147 LEU  147  .
REMARK 9600            C     1  148 GLU  148  .
REMARK 9600            C     1  149 GLN  149  .
REMARK 9600            C     1  150 LEU  150  .
REMARK 9600            C     1  151 ALA  151  .
REMARK 9600            C     1  152 ALA  152  .
REMARK 9600            C     1  153 ASP  153  .
REMARK 9600            C     1  154 LEU  154  2_F
REMARK 9600            C     1  155 THR  155  2_F
REMARK 9600            C     1  156 ILE  156  2_F
REMARK 9600            C     1  157 TYR  157  2_F
REMARK 9600            C     1  158 LEU  158  2_F
REMARK 9600            C     1  159 TYR  159  2_F
REMARK 9600            C     1  160 SER  160  2_F
REMARK 9600            C     1  161 SER  161  .
REMARK 9600            C     1  162 ALA  162  .
REMARK 9600            C     1  163 ALA  163  .
REMARK 9600            C     1  164 LEU  164  .
REMARK 9600            C     1  165 THR  165  .
REMARK 9600            C     1  166 GLU  166  .
REMARK 9600            C     1  167 GLY  167  .
REMARK 9600            C     1  168 ASP  168  .
REMARK 9600            C     1  169 VAL  169  2_E
REMARK 9600            C     1  170 ILE  170  2_E
REMARK 9600            C     1  171 VAL  171  2_E
REMARK 9600            C     1  172 HIS  172  2_E
REMARK 9600            C     1  173 LEU  173  2_E
REMARK 9600            C     1  174 GLU  174  2_E
REMARK 9600            C     1  175 VAL  175  2_E
REMARK 9600            C     1  176 GLU  176  2_E
REMARK 9600            C     1  177 HIS  177  2_E
REMARK 9600            C     1  178 VAL  178  2_E
REMARK 9600            C     1  179 ARG  179  .
REMARK 9600            C     1  180 PRO  180  .
REMARK 9600            C     1  181 THR  181  .
REMARK 9600            C     1  182 PHE  182  .
REMARK 9600            C     1  183 ASP  183  .
REMARK 9600            C     1  184 ASP  184  .
REMARK 9600            C     1  185 SER  185  .
REMARK 9600            C     1  186 PHE  186  .
REMARK 9600            C     1  187 THR  187  .
REMARK 9600            C     1  188 PRO  188  .
REMARK 9600            C     1  189 VAL  189  .
REMARK 9600            C     1  190 TYR  190  .
REMARK 9600            D     4  191   A  201  .
REMARK 9600            D     4  192   U  202  .
REMARK 9600            D     4  193   A  203  .
REMARK 9600            D     4  194   U  204  .
REMARK 9600            E     5  195   A  201  .
REMARK 9600            E     5  196   U  202  .
REMARK 9600            F     4  191   A  201  .
REMARK 9600            F     4  192   U  202  .
REMARK 9600            F     4  193   A  203  .
REMARK 9600            F     4  194   U  204  .
REMARK 9600
REMARK 9600
REMARK 9600
REMARK 9600           ########################
REMARK 9600           #                      #
REMARK 9600           # PUBL_MANUSCRIPT_INCL #
REMARK 9600           #                      #
REMARK 9600           ########################
REMARK 9600
REMARK 9600
REMARK 9600
REMARK 9600           loop_
REMARK 9600           _publ_manuscript_incl.entry_id
REMARK 9600           _publ_manuscript_incl.extra_item
REMARK 9600           _publ_manuscript_incl.extra_info
REMARK 9600           _publ_manuscript_incl.extra_defn
REMARK 9600
REMARK 9600              1CWP
REMARK 9600             '_struct_ref_seq_dif.pdb2cif_db_seq_num'
REMARK 9600                 'database sequence number for alignment'
REMARK 9600                 no
REMARK 9600
REMARK 9600           ###############################################
REMARK 9600           # This file was converted automatically from  #
REMARK 9600           # PDB format to mmCIF format by the program   #
REMARK 9600           # pdb2cif version 2.4.3            15 Jul 2005 #
REMARK 9600           #                    by                       #
REMARK 9600           #   Phil Bourne, Herbert J. Bernstein and     #
REMARK 9600           #            Frances C. Bernstein             #
REMARK 9600           #                                             #
REMARK 9600           # This work was supported in part by IUCr     #
REMARK 9600           # (for HJB), US NSF, PHS, NIH, NCRR, NIGMS,   #
REMARK 9600           # NLM and DOE (for FCB prior to 1998), and    #
REMARK 9600           # and NSFgrant no. BIR 9310154 (for PEB)      #
REMARK 9600           #                                             #
REMARK 9600           #                                             #
REMARK 9600           # Conversion from PDB format to mmCIF is a    #
REMARK 9600           # complex process.  This file should be       #
REMARK 9600           # reviewed carefully before use.              #
REMARK 9600           #                                             #
REMARK 9600           # Even though the authors of pdb2cif have     #
REMARK 9600           # made a good faith effort to ensure that     #
REMARK 9600           # pdb2cif performs according to its           #
REMARK 9600           # documentation, and we would greatly         #
REMARK 9600           # appreciate hearing of any problems you      #
REMARK 9600           # may encounter, the program pdb2cif and      #
REMARK 9600           # any files created by pdb2cif are provided   #
REMARK 9600           # **AS IS** without any warrantee as to       #
REMARK 9600           # correctness, merchantability or fitness     #
REMARK 9600           # for any particular or general use.          #
REMARK 9600           #                                             #
REMARK 9600           # THE RESPONSIBILITY FOR ANY ADVERSE          #
REMARK 9600           # CONSEQUENCES FROM THE USE OF THE PROGRAM    #
REMARK 9600           # PDB2CIF OR ANY FILE OR FILES CREATED BY IT  #
REMARK 9600           # LIES SOLELY WITH THE USERS OF THE PROGRAM   #
REMARK 9600           # AND FILE OR FILES AND NOT WITH AUTHORS OF   #
REMARK 9600           # PDB2CIF                                     #
REMARK 9600           #                                             #
REMARK 9600           # The program pdb2cif is available from       #
REMARK 9600           # http://www.bernstein-plus-sons.com          #
REMARK 9600           #                      /software/pdb2cif or   #
REMARK 9600           # the IUCr and its mirrors (see               #
REMARK 9600           # http://www.iucr.org/iucr-top/cif            #
REMARK 9600           #                      /software/pdb2cif) or  #
REMARK 9600           # SDSC (see                                   #
REMARK 9600           # http://www.sdsc.edu/pb/pdb2cif/pdb2cif) or  #
REMARK 9600           # NDB and its mirrors (see                    #
REMARK 9600           # http://ndbserver.rutgers.edu/mmcif          #
REMARK 9600           #                      /software/pdb2cif)     #
REMARK 9600           # and the NDB mirror sites                    #
REMARK 9600           #                                             #
REMARK 9600           #    See H. Bernstein, F. Bernstein,          #
REMARK 9600           #    P. E. Bourne CIF Applications. VIII.     #
REMARK 9600           #    pdb2cif: Translating PDB Entries into    #
REMARK 9600           #    mmCIF Format, J. Appl. Cryst., 31,       #
REMARK 9600           #    1998, pp 282-295.                        #
REMARK 9600           #                                             #
REMARK 9600           # Please report problems to:                  #
REMARK 9600           #         pdb2cif@bernstein-plus-sons.com     #
REMARK 9600           #                                             #
REMARK 9600           ###############################################
REMARK 9600
REMARK 9600
REMARK 9600
REMARK 9600           # REMARK records parsed         =     76;
REMARK 9600                           ## specified by PDB
REMARK 9600           # FTNOTE records parsed         =      0;
REMARK 9600                           ## specified by PDB
REMARK 9600           # HET records parsed            =      0;
REMARK 9600                           ## specified by PDB
REMARK 9600           # HELIX records parsed          =     14;
REMARK 9600                           ## specified by PDB
REMARK 9600           # SHEET records parsed          =     21;
REMARK 9600                           ## specified by PDB
REMARK 9600           # TURN records parsed           =      0;
REMARK 9600                           ## specified by PDB
REMARK 9600           # SITE records parsed           =      0;
REMARK 9600                           ## specified by PDB
REMARK 9600           # AT+HET records parsed         =   3784;
REMARK 9600                           ## specified by PDB
REMARK 9600           # TER records parsed            =      6;
REMARK 9600                           ## specified by PDB
REMARK 9600           # CONECT records parsed         =      0;
REMARK 9600                           ## specified by PDB
REMARK 9600           # SEQRES records parsed         =     48;
REMARK 9600                           ## specified by PDB
REMARK 9600           # Total of   4178 records processed from PDB file
REMARK 9600           #=# DATABASE_PDB_REMARK: Only text in col
REMARK 9600                           #umns 12-70 retained
REMARK 9600           #=# STRUCT_NCS_OPER: Domain information needed
REMARK 9600           #=# ATOM_SITE: Only    78% homology to chain   A
REMARK 9600           #=# ATOM_SITE: Only    86% homology to chain   C
REMARK 9600           #=# ATOM_SITE: Only    86% homology to chain   B
REMARK 9600           #=# PUBL_MANUSCRIPT_INCL: Token _struct_ref_seq_dif.
REMARK 9600           #=# PUBL_MANUSCRIPT_INCL:   pdb2cif_db_seq_num used
SEQRES          1              A      190       MET       SER       THR       VAL       GLY       THR       GLY       LYS       LEU
SEQRES          2              A      190       THR       ARG       ALA       GLN       ARG       ARG       ALA       ALA       ALA
SEQRES          3              A      190       ARG       LYS       ASN       LYS       ARG       ASN       THR       ARG       VAL
SEQRES          4              A      190       VAL       GLN       PRO       VAL       ILE       VAL       GLU       PRO       ILE
SEQRES          5              A      190       ALA       SER       GLY       GLN       GLY       LYS       ALA       ILE       LYS
SEQRES          6              A      190       ALA       TRP       THR       GLY       TYR       SER       VAL       SER       LYS
SEQRES          7              A      190       TRP       THR       ALA       SER       CYS       ALA       ALA       ALA       GLU
SEQRES          8              A      190       ALA       LYS       VAL       THR       SER       ALA       ILE       THR       ILE
SEQRES          9              A      190       SER       LEU       PRO       ASN       GLU       LEU       SER       SER       GLU
SEQRES         10              A      190       ARG       ASN       LYS       GLN       LEU       LYS       VAL       GLY       ARG
SEQRES         11              A      190       VAL       LEU       LEU       TRP       LEU       GLY       LEU       LEU       PRO
SEQRES         12              A      190       SER       VAL       SER       GLY       THR       VAL       LYS       SER       CYS
SEQRES         13              A      190       VAL       THR       GLU       THR       GLN       THR       THR       ALA       ALA
SEQRES         14              A      190       ALA       SER       PHE       GLN       VAL       ALA       LEU       ALA       VAL
SEQRES         15              A      190       ALA       ASP       ASN       SER       LYS       ASP       VAL       VAL       ALA
SEQRES         16              A      190       ALA       MET       TYR       PRO       GLU       ALA       PHE       LYS       GLY
SEQRES         17              A      190       ILE       THR       LEU       GLU       GLN       LEU       ALA       ALA       ASP
SEQRES         18              A      190       LEU       THR       ILE       TYR       LEU       TYR       SER       SER       ALA
SEQRES         19              A      190       ALA       LEU       THR       GLU       GLY       ASP       VAL       ILE       VAL
SEQRES         20              A      190       HIS       LEU       GLU       VAL       GLU       HIS       VAL       ARG       PRO
SEQRES         21              A      190       THR       PHE       ASP       ASP       SER       PHE       THR       PRO       VAL
SEQRES         22              A      190       TYR                                                                                
SEQRES          1              B      190       MET       SER       THR       VAL       GLY       THR       GLY       LYS       LEU
SEQRES          2              B      190       THR       ARG       ALA       GLN       ARG       ARG       ALA       ALA       ALA
SEQRES          3              B      190       ARG       LYS       ASN       LYS       ARG       ASN       THR       ARG       VAL
SEQRES          4              B      190       VAL       GLN       PRO       VAL       ILE       VAL       GLU       PRO       ILE
SEQRES          5              B      190       ALA       SER       GLY       GLN       GLY       LYS       ALA       ILE       LYS
SEQRES          6              B      190       ALA       TRP       THR       GLY       TYR       SER       VAL       SER       LYS
SEQRES          7              B      190       TRP       THR       ALA       SER       CYS       ALA       ALA       ALA       GLU
SEQRES          8              B      190       ALA       LYS       VAL       THR       SER       ALA       ILE       THR       ILE
SEQRES          9              B      190       SER       LEU       PRO       ASN       GLU       LEU       SER       SER       GLU
SEQRES         10              B      190       ARG       ASN       LYS       GLN       LEU       LYS       VAL       GLY       ARG
SEQRES         11              B      190       VAL       LEU       LEU       TRP       LEU       GLY       LEU       LEU       PRO
SEQRES         12              B      190       SER       VAL       SER       GLY       THR       VAL       LYS       SER       CYS
SEQRES         13              B      190       VAL       THR       GLU       THR       GLN       THR       THR       ALA       ALA
SEQRES         14              B      190       ALA       SER       PHE       GLN       VAL       ALA       LEU       ALA       VAL
SEQRES         15              B      190       ALA       ASP       ASN       SER       LYS       ASP       VAL       VAL       ALA
SEQRES         16              B      190       ALA       MET       TYR       PRO       GLU       ALA       PHE       LYS       GLY
SEQRES         17              B      190       ILE       THR       LEU       GLU       GLN       LEU       ALA       ALA       ASP
SEQRES         18              B      190       LEU       THR       ILE       TYR       LEU       TYR       SER       SER       ALA
SEQRES         19              B      190       ALA       LEU       THR       GLU       GLY       ASP       VAL       ILE       VAL
SEQRES         20              B      190       HIS       LEU       GLU       VAL       GLU       HIS       VAL       ARG       PRO
SEQRES         21              B      190       THR       PHE       ASP       ASP       SER       PHE       THR       PRO       VAL
SEQRES         22              B      190       TYR                                                                                
SEQRES          1              C      190       MET       SER       THR       VAL       GLY       THR       GLY       LYS       LEU
SEQRES          2              C      190       THR       ARG       ALA       GLN       ARG       ARG       ALA       ALA       ALA
SEQRES          3              C      190       ARG       LYS       ASN       LYS       ARG       ASN       THR       ARG       VAL
SEQRES          4              C      190       VAL       GLN       PRO       VAL       ILE       VAL       GLU       PRO       ILE
SEQRES          5              C      190       ALA       SER       GLY       GLN       GLY       LYS       ALA       ILE       LYS
SEQRES          6              C      190       ALA       TRP       THR       GLY       TYR       SER       VAL       SER       LYS
SEQRES          7              C      190       TRP       THR       ALA       SER       CYS       ALA       ALA       ALA       GLU
SEQRES          8              C      190       ALA       LYS       VAL       THR       SER       ALA       ILE       THR       ILE
SEQRES          9              C      190       SER       LEU       PRO       ASN       GLU       LEU       SER       SER       GLU
SEQRES         10              C      190       ARG       ASN       LYS       GLN       LEU       LYS       VAL       GLY       ARG
SEQRES         11              C      190       VAL       LEU       LEU       TRP       LEU       GLY       LEU       LEU       PRO
SEQRES         12              C      190       SER       VAL       SER       GLY       THR       VAL       LYS       SER       CYS
SEQRES         13              C      190       VAL       THR       GLU       THR       GLN       THR       THR       ALA       ALA
SEQRES         14              C      190       ALA       SER       PHE       GLN       VAL       ALA       LEU       ALA       VAL
SEQRES         15              C      190       ALA       ASP       ASN       SER       LYS       ASP       VAL       VAL       ALA
SEQRES         16              C      190       ALA       MET       TYR       PRO       GLU       ALA       PHE       LYS       GLY
SEQRES         17              C      190       ILE       THR       LEU       GLU       GLN       LEU       ALA       ALA       ASP
SEQRES         18              C      190       LEU       THR       ILE       TYR       LEU       TYR       SER       SER       ALA
SEQRES         19              C      190       ALA       LEU       THR       GLU       GLY       ASP       VAL       ILE       VAL
SEQRES         20              C      190       HIS       LEU       GLU       VAL       GLU       HIS       VAL       ARG       PRO
SEQRES         21              C      190       THR       PHE       ASP       ASP       SER       PHE       THR       PRO       VAL
SEQRES         22              C      190       TYR                                                                                
SEQRES          1              D        4         A         U         A         U                                                  
SEQRES          1              F        4         A         U         A         U                                                  
SEQRES          1              E        2         A         U                                                                      
CRYST1                   381.30        381.30        408.60      90.0      90.0      90.0     P 21 21 21      180
ORIGX1                     0.116006      0.543064      0.831656      -1.50118
ORIGX2                    -0.959440     -0.155377      0.235306       0.55814
ORIGX3                     0.257029     -0.825153      0.503037       2.46446
SCALE1                     0.000304      0.001424      0.002181      -0.00394
SCALE2                    -0.002517     -0.000408      0.000617       0.00146
SCALE3                     0.000629     -0.002019      0.001231       0.00603
ATOM            1      N                  LYS         A       42      72.004      -56.695       52.682    1.00 20.00             N  
ATOM            2      CA                 LYS         A       42      72.198      -55.311       52.149    1.00 20.00             C  
ATOM            3      C                  LYS         A       42      73.687      -55.156       51.846    1.00 20.00             C  
ATOM            4      O                  LYS         A       42      74.532      -55.589       52.633    1.00 20.00             O  
ATOM            5      CB                 LYS         A       42      71.786      -54.251       53.201    1.00 20.00             C  
ATOM            6      CG                 LYS         A       42      70.359      -54.405       53.774    1.00 20.00             C  
ATOM            7      CD                 LYS         A       42      70.073      -53.380       54.893    1.00 20.00             C  
ATOM            8      CE                 LYS         A       42      68.635      -53.512       55.436    1.00 20.00             C  
ATOM            9      NZ                 LYS         A       42      68.255      -52.521       56.514    1.00 20.00             N  
ATOM           10      N                  ALA         A       43      74.000      -54.638       50.668    1.00 20.00             N  
ATOM           11      CA                 ALA         A       43      75.388      -54.404       50.294    1.00 20.00             C  
ATOM           12      C                  ALA         A       43      75.397      -52.897       50.088    1.00 20.00             C  
ATOM           13      O                  ALA         A       43      74.405      -52.333       49.601    1.00 20.00             O  
ATOM           14      CB                 ALA         A       43      75.735      -55.135       48.996    1.00 20.00             C  
ATOM           15      N                  ILE         A       44      76.448      -52.222       50.531    1.00 20.00             N  
ATOM           16      CA                 ILE         A       44      76.461      -50.784       50.348    1.00 20.00             C  
ATOM           17      C                  ILE         A       44      76.779      -50.391       48.919    1.00 20.00             C  
ATOM           18      O                  ILE         A       44      77.844      -50.721       48.393    1.00 20.00             O  
ATOM           19      CB                 ILE         A       44      77.413      -50.070       51.323    1.00 20.00             C  
ATOM           20      CG1                ILE         A       44      76.650      -49.672       52.588    1.00 20.00             C  
ATOM           21      CG2                ILE         A       44      78.017      -48.826       50.674    1.00 20.00             C  
ATOM           22      CD1                ILE         A       44      77.417      -48.715       53.509    1.00 20.00             C  
ATOM           23      N                  LYS         A       45      75.843      -49.702       48.281    1.00 20.00             N  
ATOM           24      CA                 LYS         A       45      76.082      -49.268       46.925    1.00 20.00             C  
ATOM           25      C                  LYS         A       45      77.004      -48.061       46.959    1.00 20.00             C  
ATOM           26      O                  LYS         A       45      77.097      -47.350       47.967    1.00 20.00             O  
ATOM           27      CB                 LYS         A       45      74.776      -48.942       46.198    1.00 20.00             C  
ATOM           28      CG                 LYS         A       45      74.505      -49.894       45.041    1.00 20.00             C  
ATOM           29      CD                 LYS         A       45      73.582      -49.305       43.978    1.00 20.00             C  
ATOM           30      CE                 LYS         A       45      73.520      -50.258       42.771    1.00 20.00             C  
ATOM           31      NZ                 LYS         A       45      72.561      -49.857       41.681    1.00 20.00             N  
ATOM           32      N                  ALA         A       46      77.731      -47.880       45.868    1.00 20.00             N  
ATOM           33      CA                 ALA         A       46      78.654      -46.775       45.734    1.00 20.00             C  
ATOM           34      C                  ALA         A       46      77.824      -45.579       45.314    1.00 20.00             C  
ATOM           35      O                  ALA         A       46      76.592      -45.651       45.254    1.00 20.00             O  
ATOM           36      CB                 ALA         A       46      79.697      -47.086       44.673    1.00 20.00             C  
ATOM           37      N                  TRP         A       47      78.493      -44.462       45.084    1.00 20.00             N  
ATOM           38      CA                 TRP         A       47      77.794      -43.275       44.649    1.00 20.00             C  
ATOM           39      C                  TRP         A       47      77.660      -43.208       43.153    1.00 20.00             C  
ATOM           40      O                  TRP         A       47      78.322      -43.933       42.410    1.00 20.00             O  
ATOM           41      CB                 TRP         A       47      78.491      -42.021       45.159    1.00 20.00             C  
ATOM           42      CG                 TRP         A       47      78.193      -41.800       46.574    1.00 20.00             C  
ATOM           43      CD1                TRP         A       47      77.093      -42.219       47.242    1.00 20.00             C  
ATOM           44      CD2                TRP         A       47      79.028      -41.146       47.522    1.00 20.00             C  
ATOM           45      NE1                TRP         A       47      77.184      -41.876       48.577    1.00 20.00             N  
ATOM           46      CE2                TRP         A       47      78.368      -41.215       48.779    1.00 20.00             C  
ATOM           47      CE3                TRP         A       47      80.271      -40.507       47.448    1.00 20.00             C  
ATOM           48      CZ2                TRP         A       47      78.915      -40.673       49.941    1.00 20.00             C  
ATOM           49      CZ3                TRP         A       47      80.818      -39.965       48.605    1.00 20.00             C  
ATOM           50      CH2                TRP         A       47      80.135      -40.054       49.835    1.00 20.00             C  
ATOM           51      N                  THR         A       48      76.750      -42.360       42.713    1.00 20.00             N  
ATOM           52      CA                 THR         A       48      76.553      -42.183       41.301    1.00 20.00             C  
ATOM           53      C                  THR         A       48      77.821      -41.474       40.837    1.00 20.00             C  
ATOM           54      O                  THR         A       48      78.213      -40.448       41.404    1.00 20.00             O  
ATOM           55      CB                 THR         A       48      75.298      -41.339       41.036    1.00 20.00             C  
ATOM           56      OG1                THR         A       48      74.157      -41.979       41.633    1.00 20.00             O  
ATOM           57      CG2                THR         A       48      75.071      -41.194       39.540    1.00 20.00             C  
ATOM           58      N                  GLY         A       49      78.507      -42.078       39.873    1.00 20.00             N  
ATOM           59      CA                 GLY         A       49      79.738      -41.494       39.380    1.00 20.00             C  
ATOM           60      C                  GLY         A       49      80.919      -42.213       39.988    1.00 20.00             C  
ATOM           61      O                  GLY         A       49      81.856      -42.573       39.291    1.00 20.00             O  
ATOM           62      N                  TYR         A       50      80.875      -42.419       41.296    1.00 20.00             N  
ATOM           63      CA                 TYR         A       50      81.938      -43.117       41.997    1.00 20.00             C  
ATOM           64      C                  TYR         A       50      81.854      -44.639       41.803    1.00 20.00             C  
ATOM           65      O                  TYR         A       50      80.763      -45.215       41.743    1.00 20.00             O  
ATOM           66      CB                 TYR         A       50      81.859      -42.810       43.502    1.00 20.00             C  
ATOM           67      CG                 TYR         A       50      82.079      -41.360       43.867    1.00 20.00             C  
ATOM           68      CD1                TYR         A       50      81.072      -40.419       43.697    1.00 20.00             C  
ATOM           69      CD2                TYR         A       50      83.296      -40.931       44.392    1.00 20.00             C  
ATOM           70      CE1                TYR         A       50      81.270      -39.081       44.040    1.00 20.00             C  
ATOM           71      CE2                TYR         A       50      83.508      -39.599       44.741    1.00 20.00             C  
ATOM           72      CZ                 TYR         A       50      82.495      -38.679       44.563    1.00 20.00             C  
ATOM           73      OH                 TYR         A       50      82.714      -37.363       44.899    1.00 20.00             O  
ATOM           74      N                  SER         A       51      82.998      -45.271       41.583    1.00 20.00             N  
ATOM           75      CA                 SER         A       51      83.043      -46.723       41.497    1.00 20.00             C  
ATOM           76      C                  SER         A       51      83.990      -47.119       42.634    1.00 20.00             C  
ATOM           77      O                  SER         A       51      84.737      -46.275       43.142    1.00 20.00             O  
ATOM           78      CB                 SER         A       51      83.529      -47.215       40.132    1.00 20.00             C  
ATOM           79      OG                 SER         A       51      84.882      -46.879       39.882    1.00 20.00             O  
ATOM           80      N                  VAL         A       52      83.908      -48.364       43.087    1.00 20.00             N  
ATOM           81      CA                 VAL         A       52      84.742      -48.835       44.189    1.00 20.00             C  
ATOM           82      C                  VAL         A       52      85.914      -49.688       43.730    1.00 20.00             C  
ATOM           83      O                  VAL         A       52      85.731      -50.633       42.978    1.00 20.00             O  
ATOM           84      CB                 VAL         A       52      83.922      -49.683       45.184    1.00 20.00             C  
ATOM           85      CG1                VAL         A       52      84.763      -50.053       46.385    1.00 20.00             C  
ATOM           86      CG2                VAL         A       52      82.681      -48.936       45.609    1.00 20.00             C  
ATOM           87      N                  SER         A       53      87.113      -49.351       44.200    1.00 20.00             N  
ATOM           88      CA                 SER         A       53      88.323      -50.102       43.871    1.00 20.00             C  
ATOM           89      C                  SER         A       53      88.714      -50.827       45.138    1.00 20.00             C  
ATOM           90      O                  SER         A       53      88.756      -50.232       46.211    1.00 20.00             O  
ATOM           91      CB                 SER         A       53      89.475      -49.182       43.456    1.00 20.00             C  
ATOM           92      OG                 SER         A       53      89.320      -48.670       42.151    1.00 20.00             O  
ATOM           93      N                  LYS         A       54      89.015      -52.108       45.014    1.00 20.00             N  
ATOM           94      CA                 LYS         A       54      89.380      -52.909       46.165    1.00 20.00             C  
ATOM           95      C                  LYS         A       54      90.734      -53.552       45.887    1.00 20.00             C  
ATOM           96      O                  LYS         A       54      90.977      -54.034       44.782    1.00 20.00             O  
ATOM           97      CB                 LYS         A       54      88.309      -53.988       46.389    1.00 20.00             C  
ATOM           98      CG                 LYS         A       54      86.877      -53.494       46.124    1.00 20.00             C  
ATOM           99      CD                 LYS         A       54      85.864      -54.622       46.072    1.00 20.00             C  
ATOM          100      CE                 LYS         A       54      84.505      -54.136       45.559    1.00 20.00             C  
ATOM          101      NZ                 LYS         A       54      83.469      -55.225       45.448    1.00 20.00             N  
ATOM          102      N                  TRP         A       55      91.640      -53.479       46.855    1.00 20.00             N  
ATOM          103      CA                 TRP         A       55      92.948      -54.099       46.701    1.00 20.00             C  
ATOM          104      C                  TRP         A       55      93.528      -54.561       48.025    1.00 20.00             C  
ATOM          105      O                  TRP         A       55      93.096      -54.118       49.090    1.00 20.00             O  
ATOM          106      CB                 TRP         A       55      93.919      -53.217       45.912    1.00 20.00             C  
ATOM          107      CG                 TRP         A       55      94.436      -51.981       46.582    1.00 20.00             C  
ATOM          108      CD1                TRP         A       55      95.565      -51.874       47.324    1.00 20.00             C  
ATOM          109      CD2                TRP         A       55      93.911      -50.659       46.452    1.00 20.00             C  
ATOM          110      NE1                TRP         A       55      95.801      -50.552       47.652    1.00 20.00             N  
ATOM          111      CE2                TRP         A       55      94.792      -49.783       47.131    1.00 20.00             C  
ATOM          112      CE3                TRP         A       55      92.786      -50.117       45.825    1.00 20.00             C  
ATOM          113      CZ2                TRP         A       55      94.582      -48.409       47.198    1.00 20.00             C  
ATOM          114      CZ3                TRP         A       55      92.576      -48.748       45.888    1.00 20.00             C  
ATOM          115      CH2                TRP         A       55      93.473      -47.911       46.572    1.00 20.00             C  
ATOM          116      N                  THR         A       56      94.488      -55.473       47.952    1.00 20.00             N  
ATOM          117      CA                 THR         A       56      95.087      -56.048       49.149    1.00 20.00             C  
ATOM          118      C                  THR         A       56      96.551      -55.718       49.400    1.00 20.00             C  
ATOM          119      O                  THR         A       56      97.282      -55.318       48.496    1.00 20.00             O  
ATOM          120      CB                 THR         A       56      94.942      -57.575       49.147    1.00 20.00             C  
ATOM          121      OG1                THR         A       56      95.583      -58.114       47.982    1.00 20.00             O  
ATOM          122      CG2                THR         A       56      93.472      -57.962       49.132    1.00 20.00             C  
ATOM          123      N                  ALA         A       57      96.978      -55.951       50.637    1.00 20.00             N  
ATOM          124      CA                 ALA         A       57      98.345      -55.688       51.054    1.00 20.00             C  
ATOM          125      C                  ALA         A       57      98.743      -56.763       52.042    1.00 20.00             C  
ATOM          126      O                  ALA         A       57      97.977      -57.099       52.941    1.00 20.00             O  
ATOM          127      CB                 ALA         A       57      98.444      -54.325       51.692    1.00 20.00             C  
ATOM          128      N                  SER         A       58      99.934      -57.313       51.868    1.00 20.00             N  
ATOM          129      CA                 SER         A       58     100.394      -58.375       52.747    1.00 20.00             C  
ATOM          130      C                  SER         A       58     101.053      -58.009       54.062    1.00 20.00             C  
ATOM          131      O                  SER         A       58     101.771      -57.011       54.183    1.00 20.00             O  
ATOM          132      CB                 SER         A       58     101.264      -59.369       51.989    1.00 20.00             C  
ATOM          133      OG                 SER         A       58     100.447      -60.264       51.268    1.00 20.00             O  
ATOM          134      N                  CYS         A       59     100.786      -58.864       55.046    1.00 20.00             N  
ATOM          135      CA                 CYS         A       59     101.314      -58.746       56.398    1.00 20.00             C  
ATOM          136      C                  CYS         A       59     102.828      -58.647       56.306    1.00 20.00             C  
ATOM          137      O                  CYS         A       59     103.441      -59.220       55.406    1.00 20.00             O  
ATOM          138      CB                 CYS         A       59     100.909      -59.969       57.199    1.00 20.00             C  
ATOM          139      SG                 CYS         A       59     101.295      -59.897       58.910    1.00 20.00             S  
ATOM          140      N                  ALA         A       60     103.431      -58.027       57.310    1.00 20.00             N  
ATOM          141      CA                 ALA         A       60     104.868      -57.797       57.306    1.00 20.00             C  
ATOM          142      C                  ALA         A       60     105.819      -58.733       58.040    1.00 20.00             C  
ATOM          143      O                  ALA         A       60     107.038      -58.571       57.910    1.00 20.00             O  
ATOM          144      CB                 ALA         A       60     105.153      -56.353       57.726    1.00 20.00             C  
ATOM          145      N                  ALA         A       61     105.307      -59.712       58.782    1.00 20.00             N  
ATOM          146      CA                 ALA         A       61     106.191      -60.603       59.525    1.00 20.00             C  
ATOM          147      C                  ALA         A       61     106.917      -59.757       60.569    1.00 20.00             C  
ATOM          148      O                  ALA         A       61     107.984      -59.196       60.312    1.00 20.00             O  
ATOM          149      CB                 ALA         A       61     107.200      -61.287       58.581    1.00 20.00             C  
ATOM          150      N                  ALA         A       62     106.296      -59.613       61.730    1.00 20.00             N  
ATOM          151      CA                 ALA         A       62     106.890      -58.826       62.799    1.00 20.00             C  
ATOM          152      C                  ALA         A       62     106.707      -59.514       64.145    1.00 20.00             C  
ATOM          153      O                  ALA         A       62     106.048      -60.553       64.245    1.00 20.00             O  
ATOM          154      CB                 ALA         A       62     106.295      -57.418       62.823    1.00 20.00             C  
ATOM          155      N                  GLU         A       63     107.293      -58.918       65.177    1.00 20.00             N  
ATOM          156      CA                 GLU         A       63     107.222      -59.454       66.527    1.00 20.00             C  
ATOM          157      C                  GLU         A       63     105.953      -59.071       67.252    1.00 20.00             C  
ATOM          158      O                  GLU         A       63     105.229      -58.169       66.842    1.00 20.00             O  
ATOM          159      CB                 GLU         A       63     108.394      -58.957       67.348    1.00 20.00             C  
ATOM          160      CG                 GLU         A       63     109.724      -59.091       66.668    1.00 20.00             C  
ATOM          161      CD                 GLU         A       63     110.823      -58.423       67.471    1.00 20.00             C  
ATOM          162      OE1                GLU         A       63     111.329      -59.067       68.427    1.00 20.00             O  
ATOM          163      OE2                GLU         A       63     111.158      -57.247       67.161    1.00 20.00             O  
ATOM          164      N                  ALA         A       64     105.742      -59.739       68.377    1.00 20.00             N  
ATOM          165      CA                 ALA         A       64     104.588      -59.520       69.224    1.00 20.00             C  
ATOM          166      C                  ALA         A       64     104.556      -58.103       69.789    1.00 20.00             C  
ATOM          167      O                  ALA         A       64     105.599      -57.508       70.067    1.00 20.00             O  
ATOM          168      CB                 ALA         A       64     104.589      -60.526       70.349    1.00 20.00             C  
ATOM          169      N                  LYS         A       65     103.346      -57.565       69.917    1.00 20.00             N  
ATOM          170      CA                 LYS         A       65     103.105      -56.234       70.466    1.00 20.00             C  
ATOM          171      C                  LYS         A       65     103.715      -55.066       69.722    1.00 20.00             C  
ATOM          172      O                  LYS         A       65     103.800      -53.958       70.253    1.00 20.00             O  
ATOM          173      CB                 LYS         A       65     103.511      -56.195       71.935    1.00 20.00             C  
ATOM          174      CG                 LYS         A       65     102.718      -57.169       72.753    1.00 20.00             C  
ATOM          175      CD                 LYS         A       65     103.035      -57.059       74.211    1.00 20.00             C  
ATOM          176      CE                 LYS         A       65     102.040      -57.887       75.000    1.00 20.00             C  
ATOM          177      NZ                 LYS         A       65     102.340      -57.877       76.454    1.00 20.00             N  
ATOM          178      N                  VAL         A       66     104.108      -55.303       68.483    1.00 20.00             N  
ATOM          179      CA                 VAL         A       66     104.691      -54.252       67.683    1.00 20.00             C  
ATOM          180      C                  VAL         A       66     103.648      -53.730       66.721    1.00 20.00             C  
ATOM          181      O                  VAL         A       66     102.868      -54.500       66.147    1.00 20.00             O  
ATOM          182      CB                 VAL         A       66     105.886      -54.746       66.864    1.00 20.00             C  
ATOM          183      CG1                VAL         A       66     106.564      -53.570       66.170    1.00 20.00             C  
ATOM          184      CG2                VAL         A       66     106.861      -55.485       67.757    1.00 20.00             C  
ATOM          185      N                  THR         A       67     103.591      -52.412       66.614    1.00 20.00             N  
ATOM          186      CA                 THR         A       67     102.681      -51.765       65.698    1.00 20.00             C  
ATOM          187      C                  THR         A       67     103.521      -51.482       64.473    1.00 20.00             C  
ATOM          188      O                  THR         A       67     104.480      -50.718       64.531    1.00 20.00             O  
ATOM          189      CB                 THR         A       67     102.142      -50.453       66.271    1.00 20.00             C  
ATOM          190      OG1                THR         A       67     101.349      -50.722       67.441    1.00 20.00             O  
ATOM          191      CG2                THR         A       67     101.292      -49.745       65.236    1.00 20.00             C  
ATOM          192      N                  SER         A       68     103.218      -52.177       63.392    1.00 20.00             N  
ATOM          193      CA                 SER         A       68     103.953      -51.995       62.161    1.00 20.00             C  
ATOM          194      C                  SER         A       68     103.166      -51.097       61.223    1.00 20.00             C  
ATOM          195      O                  SER         A       68     101.990      -50.803       61.461    1.00 20.00             O  
ATOM          196      CB                 SER         A       68     104.248      -53.342       61.505    1.00 20.00             C  
ATOM          197      OG                 SER         A       68     103.331      -54.323       61.953    1.00 20.00             O  
ATOM          198      N                  ALA         A       69     103.822      -50.666       60.155    1.00 20.00             N  
ATOM          199      CA                 ALA         A       69     103.188      -49.799       59.190    1.00 20.00             C  
ATOM          200      C                  ALA         A       69     103.274      -50.361       57.782    1.00 20.00             C  
ATOM          201      O                  ALA         A       69     104.282      -50.947       57.384    1.00 20.00             O  
ATOM          202      CB                 ALA         A       69     103.796      -48.429       59.255    1.00 20.00             C  
ATOM          203      N                  ILE         A       70     102.174      -50.218       57.058    1.00 20.00             N  
ATOM          204      CA                 ILE         A       70     102.054      -50.682       55.691    1.00 20.00             C  
ATOM          205      C                  ILE         A       70     101.780      -49.441       54.870    1.00 20.00             C  
ATOM          206      O                  ILE         A       70     101.006      -48.574       55.280    1.00 20.00             O  
ATOM          207      CB                 ILE         A       70     100.880      -51.659       55.539    1.00 20.00             C  
ATOM          208      CG1                ILE         A       70     101.147      -52.925       56.349    1.00 20.00             C  
ATOM          209      CG2                ILE         A       70     100.667      -52.008       54.085    1.00 20.00             C  
ATOM          210      CD1                ILE         A       70     100.019      -53.913       56.304    1.00 20.00             C  
ATOM          211      N                  THR         A       71     102.435      -49.337       53.726    1.00 20.00             N  
ATOM          212      CA                 THR         A       71     102.252      -48.185       52.867    1.00 20.00             C  
ATOM          213      C                  THR         A       71     101.189      -48.444       51.812    1.00 20.00             C  
ATOM          214      O                  THR         A       71     101.198      -49.487       51.145    1.00 20.00             O  
ATOM          215      CB                 THR         A       71     103.566      -47.792       52.180    1.00 20.00             C  
ATOM          216      OG1                THR         A       71     104.620      -47.748       53.151    1.00 20.00             O  
ATOM          217      CG2                THR         A       71     103.421      -46.423       51.540    1.00 20.00             C  
ATOM          218      N                  ILE         A       72     100.257      -47.508       51.679    1.00 20.00             N  
ATOM          219      CA                 ILE         A       72      99.200      -47.655       50.697    1.00 20.00             C  
ATOM          220      C                  ILE         A       72      99.817      -47.279       49.373    1.00 20.00             C  
ATOM          221      O                  ILE         A       72     100.340      -46.176       49.221    1.00 20.00             O  
ATOM          222      CB                 ILE         A       72      98.024      -46.693       50.943    1.00 20.00             C  
ATOM          223      CG1                ILE         A       72      97.490      -46.856       52.364    1.00 20.00             C  
ATOM          224      CG2                ILE         A       72      96.918      -46.951       49.921    1.00 20.00             C  
ATOM          225      CD1                ILE         A       72      96.312      -45.968       52.673    1.00 20.00             C  
ATOM          226      N                  SER         A       73      99.823      -48.224       48.444    1.00 20.00             N  
ATOM          227      CA                 SER         A       73     100.355      -47.960       47.125    1.00 20.00             C  
ATOM          228      C                  SER         A       73      99.227      -48.235       46.140    1.00 20.00             C  
ATOM          229      O                  SER         A       73      98.436      -49.165       46.308    1.00 20.00             O  
ATOM          230      CB                 SER         A       73     101.592      -48.813       46.837    1.00 20.00             C  
ATOM          231      OG                 SER         A       73     101.318      -50.203       46.909    1.00 20.00             O  
ATOM          232      N                  LEU         A       74      99.104      -47.360       45.145    1.00 20.00             N  
ATOM          233      CA                 LEU         A       74      98.044      -47.502       44.171    1.00 20.00             C  
ATOM          234      C                  LEU         A       74      98.182      -48.632       43.175    1.00 20.00             C  
ATOM          235      O                  LEU         A       74      99.291      -49.002       42.769    1.00 20.00             O  
ATOM          236      CB                 LEU         A       74      97.804      -46.198       43.430    1.00 20.00             C  
ATOM          237      CG                 LEU         A       74      96.770      -45.270       44.062    1.00 20.00             C  
ATOM          238      CD1                LEU         A       74      97.467      -44.176       44.826    1.00 20.00             C  
ATOM          239      CD2                LEU         A       74      95.892      -44.677       42.997    1.00 20.00             C  
ATOM          240      N                  PRO         A       75      97.053      -49.281       42.870    1.00 20.00             N  
ATOM          241      CA                 PRO         A       75      97.018      -50.389       41.916    1.00 20.00             C  
ATOM          242      C                  PRO         A       75      97.197      -49.747       40.542    1.00 20.00             C  
ATOM          243      O                  PRO         A       75      96.688      -48.652       40.275    1.00 20.00             O  
ATOM          244      CB                 PRO         A       75      95.614      -50.970       42.115    1.00 20.00             C  
ATOM          245      CG                 PRO         A       75      94.822      -49.830       42.685    1.00 20.00             C  
ATOM          246      CD                 PRO         A       75      95.794      -49.198       43.623    1.00 20.00             C  
ATOM          247      N                  ASN         A       76      97.931      -50.429       39.678    1.00 20.00             N  
ATOM          248      CA                 ASN         A       76      98.254      -49.937       38.347    1.00 20.00             C  
ATOM          249      C                  ASN         A       76      97.171      -49.200       37.573    1.00 20.00             C  
ATOM          250      O                  ASN         A       76      97.439      -48.142       37.006    1.00 20.00             O  
ATOM          251      CB                 ASN         A       76      98.850      -51.068       37.506    1.00 20.00             C  
ATOM          252      CG                 ASN         A       76     100.139      -51.627       38.105    1.00 20.00             C  
ATOM          253      OD1                ASN         A       76     101.149      -50.923       38.188    1.00 20.00             O  
ATOM          254      ND2                ASN         A       76     100.088      -52.875       38.571    1.00 20.00             N  
ATOM          255      N                  GLU         A       77      95.954      -49.732       37.564    1.00 20.00             N  
ATOM          256      CA                 GLU         A       77      94.861      -49.090       36.833    1.00 20.00             C  
ATOM          257      C                  GLU         A       77      94.636      -47.657       37.300    1.00 20.00             C  
ATOM          258      O                  GLU         A       77      94.349      -46.771       36.498    1.00 20.00             O  
ATOM          259      CB                 GLU         A       77      93.563      -49.887       36.951    1.00 20.00             C  
ATOM          260      CG                 GLU         A       77      93.714      -51.250       37.612    1.00 20.00             C  
ATOM          261      CD                 GLU         A       77      92.913      -51.346       38.902    1.00 20.00             C  
ATOM          262      OE1                GLU         A       77      91.932      -50.571       39.064    1.00 20.00             O  
ATOM          263      OE2                GLU         A       77      93.279      -52.181       39.762    1.00 20.00             O  
ATOM          264      N                  LEU         A       78      94.803      -47.429       38.594    1.00 20.00             N  
ATOM          265      CA                 LEU         A       78      94.619      -46.105       39.156    1.00 20.00             C  
ATOM          266      C                  LEU         A       78      95.922      -45.308       39.182    1.00 20.00             C  
ATOM          267      O                  LEU         A       78      95.941      -44.155       39.597    1.00 20.00             O  
ATOM          268      CB                 LEU         A       78      94.049      -46.230       40.568    1.00 20.00             C  
ATOM          269      CG                 LEU         A       78      92.658      -46.851       40.705    1.00 20.00             C  
ATOM          270      CD1                LEU         A       78      92.223      -46.822       42.155    1.00 20.00             C  
ATOM          271      CD2                LEU         A       78      91.685      -46.083       39.842    1.00 20.00             C  
ATOM          272      N                  SER         A       79      96.991      -45.898       38.664    1.00 20.00             N  
ATOM          273      CA                 SER         A       79      98.312      -45.272       38.678    1.00 20.00             C  
ATOM          274      C                  SER         A       79      98.737      -44.187       37.693    1.00 20.00             C  
ATOM          275      O                  SER         A       79      99.839      -43.647       37.827    1.00 20.00             O  
ATOM          276      CB                 SER         A       79      99.388      -46.353       38.711    1.00 20.00             C  
ATOM          277      OG                 SER         A       79      99.552      -46.840       40.030    1.00 20.00             O  
ATOM          278      N                  SER         A       80      97.898      -43.839       36.727    1.00 20.00             N  
ATOM          279      CA                 SER         A       80      98.309      -42.805       35.788    1.00 20.00             C  
ATOM          280      C                  SER         A       80      98.244      -41.440       36.460    1.00 20.00             C  
ATOM          281      O                  SER         A       80      97.535      -41.265       37.454    1.00 20.00             O  
ATOM          282      CB                 SER         A       80      97.459      -42.834       34.513    1.00 20.00             C  
ATOM          283      OG                 SER         A       80      96.170      -42.276       34.709    1.00 20.00             O  
ATOM          284      N                  GLU         A       81      98.972      -40.480       35.904    1.00 20.00             N  
ATOM          285      CA                 GLU         A       81      99.019      -39.125       36.421    1.00 20.00             C  
ATOM          286      C                  GLU         A       81      97.601      -38.602       36.526    1.00 20.00             C  
ATOM          287      O                  GLU         A       81      97.203      -38.015       37.528    1.00 20.00             O  
ATOM          288      CB                 GLU         A       81      99.836      -38.254       35.472    1.00 20.00             C  
ATOM          289      CG                 GLU         A       81     100.198      -36.912       36.029    1.00 20.00             C  
ATOM          290      CD                 GLU         A       81     100.581      -36.990       37.475    1.00 20.00             C  
ATOM          291      OE1                GLU         A       81     101.435      -37.838       37.819    1.00 20.00             O  
ATOM          292      OE2                GLU         A       81      99.990      -36.231       38.257    1.00 20.00             O  
ATOM          293      N                  ARG         A       82      96.806      -38.889       35.507    1.00 20.00             N  
ATOM          294      CA                 ARG         A       82      95.433      -38.429       35.519    1.00 20.00             C  
ATOM          295      C                  ARG         A       82      94.508      -39.179       36.480    1.00 20.00             C  
ATOM          296      O                  ARG         A       82      93.716      -38.554       37.186    1.00 20.00             O  
ATOM          297      CB                 ARG         A       82      94.850      -38.388       34.107    1.00 20.00             C  
ATOM          298      CG                 ARG         A       82      93.814      -37.291       33.971    1.00 20.00             C  
ATOM          299      CD                 ARG         A       82      93.244      -37.147       32.580    1.00 20.00             C  
ATOM          300      NE                 ARG         A       82      92.141      -36.194       32.643    1.00 20.00             N  
ATOM          301      CZ                 ARG         A       82      91.375      -35.821       31.623    1.00 20.00             C  
ATOM          302      NH1                ARG         A       82      91.573      -36.319       30.410    1.00 20.00             N  
ATOM          303      NH2                ARG         A       82      90.388      -34.949       31.835    1.00 20.00             N  
ATOM          304      N                  ASN         A       83      94.618      -40.501       36.543    1.00 20.00             N  
ATOM          305      CA                 ASN         A       83      93.762      -41.271       37.443    1.00 20.00             C  
ATOM          306      C                  ASN         A       83      94.004      -40.930       38.904    1.00 20.00             C  
ATOM          307      O                  ASN         A       83      93.083      -40.991       39.720    1.00 20.00             O  
ATOM          308      CB                 ASN         A       83      93.931      -42.773       37.230    1.00 20.00             C  
ATOM          309      CG                 ASN         A       83      93.241      -43.264       35.980    1.00 20.00             C  
ATOM          310      OD1                ASN         A       83      93.782      -44.090       35.255    1.00 20.00             O  
ATOM          311      ND2                ASN         A       83      92.050      -42.746       35.717    1.00 20.00             N  
ATOM          312      N                  LYS         A       84      95.235      -40.539       39.218    1.00 20.00             N  
ATOM          313      CA                 LYS         A       84      95.610      -40.180       40.579    1.00 20.00             C  
ATOM          314      C                  LYS         A       84      94.867      -38.989       41.108    1.00 20.00             C  
ATOM          315      O                  LYS         A       84      94.719      -38.859       42.305    1.00 20.00             O  
ATOM          316      CB                 LYS         A       84      97.083      -39.842       40.672    1.00 20.00             C  
ATOM          317      CG                 LYS         A       84      98.006      -41.001       40.576    1.00 20.00             C  
ATOM          318      CD                 LYS         A       84      99.383      -40.440       40.545    1.00 20.00             C  
ATOM          319      CE                 LYS         A       84     100.437      -41.482       40.368    1.00 20.00             C  
ATOM          320      NZ                 LYS         A       84     101.661      -40.702       40.083    1.00 20.00             N  
ATOM          321      N                  GLN         A       85      94.485      -38.082       40.219    1.00 20.00             N  
ATOM          322      CA                 GLN         A       85      93.767      -36.879       40.596    1.00 20.00             C  
ATOM          323      C                  GLN         A       85      92.326      -37.140       41.007    1.00 20.00             C  
ATOM          324      O                  GLN         A       85      91.647      -36.249       41.521    1.00 20.00             O  
ATOM          325      CB                 GLN         A       85      93.814      -35.870       39.451    1.00 20.00             C  
ATOM          326      CG                 GLN         A       85      95.216      -35.597       38.967    1.00 20.00             C  
ATOM          327      CD                 GLN         A       85      96.184      -35.337       40.105    1.00 20.00             C  
ATOM          328      OE1                GLN         A       85      97.309      -35.784       40.056    1.00 20.00             O  
ATOM          329      NE2                GLN         A       85      95.724      -34.645       41.144    1.00 20.00             N  
ATOM          330      N                  LEU         A       86      91.870      -38.365       40.771    1.00 20.00             N  
ATOM          331      CA                 LEU         A       86      90.518      -38.788       41.104    1.00 20.00             C  
ATOM          332      C                  LEU         A       86      90.233      -38.567       42.570    1.00 20.00             C  
ATOM          333      O                  LEU         A       86      91.101      -38.793       43.412    1.00 20.00             O  
ATOM          334      CB                 LEU         A       86      90.357      -40.270       40.790    1.00 20.00             C  
ATOM          335      CG                 LEU         A       86      89.498      -40.665       39.596    1.00 20.00             C  
ATOM          336      CD1                LEU         A       86      89.488      -39.568       38.564    1.00 20.00             C  
ATOM          337      CD2                LEU         A       86      90.014      -41.961       39.015    1.00 20.00             C  
ATOM          338      N                  LYS         A       87      89.014      -38.139       42.875    1.00 20.00             N  
ATOM          339      CA                 LYS         A       87      88.633      -37.899       44.253    1.00 20.00             C  
ATOM          340      C                  LYS         A       87      88.083      -39.101       44.985    1.00 20.00             C  
ATOM          341      O                  LYS         A       87      87.370      -39.934       44.417    1.00 20.00             O  
ATOM          342      CB                 LYS         A       87      87.695      -36.707       44.360    1.00 20.00             C  
ATOM          343      CG                 LYS         A       87      88.439      -35.423       44.158    1.00 20.00             C  
ATOM          344      CD                 LYS         A       87      87.575      -34.225       44.390    1.00 20.00             C  
ATOM          345      CE                 LYS         A       87      88.398      -32.961       44.206    1.00 20.00             C  
ATOM          346      NZ                 LYS         A       87      87.507      -31.765       44.173    1.00 20.00             N  
ATOM          347      N                  VAL         A       88      88.474      -39.187       46.249    1.00 20.00             N  
ATOM          348      CA                 VAL         A       88      88.103      -40.259       47.144    1.00 20.00             C  
ATOM          349      C                  VAL         A       88      86.742      -40.000       47.749    1.00 20.00             C  
ATOM          350      O                  VAL         A       88      86.286      -38.870       47.791    1.00 20.00             O  
ATOM          351      CB                 VAL         A       88      89.142      -40.376       48.258    1.00 20.00             C  
ATOM          352      CG1                VAL         A       88      88.715      -41.385       49.279    1.00 20.00             C  
ATOM          353      CG2                VAL         A       88      90.494      -40.742       47.665    1.00 20.00             C  
ATOM          354      N                  GLY         A       89      86.070      -41.068       48.146    1.00 20.00             N  
ATOM          355      CA                 GLY         A       89      84.768      -40.946       48.759    1.00 20.00             C  
ATOM          356      C                  GLY         A       89      84.835      -41.749       50.033    1.00 20.00             C  
ATOM          357      O                  GLY         A       89      85.669      -41.472       50.891    1.00 20.00             O  
ATOM          358      N                  ARG         A       90      83.968      -42.743       50.163    1.00 20.00             N  
ATOM          359      CA                 ARG         A       90      83.977      -43.592       51.342    1.00 20.00             C  
ATOM          360      C                  ARG         A       90      85.133      -44.583       51.227    1.00 20.00             C  
ATOM          361      O                  ARG         A       90      85.475      -45.029       50.129    1.00 20.00             O  
ATOM          362      CB                 ARG         A       90      82.653      -44.349       51.464    1.00 20.00             C  
ATOM          363      CG                 ARG         A       90      81.430      -43.460       51.461    1.00 20.00             C  
ATOM          364      CD                 ARG         A       90      80.151      -44.268       51.458    1.00 20.00             C  
ATOM          365      NE                 ARG         A       90      79.637      -44.533       50.116    1.00 20.00             N  
ATOM          366      CZ                 ARG         A       90      78.378      -44.861       49.856    1.00 20.00             C  
ATOM          367      NH1                ARG         A       90      77.513      -44.970       50.856    1.00 20.00             N  
ATOM          368      NH2                ARG         A       90      77.967      -45.022       48.606    1.00 20.00             N  
ATOM          369      N                  VAL         A       91      85.752      -44.894       52.361    1.00 20.00             N  
ATOM          370      CA                 VAL         A       91      86.858      -45.843       52.399    1.00 20.00             C  
ATOM          371      C                  VAL         A       91      86.573      -46.886       53.471    1.00 20.00             C  
ATOM          372      O                  VAL         A       91      86.114      -46.544       54.552    1.00 20.00             O  
ATOM          373      CB                 VAL         A       91      88.199      -45.148       52.708    1.00 20.00             C  
ATOM          374      CG1                VAL         A       91      89.280      -46.179       52.914    1.00 20.00             C  
ATOM          375      CG2                VAL         A       91      88.579      -44.215       51.579    1.00 20.00             C  
ATOM          376      N                  LEU         A       92      86.838      -48.152       53.158    1.00 20.00             N  
ATOM          377      CA                 LEU         A       92      86.602      -49.266       54.072    1.00 20.00             C  
ATOM          378      C                  LEU         A       92      87.873      -50.084       54.302    1.00 20.00             C  
ATOM          379      O                  LEU         A       92      88.698      -50.231       53.400    1.00 20.00             O  
ATOM          380      CB                 LEU         A       92      85.511      -50.181       53.500    1.00 20.00             C  
ATOM          381      CG                 LEU         A       92      85.312      -51.576       54.105    1.00 20.00             C  
ATOM          382      CD1                LEU         A       92      84.469      -51.516       55.364    1.00 20.00             C  
ATOM          383      CD2                LEU         A       92      84.652      -52.453       53.079    1.00 20.00             C  
ATOM          384      N                  LEU         A       93      88.004      -50.632       55.506    1.00 20.00             N  
ATOM          385      CA                 LEU         A       93      89.147      -51.448       55.862    1.00 20.00             C  
ATOM          386      C                  LEU         A       93      88.725      -52.757       56.498    1.00 20.00             C  
ATOM          387      O                  LEU         A       93      87.972      -52.801       57.465    1.00 20.00             O  
ATOM          388      CB                 LEU         A       93      90.115      -50.723       56.790    1.00 20.00             C  
ATOM          389      CG                 LEU         A       93      91.386      -51.541       57.047    1.00 20.00             C  
ATOM          390      CD1                LEU         A       93      92.413      -51.266       55.975    1.00 20.00             C  
ATOM          391      CD2                LEU         A       93      91.944      -51.221       58.398    1.00 20.00             C  
ATOM          392      N                  TRP         A       94      89.200      -53.818       55.870    1.00 20.00             N  
ATOM          393      CA                 TRP         A       94      88.988      -55.212       56.225    1.00 20.00             C  
ATOM          394      C                  TRP         A       94      90.177      -55.677       57.049    1.00 20.00             C  
ATOM          395      O                  TRP         A       94      91.120      -54.926       57.300    1.00 20.00             O  
ATOM          396      CB                 TRP         A       94      89.181      -56.019       54.977    1.00 20.00             C  
ATOM          397      CG                 TRP         A       94      88.081      -56.485       54.207    1.00 20.00             C  
ATOM          398      CD1                TRP         A       94      87.225      -55.740       53.479    1.00 20.00             C  
ATOM          399      CD2                TRP         A       94      87.926      -57.818       53.776    1.00 20.00             C  
ATOM          400      NE1                TRP         A       94      86.569      -56.523       52.559    1.00 20.00             N  
ATOM          401      CE2                TRP         A       94      86.984      -57.829       52.725    1.00 20.00             C  
ATOM          402      CE3                TRP         A       94      88.506      -59.038       54.155    1.00 20.00             C  
ATOM          403      CZ2                TRP         A       94      86.621      -58.984       52.049    1.00 20.00             C  
ATOM          404      CZ3                TRP         A       94      88.149      -60.189       53.490    1.00 20.00             C  
ATOM          405      CH2                TRP         A       94      87.217      -60.158       52.449    1.00 20.00             C  
ATOM          406      N                  LEU         A       95      90.236      -56.997       57.184    1.00 20.00             N  
ATOM          407      CA                 LEU         A       95      91.302      -57.683       57.885    1.00 20.00             C  
ATOM          408      C                  LEU         A       95      91.018      -59.152       57.629    1.00 20.00             C  
ATOM          409      O                  LEU         A       95      90.076      -59.714       58.176    1.00 20.00             O  
ATOM          410      CB                 LEU         A       95      91.248      -57.376       59.380    1.00 20.00             C  
ATOM          411      CG                 LEU         A       95      92.569      -57.123       60.120    1.00 20.00             C  
ATOM          412      CD1                LEU         A       95      93.736      -57.300       59.188    1.00 20.00             C  
ATOM          413      CD2                LEU         A       95      92.576      -55.732       60.697    1.00 20.00             C  
ATOM          414      N                  GLY         A       96      91.789      -59.746       56.730    1.00 20.00             N  
ATOM          415      CA                 GLY         A       96      91.597      -61.140       56.402    1.00 20.00             C  
ATOM          416      C                  GLY         A       96      92.701      -61.976       57.000    1.00 20.00             C  
ATOM          417      O                  GLY         A       96      93.665      -62.313       56.307    1.00 20.00             O  
ATOM          418      N                  LEU         A       97      92.612      -62.245       58.299    1.00 20.00             N  
ATOM          419      CA                 LEU         A       97      93.628      -63.054       58.962    1.00 20.00             C  
ATOM          420      C                  LEU         A       97      93.378      -64.557       58.796    1.00 20.00             C  
ATOM          421      O                  LEU         A       97      92.235      -65.002       58.656    1.00 20.00             O  
ATOM          422      CB                 LEU         A       97      93.788      -62.669       60.445    1.00 20.00             C  
ATOM          423      CG                 LEU         A       97      92.538      -62.363       61.262    1.00 20.00             C  
ATOM          424      CD1                LEU         A       97      92.657      -62.961       62.659    1.00 20.00             C  
ATOM          425      CD2                LEU         A       97      92.324      -60.862       61.327    1.00 20.00             C  
ATOM          426      N                  LEU         A       98      94.474      -65.294       58.758    1.00 20.00             N  
ATOM          427      CA                 LEU         A       98      94.501      -66.746       58.608    1.00 20.00             C  
ATOM          428      C                  LEU         A       98      93.811      -67.428       59.803    1.00 20.00             C  
ATOM          429      O                  LEU         A       98      94.038      -67.039       60.955    1.00 20.00             O  
ATOM          430      CB                 LEU         A       98      95.971      -67.163       58.512    1.00 20.00             C  
ATOM          431      CG                 LEU         A       98      96.394      -68.323       57.625    1.00 20.00             C  
ATOM          432      CD1                LEU         A       98      97.644      -67.964       56.834    1.00 20.00             C  
ATOM          433      CD2                LEU         A       98      96.632      -69.510       58.519    1.00 20.00             C  
ATOM          434      N                  PRO         A       99      93.084      -68.528       59.558    1.00 20.00             N  
ATOM          435      CA                 PRO         A       99      92.349      -69.303       60.573    1.00 20.00             C  
ATOM          436      C                  PRO         A       99      93.028      -69.667       61.893    1.00 20.00             C  
ATOM          437      O                  PRO         A       99      92.359      -69.851       62.904    1.00 20.00             O  
ATOM          438      CB                 PRO         A       99      91.914      -70.548       59.805    1.00 20.00             C  
ATOM          439      CG                 PRO         A       99      93.034      -70.739       58.852    1.00 20.00             C  
ATOM          440      CD                 PRO         A       99      93.214      -69.331       58.330    1.00 20.00             C  
ATOM          441      N                  SER         A      100      94.355      -69.754       61.897    1.00 20.00             N  
ATOM          442      CA                 SER         A      100      95.085      -70.123       63.106    1.00 20.00             C  
ATOM          443      C                  SER         A      100      95.641      -68.960       63.931    1.00 20.00             C  
ATOM          444      O                  SER         A      100      96.050      -69.146       65.082    1.00 20.00             O  
ATOM          445      CB                 SER         A      100      96.204      -71.107       62.761    1.00 20.00             C  
ATOM          446      OG                 SER         A      100      96.437      -71.105       61.365    1.00 20.00             O  
ATOM          447      N                  VAL         A      101      95.680      -67.769       63.343    1.00 20.00             N  
ATOM          448      CA                 VAL         A      101      96.184      -66.601       64.053    1.00 20.00             C  
ATOM          449      C                  VAL         A      101      95.316      -66.395       65.278    1.00 20.00             C  
ATOM          450      O                  VAL         A      101      94.100      -66.217       65.172    1.00 20.00             O  
ATOM          451      CB                 VAL         A      101      96.120      -65.328       63.191    1.00 20.00             C  
ATOM          452      CG1                VAL         A      101      96.543      -64.128       64.022    1.00 20.00             C  
ATOM          453      CG2                VAL         A      101      97.011      -65.472       61.963    1.00 20.00             C  
ATOM          454      N                  SER         A      102      95.947      -66.452       66.441    1.00 20.00             N  
ATOM          455      CA                 SER         A      102      95.239      -66.272       67.693    1.00 20.00             C  
ATOM          456      C                  SER         A      102      95.914      -65.173       68.477    1.00 20.00             C  
ATOM          457      O                  SER         A      102      97.133      -65.171       68.668    1.00 20.00             O  
ATOM          458      CB                 SER         A      102      95.198      -67.568       68.508    1.00 20.00             C  
ATOM          459      OG                 SER         A      102      96.486      -68.151       68.635    1.00 20.00             O  
ATOM          460      N                  GLY         A      103      95.110      -64.195       68.851    1.00 20.00             N  
ATOM          461      CA                 GLY         A      103      95.597      -63.069       69.607    1.00 20.00             C  
ATOM          462      C                  GLY         A      103      94.789      -61.927       69.063    1.00 20.00             C  
ATOM          463      O                  GLY         A      103      93.897      -62.134       68.232    1.00 20.00             O  
ATOM          464      N                  THR         A      104      95.079      -60.726       69.523    1.00 20.00             N  
ATOM          465      CA                 THR         A      104      94.358      -59.572       69.050    1.00 20.00             C  
ATOM          466      C                  THR         A      104      95.142      -58.945       67.911    1.00 20.00             C  
ATOM          467      O                  THR         A      104      96.375      -58.950       67.909    1.00 20.00             O  
ATOM          468      CB                 THR         A      104      94.098      -58.596       70.194    1.00 20.00             C  
ATOM          469      OG1                THR         A      104      95.203      -58.629       71.110    1.00 20.00             O  
ATOM          470      CG2                THR         A      104      92.843      -59.007       70.944    1.00 20.00             C  
ATOM          471      N                  VAL         A      105      94.413      -58.529       66.888    1.00 20.00             N  
ATOM          472      CA                 VAL         A      105      94.990      -57.909       65.712    1.00 20.00             C  
ATOM          473      C                  VAL         A      105      94.155      -56.655       65.546    1.00 20.00             C  
ATOM          474      O                  VAL         A      105      92.925      -56.701       65.651    1.00 20.00             O  
ATOM          475      CB                 VAL         A      105      94.830      -58.805       64.451    1.00 20.00             C  
ATOM          476      CG1                VAL         A      105      95.570      -58.210       63.262    1.00 20.00             C  
ATOM          477      CG2                VAL         A      105      95.325      -60.201       64.734    1.00 20.00             C  
ATOM          478      N                  LYS         A      106      94.823      -55.529       65.338    1.00 20.00             N  
ATOM          479      CA                 LYS         A      106      94.128      -54.273       65.169    1.00 20.00             C  
ATOM          480      C                  LYS         A      106      94.730      -53.534       64.000    1.00 20.00             C  
ATOM          481      O                  LYS         A      106      95.920      -53.668       63.710    1.00 20.00             O  
ATOM          482      CB                 LYS         A      106      94.249      -53.423       66.428    1.00 20.00             C  
ATOM          483      CG                 LYS         A      106      93.852      -54.137       67.680    1.00 20.00             C  
ATOM          484      CD                 LYS         A      106      93.803      -53.181       68.822    1.00 20.00             C  
ATOM          485      CE                 LYS         A      106      93.277      -53.862       70.057    1.00 20.00             C  
ATOM          486      NZ                 LYS         A      106      92.888      -52.848       71.077    1.00 20.00             N  
ATOM          487      N                  SER         A      107      93.891      -52.779       63.309    1.00 20.00             N  
ATOM          488      CA                 SER         A      107      94.351      -52.001       62.191    1.00 20.00             C  
ATOM          489      C                  SER         A      107      93.466      -50.779       62.027    1.00 20.00             C  
ATOM          490      O                  SER         A      107      92.319      -50.758       62.470    1.00 20.00             O  
ATOM          491      CB                 SER         A      107      94.375      -52.844       60.919    1.00 20.00             C  
ATOM          492      OG                 SER         A      107      95.041      -52.156       59.881    1.00 20.00             O  
ATOM          493      N                  CYS         A      108      94.047      -49.734       61.460    1.00 20.00             N  
ATOM          494      CA                 CYS         A      108      93.358      -48.485       61.213    1.00 20.00             C  
ATOM          495      C                  CYS         A      108      94.140      -47.775       60.127    1.00 20.00             C  
ATOM          496      O                  CYS         A      108      95.333      -48.022       59.953    1.00 20.00             O  
ATOM          497      CB                 CYS         A      108      93.323      -47.641       62.483    1.00 20.00             C  
ATOM          498      SG                 CYS         A      108      94.899      -47.489       63.307    1.00 20.00             S  
ATOM          499      N                  VAL         A      109      93.458      -46.938       59.361    1.00 20.00             N  
ATOM          500      CA                 VAL         A      109      94.104      -46.197       58.297    1.00 20.00             C  
ATOM          501      C                  VAL         A      109      93.989      -44.765       58.722    1.00 20.00             C  
ATOM          502      O                  VAL         A      109      92.920      -44.167       58.626    1.00 20.00             O  
ATOM          503      CB                 VAL         A      109      93.393      -46.364       56.955    1.00 20.00             C  
ATOM          504      CG1                VAL         A      109      94.117      -45.579       55.893    1.00 20.00             C  
ATOM          505      CG2                VAL         A      109      93.347      -47.812       56.571    1.00 20.00             C  
ATOM          506      N                  THR         A      110      95.093      -44.224       59.211    1.00 20.00             N  
ATOM          507      CA                 THR         A      110      95.112      -42.862       59.691    1.00 20.00             C  
ATOM          508      C                  THR         A      110      96.360      -42.126       59.255    1.00 20.00             C  
ATOM          509      O                  THR         A      110      97.314      -42.746       58.809    1.00 20.00             O  
ATOM          510      CB                 THR         A      110      94.930      -42.850       61.216    1.00 20.00             C  
ATOM          511      OG1                THR         A      110      93.607      -43.335       61.525    1.00 20.00             O  
ATOM          512      CG2                THR         A      110      95.101      -41.448       61.763    1.00 20.00             C  
ATOM          513      N                  GLU         A      111      96.335      -40.802       59.341    1.00 20.00             N  
ATOM          514      CA                 GLU         A      111      97.462      -39.997       58.910    1.00 20.00             C  
ATOM          515      C                  GLU         A      111      98.804      -40.506       59.373    1.00 20.00             C  
ATOM          516      O                  GLU         A      111      98.938      -41.033       60.482    1.00 20.00             O  
ATOM          517      CB                 GLU         A      111      97.250      -38.543       59.295    1.00 20.00             C  
ATOM          518      CG                 GLU         A      111      96.120      -37.922       58.510    1.00 20.00             C  
ATOM          519      CD                 GLU         A      111      95.075      -37.282       59.402    1.00 20.00             C  
ATOM          520      OE1                GLU         A      111      94.468      -38.013       60.232    1.00 20.00             O  
ATOM          521      OE2                GLU         A      111      94.861      -36.048       59.270    1.00 20.00             O  
ATOM          522      N                  THR         A      112      99.779      -40.401       58.476    1.00 20.00             N  
ATOM          523      CA                 THR         A      112     101.125      -40.874       58.737    1.00 20.00             C  
ATOM          524      C                  THR         A      112     101.594      -40.337       60.078    1.00 20.00             C  
ATOM          525      O                  THR         A      112     101.612      -39.135       60.326    1.00 20.00             O  
ATOM          526      CB                 THR         A      112     102.066      -40.566       57.572    1.00 20.00             C  
ATOM          527      OG1                THR         A      112     101.452      -40.994       56.341    1.00 20.00             O  
ATOM          528      CG2                THR         A      112     103.359      -41.331       57.753    1.00 20.00             C  
ATOM          529      N                  GLN         A      113     101.934      -41.276       60.948    1.00 20.00             N  
ATOM          530      CA                 GLN         A      113     102.305      -41.003       62.324    1.00 20.00             C  
ATOM          531      C                  GLN         A      113     103.786      -40.926       62.641    1.00 20.00             C  
ATOM          532      O                  GLN         A      113     104.630      -41.457       61.918    1.00 20.00             O  
ATOM          533      CB                 GLN         A      113     101.643      -42.056       63.218    1.00 20.00             C  
ATOM          534      CG                 GLN         A      113     100.976      -41.513       64.477    1.00 20.00             C  
ATOM          535      CD                 GLN         A      113      99.826      -40.538       64.194    1.00 20.00             C  
ATOM          536      OE1                GLN         A      113      99.259      -39.963       65.120    1.00 20.00             O  
ATOM          537      NE2                GLN         A      113      99.494      -40.351       62.923    1.00 20.00             N  
ATOM          538      N                  THR         A      114     104.080      -40.291       63.766    1.00 20.00             N  
ATOM          539      CA                 THR         A      114     105.446      -40.133       64.229    1.00 20.00             C  
ATOM          540      C                  THR         A      114     105.792      -41.336       65.096    1.00 20.00             C  
ATOM          541      O                  THR         A      114     106.891      -41.883       65.025    1.00 20.00             O  
ATOM          542      CB                 THR         A      114     105.594      -38.858       65.079    1.00 20.00             C  
ATOM          543      OG1                THR         A      114     104.926      -37.766       64.428    1.00 20.00             O  
ATOM          544      CG2                THR         A      114     107.065      -38.511       65.254    1.00 20.00             C  
ATOM          545      N                  THR         A      115     104.822      -41.751       65.897    1.00 20.00             N  
ATOM          546      CA                 THR         A      115     104.990      -42.874       66.795    1.00 20.00             C  
ATOM          547      C                  THR         A      115     103.839      -43.842       66.533    1.00 20.00             C  
ATOM          548      O                  THR         A      115     102.817      -43.807       67.210    1.00 20.00             O  
ATOM          549      CB                 THR         A      115     104.973      -42.388       68.255    1.00 20.00             C  
ATOM          550      OG1                THR         A      115     105.506      -41.055       68.313    1.00 20.00             O  
ATOM          551      CG2                THR         A      115     105.817      -43.301       69.127    1.00 20.00             C  
ATOM          552      N                  ALA         A      116     104.015      -44.655       65.495    1.00 20.00             N  
ATOM          553      CA                 ALA         A      116     103.047      -45.652       65.027    1.00 20.00             C  
ATOM          554      C                  ALA         A      116     101.871      -46.039       65.926    1.00 20.00             C  
ATOM          555      O                  ALA         A      116     100.718      -45.924       65.522    1.00 20.00             O  
ATOM          556      CB                 ALA         A      116     103.775      -46.895       64.553    1.00 20.00             C  
ATOM          557      N                  ALA         A      117     102.160      -46.467       67.149    1.00 20.00             N  
ATOM          558      CA                 ALA         A      117     101.118      -46.875       68.082    1.00 20.00             C  
ATOM          559      C                  ALA         A      117     100.042      -45.819       68.333    1.00 20.00             C  
ATOM          560      O                  ALA         A      117      98.902      -46.153       68.631    1.00 20.00             O  
ATOM          561      CB                 ALA         A      117     101.729      -47.298       69.384    1.00 20.00             C  
ATOM          562      N                  ALA         A      118     100.413      -44.553       68.221    1.00 20.00             N  
ATOM          563      CA                 ALA         A      118      99.493      -43.448       68.424    1.00 20.00             C  
ATOM          564      C                  ALA         A      118      98.350      -43.449       67.413    1.00 20.00             C  
ATOM          565      O                  ALA         A      118      97.286      -42.893       67.673    1.00 20.00             O  
ATOM          566      CB                 ALA         A      118     100.239      -42.139       68.372    1.00 20.00             C  
ATOM          567      N                  SER         A      119      98.556      -44.103       66.277    1.00 20.00             N  
ATOM          568      CA                 SER         A      119      97.535      -44.181       65.249    1.00 20.00             C  
ATOM          569      C                  SER         A      119      96.210      -44.563       65.895    1.00 20.00             C  
ATOM          570      O                  SER         A      119      95.185      -43.934       65.650    1.00 20.00             O  
ATOM          571      CB                 SER         A      119      97.909      -45.242       64.221    1.00 20.00             C  
ATOM          572      OG                 SER         A      119      98.031      -46.522       64.826    1.00 20.00             O  
ATOM          573      N                  PHE         A      120      96.264      -45.555       66.772    1.00 20.00             N  
ATOM          574      CA                 PHE         A      120      95.087      -46.059       67.455    1.00 20.00             C  
ATOM          575      C                  PHE         A      120      94.362      -45.081       68.374    1.00 20.00             C  
ATOM          576      O                  PHE         A      120      93.161      -45.207       68.605    1.00 20.00             O  
ATOM          577      CB                 PHE         A      120      95.433      -47.349       68.192    1.00 20.00             C  
ATOM          578      CG                 PHE         A      120      95.820      -48.462       67.277    1.00 20.00             C  
ATOM          579      CD1                PHE         A      120      94.850      -49.223       66.642    1.00 20.00             C  
ATOM          580      CD2                PHE         A      120      97.153      -48.731       67.013    1.00 20.00             C  
ATOM          581      CE1                PHE         A      120      95.200      -50.213       65.738    1.00 20.00             C  
ATOM          582      CE2                PHE         A      120      97.513      -49.719       66.110    1.00 20.00             C  
ATOM          583      CZ                 PHE         A      120      96.534      -50.468       65.479    1.00 20.00             C  
ATOM          584      N                  GLN         A      121      95.080      -44.092       68.882    1.00 20.00             N  
ATOM          585      CA                 GLN         A      121      94.480      -43.099       69.759    1.00 20.00             C  
ATOM          586      C                  GLN         A      121      93.822      -41.997       68.950    1.00 20.00             C  
ATOM          587      O                  GLN         A      121      93.094      -41.167       69.487    1.00 20.00             O  
ATOM          588      CB                 GLN         A      121      95.549      -42.483       70.645    1.00 20.00             C  
ATOM          589      CG                 GLN         A      121      96.342      -43.487       71.433    1.00 20.00             C  
ATOM          590      CD                 GLN         A      121      97.463      -42.839       72.199    1.00 20.00             C  
ATOM          591      OE1                GLN         A      121      98.103      -41.902       71.718    1.00 20.00             O  
ATOM          592      NE2                GLN         A      121      97.714      -43.338       73.395    1.00 20.00             N  
ATOM          593      N                  VAL         A      122      94.086      -41.996       67.652    1.00 20.00             N  
ATOM          594      CA                 VAL         A      122      93.558      -40.983       66.759    1.00 20.00             C  
ATOM          595      C                  VAL         A      122      92.565      -41.553       65.752    1.00 20.00             C  
ATOM          596      O                  VAL         A      122      91.619      -40.880       65.352    1.00 20.00             O  
ATOM          597      CB                 VAL         A      122      94.715      -40.301       66.014    1.00 20.00             C  
ATOM          598      CG1                VAL         A      122      94.191      -39.257       65.043    1.00 20.00             C  
ATOM          599      CG2                VAL         A      122      95.673      -39.680       67.013    1.00 20.00             C  
ATOM          600      N                  ALA         A      123      92.780      -42.800       65.359    1.00 20.00             N  
ATOM          601      CA                 ALA         A      123      91.939      -43.491       64.386    1.00 20.00             C  
ATOM          602      C                  ALA         A      123      90.444      -43.334       64.609    1.00 20.00             C  
ATOM          603      O                  ALA         A      123      89.918      -43.737       65.648    1.00 20.00             O  
ATOM          604      CB                 ALA         A      123      92.311      -44.965       64.337    1.00 20.00             C  
ATOM          605      N                  LEU         A      124      89.768      -42.781       63.601    1.00 20.00             N  
ATOM          606      CA                 LEU         A      124      88.325      -42.558       63.649    1.00 20.00             C  
ATOM          607      C                  LEU         A      124      87.559      -43.868       63.614    1.00 20.00             C  
ATOM          608      O                  LEU         A      124      86.344      -43.886       63.786    1.00 20.00             O  
ATOM          609      CB                 LEU         A      124      87.887      -41.665       62.496    1.00 20.00             C  
ATOM          610      CG                 LEU         A      124      88.571      -40.300       62.506    1.00 20.00             C  
ATOM          611      CD1                LEU         A      124      87.904      -39.360       61.520    1.00 20.00             C  
ATOM          612      CD2                LEU         A      124      88.499      -39.730       63.895    1.00 20.00             C  
ATOM          613      N                  ALA         A      125      88.286      -44.952       63.356    1.00 20.00             N  
ATOM          614      CA                 ALA         A      125      87.739      -46.303       63.298    1.00 20.00             C  
ATOM          615      C                  ALA         A      125      88.898      -47.295       63.277    1.00 20.00             C  
ATOM          616      O                  ALA         A      125      89.899      -47.080       62.598    1.00 20.00             O  
ATOM          617      CB                 ALA         A      125      86.882      -46.479       62.066    1.00 20.00             C  
ATOM          618      N                  VAL         A      126      88.763      -48.365       64.048    1.00 20.00             N  
ATOM          619      CA                 VAL         A      126      89.795      -49.386       64.141    1.00 20.00             C  
ATOM          620      C                  VAL         A      126      89.142      -50.745       63.941    1.00 20.00             C  
ATOM          621      O                  VAL         A      126      87.995      -50.937       64.334    1.00 20.00             O  
ATOM          622      CB                 VAL         A      126      90.450      -49.379       65.532    1.00 20.00             C  
ATOM          623      CG1                VAL         A      126      91.479      -50.479       65.641    1.00 20.00             C  
ATOM          624      CG2                VAL         A      126      91.075      -48.035       65.817    1.00 20.00             C  
ATOM          625      N                  ALA         A      127      89.877      -51.684       63.352    1.00 20.00             N  
ATOM          626      CA                 ALA         A      127      89.370      -53.028       63.111    1.00 20.00             C  
ATOM          627      C                  ALA         A      127      89.996      -53.986       64.109    1.00 20.00             C  
ATOM          628      O                  ALA         A      127      91.218      -54.065       64.218    1.00 20.00             O  
ATOM          629      CB                 ALA         A      127      89.674      -53.463       61.690    1.00 20.00             C  
ATOM          630      N                  ASP         A      128      89.144      -54.668       64.866    1.00 20.00             N  
ATOM          631      CA                 ASP         A      128      89.558      -55.620       65.891    1.00 20.00             C  
ATOM          632      C                  ASP         A      128      89.054      -56.980       65.467    1.00 20.00             C  
ATOM          633      O                  ASP         A      128      88.205      -57.093       64.584    1.00 20.00             O  
ATOM          634      CB                 ASP         A      128      88.891      -55.259       67.217    1.00 20.00             C  
ATOM          635      CG                 ASP         A      128      89.866      -55.181       68.366    1.00 20.00             C  
ATOM          636      OD1                ASP         A      128      90.906      -55.877       68.319    1.00 20.00             O  
ATOM          637      OD2                ASP         A      128      89.588      -54.425       69.335    1.00 20.00             O  
ATOM          638      N                  ASN         A      129      89.571      -58.026       66.087    1.00 20.00             N  
ATOM          639      CA                 ASN         A      129      89.109      -59.365       65.762    1.00 20.00             C  
ATOM          640      C                  ASN         A      129      88.350      -59.858       66.984    1.00 20.00             C  
ATOM          641      O                  ASN         A      129      87.578      -60.825       66.924    1.00 20.00             O  
ATOM          642      CB                 ASN         A      129      90.262      -60.295       65.361    1.00 20.00             C  
ATOM          643      CG                 ASN         A      129      91.443      -60.190       66.287    1.00 20.00             C  
ATOM          644      OD1                ASN         A      129      91.562      -59.241       67.059    1.00 20.00             O  
ATOM          645      ND2                ASN         A      129      92.323      -61.166       66.215    1.00 20.00             N  
ATOM          646      N                  SER         A      130      88.512      -59.112       68.070    1.00 20.00             N  
ATOM          647      CA                 SER         A      130      87.847      -59.400       69.322    1.00 20.00             C  
ATOM          648      C                  SER         A      130      86.388      -58.955       69.234    1.00 20.00             C  
ATOM          649      O                  SER         A      130      85.586      -59.269       70.113    1.00 20.00             O  
ATOM          650      CB                 SER         A      130      88.551      -58.653       70.456    1.00 20.00             C  
ATOM          651      OG                 SER         A      130      88.656      -57.271       70.164    1.00 20.00             O  
ATOM          652      N                  LYS         A      131      86.047      -58.241       68.163    1.00 20.00             N  
ATOM          653      CA                 LYS         A      131      84.684      -57.745       67.971    1.00 20.00             C  
ATOM          654      C                  LYS         A      131      83.958      -58.505       66.869    1.00 20.00             C  
ATOM          655      O                  LYS         A      131      84.591      -59.036       65.954    1.00 20.00             O  
ATOM          656      CB                 LYS         A      131      84.706      -56.252       67.637    1.00 20.00             C  
ATOM          657      CG                 LYS         A      131      85.577      -55.414       68.562    1.00 20.00             C  
ATOM          658      CD                 LYS         A      131      84.997      -55.269       69.964    1.00 20.00             C  
ATOM          659      CE                 LYS         A      131      85.970      -54.517       70.888    1.00 20.00             C  
ATOM          660      NZ                 LYS         A      131      85.259      -53.683       71.907    1.00 20.00             N  
ATOM          661      N                  ASP         A      132      82.634      -58.556       66.970    1.00 20.00             N  
ATOM          662      CA                 ASP         A      132      81.781      -59.250       65.997    1.00 20.00             C  
ATOM          663      C                  ASP         A      132      82.078      -58.906       64.538    1.00 20.00             C  
ATOM          664      O                  ASP         A      132      81.918      -59.759       63.650    1.00 20.00             O  
ATOM          665      CB                 ASP         A      132      80.295      -59.006       66.310    1.00 20.00             C  
ATOM          666      CG                 ASP         A      132      79.658      -60.165       67.101    1.00 20.00             C  
ATOM          667      OD1                ASP         A      132      80.389      -60.883       67.835    1.00 20.00             O  
ATOM          668      OD2                ASP         A      132      78.430      -60.387       66.968    1.00 20.00             O  
ATOM          669      N                  VAL         A      133      82.574      -57.686       64.315    1.00 20.00             N  
ATOM          670      CA                 VAL         A      133      82.913      -57.197       62.971    1.00 20.00             C  
ATOM          671      C                  VAL         A      133      84.399      -56.786       62.899    1.00 20.00             C  
ATOM          672      O                  VAL         A      133      84.915      -56.098       63.795    1.00 20.00             O  
ATOM          673      CB                 VAL         A      133      82.002      -55.993       62.564    1.00 20.00             C  
ATOM          674      CG1                VAL         A      133      82.034      -55.776       61.037    1.00 20.00             C  
ATOM          675      CG2                VAL         A      133      80.567      -56.207       63.068    1.00 20.00             C  
ATOM          676      N                  VAL         A      134      85.059      -57.171       61.807    1.00 20.00             N  
ATOM          677      CA                 VAL         A      134      86.487      -56.885       61.615    1.00 20.00             C  
ATOM          678      C                  VAL         A      134      86.738      -55.810       60.558    1.00 20.00             C  
ATOM          679      O                  VAL         A      134      87.656      -55.930       59.742    1.00 20.00             O  
ATOM          680      CB                 VAL         A      134      87.250      -58.162       61.191    1.00 20.00             C  
ATOM          681      CG1                VAL         A      134      88.736      -58.004       61.442    1.00 20.00             C  
ATOM          682      CG2                VAL         A      134      86.701      -59.372       61.924    1.00 20.00             C  
ATOM          683      N                  ALA         A      135      85.945      -54.749       60.588    1.00 20.00             N  
ATOM          684      CA                 ALA         A      135      86.091      -53.690       59.610    1.00 20.00             C  
ATOM          685      C                  ALA         A      135      86.309      -52.325       60.223    1.00 20.00             C  
ATOM          686      O                  ALA         A      135      86.169      -52.138       61.425    1.00 20.00             O  
ATOM          687      CB                 ALA         A      135      84.879      -53.659       58.704    1.00 20.00             C  
ATOM          688      N                  ALA         A      136      86.652      -51.377       59.366    1.00 20.00             N  
ATOM          689      CA                 ALA         A      136      86.865      -50.000       59.749    1.00 20.00             C  
ATOM          690      C                  ALA         A      136      86.213      -49.279       58.576    1.00 20.00             C  
ATOM          691      O                  ALA         A      136      86.586      -49.501       57.436    1.00 20.00             O  
ATOM          692      CB                 ALA         A      136      88.349      -49.683       59.811    1.00 20.00             C  
ATOM          693      N                  MET         A      137      85.167      -48.510       58.847    1.00 20.00             N  
ATOM          694      CA                 MET         A      137      84.487      -47.814       57.780    1.00 20.00             C  
ATOM          695      C                  MET         A      137      84.845      -46.378       57.925    1.00 20.00             C  
ATOM          696      O                  MET         A      137      84.828      -45.815       59.025    1.00 20.00             O  
ATOM          697      CB                 MET         A      137      82.974      -48.021       57.811    1.00 20.00             C  
ATOM          698      CG                 MET         A      137      82.411      -48.735       56.568    1.00 20.00             C  
ATOM          699      SD                 MET         A      137      82.579      -47.824       54.983    1.00 20.00             S  
ATOM          700      CE                 MET         A      137      81.037      -48.274       54.153    1.00 20.00             C  
ATOM          701      N                  TYR         A      138      85.217      -45.761       56.818    1.00 20.00             N  
ATOM          702      CA                 TYR         A      138      85.561      -44.378       56.973    1.00 20.00             C  
ATOM          703      C                  TYR         A      138      84.628      -43.405       56.350    1.00 20.00             C  
ATOM          704      O                  TYR         A      138      84.996      -42.774       55.369    1.00 20.00             O  
ATOM          705      CB                 TYR         A      138      87.018      -44.155       56.592    1.00 20.00             C  
ATOM          706      CG                 TYR         A      138      87.935      -44.857       57.547    1.00 20.00             C  
ATOM          707      CD1                TYR         A      138      88.343      -44.259       58.735    1.00 20.00             C  
ATOM          708      CD2                TYR         A      138      88.412      -46.120       57.254    1.00 20.00             C  
ATOM          709      CE1                TYR         A      138      89.216      -44.910       59.602    1.00 20.00             C  
ATOM          710      CE2                TYR         A      138      89.279      -46.776       58.107    1.00 20.00             C  
ATOM          711      CZ                 TYR         A      138      89.682      -46.170       59.271    1.00 20.00             C  
ATOM          712      OH                 TYR         A      138      90.593      -46.824       60.060    1.00 20.00             O  
ATOM          713      N                  PRO         A      139      83.355      -43.391       56.744    1.00 20.00             N  
ATOM          714      CA                 PRO         A      139      82.623      -42.360       56.043    1.00 20.00             C  
ATOM          715      C                  PRO         A      139      83.243      -40.968       56.254    1.00 20.00             C  
ATOM          716      O                  PRO         A      139      84.152      -40.946       57.005    1.00 20.00             O  
ATOM          717      CB                 PRO         A      139      81.273      -42.369       56.676    1.00 20.00             C  
ATOM          718      CG                 PRO         A      139      81.082      -43.763       57.180    1.00 20.00             C  
ATOM          719      CD                 PRO         A      139      82.433      -44.345       57.461    1.00 20.00             C  
ATOM          720      N                  GLU         A      140      82.465      -39.935       56.054    1.00 20.00             N  
ATOM          721      CA                 GLU         A      140      83.001      -38.540       56.017    1.00 20.00             C  
ATOM          722      C                  GLU         A      140      84.497      -38.094       56.329    1.00 20.00             C  
ATOM          723      O                  GLU         A      140      84.845      -36.967       55.992    1.00 20.00             O  
ATOM          724      CB                 GLU         A      140      81.931      -37.620       56.568    1.00 20.00             C  
ATOM          725      CG                 GLU         A      140      80.894      -37.527       55.423    1.00 20.00             C  
ATOM          726      CD                 GLU         A      140      80.264      -36.160       55.240    1.00 20.00             C  
ATOM          727      OE1                GLU         A      140      80.640      -35.227       55.997    1.00 20.00             O  
ATOM          728      OE2                GLU         A      140      79.404      -35.994       54.325    1.00 20.00             O  
ATOM          729      N                  ALA         A      141      85.367      -39.016       56.647    1.00 20.00             N  
ATOM          730      CA                 ALA         A      141      86.741      -38.755       56.994    1.00 20.00             C  
ATOM          731      C                  ALA         A      141      87.783      -38.490       55.885    1.00 20.00             C  
ATOM          732      O                  ALA         A      141      88.784      -37.863       56.179    1.00 20.00             O  
ATOM          733      CB                 ALA         A      141      87.260      -39.821       57.924    1.00 20.00             C  
ATOM          734      N                  PHE         A      142      87.612      -38.987       54.660    1.00 20.00             N  
ATOM          735      CA                 PHE         A      142      88.612      -38.735       53.613    1.00 20.00             C  
ATOM          736      C                  PHE         A      142      87.920      -38.268       52.337    1.00 20.00             C  
ATOM          737      O                  PHE         A      142      88.454      -38.405       51.228    1.00 20.00             O  
ATOM          738      CB                 PHE         A      142      89.422      -39.994       53.270    1.00 20.00             C  
ATOM          739      CG                 PHE         A      142      90.189      -40.579       54.412    1.00 20.00             C  
ATOM          740      CD1                PHE         A      142      90.917      -39.773       55.260    1.00 20.00             C  
ATOM          741      CD2                PHE         A      142      90.196      -41.957       54.630    1.00 20.00             C  
ATOM          742      CE1                PHE         A      142      91.654      -40.317       56.306    1.00 20.00             C  
ATOM          743      CE2                PHE         A      142      90.927      -42.512       55.670    1.00 20.00             C  
ATOM          744      CZ                 PHE         A      142      91.652      -41.690       56.510    1.00 20.00             C  
ATOM          745      N                  LYS         A      143      86.749      -37.672       52.514    1.00 20.00             N  
ATOM          746      CA                 LYS         A      143      85.921      -37.251       51.398    1.00 20.00             C  
ATOM          747      C                  LYS         A      143      86.475      -36.428       50.229    1.00 20.00             C  
ATOM          748      O                  LYS         A      143      86.110      -36.680       49.080    1.00 20.00             O  
ATOM          749      CB                 LYS         A      143      84.604      -36.655       51.915    1.00 20.00             C  
ATOM          750      CG                 LYS         A      143      83.392      -37.127       51.116    1.00 20.00             C  
ATOM          751      CD                 LYS         A      143      82.076      -36.748       51.762    1.00 20.00             C  
ATOM          752      CE                 LYS         A      143      81.106      -36.193       50.718    1.00 20.00             C  
ATOM          753      NZ                 LYS         A      143      79.808      -35.674       51.282    1.00 20.00             N  
ATOM          754      N                  GLY         A      144      87.364      -35.474       50.481    1.00 20.00             N  
ATOM          755      CA                 GLY         A      144      87.853      -34.661       49.370    1.00 20.00             C  
ATOM          756      C                  GLY         A      144      89.235      -34.934       48.815    1.00 20.00             C  
ATOM          757      O                  GLY         A      144      89.690      -34.244       47.904    1.00 20.00             O  
ATOM          758      N                  ILE         A      145      89.866      -35.980       49.323    1.00 20.00             N  
ATOM          759      CA                 ILE         A      145      91.216      -36.354       48.951    1.00 20.00             C  
ATOM          760      C                  ILE         A      145      91.366      -36.893       47.531    1.00 20.00             C  
ATOM          761      O                  ILE         A      145      90.408      -37.332       46.902    1.00 20.00             O  
ATOM          762      CB                 ILE         A      145      91.763      -37.348       50.007    1.00 20.00             C  
ATOM          763      CG1                ILE         A      145      91.884      -36.621       51.342    1.00 20.00             C  
ATOM          764      CG2                ILE         A      145      93.099      -37.924       49.613    1.00 20.00             C  
ATOM          765      CD1                ILE         A      145      92.022      -37.523       52.537    1.00 20.00             C  
ATOM          766      N                  THR         A      146      92.581      -36.762       47.020    1.00 20.00             N  
ATOM          767      CA                 THR         A      146      92.978      -37.225       45.697    1.00 20.00             C  
ATOM          768      C                  THR         A      146      93.601      -38.594       45.946    1.00 20.00             C  
ATOM          769      O                  THR         A      146      94.256      -38.783       46.969    1.00 20.00             O  
ATOM          770      CB                 THR         A      146      94.067      -36.280       45.157    1.00 20.00             C  
ATOM          771      OG1                THR         A      146      93.518      -34.978       44.954    1.00 20.00             O  
ATOM          772      CG2                THR         A      146      94.638      -36.746       43.886    1.00 20.00             C  
ATOM          773      N                  LEU         A      147      93.419      -39.544       45.028    1.00 20.00             N  
ATOM          774      CA                 LEU         A      147      94.008      -40.873       45.197    1.00 20.00             C  
ATOM          775      C                  LEU         A      147      95.488      -40.705       45.509    1.00 20.00             C  
ATOM          776      O                  LEU         A      147      96.041      -41.391       46.366    1.00 20.00             O  
ATOM          777      CB                 LEU         A      147      93.828      -41.725       43.939    1.00 20.00             C  
ATOM          778      CG                 LEU         A      147      92.473      -42.414       43.790    1.00 20.00             C  
ATOM          779      CD1                LEU         A      147      92.412      -43.141       42.462    1.00 20.00             C  
ATOM          780      CD2                LEU         A      147      92.255      -43.374       44.948    1.00 20.00             C  
ATOM          781      N                  GLU         A      148      96.083      -39.707       44.865    1.00 20.00             N  
ATOM          782      CA                 GLU         A      148      97.483      -39.360       45.038    1.00 20.00             C  
ATOM          783      C                  GLU         A      148      97.768      -39.009       46.498    1.00 20.00             C  
ATOM          784      O                  GLU         A      148      98.745      -39.486       47.074    1.00 20.00             O  
ATOM          785      CB                 GLU         A      148      97.819      -38.176       44.143    1.00 20.00             C  
ATOM          786      CG                 GLU         A      148      99.299      -37.922       43.972    1.00 20.00             C  
ATOM          787      CD                 GLU         A      148      99.573      -36.843       42.947    1.00 20.00             C  
ATOM          788      OE1                GLU         A      148      99.448      -37.157       41.749    1.00 20.00             O  
ATOM          789      OE2                GLU         A      148      99.880      -35.694       43.347    1.00 20.00             O  
ATOM          790      N                  GLN         A      149      96.904      -38.185       47.094    1.00 20.00             N  
ATOM          791      CA                 GLN         A      149      97.050      -37.782       48.493    1.00 20.00             C  
ATOM          792      C                  GLN         A      149      96.820      -38.950       49.438    1.00 20.00             C  
ATOM          793      O                  GLN         A      149      97.439      -39.024       50.489    1.00 20.00             O  
ATOM          794      CB                 GLN         A      149      96.072      -36.672       48.844    1.00 20.00             C  
ATOM          795      CG                 GLN         A      149      96.283      -35.388       48.116    1.00 20.00             C  
ATOM          796      CD                 GLN         A      149      95.169      -34.426       48.404    1.00 20.00             C  
ATOM          797      OE1                GLN         A      149      94.991      -34.002       49.524    1.00 20.00             O  
ATOM          798      NE2                GLN         A      149      94.401      -34.118       47.394    1.00 20.00             N  
ATOM          799      N                  LEU         A      150      95.911      -39.849       49.072    1.00 20.00             N  
ATOM          800      CA                 LEU         A      150      95.626      -41.020       49.897    1.00 20.00             C  
ATOM          801      C                  LEU         A      150      96.939      -41.780       50.052    1.00 20.00             C  
ATOM          802      O                  LEU         A      150      97.300      -42.194       51.148    1.00 20.00             O  
ATOM          803      CB                 LEU         A      150      94.582      -41.927       49.227    1.00 20.00             C  
ATOM          804      CG                 LEU         A      150      94.096      -43.132       50.036    1.00 20.00             C  
ATOM          805      CD1                LEU         A      150      93.152      -42.668       51.120    1.00 20.00             C  
ATOM          806      CD2                LEU         A      150      93.403      -44.115       49.136    1.00 20.00             C  
ATOM          807      N                  ALA         A      151      97.667      -41.897       48.943    1.00 20.00             N  
ATOM          808      CA                 ALA         A      151      98.948      -42.589       48.903    1.00 20.00             C  
ATOM          809      C                  ALA         A      151     100.118      -41.810       49.511    1.00 20.00             C  
ATOM          810      O                  ALA         A      151     101.218      -42.346       49.628    1.00 20.00             O  
ATOM          811      CB                 ALA         A      151      99.273      -42.984       47.473    1.00 20.00             C  
ATOM          812      N                  ALA         A      152      99.887      -40.569       49.927    1.00 20.00             N  
ATOM          813      CA                 ALA         A      152     100.955      -39.765       50.501    1.00 20.00             C  
ATOM          814      C                  ALA         A      152     100.675      -39.308       51.924    1.00 20.00             C  
ATOM          815      O                  ALA         A      152     101.476      -39.542       52.828    1.00 20.00             O  
ATOM          816      CB                 ALA         A      152     101.239      -38.563       49.613    1.00 20.00             C  
ATOM          817      N                  ASP         A      153      99.530      -38.670       52.116    1.00 20.00             N  
ATOM          818      CA                 ASP         A      153      99.138      -38.141       53.414    1.00 20.00             C  
ATOM          819      C                  ASP         A      153      98.833      -39.116       54.551    1.00 20.00             C  
ATOM          820      O                  ASP         A      153      99.089      -38.796       55.719    1.00 20.00             O  
ATOM          821      CB                 ASP         A      153      98.023      -37.111       53.236    1.00 20.00             C  
ATOM          822      CG                 ASP         A      153      98.503      -35.860       52.524    1.00 20.00             C  
ATOM          823      OD1                ASP         A      153      99.611      -35.913       51.940    1.00 20.00             O  
ATOM          824      OD2                ASP         A      153      97.815      -34.818       52.544    1.00 20.00             O  
ATOM          825      N                  LEU         A      154      98.359      -40.318       54.233    1.00 20.00             N  
ATOM          826      CA                 LEU         A      154      98.049      -41.297       55.276    1.00 20.00             C  
ATOM          827      C                  LEU         A      154      98.640      -42.696       55.082    1.00 20.00             C  
ATOM          828      O                  LEU         A      154      99.026      -43.068       53.978    1.00 20.00             O  
ATOM          829      CB                 LEU         A      154      96.535      -41.376       55.498    1.00 20.00             C  
ATOM          830      CG                 LEU         A      154      95.637      -41.496       54.264    1.00 20.00             C  
ATOM          831      CD1                LEU         A      154      94.667      -42.616       54.444    1.00 20.00             C  
ATOM          832      CD2                LEU         A      154      94.902      -40.218       54.003    1.00 20.00             C  
ATOM          833      N                  THR         A      155      98.729      -43.450       56.180    1.00 20.00             N  
ATOM          834      CA                 THR         A      155      99.268      -44.819       56.180    1.00 20.00             C  
ATOM          835      C                  THR         A      155      98.404      -45.854       56.927    1.00 20.00             C  
ATOM          836      O                  THR         A      155      97.418      -45.504       57.580    1.00 20.00             O  
ATOM          837      CB                 THR         A      155     100.732      -44.891       56.724    1.00 20.00             C  
ATOM          838      OG1                THR         A      155     100.881      -44.074       57.890    1.00 20.00             O  
ATOM          839      CG2                THR         A      155     101.719      -44.442       55.663    1.00 20.00             C  
ATOM          840      N                  ILE         A      156      98.748      -47.133       56.765    1.00 20.00             N  
ATOM          841      CA                 ILE         A      156      98.035      -48.240       57.404    1.00 20.00             C  
ATOM          842      C                  ILE         A      156      98.914      -48.787       58.522    1.00 20.00             C  
ATOM          843      O                  ILE         A      156     100.113      -48.937       58.335    1.00 20.00             O  
ATOM          844      CB                 ILE         A      156      97.752      -49.395       56.388    1.00 20.00             C  
ATOM          845      CG1                ILE         A      156      96.730      -48.959       55.337    1.00 20.00             C  
ATOM          846      CG2                ILE         A      156      97.248      -50.629       57.101    1.00 20.00             C  
ATOM          847      CD1                ILE         A      156      96.452      -50.003       54.271    1.00 20.00             C  
ATOM          848      N                  TYR         A      157      98.331      -49.058       59.686    1.00 20.00             N  
ATOM          849      CA                 TYR         A      157      99.093      -49.605       60.809    1.00 20.00             C  
ATOM          850      C                  TYR         A      157      98.495      -50.918       61.283    1.00 20.00             C  
ATOM          851      O                  TYR         A      157      97.273      -51.068       61.316    1.00 20.00             O  
ATOM          852      CB                 TYR         A      157      99.152      -48.617       61.975    1.00 20.00             C  
ATOM          853      CG                 TYR         A      157      99.883      -47.344       61.651    1.00 20.00             C  
ATOM          854      CD1                TYR         A      157     101.271      -47.309       61.595    1.00 20.00             C  
ATOM          855      CD2                TYR         A      157      99.189      -46.188       61.358    1.00 20.00             C  
ATOM          856      CE1                TYR         A      157     101.943      -46.152       61.258    1.00 20.00             C  
ATOM          857      CE2                TYR         A      157      99.849      -45.029       61.024    1.00 20.00             C  
ATOM          858      CZ                 TYR         A      157     101.228      -45.019       60.968    1.00 20.00             C  
ATOM          859      OH                 TYR         A      157     101.883      -43.868       60.608    1.00 20.00             O  
ATOM          860      N                  LEU         A      158      99.358      -51.839       61.706    1.00 20.00             N  
ATOM          861      CA                 LEU         A      158      98.911      -53.153       62.149    1.00 20.00             C  
ATOM          862      C                  LEU         A      158      99.563      -53.611       63.452    1.00 20.00             C  
ATOM          863      O                  LEU         A      158     100.783      -53.647       63.574    1.00 20.00             O  
ATOM          864      CB                 LEU         A      158      99.189      -54.172       61.039    1.00 20.00             C  
ATOM          865      CG                 LEU         A      158      98.215      -55.315       60.748    1.00 20.00             C  
ATOM          866      CD1                LEU         A      158      98.531      -55.873       59.382    1.00 20.00             C  
ATOM          867      CD2                LEU         A      158      98.309      -56.398       61.790    1.00 20.00             C  
ATOM          868      N                  TYR         A      159      98.730      -53.948       64.428    1.00 20.00             N  
ATOM          869      CA                 TYR         A      159      99.197      -54.426       65.720    1.00 20.00             C  
ATOM          870      C                  TYR         A      159      98.732      -55.862       65.878    1.00 20.00             C  
ATOM          871      O                  TYR         A      159      97.683      -56.254       65.361    1.00 20.00             O  
ATOM          872      CB                 TYR         A      159      98.613      -53.579       66.859    1.00 20.00             C  
ATOM          873      CG                 TYR         A      159      98.906      -54.104       68.255    1.00 20.00             C  
ATOM          874      CD1                TYR         A      159      98.089      -55.071       68.855    1.00 20.00             C  
ATOM          875      CD2                TYR         A      159      99.993      -53.634       68.976    1.00 20.00             C  
ATOM          876      CE1                TYR         A      159      98.355      -55.556       70.143    1.00 20.00             C  
ATOM          877      CE2                TYR         A      159     100.266      -54.107       70.266    1.00 20.00             C  
ATOM          878      CZ                 TYR         A      159      99.446      -55.068       70.843    1.00 20.00             C  
ATOM          879      OH                 TYR         A      159      99.721      -55.522       72.119    1.00 20.00             O  
ATOM          880      N                  SER         A      160      99.518      -56.636       66.610    1.00 20.00             N  
ATOM          881      CA                 SER         A      160      99.209      -58.025       66.894    1.00 20.00             C  
ATOM          882      C                  SER         A      160      99.916      -58.305       68.209    1.00 20.00             C  
ATOM          883      O                  SER         A      160     101.049      -57.868       68.422    1.00 20.00             O  
ATOM          884      CB                 SER         A      160      99.711      -58.947       65.777    1.00 20.00             C  
ATOM          885      OG                 SER         A      160     101.092      -58.747       65.521    1.00 20.00             O  
ATOM          886      N                  SER         A      161      99.185      -58.897       69.142    1.00 20.00             N  
ATOM          887      CA                 SER         A      161      99.736      -59.221       70.446    1.00 20.00             C  
ATOM          888      C                  SER         A      161     100.750      -60.341       70.287    1.00 20.00             C  
ATOM          889      O                  SER         A      161     101.679      -60.464       71.079    1.00 20.00             O  
ATOM          890      CB                 SER         A      161      98.616      -59.651       71.387    1.00 20.00             C  
ATOM          891      OG                 SER         A      161      97.727      -60.538       70.726    1.00 20.00             O  
ATOM          892      N                  ALA         A      162     100.555      -61.148       69.250    1.00 20.00             N  
ATOM          893      CA                 ALA         A      162     101.431      -62.267       68.958    1.00 20.00             C  
ATOM          894      C                  ALA         A      162     102.281      -61.932       67.741    1.00 20.00             C  
ATOM          895      O                  ALA         A      162     101.915      -61.076       66.936    1.00 20.00             O  
ATOM          896      CB                 ALA         A      162     100.609      -63.520       68.702    1.00 20.00             C  
ATOM          897      N                  ALA         A      163     103.420      -62.601       67.617    1.00 20.00             N  
ATOM          898      CA                 ALA         A      163     104.314      -62.365       66.499    1.00 20.00             C  
ATOM          899      C                  ALA         A      163     103.720      -62.970       65.236    1.00 20.00             C  
ATOM          900      O                  ALA         A      163     103.078      -64.025       65.281    1.00 20.00             O  
ATOM          901      CB                 ALA         A      163     105.677      -62.938       66.788    1.00 20.00             C  
ATOM          902      N                  LEU         A      164     103.932      -62.289       64.115    1.00 20.00             N  
ATOM          903      CA                 LEU         A      164     103.394      -62.723       62.840    1.00 20.00             C  
ATOM          904      C                  LEU         A      164     104.419      -63.108       61.804    1.00 20.00             C  
ATOM          905      O                  LEU         A      164     105.559      -62.639       61.815    1.00 20.00             O  
ATOM          906      CB                 LEU         A      164     102.504      -61.634       62.247    1.00 20.00             C  
ATOM          907      CG                 LEU         A      164     101.231      -61.337       63.022    1.00 20.00             C  
ATOM          908      CD1                LEU         A      164     100.454      -60.278       62.309    1.00 20.00             C  
ATOM          909      CD2                LEU         A      164     100.407      -62.605       63.152    1.00 20.00             C  
ATOM          910      N                  THR         A      165     103.975      -63.958       60.892    1.00 20.00             N  
ATOM          911      CA                 THR         A      165     104.784      -64.404       59.789    1.00 20.00             C  
ATOM          912      C                  THR         A      165     104.333      -63.553       58.615    1.00 20.00             C  
ATOM          913      O                  THR         A      165     103.229      -63.000       58.623    1.00 20.00             O  
ATOM          914      CB                 THR         A      165     104.509      -65.874       59.474    1.00 20.00             C  
ATOM          915      OG1                THR         A      165     104.766      -66.676       60.637    1.00 20.00             O  
ATOM          916      CG2                THR         A      165     105.399      -66.340       58.339    1.00 20.00             C  
ATOM          917      N                  GLU         A      166     105.209      -63.382       57.634    1.00 20.00             N  
ATOM          918      CA                 GLU         A      166     104.850      -62.597       56.468    1.00 20.00             C  
ATOM          919      C                  GLU         A      166     103.669      -63.336       55.865    1.00 20.00             C  
ATOM          920      O                  GLU         A      166     103.676      -64.572       55.786    1.00 20.00             O  
ATOM          921      CB                 GLU         A      166     106.002      -62.548       55.473    1.00 20.00             C  
ATOM          922      CG                 GLU         A      166     105.904      -61.408       54.466    1.00 20.00             C  
ATOM          923      CD                 GLU         A      166     106.867      -61.574       53.285    1.00 20.00             C  
ATOM          924      OE1                GLU         A      166     107.880      -62.314       53.423    1.00 20.00             O  
ATOM          925      OE2                GLU         A      166     106.607      -60.974       52.209    1.00 20.00             O  
ATOM          926      N                  GLY         A      167     102.625      -62.586       55.532    1.00 20.00             N  
ATOM          927      CA                 GLY         A      167     101.442      -63.186       54.947    1.00 20.00             C  
ATOM          928      C                  GLY         A      167     100.422      -63.802       55.892    1.00 20.00             C  
ATOM          929      O                  GLY         A      167      99.475      -64.435       55.430    1.00 20.00             O  
ATOM          930      N                  ASP         A      168     100.586      -63.618       57.195    1.00 20.00             N  
ATOM          931      CA                 ASP         A      168      99.630      -64.175       58.140    1.00 20.00             C  
ATOM          932      C                  ASP         A      168      98.312      -63.429       58.125    1.00 20.00             C  
ATOM          933      O                  ASP         A      168      97.237      -64.008       58.314    1.00 20.00             O  
ATOM          934      CB                 ASP         A      168     100.209      -64.174       59.552    1.00 20.00             C  
ATOM          935      CG                 ASP         A      168     100.953      -65.453       59.870    1.00 20.00             C  
ATOM          936      OD1                ASP         A      168     101.019      -66.335       58.980    1.00 20.00             O  
ATOM          937      OD2                ASP         A      168     101.471      -65.584       61.004    1.00 20.00             O  
ATOM          938      N                  VAL         A      169      98.406      -62.140       57.842    1.00 20.00             N  
ATOM          939      CA                 VAL         A      169      97.261      -61.256       57.805    1.00 20.00             C  
ATOM          940      C                  VAL         A      169      97.253      -60.476       56.488    1.00 20.00             C  
ATOM          941      O                  VAL         A      169      98.226      -59.802       56.160    1.00 20.00             O  
ATOM          942      CB                 VAL         A      169      97.340      -60.273       59.002    1.00 20.00             C  
ATOM          943      CG1                VAL         A      169      96.347      -59.174       58.857    1.00 20.00             C  
ATOM          944      CG2                VAL         A      169      97.120      -61.008       60.302    1.00 20.00             C  
ATOM          945      N                  ILE         A      170      96.211      -60.659       55.686    1.00 20.00             N  
ATOM          946      CA                 ILE         A      170      96.099      -59.919       54.435    1.00 20.00             C  
ATOM          947      C                  ILE         A      170      95.157      -58.749       54.692    1.00 20.00             C  
ATOM          948      O                  ILE         A      170      94.099      -58.907       55.304    1.00 20.00             O  
ATOM          949      CB                 ILE         A      170      95.582      -60.790       53.278    1.00 20.00             C  
ATOM          950      CG1                ILE         A      170      96.648      -61.810       52.885    1.00 20.00             C  
ATOM          951      CG2                ILE         A      170      95.260      -59.927       52.082    1.00 20.00             C  
ATOM          952      CD1                ILE         A      170      96.249      -62.716       51.730    1.00 20.00             C  
ATOM          953      N                  VAL         A      171      95.571      -57.569       54.251    1.00 20.00             N  
ATOM          954      CA                 VAL         A      171      94.800      -56.347       54.440    1.00 20.00             C  
ATOM          955      C                  VAL         A      171      94.038      -55.965       53.168    1.00 20.00             C  
ATOM          956      O                  VAL         A      171      94.620      -55.926       52.083    1.00 20.00             O  
ATOM          957      CB                 VAL         A      171      95.731      -55.178       54.847    1.00 20.00             C  
ATOM          958      CG1                VAL         A      171      94.948      -53.903       55.003    1.00 20.00             C  
ATOM          959      CG2                VAL         A      171      96.466      -55.504       56.130    1.00 20.00             C  
ATOM          960      N                  HIS         A      172      92.724      -55.765       53.289    1.00 20.00             N  
ATOM          961      CA                 HIS         A      172      91.908      -55.351       52.146    1.00 20.00             C  
ATOM          962      C                  HIS         A      172      91.526      -53.916       52.433    1.00 20.00             C  
ATOM          963      O                  HIS         A      172      91.117      -53.586       53.548    1.00 20.00             O  
ATOM          964      CB                 HIS         A      172      90.609      -56.162       52.008    1.00 20.00             C  
ATOM          965      CG                 HIS         A      172      90.805      -57.627       51.758    1.00 20.00             C  
ATOM          966      ND1                HIS         A      172      91.392      -58.457       52.679    1.00 20.00             N  
ATOM          967      CD2                HIS         A      172      90.420      -58.408       50.722    1.00 20.00             C  
ATOM          968      CE1                HIS         A      172      91.359      -59.701       52.229    1.00 20.00             C  
ATOM          969      NE2                HIS         A      172      90.778      -59.706       51.048    1.00 20.00             N  
ATOM          970      N                  LEU         A      173      91.647      -53.073       51.423    1.00 20.00             N  
ATOM          971      CA                 LEU         A      173      91.310      -51.672       51.544    1.00 20.00             C  
ATOM          972      C                  LEU         A      173      90.520      -51.347       50.281    1.00 20.00             C  
ATOM          973      O                  LEU         A      173      90.941      -51.679       49.172    1.00 20.00             O  
ATOM          974      CB                 LEU         A      173      92.611      -50.878       51.680    1.00 20.00             C  
ATOM          975      CG                 LEU         A      173      92.919      -49.473       51.176    1.00 20.00             C  
ATOM          976      CD1                LEU         A      173      92.667      -48.425       52.242    1.00 20.00             C  
ATOM          977      CD2                LEU         A      173      94.385      -49.473       50.804    1.00 20.00             C  
ATOM          978      N                  GLU         A      174      89.320      -50.810       50.473    1.00 20.00             N  
ATOM          979      CA                 GLU         A      174      88.436      -50.470       49.369    1.00 20.00             C  
ATOM          980      C                  GLU         A      174      88.192      -48.960       49.374    1.00 20.00             C  
ATOM          981      O                  GLU         A      174      87.857      -48.378       50.403    1.00 20.00             O  
ATOM          982      CB                 GLU         A      174      87.142      -51.277       49.495    1.00 20.00             C  
ATOM          983      CG                 GLU         A      174      87.417      -52.755       49.817    1.00 20.00             C  
ATOM          984      CD                 GLU         A      174      86.182      -53.650       49.847    1.00 20.00             C  
ATOM          985      OE1                GLU         A      174      85.074      -53.186       49.510    1.00 20.00             O  
ATOM          986      OE2                GLU         A      174      86.327      -54.844       50.198    1.00 20.00             O  
ATOM          987      N                  VAL         A      175      88.416      -48.330       48.226    1.00 20.00             N  
ATOM          988      CA                 VAL         A      175      88.283      -46.889       48.099    1.00 20.00             C  
ATOM          989      C                  VAL         A      175      87.287      -46.444       47.028    1.00 20.00             C  
ATOM          990      O                  VAL         A      175      87.361      -46.887       45.880    1.00 20.00             O  
ATOM          991      CB                 VAL         A      175      89.665      -46.257       47.764    1.00 20.00             C  
ATOM          992      CG1                VAL         A      175      89.595      -44.737       47.776    1.00 20.00             C  
ATOM          993      CG2                VAL         A      175      90.711      -46.747       48.730    1.00 20.00             C  
ATOM          994      N                  GLU         A      176      86.339      -45.593       47.423    1.00 20.00             N  
ATOM          995      CA                 GLU         A      176      85.369      -45.030       46.496    1.00 20.00             C  
ATOM          996      C                  GLU         A      176      86.155      -43.915       45.823    1.00 20.00             C  
ATOM          997      O                  GLU         A      176      86.829      -43.137       46.501    1.00 20.00             O  
ATOM          998      CB                 GLU         A      176      84.204      -44.370       47.245    1.00 20.00             C  
ATOM          999      CG                 GLU         A      176      82.946      -45.196       47.412    1.00 20.00             C  
ATOM         1000      CD                 GLU         A      176      81.707      -44.337       47.639    1.00 20.00             C  
ATOM         1001      OE1                GLU         A      176      81.815      -43.293       48.298    1.00 20.00             O  
ATOM         1002      OE2                GLU         A      176      80.609      -44.697       47.169    1.00 20.00             O  
ATOM         1003      N                  HIS         A      177      86.128      -43.865       44.501    1.00 20.00             N  
ATOM         1004      CA                 HIS         A      177      86.817      -42.800       43.795    1.00 20.00             C  
ATOM         1005      C                  HIS         A      177      85.993      -42.541       42.551    1.00 20.00             C  
ATOM         1006      O                  HIS         A      177      85.363      -43.449       42.019    1.00 20.00             O  
ATOM         1007      CB                 HIS         A      177      88.256      -43.194       43.423    1.00 20.00             C  
ATOM         1008      CG                 HIS         A      177      88.335      -44.263       42.389    1.00 20.00             C  
ATOM         1009      ND1                HIS         A      177      88.262      -45.602       42.704    1.00 20.00             N  
ATOM         1010      CD2                HIS         A      177      88.387      -44.192       41.041    1.00 20.00             C  
ATOM         1011      CE1                HIS         A      177      88.253      -46.308       41.596    1.00 20.00             C  
ATOM         1012      NE2                HIS         A      177      88.328      -45.486       40.564    1.00 20.00             N  
ATOM         1013      N                  VAL         A      178      85.926      -41.278       42.159    1.00 20.00             N  
ATOM         1014      CA                 VAL         A      178      85.182      -40.884       40.976    1.00 20.00             C  
ATOM         1015      C                  VAL         A      178      85.621      -41.780       39.827    1.00 20.00             C  
ATOM         1016      O                  VAL         A      178      86.811      -42.027       39.628    1.00 20.00             O  
ATOM         1017      CB                 VAL         A      178      85.458      -39.419       40.604    1.00 20.00             C  
ATOM         1018      CG1                VAL         A      178      84.569      -38.995       39.457    1.00 20.00             C  
ATOM         1019      CG2                VAL         A      178      85.245      -38.526       41.818    1.00 20.00             C  
ATOM         1020      N                  ARG         A      179      84.639      -42.312       39.105    1.00 20.00             N  
ATOM         1021      CA                 ARG         A      179      84.897      -43.196       37.986    1.00 20.00             C  
ATOM         1022      C                  ARG         A      179      85.810      -42.515       36.986    1.00 20.00             C  
ATOM         1023      O                  ARG         A      179      85.591      -41.355       36.599    1.00 20.00             O  
ATOM         1024      CB                 ARG         A      179      83.581      -43.599       37.331    1.00 20.00             C  
ATOM         1025      CG                 ARG         A      179      83.536      -45.024       36.786    1.00 20.00             C  
ATOM         1026      CD                 ARG         A      179      82.123      -45.431       36.337    1.00 20.00             C  
ATOM         1027      NE                 ARG         A      179      81.209      -45.725       37.455    1.00 20.00             N  
ATOM         1028      CZ                 ARG         A      179      79.999      -46.274       37.324    1.00 20.00             C  
ATOM         1029      NH1                ARG         A      179      79.545      -46.597       36.108    1.00 20.00             N  
ATOM         1030      NH2                ARG         A      179      79.228      -46.468       38.401    1.00 20.00             N  
ATOM         1031      N                  PRO         A      180      86.914      -43.179       36.639    1.00 20.00             N  
ATOM         1032      CA                 PRO         A      180      87.837      -42.583       35.680    1.00 20.00             C  
ATOM         1033      C                  PRO         A      180      87.179      -42.534       34.292    1.00 20.00             C  
ATOM         1034      O                  PRO         A      180      86.491      -43.458       33.880    1.00 20.00             O  
ATOM         1035      CB                 PRO         A      180      89.054      -43.500       35.758    1.00 20.00             C  
ATOM         1036      CG                 PRO         A      180      88.471      -44.822       36.175    1.00 20.00             C  
ATOM         1037      CD                 PRO         A      180      87.465      -44.421       37.205    1.00 20.00             C  
ATOM         1038      N                  THR         A      181      87.317      -41.386       33.644    1.00 20.00             N  
ATOM         1039      CA                 THR         A      181      86.748      -41.106       32.327    1.00 20.00             C  
ATOM         1040      C                  THR         A      181      87.400      -41.967       31.264    1.00 20.00             C  
ATOM         1041      O                  THR         A      181      86.773      -42.368       30.273    1.00 20.00             O  
ATOM         1042      CB                 THR         A      181      87.082      -39.662       31.933    1.00 20.00             C  
ATOM         1043      OG1                THR         A      181      88.480      -39.408       32.204    1.00 20.00             O  
ATOM         1044      CG2                THR         A      181      86.198      -38.677       32.704    1.00 20.00             C  
ATOM         1045      N                  PHE         A      182      88.710      -42.099       31.428    1.00 20.00             N  
ATOM         1046      CA                 PHE         A      182      89.580      -42.838       30.530    1.00 20.00             C  
ATOM         1047      C                  PHE         A      182      89.243      -44.266       30.143    1.00 20.00             C  
ATOM         1048      O                  PHE         A      182      89.613      -44.722       29.060    1.00 20.00             O  
ATOM         1049      CB                 PHE         A      182      91.006      -42.773       31.070    1.00 20.00             C  
ATOM         1050      CG                 PHE         A      182      91.767      -41.578       30.581    1.00 20.00             C  
ATOM         1051      CD1                PHE         A      182      91.082      -40.513       29.974    1.00 20.00             C  
ATOM         1052      CD2                PHE         A      182      93.175      -41.530       30.668    1.00 20.00             C  
ATOM         1053      CE1                PHE         A      182      91.768      -39.427       29.423    1.00 20.00             C  
ATOM         1054      CE2                PHE         A      182      93.889      -40.440       30.116    1.00 20.00             C  
ATOM         1055      CZ                 PHE         A      182      93.176      -39.383       29.501    1.00 20.00             C  
ATOM         1056      N                  ASP         A      183      88.588      -44.988       31.039    1.00 20.00             N  
ATOM         1057      CA                 ASP         A      183      88.220      -46.376       30.787    1.00 20.00             C  
ATOM         1058      C                  ASP         A      183      87.291      -46.504       29.580    1.00 20.00             C  
ATOM         1059      O                  ASP         A      183      87.067      -47.595       29.081    1.00 20.00             O  
ATOM         1060      CB                 ASP         A      183      87.508      -46.955       32.017    1.00 20.00             C  
ATOM         1061      CG                 ASP         A      183      86.137      -46.327       32.231    1.00 20.00             C  
ATOM         1062      OD1                ASP         A      183      85.996      -45.130       31.880    1.00 20.00             O  
ATOM         1063      OD2                ASP         A      183      85.211      -47.017       32.734    1.00 20.00             O  
ATOM         1064      N                  ASP         A      184      86.789      -45.393       29.078    1.00 20.00             N  
ATOM         1065      CA                 ASP         A      184      85.882      -45.478       27.963    1.00 20.00             C  
ATOM         1066      C                  ASP         A      184      86.519      -45.269       26.610    1.00 20.00             C  
ATOM         1067      O                  ASP         A      184      85.863      -45.370       25.573    1.00 20.00             O  
ATOM         1068      CB                 ASP         A      184      84.696      -44.549       28.189    1.00 20.00             C  
ATOM         1069      CG                 ASP         A      184      83.862      -44.961       29.409    1.00 20.00             C  
ATOM         1070      OD1                ASP         A      184      83.626      -46.187       29.606    1.00 20.00             O  
ATOM         1071      OD2                ASP         A      184      83.427      -44.054       30.167    1.00 20.00             O  
ATOM         1072      N                  SER         A      185      87.816      -45.018       26.620    1.00 20.00             N  
ATOM         1073      CA                 SER         A      185      88.537      -44.826       25.384    1.00 20.00             C  
ATOM         1074      C                  SER         A      185      89.623      -45.864       25.286    1.00 20.00             C  
ATOM         1075      O                  SER         A      185      89.993      -46.500       26.271    1.00 20.00             O  
ATOM         1076      CB                 SER         A      185      89.181      -43.444       25.348    1.00 20.00             C  
ATOM         1077      OG                 SER         A      185      88.259      -42.451       25.760    1.00 20.00             O  
ATOM         1078      N                  PHE         A      186      90.077      -46.068       24.064    1.00 20.00             N  
ATOM         1079      CA                 PHE         A      186      91.173      -46.964       23.774    1.00 20.00             C  
ATOM         1080      C                  PHE         A      186      92.295      -45.947       23.657    1.00 20.00             C  
ATOM         1081      O                  PHE         A      186      92.055      -44.768       23.390    1.00 20.00             O  
ATOM         1082      CB                 PHE         A      186      90.988      -47.625       22.411    1.00 20.00             C  
ATOM         1083      CG                 PHE         A      186      90.364      -48.978       22.463    1.00 20.00             C  
ATOM         1084      CD1                PHE         A      186      90.901      -49.983       23.251    1.00 20.00             C  
ATOM         1085      CD2                PHE         A      186      89.267      -49.273       21.670    1.00 20.00             C  
ATOM         1086      CE1                PHE         A      186      90.354      -51.264       23.237    1.00 20.00             C  
ATOM         1087      CE2                PHE         A      186      88.719      -50.545       21.650    1.00 20.00             C  
ATOM         1088      CZ                 PHE         A      186      89.261      -51.540       22.435    1.00 20.00             C  
ATOM         1089      N                  THR         A      187      93.524      -46.380       23.909    1.00 20.00             N  
ATOM         1090      CA                 THR         A      187      94.639      -45.478       23.775    1.00 20.00             C  
ATOM         1091      C                  THR         A      187      94.830      -45.159       22.287    1.00 20.00             C  
ATOM         1092      O                  THR         A      187      94.661      -46.032       21.432    1.00 20.00             O  
ATOM         1093      CB                 THR         A      187      95.912      -46.097       24.350    1.00 20.00             C  
ATOM         1094      OG1                THR         A      187      95.721      -46.438       25.727    1.00 20.00             O  
ATOM         1095      CG2                THR         A      187      97.055      -45.122       24.253    1.00 20.00             C  
ATOM         1096      N                  PRO         A      188      95.036      -43.879       21.951    1.00 20.00             N  
ATOM         1097      CA                 PRO         A      188      95.236      -43.503       20.548    1.00 20.00             C  
ATOM         1098      C                  PRO         A      188      96.419      -44.304       19.971    1.00 20.00             C  
ATOM         1099      O                  PRO         A      188      97.218      -44.868       20.722    1.00 20.00             O  
ATOM         1100      CB                 PRO         A      188      95.484      -41.992       20.614    1.00 20.00             C  
ATOM         1101      CG                 PRO         A      188      95.687      -41.685       22.081    1.00 20.00             C  
ATOM         1102      CD                 PRO         A      188      94.854      -42.685       22.791    1.00 20.00             C  
ATOM         1103      N                  VAL         A      189      96.574      -44.312       18.656    1.00 20.00             N  
ATOM         1104      CA                 VAL         A      189      97.611      -45.145       18.038    1.00 20.00             C  
ATOM         1105      C                  VAL         A      189      98.827      -44.534       17.330    1.00 20.00             C  
ATOM         1106      O                  VAL         A      189      99.725      -45.287       16.921    1.00 20.00             O  
ATOM         1107      CB                 VAL         A      189      96.953      -46.175       17.073    1.00 20.00             C  
ATOM         1108      CG1                VAL         A      189      97.318      -47.588       17.467    1.00 20.00             C  
ATOM         1109      CG2                VAL         A      189      95.448      -46.020       17.072    1.00 20.00             C  
ATOM         1110      N                  TYR         A      190      98.865      -43.213       17.148    1.00 20.00             N  
ATOM         1111      CA                 TYR         A      190     100.017      -42.606       16.470    1.00 20.00             C  
ATOM         1112      C                  TYR         A      190     101.081      -42.045       17.443    1.00 20.00             C  
ATOM         1113      O                  TYR         A      190     101.964      -41.257       17.019    1.00 20.00             O  
ATOM         1114      CB                 TYR         A      190      99.577      -41.551       15.438    1.00 20.00             C  
ATOM         1115      CG                 TYR         A      190     100.707      -41.098       14.528    1.00 20.00             C  
ATOM         1116      CD1                TYR         A      190     101.610      -42.029       13.978    1.00 20.00             C  
ATOM         1117      CD2                TYR         A      190     100.946      -39.740       14.309    1.00 20.00             C  
ATOM         1118      CE1                TYR         A      190     102.736      -41.606       13.243    1.00 20.00             C  
ATOM         1119      CE2                TYR         A      190     102.061      -39.304       13.579    1.00 20.00             C  
ATOM         1120      CZ                 TYR         A      190     102.955      -40.238       13.053    1.00 20.00             C  
ATOM         1121      OH                 TYR         A      190     104.071      -39.787       12.361    1.00 20.00             O  
ATOM         1122      OXT                TYR         A      190     101.071      -42.457       18.627    1.00 20.00             O  
ATOM         1124      N                  VAL         B       27      79.362       23.646       43.907    1.00 20.00             N  
ATOM         1125      CA                 VAL         B       27      78.745       23.832       45.254    1.00 20.00             C  
ATOM         1126      C                  VAL         B       27      79.657       23.145       46.264    1.00 20.00             C  
ATOM         1127      O                  VAL         B       27      80.106       22.019       46.040    1.00 20.00             O  
ATOM         1128      CB                 VAL         B       27      77.335       23.198       45.347    1.00 20.00             C  
ATOM         1129      CG1                VAL         B       27      76.694       23.546       46.685    1.00 20.00             C  
ATOM         1130      CG2                VAL         B       27      76.452       23.678       44.191    1.00 20.00             C  
ATOM         1131      N                  VAL         B       28      79.918       23.833       47.366    1.00 20.00             N  
ATOM         1132      CA                 VAL         B       28      80.801       23.320       48.396    1.00 20.00             C  
ATOM         1133      C                  VAL         B       28      79.982       22.684       49.494    1.00 20.00             C  
ATOM         1134      O                  VAL         B       28      79.111       23.318       50.076    1.00 20.00             O  
ATOM         1135      CB                 VAL         B       28      81.655       24.450       48.983    1.00 20.00             C  
ATOM         1136      CG1                VAL         B       28      82.834       23.885       49.741    1.00 20.00             C  
ATOM         1137      CG2                VAL         B       28      82.123       25.371       47.872    1.00 20.00             C  
ATOM         1138      N                  GLN         B       29      80.219       21.395       49.738    1.00 20.00             N  
ATOM         1139      CA                 GLN         B       29      79.487       20.679       50.766    1.00 20.00             C  
ATOM         1140      C                  GLN         B       29      80.153       20.796       52.133    1.00 20.00             C  
ATOM         1141      O                  GLN         B       29      81.333       20.472       52.285    1.00 20.00             O  
ATOM         1142      CB                 GLN         B       29      79.344       19.223       50.376    1.00 20.00             C  
ATOM         1143      CG                 GLN         B       29      77.937       18.654       50.527    1.00 20.00             C  
ATOM         1144      CD                 GLN         B       29      77.428       18.644       51.973    1.00 20.00             C  
ATOM         1145      OE1                GLN         B       29      77.990       17.969       52.836    1.00 20.00             O  
ATOM         1146      NE2                GLN         B       29      76.330       19.348       52.219    1.00 20.00             N  
ATOM         1147      N                  PRO         B       30      79.444       21.400       53.102    1.00 20.00             N  
ATOM         1148      CA                 PRO         B       30      80.109       21.485       54.401    1.00 20.00             C  
ATOM         1149      C                  PRO         B       30      79.988       20.100       54.999    1.00 20.00             C  
ATOM         1150      O                  PRO         B       30      78.945       19.458       54.928    1.00 20.00             O  
ATOM         1151      CB                 PRO         B       30      79.260       22.503       55.156    1.00 20.00             C  
ATOM         1152      CG                 PRO         B       30      78.731       23.362       54.081    1.00 20.00             C  
ATOM         1153      CD                 PRO         B       30      78.307       22.320       53.071    1.00 20.00             C  
ATOM         1154      N                  VAL         B       31      81.038       19.662       55.655    1.00 20.00             N  
ATOM         1155      CA                 VAL         B       31      81.072       18.346       56.221    1.00 20.00             C  
ATOM         1156      C                  VAL         B       31      81.623       18.430       57.637    1.00 20.00             C  
ATOM         1157      O                  VAL         B       31      82.414       19.314       57.946    1.00 20.00             O  
ATOM         1158      CB                 VAL         B       31      81.981       17.482       55.325    1.00 20.00             C  
ATOM         1159      CG1                VAL         B       31      82.650       16.386       56.105    1.00 20.00             C  
ATOM         1160      CG2                VAL         B       31      81.186       16.943       54.155    1.00 20.00             C  
ATOM         1161      N                  ILE         B       32      81.124       17.572       58.520    1.00 20.00             N  
ATOM         1162      CA                 ILE         B       32      81.612       17.519       59.897    1.00 20.00             C  
ATOM         1163      C                  ILE         B       32      82.181       16.123       60.014    1.00 20.00             C  
ATOM         1164      O                  ILE         B       32      81.575       15.164       59.540    1.00 20.00             O  
ATOM         1165      CB                 ILE         B       32      80.496       17.598       60.962    1.00 20.00             C  
ATOM         1166      CG1                ILE         B       32      79.873       18.986       61.010    1.00 20.00             C  
ATOM         1167      CG2                ILE         B       32      81.066       17.270       62.342    1.00 20.00             C  
ATOM         1168      CD1                ILE         B       32      78.711       19.067       61.975    1.00 20.00             C  
ATOM         1169      N                  VAL         B       33      83.344       15.997       60.627    1.00 20.00             N  
ATOM         1170      CA                 VAL         B       33      83.936       14.690       60.791    1.00 20.00             C  
ATOM         1171      C                  VAL         B       33      83.709       14.246       62.241    1.00 20.00             C  
ATOM         1172      O                  VAL         B       33      84.429       14.663       63.144    1.00 20.00             O  
ATOM         1173      CB                 VAL         B       33      85.426       14.724       60.429    1.00 20.00             C  
ATOM         1174      CG1                VAL         B       33      86.059       13.385       60.681    1.00 20.00             C  
ATOM         1175      CG2                VAL         B       33      85.584       15.104       58.978    1.00 20.00             C  
ATOM         1176      N                  GLU         B       34      82.646       13.473       62.461    1.00 20.00             N  
ATOM         1177      CA                 GLU         B       34      82.305       12.965       63.788    1.00 20.00             C  
ATOM         1178      C                  GLU         B       34      83.390       11.962       64.159    1.00 20.00             C  
ATOM         1179      O                  GLU         B       34      83.753       11.103       63.349    1.00 20.00             O  
ATOM         1180      CB                 GLU         B       34      80.932       12.275       63.766    1.00 20.00             C  
ATOM         1181      CG                 GLU         B       34      79.740       13.182       63.434    1.00 20.00             C  
ATOM         1182      CD                 GLU         B       34      79.327       14.105       64.580    1.00 20.00             C  
ATOM         1183      OE1                GLU         B       34      79.710       13.846       65.745    1.00 20.00             O  
ATOM         1184      OE2                GLU         B       34      78.588       15.080       64.315    1.00 20.00             O  
ATOM         1185      N                  PRO         B       35      83.946       12.071       65.373    1.00 20.00             N  
ATOM         1186      CA                 PRO         B       35      85.003       11.144       65.790    1.00 20.00             C  
ATOM         1187      C                  PRO         B       35      84.600        9.735       66.241    1.00 20.00             C  
ATOM         1188      O                  PRO         B       35      83.645        9.546       66.992    1.00 20.00             O  
ATOM         1189      CB                 PRO         B       35      85.710       11.913       66.901    1.00 20.00             C  
ATOM         1190      CG                 PRO         B       35      84.600       12.683       67.521    1.00 20.00             C  
ATOM         1191      CD                 PRO         B       35      83.808       13.179       66.337    1.00 20.00             C  
ATOM         1192      N                  ILE         B       36      85.356        8.755       65.757    1.00 20.00             N  
ATOM         1193      CA                 ILE         B       36      85.167        7.350       66.084    1.00 20.00             C  
ATOM         1194      C                  ILE         B       36      86.040        7.034       67.296    1.00 20.00             C  
ATOM         1195      O                  ILE         B       36      87.117        7.602       67.444    1.00 20.00             O  
ATOM         1196      CB                 ILE         B       36      85.677        6.445       64.928    1.00 20.00             C  
ATOM         1197      CG1                ILE         B       36      84.790        6.567       63.695    1.00 20.00             C  
ATOM         1198      CG2                ILE         B       36      85.714        5.001       65.341    1.00 20.00             C  
ATOM         1199      CD1                ILE         B       36      85.248        5.669       62.549    1.00 20.00             C  
ATOM         1200      N                  ALA         B       37      85.563        6.143       68.161    1.00 20.00             N  
ATOM         1201      CA                 ALA         B       37      86.321        5.702       69.328    1.00 20.00             C  
ATOM         1202      C                  ALA         B       37      87.011        4.423       68.842    1.00 20.00             C  
ATOM         1203      O                  ALA         B       37      87.015        4.159       67.651    1.00 20.00             O  
ATOM         1204      CB                 ALA         B       37      85.394        5.412       70.485    1.00 20.00             C  
ATOM         1205      N                  SER         B       38      87.521        3.587       69.735    1.00 20.00             N  
ATOM         1206      CA                 SER         B       38      88.217        2.386       69.279    1.00 20.00             C  
ATOM         1207      C                  SER         B       38      87.442        1.246       68.633    1.00 20.00             C  
ATOM         1208      O                  SER         B       38      87.587        0.975       67.439    1.00 20.00             O  
ATOM         1209      CB                 SER         B       38      89.128        1.846       70.373    1.00 20.00             C  
ATOM         1210      OG                 SER         B       38      90.233        2.707       70.525    1.00 20.00             O  
ATOM         1211      N                  GLY         B       39      86.592        0.591       69.399    1.00 20.00             N  
ATOM         1212      CA                 GLY         B       39      85.864       -0.531       68.832    1.00 20.00             C  
ATOM         1213      C                  GLY         B       39      85.063       -0.265       67.566    1.00 20.00             C  
ATOM         1214      O                  GLY         B       39      84.841       -1.178       66.769    1.00 20.00             O  
ATOM         1215      N                  GLN         B       40      84.705        0.994       67.339    1.00 20.00             N  
ATOM         1216      CA                 GLN         B       40      83.873        1.397       66.209    1.00 20.00             C  
ATOM         1217      C                  GLN         B       40      84.257        1.193       64.740    1.00 20.00             C  
ATOM         1218      O                  GLN         B       40      83.684        1.845       63.867    1.00 20.00             O  
ATOM         1219      CB                 GLN         B       40      83.440        2.843       66.415    1.00 20.00             C  
ATOM         1220      CG                 GLN         B       40      82.739        3.081       67.728    1.00 20.00             C  
ATOM         1221      CD                 GLN         B       40      82.234        4.494       67.847    1.00 20.00             C  
ATOM         1222      OE1                GLN         B       40      82.959        5.387       68.260    1.00 20.00             O  
ATOM         1223      NE2                GLN         B       40      80.983        4.703       67.471    1.00 20.00             N  
ATOM         1224      N                  GLY         B       41      85.177        0.289       64.441    1.00 20.00             N  
ATOM         1225      CA                 GLY         B       41      85.521        0.072       63.047    1.00 20.00             C  
ATOM         1226      C                  GLY         B       41      84.536       -0.893       62.404    1.00 20.00             C  
ATOM         1227      O                  GLY         B       41      83.885       -1.670       63.109    1.00 20.00             O  
ATOM         1228      N                  LYS         B       42      84.408       -0.846       61.080    1.00 20.00             N  
ATOM         1229      CA                 LYS         B       42      83.510       -1.756       60.377    1.00 20.00             C  
ATOM         1230      C                  LYS         B       42      84.141       -3.146       60.366    1.00 20.00             C  
ATOM         1231      O                  LYS         B       42      85.358       -3.282       60.237    1.00 20.00             O  
ATOM         1232      CB                 LYS         B       42      83.279       -1.300       58.928    1.00 20.00             C  
ATOM         1233      CG                 LYS         B       42      82.358       -0.097       58.769    1.00 20.00             C  
ATOM         1234      CD                 LYS         B       42      80.968       -0.387       59.299    1.00 20.00             C  
ATOM         1235      CE                 LYS         B       42      80.057        0.846       59.232    1.00 20.00             C  
ATOM         1236      NZ                 LYS         B       42      78.650        0.486       59.634    1.00 20.00             N  
ATOM         1237      N                  ALA         B       43      83.326       -4.174       60.551    1.00 20.00             N  
ATOM         1238      CA                 ALA         B       43      83.846       -5.528       60.522    1.00 20.00             C  
ATOM         1239      C                  ALA         B       43      83.686       -5.983       59.081    1.00 20.00             C  
ATOM         1240      O                  ALA         B       43      82.690       -5.645       58.433    1.00 20.00             O  
ATOM         1241      CB                 ALA         B       43      83.055       -6.421       61.457    1.00 20.00             C  
ATOM         1242      N                  ILE         B       44      84.691       -6.668       58.549    1.00 20.00             N  
ATOM         1243      CA                 ILE         B       44      84.615       -7.153       57.178    1.00 20.00             C  
ATOM         1244      C                  ILE         B       44      83.903       -8.507       57.176    1.00 20.00             C  
ATOM         1245      O                  ILE         B       44      84.307       -9.422       57.889    1.00 20.00             O  
ATOM         1246      CB                 ILE         B       44      86.019       -7.309       56.553    1.00 20.00             C  
ATOM         1247      CG1                ILE         B       44      86.786       -5.990       56.620    1.00 20.00             C  
ATOM         1248      CG2                ILE         B       44      85.907       -7.735       55.110    1.00 20.00             C  
ATOM         1249      CD1                ILE         B       44      88.159       -6.047       55.987    1.00 20.00             C  
ATOM         1250      N                  LYS         B       45      82.804       -8.611       56.438    1.00 20.00             N  
ATOM         1251      CA                 LYS         B       45      82.084       -9.877       56.370    1.00 20.00             C  
ATOM         1252      C                  LYS         B       45      82.846      -10.809       55.423    1.00 20.00             C  
ATOM         1253      O                  LYS         B       45      83.589      -10.353       54.545    1.00 20.00             O  
ATOM         1254      CB                 LYS         B       45      80.624       -9.686       55.921    1.00 20.00             C  
ATOM         1255      CG                 LYS         B       45      79.675       -9.076       56.990    1.00 20.00             C  
ATOM         1256      CD                 LYS         B       45      78.205       -8.997       56.483    1.00 20.00             C  
ATOM         1257      CE                 LYS         B       45      77.221       -8.282       57.474    1.00 20.00             C  
ATOM         1258      NZ                 LYS         B       45      75.778       -8.093       56.964    1.00 20.00             N  
ATOM         1259      N                  ALA         B       46      82.692      -12.110       55.633    1.00 20.00             N  
ATOM         1260      CA                 ALA         B       46      83.378      -13.117       54.832    1.00 20.00             C  
ATOM         1261      C                  ALA         B       46      82.638      -13.361       53.540    1.00 20.00             C  
ATOM         1262      O                  ALA         B       46      81.632      -12.709       53.259    1.00 20.00             O  
ATOM         1263      CB                 ALA         B       46      83.488      -14.405       55.611    1.00 20.00             C  
ATOM         1264      N                  TRP         B       47      83.134      -14.294       52.741    1.00 20.00             N  
ATOM         1265      CA                 TRP         B       47      82.477      -14.612       51.488    1.00 20.00             C  
ATOM         1266      C                  TRP         B       47      81.435      -15.683       51.666    1.00 20.00             C  
ATOM         1267      O                  TRP         B       47      81.574      -16.571       52.505    1.00 20.00             O  
ATOM         1268      CB                 TRP         B       47      83.496      -15.033       50.443    1.00 20.00             C  
ATOM         1269      CG                 TRP         B       47      84.347      -13.906       50.100    1.00 20.00             C  
ATOM         1270      CD1                TRP         B       47      84.101      -12.608       50.374    1.00 20.00             C  
ATOM         1271      CD2                TRP         B       47      85.624      -13.964       49.485    1.00 20.00             C  
ATOM         1272      NE1                TRP         B       47      85.165      -11.826       49.977    1.00 20.00             N  
ATOM         1273      CE2                TRP         B       47      86.120      -12.636       49.421    1.00 20.00             C  
ATOM         1274      CE3                TRP         B       47      86.416      -14.998       48.975    1.00 20.00             C  
ATOM         1275      CZ2                TRP         B       47      87.362      -12.328       48.880    1.00 20.00             C  
ATOM         1276      CZ3                TRP         B       47      87.656      -14.695       48.434    1.00 20.00             C  
ATOM         1277      CH2                TRP         B       47      88.115      -13.367       48.393    1.00 20.00             C  
ATOM         1278      N                  THR         B       48      80.350      -15.565       50.916    1.00 20.00             N  
ATOM         1279      CA                 THR         B       48      79.295      -16.554       51.004    1.00 20.00             C  
ATOM         1280      C                  THR         B       48      79.925      -17.915       50.716    1.00 20.00             C  
ATOM         1281      O                  THR         B       48      80.559      -18.110       49.677    1.00 20.00             O  
ATOM         1282      CB                 THR         B       48      78.142      -16.213       50.041    1.00 20.00             C  
ATOM         1283      OG1                THR         B       48      78.655      -15.520       48.895    1.00 20.00             O  
ATOM         1284      CG2                THR         B       48      77.130      -15.310       50.743    1.00 20.00             C  
ATOM         1285      N                  GLY         B       49      79.858      -18.803       51.702    1.00 20.00             N  
ATOM         1286      CA                 GLY         B       49      80.439      -20.127       51.543    1.00 20.00             C  
ATOM         1287      C                  GLY         B       49      81.805      -20.224       52.195    1.00 20.00             C  
ATOM         1288      O                  GLY         B       49      82.480      -21.252       52.108    1.00 20.00             O  
ATOM         1289      N                  TYR         B       50      82.195      -19.153       52.876    1.00 20.00             N  
ATOM         1290      CA                 TYR         B       50      83.470      -19.075       53.567    1.00 20.00             C  
ATOM         1291      C                  TYR         B       50      83.212      -18.709       55.028    1.00 20.00             C  
ATOM         1292      O                  TYR         B       50      82.080      -18.400       55.419    1.00 20.00             O  
ATOM         1293      CB                 TYR         B       50      84.352      -17.979       52.948    1.00 20.00             C  
ATOM         1294      CG                 TYR         B       50      85.078      -18.352       51.675    1.00 20.00             C  
ATOM         1295      CD1                TYR         B       50      84.418      -18.390       50.455    1.00 20.00             C  
ATOM         1296      CD2                TYR         B       50      86.441      -18.619       51.688    1.00 20.00             C  
ATOM         1297      CE1                TYR         B       50      85.101      -18.683       49.278    1.00 20.00             C  
ATOM         1298      CE2                TYR         B       50      87.133      -18.915       50.522    1.00 20.00             C  
ATOM         1299      CZ                 TYR         B       50      86.462      -18.943       49.322    1.00 20.00             C  
ATOM         1300      OH                 TYR         B       50      87.155      -19.220       48.167    1.00 20.00             O  
ATOM         1301      N                  SER         B       51      84.262      -18.815       55.830    1.00 20.00             N  
ATOM         1302      CA                 SER         B       51      84.238      -18.426       57.234    1.00 20.00             C  
ATOM         1303      C                  SER         B       51      85.696      -18.172       57.600    1.00 20.00             C  
ATOM         1304      O                  SER         B       51      86.616      -18.665       56.936    1.00 20.00             O  
ATOM         1305      CB                 SER         B       51      83.592      -19.478       58.139    1.00 20.00             C  
ATOM         1306      OG                 SER         B       51      84.503      -20.504       58.495    1.00 20.00             O  
ATOM         1307      N                  VAL         B       52      85.892      -17.326       58.595    1.00 20.00             N  
ATOM         1308      CA                 VAL         B       52      87.207      -16.925       59.062    1.00 20.00             C  
ATOM         1309      C                  VAL         B       52      87.578      -17.604       60.366    1.00 20.00             C  
ATOM         1310      O                  VAL         B       52      86.814      -17.565       61.330    1.00 20.00             O  
ATOM         1311      CB                 VAL         B       52      87.240      -15.400       59.307    1.00 20.00             C  
ATOM         1312      CG1                VAL         B       52      88.599      -14.965       59.790    1.00 20.00             C  
ATOM         1313      CG2                VAL         B       52      86.853      -14.656       58.051    1.00 20.00             C  
ATOM         1314      N                  SER         B       53      88.770      -18.195       60.394    1.00 20.00             N  
ATOM         1315      CA                 SER         B       53      89.287      -18.860       61.586    1.00 20.00             C  
ATOM         1316      C                  SER         B       53      90.440      -17.996       62.046    1.00 20.00             C  
ATOM         1317      O                  SER         B       53      91.180      -17.459       61.223    1.00 20.00             O  
ATOM         1318      CB                 SER         B       53      89.806      -20.269       61.283    1.00 20.00             C  
ATOM         1319      OG                 SER         B       53      88.786      -21.134       60.819    1.00 20.00             O  
ATOM         1320      N                  LYS         B       54      90.585      -17.848       63.354    1.00 20.00             N  
ATOM         1321      CA                 LYS         B       54      91.648      -17.029       63.892    1.00 20.00             C  
ATOM         1322      C                  LYS         B       54      92.422      -17.748       64.955    1.00 20.00             C  
ATOM         1323      O                  LYS         B       54      91.847      -18.450       65.781    1.00 20.00             O  
ATOM         1324      CB                 LYS         B       54      91.060      -15.773       64.497    1.00 20.00             C  
ATOM         1325      CG                 LYS         B       54      90.175      -15.061       63.547    1.00 20.00             C  
ATOM         1326      CD                 LYS         B       54      89.084      -14.363       64.268    1.00 20.00             C  
ATOM         1327      CE                 LYS         B       54      88.076      -13.870       63.273    1.00 20.00             C  
ATOM         1328      NZ                 LYS         B       54      86.989      -13.129       63.934    1.00 20.00             N  
ATOM         1329      N                  TRP         B       55      93.736      -17.601       64.910    1.00 20.00             N  
ATOM         1330      CA                 TRP         B       55      94.575      -18.197       65.917    1.00 20.00             C  
ATOM         1331      C                  TRP         B       55      95.649      -17.218       66.314    1.00 20.00             C  
ATOM         1332      O                  TRP         B       55      95.879      -16.222       65.638    1.00 20.00             O  
ATOM         1333      CB                 TRP         B       55      95.138      -19.564       65.508    1.00 20.00             C  
ATOM         1334      CG                 TRP         B       55      95.902      -19.638       64.241    1.00 20.00             C  
ATOM         1335      CD1                TRP         B       55      97.244      -19.565       64.100    1.00 20.00             C  
ATOM         1336      CD2                TRP         B       55      95.372      -19.928       62.953    1.00 20.00             C  
ATOM         1337      NE1                TRP         B       55      97.601      -19.818       62.791    1.00 20.00             N  
ATOM         1338      CE2                TRP         B       55      96.464      -20.047       62.061    1.00 20.00             C  
ATOM         1339      CE3                TRP         B       55      94.083      -20.118       62.454    1.00 20.00             C  
ATOM         1340      CZ2                TRP         B       55      96.304      -20.335       60.714    1.00 20.00             C  
ATOM         1341      CZ3                TRP         B       55      93.919      -20.407       61.112    1.00 20.00             C  
ATOM         1342      CH2                TRP         B       55      95.028      -20.516       60.259    1.00 20.00             C  
ATOM         1343      N                  THR         B       56      96.227      -17.463       67.474    1.00 20.00             N  
ATOM         1344      CA                 THR         B       56      97.253      -16.601       68.015    1.00 20.00             C  
ATOM         1345      C                  THR         B       56      98.612      -17.289       67.954    1.00 20.00             C  
ATOM         1346      O                  THR         B       56      98.714      -18.498       68.149    1.00 20.00             O  
ATOM         1347      CB                 THR         B       56      96.886      -16.224       69.478    1.00 20.00             C  
ATOM         1348      OG1                THR         B       56      96.151      -14.988       69.513    1.00 20.00             O  
ATOM         1349      CG2                THR         B       56      98.117      -16.123       70.347    1.00 20.00             C  
ATOM         1350      N                  ALA         B       57      99.653      -16.506       67.690    1.00 20.00             N  
ATOM         1351      CA                 ALA         B       57     101.012      -17.017       67.619    1.00 20.00             C  
ATOM         1352      C                  ALA         B       57     101.908      -16.127       68.468    1.00 20.00             C  
ATOM         1353      O                  ALA         B       57     102.206      -14.990       68.103    1.00 20.00             O  
ATOM         1354      CB                 ALA         B       57     101.496      -17.052       66.190    1.00 20.00             C  
ATOM         1355      N                  SER         B       58     102.257      -16.633       69.647    1.00 20.00             N  
ATOM         1356      CA                 SER         B       58     103.113      -15.929       70.601    1.00 20.00             C  
ATOM         1357      C                  SER         B       58     104.516      -15.856       70.010    1.00 20.00             C  
ATOM         1358      O                  SER         B       58     104.974      -16.811       69.382    1.00 20.00             O  
ATOM         1359      CB                 SER         B       58     103.127      -16.670       71.934    1.00 20.00             C  
ATOM         1360      OG                 SER         B       58     103.642      -15.851       72.968    1.00 20.00             O  
ATOM         1361      N                  CYS         B       59     105.229      -14.771       70.280    1.00 20.00             N  
ATOM         1362      CA                 CYS         B       59     106.544      -14.598       69.681    1.00 20.00             C  
ATOM         1363      C                  CYS         B       59     107.760      -14.763       70.554    1.00 20.00             C  
ATOM         1364      O                  CYS         B       59     107.949      -14.022       71.483    1.00 20.00             O  
ATOM         1365      CB                 CYS         B       59     106.643      -13.217       69.041    1.00 20.00             C  
ATOM         1366      SG                 CYS         B       59     107.379      -11.938       70.126    1.00 20.00             S  
ATOM         1367      N                  ALA         B       60     108.682      -15.609       70.121    1.00 20.00             N  
ATOM         1368      CA                 ALA         B       60     109.931      -15.848       70.843    1.00 20.00             C  
ATOM         1369      C                  ALA         B       60     110.776      -14.571       70.964    1.00 20.00             C  
ATOM         1370      O                  ALA         B       60     110.606      -13.619       70.192    1.00 20.00             O  
ATOM         1371      CB                 ALA         B       60     110.732      -16.934       70.143    1.00 20.00             C  
ATOM         1372      N                  ALA         B       61     111.715      -14.594       71.904    1.00 20.00             N  
ATOM         1373      CA                 ALA         B       61     112.600      -13.468       72.171    1.00 20.00             C  
ATOM         1374      C                  ALA         B       61     113.761      -13.372       71.188    1.00 20.00             C  
ATOM         1375      O                  ALA         B       61     114.177      -14.377       70.603    1.00 20.00             O  
ATOM         1376      CB                 ALA         B       61     113.131      -13.556       73.581    1.00 20.00             C  
ATOM         1377      N                  ALA         B       62     114.282      -12.157       71.031    1.00 20.00             N  
ATOM         1378      CA                 ALA         B       62     115.405      -11.879       70.143    1.00 20.00             C  
ATOM         1379      C                  ALA         B       62     115.937      -10.471       70.420    1.00 20.00             C  
ATOM         1380      O                  ALA         B       62     115.238       -9.656       71.040    1.00 20.00             O  
ATOM         1381      CB                 ALA         B       62     114.974      -12.014       68.690    1.00 20.00             C  
ATOM         1382      N                  GLU         B       63     117.168      -10.193       69.989    1.00 20.00             N  
ATOM         1383      CA                 GLU         B       63     117.766       -8.877       70.210    1.00 20.00             C  
ATOM         1384      C                  GLU         B       63     117.232       -7.885       69.202    1.00 20.00             C  
ATOM         1385      O                  GLU         B       63     116.630       -8.260       68.200    1.00 20.00             O  
ATOM         1386      CB                 GLU         B       63     119.289       -8.896       70.079    1.00 20.00             C  
ATOM         1387      CG                 GLU         B       63     119.985      -10.111       70.640    1.00 20.00             C  
ATOM         1388      CD                 GLU         B       63     120.845      -10.782       69.578    1.00 20.00             C  
ATOM         1389      OE1                GLU         B       63     120.300      -11.651       68.841    1.00 20.00             O  
ATOM         1390      OE2                GLU         B       63     122.047      -10.417       69.464    1.00 20.00             O  
ATOM         1391      N                  ALA         B       64     117.538       -6.618       69.450    1.00 20.00             N  
ATOM         1392      CA                 ALA         B       64     117.104       -5.516       68.611    1.00 20.00             C  
ATOM         1393      C                  ALA         B       64     117.522       -5.613       67.148    1.00 20.00             C  
ATOM         1394      O                  ALA         B       64     118.584       -6.141       66.822    1.00 20.00             O  
ATOM         1395      CB                 ALA         B       64     117.586       -4.215       69.202    1.00 20.00             C  
ATOM         1396      N                  LYS         B       65     116.659       -5.105       66.276    1.00 20.00             N  
ATOM         1397      CA                 LYS         B       65     116.898       -5.076       64.839    1.00 20.00             C  
ATOM         1398      C                  LYS         B       65     117.096       -6.431       64.179    1.00 20.00             C  
ATOM         1399      O                  LYS         B       65     117.759       -6.556       63.143    1.00 20.00             O  
ATOM         1400      CB                 LYS         B       65     118.046       -4.119       64.545    1.00 20.00             C  
ATOM         1401      CG                 LYS         B       65     117.759       -2.785       65.172    1.00 20.00             C  
ATOM         1402      CD                 LYS         B       65     118.925       -1.859       65.169    1.00 20.00             C  
ATOM         1403      CE                 LYS         B       65     118.507       -0.571       65.854    1.00 20.00             C  
ATOM         1404      NZ                 LYS         B       65     119.530        0.504       65.721    1.00 20.00             N  
ATOM         1405      N                  VAL         B       66     116.437       -7.427       64.746    1.00 20.00             N  
ATOM         1406      CA                 VAL         B       66     116.502       -8.782       64.241    1.00 20.00             C  
ATOM         1407      C                  VAL         B       66     115.111       -9.178       63.769    1.00 20.00             C  
ATOM         1408      O                  VAL         B       66     114.105       -8.861       64.420    1.00 20.00             O  
ATOM         1409      CB                 VAL         B       66     116.946       -9.767       65.343    1.00 20.00             C  
ATOM         1410      CG1                VAL         B       66     116.955      -11.188       64.808    1.00 20.00             C  
ATOM         1411      CG2                VAL         B       66     118.317       -9.384       65.875    1.00 20.00             C  
ATOM         1412      N                  THR         B       67     115.058       -9.799       62.597    1.00 20.00             N  
ATOM         1413      CA                 THR         B       67     113.810      -10.278       62.043    1.00 20.00             C  
ATOM         1414      C                  THR         B       67     113.755      -11.748       62.418    1.00 20.00             C  
ATOM         1415      O                  THR         B       67     114.700      -12.499       62.181    1.00 20.00             O  
ATOM         1416      CB                 THR         B       67     113.784      -10.139       60.521    1.00 20.00             C  
ATOM         1417      OG1                THR         B       67     114.230       -8.828       60.155    1.00 20.00             O  
ATOM         1418      CG2                THR         B       67     112.371      -10.342       60.004    1.00 20.00             C  
ATOM         1419      N                  SER         B       68     112.662      -12.142       63.046    1.00 20.00             N  
ATOM         1420      CA                 SER         B       68     112.495      -13.511       63.473    1.00 20.00             C  
ATOM         1421      C                  SER         B       68     111.479      -14.166       62.555    1.00 20.00             C  
ATOM         1422      O                  SER         B       68     110.752      -13.480       61.836    1.00 20.00             O  
ATOM         1423      CB                 SER         B       68     111.990      -13.530       64.914    1.00 20.00             C  
ATOM         1424      OG                 SER         B       68     112.561      -12.462       65.659    1.00 20.00             O  
ATOM         1425      N                  ALA         B       69     111.434      -15.489       62.577    1.00 20.00             N  
ATOM         1426      CA                 ALA         B       69     110.494      -16.226       61.755    1.00 20.00             C  
ATOM         1427      C                  ALA         B       69     109.548      -16.987       62.669    1.00 20.00             C  
ATOM         1428      O                  ALA         B       69     109.956      -17.499       63.714    1.00 20.00             O  
ATOM         1429      CB                 ALA         B       69     111.229      -17.176       60.835    1.00 20.00             C  
ATOM         1430      N                  ILE         B       70     108.278      -17.028       62.288    1.00 20.00             N  
ATOM         1431      CA                 ILE         B       70     107.262      -17.714       63.068    1.00 20.00             C  
ATOM         1432      C                  ILE         B       70     106.522      -18.602       62.107    1.00 20.00             C  
ATOM         1433      O                  ILE         B       70     106.000      -18.130       61.096    1.00 20.00             O  
ATOM         1434      CB                 ILE         B       70     106.275      -16.727       63.695    1.00 20.00             C  
ATOM         1435      CG1                ILE         B       70     107.013      -15.785       64.644    1.00 20.00             C  
ATOM         1436      CG2                ILE         B       70     105.203      -17.476       64.452    1.00 20.00             C  
ATOM         1437      CD1                ILE         B       70     106.208      -14.610       65.089    1.00 20.00             C  
ATOM         1438      N                  THR         B       71     106.505      -19.893       62.401    1.00 20.00             N  
ATOM         1439      CA                 THR         B       71     105.833      -20.846       61.542    1.00 20.00             C  
ATOM         1440      C                  THR         B       71     104.340      -20.826       61.773    1.00 20.00             C  
ATOM         1441      O                  THR         B       71     103.871      -20.818       62.915    1.00 20.00             O  
ATOM         1442      CB                 THR         B       71     106.384      -22.263       61.729    1.00 20.00             C  
ATOM         1443      OG1                THR         B       71     106.568      -22.539       63.124    1.00 20.00             O  
ATOM         1444      CG2                THR         B       71     107.726      -22.393       61.017    1.00 20.00             C  
ATOM         1445      N                  ILE         B       72     103.592      -20.761       60.680    1.00 20.00             N  
ATOM         1446      CA                 ILE         B       72     102.150      -20.729       60.770    1.00 20.00             C  
ATOM         1447      C                  ILE         B       72     101.719      -22.144       61.090    1.00 20.00             C  
ATOM         1448      O                  ILE         B       72     101.935      -23.059       60.298    1.00 20.00             O  
ATOM         1449      CB                 ILE         B       72     101.514      -20.274       59.443    1.00 20.00             C  
ATOM         1450      CG1                ILE         B       72     102.110      -18.935       59.016    1.00 20.00             C  
ATOM         1451      CG2                ILE         B       72     100.007      -20.145       59.602    1.00 20.00             C  
ATOM         1452      CD1                ILE         B       72     101.638      -18.448       57.670    1.00 20.00             C  
ATOM         1453      N                  SER         B       73     101.210      -22.333       62.300    1.00 20.00             N  
ATOM         1454      CA                 SER         B       73     100.736      -23.639       62.720    1.00 20.00             C  
ATOM         1455      C                  SER         B       73      99.218      -23.673       62.668    1.00 20.00             C  
ATOM         1456      O                  SER         B       73      98.536      -22.780       63.168    1.00 20.00             O  
ATOM         1457      CB                 SER         B       73     101.239      -23.984       64.121    1.00 20.00             C  
ATOM         1458      OG                 SER         B       73     102.611      -24.338       64.095    1.00 20.00             O  
ATOM         1459      N                  LEU         B       74      98.691      -24.702       62.012    1.00 20.00             N  
ATOM         1460      CA                 LEU         B       74      97.259      -24.854       61.870    1.00 20.00             C  
ATOM         1461      C                  LEU         B       74      96.573      -25.267       63.153    1.00 20.00             C  
ATOM         1462      O                  LEU         B       74      97.061      -26.133       63.885    1.00 20.00             O  
ATOM         1463      CB                 LEU         B       74      96.940      -25.860       60.778    1.00 20.00             C  
ATOM         1464      CG                 LEU         B       74      96.966      -25.318       59.352    1.00 20.00             C  
ATOM         1465      CD1                LEU         B       74      96.521      -26.416       58.401    1.00 20.00             C  
ATOM         1466      CD2                LEU         B       74      96.051      -24.105       59.236    1.00 20.00             C  
ATOM         1467      N                  PRO         B       75      95.486      -24.570       63.502    1.00 20.00             N  
ATOM         1468      CA                 PRO         B       75      94.773      -24.927       64.725    1.00 20.00             C  
ATOM         1469      C                  PRO         B       75      93.995      -26.211       64.419    1.00 20.00             C  
ATOM         1470      O                  PRO         B       75      93.640      -26.494       63.270    1.00 20.00             O  
ATOM         1471      CB                 PRO         B       75      93.863      -23.720       64.942    1.00 20.00             C  
ATOM         1472      CG                 PRO         B       75      93.553      -23.292       63.554    1.00 20.00             C  
ATOM         1473      CD                 PRO         B       75      94.901      -23.373       62.884    1.00 20.00             C  
ATOM         1474      N                  ASN         B       76      93.764      -26.993       65.454    1.00 20.00             N  
ATOM         1475      CA                 ASN         B       76      93.090      -28.268       65.352    1.00 20.00             C  
ATOM         1476      C                  ASN         B       76      91.870      -28.527       64.467    1.00 20.00             C  
ATOM         1477      O                  ASN         B       76      91.882      -29.532       63.758    1.00 20.00             O  
ATOM         1478      CB                 ASN         B       76      92.895      -28.838       66.752    1.00 20.00             C  
ATOM         1479      CG                 ASN         B       76      94.218      -29.068       67.468    1.00 20.00             C  
ATOM         1480      OD1                ASN         B       76      94.967      -28.119       67.738    1.00 20.00             O  
ATOM         1481      ND2                ASN         B       76      94.539      -30.327       67.720    1.00 20.00             N  
ATOM         1482      N                  GLU         B       77      90.834      -27.682       64.484    1.00 20.00             N  
ATOM         1483      CA                 GLU         B       77      89.670      -27.943       63.607    1.00 20.00             C  
ATOM         1484      C                  GLU         B       77      90.182      -28.143       62.181    1.00 20.00             C  
ATOM         1485      O                  GLU         B       77      89.900      -29.156       61.522    1.00 20.00             O  
ATOM         1486      CB                 GLU         B       77      88.647      -26.782       63.561    1.00 20.00             C  
ATOM         1487      CG                 GLU         B       77      88.582      -25.880       64.776    1.00 20.00             C  
ATOM         1488      CD                 GLU         B       77      89.565      -24.721       64.688    1.00 20.00             C  
ATOM         1489      OE1                GLU         B       77      89.244      -23.704       64.012    1.00 20.00             O  
ATOM         1490      OE2                GLU         B       77      90.671      -24.848       65.268    1.00 20.00             O  
ATOM         1491      N                  LEU         B       78      91.034      -27.207       61.775    1.00 20.00             N  
ATOM         1492      CA                 LEU         B       78      91.628      -27.168       60.453    1.00 20.00             C  
ATOM         1493      C                  LEU         B       78      92.869      -28.037       60.330    1.00 20.00             C  
ATOM         1494      O                  LEU         B       78      93.846      -27.633       59.703    1.00 20.00             O  
ATOM         1495      CB                 LEU         B       78      92.011      -25.724       60.144    1.00 20.00             C  
ATOM         1496      CG                 LEU         B       78      91.039      -24.663       60.646    1.00 20.00             C  
ATOM         1497      CD1                LEU         B       78      91.605      -23.292       60.386    1.00 20.00             C  
ATOM         1498      CD2                LEU         B       78      89.710      -24.848       59.958    1.00 20.00             C  
ATOM         1499      N                  SER         B       79      92.826      -29.252       60.849    1.00 20.00             N  
ATOM         1500      CA                 SER         B       79      94.019      -30.083       60.781    1.00 20.00             C  
ATOM         1501      C                  SER         B       79      93.812      -31.491       60.251    1.00 20.00             C  
ATOM         1502      O                  SER         B       79      94.770      -32.143       59.801    1.00 20.00             O  
ATOM         1503      CB                 SER         B       79      94.685      -30.135       62.144    1.00 20.00             C  
ATOM         1504      OG                 SER         B       79      96.079      -30.207       61.977    1.00 20.00             O  
ATOM         1505      N                  SER         B       80      92.570      -31.960       60.323    1.00 20.00             N  
ATOM         1506      CA                 SER         B       80      92.224      -33.286       59.830    1.00 20.00             C  
ATOM         1507      C                  SER         B       80      92.449      -33.150       58.344    1.00 20.00             C  
ATOM         1508      O                  SER         B       80      92.448      -32.024       57.824    1.00 20.00             O  
ATOM         1509      CB                 SER         B       80      90.750      -33.592       60.121    1.00 20.00             C  
ATOM         1510      OG                 SER         B       80      89.921      -32.491       59.775    1.00 20.00             O  
ATOM         1511      N                  GLU         B       81      92.597      -34.255       57.631    1.00 20.00             N  
ATOM         1512      CA                 GLU         B       81      92.848      -34.094       56.222    1.00 20.00             C  
ATOM         1513      C                  GLU         B       81      91.760      -33.459       55.383    1.00 20.00             C  
ATOM         1514      O                  GLU         B       81      92.051      -32.684       54.472    1.00 20.00             O  
ATOM         1515      CB                 GLU         B       81      93.365      -35.359       55.608    1.00 20.00             C  
ATOM         1516      CG                 GLU         B       81      94.746      -35.154       55.075    1.00 20.00             C  
ATOM         1517      CD                 GLU         B       81      95.071      -36.196       54.081    1.00 20.00             C  
ATOM         1518      OE1                GLU         B       81      95.209      -37.345       54.515    1.00 20.00             O  
ATOM         1519      OE2                GLU         B       81      95.133      -35.904       52.867    1.00 20.00             O  
ATOM         1520      N                  ARG         B       82      90.506      -33.748       55.700    1.00 20.00             N  
ATOM         1521      CA                 ARG         B       82      89.424      -33.140       54.953    1.00 20.00             C  
ATOM         1522      C                  ARG         B       82      89.595      -31.628       55.159    1.00 20.00             C  
ATOM         1523      O                  ARG         B       82      89.809      -30.888       54.197    1.00 20.00             O  
ATOM         1524      CB                 ARG         B       82      88.066      -33.627       55.479    1.00 20.00             C  
ATOM         1525      CG                 ARG         B       82      87.021      -33.922       54.401    1.00 20.00             C  
ATOM         1526      CD                 ARG         B       82      85.669      -34.032       55.054    1.00 20.00             C  
ATOM         1527      NE                 ARG         B       82      84.555      -34.182       54.127    1.00 20.00             N  
ATOM         1528      CZ                 ARG         B       82      83.281      -34.145       54.501    1.00 20.00             C  
ATOM         1529      NH1                ARG         B       82      82.979      -33.952       55.771    1.00 20.00             N  
ATOM         1530      NH2                ARG         B       82      82.307      -34.287       53.611    1.00 20.00             N  
ATOM         1531      N                  ASN         B       83      89.672      -31.214       56.425    1.00 20.00             N  
ATOM         1532      CA                 ASN         B       83      89.805      -29.802       56.778    1.00 20.00             C  
ATOM         1533      C                  ASN         B       83      91.035      -29.094       56.276    1.00 20.00             C  
ATOM         1534      O                  ASN         B       83      90.990      -27.910       55.963    1.00 20.00             O  
ATOM         1535      CB                 ASN         B       83      89.701      -29.619       58.281    1.00 20.00             C  
ATOM         1536      CG                 ASN         B       83      88.301      -29.324       58.716    1.00 20.00             C  
ATOM         1537      OD1                ASN         B       83      87.933      -28.170       58.897    1.00 20.00             O  
ATOM         1538      ND2                ASN         B       83      87.494      -30.358       58.813    1.00 20.00             N  
ATOM         1539      N                  LYS         B       84      92.114      -29.847       56.153    1.00 20.00             N  
ATOM         1540      CA                 LYS         B       84      93.398      -29.342       55.695    1.00 20.00             C  
ATOM         1541      C                  LYS         B       84      93.367      -28.837       54.267    1.00 20.00             C  
ATOM         1542      O                  LYS         B       84      94.270      -28.115       53.855    1.00 20.00             O  
ATOM         1543      CB                 LYS         B       84      94.419      -30.464       55.747    1.00 20.00             C  
ATOM         1544      CG                 LYS         B       84      95.679      -30.139       56.472    1.00 20.00             C  
ATOM         1545      CD                 LYS         B       84      96.492      -31.393       56.616    1.00 20.00             C  
ATOM         1546      CE                 LYS         B       84      97.761      -31.129       57.388    1.00 20.00             C  
ATOM         1547      NZ                 LYS         B       84      98.454      -32.405       57.669    1.00 20.00             N  
ATOM         1548      N                  GLN         B       85      92.382      -29.259       53.485    1.00 20.00             N  
ATOM         1549      CA                 GLN         B       85      92.343      -28.828       52.095    1.00 20.00             C  
ATOM         1550      C                  GLN         B       85      91.382      -27.731       51.714    1.00 20.00             C  
ATOM         1551      O                  GLN         B       85      91.125      -27.532       50.526    1.00 20.00             O  
ATOM         1552      CB                 GLN         B       85      92.159      -29.998       51.123    1.00 20.00             C  
ATOM         1553      CG                 GLN         B       85      93.422      -30.391       50.353    1.00 20.00             C  
ATOM         1554      CD                 GLN         B       85      94.116      -31.546       51.000    1.00 20.00             C  
ATOM         1555      OE1                GLN         B       85      93.450      -32.442       51.499    1.00 20.00             O  
ATOM         1556      NE2                GLN         B       85      95.447      -31.493       51.116    1.00 20.00             N  
ATOM         1557      N                  LEU         B       86      90.830      -27.027       52.692    1.00 20.00             N  
ATOM         1558      CA                 LEU         B       86      89.916      -25.940       52.384    1.00 20.00             C  
ATOM         1559      C                  LEU         B       86      90.782      -24.906       51.688    1.00 20.00             C  
ATOM         1560      O                  LEU         B       86      91.980      -24.813       51.964    1.00 20.00             O  
ATOM         1561      CB                 LEU         B       86      89.332      -25.355       53.666    1.00 20.00             C  
ATOM         1562      CG                 LEU         B       86      88.160      -26.094       54.306    1.00 20.00             C  
ATOM         1563      CD1                LEU         B       86      88.201      -27.568       53.979    1.00 20.00             C  
ATOM         1564      CD2                LEU         B       86      88.176      -25.861       55.805    1.00 20.00             C  
ATOM         1565      N                  LYS         B       87      90.211      -24.195       50.728    1.00 20.00             N  
ATOM         1566      CA                 LYS         B       87      90.965      -23.175       50.027    1.00 20.00             C  
ATOM         1567      C                  LYS         B       87      90.894      -21.857       50.762    1.00 20.00             C  
ATOM         1568      O                  LYS         B       87      89.874      -21.519       51.369    1.00 20.00             O  
ATOM         1569      CB                 LYS         B       87      90.467      -23.015       48.605    1.00 20.00             C  
ATOM         1570      CG                 LYS         B       87      90.895      -24.132       47.717    1.00 20.00             C  
ATOM         1571      CD                 LYS         B       87      90.432      -23.841       46.333    1.00 20.00             C  
ATOM         1572      CE                 LYS         B       87      90.720      -24.983       45.393    1.00 20.00             C  
ATOM         1573      NZ                 LYS         B       87      89.942      -24.725       44.143    1.00 20.00             N  
ATOM         1574      N                  VAL         B       88      91.972      -21.099       50.656    1.00 20.00             N  
ATOM         1575      CA                 VAL         B       88      92.096      -19.826       51.328    1.00 20.00             C  
ATOM         1576      C                  VAL         B       88      91.552      -18.665       50.511    1.00 20.00             C  
ATOM         1577      O                  VAL         B       88      91.593      -18.676       49.275    1.00 20.00             O  
ATOM         1578      CB                 VAL         B       88      93.563      -19.562       51.681    1.00 20.00             C  
ATOM         1579      CG1                VAL         B       88      93.706      -18.257       52.414    1.00 20.00             C  
ATOM         1580      CG2                VAL         B       88      94.114      -20.712       52.510    1.00 20.00             C  
ATOM         1581      N                  GLY         B       89      90.980      -17.698       51.214    1.00 20.00             N  
ATOM         1582      CA                 GLY         B       89      90.450      -16.513       50.575    1.00 20.00             C  
ATOM         1583      C                  GLY         B       89      91.369      -15.408       51.037    1.00 20.00             C  
ATOM         1584      O                  GLY         B       89      92.591      -15.518       50.911    1.00 20.00             O  
ATOM         1585      N                  ARG         B       90      90.793      -14.346       51.581    1.00 20.00             N  
ATOM         1586      CA                 ARG         B       90      91.600      -13.249       52.086    1.00 20.00             C  
ATOM         1587      C                  ARG         B       90      92.153      -13.542       53.486    1.00 20.00             C  
ATOM         1588      O                  ARG         B       90      91.529      -14.249       54.285    1.00 20.00             O  
ATOM         1589      CB                 ARG         B       90      90.813      -11.934       52.036    1.00 20.00             C  
ATOM         1590      CG                 ARG         B       90      89.315      -12.087       52.191    1.00 20.00             C  
ATOM         1591      CD                 ARG         B       90      88.635      -10.799       51.879    1.00 20.00             C  
ATOM         1592      NE                 ARG         B       90      87.236      -10.759       52.289    1.00 20.00             N  
ATOM         1593      CZ                 ARG         B       90      86.426       -9.753       51.994    1.00 20.00             C  
ATOM         1594      NH1                ARG         B       90      86.898       -8.727       51.287    1.00 20.00             N  
ATOM         1595      NH2                ARG         B       90      85.161       -9.753       52.407    1.00 20.00             N  
ATOM         1596      N                  VAL         B       91      93.353      -13.032       53.747    1.00 20.00             N  
ATOM         1597      CA                 VAL         B       91      94.045      -13.216       55.024    1.00 20.00             C  
ATOM         1598      C                  VAL         B       91      94.362      -11.871       55.689    1.00 20.00             C  
ATOM         1599      O                  VAL         B       91      94.832      -10.953       55.018    1.00 20.00             O  
ATOM         1600      CB                 VAL         B       91      95.366      -13.960       54.806    1.00 20.00             C  
ATOM         1601      CG1                VAL         B       91      96.160      -14.017       56.083    1.00 20.00             C  
ATOM         1602      CG2                VAL         B       91      95.101      -15.342       54.280    1.00 20.00             C  
ATOM         1603      N                  LEU         B       92      94.132      -11.771       56.999    1.00 20.00             N  
ATOM         1604      CA                 LEU         B       92      94.390      -10.542       57.756    1.00 20.00             C  
ATOM         1605      C                  LEU         B       92      95.369      -10.751       58.913    1.00 20.00             C  
ATOM         1606      O                  LEU         B       92      95.243      -11.704       59.677    1.00 20.00             O  
ATOM         1607      CB                 LEU         B       92      93.073       -9.956       58.287    1.00 20.00             C  
ATOM         1608      CG                 LEU         B       92      93.089       -8.864       59.366    1.00 20.00             C  
ATOM         1609      CD1                LEU         B       92      93.718       -7.579       58.868    1.00 20.00             C  
ATOM         1610      CD2                LEU         B       92      91.667       -8.617       59.811    1.00 20.00             C  
ATOM         1611      N                  LEU         B       93      96.345       -9.852       59.021    1.00 20.00             N  
ATOM         1612      CA                 LEU         B       93      97.352       -9.912       60.063    1.00 20.00             C  
ATOM         1613      C                  LEU         B       93      97.284       -8.726       61.003    1.00 20.00             C  
ATOM         1614      O                  LEU         B       93      97.401       -7.574       60.618    1.00 20.00             O  
ATOM         1615      CB                 LEU         B       93      98.761      -10.029       59.496    1.00 20.00             C  
ATOM         1616      CG                 LEU         B       93      99.789      -10.236       60.607    1.00 20.00             C  
ATOM         1617      CD1                LEU         B       93      99.643      -11.618       61.174    1.00 20.00             C  
ATOM         1618      CD2                LEU         B       93     101.170      -10.032       60.077    1.00 20.00             C  
ATOM         1619      N                  TRP         B       94      97.095       -9.081       62.257    1.00 20.00             N  
ATOM         1620      CA                 TRP         B       94      96.961       -8.214       63.411    1.00 20.00             C  
ATOM         1621      C                  TRP         B       94      98.297       -8.227       64.110    1.00 20.00             C  
ATOM         1622      O                  TRP         B       94      99.089       -9.149       63.921    1.00 20.00             O  
ATOM         1623      CB                 TRP         B       94      96.143       -8.978       64.376    1.00 20.00             C  
ATOM         1624      CG                 TRP         B       94      94.891       -8.549       64.766    1.00 20.00             C  
ATOM         1625      CD1                TRP         B       94      93.760       -8.699       64.063    1.00 20.00             C  
ATOM         1626      CD2                TRP         B       94      94.509       -8.307       66.101    1.00 20.00             C  
ATOM         1627      NE1                TRP         B       94      92.669       -8.641       64.884    1.00 20.00             N  
ATOM         1628      CE2                TRP         B       94      93.103       -8.385       66.169    1.00 20.00             C  
ATOM         1629      CE3                TRP         B       94      95.209       -8.044       67.286    1.00 20.00             C  
ATOM         1630      CZ2                TRP         B       94      92.392       -8.246       67.348    1.00 20.00             C  
ATOM         1631      CZ3                TRP         B       94      94.509       -7.899       68.464    1.00 20.00             C  
ATOM         1632      CH2                TRP         B       94      93.117       -7.997       68.488    1.00 20.00             C  
ATOM         1633      N                  LEU         B       95      98.417       -7.380       65.117    1.00 20.00             N  
ATOM         1634      CA                 LEU         B       95      99.636       -7.343       65.903    1.00 20.00             C  
ATOM         1635      C                  LEU         B       95      99.306       -6.779       67.278    1.00 20.00             C  
ATOM         1636      O                  LEU         B       95      99.244       -5.570       67.470    1.00 20.00             O  
ATOM         1637      CB                 LEU         B       95     100.699       -6.520       65.186    1.00 20.00             C  
ATOM         1638      CG                 LEU         B       95     102.135       -6.774       65.624    1.00 20.00             C  
ATOM         1639      CD1                LEU         B       95     103.007       -6.970       64.421    1.00 20.00             C  
ATOM         1640      CD2                LEU         B       95     102.602       -5.608       66.428    1.00 20.00             C  
ATOM         1641      N                  GLY         B       96      99.060       -7.671       68.229    1.00 20.00             N  
ATOM         1642      CA                 GLY         B       96      98.706       -7.238       69.567    1.00 20.00             C  
ATOM         1643      C                  GLY         B       96      99.840       -7.192       70.559    1.00 20.00             C  
ATOM         1644      O                  GLY         B       96      99.978       -8.105       71.382    1.00 20.00             O  
ATOM         1645      N                  LEU         B       97     100.689       -6.176       70.463    1.00 20.00             N  
ATOM         1646      CA                 LEU         B       97     101.806       -6.040       71.406    1.00 20.00             C  
ATOM         1647      C                  LEU         B       97     101.377       -5.427       72.752    1.00 20.00             C  
ATOM         1648      O                  LEU         B       97     100.543       -4.525       72.771    1.00 20.00             O  
ATOM         1649      CB                 LEU         B       97     102.976       -5.277       70.757    1.00 20.00             C  
ATOM         1650      CG                 LEU         B       97     102.718       -4.186       69.722    1.00 20.00             C  
ATOM         1651      CD1                LEU         B       97     102.327       -2.902       70.418    1.00 20.00             C  
ATOM         1652      CD2                LEU         B       97     103.978       -3.976       68.914    1.00 20.00             C  
ATOM         1653      N                  LEU         B       98     101.930       -5.945       73.844    1.00 20.00             N  
ATOM         1654      CA                 LEU         B       98     101.589       -5.456       75.198    1.00 20.00             C  
ATOM         1655      C                  LEU         B       98     102.022       -3.999       75.526    1.00 20.00             C  
ATOM         1656      O                  LEU         B       98     103.055       -3.538       75.035    1.00 20.00             O  
ATOM         1657      CB                 LEU         B       98     101.960       -6.492       76.285    1.00 20.00             C  
ATOM         1658      CG                 LEU         B       98     103.349       -7.061       76.577    1.00 20.00             C  
ATOM         1659      CD1                LEU         B       98     104.067       -6.105       77.487    1.00 20.00             C  
ATOM         1660      CD2                LEU         B       98     103.214       -8.417       77.250    1.00 20.00             C  
ATOM         1661      N                  PRO         B       99     101.326       -3.330       76.449    1.00 20.00             N  
ATOM         1662      CA                 PRO         B       99     101.531       -1.947       76.928    1.00 20.00             C  
ATOM         1663      C                  PRO         B       99     102.915       -1.391       77.215    1.00 20.00             C  
ATOM         1664      O                  PRO         B       99     103.125       -0.188       77.105    1.00 20.00             O  
ATOM         1665      CB                 PRO         B       99     100.628       -1.863       78.144    1.00 20.00             C  
ATOM         1666      CG                 PRO         B       99     100.799       -3.181       78.724    1.00 20.00             C  
ATOM         1667      CD                 PRO         B       99     100.598       -4.071       77.517    1.00 20.00             C  
ATOM         1668      N                  SER         B      100     103.889       -2.239       77.558    1.00 20.00             N  
ATOM         1669      CA                 SER         B      100     105.224       -1.743       77.886    1.00 20.00             C  
ATOM         1670      C                  SER         B      100     106.254       -1.810       76.760    1.00 20.00             C  
ATOM         1671      O                  SER         B      100     107.452       -1.587       76.991    1.00 20.00             O  
ATOM         1672      CB                 SER         B      100     105.763       -2.447       79.128    1.00 20.00             C  
ATOM         1673      OG                 SER         B      100     104.840       -3.425       79.566    1.00 20.00             O  
ATOM         1674      N                  VAL         B      101     105.792       -2.113       75.550    1.00 20.00             N  
ATOM         1675      CA                 VAL         B      101     106.687       -2.185       74.399    1.00 20.00             C  
ATOM         1676      C                  VAL         B      101     106.953       -0.740       73.980    1.00 20.00             C  
ATOM         1677      O                  VAL         B      101     106.213        0.167       74.366    1.00 20.00             O  
ATOM         1678      CB                 VAL         B      101     106.084       -3.021       73.247    1.00 20.00             C  
ATOM         1679      CG1                VAL         B      101     107.054       -3.071       72.083    1.00 20.00             C  
ATOM         1680      CG2                VAL         B      101     105.789       -4.440       73.735    1.00 20.00             C  
ATOM         1681      N                  SER         B      102     107.971       -0.526       73.157    1.00 20.00             N  
ATOM         1682      CA                 SER         B      102     108.322        0.840       72.809    1.00 20.00             C  
ATOM         1683      C                  SER         B      102     108.815        1.110       71.398    1.00 20.00             C  
ATOM         1684      O                  SER         B      102     108.440        2.120       70.785    1.00 20.00             O  
ATOM         1685      CB                 SER         B      102     109.382        1.311       73.796    1.00 20.00             C  
ATOM         1686      OG                 SER         B      102     110.358        0.291       73.975    1.00 20.00             O  
ATOM         1687      N                  GLY         B      103     109.726        0.269       70.920    1.00 20.00             N  
ATOM         1688      CA                 GLY         B      103     110.267        0.471       69.592    1.00 20.00             C  
ATOM         1689      C                  GLY         B      103     109.236        0.197       68.525    1.00 20.00             C  
ATOM         1690      O                  GLY         B      103     108.064       -0.088       68.809    1.00 20.00             O  
ATOM         1691      N                  THR         B      104     109.667        0.342       67.284    1.00 20.00             N  
ATOM         1692      CA                 THR         B      104     108.822        0.080       66.146    1.00 20.00             C  
ATOM         1693      C                  THR         B      104     108.788       -1.439       65.973    1.00 20.00             C  
ATOM         1694      O                  THR         B      104     109.777       -2.126       66.246    1.00 20.00             O  
ATOM         1695      CB                 THR         B      104     109.399        0.765       64.902    1.00 20.00             C  
ATOM         1696      OG1                THR         B      104     110.791        0.442       64.775    1.00 20.00             O  
ATOM         1697      CG2                THR         B      104     109.278        2.273       65.050    1.00 20.00             C  
ATOM         1698      N                  VAL         B      105     107.627       -1.964       65.605    1.00 20.00             N  
ATOM         1699      CA                 VAL         B      105     107.464       -3.393       65.402    1.00 20.00             C  
ATOM         1700      C                  VAL         B      105     106.818       -3.559       64.022    1.00 20.00             C  
ATOM         1701      O                  VAL         B      105     105.973       -2.750       63.630    1.00 20.00             O  
ATOM         1702      CB                 VAL         B      105     106.596       -4.017       66.527    1.00 20.00             C  
ATOM         1703      CG1                VAL         B      105     106.531       -5.519       66.382    1.00 20.00             C  
ATOM         1704      CG2                VAL         B      105     107.161       -3.653       67.877    1.00 20.00             C  
ATOM         1705      N                  LYS         B      106     107.257       -4.566       63.272    1.00 20.00             N  
ATOM         1706      CA                 LYS         B      106     106.746       -4.806       61.928    1.00 20.00             C  
ATOM         1707      C                  LYS         B      106     106.559       -6.290       61.623    1.00 20.00             C  
ATOM         1708      O                  LYS         B      106     107.338       -7.127       62.080    1.00 20.00             O  
ATOM         1709      CB                 LYS         B      106     107.695       -4.198       60.897    1.00 20.00             C  
ATOM         1710      CG                 LYS         B      106     107.868       -2.703       61.010    1.00 20.00             C  
ATOM         1711      CD                 LYS         B      106     108.885       -2.197       60.012    1.00 20.00             C  
ATOM         1712      CE                 LYS         B      106     108.823       -0.685       59.879    1.00 20.00             C  
ATOM         1713      NZ                 LYS         B      106     109.746       -0.190       58.817    1.00 20.00             N  
ATOM         1714      N                  SER         B      107     105.556       -6.591       60.801    1.00 20.00             N  
ATOM         1715      CA                 SER         B      107     105.256       -7.955       60.416    1.00 20.00             C  
ATOM         1716      C                  SER         B      107     104.705       -8.019       59.012    1.00 20.00             C  
ATOM         1717      O                  SER         B      107     104.309       -7.008       58.435    1.00 20.00             O  
ATOM         1718      CB                 SER         B      107     104.230       -8.575       61.358    1.00 20.00             C  
ATOM         1719      OG                 SER         B      107     104.733       -8.689       62.672    1.00 20.00             O  
ATOM         1720      N                  CYS         B      108     104.667       -9.235       58.486    1.00 20.00             N  
ATOM         1721      CA                 CYS         B      108     104.153       -9.521       57.165    1.00 20.00             C  
ATOM         1722      C                  CYS         B      108     104.119      -11.028       57.029    1.00 20.00             C  
ATOM         1723      O                  CYS         B      108     104.758      -11.741       57.801    1.00 20.00             O  
ATOM         1724      CB                 CYS         B      108     105.047       -8.910       56.084    1.00 20.00             C  
ATOM         1725      SG                 CYS         B      108     106.802       -9.103       56.358    1.00 20.00             S  
ATOM         1726      N                  VAL         B      109     103.291      -11.507       56.115    1.00 20.00             N  
ATOM         1727      CA                 VAL         B      109     103.180      -12.926       55.860    1.00 20.00             C  
ATOM         1728      C                  VAL         B      109     103.571      -13.007       54.410    1.00 20.00             C  
ATOM         1729      O                  VAL         B      109     102.886      -12.452       53.555    1.00 20.00             O  
ATOM         1730      CB                 VAL         B      109     101.730      -13.434       56.028    1.00 20.00             C  
ATOM         1731      CG1                VAL         B      109     101.645      -14.901       55.663    1.00 20.00             C  
ATOM         1732      CG2                VAL         B      109     101.256      -13.222       57.449    1.00 20.00             C  
ATOM         1733      N                  THR         B      110     104.745      -13.560       54.147    1.00 20.00             N  
ATOM         1734      CA                 THR         B      110     105.217      -13.693       52.782    1.00 20.00             C  
ATOM         1735      C                  THR         B      110     105.577      -15.133       52.545    1.00 20.00             C  
ATOM         1736      O                  THR         B      110     105.359      -15.993       53.401    1.00 20.00             O  
ATOM         1737      CB                 THR         B      110     106.469      -12.837       52.503    1.00 20.00             C  
ATOM         1738      OG1                THR         B      110     107.548      -13.249       53.350    1.00 20.00             O  
ATOM         1739      CG2                THR         B      110     106.173      -11.370       52.736    1.00 20.00             C  
ATOM         1740      N                  GLU         B      111     106.079      -15.408       51.354    1.00 20.00             N  
ATOM         1741      CA                 GLU         B      111     106.486      -16.750       51.042    1.00 20.00             C  
ATOM         1742      C                  GLU         B      111     107.815      -16.902       51.760    1.00 20.00             C  
ATOM         1743      O                  GLU         B      111     108.601      -15.952       51.846    1.00 20.00             O  
ATOM         1744      CB                 GLU         B      111     106.597      -16.916       49.538    1.00 20.00             C  
ATOM         1745      CG                 GLU         B      111     105.257      -16.699       48.850    1.00 20.00             C  
ATOM         1746      CD                 GLU         B      111     105.340      -16.801       47.339    1.00 20.00             C  
ATOM         1747      OE1                GLU         B      111     105.949      -17.784       46.847    1.00 20.00             O  
ATOM         1748      OE2                GLU         B      111     104.801      -15.899       46.642    1.00 20.00             O  
ATOM         1749      N                  THR         B      112     107.983      -18.053       52.396    1.00 20.00             N  
ATOM         1750      CA                 THR         B      112     109.177      -18.366       53.166    1.00 20.00             C  
ATOM         1751      C                  THR         B      112     110.444      -17.862       52.475    1.00 20.00             C  
ATOM         1752      O                  THR         B      112     110.914      -18.438       51.493    1.00 20.00             O  
ATOM         1753      CB                 THR         B      112     109.236      -19.875       53.458    1.00 20.00             C  
ATOM         1754      OG1                THR         B      112     107.953      -20.310       53.941    1.00 20.00             O  
ATOM         1755      CG2                THR         B      112     110.285      -20.167       54.503    1.00 20.00             C  
ATOM         1756      N                  GLN         B      113     110.921      -16.720       52.962    1.00 20.00             N  
ATOM         1757      CA                 GLN         B      113     112.104      -16.031       52.449    1.00 20.00             C  
ATOM         1758      C                  GLN         B      113     113.382      -16.698       52.966    1.00 20.00             C  
ATOM         1759      O                  GLN         B      113     113.384      -17.291       54.044    1.00 20.00             O  
ATOM         1760      CB                 GLN         B      113     112.055      -14.557       52.883    1.00 20.00             C  
ATOM         1761      CG                 GLN         B      113     112.347      -13.537       51.799    1.00 20.00             C  
ATOM         1762      CD                 GLN         B      113     111.538      -13.776       50.533    1.00 20.00             C  
ATOM         1763      OE1                GLN         B      113     111.728      -14.782       49.855    1.00 20.00             O  
ATOM         1764      NE2                GLN         B      113     110.660      -12.838       50.197    1.00 20.00             N  
ATOM         1765      N                  THR         B      114     114.465      -16.577       52.199    1.00 20.00             N  
ATOM         1766      CA                 THR         B      114     115.775      -17.163       52.545    1.00 20.00             C  
ATOM         1767      C                  THR         B      114     116.569      -16.333       53.551    1.00 20.00             C  
ATOM         1768      O                  THR         B      114     117.526      -16.814       54.158    1.00 20.00             O  
ATOM         1769      CB                 THR         B      114     116.660      -17.356       51.292    1.00 20.00             C  
ATOM         1770      OG1                THR         B      114     116.415      -16.291       50.356    1.00 20.00             O  
ATOM         1771      CG2                THR         B      114     116.382      -18.716       50.638    1.00 20.00             C  
ATOM         1772      N                  THR         B      115     116.210      -15.058       53.635    1.00 20.00             N  
ATOM         1773      CA                 THR         B      115     116.811      -14.106       54.550    1.00 20.00             C  
ATOM         1774      C                  THR         B      115     115.574      -13.454       55.129    1.00 20.00             C  
ATOM         1775      O                  THR         B      115     114.845      -12.770       54.412    1.00 20.00             O  
ATOM         1776      CB                 THR         B      115     117.632      -13.059       53.802    1.00 20.00             C  
ATOM         1777      OG1                THR         B      115     118.641      -13.712       53.020    1.00 20.00             O  
ATOM         1778      CG2                THR         B      115     118.292      -12.097       54.793    1.00 20.00             C  
ATOM         1779      N                  ALA         B      116     115.335      -13.683       56.414    1.00 20.00             N  
ATOM         1780      CA                 ALA         B      116     114.149      -13.171       57.089    1.00 20.00             C  
ATOM         1781      C                  ALA         B      116     113.824      -11.718       56.770    1.00 20.00             C  
ATOM         1782      O                  ALA         B      116     112.684      -11.389       56.450    1.00 20.00             O  
ATOM         1783      CB                 ALA         B      116     114.268      -13.369       58.591    1.00 20.00             C  
ATOM         1784      N                  ALA         B      117     114.850      -10.883       56.731    1.00 20.00             N  
ATOM         1785      CA                 ALA         B      117     114.666       -9.463       56.474    1.00 20.00             C  
ATOM         1786      C                  ALA         B      117     114.227       -9.055       55.068    1.00 20.00             C  
ATOM         1787      O                  ALA         B      117     113.917       -7.893       54.837    1.00 20.00             O  
ATOM         1788      CB                 ALA         B      117     115.913       -8.707       56.865    1.00 20.00             C  
ATOM         1789      N                  ALA         B      118     114.184       -9.991       54.133    1.00 20.00             N  
ATOM         1790      CA                 ALA         B      118     113.786       -9.652       52.780    1.00 20.00             C  
ATOM         1791      C                  ALA         B      118     112.271       -9.708       52.623    1.00 20.00             C  
ATOM         1792      O                  ALA         B      118     111.717       -9.179       51.658    1.00 20.00             O  
ATOM         1793      CB                 ALA         B      118     114.464      -10.568       51.789    1.00 20.00             C  
ATOM         1794      N                  SER         B      119     111.607      -10.333       53.590    1.00 20.00             N  
ATOM         1795      CA                 SER         B      119     110.158      -10.458       53.595    1.00 20.00             C  
ATOM         1796      C                  SER         B      119     109.588       -9.070       53.368    1.00 20.00             C  
ATOM         1797      O                  SER         B      119     108.697       -8.865       52.538    1.00 20.00             O  
ATOM         1798      CB                 SER         B      119     109.713      -10.945       54.961    1.00 20.00             C  
ATOM         1799      OG                 SER         B      119     110.349      -10.179       55.969    1.00 20.00             O  
ATOM         1800      N                  PHE         B      120     110.158       -8.121       54.096    1.00 20.00             N  
ATOM         1801      CA                 PHE         B      120     109.753       -6.732       54.048    1.00 20.00             C  
ATOM         1802      C                  PHE         B      120     109.958       -6.025       52.717    1.00 20.00             C  
ATOM         1803      O                  PHE         B      120     109.331       -5.005       52.454    1.00 20.00             O  
ATOM         1804      CB                 PHE         B      120     110.441       -5.962       55.167    1.00 20.00             C  
ATOM         1805      CG                 PHE         B      120     109.945       -6.336       56.515    1.00 20.00             C  
ATOM         1806      CD1                PHE         B      120     108.774       -5.788       57.001    1.00 20.00             C  
ATOM         1807      CD2                PHE         B      120     110.619       -7.267       57.287    1.00 20.00             C  
ATOM         1808      CE1                PHE         B      120     108.251       -6.193       58.218    1.00 20.00             C  
ATOM         1809      CE2                PHE         B      120     110.102       -7.679       58.511    1.00 20.00             C  
ATOM         1810      CZ                 PHE         B      120     108.923       -7.127       58.980    1.00 20.00             C  
ATOM         1811      N                  GLN         B      121     110.816       -6.575       51.871    1.00 20.00             N  
ATOM         1812      CA                 GLN         B      121     111.075       -5.984       50.571    1.00 20.00             C  
ATOM         1813      C                  GLN         B      121     110.121       -6.556       49.537    1.00 20.00             C  
ATOM         1814      O                  GLN         B      121     110.052       -6.070       48.405    1.00 20.00             O  
ATOM         1815      CB                 GLN         B      121     112.509       -6.260       50.144    1.00 20.00             C  
ATOM         1816      CG                 GLN         B      121     113.537       -5.610       51.019    1.00 20.00             C  
ATOM         1817      CD                 GLN         B      121     114.938       -6.064       50.690    1.00 20.00             C  
ATOM         1818      OE1                GLN         B      121     115.134       -7.084       50.045    1.00 20.00             O  
ATOM         1819      NE2                GLN         B      121     115.913       -5.311       51.150    1.00 20.00             N  
ATOM         1820      N                  VAL         B      122     109.379       -7.586       49.924    1.00 20.00             N  
ATOM         1821      CA                 VAL         B      122     108.456       -8.228       49.005    1.00 20.00             C  
ATOM         1822      C                  VAL         B      122     107.018       -8.258       49.517    1.00 20.00             C  
ATOM         1823      O                  VAL         B      122     106.102       -8.690       48.811    1.00 20.00             O  
ATOM         1824      CB                 VAL         B      122     108.919       -9.660       48.692    1.00 20.00             C  
ATOM         1825      CG1                VAL         B      122     108.161      -10.217       47.487    1.00 20.00             C  
ATOM         1826      CG2                VAL         B      122     110.411       -9.680       48.437    1.00 20.00             C  
ATOM         1827      N                  ALA         B      123     106.812       -7.766       50.729    1.00 20.00             N  
ATOM         1828      CA                 ALA         B      123     105.487       -7.758       51.318    1.00 20.00             C  
ATOM         1829      C                  ALA         B      123     104.548       -6.810       50.583    1.00 20.00             C  
ATOM         1830      O                  ALA         B      123     104.889       -5.653       50.341    1.00 20.00             O  
ATOM         1831      CB                 ALA         B      123     105.584       -7.379       52.778    1.00 20.00             C  
ATOM         1832      N                  LEU         B      124     103.384       -7.322       50.194    1.00 20.00             N  
ATOM         1833      CA                 LEU         B      124     102.385       -6.513       49.510    1.00 20.00             C  
ATOM         1834      C                  LEU         B      124     101.613       -5.733       50.565    1.00 20.00             C  
ATOM         1835      O                  LEU         B      124     100.721       -4.949       50.245    1.00 20.00             O  
ATOM         1836      CB                 LEU         B      124     101.435       -7.400       48.705    1.00 20.00             C  
ATOM         1837      CG                 LEU         B      124     102.112       -8.203       47.599    1.00 20.00             C  
ATOM         1838      CD1                LEU         B      124     101.065       -8.752       46.656    1.00 20.00             C  
ATOM         1839      CD2                LEU         B      124     103.067       -7.308       46.852    1.00 20.00             C  
ATOM         1840      N                  ALA         B      125     101.968       -5.967       51.827    1.00 20.00             N  
ATOM         1841      CA                 ALA         B      125     101.347       -5.314       52.968    1.00 20.00             C  
ATOM         1842      C                  ALA         B      125     102.156       -5.613       54.220    1.00 20.00             C  
ATOM         1843      O                  ALA         B      125     102.525       -6.753       54.482    1.00 20.00             O  
ATOM         1844      CB                 ALA         B      125      99.916       -5.794       53.143    1.00 20.00             C  
ATOM         1845      N                  VAL         B      126     102.437       -4.574       54.990    1.00 20.00             N  
ATOM         1846      CA                 VAL         B      126     103.211       -4.721       56.211    1.00 20.00             C  
ATOM         1847      C                  VAL         B      126     102.479       -4.092       57.379    1.00 20.00             C  
ATOM         1848      O                  VAL         B      126     101.905       -3.021       57.247    1.00 20.00             O  
ATOM         1849      CB                 VAL         B      126     104.586       -4.031       56.097    1.00 20.00             C  
ATOM         1850      CG1                VAL         B      126     105.221       -3.899       57.468    1.00 20.00             C  
ATOM         1851      CG2                VAL         B      126     105.508       -4.803       55.174    1.00 20.00             C  
ATOM         1852      N                  ALA         B      127     102.502       -4.773       58.519    1.00 20.00             N  
ATOM         1853      CA                 ALA         B      127     101.876       -4.277       59.736    1.00 20.00             C  
ATOM         1854      C                  ALA         B      127     102.965       -3.580       60.541    1.00 20.00             C  
ATOM         1855      O                  ALA         B      127     103.828       -4.223       61.141    1.00 20.00             O  
ATOM         1856      CB                 ALA         B      127     101.262       -5.417       60.533    1.00 20.00             C  
ATOM         1857      N                  ASP         B      128     102.982       -2.260       60.419    1.00 20.00             N  
ATOM         1858      CA                 ASP         B      128     103.926       -1.375       61.090    1.00 20.00             C  
ATOM         1859      C                  ASP         B      128     103.130       -0.776       62.243    1.00 20.00             C  
ATOM         1860      O                  ASP         B      128     101.975       -0.399       62.068    1.00 20.00             O  
ATOM         1861      CB                 ASP         B      128     104.354       -0.277       60.101    1.00 20.00             C  
ATOM         1862      CG                 ASP         B      128     105.400        0.665       60.664    1.00 20.00             C  
ATOM         1863      OD1                ASP         B      128     105.746        0.541       61.856    1.00 20.00             O  
ATOM         1864      OD2                ASP         B      128     105.883        1.543       59.908    1.00 20.00             O  
ATOM         1865      N                  ASN         B      129     103.722       -0.710       63.428    1.00 20.00             N  
ATOM         1866      CA                 ASN         B      129     102.996       -0.166       64.570    1.00 20.00             C  
ATOM         1867      C                  ASN         B      129     103.192        1.341       64.664    1.00 20.00             C  
ATOM         1868      O                  ASN         B      129     102.734        1.989       65.610    1.00 20.00             O  
ATOM         1869      CB                 ASN         B      129     103.413       -0.855       65.878    1.00 20.00             C  
ATOM         1870      CG                 ASN         B      129     104.720       -0.318       66.436    1.00 20.00             C  
ATOM         1871      OD1                ASN         B      129     105.551        0.208       65.701    1.00 20.00             O  
ATOM         1872      ND2                ASN         B      129     104.903       -0.461       67.736    1.00 20.00             N  
ATOM         1873      N                  SER         B      130     103.902        1.876       63.680    1.00 20.00             N  
ATOM         1874      CA                 SER         B      130     104.175        3.292       63.593    1.00 20.00             C  
ATOM         1875      C                  SER         B      130     102.919        4.001       63.080    1.00 20.00             C  
ATOM         1876      O                  SER         B      130     102.732        5.200       63.313    1.00 20.00             O  
ATOM         1877      CB                 SER         B      130     105.342        3.512       62.633    1.00 20.00             C  
ATOM         1878      OG                 SER         B      130     105.677        4.881       62.533    1.00 20.00             O  
ATOM         1879      N                  LYS         B      131     102.042        3.244       62.419    1.00 20.00             N  
ATOM         1880      CA                 LYS         B      131     100.810        3.788       61.851    1.00 20.00             C  
ATOM         1881      C                  LYS         B      131      99.554        3.483       62.694    1.00 20.00             C  
ATOM         1882      O                  LYS         B      131      99.570        2.585       63.535    1.00 20.00             O  
ATOM         1883      CB                 LYS         B      131     100.691        3.326       60.390    1.00 20.00             C  
ATOM         1884      CG                 LYS         B      131     102.028        3.514       59.634    1.00 20.00             C  
ATOM         1885      CD                 LYS         B      131     101.893        3.654       58.110    1.00 20.00             C  
ATOM         1886      CE                 LYS         B      131     102.979        4.611       57.561    1.00 20.00             C  
ATOM         1887      NZ                 LYS         B      131     102.969        4.840       56.061    1.00 20.00             N  
ATOM         1888      N                  ASP         B      132      98.495        4.274       62.503    1.00 20.00             N  
ATOM         1889      CA                 ASP         B      132      97.229        4.142       63.251    1.00 20.00             C  
ATOM         1890      C                  ASP         B      132      96.618        2.767       63.440    1.00 20.00             C  
ATOM         1891      O                  ASP         B      132      96.093        2.453       64.517    1.00 20.00             O  
ATOM         1892      CB                 ASP         B      132      96.166        5.078       62.684    1.00 20.00             C  
ATOM         1893      CG                 ASP         B      132      95.972        6.314       63.548    1.00 20.00             C  
ATOM         1894      OD1                ASP         B      132      95.492        6.167       64.714    1.00 20.00             O  
ATOM         1895      OD2                ASP         B      132      96.340        7.419       63.070    1.00 20.00             O  
ATOM         1896      N                  VAL         B      133      96.603        1.991       62.368    1.00 20.00             N  
ATOM         1897      CA                 VAL         B      133      96.070        0.640       62.411    1.00 20.00             C  
ATOM         1898      C                  VAL         B      133      97.260       -0.294       62.274    1.00 20.00             C  
ATOM         1899      O                  VAL         B      133      98.139       -0.086       61.434    1.00 20.00             O  
ATOM         1900      CB                 VAL         B      133      95.028        0.405       61.299    1.00 20.00             C  
ATOM         1901      CG1                VAL         B      133      93.755        1.190       61.605    1.00 20.00             C  
ATOM         1902      CG2                VAL         B      133      95.595        0.839       59.951    1.00 20.00             C  
ATOM         1903      N                  VAL         B      134      97.316       -1.298       63.134    1.00 20.00             N  
ATOM         1904      CA                 VAL         B      134      98.425       -2.233       63.111    1.00 20.00             C  
ATOM         1905      C                  VAL         B      134      97.990       -3.546       62.473    1.00 20.00             C  
ATOM         1906      O                  VAL         B      134      98.019       -4.601       63.107    1.00 20.00             O  
ATOM         1907      CB                 VAL         B      134      98.962       -2.469       64.531    1.00 20.00             C  
ATOM         1908      CG1                VAL         B      134     100.259       -3.251       64.475    1.00 20.00             C  
ATOM         1909      CG2                VAL         B      134      99.171       -1.144       65.234    1.00 20.00             C  
ATOM         1910      N                  ALA         B      135      97.572       -3.478       61.215    1.00 20.00             N  
ATOM         1911      CA                 ALA         B      135      97.136       -4.674       60.530    1.00 20.00             C  
ATOM         1912      C                  ALA         B      135      97.535       -4.706       59.070    1.00 20.00             C  
ATOM         1913      O                  ALA         B      135      97.871       -3.680       58.487    1.00 20.00             O  
ATOM         1914      CB                 ALA         B      135      95.648       -4.841       60.676    1.00 20.00             C  
ATOM         1915      N                  ALA         B      136      97.480       -5.895       58.489    1.00 20.00             N  
ATOM         1916      CA                 ALA         B      136      97.828       -6.099       57.099    1.00 20.00             C  
ATOM         1917      C                  ALA         B      136      96.767       -6.992       56.499    1.00 20.00             C  
ATOM         1918      O                  ALA         B      136      96.309       -7.925       57.145    1.00 20.00             O  
ATOM         1919      CB                 ALA         B      136      99.184       -6.770       56.993    1.00 20.00             C  
ATOM         1920      N                  MET         B      137      96.297       -6.663       55.306    1.00 20.00             N  
ATOM         1921      CA                 MET         B      137      95.326       -7.536       54.693    1.00 20.00             C  
ATOM         1922      C                  MET         B      137      95.875       -8.049       53.388    1.00 20.00             C  
ATOM         1923      O                  MET         B      137      96.781       -7.452       52.802    1.00 20.00             O  
ATOM         1924      CB                 MET         B      137      93.960       -6.889       54.539    1.00 20.00             C  
ATOM         1925      CG                 MET         B      137      92.866       -7.911       54.697    1.00 20.00             C  
ATOM         1926      SD                 MET         B      137      91.291       -7.217       54.862    1.00 20.00             S  
ATOM         1927      CE                 MET         B      137      90.588       -7.622       53.275    1.00 20.00             C  
ATOM         1928      N                  TYR         B      138      95.351       -9.180       52.944    1.00 20.00             N  
ATOM         1929      CA                 TYR         B      138      95.856       -9.782       51.734    1.00 20.00             C  
ATOM         1930      C                  TYR         B      138      94.772      -10.222       50.782    1.00 20.00             C  
ATOM         1931      O                  TYR         B      138      94.495      -11.414       50.630    1.00 20.00             O  
ATOM         1932      CB                 TYR         B      138      96.776      -10.943       52.091    1.00 20.00             C  
ATOM         1933      CG                 TYR         B      138      97.960      -10.526       52.934    1.00 20.00             C  
ATOM         1934      CD1                TYR         B      138      99.093       -9.970       52.351    1.00 20.00             C  
ATOM         1935      CD2                TYR         B      138      97.948      -10.683       54.312    1.00 20.00             C  
ATOM         1936      CE1                TYR         B      138     100.187       -9.579       53.122    1.00 20.00             C  
ATOM         1937      CE2                TYR         B      138      99.037      -10.292       55.092    1.00 20.00             C  
ATOM         1938      CZ                 TYR         B      138     100.151       -9.746       54.489    1.00 20.00             C  
ATOM         1939      OH                 TYR         B      138     101.226       -9.375       55.258    1.00 20.00             O  
ATOM         1940      N                  PRO         B      139      94.104       -9.253       50.160    1.00 20.00             N  
ATOM         1941      CA                 PRO         B      139      93.041       -9.582       49.211    1.00 20.00             C  
ATOM         1942      C                  PRO         B      139      93.776      -10.024       47.936    1.00 20.00             C  
ATOM         1943      O                  PRO         B      139      94.962       -9.717       47.778    1.00 20.00             O  
ATOM         1944      CB                 PRO         B      139      92.354       -8.221       48.981    1.00 20.00             C  
ATOM         1945      CG                 PRO         B      139      92.971       -7.275       50.059    1.00 20.00             C  
ATOM         1946      CD                 PRO         B      139      94.341       -7.802       50.211    1.00 20.00             C  
ATOM         1947      N                  GLU         B      140      93.112      -10.783       47.071    1.00 20.00             N  
ATOM         1948      CA                 GLU         B      140      93.703      -11.218       45.796    1.00 20.00             C  
ATOM         1949      C                  GLU         B      140      95.109      -11.838       45.778    1.00 20.00             C  
ATOM         1950      O                  GLU         B      140      95.620      -12.182       44.709    1.00 20.00             O  
ATOM         1951      CB                 GLU         B      140      93.625      -10.099       44.746    1.00 20.00             C  
ATOM         1952      CG                 GLU         B      140      92.201       -9.765       44.317    1.00 20.00             C  
ATOM         1953      CD                 GLU         B      140      91.412      -10.988       43.830    1.00 20.00             C  
ATOM         1954      OE1                GLU         B      140      91.964      -11.841       43.077    1.00 20.00             O  
ATOM         1955      OE2                GLU         B      140      90.222      -11.104       44.204    1.00 20.00             O  
ATOM         1956      N                  ALA         B      141      95.752      -11.934       46.935    1.00 20.00             N  
ATOM         1957      CA                 ALA         B      141      97.068      -12.564       47.054    1.00 20.00             C  
ATOM         1958      C                  ALA         B      141      96.708      -13.794       47.884    1.00 20.00             C  
ATOM         1959      O                  ALA         B      141      95.664      -13.791       48.554    1.00 20.00             O  
ATOM         1960      CB                 ALA         B      141      98.038      -11.666       47.808    1.00 20.00             C  
ATOM         1961      N                  PHE         B      142      97.502      -14.859       47.801    1.00 20.00             N  
ATOM         1962      CA                 PHE         B      142      97.210      -16.079       48.573    1.00 20.00             C  
ATOM         1963      C                  PHE         B      142      95.875      -16.801       48.263    1.00 20.00             C  
ATOM         1964      O                  PHE         B      142      95.569      -17.824       48.887    1.00 20.00             O  
ATOM         1965      CB                 PHE         B      142      97.208      -15.799       50.073    1.00 20.00             C  
ATOM         1966      CG                 PHE         B      142      98.486      -15.254       50.602    1.00 20.00             C  
ATOM         1967      CD1                PHE         B      142      99.706      -15.802       50.241    1.00 20.00             C  
ATOM         1968      CD2                PHE         B      142      98.466      -14.220       51.527    1.00 20.00             C  
ATOM         1969      CE1                PHE         B      142     100.885      -15.330       50.816    1.00 20.00             C  
ATOM         1970      CE2                PHE         B      142      99.633      -13.746       52.102    1.00 20.00             C  
ATOM         1971      CZ                 PHE         B      142     100.842      -14.299       51.746    1.00 20.00             C  
ATOM         1972      N                  LYS         B      143      95.063      -16.249       47.362    1.00 20.00             N  
ATOM         1973      CA                 LYS         B      143      93.781      -16.844       46.997    1.00 20.00             C  
ATOM         1974      C                  LYS         B      143      93.968      -18.246       46.424    1.00 20.00             C  
ATOM         1975      O                  LYS         B      143      94.977      -18.526       45.775    1.00 20.00             O  
ATOM         1976      CB                 LYS         B      143      93.129      -15.999       45.911    1.00 20.00             C  
ATOM         1977      CG                 LYS         B      143      91.948      -15.147       46.307    1.00 20.00             C  
ATOM         1978      CD                 LYS         B      143      91.136      -14.946       45.045    1.00 20.00             C  
ATOM         1979      CE                 LYS         B      143      90.024      -13.938       45.131    1.00 20.00             C  
ATOM         1980      NZ                 LYS         B      143      89.410      -13.862       43.751    1.00 20.00             N  
ATOM         1981      N                  GLY         B      144      92.966      -19.101       46.619    1.00 20.00             N  
ATOM         1982      CA                 GLY         B      144      92.998      -20.452       46.071    1.00 20.00             C  
ATOM         1983      C                  GLY         B      144      94.011      -21.458       46.581    1.00 20.00             C  
ATOM         1984      O                  GLY         B      144      94.047      -22.606       46.113    1.00 20.00             O  
ATOM         1985      N                  ILE         B      145      94.858      -21.029       47.505    1.00 20.00             N  
ATOM         1986      CA                 ILE         B      145      95.855      -21.908       48.076    1.00 20.00             C  
ATOM         1987      C                  ILE         B      145      95.140      -22.818       49.062    1.00 20.00             C  
ATOM         1988      O                  ILE         B      145      94.028      -22.520       49.505    1.00 20.00             O  
ATOM         1989      CB                 ILE         B      145      96.935      -21.081       48.792    1.00 20.00             C  
ATOM         1990      CG1                ILE         B      145      97.862      -20.443       47.767    1.00 20.00             C  
ATOM         1991      CG2                ILE         B      145      97.738      -21.921       49.732    1.00 20.00             C  
ATOM         1992      CD1                ILE         B      145      98.963      -19.600       48.384    1.00 20.00             C  
ATOM         1993      N                  THR         B      146      95.744      -23.964       49.342    1.00 20.00             N  
ATOM         1994      CA                 THR         B      146      95.195      -24.920       50.292    1.00 20.00             C  
ATOM         1995      C                  THR         B      146      95.630      -24.516       51.699    1.00 20.00             C  
ATOM         1996      O                  THR         B      146      96.748      -24.044       51.896    1.00 20.00             O  
ATOM         1997      CB                 THR         B      146      95.705      -26.343       49.975    1.00 20.00             C  
ATOM         1998      OG1                THR         B      146      95.100      -26.819       48.766    1.00 20.00             O  
ATOM         1999      CG2                THR         B      146      95.425      -27.303       51.098    1.00 20.00             C  
ATOM         2000      N                  LEU         B      147      94.750      -24.731       52.674    1.00 20.00             N  
ATOM         2001      CA                 LEU         B      147      95.015      -24.394       54.071    1.00 20.00             C  
ATOM         2002      C                  LEU         B      147      96.331      -25.009       54.542    1.00 20.00             C  
ATOM         2003      O                  LEU         B      147      97.062      -24.405       55.323    1.00 20.00             O  
ATOM         2004      CB                 LEU         B      147      93.843      -24.847       54.947    1.00 20.00             C  
ATOM         2005      CG                 LEU         B      147      93.543      -24.141       56.273    1.00 20.00             C  
ATOM         2006      CD1                LEU         B      147      93.650      -22.632       56.137    1.00 20.00             C  
ATOM         2007      CD2                LEU         B      147      92.152      -24.547       56.718    1.00 20.00             C  
ATOM         2008      N                  GLU         B      148      96.640      -26.199       54.036    1.00 20.00             N  
ATOM         2009      CA                 GLU         B      148      97.889      -26.875       54.371    1.00 20.00             C  
ATOM         2010      C                  GLU         B      148      99.044      -26.174       53.668    1.00 20.00             C  
ATOM         2011      O                  GLU         B      148     100.155      -26.102       54.188    1.00 20.00             O  
ATOM         2012      CB                 GLU         B      148      97.878      -28.331       53.932    1.00 20.00             C  
ATOM         2013      CG                 GLU         B      148      99.242      -28.979       54.142    1.00 20.00             C  
ATOM         2014      CD                 GLU         B      148      99.327      -30.412       53.656    1.00 20.00             C  
ATOM         2015      OE1                GLU         B      148      98.269      -31.051       53.423    1.00 20.00             O  
ATOM         2016      OE2                GLU         B      148     100.469      -30.909       53.532    1.00 20.00             O  
ATOM         2017      N                  GLN         B      149      98.786      -25.702       52.455    1.00 20.00             N  
ATOM         2018      CA                 GLN         B      149      99.805      -24.989       51.690    1.00 20.00             C  
ATOM         2019      C                  GLN         B      149     100.193      -23.718       52.432    1.00 20.00             C  
ATOM         2020      O                  GLN         B      149     101.351      -23.304       52.420    1.00 20.00             O  
ATOM         2021      CB                 GLN         B      149      99.280      -24.630       50.311    1.00 20.00             C  
ATOM         2022      CG                 GLN         B      149      99.819      -25.491       49.222    1.00 20.00             C  
ATOM         2023      CD                 GLN         B      149      98.975      -25.422       47.989    1.00 20.00             C  
ATOM         2024      OE1                GLN         B      149      99.342      -24.803       47.010    1.00 20.00             O  
ATOM         2025      NE2                GLN         B      149      97.837      -26.080       48.030    1.00 20.00             N  
ATOM         2026      N                  LEU         B      150      99.199      -23.081       53.045    1.00 20.00             N  
ATOM         2027      CA                 LEU         B      150      99.434      -21.871       53.815    1.00 20.00             C  
ATOM         2028      C                  LEU         B      150     100.474      -22.243       54.857    1.00 20.00             C  
ATOM         2029      O                  LEU         B      150     101.559      -21.670       54.892    1.00 20.00             O  
ATOM         2030      CB                 LEU         B      150      98.137      -21.418       54.507    1.00 20.00             C  
ATOM         2031      CG                 LEU         B      150      98.187      -20.444       55.692    1.00 20.00             C  
ATOM         2032      CD1                LEU         B      150      98.633      -19.076       55.249    1.00 20.00             C  
ATOM         2033      CD2                LEU         B      150      96.817      -20.363       56.337    1.00 20.00             C  
ATOM         2034      N                  ALA         B      151     100.154      -23.263       55.648    1.00 20.00             N  
ATOM         2035      CA                 ALA         B      151     101.037      -23.742       56.706    1.00 20.00             C  
ATOM         2036      C                  ALA         B      151     102.416      -24.186       56.214    1.00 20.00             C  
ATOM         2037      O                  ALA         B      151     103.393      -24.077       56.947    1.00 20.00             O  
ATOM         2038      CB                 ALA         B      151     100.364      -24.870       57.478    1.00 20.00             C  
ATOM         2039      N                  ALA         B      152     102.501      -24.610       54.957    1.00 20.00             N  
ATOM         2040      CA                 ALA         B      152     103.754      -25.093       54.395    1.00 20.00             C  
ATOM         2041      C                  ALA         B      152     104.687      -24.127       53.662    1.00 20.00             C  
ATOM         2042      O                  ALA         B      152     105.863      -24.036       54.001    1.00 20.00             O  
ATOM         2043      CB                 ALA         B      152     103.494      -26.337       53.536    1.00 20.00             C  
ATOM         2044      N                  ASP         B      153     104.195      -23.430       52.642    1.00 20.00             N  
ATOM         2045      CA                 ASP         B      153     105.074      -22.525       51.895    1.00 20.00             C  
ATOM         2046      C                  ASP         B      153     105.074      -21.032       52.225    1.00 20.00             C  
ATOM         2047      O                  ASP         B      153     105.667      -20.227       51.497    1.00 20.00             O  
ATOM         2048      CB                 ASP         B      153     105.075      -22.788       50.360    1.00 20.00             C  
ATOM         2049      CG                 ASP         B      153     103.940      -23.708       49.883    1.00 20.00             C  
ATOM         2050      OD1                ASP         B      153     103.428      -24.553       50.646    1.00 20.00             O  
ATOM         2051      OD2                ASP         B      153     103.598      -23.684       48.684    1.00 20.00             O  
ATOM         2052      N                  LEU         B      154     104.533      -20.680       53.390    1.00 20.00             N  
ATOM         2053      CA                 LEU         B      154     104.503      -19.287       53.853    1.00 20.00             C  
ATOM         2054      C                  LEU         B      154     104.917      -19.185       55.317    1.00 20.00             C  
ATOM         2055      O                  LEU         B      154     104.691      -20.110       56.102    1.00 20.00             O  
ATOM         2056      CB                 LEU         B      154     103.087      -18.716       53.803    1.00 20.00             C  
ATOM         2057      CG                 LEU         B      154     102.175      -18.603       52.586    1.00 20.00             C  
ATOM         2058      CD1                LEU         B      154     100.992      -17.774       53.021    1.00 20.00             C  
ATOM         2059      CD2                LEU         B      154     102.875      -17.939       51.435    1.00 20.00             C  
ATOM         2060      N                  THR         B      155     105.498      -18.049       55.694    1.00 20.00             N  
ATOM         2061      CA                 THR         B      155     105.861      -17.822       57.091    1.00 20.00             C  
ATOM         2062      C                  THR         B      155     105.610      -16.387       57.519    1.00 20.00             C  
ATOM         2063      O                  THR         B      155     105.456      -15.491       56.690    1.00 20.00             O  
ATOM         2064      CB                 THR         B      155     107.326      -18.206       57.466    1.00 20.00             C  
ATOM         2065      OG1                THR         B      155     108.219      -17.155       57.099    1.00 20.00             O  
ATOM         2066      CG2                THR         B      155     107.750      -19.487       56.801    1.00 20.00             C  
ATOM         2067      N                  ILE         B      156     105.481      -16.206       58.827    1.00 20.00             N  
ATOM         2068      CA                 ILE         B      156     105.252      -14.903       59.422    1.00 20.00             C  
ATOM         2069      C                  ILE         B      156     106.603      -14.389       59.885    1.00 20.00             C  
ATOM         2070      O                  ILE         B      156     107.419      -15.159       60.384    1.00 20.00             O  
ATOM         2071      CB                 ILE         B      156     104.326      -15.014       60.664    1.00 20.00             C  
ATOM         2072      CG1                ILE         B      156     102.990      -15.648       60.278    1.00 20.00             C  
ATOM         2073      CG2                ILE         B      156     104.109      -13.647       61.296    1.00 20.00             C  
ATOM         2074      CD1                ILE         B      156     102.056      -15.848       61.436    1.00 20.00             C  
ATOM         2075      N                  TYR         B      157     106.852      -13.103       59.666    1.00 20.00             N  
ATOM         2076      CA                 TYR         B      157     108.092      -12.464       60.094    1.00 20.00             C  
ATOM         2077      C                  TYR         B      157     107.782      -11.306       61.013    1.00 20.00             C  
ATOM         2078      O                  TYR         B      157     106.866      -10.527       60.756    1.00 20.00             O  
ATOM         2079      CB                 TYR         B      157     108.896      -11.951       58.907    1.00 20.00             C  
ATOM         2080      CG                 TYR         B      157     109.436      -13.054       58.060    1.00 20.00             C  
ATOM         2081      CD1                TYR         B      157     110.510      -13.821       58.491    1.00 20.00             C  
ATOM         2082      CD2                TYR         B      157     108.845      -13.370       56.851    1.00 20.00             C  
ATOM         2083      CE1                TYR         B      157     110.978      -14.879       57.737    1.00 20.00             C  
ATOM         2084      CE2                TYR         B      157     109.304      -14.424       56.087    1.00 20.00             C  
ATOM         2085      CZ                 TYR         B      157     110.368      -15.180       56.538    1.00 20.00             C  
ATOM         2086      OH                 TYR         B      157     110.804      -16.262       55.809    1.00 20.00             O  
ATOM         2087      N                  LEU         B      158     108.576      -11.189       62.069    1.00 20.00             N  
ATOM         2088      CA                 LEU         B      158     108.396      -10.142       63.051    1.00 20.00             C  
ATOM         2089      C                  LEU         B      158     109.725       -9.431       63.244    1.00 20.00             C  
ATOM         2090      O                  LEU         B      158     110.768      -10.070       63.349    1.00 20.00             O  
ATOM         2091      CB                 LEU         B      158     107.902      -10.749       64.371    1.00 20.00             C  
ATOM         2092      CG                 LEU         B      158     107.724       -9.856       65.598    1.00 20.00             C  
ATOM         2093      CD1                LEU         B      158     106.591       -8.900       65.381    1.00 20.00             C  
ATOM         2094      CD2                LEU         B      158     107.458      -10.708       66.804    1.00 20.00             C  
ATOM         2095      N                  TYR         B      159     109.681       -8.106       63.211    1.00 20.00             N  
ATOM         2096      CA                 TYR         B      159     110.864       -7.279       63.393    1.00 20.00             C  
ATOM         2097      C                  TYR         B      159     110.542       -6.232       64.435    1.00 20.00             C  
ATOM         2098      O                  TYR         B      159     109.406       -5.768       64.534    1.00 20.00             O  
ATOM         2099      CB                 TYR         B      159     111.263       -6.572       62.090    1.00 20.00             C  
ATOM         2100      CG                 TYR         B      159     112.196       -5.393       62.299    1.00 20.00             C  
ATOM         2101      CD1                TYR         B      159     111.695       -4.124       62.602    1.00 20.00             C  
ATOM         2102      CD2                TYR         B      159     113.577       -5.549       62.233    1.00 20.00             C  
ATOM         2103      CE1                TYR         B      159     112.548       -3.043       62.841    1.00 20.00             C  
ATOM         2104      CE2                TYR         B      159     114.440       -4.472       62.463    1.00 20.00             C  
ATOM         2105      CZ                 TYR         B      159     113.919       -3.225       62.770    1.00 20.00             C  
ATOM         2106      OH                 TYR         B      159     114.771       -2.170       63.010    1.00 20.00             O  
ATOM         2107      N                  SER         B      160     111.553       -5.849       65.201    1.00 20.00             N  
ATOM         2108      CA                 SER         B      160     111.406       -4.826       66.223    1.00 20.00             C  
ATOM         2109      C                  SER         B      160     112.757       -4.157       66.396    1.00 20.00             C  
ATOM         2110      O                  SER         B      160     113.807       -4.765       66.171    1.00 20.00             O  
ATOM         2111      CB                 SER         B      160     110.931       -5.428       67.544    1.00 20.00             C  
ATOM         2112      OG                 SER         B      160     111.791       -6.471       67.950    1.00 20.00             O  
ATOM         2113      N                  SER         B      161     112.723       -2.881       66.744    1.00 20.00             N  
ATOM         2114      CA                 SER         B      161     113.938       -2.110       66.932    1.00 20.00             C  
ATOM         2115      C                  SER         B      161     114.520       -2.299       68.328    1.00 20.00             C  
ATOM         2116      O                  SER         B      161     115.598       -1.784       68.628    1.00 20.00             O  
ATOM         2117      CB                 SER         B      161     113.642       -0.636       66.674    1.00 20.00             C  
ATOM         2118      OG                 SER         B      161     112.434       -0.256       67.313    1.00 20.00             O  
ATOM         2119      N                  ALA         B      162     113.810       -3.048       69.168    1.00 20.00             N  
ATOM         2120      CA                 ALA         B      162     114.245       -3.306       70.532    1.00 20.00             C  
ATOM         2121      C                  ALA         B      162     114.148       -4.797       70.820    1.00 20.00             C  
ATOM         2122      O                  ALA         B      162     113.467       -5.536       70.105    1.00 20.00             O  
ATOM         2123      CB                 ALA         B      162     113.399       -2.518       71.518    1.00 20.00             C  
ATOM         2124      N                  ALA         B      163     114.829       -5.238       71.870    1.00 20.00             N  
ATOM         2125      CA                 ALA         B      163     114.825       -6.645       72.226    1.00 20.00             C  
ATOM         2126      C                  ALA         B      163     113.458       -7.076       72.749    1.00 20.00             C  
ATOM         2127      O                  ALA         B      163     112.798       -6.322       73.468    1.00 20.00             O  
ATOM         2128      CB                 ALA         B      163     115.901       -6.916       73.250    1.00 20.00             C  
ATOM         2129      N                  LEU         B      164     113.022       -8.270       72.360    1.00 20.00             N  
ATOM         2130      CA                 LEU         B      164     111.734       -8.793       72.802    1.00 20.00             C  
ATOM         2131      C                  LEU         B      164     111.952       -9.974       73.752    1.00 20.00             C  
ATOM         2132      O                  LEU         B      164     113.024      -10.584       73.730    1.00 20.00             O  
ATOM         2133      CB                 LEU         B      164     110.895       -9.232       71.596    1.00 20.00             C  
ATOM         2134      CG                 LEU         B      164     110.620       -8.203       70.496    1.00 20.00             C  
ATOM         2135      CD1                LEU         B      164     109.650       -8.788       69.486    1.00 20.00             C  
ATOM         2136      CD2                LEU         B      164     110.058       -6.915       71.082    1.00 20.00             C  
ATOM         2137      N                  THR         B      165     110.959      -10.261       74.592    1.00 20.00             N  
ATOM         2138      CA                 THR         B      165     111.007      -11.365       75.542    1.00 20.00             C  
ATOM         2139      C                  THR         B      165     109.864      -12.310       75.080    1.00 20.00             C  
ATOM         2140      O                  THR         B      165     108.910      -11.825       74.510    1.00 20.00             O  
ATOM         2141      CB                 THR         B      165     110.860      -10.811       77.006    1.00 20.00             C  
ATOM         2142      OG1                THR         B      165     109.497      -10.466       77.306    1.00 20.00             O  
ATOM         2143      CG2                THR         B      165     111.726       -9.521       77.121    1.00 20.00             C  
ATOM         2144      N                  GLU         B      166     110.004      -13.627       75.247    1.00 20.00             N  
ATOM         2145      CA                 GLU         B      166     108.969      -14.550       74.779    1.00 20.00             C  
ATOM         2146      C                  GLU         B      166     107.632      -13.908       74.616    1.00 20.00             C  
ATOM         2147      O                  GLU         B      166     107.177      -13.682       73.502    1.00 20.00             O  
ATOM         2148      CB                 GLU         B      166     108.742      -15.787       75.601    1.00 20.00             C  
ATOM         2149      CG                 GLU         B      166     109.443      -17.018       75.048    1.00 20.00             C  
ATOM         2150      CD                 GLU         B      166     108.936      -18.376       75.501    1.00 20.00             C  
ATOM         2151      OE1                GLU         B      166     108.595      -18.535       76.688    1.00 20.00             O  
ATOM         2152      OE2                GLU         B      166     108.976      -19.282       74.611    1.00 20.00             O  
ATOM         2153      N                  GLY         B      167     106.983      -13.649       75.717    1.00 20.00             N  
ATOM         2154      CA                 GLY         B      167     105.732      -12.978       75.606    1.00 20.00             C  
ATOM         2155      C                  GLY         B      167     105.214      -11.645       75.149    1.00 20.00             C  
ATOM         2156      O                  GLY         B      167     104.101      -11.358       75.487    1.00 20.00             O  
ATOM         2157      N                  ASP         B      168     105.877      -10.835       74.290    1.00 20.00             N  
ATOM         2158      CA                 ASP         B      168     105.156       -9.622       73.863    1.00 20.00             C  
ATOM         2159      C                  ASP         B      168     104.899       -9.868       72.399    1.00 20.00             C  
ATOM         2160      O                  ASP         B      168     105.326      -10.886       71.873    1.00 20.00             O  
ATOM         2161      CB                 ASP         B      168     105.995       -8.344       74.006    1.00 20.00             C  
ATOM         2162      CG                 ASP         B      168     107.112       -8.503       75.035    1.00 20.00             C  
ATOM         2163      OD1                ASP         B      168     106.829       -8.984       76.162    1.00 20.00             O  
ATOM         2164      OD2                ASP         B      168     108.296       -8.204       74.737    1.00 20.00             O  
ATOM         2165      N                  VAL         B      169     104.044       -9.050       71.805    1.00 20.00             N  
ATOM         2166      CA                 VAL         B      169     103.735       -9.149       70.394    1.00 20.00             C  
ATOM         2167      C                  VAL         B      169     103.086      -10.462       69.962    1.00 20.00             C  
ATOM         2168      O                  VAL         B      169     103.672      -11.234       69.209    1.00 20.00             O  
ATOM         2169      CB                 VAL         B      169     104.997       -8.849       69.545    1.00 20.00             C  
ATOM         2170      CG1                VAL         B      169     104.591       -8.392       68.174    1.00 20.00             C  
ATOM         2171      CG2                VAL         B      169     105.865       -7.789       70.223    1.00 20.00             C  
ATOM         2172      N                  ILE         B      170     101.897      -10.730       70.488    1.00 20.00             N  
ATOM         2173      CA                 ILE         B      170     101.147      -11.904       70.085    1.00 20.00             C  
ATOM         2174      C                  ILE         B      170     100.617      -11.592       68.683    1.00 20.00             C  
ATOM         2175      O                  ILE         B      170      99.936      -10.578       68.465    1.00 20.00             O  
ATOM         2176      CB                 ILE         B      170      99.980      -12.177       71.041    1.00 20.00             C  
ATOM         2177      CG1                ILE         B      170     100.500      -12.921       72.264    1.00 20.00             C  
ATOM         2178      CG2                ILE         B      170      98.883      -12.955       70.348    1.00 20.00             C  
ATOM         2179      CD1                ILE         B      170      99.467      -13.142       73.344    1.00 20.00             C  
ATOM         2180      N                  VAL         B      171     100.991      -12.437       67.730    1.00 20.00             N  
ATOM         2181      CA                 VAL         B      171     100.583      -12.286       66.346    1.00 20.00             C  
ATOM         2182      C                  VAL         B      171      99.216      -12.959       66.158    1.00 20.00             C  
ATOM         2183      O                  VAL         B      171      99.023      -14.108       66.561    1.00 20.00             O  
ATOM         2184      CB                 VAL         B      171     101.650      -12.910       65.401    1.00 20.00             C  
ATOM         2185      CG1                VAL         B      171     101.174      -12.917       63.982    1.00 20.00             C  
ATOM         2186      CG2                VAL         B      171     102.959      -12.147       65.503    1.00 20.00             C  
ATOM         2187      N                  HIS         B      172      98.240      -12.193       65.669    1.00 20.00             N  
ATOM         2188      CA                 HIS         B      172      96.903      -12.720       65.404    1.00 20.00             C  
ATOM         2189      C                  HIS         B      172      96.862      -12.956       63.905    1.00 20.00             C  
ATOM         2190      O                  HIS         B      172      97.246      -12.084       63.130    1.00 20.00             O  
ATOM         2191      CB                 HIS         B      172      95.804      -11.708       65.744    1.00 20.00             C  
ATOM         2192      CG                 HIS         B      172      95.526      -11.538       67.208    1.00 20.00             C  
ATOM         2193      ND1                HIS         B      172      96.452      -11.027       68.084    1.00 20.00             N  
ATOM         2194      CD2                HIS         B      172      94.394      -11.736       67.921    1.00 20.00             C  
ATOM         2195      CE1                HIS         B      172      95.904      -10.902       69.280    1.00 20.00             C  
ATOM         2196      NE2                HIS         B      172      94.658      -11.322       69.216    1.00 20.00             N  
ATOM         2197      N                  LEU         B      173      96.388      -14.122       63.498    1.00 20.00             N  
ATOM         2198      CA                 LEU         B      173      96.287      -14.447       62.091    1.00 20.00             C  
ATOM         2199      C                  LEU         B      173      94.838      -14.877       61.885    1.00 20.00             C  
ATOM         2200      O                  LEU         B      173      94.324      -15.708       62.630    1.00 20.00             O  
ATOM         2201      CB                 LEU         B      173      97.261      -15.582       61.751    1.00 20.00             C  
ATOM         2202      CG                 LEU         B      173      97.645      -15.899       60.300    1.00 20.00             C  
ATOM         2203      CD1                LEU         B      173      98.245      -14.693       59.622    1.00 20.00             C  
ATOM         2204      CD2                LEU         B      173      98.624      -17.046       60.277    1.00 20.00             C  
ATOM         2205      N                  GLU         B      174      94.163      -14.247       60.931    1.00 20.00             N  
ATOM         2206      CA                 GLU         B      174      92.779      -14.567       60.625    1.00 20.00             C  
ATOM         2207      C                  GLU         B      174      92.759      -15.009       59.161    1.00 20.00             C  
ATOM         2208      O                  GLU         B      174      93.221      -14.279       58.282    1.00 20.00             O  
ATOM         2209      CB                 GLU         B      174      91.908      -13.341       60.878    1.00 20.00             C  
ATOM         2210      CG                 GLU         B      174      92.314      -12.577       62.144    1.00 20.00             C  
ATOM         2211      CD                 GLU         B      174      91.227      -11.677       62.702    1.00 20.00             C  
ATOM         2212      OE1                GLU         B      174      90.261      -11.364       61.973    1.00 20.00             O  
ATOM         2213      OE2                GLU         B      174      91.324      -11.291       63.889    1.00 20.00             O  
ATOM         2214      N                  VAL         B      175      92.245      -16.214       58.913    1.00 20.00             N  
ATOM         2215      CA                 VAL         B      175      92.230      -16.806       57.576    1.00 20.00             C  
ATOM         2216      C                  VAL         B      175      90.847      -17.209       57.056    1.00 20.00             C  
ATOM         2217      O                  VAL         B      175      90.089      -17.893       57.749    1.00 20.00             O  
ATOM         2218      CB                 VAL         B      175      93.159      -18.059       57.546    1.00 20.00             C  
ATOM         2219      CG1                VAL         B      175      93.199      -18.688       56.162    1.00 20.00             C  
ATOM         2220      CG2                VAL         B      175      94.558      -17.690       58.009    1.00 20.00             C  
ATOM         2221      N                  GLU         B      176      90.543      -16.789       55.826    1.00 20.00             N  
ATOM         2222      CA                 GLU         B      176      89.279      -17.090       55.159    1.00 20.00             C  
ATOM         2223      C                  GLU         B      176      89.422      -18.426       54.438    1.00 20.00             C  
ATOM         2224      O                  GLU         B      176      90.468      -18.711       53.846    1.00 20.00             O  
ATOM         2225      CB                 GLU         B      176      88.958      -16.009       54.114    1.00 20.00             C  
ATOM         2226      CG                 GLU         B      176      87.789      -15.063       54.443    1.00 20.00             C  
ATOM         2227      CD                 GLU         B      176      87.193      -14.385       53.204    1.00 20.00             C  
ATOM         2228      OE1                GLU         B      176      87.526      -14.821       52.088    1.00 20.00             O  
ATOM         2229      OE2                GLU         B      176      86.394      -13.424       53.325    1.00 20.00             O  
ATOM         2230      N                  HIS         B      177      88.397      -19.268       54.536    1.00 20.00             N  
ATOM         2231      CA                 HIS         B      177      88.401      -20.552       53.844    1.00 20.00             C  
ATOM         2232      C                  HIS         B      177      87.005      -21.113       53.731    1.00 20.00             C  
ATOM         2233      O                  HIS         B      177      86.083      -20.683       54.420    1.00 20.00             O  
ATOM         2234      CB                 HIS         B      177      89.307      -21.558       54.541    1.00 20.00             C  
ATOM         2235      CG                 HIS         B      177      88.988      -21.751       55.982    1.00 20.00             C  
ATOM         2236      ND1                HIS         B      177      89.790      -21.243       56.976    1.00 20.00             N  
ATOM         2237      CD2                HIS         B      177      87.944      -22.345       56.601    1.00 20.00             C  
ATOM         2238      CE1                HIS         B      177      89.252      -21.509       58.148    1.00 20.00             C  
ATOM         2239      NE2                HIS         B      177      88.127      -22.179       57.957    1.00 20.00             N  
ATOM         2240      N                  VAL         B      178      86.867      -22.076       52.840    1.00 20.00             N  
ATOM         2241      CA                 VAL         B      178      85.606      -22.730       52.587    1.00 20.00             C  
ATOM         2242      C                  VAL         B      178      85.102      -23.310       53.903    1.00 20.00             C  
ATOM         2243      O                  VAL         B      178      85.846      -23.979       54.618    1.00 20.00             O  
ATOM         2244      CB                 VAL         B      178      85.812      -23.845       51.567    1.00 20.00             C  
ATOM         2245      CG1                VAL         B      178      84.475      -24.387       51.082    1.00 20.00             C  
ATOM         2246      CG2                VAL         B      178      86.642      -23.315       50.410    1.00 20.00             C  
ATOM         2247      N                  ARG         B      179      83.873      -22.958       54.253    1.00 20.00             N  
ATOM         2248      CA                 ARG         B      179      83.222      -23.436       55.467    1.00 20.00             C  
ATOM         2249      C                  ARG         B      179      83.291      -24.968       55.363    1.00 20.00             C  
ATOM         2250      O                  ARG         B      179      82.719      -25.561       54.441    1.00 20.00             O  
ATOM         2251      CB                 ARG         B      179      81.757      -22.948       55.469    1.00 20.00             C  
ATOM         2252      CG                 ARG         B      179      81.107      -22.695       56.840    1.00 20.00             C  
ATOM         2253      CD                 ARG         B      179      79.621      -22.312       56.698    1.00 20.00             C  
ATOM         2254      NE                 ARG         B      179      79.354      -20.864       56.768    1.00 20.00             N  
ATOM         2255      CZ                 ARG         B      179      78.412      -20.220       56.066    1.00 20.00             C  
ATOM         2256      NH1                ARG         B      179      77.632      -20.897       55.215    1.00 20.00             N  
ATOM         2257      NH2                ARG         B      179      78.194      -18.912       56.273    1.00 20.00             N  
ATOM         2258      N                  PRO         B      180      84.048      -25.619       56.261    1.00 20.00             N  
ATOM         2259      CA                 PRO         B      180      84.200      -27.078       56.265    1.00 20.00             C  
ATOM         2260      C                  PRO         B      180      82.931      -27.922       56.423    1.00 20.00             C  
ATOM         2261      O                  PRO         B      180      82.170      -27.763       57.375    1.00 20.00             O  
ATOM         2262      CB                 PRO         B      180      85.185      -27.320       57.408    1.00 20.00             C  
ATOM         2263      CG                 PRO         B      180      84.947      -26.160       58.314    1.00 20.00             C  
ATOM         2264      CD                 PRO         B      180      84.830      -25.019       57.354    1.00 20.00             C  
ATOM         2265      N                  THR         B      181      82.805      -28.891       55.523    1.00 20.00             N  
ATOM         2266      CA                 THR         B      181      81.700      -29.844       55.435    1.00 20.00             C  
ATOM         2267      C                  THR         B      181      81.719      -30.805       56.627    1.00 20.00             C  
ATOM         2268      O                  THR         B      181      80.715      -31.435       56.979    1.00 20.00             O  
ATOM         2269      CB                 THR         B      181      81.925      -30.741       54.192    1.00 20.00             C  
ATOM         2270      OG1                THR         B      181      82.766      -30.061       53.243    1.00 20.00             O  
ATOM         2271      CG2                THR         B      181      80.596      -31.167       53.555    1.00 20.00             C  
ATOM         2272      N                  PHE         B      182      82.935      -31.004       57.123    1.00 20.00             N  
ATOM         2273      CA                 PHE         B      182      83.284      -31.897       58.217    1.00 20.00             C  
ATOM         2274      C                  PHE         B      182      82.555      -31.772       59.535    1.00 20.00             C  
ATOM         2275      O                  PHE         B      182      81.922      -32.710       60.012    1.00 20.00             O  
ATOM         2276      CB                 PHE         B      182      84.767      -31.714       58.504    1.00 20.00             C  
ATOM         2277      CG                 PHE         B      182      85.457      -32.957       58.953    1.00 20.00             C  
ATOM         2278      CD1                PHE         B      182      85.361      -34.112       58.202    1.00 20.00             C  
ATOM         2279      CD2                PHE         B      182      86.284      -32.951       60.073    1.00 20.00             C  
ATOM         2280      CE1                PHE         B      182      86.077      -35.246       58.539    1.00 20.00             C  
ATOM         2281      CE2                PHE         B      182      87.011      -34.086       60.423    1.00 20.00             C  
ATOM         2282      CZ                 PHE         B      182      86.909      -35.236       59.648    1.00 20.00             C  
ATOM         2283      N                  ASP         B      183      82.761      -30.636       60.167    1.00 20.00             N  
ATOM         2284      CA                 ASP         B      183      82.205      -30.377       61.473    1.00 20.00             C  
ATOM         2285      C                  ASP         B      183      80.745      -29.990       61.390    1.00 20.00             C  
ATOM         2286      O                  ASP         B      183      80.296      -28.971       61.919    1.00 20.00             O  
ATOM         2287      CB                 ASP         B      183      83.110      -29.364       62.172    1.00 20.00             C  
ATOM         2288      CG                 ASP         B      183      84.597      -29.753       62.050    1.00 20.00             C  
ATOM         2289      OD1                ASP         B      183      84.950      -30.923       62.392    1.00 20.00             O  
ATOM         2290      OD2                ASP         B      183      85.399      -28.923       61.547    1.00 20.00             O  
ATOM         2291      N                  ASP         B      184      80.009      -30.910       60.780    1.00 20.00             N  
ATOM         2292      CA                 ASP         B      184      78.574      -30.845       60.543    1.00 20.00             C  
ATOM         2293      C                  ASP         B      184      78.095      -32.265       60.789    1.00 20.00             C  
ATOM         2294      O                  ASP         B      184      76.984      -32.637       60.407    1.00 20.00             O  
ATOM         2295      CB                 ASP         B      184      78.282      -30.478       59.085    1.00 20.00             C  
ATOM         2296      CG                 ASP         B      184      78.595      -29.020       58.764    1.00 20.00             C  
ATOM         2297      OD1                ASP         B      184      78.593      -28.164       59.688    1.00 20.00             O  
ATOM         2298      OD2                ASP         B      184      78.819      -28.718       57.571    1.00 20.00             O  
ATOM         2299      N                  SER         B      185      78.956      -33.061       61.418    1.00 20.00             N  
ATOM         2300      CA                 SER         B      185      78.658      -34.445       61.730    1.00 20.00             C  
ATOM         2301      C                  SER         B      185      79.619      -34.967       62.788    1.00 20.00             C  
ATOM         2302      O                  SER         B      185      80.714      -34.426       62.981    1.00 20.00             O  
ATOM         2303      CB                 SER         B      185      78.738      -35.316       60.470    1.00 20.00             C  
ATOM         2304      OG                 SER         B      185      80.034      -35.288       59.888    1.00 20.00             O  
ATOM         2305      N                  PHE         B      186      79.176      -35.987       63.511    1.00 20.00             N  
ATOM         2306      CA                 PHE         B      186      79.985      -36.603       64.548    1.00 20.00             C  
ATOM         2307      C                  PHE         B      186      80.812      -37.724       63.934    1.00 20.00             C  
ATOM         2308      O                  PHE         B      186      80.533      -38.190       62.822    1.00 20.00             O  
ATOM         2309      CB                 PHE         B      186      79.100      -37.235       65.619    1.00 20.00             C  
ATOM         2310      CG                 PHE         B      186      78.415      -36.258       66.508    1.00 20.00             C  
ATOM         2311      CD1                PHE         B      186      79.056      -35.747       67.627    1.00 20.00             C  
ATOM         2312      CD2                PHE         B      186      77.092      -35.918       66.287    1.00 20.00             C  
ATOM         2313      CE1                PHE         B      186      78.386      -34.924       68.513    1.00 20.00             C  
ATOM         2314      CE2                PHE         B      186      76.415      -35.097       67.166    1.00 20.00             C  
ATOM         2315      CZ                 PHE         B      186      77.065      -34.601       68.285    1.00 20.00             C  
ATOM         2316      N                  THR         B      187      81.817      -38.166       64.682    1.00 20.00             N  
ATOM         2317      CA                 THR         B      187      82.661      -39.271       64.273    1.00 20.00             C  
ATOM         2318      C                  THR         B      187      81.803      -40.518       64.529    1.00 20.00             C  
ATOM         2319      O                  THR         B      187      81.190      -40.655       65.592    1.00 20.00             O  
ATOM         2320      CB                 THR         B      187      83.959      -39.299       65.095    1.00 20.00             C  
ATOM         2321      OG1                THR         B      187      84.658      -38.057       64.934    1.00 20.00             O  
ATOM         2322      CG2                THR         B      187      84.853      -40.406       64.624    1.00 20.00             C  
ATOM         2323      N                  PRO         B      188      81.684      -41.410       63.530    1.00 20.00             N  
ATOM         2324      CA                 PRO         B      188      80.872      -42.622       63.691    1.00 20.00             C  
ATOM         2325      C                  PRO         B      188      81.196      -43.619       64.815    1.00 20.00             C  
ATOM         2326      O                  PRO         B      188      82.323      -43.697       65.324    1.00 20.00             O  
ATOM         2327      CB                 PRO         B      188      80.925      -43.262       62.305    1.00 20.00             C  
ATOM         2328      CG                 PRO         B      188      82.206      -42.779       61.751    1.00 20.00             C  
ATOM         2329      CD                 PRO         B      188      82.256      -41.350       62.177    1.00 20.00             C  
ATOM         2330      N                  VAL         B      189      80.176      -44.392       65.180    1.00 20.00             N  
ATOM         2331      CA                 VAL         B      189      80.289      -45.374       66.249    1.00 20.00             C  
ATOM         2332      C                  VAL         B      189      80.084      -46.852       65.897    1.00 20.00             C  
ATOM         2333      O                  VAL         B      189      79.221      -47.244       65.091    1.00 20.00             O  
ATOM         2334      CB                 VAL         B      189      79.371      -45.023       67.438    1.00 20.00             C  
ATOM         2335      CG1                VAL         B      189      79.747      -43.662       68.004    1.00 20.00             C  
ATOM         2336      CG2                VAL         B      189      77.900      -45.056       67.005    1.00 20.00             C  
ATOM         2337      N                  TYR         B      190      80.849      -47.634       66.643    1.00 20.00             N  
ATOM         2338      CA                 TYR         B      190      80.977      -49.088       66.657    1.00 20.00             C  
ATOM         2339      C                  TYR         B      190      82.488      -49.228       66.840    1.00 20.00             C
[truncated: 192,454 more chars]
