# Supplementary material for: COD::CIF::Parser: an error-correcting CIF parser for the Perl language
Source: J Appl Crystallogr. 2016 Feb 1;49(Pt 1):292–301. doi: 10.1107/S1600576715022396 (PMC4762566; doi:10.1107/S1600576715022396)
Supplement: Supplementary file 3 [file j-49-00292-sup3.tgz › cod-tools-1.0/src/components/codcif/data/IUCr/CIFTEST_2.1/outs/ciftbx/BDL001.twid]

LEADER          1     FULL DUPLEX B DNA                                            ??-???-????          BDL001
TITLE                 5'-D(*CP*GP*CP*GP*AP*AP*TP*TP*CP*GP*CP*G)-3', 290 K
KEYWDS                DEOXYRIBONUCLEIC ACID 
JRNL                  AUTH H.R.Drew,R.M.Wing,T.Takano,C.Broka,S.Tanaka,K.Itakura,R.E.Dickerson
JRNL                  TITL Structure of a B-DNA Dodecamer. Conformation and Dynamics
JRNL                  REF  Proc.Natl.Acad.Sci.U.S.A.                                                  V.     78      2179  1981
JRNL                  REFN ASTM PNASA6 US ISSN 0027-8424                       
REMARK    1     2
REMARK    1     2          REFERENCE     2
REMARK    1     2     AUTH R.E.Dickerson,H.R.Drew
REMARK    1     2     TITL Kinematic Model for B-DNA
REMARK    1     2     REF  Proc.Natl.Acad.Sci.U.S.A.                                                  V.     78      7318  1981
REMARK    1     2     REFN ASTM PNASA6 US ISSN 0027-8424                       
REMARK    1     3
REMARK    1     3          REFERENCE     3
REMARK    1     3     AUTH R.E.Dickerson,H.R.Drew
REMARK    1     3     TITL Structure of a B-DNA Dodecamer. II. Influence of Base Sequence on Helix Structure
REMARK    1     3     REF  J.Mol.Biol.                                                                V.    149       761  1981
REMARK    1     3     REFN ASTM JMOBAK UK ISSN 0022-2836                       
REMARK    1     4
REMARK    1     4          REFERENCE     4
REMARK    1     4     AUTH H.R.Drew,R.E.Dickerson
REMARK    1     4     TITL Structure of a B-DNA Dodecamer. III. Geometry of Hydration
REMARK    1     4     REF  J.Mol.Biol.                                                                V.    151       535  1981
REMARK    1     4     REFN ASTM JMOBAK UK ISSN 0022-2836                       
REMARK    1     5
REMARK    1     5          REFERENCE     5
REMARK    1     5     AUTH R.Wing,H.R.Drew,T.Takano,C.Broka,S.Tanaka,K.Itakura,R.E.Dickerson
REMARK    1     5     TITL Crystal Structure Analysis of a Complete Turn of B-DNA
REMARK    1     5     REF  Nature                                                                     V.    287       755  1980
REMARK    1     5     REFN ASTM NATUAS UK ISSN 0028-0836                       
REMARK    2
REMARK    2         2      RESOLUTION. NOT APPLICABLE.
REMARK 9600
REMARK 9600           EMBEDDED CIF
REMARK 9600           # ---------------------------------------
REMARK 9600                                                           #-----------------------------------
REMARK 9600
REMARK 9600           #  Example CIF for a B type DNA structure
REMARK 9600                                                           # with two chemically identical
REMARK 9600           #  strands in the asymmetric unit   This
REMARK 9600                                                           #example is compliant with
REMARK 9600           #  the Macromolecular CIF Dictionary (cif
REMARK 9600                                                           #_mm.dic) version 0.9.01.
REMARK 9600
REMARK 9600           #               Prepared by: Anke Gelbin,
REMARK 9600                                                           # John Westbrook and Helen Berman
REMARK 9600           #                            Nucleic Acid
REMARK 9600                                                           # Database Project
REMARK 9600           #                            Rutgers University
REMARK 9600           #                            e-mail: ndba
REMARK 9600                                                           #dmin@ndbserver.rutgers.edu
REMARK 9600           #                            www:    http
REMARK 9600                                                           #://ndbserver.rutgers.edu
REMARK 9600
REMARK 9600           #----------------------------------------
REMARK 9600                                                           #-----------------------------------
REMARK 9600
REMARK 9600           data_BDL001
REMARK 9600
REMARK 9600           ###############
REMARK 9600           ## ENTRY ##
REMARK 9600           ###############
REMARK 9600
REMARK 9600           _entry.id              BDL001
REMARK 9600
REMARK 9600           ###############
REMARK 9600           ## ATOM_SITE ##
REMARK 9600           ###############
REMARK 9600           _atom_sites.entry_id                              BDL001
REMARK 9600           _cell.entry_id                BDL001
REMARK 9600           loop_
REMARK 9600           _chem_comp.id
REMARK 9600           _chem_comp.name
REMARK 9600                                   T               THYMINE
REMARK 9600                                   C               CYTOSINE
REMARK 9600                                   G                                   GUANINE
REMARK 9600                                   HOH             WATER
REMARK 9600
REMARK 9600
REMARK 9600           ##############
REMARK 9600           ## CITATION ##
REMARK 9600           ##############
REMARK 9600
REMARK 9600                   loop_
REMARK 9600               _citation.id
REMARK 9600               _citation.page_last
REMARK 9600                                           2
REMARK 9600                                                   7322
REMARK 9600                                           3
REMARK 9600                                                   786
REMARK 9600                                           4
REMARK 9600                                                   556
REMARK 9600                                           5
REMARK 9600                                                   758
REMARK 9600           _computing.entry_id                BDL001
REMARK 9600           _computing.structure_refinement     JACK-LEVITT
REMARK 9600
REMARK 9600           ############
REMARK 9600           ## ENTITY ##
REMARK 9600           ############
REMARK 9600
REMARK 9600           loop_
REMARK 9600           _entity.id
REMARK 9600           _entity.src_method
REMARK 9600                                   2               .
REMARK 9600
REMARK 9600           #####################
REMARK 9600           ## ENTITY_KEYWORDS ##
REMARK 9600           #####################
REMARK 9600
REMARK 9600                   loop_
REMARK 9600               _entity_keywords.entity_id
REMARK 9600               _entity_keywords.text
REMARK 9600           1 'NUCLEIC ACID'
REMARK 9600
REMARK 9600
REMARK 9600           #################
REMARK 9600           ## ENTITY_POLY ##
REMARK 9600           #################
REMARK 9600
REMARK 9600           loop_
REMARK 9600           _entity_poly.entity_id
REMARK 9600           _entity_poly.number_of_monomers
REMARK 9600           _entity_poly.type
REMARK 9600           1 12  polydeoxyribonucleotide
REMARK 9600
REMARK 9600           #####################
REMARK 9600           ## ENTITY_POLY_SEQ ##
REMARK 9600           #####################
REMARK 9600
REMARK 9600           _exptl_crystal_grow.crystal_id                 1
REMARK 9600           _exptl_crystal_grow.method
REMARK 9600                                    'vapor diffusion'
REMARK 9600           _exptl_crystal_grow.temp                      290.0
REMARK 9600
REMARK 9600           #############################
REMARK 9600           ## EXPTL_CRYSTAL_GROW_COMP ##
REMARK 9600           #############################
REMARK 9600
REMARK 9600           loop_
REMARK 9600           _exptl_crystal_grow_comp.crystal_id
REMARK 9600           _exptl_crystal_grow_comp.id
REMARK 9600           _exptl_crystal_grow_comp.sol_id
REMARK 9600           _exptl_crystal_grow_comp.name
REMARK 9600           1 2 1 'Spermine HCL'
REMARK 9600           1 3 2  MPD
REMARK 9600
REMARK 9600
REMARK 9600           ############
REMARK 9600           ## STRUCT ##
REMARK 9600           ############
REMARK 9600
REMARK 9600           _struct.entry_id       BDL001
REMARK 9600           loop_
REMARK 9600           _struct_asym.id
REMARK 9600           _struct_asym.details
REMARK 9600                                   B               'NUCLEIC ACID'
REMARK 9600                                   S               H2O
REMARK 9600
REMARK 9600           #################
REMARK 9600           ## STRUCT_BIOL ##
REMARK 9600           #################
REMARK 9600
REMARK 9600           _struct_biol.id              1
REMARK 9600           loop_
REMARK 9600           _struct_biol_gen.biol_id
REMARK 9600           _struct_biol_gen.asym_id
REMARK 9600           _struct_biol_gen.symmetry
REMARK 9600           1  B  1_555
REMARK 9600           1  S  1_555
REMARK 9600
REMARK 9600           ##########################
REMARK 9600           ## STRUCT_BIOL_KEYWORDS ##
REMARK 9600           ##########################
REMARK 9600
REMARK 9600           loop_
REMARK 9600           _struct_biol_keywords.biol_id
REMARK 9600           _struct_biol_keywords.text
REMARK 9600           1  'B DNA'
REMARK 9600           1  'DNA DUPLEX'
REMARK 9600
REMARK 9600
REMARK 9600           #################
REMARK 9600           ## STRUCT_CONF ##
REMARK 9600           #################
REMARK 9600
REMARK 9600           loop_
REMARK 9600           _struct_conf.id
REMARK 9600           _struct_conf.conf_type_id
REMARK 9600           _struct_conf.beg_label_comp_id
REMARK 9600           _struct_conf.beg_label_asym_id
REMARK 9600           _struct_conf.beg_label_seq_id
REMARK 9600           _struct_conf.end_label_comp_id
REMARK 9600           _struct_conf.end_label_asym_id
REMARK 9600           _struct_conf.end_label_seq_id
REMARK 9600           CHAIN-B  HELX_RH_B_N  C  B  1   G  B  12
REMARK 9600
REMARK 9600           ######################
REMARK 9600           ## STRUCT_CONF_TYPE ##
REMARK 9600           ######################
REMARK 9600
REMARK 9600           loop_
REMARK 9600           _struct_conf_type.id
REMARK 9600           _struct_conf_type.criteria
REMARK 9600           HELX_RH_B_N  'AUTHOR JUDGEMENT'
REMARK 9600
REMARK 9600           ######################
REMARK 9600           ## STRUCT_CONN_TYPE ##
REMARK 9600           ######################
REMARK 9600
REMARK 9600           loop_
REMARK 9600           _struct_conn_type.id
REMARK 9600           _struct_conn_type.criteria
REMARK 9600           hydrog
REMARK 9600           ;\
REMARK 9600
REMARK 9600           N - O distance > 2.5 Angstoms and  < 3.5 Angstroms
REMARK 9600           N - O - C angle < 120 degrees
REMARK 9600           ;
REMARK 9600
REMARK 9600           #################
REMARK 9600           ## STRUCT_CONN ##
REMARK 9600           #################
REMARK 9600
REMARK 9600           loop_
REMARK 9600           _struct_conn.id
REMARK 9600           _struct_conn.conn_type_id
REMARK 9600           _struct_conn.ptnr1_label_comp_id
REMARK 9600           _struct_conn.ptnr1_label_asym_id
REMARK 9600           _struct_conn.ptnr1_label_seq_id
REMARK 9600           _struct_conn.ptnr1_label_atom_id
REMARK 9600           _struct_conn.ptnr1_symmetry
REMARK 9600           _struct_conn.ptnr2_label_comp_id
REMARK 9600           _struct_conn.ptnr2_label_asym_id
REMARK 9600           _struct_conn.ptnr2_label_seq_id
REMARK 9600           _struct_conn.ptnr2_label_atom_id
REMARK 9600           _struct_conn.ptnr2_symmetry
REMARK 9600           _struct_conn.details
REMARK 9600              2 hydrog  C A  1  N3  1_555  G B  12  N1  1_555
REMARK 9600                                          WATSON-CRICK
REMARK 9600              3 hydrog  C A  1  N4  1_555  G B  12  O6  1_555
REMARK 9600                                          WATSON-CRICK
REMARK 9600              4 hydrog  G A  2  N2  1_555  C B  11  O2  1_555
REMARK 9600                                          WATSON-CRICK
REMARK 9600              5 hydrog  G A  2  N1  1_555  C B  11  N3  1_555
REMARK 9600                                          WATSON-CRICK
REMARK 9600              6 hydrog  G A  2  O6  1_555  C B  11  N4  1_555
REMARK 9600                                          WATSON-CRICK
REMARK 9600              7 hydrog  C A  3  O2  1_555  G B  10  N2  1_555
REMARK 9600                                          WATSON-CRICK
REMARK 9600              8 hydrog  C A  3  N3  1_555  G B  10  N1  1_555
REMARK 9600                                          WATSON-CRICK
REMARK 9600              9 hydrog  C A  3  N4  1_555  G B  10  O6  1_555
REMARK 9600                                          WATSON-CRICK
REMARK 9600             10 hydrog  G A  4  N2  1_555  C B   9  O2  1_555
REMARK 9600                                          WATSON-CRICK
REMARK 9600             11 hydrog  G A  4  N1  1_555  C B   9  N3  1_555
REMARK 9600                                          WATSON-CRICK
REMARK 9600             12 hydrog  G A  4  O6  1_555  C B   9  N4  1_555
REMARK 9600                                          WATSON-CRICK
REMARK 9600             13 hydrog  A A  5  N1  1_555  T B   8  N3  1_555
REMARK 9600                                          WATSON-CRICK
REMARK 9600             14 hydrog  A A  5  N6  1_555  T B   8  O4  1_555
REMARK 9600                                          WATSON-CRICK
REMARK 9600             15 hydrog  A A  6  N1  1_555  T B   7  N3  1_555
REMARK 9600                                          WATSON-CRICK
REMARK 9600             16 hydrog  A A  6  N6  1_555  T B   7  O4  1_555
REMARK 9600                                          WATSON-CRICK
REMARK 9600             17 hydrog  T A  7  N3  1_555  A B   6  N1  1_555
REMARK 9600                                          WATSON-CRICK
REMARK 9600             18 hydrog  T A  7  O4  1_555  A B   6  N6  1_555
REMARK 9600                                          WATSON-CRICK
REMARK 9600             19 hydrog  T A  8  N3  1_555  A B   5  N1  1_555
REMARK 9600                                          WATSON-CRICK
REMARK 9600             20 hydrog  T A  8  O4  1_555  A B   5  N6  1_555
REMARK 9600                                          WATSON-CRICK
REMARK 9600             21 hydrog  C A  9  O2  1_555  G B   4  N2  1_555
REMARK 9600                                          WATSON-CRICK
REMARK 9600             22 hydrog  C A  9  N3  1_555  G B   4  N1  1_555
REMARK 9600                                          WATSON-CRICK
REMARK 9600             23 hydrog  C A  9  N4  1_555  G B   4  O6  1_555
REMARK 9600                                          WATSON-CRICK
REMARK 9600             24 hydrog  G A 10  N2  1_555  C B   3  O2  1_555
REMARK 9600                                          WATSON-CRICK
REMARK 9600             25 hydrog  G A 10  N1  1_555  C B   3  N3  1_555
REMARK 9600                                          WATSON-CRICK
REMARK 9600             26 hydrog  G A 10  O6  1_555  C B   3  N4  1_555
REMARK 9600                                          WATSON-CRICK
REMARK 9600             27 hydrog  C A 11  O2  1_555  G B   2  N2  1_555
REMARK 9600                                          WATSON-CRICK
REMARK 9600             28 hydrog  C A 11  N3  1_555  G B   2  N1  1_555
REMARK 9600                                          WATSON-CRICK
REMARK 9600             29 hydrog  C A 11  N4  1_555  G B   2  O6  1_555
REMARK 9600                                          WATSON-CRICK
REMARK 9600             30 hydrog  G A 12  N2  1_555  C B   1  O2  1_555
REMARK 9600                                          WATSON-CRICK
REMARK 9600             31 hydrog  G A 12  N1  1_555  C B   1  N3  1_555
REMARK 9600                                          WATSON-CRICK
REMARK 9600             32 hydrog  G A 12  O6  1_555  C B   1  N4  1_555
REMARK 9600                                          WATSON-CRICK
REMARK 9600
REMARK 9600           ##############
REMARK 9600           ## SYMMETRY ##
REMARK 9600           ##############
REMARK 9600
REMARK 9600           _symmetry.entry_id                           BDL001
SEQRES          1              A       12         C         G         C         G         A         A         T         T         C
SEQRES          2              A       12         G         C         G                                                            
SEQRES          1              B       12         C         G         C         G         A         A         T         T         C
SEQRES          2              B       12         G         C         G                                                            
CRYST1                    24.87         40.39         66.20      90.0      90.0      90.0     P 21 21 21        1
SCALE1                     0.040209      0.000000      0.000000       0.00000
SCALE2                     0.000000      0.024759      0.000000       0.00000
SCALE3                     0.000000      0.000000      0.015106       0.00000
ATOM            1      O5*                  C         A        1      18.935       34.195       25.617    1.00 64.35                
ATOM            2      C5*                  C         A        1      19.130       33.921       24.219    1.00 44.69                
ATOM            3      C4*                  C         A        1      19.961       32.668       24.100    1.00 31.28                
ATOM            4      O4*                  C         A        1      19.360       31.583       24.852    1.00 37.45                
ATOM            5      C3*                  C         A        1      20.172       32.122       22.694    1.00 46.72                
ATOM            6      O3*                  C         A        1      21.350       31.325       22.681    1.00 48.89                
ATOM            7      C2*                  C         A        1      18.948       31.223       22.647    1.00 30.88                
ATOM            8      C1*                  C         A        1      19.231       30.482       23.944    1.00 36.58                
ATOM            9      N1                   C         A        1      18.070       29.661       24.380    1.00 40.51                
ATOM           10      C2                   C         A        1      18.224       28.454       25.015    1.00 16.62                
ATOM           11      O2                   C         A        1      19.360       28.014       25.214    1.00 27.75                
ATOM           12      N3                   C         A        1      17.143       27.761       25.377    1.00 20.55                
ATOM           13      C4                   C         A        1      15.917       28.226       25.120    1.00 34.72                
ATOM           14      N4                   C         A        1      14.828       27.477       25.444    1.00 40.31                
ATOM           15      C5                   C         A        1      15.719       29.442       24.471    1.00 30.78                
ATOM           16      C6                   C         A        1      16.843       30.171       24.101    1.00 25.90                
ATOM           17      P                    G         A        2      22.409       31.286       21.483    1.00 58.85                
ATOM           18      O1P                  G         A        2      21.822       31.459       20.139    1.00 78.33                
ATOM           19      O2P                  G         A        2      23.536       32.157       21.851    1.00 57.82                
ATOM           20      O5*                  G         A        2      22.840       29.751       21.498    1.00 40.36                
ATOM           21      C5*                  G         A        2      23.543       29.175       22.594    1.00 47.19                
ATOM           22      C4*                  G         A        2      23.494       27.709       22.279    1.00 47.81                
ATOM           23      O4*                  G         A        2      22.193       27.252       22.674    1.00 38.76                
ATOM           24      C3*                  G         A        2      23.693       27.325       20.807    1.00 28.58                
ATOM           25      O3*                  G         A        2      24.723       26.320       20.653    1.00 40.44                
ATOM           26      C2*                  G         A        2      22.273       26.885       20.416    1.00 21.14                
ATOM           27      C1*                  G         A        2      21.721       26.304       21.716    1.00 33.95                
ATOM           28      N9                   G         A        2      20.237       26.470       21.780    1.00 34.00                
ATOM           29      C8                   G         A        2      19.526       27.584       21.429    1.00 36.47                
ATOM           30      N7                   G         A        2      18.207       27.455       21.636    1.00 32.37                
ATOM           31      C5                   G         A        2      18.083       26.212       22.142    1.00 15.06                
ATOM           32      C6                   G         A        2      16.904       25.525       22.545    1.00 11.88                
ATOM           33      O6                   G         A        2      15.739       25.916       22.518    1.00 21.30                
ATOM           34      N1                   G         A        2      17.197       24.279       23.037    1.00 15.44                
ATOM           35      C2                   G         A        2      18.434       23.717       23.155    1.00  9.63                
ATOM           36      N2                   G         A        2      18.508       22.456       23.668    1.00 16.69                
ATOM           37      N3                   G         A        2      19.537       24.360       22.770    1.00 30.98                
ATOM           38      C4                   G         A        2      19.290       25.594       22.274    1.00 18.56                
ATOM           39      P                    C         A        3      25.064       25.621       19.252    1.00 44.67                
ATOM           40      O1P                  C         A        3      24.559       26.412       18.115    1.00 57.79                
ATOM           41      O2P                  C         A        3      26.506       25.316       19.220    1.00 53.89                
ATOM           42      O5*                  C         A        3      24.260       24.246       19.327    1.00 35.42                
ATOM           43      C5*                  C         A        3      24.584       23.285       20.335    1.00 45.75                
ATOM           44      C4*                  C         A        3      23.523       22.233       20.245    1.00 43.02                
ATOM           45      O4*                  C         A        3      22.256       22.844       20.453    1.00 36.85                
ATOM           46      C3*                  C         A        3      23.424       21.557       18.903    1.00 40.14                
ATOM           47      O3*                  C         A        3      24.121       20.309       18.928    1.00 49.62                
ATOM           48      C2*                  C         A        3      21.930       21.406       18.661    1.00 53.79                
ATOM           49      C1*                  C         A        3      21.278       21.966       19.909    1.00 22.18                
ATOM           50      N1                   C         A        3      20.196       22.889       19.521    1.00 25.44                
ATOM           51      C2                   C         A        3      18.909       22.584       19.816    1.00 19.81                
ATOM           52      O2                   C         A        3      18.685       21.512       20.382    1.00 29.92                
ATOM           53      N3                   C         A        3      17.935       23.447       19.502    1.00 21.59                
ATOM           54      C4                   C         A        3      18.217       24.603       18.897    1.00 14.01                
ATOM           55      N4                   C         A        3      17.221       25.499       18.629    1.00 26.88                
ATOM           56      C5                   C         A        3      19.526       24.945       18.571    1.00 27.59                
ATOM           57      C6                   C         A        3      20.537       24.048       18.899    1.00 27.05                
ATOM           58      P                    G         A        4      24.249       19.412       17.617    1.00 44.54                
ATOM           59      O1P                  G         A        4      24.208       20.296       16.440    1.00 37.36                
ATOM           60      O2P                  G         A        4      25.420       18.535       17.765    1.00 61.90                
ATOM           61      O5*                  G         A        4      22.931       18.537       17.670    1.00 32.01                
ATOM           62      C5*                  G         A        4      22.714       17.625       18.753    1.00 37.89                
ATOM           63      C4*                  G         A        4      21.393       16.960       18.505    1.00 53.00                
ATOM           64      O4*                  G         A        4      20.353       17.952       18.496    1.00 38.79                
ATOM           65      C3*                  G         A        4      21.264       16.229       17.176    1.00 56.72                
ATOM           66      O3*                  G         A        4      20.284       15.214       17.238    1.00 64.12                
ATOM           67      C2*                  G         A        4      20.793       17.368       16.288    1.00 40.81                
ATOM           68      C1*                  G         A        4      19.716       17.901       17.218    1.00 30.52                
ATOM           69      N9                   G         A        4      19.305       19.281       16.869    1.00 28.53                
ATOM           70      C8                   G         A        4      20.017       20.263       16.232    1.00 27.82                
ATOM           71      N7                   G         A        4      19.313       21.394       16.077    1.00 28.01                
ATOM           72      C5                   G         A        4      18.121       21.100       16.635    1.00 23.22                
ATOM           73      C6                   G         A        4      16.952       21.904       16.749    1.00 29.21                
ATOM           74      O6                   G         A        4      16.769       23.057       16.368    1.00 38.58                
ATOM           75      N1                   G         A        4      15.933       21.214       17.352    1.00 27.94                
ATOM           76      C2                   G         A        4      15.972       19.930       17.816    1.00 23.44                
ATOM           77      N2                   G         A        4      14.831       19.416       18.353    1.00 42.64                
ATOM           78      N3                   G         A        4      17.068       19.179       17.717    1.00 21.56                
ATOM           79      C4                   G         A        4      18.084       19.825       17.121    1.00 23.44                
ATOM           80      P                    A         A        5      20.356       13.969       16.245    1.00 57.01                
ATOM           81      O1P                  A         A        5      20.837       14.423       14.910    1.00 51.96                
ATOM           82      O2P                  A         A        5      21.116       12.891       16.892    1.00 58.59                
ATOM           83      O5*                  A         A        5      18.810       13.581       16.161    1.00 47.12                
ATOM           84      C5*                  A         A        5      18.015       13.569       17.362    1.00 47.67                
ATOM           85      C4*                  A         A        5      16.672       14.088       16.957    1.00 64.79                
ATOM           86      O4*                  A         A        5      16.842       15.447       16.561    1.00 47.60                
ATOM           87      C3*                  A         A        5      16.019       13.393       15.764    1.00 51.50                
ATOM           88      O3*                  A         A        5      14.762       12.796       16.120    1.00 52.18                
ATOM           89      C2*                  A         A        5      15.952       14.498       14.696    1.00 45.00                
ATOM           90      C1*                  A         A        5      15.851       15.732       15.569    1.00 26.88                
ATOM           91      N9                   A         A        5      16.391       16.916       14.867    1.00 16.69                
ATOM           92      C8                   A         A        5      17.658       17.103       14.382    1.00 28.14                
ATOM           93      N7                   A         A        5      17.863       18.346       13.913    1.00 34.85                
ATOM           94      C5                   A         A        5      16.673       18.953       14.098    1.00 22.49                
ATOM           95      C6                   A         A        5      16.230       20.279       13.819    1.00 18.12                
ATOM           96      N6                   A         A        5      17.045       21.222       13.268    1.00 29.30                
ATOM           97      N1                   A         A        5      14.966       20.578       14.118    1.00 27.61                
ATOM           98      C2                   A         A        5      14.178       19.652       14.669    1.00 18.53                
ATOM           99      N3                   A         A        5      14.463       18.392       14.984    1.00 29.16                
ATOM          100      C4                   A         A        5      15.750       18.110       14.661    1.00 15.08                
ATOM          101      P                    A         A        6      13.866       12.006       15.063    1.00 43.68                
ATOM          102      O1P                  A         A        6      14.715       11.499       13.968    1.00 54.20                
ATOM          103      O2P                  A         A        6      13.028       11.039       15.800    1.00 42.55                
ATOM          104      O5*                  A         A        6      12.879       13.111       14.480    1.00 28.20                
ATOM          105      C5*                  A         A        6      11.802       13.597       15.290    1.00 42.29                
ATOM          106      C4*                  A         A        6      11.111       14.603       14.435    1.00 33.23                
ATOM          107      O4*                  A         A        6      12.152       15.460       13.962    1.00 41.48                
ATOM          108      C3*                  A         A        6      10.417       14.070       13.187    1.00 18.16                
ATOM          109      O3*                  A         A        6       9.007       14.369       13.181    1.00 30.42                
ATOM          110      C2*                  A         A        6      11.240       14.692       12.061    1.00 52.97                
ATOM          111      C1*                  A         A        6      11.699       15.974       12.719    1.00 38.93                
ATOM          112      N9                   A         A        6      12.918       16.526       12.078    1.00 19.06                
ATOM          113      C8                   A         A        6      14.115       15.899       11.868    1.00 17.83                
ATOM          114      N7                   A         A        6      15.049       16.714       11.356    1.00 29.55                
ATOM          115      C5                   A         A        6      14.416       17.901       11.246    1.00 19.88                
ATOM          116      C6                   A         A        6      14.873       19.187       10.815    1.00 17.26                
ATOM          117      N6                   A         A        6      16.161       19.418       10.427    1.00 19.85                
ATOM          118      N1                   A         A        6      13.999       20.191       10.852    1.00 17.93                
ATOM          119      C2                   A         A        6      12.753       19.962       11.272    1.00 23.00                
ATOM          120      N3                   A         A        6      12.210       18.824       11.698    1.00 21.37                
ATOM          121      C4                   A         A        6      13.116       17.823       11.657    1.00 15.93                
ATOM          122      P                    T         A        7       8.081       14.050       11.915    1.00 40.72                
ATOM          123      O1P                  T         A        7       8.600       12.894       11.137    1.00 42.53                
ATOM          124      O2P                  T         A        7       6.668       13.960       12.342    1.00 46.75                
ATOM          125      O5*                  T         A        7       8.239       15.387       11.076    1.00 35.21                
ATOM          126      C5*                  T         A        7       7.907       16.635       11.686    1.00 34.88                
ATOM          127      C4*                  T         A        7       8.162       17.628       10.598    1.00 31.45                
ATOM          128      O4*                  T         A        7       9.543       17.580       10.279    1.00 46.82                
ATOM          129      C3*                  T         A        7       7.461       17.284        9.296    1.00 23.76                
ATOM          130      O3*                  T         A        7       6.251       18.034        9.162    1.00 44.27                
ATOM          131      C2*                  T         A        7       8.532       17.527        8.223    1.00 26.30                
ATOM          132      C1*                  T         A        7       9.644       18.209        9.019    1.00 28.96                
ATOM          133      N1                   T         A        7      11.021       17.903        8.565    1.00 20.47                
ATOM          134      C2                   T         A        7      11.822       18.923        8.176    1.00 28.01                
ATOM          135      O2                   T         A        7      11.383       20.077        8.143    1.00 40.01                
ATOM          136      N3                   T         A        7      13.119       18.641        7.852    1.00 27.94                
ATOM          137      C4                   T         A        7      13.633       17.372        7.882    1.00 15.14                
ATOM          138      O4                   T         A        7      14.830       17.222        7.619    1.00 32.54                
ATOM          139      C5                   T         A        7      12.781       16.325        8.235    1.00 10.83                
ATOM          140      C5M                  T         A        7      13.269       14.902        8.236    1.00 36.33                
ATOM          141      C6                   T         A        7      11.465       16.616        8.594    1.00 12.19                
ATOM          142      P                    T         A        8       5.384       17.990        7.824    1.00 49.10                
ATOM          143      O1P                  T         A        8       5.458       16.668        7.160    1.00 39.21                
ATOM          144      O2P                  T         A        8       4.025       18.444        8.180    1.00 41.11                
ATOM          145      O5*                  T         A        8       6.086       19.118        6.927    1.00 48.80                
ATOM          146      C5*                  T         A        8       6.146       20.478        7.418    1.00 34.73                
ATOM          147      C4*                  T         A        8       6.995       21.229        6.438    1.00 28.73                
ATOM          148      O4*                  T         A        8       8.188       20.458        6.284    1.00 39.07                
ATOM          149      C3*                  T         A        8       6.418       21.332        5.029    1.00 37.88                
ATOM          150      O3*                  T         A        8       5.967       22.667        4.696    1.00 52.04                
ATOM          151      C2*                  T         A        8       7.513       20.718        4.139    1.00 32.80                
ATOM          152      C1*                  T         A        8       8.736       20.855        5.034    1.00 36.58                
ATOM          153      N1                   T         A        8       9.823       19.876        4.759    1.00 24.57                
ATOM          154      C2                   T         A        8      11.086       20.316        4.494    1.00 19.41                
ATOM          155      O2                   T         A        8      11.324       21.516        4.389    1.00 32.74                
ATOM          156      N3                   T         A        8      12.094       19.403        4.412    1.00 25.12                
ATOM          157      C4                   T         A        8      11.876       18.060        4.551    1.00 31.35                
ATOM          158      O4                   T         A        8      12.858       17.317        4.503    1.00 28.53                
ATOM          159      C5                   T         A        8      10.569       17.611        4.765    1.00 22.80                
ATOM          160      C5M                  T         A        8      10.261       16.140        4.896    1.00 24.98                
ATOM          161      C6                   T         A        8       9.545       18.548        4.904    1.00 20.28                
ATOM          162      P                    C         A        9       5.531       23.071        3.209    1.00 48.97                
ATOM          163      O1P                  C         A        9       5.010       21.905        2.470    1.00 51.53                
ATOM          164      O2P                  C         A        9       4.648       24.244        3.269    1.00 62.33                
ATOM          165      O5*                  C         A        9       6.926       23.547        2.611    1.00 43.99                
ATOM          166      C5*                  C         A        9       7.636       24.627        3.249    1.00 50.86                
ATOM          167      C4*                  C         A        9       8.897       24.853        2.457    1.00 46.66                
ATOM          168      O4*                  C         A        9       9.638       23.627        2.448    1.00 42.69                
ATOM          169      C3*                  C         A        9       8.717       25.240        0.998    1.00 56.96                
ATOM          170      O3*                  C         A        9       9.470       26.414        0.667    1.00 63.54                
ATOM          171      C2*                  C         A        9       9.126       23.965        0.253    1.00 50.41                
ATOM          172      C1*                  C         A        9      10.241       23.483        1.157    1.00 41.08                
ATOM          173      N1                   C         A        9      10.524       22.022        1.015    1.00 37.23                
ATOM          174      C2                   C         A        9      11.814       21.603        0.840    1.00 40.54                
ATOM          175      O2                   C         A        9      12.691       22.447        0.670    1.00 43.89                
ATOM          176      N3                   C         A        9      12.106       20.297        0.873    1.00 32.57                
ATOM          177      C4                   C         A        9      11.141       19.395        1.046    1.00 24.65                
ATOM          178      N4                   C         A        9      11.461       18.075        1.089    1.00 27.84                
ATOM          179      C5                   C         A        9       9.803       19.775        1.177    1.00 17.61                
ATOM          180      C6                   C         A        9       9.499       21.133        1.167    1.00 30.63                
ATOM          181      P                    G         A       10       9.055       27.333       -0.581    1.00 65.48                
ATOM          182      O1P                  G         A       10       7.632       27.106       -0.947    1.00 45.71                
ATOM          183      O2P                  G         A       10       9.496       28.717       -0.258    1.00 59.09                
ATOM          184      O5*                  G         A       10       9.954       26.765       -1.771    1.00 70.30                
ATOM          185      C5*                  G         A       10      11.382       26.940       -1.720    1.00 71.73                
ATOM          186      C4*                  G         A       10      11.972       26.090       -2.802    1.00 58.69                
ATOM          187      O4*                  G         A       10      11.802       24.724       -2.404    1.00 41.03                
ATOM          188      C3*                  G         A       10      11.327       26.178       -4.188    1.00 45.61                
ATOM          189      O3*                  G         A       10      12.311       26.096       -5.214    1.00 52.70                
ATOM          190      C2*                  G         A       10      10.414       24.962       -4.186    1.00 36.02                
ATOM          191      C1*                  G         A       10      11.429       24.028       -3.587    1.00 50.90                
ATOM          192      N9                   G         A       10      10.890       22.713       -3.200    1.00 45.86                
ATOM          193      C8                   G         A       10       9.616       22.315       -2.910    1.00 44.49                
ATOM          194      N7                   G         A       10       9.541       21.009       -2.613    1.00 39.96                
ATOM          195      C5                   G         A       10      10.818       20.588       -2.718    1.00 38.99                
ATOM          196      C6                   G         A       10      11.376       19.292       -2.511    1.00 35.78                
ATOM          197      O6                   G         A       10      10.813       18.252       -2.179    1.00 34.90                
ATOM          198      N1                   G         A       10      12.729       19.299       -2.720    1.00 23.54                
ATOM          199      C2                   G         A       10      13.498       20.365       -3.082    1.00  8.73                
ATOM          200      N2                   G         A       10      14.834       20.169       -3.237    1.00 23.15                
ATOM          201      N3                   G         A       10      12.982       21.573       -3.267    1.00 24.68                
ATOM          202      C4                   G         A       10      11.656       21.601       -3.061    1.00 31.53                
ATOM          203      P                    C         A       11      12.763       27.421       -5.980    1.00 60.62                
ATOM          204      O1P                  C         A       11      11.886       27.542       -7.164    1.00 52.44                
ATOM          205      O2P                  C         A       11      12.796       28.572       -5.049    1.00 63.74                
ATOM          206      O5*                  C         A       11      14.272       27.086       -6.366    1.00 57.57                
ATOM          207      C5*                  C         A       11      15.275       27.108       -5.318    1.00 54.70                
ATOM          208      C4*                  C         A       11      16.222       25.946       -5.510    1.00 72.51                
ATOM          209      O4*                  C         A       11      15.443       24.754       -5.397    1.00 47.18                
ATOM          210      C3*                  C         A       11      16.942       25.827       -6.848    1.00 29.82                
ATOM          211      O3*                  C         A       11      18.340       25.511       -6.701    1.00 43.53                
ATOM          212      C2*                  C         A       11      16.118       24.767       -7.578    1.00 51.34                
ATOM          213      C1*                  C         A       11      15.856       23.836       -6.414    1.00 30.07                
ATOM          214      N1                   C         A       11      14.672       22.975       -6.637    1.00 23.25                
ATOM          215      C2                   C         A       11      14.802       21.628       -6.529    1.00 20.38                
ATOM          216      O2                   C         A       11      15.924       21.178       -6.314    1.00 38.77                
ATOM          217      N3                   C         A       11      13.723       20.842       -6.627    1.00 15.92                
ATOM          218      C4                   C         A       11      12.515       21.373       -6.836    1.00 15.82                
ATOM          219      N4                   C         A       11      11.410       20.574       -6.872    1.00 28.04                
ATOM          220      C5                   C         A       11      12.348       22.744       -6.978    1.00 26.17                
ATOM          221      C6                   C         A       11      13.470       23.558       -6.869    1.00 35.50                
ATOM          222      P                    G         A       12      19.331       25.774       -7.925    1.00 55.98                
ATOM          223      O1P                  G         A       12      18.763       26.851       -8.758    1.00 44.26                
ATOM          224      O2P                  G         A       12      20.704       25.976       -7.408    1.00 45.83                
ATOM          225      O5*                  G         A       12      19.302       24.412       -8.763    1.00 62.63                
ATOM          226      C5*                  G         A       12      20.109       23.284       -8.359    1.00 69.50                
ATOM          227      C4*                  G         A       12      19.748       22.167       -9.299    1.00 39.92                
ATOM          228      O4*                  G         A       12      18.350       21.969       -9.139    1.00 32.00                
ATOM          229      C3*                  G         A       12      19.921       22.404      -10.815    1.00 50.39                
ATOM          230      O3*                  G         A       12      20.985       21.635      -11.401    1.00 64.13                
ATOM          231      C2*                  G         A       12      18.535       22.062      -11.381    1.00 36.18                
ATOM          232      C1*                  G         A       12      17.965       21.200      -10.269    1.00 24.79                
ATOM          233      N9                   G         A       12      16.493       21.220      -10.265    1.00 28.44                
ATOM          234      C8                   G         A       12      15.663       22.289      -10.478    1.00 31.85                
ATOM          235      N7                   G         A       12      14.368       21.958      -10.390    1.00 38.26                
ATOM          236      C5                   G         A       12      14.388       20.640      -10.102    1.00 28.99                
ATOM          237      C6                   G         A       12      13.301       19.742       -9.856    1.00 42.63                
ATOM          238      O6                   G         A       12      12.091       19.967       -9.857    1.00 49.17                
ATOM          239      N1                   G         A       12      13.750       18.466       -9.625    1.00 40.15                
ATOM          240      C2                   G         A       12      15.042       18.043       -9.605    1.00 33.42                
ATOM          241      N2                   G         A       12      15.259       16.717       -9.406    1.00 40.53                
ATOM          242      N3                   G         A       12      16.061       18.885       -9.792    1.00 37.34                
ATOM          243      C4                   G         A       12      15.660       20.156      -10.027    1.00 31.14                
ATOM          245      O5*                  C         B       13       7.458       11.884       -9.070    1.00 66.23                
ATOM          246      C5*                  C         B       13       8.252       10.968       -9.854    1.00 71.49                
ATOM          247      C4*                  C         B       13       9.714       11.141       -9.512    1.00 56.82                
ATOM          248      O4*                  C         B       13      10.144       12.455       -9.908    1.00 57.92                
ATOM          249      C3*                  C         B       13      10.103       10.989       -8.055    1.00 34.34                
ATOM          250      O3*                  C         B       13      11.293       10.221       -7.904    1.00 42.11                
ATOM          251      C2*                  C         B       13      10.254       12.437       -7.607    1.00 29.08                
ATOM          252      C1*                  C         B       13      10.896       13.044       -8.837    1.00 38.40                
ATOM          253      N1                   C         B       13      10.575       14.487       -8.944    1.00 34.33                
ATOM          254      C2                   C         B       13      11.559       15.430       -9.006    1.00 22.98                
ATOM          255      O2                   C         B       13      12.725       15.066       -8.932    1.00 50.83                
ATOM          256      N3                   C         B       13      11.246       16.714       -9.193    1.00 37.14                
ATOM          257      C4                   C         B       13       9.980       17.088       -9.334    1.00 42.60                
ATOM          258      N4                   C         B       13       9.698       18.395       -9.589    1.00 54.91                
ATOM          259      C5                   C         B       13       8.939       16.162       -9.274    1.00 56.67                
ATOM          260      C6                   C         B       13       9.265       14.824       -9.080    1.00 49.21                
ATOM          261      P                    G         B       14      11.602        9.510       -6.502    1.00 60.42                
ATOM          262      O1P                  G         B       14      10.644       10.010       -5.494    1.00 46.07                
ATOM          263      O2P                  G         B       14      11.666        8.032       -6.664    1.00 57.44                
ATOM          264      O5*                  G         B       14      13.051       10.094       -6.177    1.00 50.94                
ATOM          265      C5*                  G         B       14      14.100       10.021       -7.156    1.00 34.84                
ATOM          266      C4*                  G         B       14      15.113       10.992       -6.657    1.00 48.06                
ATOM          267      O4*                  G         B       14      14.556       12.300       -6.755    1.00 37.01                
ATOM          268      C3*                  G         B       14      15.445       10.806       -5.189    1.00 50.58                
ATOM          269      O3*                  G         B       14      16.836       10.560       -5.013    1.00 51.98                
ATOM          270      C2*                  G         B       14      14.937       12.100       -4.529    1.00 40.32                
ATOM          271      C1*                  G         B       14      15.058       13.086       -5.671    1.00 46.69                
ATOM          272      N9                   G         B       14      14.036       14.140       -5.536    1.00 29.17                
ATOM          273      C8                   G         B       14      12.710       13.957       -5.259    1.00 23.48                
ATOM          274      N7                   G         B       14      12.016       15.103       -5.269    1.00 37.54                
ATOM          275      C5                   G         B       14      12.937       16.041       -5.558    1.00 26.27                
ATOM          276      C6                   G         B       14      12.761       17.451       -5.710    1.00 40.82                
ATOM          277      O6                   G         B       14      11.723       18.111       -5.630    1.00 44.39                
ATOM          278      N1                   G         B       14      13.952       18.079       -5.973    1.00 19.52                
ATOM          279      C2                   G         B       14      15.171       17.485       -6.107    1.00 18.48                
ATOM          280      N2                   G         B       14      16.244       18.292       -6.325    1.00 36.58                
ATOM          281      N3                   G         B       14      15.329       16.161       -5.986    1.00 46.96                
ATOM          282      C4                   G         B       14      14.179       15.499       -5.721    1.00 35.70                
ATOM          283      P                    C         B       15      17.478       10.380       -3.569    1.00 46.26                
ATOM          284      O1P                  C         B       15      16.427        9.940       -2.633    1.00 40.43                
ATOM          285      O2P                  C         B       15      18.665        9.516       -3.729    1.00 46.07                
ATOM          286      O5*                  C         B       15      17.957       11.865       -3.208    1.00 40.97                
ATOM          287      C5*                  C         B       15      18.963       12.531       -3.996    1.00 28.78                
ATOM          288      C4*                  C         B       15      18.936       13.958       -3.536    1.00 32.84                
ATOM          289      O4*                  C         B       15      17.592       14.409       -3.622    1.00 37.24                
ATOM          290      C3*                  C         B       15      19.253       14.139       -2.066    1.00 43.98                
ATOM          291      O3*                  C         B       15      20.659       14.219       -1.858    1.00 40.90                
ATOM          292      C2*                  C         B       15      18.520       15.417       -1.728    1.00 36.26                
ATOM          293      C1*                  C         B       15      17.545       15.602       -2.872    1.00 20.54                
ATOM          294      N1                   C         B       15      16.145       15.696       -2.428    1.00 23.10                
ATOM          295      C2                   C         B       15      15.507       16.886       -2.558    1.00 32.12                
ATOM          296      O2                   C         B       15      16.162       17.846       -2.957    1.00 30.04                
ATOM          297      N3                   C         B       15      14.209       16.983       -2.264    1.00 32.94                
ATOM          298      C4                   C         B       15      13.536       15.919       -1.825    1.00 16.43                
ATOM          299      N4                   C         B       15      12.205       16.017       -1.553    1.00 34.91                
ATOM          300      C5                   C         B       15      14.164       14.689       -1.652    1.00 22.75                
ATOM          301      C6                   C         B       15      15.509       14.584       -1.979    1.00 26.42                
ATOM          302      P                    G         B       16      21.304       14.529       -0.436    1.00 42.39                
ATOM          303      O1P                  G         B       16      20.488       13.954        0.650    1.00 51.09                
ATOM          304      O2P                  G         B       16      22.696       14.087       -0.524    1.00 60.41                
ATOM          305      O5*                  G         B       16      21.306       16.117       -0.363    1.00 45.08                
ATOM          306      C5*                  G         B       16      22.177       16.876       -1.212    1.00 33.20                
ATOM          307      C4*                  G         B       16      21.739       18.292       -1.021    1.00 24.95                
ATOM          308      O4*                  G         B       16      20.305       18.225       -1.048    1.00 32.83                
ATOM          309      C3*                  G         B       16      22.101       18.959        0.293    1.00 41.12                
ATOM          310      O3*                  G         B       16      22.592       20.293        0.097    1.00 53.45                
ATOM          311      C2*                  G         B       16      20.820       18.829        1.121    1.00 28.93                
ATOM          312      C1*                  G         B       16      19.765       18.985        0.046    1.00 37.44                
ATOM          313      N9                   G         B       16      18.513       18.299        0.468    1.00 17.75                
ATOM          314      C8                   G         B       16      18.363       17.062        1.039    1.00 17.96                
ATOM          315      N7                   G         B       16      17.080       16.744        1.281    1.00 24.14                
ATOM          316      C5                   G         B       16      16.400       17.832        0.868    1.00  9.96                
ATOM          317      C6                   G         B       16      14.996       18.090        0.882    1.00 18.10                
ATOM          318      O6                   G         B       16      14.082       17.378        1.280    1.00 31.13                
ATOM          319      N1                   G         B       16      14.712       19.349        0.418    1.00 17.72                
ATOM          320      C2                   G         B       16      15.606       20.268       -0.027    1.00 16.23                
ATOM          321      N2                   G         B       16      15.134       21.493       -0.382    1.00 33.42                
ATOM          322      N3                   G         B       16      16.912       20.017       -0.072    1.00 26.37                
ATOM          323      C4                   G         B       16      17.236       18.794        0.384    1.00 31.72                
ATOM          324      P                    A         B       17      22.904       21.238        1.339    1.00 46.87                
ATOM          325      O1P                  A         B       17      23.104       20.390        2.538    1.00 46.81                
ATOM          326      O2P                  A         B       17      23.994       22.183        1.025    1.00 47.75                
ATOM          327      O5*                  A         B       17      21.577       22.107        1.390    1.00 39.51                
ATOM          328      C5*                  A         B       17      21.216       22.833        0.200    1.00 30.37                
ATOM          329      C4*                  A         B       17      20.101       23.788        0.484    1.00 35.43                
ATOM          330      O4*                  A         B       17      18.913       23.054        0.816    1.00 43.05                
ATOM          331      C3*                  A         B       17      20.347       24.743        1.633    1.00 44.50                
ATOM          332      O3*                  A         B       17      19.732       26.010        1.411    1.00 78.59                
ATOM          333      C2*                  A         B       17      19.752       23.945        2.791    1.00 44.42                
ATOM          334      C1*                  A         B       17      18.497       23.393        2.145    1.00 42.55                
ATOM          335      N9                   A         B       17      18.079       22.095        2.758    1.00 34.56                
ATOM          336      C8                   A         B       17      18.847       21.020        3.133    1.00 20.07                
ATOM          337      N7                   A         B       17      18.114       19.984        3.584    1.00 27.60                
ATOM          338      C5                   A         B       17      16.842       20.424        3.488    1.00 18.80                
ATOM          339      C6                   A         B       17      15.577       19.817        3.786    1.00 32.58                
ATOM          340      N6                   A         B       17      15.448       18.537        4.242    1.00 29.54                
ATOM          341      N1                   A         B       17      14.482       20.557        3.593    1.00 35.01                
ATOM          342      C2                   A         B       17      14.597       21.801        3.118    1.00 36.47                
ATOM          343      N3                   A         B       17      15.700       22.472        2.783    1.00 38.96                
ATOM          344      C4                   A         B       17      16.791       21.706        3.002    1.00 28.24                
ATOM          345      P                    A         B       18      19.803       27.141        2.526    1.00 46.11                
ATOM          346      O1P                  A         B       18      20.953       26.858        3.426    1.00 43.48                
ATOM          347      O2P                  A         B       18      19.796       28.478        1.888    1.00 49.20                
ATOM          348      O5*                  A         B       18      18.396       26.939        3.241    1.00 40.83                
ATOM          349      C5*                  A         B       18      17.203       27.028        2.452    1.00 40.72                
ATOM          350      C4*                  A         B       18      16.035       26.958        3.388    1.00 66.52                
ATOM          351      O4*                  A         B       18      15.856       25.612        3.850    1.00 44.25                
ATOM          352      C3*                  A         B       18      16.101       27.861        4.615    1.00 63.34                
ATOM          353      O3*                  A         B       18      14.890       28.608        4.757    1.00 55.65                
ATOM          354      C2*                  A         B       18      16.368       26.844        5.724    1.00 34.49                
ATOM          355      C1*                  A         B       18      15.561       25.655        5.243    1.00 29.45                
ATOM          356      N9                   A         B       18      16.104       24.373        5.755    1.00 20.03                
ATOM          357      C8                   A         B       18      17.411       23.967        5.830    1.00 16.51                
ATOM          358      N7                   A         B       18      17.539       22.706        6.276    1.00 20.58                
ATOM          359      C5                   A         B       18      16.266       22.309        6.480    1.00 21.66                
ATOM          360      C6                   A         B       18      15.715       21.073        6.933    1.00 17.93                
ATOM          361      N6                   A         B       18      16.483       19.994        7.243    1.00 20.37                
ATOM          362      N1                   A         B       18      14.389       20.994        7.036    1.00 20.81                
ATOM          363      C2                   A         B       18      13.636       22.041        6.708    1.00 26.77                
ATOM          364      N3                   A         B       18      14.019       23.234        6.265    1.00 26.83                
ATOM          365      C4                   A         B       18      15.367       23.291        6.174    1.00 27.48                
ATOM          366      P                    T         B       19      14.604       29.545        6.020    1.00 48.40                
ATOM          367      O1P                  T         B       19      15.852       29.836        6.749    1.00 44.42                
ATOM          368      O2P                  T         B       19      13.792       30.696        5.582    1.00 50.18                
ATOM          369      O5*                  T         B       19      13.633       28.628        6.885    1.00 53.86                
ATOM          370      C5*                  T         B       19      12.398       28.171        6.303    1.00 55.04                
ATOM          371      C4*                  T         B       19      11.809       27.217        7.302    1.00 44.86                
ATOM          372      O4*                  T         B       19      12.767       26.184        7.534    1.00 48.52                
ATOM          373      C3*                  T         B       19      11.515       27.822        8.669    1.00 41.77                
ATOM          374      O3*                  T         B       19      10.103       27.952        8.891    1.00 57.02                
ATOM          375      C2*                  T         B       19      12.267       26.906        9.630    1.00 39.28                
ATOM          376      C1*                  T         B       19      12.426       25.645        8.799    1.00 27.68                
ATOM          377      N1                   T         B       19      13.609       24.850        9.205    1.00 21.67                
ATOM          378      C2                   T         B       19      13.442       23.575        9.656    1.00 31.71                
ATOM          379      O2                   T         B       19      12.311       23.101        9.802    1.00 36.00                
ATOM          380      N3                   T         B       19      14.551       22.825        9.913    1.00 24.66                
ATOM          381      C4                   T         B       19      15.815       23.321        9.777    1.00 40.64                
ATOM          382      O4                   T         B       19      16.755       22.570       10.029    1.00 31.47                
ATOM          383      C5                   T         B       19      15.972       24.647        9.362    1.00 31.79                
ATOM          384      C5M                  T         B       19      17.345       25.239        9.234    1.00 30.05                
ATOM          385      C6                   T         B       19      14.844       25.405        9.048    1.00 14.35                
ATOM          386      P                    T         B       20       9.513       28.533       10.260    1.00 48.24                
ATOM          387      O1P                  T         B       20      10.455       29.513       10.841    1.00 53.39                
ATOM          388      O2P                  T         B       20       8.145       29.007        9.998    1.00 41.28                
ATOM          389      O5*                  T         B       20       9.395       27.223       11.153    1.00 36.57                
ATOM          390      C5*                  T         B       20       8.576       26.148       10.664    1.00 50.41                
ATOM          391      C4*                  T         B       20       8.655       25.060       11.678    1.00 32.08                
ATOM          392      O4*                  T         B       20      10.003       24.615       11.764    1.00 48.38                
ATOM          393      C3*                  T         B       20       8.272       25.471       13.087    1.00 29.99                
ATOM          394      O3*                  T         B       20       7.199       24.657       13.553    1.00 45.14                
ATOM          395      C2*                  T         B       20       9.586       25.307       13.860    1.00 32.42                
ATOM          396      C1*                  T         B       20      10.190       24.148       13.089    1.00 39.56                
ATOM          397      N1                   T         B       20      11.660       24.070       13.205    1.00 20.36                
ATOM          398      C2                   T         B       20      12.257       22.880       13.486    1.00 27.55                
ATOM          399      O2                   T         B       20      11.583       21.866       13.691    1.00 38.33                
ATOM          400      N3                   T         B       20      13.620       22.829       13.497    1.00 29.60                
ATOM          401      C4                   T         B       20      14.402       23.914       13.225    1.00 30.11                
ATOM          402      O4                   T         B       20      15.625       23.764       13.252    1.00 32.92                
ATOM          403      C5                   T         B       20      13.774       25.126       12.933    1.00 24.11                
ATOM          404      C5M                  T         B       20      14.563       26.358       12.612    1.00 23.96                
ATOM          405      C6                   T         B       20      12.385       25.187       12.926    1.00 19.78                
ATOM          406      P                    C         B       21       6.594       24.823       15.016    1.00 54.73                
ATOM          407      O1P                  C         B       21       6.870       26.189       15.511    1.00 65.53                
ATOM          408      O2P                  C         B       21       5.169       24.424       14.987    1.00 53.98                
ATOM          409      O5*                  C         B       21       7.409       23.731       15.839    1.00 50.67                
ATOM          410      C5*                  C         B       21       7.331       22.352       15.433    1.00 60.86                
ATOM          411      C4*                  C         B       21       8.100       21.598       16.461    1.00 40.86                
ATOM          412      O4*                  C         B       21       9.478       21.902       16.263    1.00 36.88                
ATOM          413      C3*                  C         B       21       7.766       22.045       17.879    1.00 53.80                
ATOM          414      O3*                  C         B       21       7.036       21.041       18.611    1.00 79.04                
ATOM          415      C2*                  C         B       21       9.123       22.414       18.469    1.00 48.43                
ATOM          416      C1*                  C         B       21      10.107       21.743       17.523    1.00 36.51                
ATOM          417      N1                   C         B       21      11.328       22.556       17.331    1.00 24.72                
ATOM          418      C2                   C         B       21      12.534       21.939       17.329    1.00 30.96                
ATOM          419      O2                   C         B       21      12.560       20.731       17.579    1.00 34.53                
ATOM          420      N3                   C         B       21      13.639       22.639       17.035    1.00 31.69                
ATOM          421      C4                   C         B       21      13.560       23.938       16.739    1.00 21.53                
ATOM          422      N4                   C         B       21      14.685       24.628       16.404    1.00 23.72                
ATOM          423      C5                   C         B       21      12.338       24.609       16.736    1.00 30.74                
ATOM          424      C6                   C         B       21      11.193       23.878       17.035    1.00 27.58                
ATOM          425      P                    G         B       22       6.509       21.324       20.099    1.00 56.50                
ATOM          426      O1P                  G         B       22       6.235       22.774       20.306    1.00 53.84                
ATOM          427      O2P                  G         B       22       5.387       20.397       20.396    1.00 50.81                
ATOM          428      O5*                  G         B       22       7.767       20.924       20.993    1.00 66.30                
ATOM          429      C5*                  G         B       22       8.216       19.559       21.073    1.00 73.42                
ATOM          430      C4*                  G         B       22       9.422       19.557       21.977    1.00 42.96                
ATOM          431      O4*                  G         B       22      10.493       20.260       21.319    1.00 52.87                
ATOM          432      C3*                  G         B       22       9.267       20.267       23.325    1.00 38.51                
ATOM          433      O3*                  G         B       22      10.088       19.657       24.293    1.00 60.28                
ATOM          434      C2*                  G         B       22       9.751       21.670       22.990    1.00 22.00                
ATOM          435      C1*                  G         B       22      10.988       21.226       22.256    1.00 24.85                
ATOM          436      N9                   G         B       22      11.599       22.357       21.543    1.00 25.91                
ATOM          437      C8                   G         B       22      11.037       23.545       21.159    1.00 23.91                
ATOM          438      N7                   G         B       22      11.921       24.362       20.566    1.00 39.18                
ATOM          439      C5                   G         B       22      13.072       23.653       20.580    1.00 25.66                
ATOM          440      C6                   G         B       22      14.370       24.003       20.102    1.00 28.34                
ATOM          441      O6                   G         B       22      14.747       25.057       19.585    1.00 31.85                
ATOM          442      N1                   G         B       22      15.268       22.983       20.308    1.00 25.22                
ATOM          443      C2                   G         B       22      15.023       21.776       20.891    1.00 11.07                
ATOM          444      N2                   G         B       22      16.066       20.914       21.038    1.00 25.92                
ATOM          445      N3                   G         B       22      13.815       21.452       21.350    1.00 19.05                
ATOM          446      C4                   G         B       22      12.902       22.429       21.151    1.00 23.69                
ATOM          447      P                    C         B       23       9.477       18.627       25.340    1.00 55.93                
ATOM          448      O1P                  C         B       23       8.670       19.409       26.312    1.00 41.61                
ATOM          449      O2P                  C         B       23       8.767       17.534       24.627    1.00 45.14                
ATOM          450      O5*                  C         B       23      10.807       18.067       26.034    1.00 59.70                
ATOM          451      C5*                  C         B       23      11.688       17.170       25.310    1.00 63.13                
ATOM          452      C4*                  C         B       23      13.115       17.573       25.593    1.00 27.86                
ATOM          453      O4*                  C         B       23      13.284       18.804       24.893    1.00 50.51                
ATOM          454      C3*                  C         B       23      13.441       17.879       27.059    1.00 46.45                
ATOM          455      O3*                  C         B       23      14.341       16.938       27.677    1.00 57.21                
ATOM          456      C2*                  C         B       23      13.928       19.322       27.025    1.00 68.01                
ATOM          457      C1*                  C         B       23      14.312       19.508       25.568    1.00 32.05                
ATOM          458      N1                   C         B       23      14.144       20.932       25.170    1.00 23.28                
ATOM          459      C2                   C         B       23      15.199       21.595       24.630    1.00 20.62                
ATOM          460      O2                   C         B       23      16.257       20.984       24.504    1.00 29.62                
ATOM          461      N3                   C         B       23      15.067       22.877       24.257    1.00 39.00                
ATOM          462      C4                   C         B       23      13.898       23.510       24.404    1.00 30.44                
ATOM          463      N4                   C         B       23      13.771       24.813       24.018    1.00 34.66                
ATOM          464      C5                   C         B       23      12.795       22.866       24.967    1.00 27.74                
ATOM          465      C6                   C         B       23      12.935       21.540       25.359    1.00 24.58                
ATOM          466      P                    G         B       24      14.658       17.064       29.247    1.00 53.70                
ATOM          467      O1P                  G         B       24      13.633       17.912       29.920    1.00 36.06                
ATOM          468      O2P                  G         B       24      14.863       15.717       29.825    1.00 61.79                
ATOM          469      O5*                  G         B       24      16.033       17.880       29.284    1.00 34.06                
ATOM          470      C5*                  G         B       24      17.243       17.320       28.742    1.00 46.57                
ATOM          471      C4*                  G         B       24      18.208       18.464       28.758    1.00 50.89                
ATOM          472      O4*                  G         B       24      17.716       19.428       27.829    1.00 32.02                
ATOM          473      C3*                  G         B       24      18.230       19.236       30.058    1.00 30.38                
ATOM          474      O3*                  G         B       24      18.978       18.583       31.084    1.00 61.06                
ATOM          475      C2*                  G         B       24      18.885       20.519       29.578    1.00 53.33                
ATOM          476      C1*                  G         B       24      18.276       20.693       28.188    1.00 35.03                
ATOM          477      N9                   G         B       24      17.164       21.659       28.139    1.00 30.25                
ATOM          478      C8                   G         B       24      15.874       21.536       28.580    1.00 30.86                
ATOM          479      N7                   G         B       24      15.129       22.614       28.308    1.00 44.08                
ATOM          480      C5                   G         B       24      15.990       23.436       27.673    1.00 16.87                
ATOM          481      C6                   G         B       24      15.765       24.729       27.117    1.00 19.36                
ATOM          482      O6                   G         B       24      14.719       25.373       27.067    1.00 33.30                
ATOM          483      N1                   G         B       24      16.926       25.257       26.604    1.00 15.78                
ATOM          484      C2                   G         B       24      18.157       24.666       26.579    1.00 11.92                
ATOM          485      N2                   G         B       24      19.208       25.386       26.096    1.00 29.76                
ATOM          486      N3                   G         B       24      18.350       23.438       27.053    1.00 21.95                
ATOM          487      C4                   G         B       24      17.231       22.893       27.570    1.00 13.89                
HETATM        489      O1                 HOH         S       25      19.736       30.706       18.656    1.00 51.86                
HETATM        490      O2                 HOH         S       26      14.354       27.683       16.369    1.00 40.92                
HETATM        491      O3                 HOH         S       27       9.864       22.509        9.123    1.00 39.67                
HETATM        492      O4                 HOH         S       28      19.526       19.144        7.481    1.00 51.15                
HETATM        493      O5                 HOH         S       29      25.754       12.744       -1.835    1.00 51.80                
HETATM        494      O6                 HOH         S       30       7.478       20.604       -9.000    1.00 44.82                
HETATM        495      O7                 HOH         S       31      10.879       26.039       -8.906    1.00 47.07                
HETATM        496      O8                 HOH         S       32      18.320       24.816       14.948    1.00 47.72                
HETATM        497      O9                 HOH         S       33       9.012       24.586        7.009    1.00 43.42                
HETATM        498      O10                HOH         S       34      10.152       19.917       13.381    1.00 48.04                
HETATM        499      O11                HOH         S       35       7.764       21.397       11.075    1.00 41.41                
HETATM        500      O12                HOH         S       36       9.821       13.442        8.572    1.00 45.76                
HETATM        501      O13                HOH         S       37      13.239       14.428        2.049    1.00 55.54                
HETATM        502      O14                HOH         S       38       8.915       15.602       -3.388    1.00 50.97                
HETATM        503      O15                HOH         S       39      17.505       26.340      -10.581    1.00 51.90                
HETATM        504      O16                HOH         S       40      28.496       23.515       18.349    1.00 45.37                
HETATM        505      O17                HOH         S       41      11.346       24.175        4.920    1.00 45.03                
HETATM        506      O18                HOH         S       42      12.601       23.000       29.167    1.00 51.36                
HETATM        507      O19                HOH         S       43      10.440       25.542       24.443    1.00 56.79                
HETATM        508      O20                HOH         S       44      16.979       28.689       16.284    1.00 50.41                
HETATM        509      O21                HOH         S       45       4.794       22.966       13.368    1.00 45.95                
HETATM        510      O22                HOH         S       46       4.208       25.591       10.828    1.00 51.06                
HETATM        511      O23                HOH         S       47       6.362       24.374        9.188    1.00 51.85                
HETATM        512      O24                HOH         S       48       7.688       28.411        7.883    1.00 49.33                
HETATM        513      O25                HOH         S       49      18.379       17.074        4.809    1.00 50.72                
HETATM        514      O26                HOH         S       50       9.098       16.119        1.277    1.00 51.80                
HETATM        515      O27                HOH         S       51      26.464       23.826        1.396    1.00 53.21                
HETATM        516      O28                HOH         S       52      11.014       11.318       -2.909    1.00 51.36                
HETATM        517      O29                HOH         S       53       9.476       27.782       26.498    1.00 60.04                
HETATM        518      O30                HOH         S       54      16.488       29.195       19.861    1.00 54.92                
HETATM        519      O31                HOH         S       55      22.078       25.894       15.396    1.00 62.20                
HETATM        520      O32                HOH         S       56       5.522       27.411        9.017    1.00 62.36                
HETATM        521      O33                HOH         S       57      18.456       28.409        8.821    1.00 59.63                
HETATM        522      O34                HOH         S       58       7.133       14.448        4.647    1.00 57.15                
HETATM        523      O35                HOH         S       59      22.610       15.544        3.846    1.00 57.52                
HETATM        524      O36                HOH         S       60      24.407       13.162        2.229    1.00 52.30                
HETATM        525      O37                HOH         S       61       7.988       11.556       -2.976    1.00 59.14                
HETATM        526      O38                HOH         S       62      14.095       28.151       21.614    1.00 53.85                
HETATM        527      O39                HOH         S       63      14.213       27.722       18.905    1.00 57.29                
HETATM        528      O40                HOH         S       64      27.164       31.710       20.331    1.00 56.84                
HETATM        529      O41                HOH         S       65      15.295       11.873       12.209    1.00 57.34                
HETATM        530      O42                HOH         S       66      18.180       16.604        9.966    1.00 61.52                
HETATM        531      O43                HOH         S       67       6.216       17.035        1.672    1.00 62.91                
HETATM        532      O44                HOH         S       68      19.101       11.433        1.080    1.00 59.79                
HETATM        533      O45                HOH         S       69      12.607       10.967        0.261    1.00 60.87                
HETATM        534      O46                HOH         S       70       7.055       25.519       -2.053    1.00 55.96                
HETATM        535      O47                HOH         S       71      15.062       26.024       -0.766    1.00 56.35                
HETATM        536      O48                HOH         S       72      16.380        6.413       -4.784    1.00 59.07                
HETATM        537      O49                HOH         S       73      14.059        5.751       -6.198    1.00 56.68                
HETATM        538      O50                HOH         S       74      12.416       31.549       23.685    1.00 68.40                
HETATM        539      O51                HOH         S       75       9.613       17.039       29.793    1.00 63.48                
HETATM        540      O52                HOH         S       76      11.492       29.103       20.090    1.00 67.46                
HETATM        541      O53                HOH         S       77      14.220       29.189       20.392    1.00 48.22                
HETATM        542      O54                HOH         S       78       6.138       19.149       13.844    1.00 62.26                
HETATM        543      O55                HOH         S       79      17.315        9.638       13.392    1.00 65.70                
HETATM        544      O56                HOH         S       80      18.951       25.757       12.989    1.00 66.47                
HETATM        545      O57                HOH         S       81      20.460       18.861       12.664    1.00 63.00                
HETATM        546      O58                HOH         S       82       3.529       19.338       12.599    1.00 65.32                
HETATM        547      O59                HOH         S       83      25.276       15.890       -1.301    1.00 64.53                
HETATM        548      O60                HOH         S       84       3.788        7.844       -9.406    1.00 63.59                
HETATM        549      O61                HOH         S       85      12.989       29.901       -9.282    1.00 64.97                
HETATM        550      O62                HOH         S       86      17.510       30.569       18.702    1.00 61.79                
HETATM        551      O63                HOH         S       87      25.377       12.891       19.011    1.00 73.80                
HETATM        552      O64                HOH         S       88      13.610       15.742       18.593    1.00 69.48                
HETATM        553      O65                HOH         S       89      18.012       32.598       15.262    1.00 67.52                
HETATM        554      O66                HOH         S       90       2.622       23.030       10.332    1.00 68.01                
HETATM        555      O67                HOH         S       91      19.701       22.518        9.511    1.00 70.25                
HETATM        556      O68                HOH         S       92       8.723       13.216        6.359    1.00 70.66                
HETATM        557      O69                HOH         S       93      19.727       29.488        6.155    1.00 69.43                
HETATM        558      O70                HOH         S       94      17.241       11.563        4.511    1.00 72.18                
HETATM        559      O71                HOH         S       95      26.545       19.404       -1.091    1.00 70.14                
HETATM        560      O72                HOH         S       96       9.697       18.315       14.885    1.00 69.10                
HETATM        561      O73                HOH         S       97      18.779       13.814       11.704    1.00 71.14                
HETATM        562      O74                HOH         S       98      14.292       25.159        2.287    1.00 68.44                
HETATM        563      O75                HOH         S       99      12.227       25.192      -10.299    1.00 70.46                
HETATM        564      O76                HOH         S      100      12.292       30.291       27.102    1.00 73.04                
HETATM        565      O77                HOH         S      101       9.396       27.092       16.993    1.00 72.98                
HETATM        566      O78                HOH         S      102      20.170       23.000       12.999    1.00 73.63                
HETATM        567      O79                HOH         S      103      19.987       21.691        6.802    1.00 72.66                
HETATM        568      O80                HOH         S      104      18.692       31.584        4.596    1.00 72.98                
MASTER                      299        0        0        0        0        0        0        3      566        0        0        2
END
