# Supplementary material for: COD::CIF::Parser: an error-correcting CIF parser for the Perl language
Source: J Appl Crystallogr. 2016 Feb 1;49(Pt 1):292–301. doi: 10.1107/S1600576715022396 (PMC4762566; doi:10.1107/S1600576715022396)
Supplement: Supplementary file 3 [file j-49-00292-sup3.tgz › cod-tools-1.0/src/components/codcif/data/IUCr/CIFTEST_2.1/outs/ciftbx/1cwp.tpdb]

HEADER    COMPLEX (VIRUS COAT PROTEIN/RNA)        22-MAY-95   1CWP
TITLE     STRUCTURES OF THE NATIVE AND SWOLLEN FORMS OF COWPEA
TITLE    2 CHLOROTIC MOTTLE VIRUS DETERMINED BY X-RAY CRYSTALLOGRAPHY
TITLE    3 AND CRYO-ELECTRON MICROSCOPY
COMPND    MOL_ID: 1;
COMPND   2 MOLECULE: COWPEA CHLOROTIC MOTTLE VIRUS;
COMPND   3 CHAIN: A, B, C;
COMPND   4 SYNONYM: CCMV;
COMPND   5 MOL_ID: 2;
COMPND   6 MOLECULE: RNA (5'-(AP*UP*AP*U)-3');
COMPND   7 CHAIN: D, F;
COMPND   8 MOL_ID: 3;
COMPND   9 MOLECULE: RNA (5'-(AP*U)-3');
COMPND  10 CHAIN: E
SOURCE    MOL_ID: 1;
SOURCE   2 ORGANISM_SCIENTIFIC: VIGNA UNGUICULTA (L.);
SOURCE   3 ORGANISM_COMMON: COWPEA PLANT;
SOURCE   4 VARIANT: CALIFORNIA BLACKEYE;
SOURCE   5 MOL_ID: 2;
SOURCE   6 SYNTHETIC: YES;
SOURCE   7 MOL_ID: 3;
SOURCE   8 SYNTHETIC: YES
KEYWDS    BROMOVIRUS 
EXPDTA    single-crystal x-ray diffraction 
AUTHOR    J.A.Speir,S.Munshi,J.E.Johnson
JRNL        AUTH   J.A.Speir,S.Munshi,G.Wang,S.Timothy,J.E.Baker,
JRNL        AUTH 2 J.E.Johnson
JRNL        TITL   STRUCTURES OF THE NATIVE AND SWOLLEN FORMS OF
JRNL        TITL 2 COWPEA CHLOROTIC MOTTLE VIRUS DETERMINED BY X-RAY
JRNL        TITL 3 CRYSTALLOGRAPHY AND CRYO-ELECTRON MICROSCOPY
JRNL        REF    STRUCTURE (LONDON)            V.   3    63 1995
JRNL        REFN   ASTM STRUE6  UK ISSN 0969-2126                 2005
REMARK   1
REMARK   1 REFERENCE 1      
REMARK   1  AUTH   J.A.Speir
REMARK   1  TITL   THE 3.2 ANGSTROM RESOLUTION STRUCTURE OF THE
REMARK   1  TITL 2 POLYMORPHIC COWPEA CHLOROTIC MOTTLE VIRUS
REMARK   1  TITL 3 RIBONUCLEOPROTEIN PARTICLE
REMARK   1  REF    THESIS, PURDUE UNIVERSITY                  1994
REMARK   1  PUBL   ?                                                  
REMARK   1  REFN                                                  2067
REMARK   1 REFERENCE 2      
REMARK   1  AUTH   J.A.Speir,S.Munshi,T.S.Baker,J.E.Johnson
REMARK   1  TITL   PRELIMINARY X-RAY DATA ANALYSIS OF CRYSTALLINE
REMARK   1  TITL 2 COWPEA CHLOROTIC MOTTLE VIRUS
REMARK   1  REF    VIROLOGY                      V. 193   234 1993
REMARK   1  REFN   ASTM VIRLAX  US ISSN 0042-6822                 0922
REMARK   1 REFERENCE 3      
REMARK   1  AUTH   J.B.Bancroft,G.J.Hills,R.Markham
REMARK   1  TITL   A STUDY OF THE SELF-ASSEMBLY PROCESS IN A SMALL
REMARK   1  TITL 2 SPHERICAL VIRUS: FORMATION OF ORGANIZED STRUCTURES
REMARK   1  TITL 3 FROM PROTEIN SUBUNITS IN VITRO
REMARK   1  REF    VIROLOGY                      V.  31   354 1967
REMARK   1  REFN   ASTM VIRLAX  US ISSN 0042-6822                 0922
REMARK   2
REMARK   2 RESOLUTION.  3.2 ANGSTROMS.
REMARK   3
REMARK   3 REFINEMENT.
REMARK   3   PROGRAM                    X-PLOR 3.1
REMARK   3   AUTHORS                    BRUNGER
REMARK   3   R VALUE                    0.310
REMARK   3   MEAN B VALUE               20.0   ANGSTROMS**2
REMARK   3   RMSD BOND DISTANCES        0.011(0.006)  ANGSTROMS
REMARK   3   RMSD BOND ANGLES           2.103(10.0)   DEGREES
REMARK   3   RMSD DIHEDRAL ANGLES   27.539 (90.0) DEGREES
REMARK   3   RMSD IMPROPER ANGLES   1.969 (20.0) DEGREES
REMARK   3
REMARK   3   NUMBER OF REFLECTIONS      552678
REMARK   3   RESOLUTION RANGE        7. - 3.2  ANGSTROMS
REMARK   3   DATA CUTOFF                1.0    SIGMA(F)
REMARK   3   COMPLETENESS FOR RANGE     57.    %
REMARK   3
REMARK   3  DATA COLLECTION.
REMARK   3   NUMBER OF UNIQUE REFLECTIONS      633883
REMARK   3   RESOLUTION RANGE             30.0 - 3.19 ANGSTROMS
REMARK   3   COMPLETENESS OF DATA              65.    %
REMARK   3   REJECTION CRITERIA                2.     SIGMA(I)
REMARK   3
REMARK   3  NUMBER OF ATOMS USED IN REFINEMENT.
REMARK   3   NUMBER OF PROTEIN ATOMS                       3574
REMARK   3   NUMBER OF NUCLEIC ACID ATOMS                   212
REMARK   3   NUMBER OF HETEROGEN ATOMS                        0
REMARK   3   NUMBER OF SOLVENT ATOMS                          0
REMARK   4
REMARK   4 RNA IS MODELLED, INTO THE NOT-SO-WELL-ORDERED DENSITY,
REMARK   4 BASED ON THE STEREOCHEMISTRY.
REMARK   5
REMARK   5 MTRIX
REMARK   5  THE TRANSFORMATIONS PRESENTED ON MTRIX RECORDS BELOW
REMARK   5  WILL GENERATE THE ADDITIONAL CHAINS OF THE FULL
REMARK   5  ASYMMETRIC UNIT WHEN APPLIED TO THE COORDINATES
REMARK   5  PRESENTED IN THIS ENTRY.
REMARK  18
REMARK  18 EXPERIMENTAL DETAILS.
REMARK  18  DATE OF DATA COLLECTION        : JUN-92
REMARK  18  SOURCE                         : CHESS
REMARK  18  BEAMLINE                       : F-1
REMARK  18  MONOCHROMATIC (Y/N)            : Y
REMARK  18  LAUE (Y/N)                     : N
REMARK  18  WAVELENGTH OR RANGE (A)        : 0.910
REMARK  18  INTENSITY-INTEGRATION SOFTWARE : ROSSMANN ET AL.
REMARK  18  MERGING R VALUE (INTENSITY)    : 0.131
REMARK  19
REMARK  19 SOLVENT CONTENT (VS)      : 25.0 %
REMARK  19 MATTHEWS COEFFICIENT (VM) : 3.2  ANGSTROMS**3/DA
REMARK 999
REMARK 999 THE SEQUENCE IS FORM THE REFERENCE BELOW WHICH INCLUDES
REMARK 999 THE INITIAL MET AND ALA 151.
REMARK 999  REF    NUCLEIC ACIDS RES.            V.  10   703 1982
REMARK 960
REMARK 960 EMBEDDED CIF
REMARK 960
REMARK 960 ###################################################
REMARK 960 #                                                 #
REMARK 960 #   Converted from PDB format to CIF format by    #
REMARK 960 #   pdb2cif version 2.4.3            15 Jul 2005   #
REMARK 960 #                       by                        #
REMARK 960 # P.E. Bourne, H.J. Bernstein and F.C. Bernstein  #
REMARK 960 #                                                 #
REMARK 960 # http://www.bernstein-plus-sons.com/software     #
REMARK 960 #                     /pdb2cif                    #
REMARK 960 #   *** See the remarks at the end of this  ***   #
REMARK 960 #   *** file for information on conversion  ***   #
REMARK 960 #   *** of this entry and on the program    ***   #
REMARK 960 #   ***               pdb2cif               ***   #
REMARK 960 # Please report problems to:                      #
REMARK 960 #         pdb2cif@bernstein-plus-sons.com         #
REMARK 960 ###################################################
REMARK 960
REMARK 960
REMARK 960 data_1CWP
REMARK 960
REMARK 960 _entry.id        1CWP
REMARK 960
REMARK 960
REMARK 960
REMARK 960 ##################
REMARK 960 #                #
REMARK 960 #  STRUCT        #
REMARK 960 #                #
REMARK 960 ##################
REMARK 960
REMARK 960 loop_
REMARK 960 _struct.entry_id
REMARK 960         1CWP
REMARK 960 _exptl.entry_id 1CWP
REMARK 960 _reflns.entry_id             1CWP
REMARK 960 _cell.entry_id           1CWP
REMARK 960 _cell.volume         59406227.3
REMARK 960 _cell.details                 ?
REMARK 960 _symmetry.entry_id                1CWP
REMARK 960 _audit.revision_id         1CWP
REMARK 960 _audit.creation_date       1995-05-22
REMARK 960 ;\
REMARK 960 2005-07-15  Converted to mmCIF format by pdb2cif.pl 2.4.3
REMARK 960 ;
REMARK 960
REMARK 960
REMARK 960 #############################
REMARK 960 #                           #
REMARK 960 # STRUCT_KEYWORDS           #
REMARK 960 #                           #
REMARK 960 #############################
REMARK 960
REMARK 960 loop_
REMARK 960 _entity.id
REMARK 960 _entity.details
REMARK 960                         4
REMARK 960 ;\
REMARK 960         Nucleic Acid chain: D, F
REMARK 960 ;
REMARK 960                         5
REMARK 960 ;\
REMARK 960         Nucleic Acid chain: E
REMARK 960 ;
REMARK 960
REMARK 960         loop_
REMARK 960     _struct_ref.id
REMARK 960     _struct_ref.entity_id
REMARK 960     _struct_ref.biol_id
REMARK 960     _struct_ref.db_name
REMARK 960     _struct_ref.db_code
REMARK 960     _struct_ref.seq_align
REMARK 960     _struct_ref.seq_dif
REMARK 960     _struct_ref.details
REMARK 960      2    1    B      SWS  'P03601 COAT_CCMV'  partial
REMARK 960                                                       yes
REMARK 960                                        .
REMARK 960      3    1    C      SWS  'P03601 COAT_CCMV'  partial
REMARK 960                                                       yes
REMARK 960                                        .
REMARK 960
REMARK 960 loop_
REMARK 960 _struct_ref_seq.align_id
REMARK 960 _struct_ref_seq.ref_id
REMARK 960 _struct_ref_seq.seq_align_beg
REMARK 960 _struct_ref_seq.seq_align_end
REMARK 960 _struct_ref_seq.db_align_beg
REMARK 960 _struct_ref_seq.db_align_end
REMARK 960 _struct_ref_seq.details
REMARK 960      2     2      27     190      26     189 .
REMARK 960      3     3      27     190      26     189 .
REMARK 960
REMARK 960 loop_
REMARK 960 _struct_ref_seq_dif.align_id
REMARK 960 _struct_ref_seq_dif.seq_num
REMARK 960 _struct_ref_seq_dif.mon_id
REMARK 960 _struct_ref_seq_dif.db_seq_num
REMARK 960                                      #< not in dictionary
REMARK 960 _struct_ref_seq_dif.db_mon_id
REMARK 960 _struct_ref_seq_dif.details
REMARK 960     2  151  ALA   150 THR
REMARK 960          'Chain B: CONFLICT'
REMARK 960     3  151  ALA   150 THR
REMARK 960          'Chain C: CONFLICT'
REMARK 960
REMARK 960
REMARK 960
REMARK 960 ####################
REMARK 960 #                  #
REMARK 960 # CHEM_COMP        #
REMARK 960 #                  #
REMARK 960 ####################
REMARK 960
REMARK 960
REMARK 960 loop_
REMARK 960 _chem_comp.id
REMARK 960 _chem_comp.formula
REMARK 960 _chem_comp.name
REMARK 960 ARG              'C6 H14 N4 O2'     Arginine
REMARK 960 ASN              'C4 H8 N2 O3'      Asparagine
REMARK 960 ASP              'C4 H7 N1 O4'     'Aspartic acid'
REMARK 960         CYS             'C3 H7 N1 O2 S1'
REMARK 960                                 Cysteine
REMARK 960 GLN              'C5 H10 N2 O3'     Glutamine
REMARK 960 GLU              'C5 H9 N1 O4'     'Glutamic acid'
REMARK 960 GLY              'C2 H5 N1 O2'      Glycine
REMARK 960 HIS              'C6 H9 N3 O2'      Histidine
REMARK 960 ILE              'C6 H13 N1 O2'     Isoleucine
REMARK 960 LEU              'C6 H13 N1 O2'     Leucine
REMARK 960 LYS              'C6 H14 N2 O2'     Lysine
REMARK 960         MET             'C5 H11 N1 O2 S1'
REMARK 960                                 Methionine
REMARK 960 PHE              'C9 H11 N1 O2'     Phenylalanine
REMARK 960 PRO              'C5 H9 N1 O2'      Proline
REMARK 960 SER              'C3 H7 N1 O3'      Serine
REMARK 960 THR              'C4 H9 N1 O3'      Threonine
REMARK 960 TRP              'C11 H12 N2 O2'    Tryptophan
REMARK 960 TYR              'C9 H11 N1 O3'     Tyrosine
REMARK 960 VAL              'C5 H11 N1 O2' V   aline
REMARK 960         A               'C10 H14 N5 O7 P1'
REMARK 960                                 Adenosine
REMARK 960         U               'C9 H13 N2 O9 P1'
REMARK 960                                 Uridine
REMARK 960
REMARK 960
REMARK 960
REMARK 960 ######################
REMARK 960 #                    #
REMARK 960 # ATOM_SITES         #
REMARK 960 #                    #
REMARK 960 ######################
REMARK 960
REMARK 960
REMARK 960
REMARK 960
REMARK 960
REMARK 960
REMARK 960         loop_
REMARK 960     _database_pdb_matrix.entry_id
REMARK 960                         1CWP
REMARK 960
REMARK 960         loop_
REMARK 960     _atom_sites.entry_id
REMARK 960     _atom_sites.cartn_transform_axes
REMARK 960                         1CWP
REMARK 960               'See _atom_sites.fract_transf_matrix[i][j]'
REMARK 960
REMARK 960         loop_
REMARK 960     _struct_ncs_oper.id
REMARK 960     _struct_ncs_oper.code
REMARK 960     _struct_ncs_oper.matrix[1][1]
REMARK 960     _struct_ncs_oper.matrix[1][2]
REMARK 960     _struct_ncs_oper.matrix[1][3]
REMARK 960     _struct_ncs_oper.vector[1]
REMARK 960     _struct_ncs_oper.matrix[2][1]
REMARK 960     _struct_ncs_oper.matrix[2][2]
REMARK 960     _struct_ncs_oper.matrix[2][3]
REMARK 960     _struct_ncs_oper.vector[2]
REMARK 960     _struct_ncs_oper.matrix[3][1]
REMARK 960     _struct_ncs_oper.matrix[3][2]
REMARK 960     _struct_ncs_oper.matrix[3][3]
REMARK 960     _struct_ncs_oper.vector[3]
REMARK 960   2    generate
REMARK 960  -0.484317   0.606371   0.630651   -1.58965
REMARK 960  -0.352962   0.524172  -0.775089    1.32880
REMARK 960  -0.800533  -0.597903  -0.039854    1.68885
REMARK 960   3    generate
REMARK 960  -0.867887  -0.424129   0.258561    1.41923
REMARK 960  -0.424200   0.361832  -0.830212    1.80405
REMARK 960   0.258571  -0.830104  -0.493945    2.23411
REMARK 960   4    generate
REMARK 960   0.326198  -0.116415   0.938118    0.50812
REMARK 960  -0.098707   0.982768   0.156303    0.07727
REMARK 960  -0.940129  -0.143551   0.309066    0.40842
REMARK 960   5    generate
REMARK 960   0.363048  -0.903172  -0.228901    2.67195
REMARK 960   0.742346   0.428826  -0.514887    1.55708
REMARK 960   0.563184   0.017004   0.826158   -0.11417
REMARK 960   6    generate
REMARK 960   0.629479  -0.175518  -0.756935    0.45074
REMARK 960   0.708257   0.530373   0.465999    1.38180
REMARK 960   0.319671  -0.829337   0.458182    2.34390
REMARK 960   7    generate
REMARK 960   0.029961   0.424179  -0.905080   -1.28223
REMARK 960   0.970439  -0.229486  -0.075439    3.52616
REMARK 960  -0.239690  -0.875954  -0.418509    2.41595
REMARK 960   8    generate
REMARK 960   0.029960   0.970331  -0.239703   -2.80402
REMARK 960   0.424220  -0.229478  -0.876065    3.46965
REMARK 960  -0.905065  -0.075427  -0.418517    0.11657
REMARK 960   9    generate
REMARK 960   0.629478   0.708174   0.319667   -2.01155
REMARK 960  -0.175545   0.530386  -0.829441    1.29037
REMARK 960  -0.756929   0.465943   0.458170   -1.37656
REMARK 960  10    generate
REMARK 960  -0.888669   0.272478  -0.368823   -0.70111
REMARK 960   0.272489  -0.333092  -0.902724    3.78213
REMARK 960  -0.368792  -0.902605   0.221762    2.58251
REMARK 960  11    generate
REMARK 960  -0.328074   0.913196  -0.241582   -2.60921
REMARK 960  -0.656743  -0.404292  -0.636660    4.09462
REMARK 960  -0.679041  -0.050209   0.732368    0.16637
REMARK 960  12    generate
REMARK 960   0.422746   0.683802  -0.594680   -2.03631
REMARK 960  -0.897111   0.408955  -0.167488    1.78301
REMARK 960   0.128660   0.604211   0.786337   -1.80978
REMARK 960  13    generate
REMARK 960   0.326180  -0.098689  -0.940148    0.22587
REMARK 960  -0.116436   0.982769  -0.143585    0.04187
REMARK 960   0.938097   0.156269   0.309088   -0.61497
REMARK 960  14    generate
REMARK 960   0.363035   0.742270   0.563191   -2.06148
REMARK 960  -0.903270   0.428852   0.017004    1.74768
REMARK 960  -0.228887  -0.514824   0.826150    1.50751
REMARK 960  15    generate
REMARK 960   0.560316   0.781661  -0.273810   -2.29476
REMARK 960  -0.328609   0.513261   0.792887    1.55116
REMARK 960   0.760295  -0.354264   0.544461    0.92620
REMARK 960  16    generate
REMARK 960  -0.165111   0.670107  -0.723645   -1.96709
REMARK 960   0.576858   0.660751   0.480316    1.01082
REMARK 960   0.799998  -0.338109  -0.495638    0.74827
REMARK 960  17    generate
REMARK 960  -0.810729   0.561772  -0.164658   -1.53131
REMARK 960   0.561807   0.667494  -0.488747    0.87339
REMARK 960  -0.164647  -0.488688  -0.856765    1.21961
REMARK 960  18    generate
REMARK 960  -0.667584   0.297847   0.682360   -0.66360
REMARK 960  -0.719178  -0.495313  -0.487372    4.38489
REMARK 960   0.192839  -0.816001   0.544863    2.32505
REMARK 960  19    generate
REMARK 960  -0.439967   0.892085   0.102648   -2.49651
REMARK 960  -0.764390  -0.432004   0.478702    4.32089
REMARK 960   0.471389   0.132117   0.871973   -0.43949
REMARK 960  20    generate
REMARK 960  -0.499597   0.537369  -0.679433   -1.54649
REMARK 960  -0.497355   0.464269   0.732930    1.70050
REMARK 960   0.709274   0.703984   0.035330   -2.23901
REMARK 960  21    generate
REMARK 960  -0.764067  -0.276096  -0.583073    0.87358
REMARK 960  -0.287106   0.954887  -0.076023    0.14501
REMARK 960   0.577745   0.109299  -0.808854   -0.58663
REMARK 960  22    generate
REMARK 960   0.934276  -0.137115   0.329148    0.44788
REMARK 960  -0.259418   0.371887   0.891352    1.97298
REMARK 960  -0.244613  -0.918033   0.311871    2.62938
REMARK 960  23    generate
REMARK 960   0.818795   0.543307  -0.185322   -1.60389
REMARK 960   0.410130  -0.327676   0.851202    3.97072
REMARK 960   0.401728  -0.772878  -0.491119    2.05554
REMARK 960  24    generate
REMARK 960   0.139347   0.984532   0.105688   -2.81171
REMARK 960   0.984644  -0.149149   0.091338    3.30967
REMARK 960   0.105674   0.091314  -0.990197   -0.52007
REMARK 960  25    generate
REMARK 960  -0.165096   0.576801   0.800012   -1.50642
REMARK 960   0.670166   0.660750  -0.338133    0.90339
REMARK 960  -0.723639   0.480260  -0.495656   -1.53804
REMARK 960  26    generate
REMARK 960  -0.328058  -0.656665  -0.679065    1.94580
REMARK 960   0.913294  -0.404317  -0.050215    4.04686
REMARK 960  -0.241558  -0.636568   0.732373    1.85439
REMARK 960  27    generate
REMARK 960  -0.183961   0.139449  -0.973002   -0.43836
REMARK 960   0.139472  -0.976166  -0.166300    5.77041
REMARK 960  -0.972977  -0.166266   0.160127    0.45935
REMARK 960  28    generate
REMARK 960   0.596201   0.384967  -0.704502   -1.18571
REMARK 960  -0.509725  -0.496447  -0.702717    4.34585
REMARK 960  -0.620277   0.777968  -0.099754   -2.37138
REMARK 960  29    generate
REMARK 960   0.934272  -0.259408  -0.244622    0.73657
REMARK 960  -0.137129   0.371887  -0.918156    1.74187
REMARK 960   0.329123   0.891236   0.311875   -2.72584
REMARK 960  30    generate
REMARK 960  -0.973087   0.125991   0.192944   -0.19577
REMARK 960   0.126006  -0.410124   0.903345    4.24082
REMARK 960   0.192942   0.903224   0.383210   -2.74191
REMARK 960  31    generate
REMARK 960   0.669368   0.259912   0.695988   -0.65251
REMARK 960   0.259965  -0.959525   0.108383    5.74604
REMARK 960   0.695959   0.108357  -0.709843   -0.58075
REMARK 960  32    generate
REMARK 960   0.272355  -0.639373  -0.719022    1.84436
REMARK 960  -0.639426  -0.678681   0.361346    5.02115
REMARK 960  -0.719022   0.361316  -0.593673   -1.20123
REMARK 960  33    generate
REMARK 960   0.840974   0.298138  -0.451505   -0.91846
REMARK 960   0.298194  -0.951709  -0.073133    5.69793
REMARK 960  -0.451513  -0.073120  -0.889265    0.01752
REMARK 960  34    generate
REMARK 960  -0.511247   0.209404  -0.833545   -0.60168
REMARK 960  -0.767675  -0.547401   0.333299    4.64209
REMARK 960  -0.386484   0.810189   0.440616   -2.41756
REMARK 960  35    generate
REMARK 960  -0.151085   0.936174   0.317272   -2.62167
REMARK 960   0.250042  -0.274316   0.928630    3.83577
REMARK 960   0.956370   0.219582  -0.192631   -0.86373
REMARK 960  36    generate
REMARK 960  -0.461625   0.077600   0.883678   -0.00805
REMARK 960   0.077618  -0.988812   0.127401    5.84825
REMARK 960   0.883669   0.127370   0.450437   -0.50866
REMARK 960  37    generate
REMARK 960   0.046865  -0.610687   0.790467    1.96236
REMARK 960  -0.610748  -0.643721  -0.461164    4.81552
REMARK 960   0.790453  -0.461110  -0.403143    1.12142
REMARK 960  38    generate
REMARK 960  -0.150333  -0.987681   0.042125    2.99241
REMARK 960  -0.987793   0.148245  -0.048974    2.56981
REMARK 960   0.042116  -0.048957  -0.997912   -0.10437
REMARK 960  39    generate
REMARK 960  -0.780698  -0.532390  -0.327164    1.65861
REMARK 960  -0.532454   0.292617   0.794339    2.21463
REMARK 960  -0.327166   0.794248  -0.511919   -2.49204
REMARK 960  40    generate
REMARK 960   0.827927  -0.481264   0.287949    1.46126
REMARK 960  -0.556878  -0.644421   0.524082    4.93423
REMARK 960  -0.066668  -0.594172  -0.801542    1.52858
REMARK 960  41    generate
REMARK 960   0.105483  -0.949243   0.296172    2.89120
REMARK 960  -0.385401   0.235522   0.892249    2.38303
REMARK 960  -0.916701  -0.208213  -0.341008    0.51678
REMARK 960  42    generate
REMARK 960  -0.499572  -0.497295   0.709292    1.66119
REMARK 960   0.537420   0.464252   0.704091    1.61812
REMARK 960  -0.679423   0.732852   0.035315   -2.21787
REMARK 960  43    generate
REMARK 960  -0.151071   0.250004   0.956392   -0.52894
REMARK 960   0.936279  -0.274327   0.219636    3.69657
REMARK 960   0.317255   0.928503  -0.192637   -2.89618
REMARK 960  44    generate
REMARK 960  -0.511230  -0.767594  -0.386490    2.32129
REMARK 960   0.209433  -0.547416   0.810290    4.62610
REMARK 960  -0.833523   0.333278   0.440611   -0.98341
REMARK 960  45    generate
REMARK 960  -0.439943  -0.764311   0.471388    2.41136
REMARK 960   0.892182  -0.432029   0.132152    4.15218
REMARK 960   0.102654   0.478648   0.871968   -1.42869
REMARK 960  46    generate
REMARK 960   0.387701  -0.634060   0.669054    1.99010
REMARK 960   0.465286  -0.491981  -0.735904    4.25433
REMARK 960   0.795743   0.596531   0.104278   -1.92170
REMARK 960  47    generate
REMARK 960   0.827925  -0.556844  -0.066659    1.63968
REMARK 960  -0.481300  -0.644422  -0.594255    4.79139
REMARK 960   0.287920   0.524016  -0.801539   -1.78112
REMARK 960  48    generate
REMARK 960   0.596214  -0.509678  -0.620272    1.45102
REMARK 960   0.385033  -0.496460   0.778063    4.45917
REMARK 960  -0.704485  -0.702612  -0.099754    1.98158
REMARK 960  49    generate
REMARK 960   0.422772  -0.897013   0.128669    2.69315
REMARK 960   0.683883   0.408930   0.604299    1.75713
REMARK 960  -0.594662  -0.167448   0.786330    0.51073
REMARK 960  50    generate
REMARK 960   0.560339  -0.328583   0.760306    1.09134
REMARK 960   0.781744   0.513245  -0.354289    1.32593
REMARK 960  -0.273815   0.792794   0.544448   -2.36236
REMARK 960  51    generate
REMARK 960   0.818803   0.410061   0.401739   -1.14076
REMARK 960   0.543375  -0.327676  -0.772966    3.76148
REMARK 960  -0.185344   0.851091  -0.491126   -2.66718
REMARK 960  52    generate
REMARK 960  -0.989012   0.003150  -0.147814    0.12430
REMARK 960   0.003148  -0.999097  -0.042363    5.86332
REMARK 960  -0.147790  -0.042357   0.988110    0.13416
REMARK 960  53    generate
REMARK 960  -0.667575  -0.719091   0.192819    2.26182
REMARK 960   0.297868  -0.495327  -0.816100    4.26709
REMARK 960   0.682365  -0.487313   0.544868    1.32279
REMARK 960  54    generate
REMARK 960   0.008849  -0.959208  -0.282388    2.85691
REMARK 960  -0.290807   0.267715  -0.918632    2.05935
REMARK 960   0.956735   0.090235  -0.276564   -0.49432
REMARK 960  55    generate
REMARK 960   0.105465  -0.385366  -0.916716    1.08717
REMARK 960  -0.949349   0.235531  -0.208265    2.29111
REMARK 960   0.296150   0.892135  -0.340995   -2.80599
REMARK 960  56    generate
REMARK 960   0.387689   0.465230   0.795769   -1.22155
REMARK 960  -0.634111  -0.491965   0.596613    4.50144
REMARK 960   0.669046  -0.735826   0.104278    1.99936
REMARK 960  57    generate
REMARK 960   0.008852  -0.290764   0.956759    1.04644
REMARK 960  -0.959314   0.267724   0.090250    2.23395
REMARK 960  -0.282374  -0.918506  -0.276577    2.56152
REMARK 960  58    generate
REMARK 960  -0.764054  -0.287051   0.577759    1.04802
REMARK 960  -0.276148   0.954883   0.109319    0.16690
REMARK 960  -0.583059  -0.076006  -0.808863    0.04588
REMARK 960  59    generate
REMARK 960  -0.862902   0.471239   0.182534   -1.21900
REMARK 960   0.471275   0.619887   0.627464    1.15687
REMARK 960   0.182525   0.627378  -0.756985   -2.07106
REMARK 960
REMARK 960
REMARK 960
REMARK 960 ####################
REMARK 960 #                  #
REMARK 960 # ATOM_SITE        #
REMARK 960 #                  #
REMARK 960 ####################
REMARK 960
REMARK 960
REMARK 960
REMARK 960 _database_2.database_id                 PDB
REMARK 960 loop_
REMARK 960 _database_PDB_rev.num
REMARK 960 _database_PDB_rev.date
REMARK 960 _database_PDB_rev.mod_type
REMARK 960 _database_PDB_rev.status
REMARK 960 _database_PDB_rev.replaced_by
REMARK 960 _database_PDB_rev.replaces
REMARK 960         1               1995-11-14
REMARK 960                   0     .           .           .
REMARK 960
REMARK 960
REMARK 960
REMARK 960 ####################
REMARK 960 #                  #
REMARK 960 # STRUCT_BIOL      #
REMARK 960 #                  #
REMARK 960 ####################
REMARK 960
REMARK 960
REMARK 960
REMARK 960         loop_
REMARK 960     _struct_biol.id
REMARK 960                         A
REMARK 960                         B
REMARK 960                         C
REMARK 960                         D
REMARK 960                         E
REMARK 960                         F
REMARK 960         loop_
REMARK 960     _struct_biol_gen.biol_id
REMARK 960     _struct_biol_gen.asym_id
REMARK 960     _struct_biol_gen.symmetry
REMARK 960     _struct_biol_gen.details
REMARK 960  1CWP      B   1_555   .
REMARK 960  1CWP      C   1_555   .
REMARK 960  1CWP      D   1_555   .
REMARK 960  1CWP      E   1_555   .
REMARK 960  1CWP      F   1_555   .
REMARK 960     A      A   1_555   .
REMARK 960     B      B   1_555   .
REMARK 960     C      C   1_555   .
REMARK 960     D      D   1_555   .
REMARK 960     E      E   1_555   .
REMARK 960     F      F   1_555   .
REMARK 960
REMARK 960
REMARK 960
REMARK 960 ####################
REMARK 960 #                  #
REMARK 960 # STRUCT_CONF      #
REMARK 960 #                  #
REMARK 960 ####################
REMARK 960
REMARK 960
REMARK 960
REMARK 960 loop_
REMARK 960 _struct_conf_type.id
REMARK 960 _struct_conf_type.criteria
REMARK 960 _struct_conf_type.reference
REMARK 960  HELX_RH_AL_P      'From PDB'   .
REMARK 960
REMARK 960 loop_
REMARK 960 _struct_conf.id
REMARK 960 _struct_conf.conf_type_id
REMARK 960 _struct_conf.beg_label_comp_id
REMARK 960 _struct_conf.beg_label_asym_id
REMARK 960 _struct_conf.beg_auth_seq_id
REMARK 960 _struct_conf.end_label_comp_id
REMARK 960 _struct_conf.end_label_asym_id
REMARK 960 _struct_conf.end_auth_seq_id
REMARK 960 _struct_conf.details
REMARK 960 _struct_conf.beg_label_seq_id
REMARK 960 _struct_conf.end_label_seq_id
REMARK 960 helix_2   HELX_RH_AL_P GLU A   81  GLN A   85
REMARK 960                           'RIGHT-HANDED ALPHA HELIX'
REMARK 960                                81          85
REMARK 960 helix_3   HELX_RH_3T_P ALA A  116  VAL A  122
REMARK 960                           'RIGHT-HANDED 3/10 HELIX'
REMARK 960                               116         122
REMARK 960 helix_4   HELX_RH_AL_P LEU A  147  ASP A  153
REMARK 960                           'RIGHT-HANDED ALPHA HELIX'
REMARK 960                               147         153
REMARK 960 helix_5   HELX_RH_3T_P PHE A  182  ASP A  184
REMARK 960                           'RIGHT-HANDED 3/10 HELIX'
REMARK 960                               182         184
REMARK 960 helix_6   HELX_RH_3T_P ASN B   76  SER B   79
REMARK 960                           'RIGHT-HANDED 3/10 HELIX'
REMARK 960                                76          79
REMARK 960 helix_7   HELX_RH_AL_P GLU B   81  GLN B   85
REMARK 960                           'RIGHT-HANDED ALPHA HELIX'
REMARK 960                                81          85
REMARK 960 helix_8   HELX_RH_3T_P ALA B  116  VAL B  122
REMARK 960                           'RIGHT-HANDED 3/10 HELIX'
REMARK 960                               116         122
REMARK 960 helix_9   HELX_RH_AL_P LEU B  147  ASP B  153
REMARK 960                           'RIGHT-HANDED ALPHA HELIX'
REMARK 960                               147         153
REMARK 960 helix_10  HELX_RH_3T_P SER C   38  GLN C   40
REMARK 960                           'RIGHT-HANDED 3/10 HELIX'
REMARK 960                                38          40
REMARK 960 helix_11  HELX_RH_AL_P GLU C   81  GLN C   85
REMARK 960                           'RIGHT-HANDED ALPHA HELIX'
REMARK 960                                81          85
REMARK 960 helix_12  HELX_RH_3T_P ALA C  116  VAL C  122
REMARK 960                           'RIGHT-HANDED 3/10 HELIX'
REMARK 960                               116         122
REMARK 960 helix_13  HELX_RH_AL_P LEU C  147  ASP C  153
REMARK 960                           'RIGHT-HANDED ALPHA HELIX'
REMARK 960                               147         153
REMARK 960 helix_14  HELX_RH_3T_P PHE C  182  ASP C  184
REMARK 960                           'RIGHT-HANDED 3/10 HELIX'
REMARK 960                               182         184
REMARK 960
REMARK 960
REMARK 960
REMARK 960 ################
REMARK 960 #              #
REMARK 960 # STRUCT_SHEET #
REMARK 960 #              #
REMARK 960 ################
REMARK 960
REMARK 960 loop_
REMARK 960 _struct_sheet.id
REMARK 960 _struct_sheet.number_strands
REMARK 960   B     3
REMARK 960   C     4
REMARK 960   D     3
REMARK 960   E     4
REMARK 960   F     3
REMARK 960
REMARK 960 loop_
REMARK 960 _struct_sheet_hbond.sheet_id
REMARK 960 _struct_sheet_hbond.range_id_1
REMARK 960 _struct_sheet_hbond.range_id_2
REMARK 960 _struct_sheet_hbond.range_1_beg_auth_seq_id
REMARK 960 _struct_sheet_hbond.range_1_beg_label_atom_id
REMARK 960 _struct_sheet_hbond.range_2_beg_auth_seq_id
REMARK 960 _struct_sheet_hbond.range_2_beg_label_atom_id
REMARK 960 _struct_sheet_hbond.range_1_end_auth_seq_id
REMARK 960 _struct_sheet_hbond.range_1_end_label_atom_id
REMARK 960 _struct_sheet_hbond.range_2_end_auth_seq_id
REMARK 960 _struct_sheet_hbond.range_2_end_label_atom_id
REMARK 960 _struct_sheet_hbond.range_1_beg_label_seq_id
REMARK 960 _struct_sheet_hbond.range_2_beg_label_seq_id
REMARK 960 _struct_sheet_hbond.range_1_end_label_seq_id
REMARK 960 _struct_sheet_hbond.range_2_end_label_seq_id
REMARK 960   A     2_A     3_A  174   O     92   N    174   O     92
REMARK 960                                        N
REMARK 960                      174         92        174         92
REMARK 960   A     3_A     4_A   91   O    138   N     91   O    138
REMARK 960                                        N
REMARK 960                       91        138         91        138
REMARK 960   B     1_B     2_B   66   O    160   N     66   O    160
REMARK 960                                        N
REMARK 960                       66        160         66        160
REMARK 960   B     2_B     3_B  155   O    110   N    155   O    110
REMARK 960                                        N
REMARK 960                      155        110        155        110
REMARK 960   C     1_C     2_C   51   O    177   N     51   O    177
REMARK 960                                        N
REMARK 960                       51        177         51        177
REMARK 960   C     2_C     3_C  170   O     96   N    170   O     96
REMARK 960                                        N
REMARK 960                      170         96        170         96
REMARK 960   C     3_C     4_C   91   O    138   N     91   O    138
REMARK 960                                        N
REMARK 960                       91        138         91        138
REMARK 960   D     1_D     2_D   66   O    160   N     66   O    160
REMARK 960                                        N
REMARK 960                       66        160         66        160
REMARK 960   D     2_D     3_D  155   O    110   N    155   O    110
REMARK 960                                        N
REMARK 960                      155        110        155        110
REMARK 960   E     1_E     2_E   51   O    177   N     51   O    177
REMARK 960                                        N
REMARK 960                       51        177         51        177
REMARK 960   E     2_E     3_E  170   O     96   N    170   O     96
REMARK 960                                        N
REMARK 960                      170         96        170         96
REMARK 960   E     3_E     4_E   91   O    138   N     91   O    138
REMARK 960                                        N
REMARK 960                       91        138         91        138
REMARK 960   F     1_F     2_F   66   O    160   N     66   O    160
REMARK 960                                        N
REMARK 960                       66        160         66        160
REMARK 960   F     2_F     3_F  155   O    110   N    155   O    110
REMARK 960                                        N
REMARK 960                      155        110        155        110
REMARK 960
REMARK 960 loop_
REMARK 960 _struct_sheet_order.sheet_id
REMARK 960 _struct_sheet_order.range_id_1
REMARK 960 _struct_sheet_order.range_id_2
REMARK 960 _struct_sheet_order.offset
REMARK 960 _struct_sheet_order.sense
REMARK 960   A     2_A     3_A  1 anti-parallel
REMARK 960   A     3_A     4_A  1 anti-parallel
REMARK 960   B     1_B     2_B  1 anti-parallel
REMARK 960   B     2_B     3_B  1 anti-parallel
REMARK 960   C     1_C     2_C  1 anti-parallel
REMARK 960   C     2_C     3_C  1 anti-parallel
REMARK 960   C     3_C     4_C  1 anti-parallel
REMARK 960   D     1_D     2_D  1 anti-parallel
REMARK 960   D     2_D     3_D  1 anti-parallel
REMARK 960   E     1_E     2_E  1 anti-parallel
REMARK 960   E     2_E     3_E  1 anti-parallel
REMARK 960   E     3_E     4_E  1 anti-parallel
REMARK 960   F     1_F     2_F  1 anti-parallel
REMARK 960   F     2_F     3_F  1 anti-parallel
REMARK 960
REMARK 960 loop_
REMARK 960 _struct_sheet_range.sheet_id
REMARK 960 _struct_sheet_range.id
REMARK 960 _struct_sheet_range.beg_label_comp_id
REMARK 960 _struct_sheet_range.beg_label_asym_id
REMARK 960 _struct_sheet_range.beg_auth_seq_id
REMARK 960 _struct_sheet_range.end_label_comp_id
REMARK 960 _struct_sheet_range.end_label_asym_id
REMARK 960 _struct_sheet_range.end_auth_seq_id
REMARK 960 _struct_sheet_range.beg_label_seq_id
REMARK 960 _struct_sheet_range.end_label_seq_id
REMARK 960   A     2_A ILE A  170  VAL A  178
REMARK 960                    170         178
REMARK 960   A     3_A VAL A   91  LEU A   93
REMARK 960                     91          93
REMARK 960   A     4_A ALA A  136  TYR A  138
REMARK 960                    136         138
REMARK 960   B     1_B VAL A   66  ILE A   70
REMARK 960                     66          70
REMARK 960   B     2_B LEU A  154  SER A  160
REMARK 960                    154         160
REMARK 960   B     3_B VAL A  105  GLU A  111
REMARK 960                    105         111
REMARK 960   C     1_C TYR B   50  ALA B   57
REMARK 960                     50          57
REMARK 960   C     2_C ILE B  170  VAL B  178
REMARK 960                    170         178
REMARK 960   C     3_C VAL B   91  GLY B   96
REMARK 960                     91          96
REMARK 960   C     4_C ALA B  136  TYR B  138
REMARK 960                    136         138
REMARK 960   D     1_D VAL B   66  THR B   71
REMARK 960                     66          71
REMARK 960   D     2_D LEU B  154  SER B  160
REMARK 960                    154         160
REMARK 960   D     3_D VAL B  105  GLU B  111
REMARK 960                    105         111
REMARK 960   E     1_E TYR C   50  SER C   58
REMARK 960                     50          58
REMARK 960   E     2_E VAL C  169  VAL C  178
REMARK 960                    169         178
REMARK 960   E     3_E VAL C   91  LEU C   97
REMARK 960                     91          97
REMARK 960   E     4_E ALA C  135  TYR C  138
REMARK 960                    135         138
REMARK 960   F     1_F VAL C   66  THR C   71
REMARK 960                     66          71
REMARK 960   F     2_F LEU C  154  SER C  160
REMARK 960                    154         160
REMARK 960   F     3_F VAL C  105  GLU C  111
REMARK 960                    105         111
REMARK 960
REMARK 960 ##########################
REMARK 960 #                        #
REMARK 960 # PDBX_POLY_SEQ_SCHEME   #
REMARK 960 #                        #
REMARK 960 ##########################
REMARK 960
REMARK 960 loop_
REMARK 960 _pdbx_poly_seq_scheme.asym_id
REMARK 960 _pdbx_poly_seq_scheme.entity_id
REMARK 960 _pdbx_poly_seq_scheme.seq_id
REMARK 960 _pdbx_poly_seq_scheme.mon_id
REMARK 960 _pdbx_poly_seq_scheme.auth_num
REMARK 960                                      #< not in dictionary
REMARK 960 _pdbx_poly_seq_scheme.pdb_strand_id
REMARK 960  A     1    2 SER    .  .
REMARK 960  A     1    3 THR    .  .
REMARK 960  A     1    4 VAL    .  .
REMARK 960  A     1    5 GLY    .  .
REMARK 960  A     1    6 THR    .  .
REMARK 960  A     1    7 GLY    .  .
REMARK 960  A     1    8 LYS    .  .
REMARK 960  A     1    9 LEU    .  .
REMARK 960  A     1   10 THR    .  .
REMARK 960  A     1   11 ARG    .  .
REMARK 960  A     1   12 ALA    .  .
REMARK 960  A     1   13 GLN    .  .
REMARK 960  A     1   14 ARG    .  .
REMARK 960  A     1   15 ARG    .  .
REMARK 960  A     1   16 ALA    .  .
REMARK 960  A     1   17 ALA    .  .
REMARK 960  A     1   18 ALA    .  .
REMARK 960  A     1   19 ARG    .  .
REMARK 960  A     1   20 LYS    .  .
REMARK 960  A     1   21 ASN    .  .
REMARK 960  A     1   22 LYS    .  .
REMARK 960  A     1   23 ARG    .  .
REMARK 960  A     1   24 ASN    .  .
REMARK 960  A     1   25 THR    .  .
REMARK 960  A     1   26 ARG    .  .
REMARK 960  A     1   27 VAL    .  .
REMARK 960  A     1   28 VAL    .  .
REMARK 960  A     1   29 GLN    .  .
REMARK 960  A     1   30 PRO    .  .
REMARK 960  A     1   31 VAL    .  .
REMARK 960  A     1   32 ILE    .  .
REMARK 960  A     1   33 VAL    .  .
REMARK 960  A     1   34 GLU    .  .
REMARK 960  A     1   35 PRO    .  .
REMARK 960  A     1   36 ILE    .  .
REMARK 960  A     1   37 ALA    .  .
REMARK 960  A     1   38 SER    .  .
REMARK 960  A     1   39 GLY    .  .
REMARK 960  A     1   40 GLN    .  .
REMARK 960  A     1   41 GLY    .  .
REMARK 960  A     1   42 LYS   42  .
REMARK 960  A     1   43 ALA   43  .
REMARK 960  A     1   44 ILE   44  .
REMARK 960  A     1   45 LYS   45  .
REMARK 960  A     1   46 ALA   46  .
REMARK 960  A     1   47 TRP   47  .
REMARK 960  A     1   48 THR   48  .
REMARK 960  A     1   49 GLY   49  .
REMARK 960  A     1   50 TYR   50  1_A
REMARK 960  A     1   51 SER   51  1_A
REMARK 960  A     1   52 VAL   52  1_A
REMARK 960  A     1   53 SER   53  1_A
REMARK 960  A     1   54 LYS   54  1_A
REMARK 960  A     1   55 TRP   55  1_A
REMARK 960  A     1   56 THR   56  1_A
REMARK 960  A     1   57 ALA   57  1_A
REMARK 960  A     1   58 SER   58  1_A
REMARK 960  A     1   59 CYS   59  .
REMARK 960  A     1   60 ALA   60  .
REMARK 960  A     1   61 ALA   61  .
REMARK 960  A     1   62 ALA   62  .
REMARK 960  A     1   63 GLU   63  .
REMARK 960  A     1   64 ALA   64  .
REMARK 960  A     1   65 LYS   65  .
REMARK 960  A     1   66 VAL   66  1_B
REMARK 960  A     1   67 THR   67  1_B
REMARK 960  A     1   68 SER   68  1_B
REMARK 960  A     1   69 ALA   69  1_B
REMARK 960  A     1   70 ILE   70  1_B
REMARK 960  A     1   71 THR   71  .
REMARK 960  A     1   72 ILE   72  .
REMARK 960  A     1   73 SER   73  .
REMARK 960  A     1   74 LEU   74  .
REMARK 960  A     1   75 PRO   75  .
REMARK 960  A     1   76 ASN   76  .
REMARK 960  A     1   77 GLU   77  .
REMARK 960  A     1   78 LEU   78  .
REMARK 960  A     1   79 SER   79  .
REMARK 960  A     1   80 SER   80  .
REMARK 960  A     1   81 GLU   81  .
REMARK 960  A     1   82 ARG   82  .
REMARK 960  A     1   83 ASN   83  .
REMARK 960  A     1   84 LYS   84  .
REMARK 960  A     1   85 GLN   85  .
REMARK 960  A     1   86 LEU   86  .
REMARK 960  A     1   87 LYS   87  .
REMARK 960  A     1   88 VAL   88  .
REMARK 960  A     1   89 GLY   89  .
REMARK 960  A     1   90 ARG   90  .
REMARK 960  A     1   91 VAL   91  3_A
REMARK 960  A     1   92 LEU   92  3_A
REMARK 960  A     1   93 LEU   93  3_A
REMARK 960  A     1   94 TRP   94  .
REMARK 960  A     1   95 LEU   95  .
REMARK 960  A     1   96 GLY   96  .
REMARK 960  A     1   97 LEU   97  .
REMARK 960  A     1   98 LEU   98  .
REMARK 960  A     1   99 PRO   99  .
REMARK 960  A     1  100 SER  100  .
REMARK 960  A     1  101 VAL  101  .
REMARK 960  A     1  102 SER  102  .
REMARK 960  A     1  103 GLY  103  .
REMARK 960  A     1  104 THR  104  .
REMARK 960  A     1  105 VAL  105  3_B
REMARK 960  A     1  106 LYS  106  3_B
REMARK 960  A     1  107 SER  107  3_B
REMARK 960  A     1  108 CYS  108  3_B
REMARK 960  A     1  109 VAL  109  3_B
REMARK 960  A     1  110 THR  110  3_B
REMARK 960  A     1  111 GLU  111  3_B
REMARK 960  A     1  112 THR  112  .
REMARK 960  A     1  113 GLN  113  .
REMARK 960  A     1  114 THR  114  .
REMARK 960  A     1  115 THR  115  .
REMARK 960  A     1  116 ALA  116  .
REMARK 960  A     1  117 ALA  117  .
REMARK 960  A     1  118 ALA  118  .
REMARK 960  A     1  119 SER  119  .
REMARK 960  A     1  120 PHE  120  .
REMARK 960  A     1  121 GLN  121  .
REMARK 960  A     1  122 VAL  122  .
REMARK 960  A     1  123 ALA  123  .
REMARK 960  A     1  124 LEU  124  .
REMARK 960  A     1  125 ALA  125  .
REMARK 960  A     1  126 VAL  126  .
REMARK 960  A     1  127 ALA  127  .
REMARK 960  A     1  128 ASP  128  .
REMARK 960  A     1  129 ASN  129  .
REMARK 960  A     1  130 SER  130  .
REMARK 960  A     1  131 LYS  131  .
REMARK 960  A     1  132 ASP  132  .
REMARK 960  A     1  133 VAL  133  .
REMARK 960  A     1  134 VAL  134  .
REMARK 960  A     1  135 ALA  135  .
REMARK 960  A     1  136 ALA  136  4_A
REMARK 960  A     1  137 MET  137  4_A
REMARK 960  A     1  138 TYR  138  4_A
REMARK 960  A     1  139 PRO  139  .
REMARK 960  A     1  140 GLU  140  .
REMARK 960  A     1  141 ALA  141  .
REMARK 960  A     1  142 PHE  142  .
REMARK 960  A     1  143 LYS  143  .
REMARK 960  A     1  144 GLY  144  .
REMARK 960  A     1  145 ILE  145  .
REMARK 960  A     1  146 THR  146  .
REMARK 960  A     1  147 LEU  147  .
REMARK 960  A     1  148 GLU  148  .
REMARK 960  A     1  149 GLN  149  .
REMARK 960  A     1  150 LEU  150  .
REMARK 960  A     1  151 ALA  151  .
REMARK 960  A     1  152 ALA  152  .
REMARK 960  A     1  153 ASP  153  .
REMARK 960  A     1  154 LEU  154  2_B
REMARK 960  A     1  155 THR  155  2_B
REMARK 960  A     1  156 ILE  156  2_B
REMARK 960  A     1  157 TYR  157  2_B
REMARK 960  A     1  158 LEU  158  2_B
REMARK 960  A     1  159 TYR  159  2_B
REMARK 960  A     1  160 SER  160  2_B
REMARK 960  A     1  161 SER  161  .
REMARK 960  A     1  162 ALA  162  .
REMARK 960  A     1  163 ALA  163  .
REMARK 960  A     1  164 LEU  164  .
REMARK 960  A     1  165 THR  165  .
REMARK 960  A     1  166 GLU  166  .
REMARK 960  A     1  167 GLY  167  .
REMARK 960  A     1  168 ASP  168  .
REMARK 960  A     1  169 VAL  169  .
REMARK 960  A     1  170 ILE  170  2_A
REMARK 960  A     1  171 VAL  171  2_A
REMARK 960  A     1  172 HIS  172  2_A
REMARK 960  A     1  173 LEU  173  2_A
REMARK 960  A     1  174 GLU  174  2_A
REMARK 960  A     1  175 VAL  175  2_A
REMARK 960  A     1  176 GLU  176  2_A
REMARK 960  A     1  177 HIS  177  2_A
REMARK 960  A     1  178 VAL  178  2_A
REMARK 960  A     1  179 ARG  179  .
REMARK 960  A     1  180 PRO  180  .
REMARK 960  A     1  181 THR  181  .
REMARK 960  A     1  182 PHE  182  .
REMARK 960  A     1  183 ASP  183  .
REMARK 960  A     1  184 ASP  184  .
REMARK 960  A     1  185 SER  185  .
REMARK 960  A     1  186 PHE  186  .
REMARK 960  A     1  187 THR  187  .
REMARK 960  A     1  188 PRO  188  .
REMARK 960  A     1  189 VAL  189  .
REMARK 960  A     1  190 TYR  190  .
REMARK 960  B     1    1 MET    .  .
REMARK 960  B     1    2 SER    .  .
REMARK 960  B     1    3 THR    .  .
REMARK 960  B     1    4 VAL    .  .
REMARK 960  B     1    5 GLY    .  .
REMARK 960  B     1    6 THR    .  .
REMARK 960  B     1    7 GLY    .  .
REMARK 960  B     1    8 LYS    .  .
REMARK 960  B     1    9 LEU    .  .
REMARK 960  B     1   10 THR    .  .
REMARK 960  B     1   11 ARG    .  .
REMARK 960  B     1   12 ALA    .  .
REMARK 960  B     1   13 GLN    .  .
REMARK 960  B     1   14 ARG    .  .
REMARK 960  B     1   15 ARG    .  .
REMARK 960  B     1   16 ALA    .  .
REMARK 960  B     1   17 ALA    .  .
REMARK 960  B     1   18 ALA    .  .
REMARK 960  B     1   19 ARG    .  .
REMARK 960  B     1   20 LYS    .  .
REMARK 960  B     1   21 ASN    .  .
REMARK 960  B     1   22 LYS    .  .
REMARK 960  B     1   23 ARG    .  .
REMARK 960  B     1   24 ASN    .  .
REMARK 960  B     1   25 THR    .  .
REMARK 960  B     1   26 ARG    .  .
REMARK 960  B     1   27 VAL   27  .
REMARK 960  B     1   28 VAL   28  .
REMARK 960  B     1   29 GLN   29  .
REMARK 960  B     1   30 PRO   30  .
REMARK 960  B     1   31 VAL   31  .
REMARK 960  B     1   32 ILE   32  .
REMARK 960  B     1   33 VAL   33  .
REMARK 960  B     1   34 GLU   34  .
REMARK 960  B     1   35 PRO   35  .
REMARK 960  B     1   36 ILE   36  .
REMARK 960  B     1   37 ALA   37  .
REMARK 960  B     1   38 SER   38  .
REMARK 960  B     1   39 GLY   39  .
REMARK 960  B     1   40 GLN   40  .
REMARK 960  B     1   41 GLY   41  .
REMARK 960  B     1   42 LYS   42  .
REMARK 960  B     1   43 ALA   43  .
REMARK 960  B     1   44 ILE   44  .
REMARK 960  B     1   45 LYS   45  .
REMARK 960  B     1   46 ALA   46  .
REMARK 960  B     1   47 TRP   47  .
REMARK 960  B     1   48 THR   48  .
REMARK 960  B     1   49 GLY   49  .
REMARK 960  B     1   50 TYR   50  1_C
REMARK 960  B     1   51 SER   51  1_C
REMARK 960  B     1   52 VAL   52  1_C
REMARK 960  B     1   53 SER   53  1_C
REMARK 960  B     1   54 LYS   54  1_C
REMARK 960  B     1   55 TRP   55  1_C
REMARK 960  B     1   56 THR   56  1_C
REMARK 960  B     1   57 ALA   57  1_C
REMARK 960  B     1   58 SER   58  .
REMARK 960  B     1   59 CYS   59  .
REMARK 960  B     1   60 ALA   60  .
REMARK 960  B     1   61 ALA   61  .
REMARK 960  B     1   62 ALA   62  .
REMARK 960  B     1   63 GLU   63  .
REMARK 960  B     1   64 ALA   64  .
REMARK 960  B     1   65 LYS   65  .
REMARK 960  B     1   66 VAL   66  1_D
REMARK 960  B     1   67 THR   67  1_D
REMARK 960  B     1   68 SER   68  1_D
REMARK 960  B     1   69 ALA   69  1_D
REMARK 960  B     1   70 ILE   70  1_D
REMARK 960  B     1   71 THR   71  1_D
REMARK 960  B     1   72 ILE   72  .
REMARK 960  B     1   73 SER   73  .
REMARK 960  B     1   74 LEU   74  .
REMARK 960  B     1   75 PRO   75  .
REMARK 960  B     1   76 ASN   76  .
REMARK 960  B     1   77 GLU   77  .
REMARK 960  B     1   78 LEU   78  .
REMARK 960  B     1   79 SER   79  .
REMARK 960  B     1   80 SER   80  .
REMARK 960  B     1   81 GLU   81  .
REMARK 960  B     1   82 ARG   82  .
REMARK 960  B     1   83 ASN   83  .
REMARK 960  B     1   84 LYS   84  .
REMARK 960  B     1   85 GLN   85  .
REMARK 960  B     1   86 LEU   86  .
REMARK 960  B     1   87 LYS   87  .
REMARK 960  B     1   88 VAL   88  .
REMARK 960  B     1   89 GLY   89  .
REMARK 960  B     1   90 ARG   90  .
REMARK 960  B     1   91 VAL   91  3_C
REMARK 960  B     1   92 LEU   92  3_C
REMARK 960  B     1   93 LEU   93  3_C
REMARK 960  B     1   94 TRP   94  3_C
REMARK 960  B     1   95 LEU   95  3_C
REMARK 960  B     1   96 GLY   96  3_C
REMARK 960  B     1   97 LEU   97  .
REMARK 960  B     1   98 LEU   98  .
REMARK 960  B     1   99 PRO   99  .
REMARK 960  B     1  100 SER  100  .
REMARK 960  B     1  101 VAL  101  .
REMARK 960  B     1  102 SER  102  .
REMARK 960  B     1  103 GLY  103  .
REMARK 960  B     1  104 THR  104  .
REMARK 960  B     1  105 VAL  105  3_D
REMARK 960  B     1  106 LYS  106  3_D
REMARK 960  B     1  107 SER  107  3_D
REMARK 960  B     1  108 CYS  108  3_D
REMARK 960  B     1  109 VAL  109  3_D
REMARK 960  B     1  110 THR  110  3_D
REMARK 960  B     1  111 GLU  111  3_D
REMARK 960  B     1  112 THR  112  .
REMARK 960  B     1  113 GLN  113  .
REMARK 960  B     1  114 THR  114  .
REMARK 960  B     1  115 THR  115  .
REMARK 960  B     1  116 ALA  116  .
REMARK 960  B     1  117 ALA  117  .
REMARK 960  B     1  118 ALA  118  .
REMARK 960  B     1  119 SER  119  .
REMARK 960  B     1  120 PHE  120  .
REMARK 960  B     1  121 GLN  121  .
REMARK 960  B     1  122 VAL  122  .
REMARK 960  B     1  123 ALA  123  .
REMARK 960  B     1  124 LEU  124  .
REMARK 960  B     1  125 ALA  125  .
REMARK 960  B     1  126 VAL  126  .
REMARK 960  B     1  127 ALA  127  .
REMARK 960  B     1  128 ASP  128  .
REMARK 960  B     1  129 ASN  129  .
REMARK 960  B     1  130 SER  130  .
REMARK 960  B     1  131 LYS  131  .
REMARK 960  B     1  132 ASP  132  .
REMARK 960  B     1  133 VAL  133  .
REMARK 960  B     1  134 VAL  134  .
REMARK 960  B     1  135 ALA  135  .
REMARK 960  B     1  136 ALA  136  4_C
REMARK 960  B     1  137 MET  137  4_C
REMARK 960  B     1  138 TYR  138  4_C
REMARK 960  B     1  139 PRO  139  .
REMARK 960  B     1  140 GLU  140  .
REMARK 960  B     1  141 ALA  141  .
REMARK 960  B     1  142 PHE  142  .
REMARK 960  B     1  143 LYS  143  .
REMARK 960  B     1  144 GLY  144  .
REMARK 960  B     1  145 ILE  145  .
REMARK 960  B     1  146 THR  146  .
REMARK 960  B     1  147 LEU  147  .
REMARK 960  B     1  148 GLU  148  .
REMARK 960  B     1  149 GLN  149  .
REMARK 960  B     1  150 LEU  150  .
REMARK 960  B     1  151 ALA  151  .
REMARK 960  B     1  152 ALA  152  .
REMARK 960  B     1  153 ASP  153  .
REMARK 960  B     1  154 LEU  154  2_D
REMARK 960  B     1  155 THR  155  2_D
REMARK 960  B     1  156 ILE  156  2_D
REMARK 960  B     1  157 TYR  157  2_D
REMARK 960  B     1  158 LEU  158  2_D
REMARK 960  B     1  159 TYR  159  2_D
REMARK 960  B     1  160 SER  160  2_D
REMARK 960  B     1  161 SER  161  .
REMARK 960  B     1  162 ALA  162  .
REMARK 960  B     1  163 ALA  163  .
REMARK 960  B     1  164 LEU  164  .
REMARK 960  B     1  165 THR  165  .
REMARK 960  B     1  166 GLU  166  .
REMARK 960  B     1  167 GLY  167  .
REMARK 960  B     1  168 ASP  168  .
REMARK 960  B     1  169 VAL  169  .
REMARK 960  B     1  170 ILE  170  2_C
REMARK 960  B     1  171 VAL  171  2_C
REMARK 960  B     1  172 HIS  172  2_C
REMARK 960  B     1  173 LEU  173  2_C
REMARK 960  B     1  174 GLU  174  2_C
REMARK 960  B     1  175 VAL  175  2_C
REMARK 960  B     1  176 GLU  176  2_C
REMARK 960  B     1  177 HIS  177  2_C
REMARK 960  B     1  178 VAL  178  2_C
REMARK 960  B     1  179 ARG  179  .
REMARK 960  B     1  180 PRO  180  .
REMARK 960  B     1  181 THR  181  .
REMARK 960  B     1  182 PHE  182  .
REMARK 960  B     1  183 ASP  183  .
REMARK 960  B     1  184 ASP  184  .
REMARK 960  B     1  185 SER  185  .
REMARK 960  B     1  186 PHE  186  .
REMARK 960  B     1  187 THR  187  .
REMARK 960  B     1  188 PRO  188  .
REMARK 960  B     1  189 VAL  189  .
REMARK 960  B     1  190 TYR  190  .
REMARK 960  C     1    1 MET    .  .
REMARK 960  C     1    2 SER    .  .
REMARK 960  C     1    3 THR    .  .
REMARK 960  C     1    4 VAL    .  .
REMARK 960  C     1    5 GLY    .  .
REMARK 960  C     1    6 THR    .  .
REMARK 960  C     1    7 GLY    .  .
REMARK 960  C     1    8 LYS    .  .
REMARK 960  C     1    9 LEU    .  .
REMARK 960  C     1   10 THR    .  .
REMARK 960  C     1   11 ARG    .  .
REMARK 960  C     1   12 ALA    .  .
REMARK 960  C     1   13 GLN    .  .
REMARK 960  C     1   14 ARG    .  .
REMARK 960  C     1   15 ARG    .  .
REMARK 960  C     1   16 ALA    .  .
REMARK 960  C     1   17 ALA    .  .
REMARK 960  C     1   18 ALA    .  .
REMARK 960  C     1   19 ARG    .  .
REMARK 960  C     1   20 LYS    .  .
REMARK 960  C     1   21 ASN    .  .
REMARK 960  C     1   22 LYS    .  .
REMARK 960  C     1   23 ARG    .  .
REMARK 960  C     1   24 ASN    .  .
REMARK 960  C     1   25 THR    .  .
REMARK 960  C     1   26 ARG    .  .
REMARK 960  C     1   27 VAL   27  .
REMARK 960  C     1   28 VAL   28  .
REMARK 960  C     1   29 GLN   29  .
REMARK 960  C     1   30 PRO   30  .
REMARK 960  C     1   31 VAL   31  .
REMARK 960  C     1   32 ILE   32  .
REMARK 960  C     1   33 VAL   33  .
REMARK 960  C     1   34 GLU   34  .
REMARK 960  C     1   35 PRO   35  .
REMARK 960  C     1   36 ILE   36  .
REMARK 960  C     1   37 ALA   37  .
REMARK 960  C     1   38 SER   38  .
REMARK 960  C     1   39 GLY   39  .
REMARK 960  C     1   40 GLN   40  .
REMARK 960  C     1   41 GLY   41  .
REMARK 960  C     1   42 LYS   42  .
REMARK 960  C     1   43 ALA   43  .
REMARK 960  C     1   44 ILE   44  .
REMARK 960  C     1   45 LYS   45  .
REMARK 960  C     1   46 ALA   46  .
REMARK 960  C     1   47 TRP   47  .
REMARK 960  C     1   48 THR   48  .
REMARK 960  C     1   49 GLY   49  .
REMARK 960  C     1   50 TYR   50  1_E
REMARK 960  C     1   51 SER   51  1_E
REMARK 960  C     1   52 VAL   52  1_E
REMARK 960  C     1   53 SER   53  1_E
REMARK 960  C     1   54 LYS   54  1_E
REMARK 960  C     1   55 TRP   55  1_E
REMARK 960  C     1   56 THR   56  1_E
REMARK 960  C     1   57 ALA   57  1_E
REMARK 960  C     1   58 SER   58  1_E
REMARK 960  C     1   59 CYS   59  .
REMARK 960  C     1   60 ALA   60  .
REMARK 960  C     1   61 ALA   61  .
REMARK 960  C     1   62 ALA   62  .
REMARK 960  C     1   63 GLU   63  .
REMARK 960  C     1   64 ALA   64  .
REMARK 960  C     1   65 LYS   65  .
REMARK 960  C     1   66 VAL   66  1_F
REMARK 960  C     1   67 THR   67  1_F
REMARK 960  C     1   68 SER   68  1_F
REMARK 960  C     1   69 ALA   69  1_F
REMARK 960  C     1   70 ILE   70  1_F
REMARK 960  C     1   71 THR   71  1_F
REMARK 960  C     1   72 ILE   72  .
REMARK 960  C     1   73 SER   73  .
REMARK 960  C     1   74 LEU   74  .
REMARK 960  C     1   75 PRO   75  .
REMARK 960  C     1   76 ASN   76  .
REMARK 960  C     1   77 GLU   77  .
REMARK 960  C     1   78 LEU   78  .
REMARK 960  C     1   79 SER   79  .
REMARK 960  C     1   80 SER   80  .
REMARK 960  C     1   81 GLU   81  .
REMARK 960  C     1   82 ARG   82  .
REMARK 960  C     1   83 ASN   83  .
REMARK 960  C     1   84 LYS   84  .
REMARK 960  C     1   85 GLN   85  .
REMARK 960  C     1   86 LEU   86  .
REMARK 960  C     1   87 LYS   87  .
REMARK 960  C     1   88 VAL   88  .
REMARK 960  C     1   89 GLY   89  .
REMARK 960  C     1   90 ARG   90  .
REMARK 960  C     1   91 VAL   91  3_E
REMARK 960  C     1   92 LEU   92  3_E
REMARK 960  C     1   93 LEU   93  3_E
REMARK 960  C     1   94 TRP   94  3_E
REMARK 960  C     1   95 LEU   95  3_E
REMARK 960  C     1   96 GLY   96  3_E
REMARK 960  C     1   97 LEU   97  3_E
REMARK 960  C     1   98 LEU   98  .
REMARK 960  C     1   99 PRO   99  .
REMARK 960  C     1  100 SER  100  .
REMARK 960  C     1  101 VAL  101  .
REMARK 960  C     1  102 SER  102  .
REMARK 960  C     1  103 GLY  103  .
REMARK 960  C     1  104 THR  104  .
REMARK 960  C     1  105 VAL  105  3_F
REMARK 960  C     1  106 LYS  106  3_F
REMARK 960  C     1  107 SER  107  3_F
REMARK 960  C     1  108 CYS  108  3_F
REMARK 960  C     1  109 VAL  109  3_F
REMARK 960  C     1  110 THR  110  3_F
REMARK 960  C     1  111 GLU  111  3_F
REMARK 960  C     1  112 THR  112  .
REMARK 960  C     1  113 GLN  113  .
REMARK 960  C     1  114 THR  114  .
REMARK 960  C     1  115 THR  115  .
REMARK 960  C     1  116 ALA  116  .
REMARK 960  C     1  117 ALA  117  .
REMARK 960  C     1  118 ALA  118  .
REMARK 960  C     1  119 SER  119  .
REMARK 960  C     1  120 PHE  120  .
REMARK 960  C     1  121 GLN  121  .
REMARK 960  C     1  122 VAL  122  .
REMARK 960  C     1  123 ALA  123  .
REMARK 960  C     1  124 LEU  124  .
REMARK 960  C     1  125 ALA  125  .
REMARK 960  C     1  126 VAL  126  .
REMARK 960  C     1  127 ALA  127  .
REMARK 960  C     1  128 ASP  128  .
REMARK 960  C     1  129 ASN  129  .
REMARK 960  C     1  130 SER  130  .
REMARK 960  C     1  131 LYS  131  .
REMARK 960  C     1  132 ASP  132  .
REMARK 960  C     1  133 VAL  133  .
REMARK 960  C     1  134 VAL  134  .
REMARK 960  C     1  135 ALA  135  4_E
REMARK 960  C     1  136 ALA  136  4_E
REMARK 960  C     1  137 MET  137  4_E
REMARK 960  C     1  138 TYR  138  4_E
REMARK 960  C     1  139 PRO  139  .
REMARK 960  C     1  140 GLU  140  .
REMARK 960  C     1  141 ALA  141  .
REMARK 960  C     1  142 PHE  142  .
REMARK 960  C     1  143 LYS  143  .
REMARK 960  C     1  144 GLY  144  .
REMARK 960  C     1  145 ILE  145  .
REMARK 960  C     1  146 THR  146  .
REMARK 960  C     1  147 LEU  147  .
REMARK 960  C     1  148 GLU  148  .
REMARK 960  C     1  149 GLN  149  .
REMARK 960  C     1  150 LEU  150  .
REMARK 960  C     1  151 ALA  151  .
REMARK 960  C     1  152 ALA  152  .
REMARK 960  C     1  153 ASP  153  .
REMARK 960  C     1  154 LEU  154  2_F
REMARK 960  C     1  155 THR  155  2_F
REMARK 960  C     1  156 ILE  156  2_F
REMARK 960  C     1  157 TYR  157  2_F
REMARK 960  C     1  158 LEU  158  2_F
REMARK 960  C     1  159 TYR  159  2_F
REMARK 960  C     1  160 SER  160  2_F
REMARK 960  C     1  161 SER  161  .
REMARK 960  C     1  162 ALA  162  .
REMARK 960  C     1  163 ALA  163  .
REMARK 960  C     1  164 LEU  164  .
REMARK 960  C     1  165 THR  165  .
REMARK 960  C     1  166 GLU  166  .
REMARK 960  C     1  167 GLY  167  .
REMARK 960  C     1  168 ASP  168  .
REMARK 960  C     1  169 VAL  169  2_E
REMARK 960  C     1  170 ILE  170  2_E
REMARK 960  C     1  171 VAL  171  2_E
REMARK 960  C     1  172 HIS  172  2_E
REMARK 960  C     1  173 LEU  173  2_E
REMARK 960  C     1  174 GLU  174  2_E
REMARK 960  C     1  175 VAL  175  2_E
REMARK 960  C     1  176 GLU  176  2_E
REMARK 960  C     1  177 HIS  177  2_E
REMARK 960  C     1  178 VAL  178  2_E
REMARK 960  C     1  179 ARG  179  .
REMARK 960  C     1  180 PRO  180  .
REMARK 960  C     1  181 THR  181  .
REMARK 960  C     1  182 PHE  182  .
REMARK 960  C     1  183 ASP  183  .
REMARK 960  C     1  184 ASP  184  .
REMARK 960  C     1  185 SER  185  .
REMARK 960  C     1  186 PHE  186  .
REMARK 960  C     1  187 THR  187  .
REMARK 960  C     1  188 PRO  188  .
REMARK 960  C     1  189 VAL  189  .
REMARK 960  C     1  190 TYR  190  .
REMARK 960  D     4  191   A  201  .
REMARK 960  D     4  192   U  202  .
REMARK 960  D     4  193   A  203  .
REMARK 960  D     4  194   U  204  .
REMARK 960  E     5  195   A  201  .
REMARK 960  E     5  196   U  202  .
REMARK 960  F     4  191   A  201  .
REMARK 960  F     4  192   U  202  .
REMARK 960  F     4  193   A  203  .
REMARK 960  F     4  194   U  204  .
REMARK 960
REMARK 960
REMARK 960
REMARK 960 ########################
REMARK 960 #                      #
REMARK 960 # PUBL_MANUSCRIPT_INCL #
REMARK 960 #                      #
REMARK 960 ########################
REMARK 960
REMARK 960
REMARK 960
REMARK 960 loop_
REMARK 960 _publ_manuscript_incl.entry_id
REMARK 960 _publ_manuscript_incl.extra_item
REMARK 960 _publ_manuscript_incl.extra_info
REMARK 960 _publ_manuscript_incl.extra_defn
REMARK 960
REMARK 960    1CWP
REMARK 960   '_struct_ref_seq_dif.pdb2cif_db_seq_num'
REMARK 960       'database sequence number for alignment'
REMARK 960       no
REMARK 960
REMARK 960 ###############################################
REMARK 960 # This file was converted automatically from  #
REMARK 960 # PDB format to mmCIF format by the program   #
REMARK 960 # pdb2cif version 2.4.3            15 Jul 2005 #
REMARK 960 #                    by                       #
REMARK 960 #   Phil Bourne, Herbert J. Bernstein and     #
REMARK 960 #            Frances C. Bernstein             #
REMARK 960 #                                             #
REMARK 960 # This work was supported in part by IUCr     #
REMARK 960 # (for HJB), US NSF, PHS, NIH, NCRR, NIGMS,   #
REMARK 960 # NLM and DOE (for FCB prior to 1998), and    #
REMARK 960 # and NSFgrant no. BIR 9310154 (for PEB)      #
REMARK 960 #                                             #
REMARK 960 #                                             #
REMARK 960 # Conversion from PDB format to mmCIF is a    #
REMARK 960 # complex process.  This file should be       #
REMARK 960 # reviewed carefully before use.              #
REMARK 960 #                                             #
REMARK 960 # Even though the authors of pdb2cif have     #
REMARK 960 # made a good faith effort to ensure that     #
REMARK 960 # pdb2cif performs according to its           #
REMARK 960 # documentation, and we would greatly         #
REMARK 960 # appreciate hearing of any problems you      #
REMARK 960 # may encounter, the program pdb2cif and      #
REMARK 960 # any files created by pdb2cif are provided   #
REMARK 960 # **AS IS** without any warrantee as to       #
REMARK 960 # correctness, merchantability or fitness     #
REMARK 960 # for any particular or general use.          #
REMARK 960 #                                             #
REMARK 960 # THE RESPONSIBILITY FOR ANY ADVERSE          #
REMARK 960 # CONSEQUENCES FROM THE USE OF THE PROGRAM    #
REMARK 960 # PDB2CIF OR ANY FILE OR FILES CREATED BY IT  #
REMARK 960 # LIES SOLELY WITH THE USERS OF THE PROGRAM   #
REMARK 960 # AND FILE OR FILES AND NOT WITH AUTHORS OF   #
REMARK 960 # PDB2CIF                                     #
REMARK 960 #                                             #
REMARK 960 # The program pdb2cif is available from       #
REMARK 960 # http://www.bernstein-plus-sons.com          #
REMARK 960 #                      /software/pdb2cif or   #
REMARK 960 # the IUCr and its mirrors (see               #
REMARK 960 # http://www.iucr.org/iucr-top/cif            #
REMARK 960 #                      /software/pdb2cif) or  #
REMARK 960 # SDSC (see                                   #
REMARK 960 # http://www.sdsc.edu/pb/pdb2cif/pdb2cif) or  #
REMARK 960 # NDB and its mirrors (see                    #
REMARK 960 # http://ndbserver.rutgers.edu/mmcif          #
REMARK 960 #                      /software/pdb2cif)     #
REMARK 960 # and the NDB mirror sites                    #
REMARK 960 #                                             #
REMARK 960 #    See H. Bernstein, F. Bernstein,          #
REMARK 960 #    P. E. Bourne CIF Applications. VIII.     #
REMARK 960 #    pdb2cif: Translating PDB Entries into    #
REMARK 960 #    mmCIF Format, J. Appl. Cryst., 31,       #
REMARK 960 #    1998, pp 282-295.                        #
REMARK 960 #                                             #
REMARK 960 # Please report problems to:                  #
REMARK 960 #         pdb2cif@bernstein-plus-sons.com     #
REMARK 960 #                                             #
REMARK 960 ###############################################
REMARK 960
REMARK 960
REMARK 960
REMARK 960 # REMARK records parsed         =     76;
REMARK 960                 ## specified by PDB
REMARK 960 # FTNOTE records parsed         =      0;
REMARK 960                 ## specified by PDB
REMARK 960 # HET records parsed            =      0;
REMARK 960                 ## specified by PDB
REMARK 960 # HELIX records parsed          =     14;
REMARK 960                 ## specified by PDB
REMARK 960 # SHEET records parsed          =     21;
REMARK 960                 ## specified by PDB
REMARK 960 # TURN records parsed           =      0;
REMARK 960                 ## specified by PDB
REMARK 960 # SITE records parsed           =      0;
REMARK 960                 ## specified by PDB
REMARK 960 # AT+HET records parsed         =   3784;
REMARK 960                 ## specified by PDB
REMARK 960 # TER records parsed            =      6;
REMARK 960                 ## specified by PDB
REMARK 960 # CONECT records parsed         =      0;
REMARK 960                 ## specified by PDB
REMARK 960 # SEQRES records parsed         =     48;
REMARK 960                 ## specified by PDB
REMARK 960 # Total of   4178 records processed from PDB file
REMARK 960 #=# DATABASE_PDB_REMARK: Only text in col
REMARK 960                 #umns 12-70 retained
REMARK 960 #=# STRUCT_NCS_OPER: Domain information needed
REMARK 960 #=# ATOM_SITE: Only    78% homology to chain   A
REMARK 960 #=# ATOM_SITE: Only    86% homology to chain   C
REMARK 960 #=# ATOM_SITE: Only    86% homology to chain   B
REMARK 960 #=# PUBL_MANUSCRIPT_INCL: Token _struct_ref_seq_dif.
REMARK 960 #=# PUBL_MANUSCRIPT_INCL:   pdb2cif_db_seq_num used
SEQRES   1 A  190  MET SER THR VAL GLY THR GLY LYS LEU THR ARG ALA GLN
SEQRES   2 A  190  ARG ARG ALA ALA ALA ARG LYS ASN LYS ARG ASN THR ARG
SEQRES   3 A  190  VAL VAL GLN PRO VAL ILE VAL GLU PRO ILE ALA SER GLY
SEQRES   4 A  190  GLN GLY LYS ALA ILE LYS ALA TRP THR GLY TYR SER VAL
SEQRES   5 A  190  SER LYS TRP THR ALA SER CYS ALA ALA ALA GLU ALA LYS
SEQRES   6 A  190  VAL THR SER ALA ILE THR ILE SER LEU PRO ASN GLU LEU
SEQRES   7 A  190  SER SER GLU ARG ASN LYS GLN LEU LYS VAL GLY ARG VAL
SEQRES   8 A  190  LEU LEU TRP LEU GLY LEU LEU PRO SER VAL SER GLY THR
SEQRES   9 A  190  VAL LYS SER CYS VAL THR GLU THR GLN THR THR ALA ALA
SEQRES  10 A  190  ALA SER PHE GLN VAL ALA LEU ALA VAL ALA ASP ASN SER
SEQRES  11 A  190  LYS ASP VAL VAL ALA ALA MET TYR PRO GLU ALA PHE LYS
SEQRES  12 A  190  GLY ILE THR LEU GLU GLN LEU ALA ALA ASP LEU THR ILE
SEQRES  13 A  190  TYR LEU TYR SER SER ALA ALA LEU THR GLU GLY ASP VAL
SEQRES  14 A  190  ILE VAL HIS LEU GLU VAL GLU HIS VAL ARG PRO THR PHE
SEQRES  15 A  190  ASP ASP SER PHE THR PRO VAL TYR                    
SEQRES   1 B  190  MET SER THR VAL GLY THR GLY LYS LEU THR ARG ALA GLN
SEQRES   2 B  190  ARG ARG ALA ALA ALA ARG LYS ASN LYS ARG ASN THR ARG
SEQRES   3 B  190  VAL VAL GLN PRO VAL ILE VAL GLU PRO ILE ALA SER GLY
SEQRES   4 B  190  GLN GLY LYS ALA ILE LYS ALA TRP THR GLY TYR SER VAL
SEQRES   5 B  190  SER LYS TRP THR ALA SER CYS ALA ALA ALA GLU ALA LYS
SEQRES   6 B  190  VAL THR SER ALA ILE THR ILE SER LEU PRO ASN GLU LEU
SEQRES   7 B  190  SER SER GLU ARG ASN LYS GLN LEU LYS VAL GLY ARG VAL
SEQRES   8 B  190  LEU LEU TRP LEU GLY LEU LEU PRO SER VAL SER GLY THR
SEQRES   9 B  190  VAL LYS SER CYS VAL THR GLU THR GLN THR THR ALA ALA
SEQRES  10 B  190  ALA SER PHE GLN VAL ALA LEU ALA VAL ALA ASP ASN SER
SEQRES  11 B  190  LYS ASP VAL VAL ALA ALA MET TYR PRO GLU ALA PHE LYS
SEQRES  12 B  190  GLY ILE THR LEU GLU GLN LEU ALA ALA ASP LEU THR ILE
SEQRES  13 B  190  TYR LEU TYR SER SER ALA ALA LEU THR GLU GLY ASP VAL
SEQRES  14 B  190  ILE VAL HIS LEU GLU VAL GLU HIS VAL ARG PRO THR PHE
SEQRES  15 B  190  ASP ASP SER PHE THR PRO VAL TYR                    
SEQRES   1 C  190  MET SER THR VAL GLY THR GLY LYS LEU THR ARG ALA GLN
SEQRES   2 C  190  ARG ARG ALA ALA ALA ARG LYS ASN LYS ARG ASN THR ARG
SEQRES   3 C  190  VAL VAL GLN PRO VAL ILE VAL GLU PRO ILE ALA SER GLY
SEQRES   4 C  190  GLN GLY LYS ALA ILE LYS ALA TRP THR GLY TYR SER VAL
SEQRES   5 C  190  SER LYS TRP THR ALA SER CYS ALA ALA ALA GLU ALA LYS
SEQRES   6 C  190  VAL THR SER ALA ILE THR ILE SER LEU PRO ASN GLU LEU
SEQRES   7 C  190  SER SER GLU ARG ASN LYS GLN LEU LYS VAL GLY ARG VAL
SEQRES   8 C  190  LEU LEU TRP LEU GLY LEU LEU PRO SER VAL SER GLY THR
SEQRES   9 C  190  VAL LYS SER CYS VAL THR GLU THR GLN THR THR ALA ALA
SEQRES  10 C  190  ALA SER PHE GLN VAL ALA LEU ALA VAL ALA ASP ASN SER
SEQRES  11 C  190  LYS ASP VAL VAL ALA ALA MET TYR PRO GLU ALA PHE LYS
SEQRES  12 C  190  GLY ILE THR LEU GLU GLN LEU ALA ALA ASP LEU THR ILE
SEQRES  13 C  190  TYR LEU TYR SER SER ALA ALA LEU THR GLU GLY ASP VAL
SEQRES  14 C  190  ILE VAL HIS LEU GLU VAL GLU HIS VAL ARG PRO THR PHE
SEQRES  15 C  190  ASP ASP SER PHE THR PRO VAL TYR                    
SEQRES   1 D    4    A   U   A   U                                    
SEQRES   1 F    4    A   U   A   U                                    
SEQRES   1 E    2    A   U                                            
CRYST1  381.300  381.300  408.600  90.00  90.00  90.00 P 21 21 21  180
ORIGX1      0.116006  0.543064  0.831656       -1.50118
ORIGX2     -0.959440 -0.155377  0.235306        0.55814
ORIGX3      0.257029 -0.825153  0.503037        2.46446
SCALE1      0.000304  0.001424  0.002181       -0.00394
SCALE2     -0.002517 -0.000408  0.000617        0.00146
SCALE3      0.000629 -0.002019  0.001231        0.00603
ATOM      1  N   LYS A  42      72.004 -56.695  52.682  1.00 20.00           N  
ATOM      2  CA  LYS A  42      72.198 -55.311  52.149  1.00 20.00           C  
ATOM      3  C   LYS A  42      73.687 -55.156  51.846  1.00 20.00           C  
ATOM      4  O   LYS A  42      74.532 -55.589  52.633  1.00 20.00           O  
ATOM      5  CB  LYS A  42      71.786 -54.251  53.201  1.00 20.00           C  
ATOM      6  CG  LYS A  42      70.359 -54.405  53.774  1.00 20.00           C  
ATOM      7  CD  LYS A  42      70.073 -53.380  54.893  1.00 20.00           C  
ATOM      8  CE  LYS A  42      68.635 -53.512  55.436  1.00 20.00           C  
ATOM      9  NZ  LYS A  42      68.255 -52.521  56.514  1.00 20.00           N  
ATOM     10  N   ALA A  43      74.000 -54.638  50.668  1.00 20.00           N  
ATOM     11  CA  ALA A  43      75.388 -54.404  50.294  1.00 20.00           C  
ATOM     12  C   ALA A  43      75.397 -52.897  50.088  1.00 20.00           C  
ATOM     13  O   ALA A  43      74.405 -52.333  49.601  1.00 20.00           O  
ATOM     14  CB  ALA A  43      75.735 -55.135  48.996  1.00 20.00           C  
ATOM     15  N   ILE A  44      76.448 -52.222  50.531  1.00 20.00           N  
ATOM     16  CA  ILE A  44      76.461 -50.784  50.348  1.00 20.00           C  
ATOM     17  C   ILE A  44      76.779 -50.391  48.919  1.00 20.00           C  
ATOM     18  O   ILE A  44      77.844 -50.721  48.393  1.00 20.00           O  
ATOM     19  CB  ILE A  44      77.413 -50.070  51.323  1.00 20.00           C  
ATOM     20  CG1 ILE A  44      76.650 -49.672  52.588  1.00 20.00           C  
ATOM     21  CG2 ILE A  44      78.017 -48.826  50.674  1.00 20.00           C  
ATOM     22  CD1 ILE A  44      77.417 -48.715  53.509  1.00 20.00           C  
ATOM     23  N   LYS A  45      75.843 -49.702  48.281  1.00 20.00           N  
ATOM     24  CA  LYS A  45      76.082 -49.268  46.925  1.00 20.00           C  
ATOM     25  C   LYS A  45      77.004 -48.061  46.959  1.00 20.00           C  
ATOM     26  O   LYS A  45      77.097 -47.350  47.967  1.00 20.00           O  
ATOM     27  CB  LYS A  45      74.776 -48.942  46.198  1.00 20.00           C  
ATOM     28  CG  LYS A  45      74.505 -49.894  45.041  1.00 20.00           C  
ATOM     29  CD  LYS A  45      73.582 -49.305  43.978  1.00 20.00           C  
ATOM     30  CE  LYS A  45      73.520 -50.258  42.771  1.00 20.00           C  
ATOM     31  NZ  LYS A  45      72.561 -49.857  41.681  1.00 20.00           N  
ATOM     32  N   ALA A  46      77.731 -47.880  45.868  1.00 20.00           N  
ATOM     33  CA  ALA A  46      78.654 -46.775  45.734  1.00 20.00           C  
ATOM     34  C   ALA A  46      77.824 -45.579  45.314  1.00 20.00           C  
ATOM     35  O   ALA A  46      76.592 -45.651  45.254  1.00 20.00           O  
ATOM     36  CB  ALA A  46      79.697 -47.086  44.673  1.00 20.00           C  
ATOM     37  N   TRP A  47      78.493 -44.462  45.084  1.00 20.00           N  
ATOM     38  CA  TRP A  47      77.794 -43.275  44.649  1.00 20.00           C  
ATOM     39  C   TRP A  47      77.660 -43.208  43.153  1.00 20.00           C  
ATOM     40  O   TRP A  47      78.322 -43.933  42.410  1.00 20.00           O  
ATOM     41  CB  TRP A  47      78.491 -42.021  45.159  1.00 20.00           C  
ATOM     42  CG  TRP A  47      78.193 -41.800  46.574  1.00 20.00           C  
ATOM     43  CD1 TRP A  47      77.093 -42.219  47.242  1.00 20.00           C  
ATOM     44  CD2 TRP A  47      79.028 -41.146  47.522  1.00 20.00           C  
ATOM     45  NE1 TRP A  47      77.184 -41.876  48.577  1.00 20.00           N  
ATOM     46  CE2 TRP A  47      78.368 -41.215  48.779  1.00 20.00           C  
ATOM     47  CE3 TRP A  47      80.271 -40.507  47.448  1.00 20.00           C  
ATOM     48  CZ2 TRP A  47      78.915 -40.673  49.941  1.00 20.00           C  
ATOM     49  CZ3 TRP A  47      80.818 -39.965  48.605  1.00 20.00           C  
ATOM     50  CH2 TRP A  47      80.135 -40.054  49.835  1.00 20.00           C  
ATOM     51  N   THR A  48      76.750 -42.360  42.713  1.00 20.00           N  
ATOM     52  CA  THR A  48      76.553 -42.183  41.301  1.00 20.00           C  
ATOM     53  C   THR A  48      77.821 -41.474  40.837  1.00 20.00           C  
ATOM     54  O   THR A  48      78.213 -40.448  41.404  1.00 20.00           O  
ATOM     55  CB  THR A  48      75.298 -41.339  41.036  1.00 20.00           C  
ATOM     56  OG1 THR A  48      74.157 -41.979  41.633  1.00 20.00           O  
ATOM     57  CG2 THR A  48      75.071 -41.194  39.540  1.00 20.00           C  
ATOM     58  N   GLY A  49      78.507 -42.078  39.873  1.00 20.00           N  
ATOM     59  CA  GLY A  49      79.738 -41.494  39.380  1.00 20.00           C  
ATOM     60  C   GLY A  49      80.919 -42.213  39.988  1.00 20.00           C  
ATOM     61  O   GLY A  49      81.856 -42.573  39.291  1.00 20.00           O  
ATOM     62  N   TYR A  50      80.875 -42.419  41.296  1.00 20.00           N  
ATOM     63  CA  TYR A  50      81.938 -43.117  41.997  1.00 20.00           C  
ATOM     64  C   TYR A  50      81.854 -44.639  41.803  1.00 20.00           C  
ATOM     65  O   TYR A  50      80.763 -45.215  41.743  1.00 20.00           O  
ATOM     66  CB  TYR A  50      81.859 -42.810  43.502  1.00 20.00           C  
ATOM     67  CG  TYR A  50      82.079 -41.360  43.867  1.00 20.00           C  
ATOM     68  CD1 TYR A  50      81.072 -40.419  43.697  1.00 20.00           C  
ATOM     69  CD2 TYR A  50      83.296 -40.931  44.392  1.00 20.00           C  
ATOM     70  CE1 TYR A  50      81.270 -39.081  44.040  1.00 20.00           C  
ATOM     71  CE2 TYR A  50      83.508 -39.599  44.741  1.00 20.00           C  
ATOM     72  CZ  TYR A  50      82.495 -38.679  44.563  1.00 20.00           C  
ATOM     73  OH  TYR A  50      82.714 -37.363  44.899  1.00 20.00           O  
ATOM     74  N   SER A  51      82.998 -45.271  41.583  1.00 20.00           N  
ATOM     75  CA  SER A  51      83.043 -46.723  41.497  1.00 20.00           C  
ATOM     76  C   SER A  51      83.990 -47.119  42.634  1.00 20.00           C  
ATOM     77  O   SER A  51      84.737 -46.275  43.142  1.00 20.00           O  
ATOM     78  CB  SER A  51      83.529 -47.215  40.132  1.00 20.00           C  
ATOM     79  OG  SER A  51      84.882 -46.879  39.882  1.00 20.00           O  
ATOM     80  N   VAL A  52      83.908 -48.364  43.087  1.00 20.00           N  
ATOM     81  CA  VAL A  52      84.742 -48.835  44.189  1.00 20.00           C  
ATOM     82  C   VAL A  52      85.914 -49.688  43.730  1.00 20.00           C  
ATOM     83  O   VAL A  52      85.731 -50.633  42.978  1.00 20.00           O  
ATOM     84  CB  VAL A  52      83.922 -49.683  45.184  1.00 20.00           C  
ATOM     85  CG1 VAL A  52      84.763 -50.053  46.385  1.00 20.00           C  
ATOM     86  CG2 VAL A  52      82.681 -48.936  45.609  1.00 20.00           C  
ATOM     87  N   SER A  53      87.113 -49.351  44.200  1.00 20.00           N  
ATOM     88  CA  SER A  53      88.323 -50.102  43.871  1.00 20.00           C  
ATOM     89  C   SER A  53      88.714 -50.827  45.138  1.00 20.00           C  
ATOM     90  O   SER A  53      88.756 -50.232  46.211  1.00 20.00           O  
ATOM     91  CB  SER A  53      89.475 -49.182  43.456  1.00 20.00           C  
ATOM     92  OG  SER A  53      89.320 -48.670  42.151  1.00 20.00           O  
ATOM     93  N   LYS A  54      89.015 -52.108  45.014  1.00 20.00           N  
ATOM     94  CA  LYS A  54      89.380 -52.909  46.165  1.00 20.00           C  
ATOM     95  C   LYS A  54      90.734 -53.552  45.887  1.00 20.00           C  
ATOM     96  O   LYS A  54      90.977 -54.034  44.782  1.00 20.00           O  
ATOM     97  CB  LYS A  54      88.309 -53.988  46.389  1.00 20.00           C  
ATOM     98  CG  LYS A  54      86.877 -53.494  46.124  1.00 20.00           C  
ATOM     99  CD  LYS A  54      85.864 -54.622  46.072  1.00 20.00           C  
ATOM    100  CE  LYS A  54      84.505 -54.136  45.559  1.00 20.00           C  
ATOM    101  NZ  LYS A  54      83.469 -55.225  45.448  1.00 20.00           N  
ATOM    102  N   TRP A  55      91.640 -53.479  46.855  1.00 20.00           N  
ATOM    103  CA  TRP A  55      92.948 -54.099  46.701  1.00 20.00           C  
ATOM    104  C   TRP A  55      93.528 -54.561  48.025  1.00 20.00           C  
ATOM    105  O   TRP A  55      93.096 -54.118  49.090  1.00 20.00           O  
ATOM    106  CB  TRP A  55      93.919 -53.217  45.912  1.00 20.00           C  
ATOM    107  CG  TRP A  55      94.436 -51.981  46.582  1.00 20.00           C  
ATOM    108  CD1 TRP A  55      95.565 -51.874  47.324  1.00 20.00           C  
ATOM    109  CD2 TRP A  55      93.911 -50.659  46.452  1.00 20.00           C  
ATOM    110  NE1 TRP A  55      95.801 -50.552  47.652  1.00 20.00           N  
ATOM    111  CE2 TRP A  55      94.792 -49.783  47.131  1.00 20.00           C  
ATOM    112  CE3 TRP A  55      92.786 -50.117  45.825  1.00 20.00           C  
ATOM    113  CZ2 TRP A  55      94.582 -48.409  47.198  1.00 20.00           C  
ATOM    114  CZ3 TRP A  55      92.576 -48.748  45.888  1.00 20.00           C  
ATOM    115  CH2 TRP A  55      93.473 -47.911  46.572  1.00 20.00           C  
ATOM    116  N   THR A  56      94.488 -55.473  47.952  1.00 20.00           N  
ATOM    117  CA  THR A  56      95.087 -56.048  49.149  1.00 20.00           C  
ATOM    118  C   THR A  56      96.551 -55.718  49.400  1.00 20.00           C  
ATOM    119  O   THR A  56      97.282 -55.318  48.496  1.00 20.00           O  
ATOM    120  CB  THR A  56      94.942 -57.575  49.147  1.00 20.00           C  
ATOM    121  OG1 THR A  56      95.583 -58.114  47.982  1.00 20.00           O  
ATOM    122  CG2 THR A  56      93.472 -57.962  49.132  1.00 20.00           C  
ATOM    123  N   ALA A  57      96.978 -55.951  50.637  1.00 20.00           N  
ATOM    124  CA  ALA A  57      98.345 -55.688  51.054  1.00 20.00           C  
ATOM    125  C   ALA A  57      98.743 -56.763  52.042  1.00 20.00           C  
ATOM    126  O   ALA A  57      97.977 -57.099  52.941  1.00 20.00           O  
ATOM    127  CB  ALA A  57      98.444 -54.325  51.692  1.00 20.00           C  
ATOM    128  N   SER A  58      99.934 -57.313  51.868  1.00 20.00           N  
ATOM    129  CA  SER A  58     100.394 -58.375  52.747  1.00 20.00           C  
ATOM    130  C   SER A  58     101.053 -58.009  54.062  1.00 20.00           C  
ATOM    131  O   SER A  58     101.771 -57.011  54.183  1.00 20.00           O  
ATOM    132  CB  SER A  58     101.264 -59.369  51.989  1.00 20.00           C  
ATOM    133  OG  SER A  58     100.447 -60.264  51.268  1.00 20.00           O  
ATOM    134  N   CYS A  59     100.786 -58.864  55.046  1.00 20.00           N  
ATOM    135  CA  CYS A  59     101.314 -58.746  56.398  1.00 20.00           C  
ATOM    136  C   CYS A  59     102.828 -58.647  56.306  1.00 20.00           C  
ATOM    137  O   CYS A  59     103.441 -59.220  55.406  1.00 20.00           O  
ATOM    138  CB  CYS A  59     100.909 -59.969  57.199  1.00 20.00           C  
ATOM    139  SG  CYS A  59     101.295 -59.897  58.910  1.00 20.00           S  
ATOM    140  N   ALA A  60     103.431 -58.027  57.310  1.00 20.00           N  
ATOM    141  CA  ALA A  60     104.868 -57.797  57.306  1.00 20.00           C  
ATOM    142  C   ALA A  60     105.819 -58.733  58.040  1.00 20.00           C  
ATOM    143  O   ALA A  60     107.038 -58.571  57.910  1.00 20.00           O  
ATOM    144  CB  ALA A  60     105.153 -56.353  57.726  1.00 20.00           C  
ATOM    145  N   ALA A  61     105.307 -59.712  58.782  1.00 20.00           N  
ATOM    146  CA  ALA A  61     106.191 -60.603  59.525  1.00 20.00           C  
ATOM    147  C   ALA A  61     106.917 -59.757  60.569  1.00 20.00           C  
ATOM    148  O   ALA A  61     107.984 -59.196  60.312  1.00 20.00           O  
ATOM    149  CB  ALA A  61     107.200 -61.287  58.581  1.00 20.00           C  
ATOM    150  N   ALA A  62     106.296 -59.613  61.730  1.00 20.00           N  
ATOM    151  CA  ALA A  62     106.890 -58.826  62.799  1.00 20.00           C  
ATOM    152  C   ALA A  62     106.707 -59.514  64.145  1.00 20.00           C  
ATOM    153  O   ALA A  62     106.048 -60.553  64.245  1.00 20.00           O  
ATOM    154  CB  ALA A  62     106.295 -57.418  62.823  1.00 20.00           C  
ATOM    155  N   GLU A  63     107.293 -58.918  65.177  1.00 20.00           N  
ATOM    156  CA  GLU A  63     107.222 -59.454  66.527  1.00 20.00           C  
ATOM    157  C   GLU A  63     105.953 -59.071  67.252  1.00 20.00           C  
ATOM    158  O   GLU A  63     105.229 -58.169  66.842  1.00 20.00           O  
ATOM    159  CB  GLU A  63     108.394 -58.957  67.348  1.00 20.00           C  
ATOM    160  CG  GLU A  63     109.724 -59.091  66.668  1.00 20.00           C  
ATOM    161  CD  GLU A  63     110.823 -58.423  67.471  1.00 20.00           C  
ATOM    162  OE1 GLU A  63     111.329 -59.067  68.427  1.00 20.00           O  
ATOM    163  OE2 GLU A  63     111.158 -57.247  67.161  1.00 20.00           O  
ATOM    164  N   ALA A  64     105.742 -59.739  68.377  1.00 20.00           N  
ATOM    165  CA  ALA A  64     104.588 -59.520  69.224  1.00 20.00           C  
ATOM    166  C   ALA A  64     104.556 -58.103  69.789  1.00 20.00           C  
ATOM    167  O   ALA A  64     105.599 -57.508  70.067  1.00 20.00           O  
ATOM    168  CB  ALA A  64     104.589 -60.526  70.349  1.00 20.00           C  
ATOM    169  N   LYS A  65     103.346 -57.565  69.917  1.00 20.00           N  
ATOM    170  CA  LYS A  65     103.105 -56.234  70.466  1.00 20.00           C  
ATOM    171  C   LYS A  65     103.715 -55.066  69.722  1.00 20.00           C  
ATOM    172  O   LYS A  65     103.800 -53.958  70.253  1.00 20.00           O  
ATOM    173  CB  LYS A  65     103.511 -56.195  71.935  1.00 20.00           C  
ATOM    174  CG  LYS A  65     102.718 -57.169  72.753  1.00 20.00           C  
ATOM    175  CD  LYS A  65     103.035 -57.059  74.211  1.00 20.00           C  
ATOM    176  CE  LYS A  65     102.040 -57.887  75.000  1.00 20.00           C  
ATOM    177  NZ  LYS A  65     102.340 -57.877  76.454  1.00 20.00           N  
ATOM    178  N   VAL A  66     104.108 -55.303  68.483  1.00 20.00           N  
ATOM    179  CA  VAL A  66     104.691 -54.252  67.683  1.00 20.00           C  
ATOM    180  C   VAL A  66     103.648 -53.730  66.721  1.00 20.00           C  
ATOM    181  O   VAL A  66     102.868 -54.500  66.147  1.00 20.00           O  
ATOM    182  CB  VAL A  66     105.886 -54.746  66.864  1.00 20.00           C  
ATOM    183  CG1 VAL A  66     106.564 -53.570  66.170  1.00 20.00           C  
ATOM    184  CG2 VAL A  66     106.861 -55.485  67.757  1.00 20.00           C  
ATOM    185  N   THR A  67     103.591 -52.412  66.614  1.00 20.00           N  
ATOM    186  CA  THR A  67     102.681 -51.765  65.698  1.00 20.00           C  
ATOM    187  C   THR A  67     103.521 -51.482  64.473  1.00 20.00           C  
ATOM    188  O   THR A  67     104.480 -50.718  64.531  1.00 20.00           O  
ATOM    189  CB  THR A  67     102.142 -50.453  66.271  1.00 20.00           C  
ATOM    190  OG1 THR A  67     101.349 -50.722  67.441  1.00 20.00           O  
ATOM    191  CG2 THR A  67     101.292 -49.745  65.236  1.00 20.00           C  
ATOM    192  N   SER A  68     103.218 -52.177  63.392  1.00 20.00           N  
ATOM    193  CA  SER A  68     103.953 -51.995  62.161  1.00 20.00           C  
ATOM    194  C   SER A  68     103.166 -51.097  61.223  1.00 20.00           C  
ATOM    195  O   SER A  68     101.990 -50.803  61.461  1.00 20.00           O  
ATOM    196  CB  SER A  68     104.248 -53.342  61.505  1.00 20.00           C  
ATOM    197  OG  SER A  68     103.331 -54.323  61.953  1.00 20.00           O  
ATOM    198  N   ALA A  69     103.822 -50.666  60.155  1.00 20.00           N  
ATOM    199  CA  ALA A  69     103.188 -49.799  59.190  1.00 20.00           C  
ATOM    200  C   ALA A  69     103.274 -50.361  57.782  1.00 20.00           C  
ATOM    201  O   ALA A  69     104.282 -50.947  57.384  1.00 20.00           O  
ATOM    202  CB  ALA A  69     103.796 -48.429  59.255  1.00 20.00           C  
ATOM    203  N   ILE A  70     102.174 -50.218  57.058  1.00 20.00           N  
ATOM    204  CA  ILE A  70     102.054 -50.682  55.691  1.00 20.00           C  
ATOM    205  C   ILE A  70     101.780 -49.441  54.870  1.00 20.00           C  
ATOM    206  O   ILE A  70     101.006 -48.574  55.280  1.00 20.00           O  
ATOM    207  CB  ILE A  70     100.880 -51.659  55.539  1.00 20.00           C  
ATOM    208  CG1 ILE A  70     101.147 -52.925  56.349  1.00 20.00           C  
ATOM    209  CG2 ILE A  70     100.667 -52.008  54.085  1.00 20.00           C  
ATOM    210  CD1 ILE A  70     100.019 -53.913  56.304  1.00 20.00           C  
ATOM    211  N   THR A  71     102.435 -49.337  53.726  1.00 20.00           N  
ATOM    212  CA  THR A  71     102.252 -48.185  52.867  1.00 20.00           C  
ATOM    213  C   THR A  71     101.189 -48.444  51.812  1.00 20.00           C  
ATOM    214  O   THR A  71     101.198 -49.487  51.145  1.00 20.00           O  
ATOM    215  CB  THR A  71     103.566 -47.792  52.180  1.00 20.00           C  
ATOM    216  OG1 THR A  71     104.620 -47.748  53.151  1.00 20.00           O  
ATOM    217  CG2 THR A  71     103.421 -46.423  51.540  1.00 20.00           C  
ATOM    218  N   ILE A  72     100.257 -47.508  51.679  1.00 20.00           N  
ATOM    219  CA  ILE A  72      99.200 -47.655  50.697  1.00 20.00           C  
ATOM    220  C   ILE A  72      99.817 -47.279  49.373  1.00 20.00           C  
ATOM    221  O   ILE A  72     100.340 -46.176  49.221  1.00 20.00           O  
ATOM    222  CB  ILE A  72      98.024 -46.693  50.943  1.00 20.00           C  
ATOM    223  CG1 ILE A  72      97.490 -46.856  52.364  1.00 20.00           C  
ATOM    224  CG2 ILE A  72      96.918 -46.951  49.921  1.00 20.00           C  
ATOM    225  CD1 ILE A  72      96.312 -45.968  52.673  1.00 20.00           C  
ATOM    226  N   SER A  73      99.823 -48.224  48.444  1.00 20.00           N  
ATOM    227  CA  SER A  73     100.355 -47.960  47.125  1.00 20.00           C  
ATOM    228  C   SER A  73      99.227 -48.235  46.140  1.00 20.00           C  
ATOM    229  O   SER A  73      98.436 -49.165  46.308  1.00 20.00           O  
ATOM    230  CB  SER A  73     101.592 -48.813  46.837  1.00 20.00           C  
ATOM    231  OG  SER A  73     101.318 -50.203  46.909  1.00 20.00           O  
ATOM    232  N   LEU A  74      99.104 -47.360  45.145  1.00 20.00           N  
ATOM    233  CA  LEU A  74      98.044 -47.502  44.171  1.00 20.00           C  
ATOM    234  C   LEU A  74      98.182 -48.632  43.175  1.00 20.00           C  
ATOM    235  O   LEU A  74      99.291 -49.002  42.769  1.00 20.00           O  
ATOM    236  CB  LEU A  74      97.804 -46.198  43.430  1.00 20.00           C  
ATOM    237  CG  LEU A  74      96.770 -45.270  44.062  1.00 20.00           C  
ATOM    238  CD1 LEU A  74      97.467 -44.176  44.826  1.00 20.00           C  
ATOM    239  CD2 LEU A  74      95.892 -44.677  42.997  1.00 20.00           C  
ATOM    240  N   PRO A  75      97.053 -49.281  42.870  1.00 20.00           N  
ATOM    241  CA  PRO A  75      97.018 -50.389  41.916  1.00 20.00           C  
ATOM    242  C   PRO A  75      97.197 -49.747  40.542  1.00 20.00           C  
ATOM    243  O   PRO A  75      96.688 -48.652  40.275  1.00 20.00           O  
ATOM    244  CB  PRO A  75      95.614 -50.970  42.115  1.00 20.00           C  
ATOM    245  CG  PRO A  75      94.822 -49.830  42.685  1.00 20.00           C  
ATOM    246  CD  PRO A  75      95.794 -49.198  43.623  1.00 20.00           C  
ATOM    247  N   ASN A  76      97.931 -50.429  39.678  1.00 20.00           N  
ATOM    248  CA  ASN A  76      98.254 -49.937  38.347  1.00 20.00           C  
ATOM    249  C   ASN A  76      97.171 -49.200  37.573  1.00 20.00           C  
ATOM    250  O   ASN A  76      97.439 -48.142  37.006  1.00 20.00           O  
ATOM    251  CB  ASN A  76      98.850 -51.068  37.506  1.00 20.00           C  
ATOM    252  CG  ASN A  76     100.139 -51.627  38.105  1.00 20.00           C  
ATOM    253  OD1 ASN A  76     101.149 -50.923  38.188  1.00 20.00           O  
ATOM    254  ND2 ASN A  76     100.088 -52.875  38.571  1.00 20.00           N  
ATOM    255  N   GLU A  77      95.954 -49.732  37.564  1.00 20.00           N  
ATOM    256  CA  GLU A  77      94.861 -49.090  36.833  1.00 20.00           C  
ATOM    257  C   GLU A  77      94.636 -47.657  37.300  1.00 20.00           C  
ATOM    258  O   GLU A  77      94.349 -46.771  36.498  1.00 20.00           O  
ATOM    259  CB  GLU A  77      93.563 -49.887  36.951  1.00 20.00           C  
ATOM    260  CG  GLU A  77      93.714 -51.250  37.612  1.00 20.00           C  
ATOM    261  CD  GLU A  77      92.913 -51.346  38.902  1.00 20.00           C  
ATOM    262  OE1 GLU A  77      91.932 -50.571  39.064  1.00 20.00           O  
ATOM    263  OE2 GLU A  77      93.279 -52.181  39.762  1.00 20.00           O  
ATOM    264  N   LEU A  78      94.803 -47.429  38.594  1.00 20.00           N  
ATOM    265  CA  LEU A  78      94.619 -46.105  39.156  1.00 20.00           C  
ATOM    266  C   LEU A  78      95.922 -45.308  39.182  1.00 20.00           C  
ATOM    267  O   LEU A  78      95.941 -44.155  39.597  1.00 20.00           O  
ATOM    268  CB  LEU A  78      94.049 -46.230  40.568  1.00 20.00           C  
ATOM    269  CG  LEU A  78      92.658 -46.851  40.705  1.00 20.00           C  
ATOM    270  CD1 LEU A  78      92.223 -46.822  42.155  1.00 20.00           C  
ATOM    271  CD2 LEU A  78      91.685 -46.083  39.842  1.00 20.00           C  
ATOM    272  N   SER A  79      96.991 -45.898  38.664  1.00 20.00           N  
ATOM    273  CA  SER A  79      98.312 -45.272  38.678  1.00 20.00           C  
ATOM    274  C   SER A  79      98.737 -44.187  37.693  1.00 20.00           C  
ATOM    275  O   SER A  79      99.839 -43.647  37.827  1.00 20.00           O  
ATOM    276  CB  SER A  79      99.388 -46.353  38.711  1.00 20.00           C  
ATOM    277  OG  SER A  79      99.552 -46.840  40.030  1.00 20.00           O  
ATOM    278  N   SER A  80      97.898 -43.839  36.727  1.00 20.00           N  
ATOM    279  CA  SER A  80      98.309 -42.805  35.788  1.00 20.00           C  
ATOM    280  C   SER A  80      98.244 -41.440  36.460  1.00 20.00           C  
ATOM    281  O   SER A  80      97.535 -41.265  37.454  1.00 20.00           O  
ATOM    282  CB  SER A  80      97.459 -42.834  34.513  1.00 20.00           C  
ATOM    283  OG  SER A  80      96.170 -42.276  34.709  1.00 20.00           O  
ATOM    284  N   GLU A  81      98.972 -40.480  35.904  1.00 20.00           N  
ATOM    285  CA  GLU A  81      99.019 -39.125  36.421  1.00 20.00           C  
ATOM    286  C   GLU A  81      97.601 -38.602  36.526  1.00 20.00           C  
ATOM    287  O   GLU A  81      97.203 -38.015  37.528  1.00 20.00           O  
ATOM    288  CB  GLU A  81      99.836 -38.254  35.472  1.00 20.00           C  
ATOM    289  CG  GLU A  81     100.198 -36.912  36.029  1.00 20.00           C  
ATOM    290  CD  GLU A  81     100.581 -36.990  37.475  1.00 20.00           C  
ATOM    291  OE1 GLU A  81     101.435 -37.838  37.819  1.00 20.00           O  
ATOM    292  OE2 GLU A  81      99.990 -36.231  38.257  1.00 20.00           O  
ATOM    293  N   ARG A  82      96.806 -38.889  35.507  1.00 20.00           N  
ATOM    294  CA  ARG A  82      95.433 -38.429  35.519  1.00 20.00           C  
ATOM    295  C   ARG A  82      94.508 -39.179  36.480  1.00 20.00           C  
ATOM    296  O   ARG A  82      93.716 -38.554  37.186  1.00 20.00           O  
ATOM    297  CB  ARG A  82      94.850 -38.388  34.107  1.00 20.00           C  
ATOM    298  CG  ARG A  82      93.814 -37.291  33.971  1.00 20.00           C  
ATOM    299  CD  ARG A  82      93.244 -37.147  32.580  1.00 20.00           C  
ATOM    300  NE  ARG A  82      92.141 -36.194  32.643  1.00 20.00           N  
ATOM    301  CZ  ARG A  82      91.375 -35.821  31.623  1.00 20.00           C  
ATOM    302  NH1 ARG A  82      91.573 -36.319  30.410  1.00 20.00           N  
ATOM    303  NH2 ARG A  82      90.388 -34.949  31.835  1.00 20.00           N  
ATOM    304  N   ASN A  83      94.618 -40.501  36.543  1.00 20.00           N  
ATOM    305  CA  ASN A  83      93.762 -41.271  37.443  1.00 20.00           C  
ATOM    306  C   ASN A  83      94.004 -40.930  38.904  1.00 20.00           C  
ATOM    307  O   ASN A  83      93.083 -40.991  39.720  1.00 20.00           O  
ATOM    308  CB  ASN A  83      93.931 -42.773  37.230  1.00 20.00           C  
ATOM    309  CG  ASN A  83      93.241 -43.264  35.980  1.00 20.00           C  
ATOM    310  OD1 ASN A  83      93.782 -44.090  35.255  1.00 20.00           O  
ATOM    311  ND2 ASN A  83      92.050 -42.746  35.717  1.00 20.00           N  
ATOM    312  N   LYS A  84      95.235 -40.539  39.218  1.00 20.00           N  
ATOM    313  CA  LYS A  84      95.610 -40.180  40.579  1.00 20.00           C  
ATOM    314  C   LYS A  84      94.867 -38.989  41.108  1.00 20.00           C  
ATOM    315  O   LYS A  84      94.719 -38.859  42.305  1.00 20.00           O  
ATOM    316  CB  LYS A  84      97.083 -39.842  40.672  1.00 20.00           C  
ATOM    317  CG  LYS A  84      98.006 -41.001  40.576  1.00 20.00           C  
ATOM    318  CD  LYS A  84      99.383 -40.440  40.545  1.00 20.00           C  
ATOM    319  CE  LYS A  84     100.437 -41.482  40.368  1.00 20.00           C  
ATOM    320  NZ  LYS A  84     101.661 -40.702  40.083  1.00 20.00           N  
ATOM    321  N   GLN A  85      94.485 -38.082  40.219  1.00 20.00           N  
ATOM    322  CA  GLN A  85      93.767 -36.879  40.596  1.00 20.00           C  
ATOM    323  C   GLN A  85      92.326 -37.140  41.007  1.00 20.00           C  
ATOM    324  O   GLN A  85      91.647 -36.249  41.521  1.00 20.00           O  
ATOM    325  CB  GLN A  85      93.814 -35.870  39.451  1.00 20.00           C  
ATOM    326  CG  GLN A  85      95.216 -35.597  38.967  1.00 20.00           C  
ATOM    327  CD  GLN A  85      96.184 -35.337  40.105  1.00 20.00           C  
ATOM    328  OE1 GLN A  85      97.309 -35.784  40.056  1.00 20.00           O  
ATOM    329  NE2 GLN A  85      95.724 -34.645  41.144  1.00 20.00           N  
ATOM    330  N   LEU A  86      91.870 -38.365  40.771  1.00 20.00           N  
ATOM    331  CA  LEU A  86      90.518 -38.788  41.104  1.00 20.00           C  
ATOM    332  C   LEU A  86      90.233 -38.567  42.570  1.00 20.00           C  
ATOM    333  O   LEU A  86      91.101 -38.793  43.412  1.00 20.00           O  
ATOM    334  CB  LEU A  86      90.357 -40.270  40.790  1.00 20.00           C  
ATOM    335  CG  LEU A  86      89.498 -40.665  39.596  1.00 20.00           C  
ATOM    336  CD1 LEU A  86      89.488 -39.568  38.564  1.00 20.00           C  
ATOM    337  CD2 LEU A  86      90.014 -41.961  39.015  1.00 20.00           C  
ATOM    338  N   LYS A  87      89.014 -38.139  42.875  1.00 20.00           N  
ATOM    339  CA  LYS A  87      88.633 -37.899  44.253  1.00 20.00           C  
ATOM    340  C   LYS A  87      88.083 -39.101  44.985  1.00 20.00           C  
ATOM    341  O   LYS A  87      87.370 -39.934  44.417  1.00 20.00           O  
ATOM    342  CB  LYS A  87      87.695 -36.707  44.360  1.00 20.00           C  
ATOM    343  CG  LYS A  87      88.439 -35.423  44.158  1.00 20.00           C  
ATOM    344  CD  LYS A  87      87.575 -34.225  44.390  1.00 20.00           C  
ATOM    345  CE  LYS A  87      88.398 -32.961  44.206  1.00 20.00           C  
ATOM    346  NZ  LYS A  87      87.507 -31.765  44.173  1.00 20.00           N  
ATOM    347  N   VAL A  88      88.474 -39.187  46.249  1.00 20.00           N  
ATOM    348  CA  VAL A  88      88.103 -40.259  47.144  1.00 20.00           C  
ATOM    349  C   VAL A  88      86.742 -40.000  47.749  1.00 20.00           C  
ATOM    350  O   VAL A  88      86.286 -38.870  47.791  1.00 20.00           O  
ATOM    351  CB  VAL A  88      89.142 -40.376  48.258  1.00 20.00           C  
ATOM    352  CG1 VAL A  88      88.715 -41.385  49.279  1.00 20.00           C  
ATOM    353  CG2 VAL A  88      90.494 -40.742  47.665  1.00 20.00           C  
ATOM    354  N   GLY A  89      86.070 -41.068  48.146  1.00 20.00           N  
ATOM    355  CA  GLY A  89      84.768 -40.946  48.759  1.00 20.00           C  
ATOM    356  C   GLY A  89      84.835 -41.749  50.033  1.00 20.00           C  
ATOM    357  O   GLY A  89      85.669 -41.472  50.891  1.00 20.00           O  
ATOM    358  N   ARG A  90      83.968 -42.743  50.163  1.00 20.00           N  
ATOM    359  CA  ARG A  90      83.977 -43.592  51.342  1.00 20.00           C  
ATOM    360  C   ARG A  90      85.133 -44.583  51.227  1.00 20.00           C  
ATOM    361  O   ARG A  90      85.475 -45.029  50.129  1.00 20.00           O  
ATOM    362  CB  ARG A  90      82.653 -44.349  51.464  1.00 20.00           C  
ATOM    363  CG  ARG A  90      81.430 -43.460  51.461  1.00 20.00           C  
ATOM    364  CD  ARG A  90      80.151 -44.268  51.458  1.00 20.00           C  
ATOM    365  NE  ARG A  90      79.637 -44.533  50.116  1.00 20.00           N  
ATOM    366  CZ  ARG A  90      78.378 -44.861  49.856  1.00 20.00           C  
ATOM    367  NH1 ARG A  90      77.513 -44.970  50.856  1.00 20.00           N  
ATOM    368  NH2 ARG A  90      77.967 -45.022  48.606  1.00 20.00           N  
ATOM    369  N   VAL A  91      85.752 -44.894  52.361  1.00 20.00           N  
ATOM    370  CA  VAL A  91      86.858 -45.843  52.399  1.00 20.00           C  
ATOM    371  C   VAL A  91      86.573 -46.886  53.471  1.00 20.00           C  
ATOM    372  O   VAL A  91      86.114 -46.544  54.552  1.00 20.00           O  
ATOM    373  CB  VAL A  91      88.199 -45.148  52.708  1.00 20.00           C  
ATOM    374  CG1 VAL A  91      89.280 -46.179  52.914  1.00 20.00           C  
ATOM    375  CG2 VAL A  91      88.579 -44.215  51.579  1.00 20.00           C  
ATOM    376  N   LEU A  92      86.838 -48.152  53.158  1.00 20.00           N  
ATOM    377  CA  LEU A  92      86.602 -49.266  54.072  1.00 20.00           C  
ATOM    378  C   LEU A  92      87.873 -50.084  54.302  1.00 20.00           C  
ATOM    379  O   LEU A  92      88.698 -50.231  53.400  1.00 20.00           O  
ATOM    380  CB  LEU A  92      85.511 -50.181  53.500  1.00 20.00           C  
ATOM    381  CG  LEU A  92      85.312 -51.576  54.105  1.00 20.00           C  
ATOM    382  CD1 LEU A  92      84.469 -51.516  55.364  1.00 20.00           C  
ATOM    383  CD2 LEU A  92      84.652 -52.453  53.079  1.00 20.00           C  
ATOM    384  N   LEU A  93      88.004 -50.632  55.506  1.00 20.00           N  
ATOM    385  CA  LEU A  93      89.147 -51.448  55.862  1.00 20.00           C  
ATOM    386  C   LEU A  93      88.725 -52.757  56.498  1.00 20.00           C  
ATOM    387  O   LEU A  93      87.972 -52.801  57.465  1.00 20.00           O  
ATOM    388  CB  LEU A  93      90.115 -50.723  56.790  1.00 20.00           C  
ATOM    389  CG  LEU A  93      91.386 -51.541  57.047  1.00 20.00           C  
ATOM    390  CD1 LEU A  93      92.413 -51.266  55.975  1.00 20.00           C  
ATOM    391  CD2 LEU A  93      91.944 -51.221  58.398  1.00 20.00           C  
ATOM    392  N   TRP A  94      89.200 -53.818  55.870  1.00 20.00           N  
ATOM    393  CA  TRP A  94      88.988 -55.212  56.225  1.00 20.00           C  
ATOM    394  C   TRP A  94      90.177 -55.677  57.049  1.00 20.00           C  
ATOM    395  O   TRP A  94      91.120 -54.926  57.300  1.00 20.00           O  
ATOM    396  CB  TRP A  94      89.181 -56.019  54.977  1.00 20.00           C  
ATOM    397  CG  TRP A  94      88.081 -56.485  54.207  1.00 20.00           C  
ATOM    398  CD1 TRP A  94      87.225 -55.740  53.479  1.00 20.00           C  
ATOM    399  CD2 TRP A  94      87.926 -57.818  53.776  1.00 20.00           C  
ATOM    400  NE1 TRP A  94      86.569 -56.523  52.559  1.00 20.00           N  
ATOM    401  CE2 TRP A  94      86.984 -57.829  52.725  1.00 20.00           C  
ATOM    402  CE3 TRP A  94      88.506 -59.038  54.155  1.00 20.00           C  
ATOM    403  CZ2 TRP A  94      86.621 -58.984  52.049  1.00 20.00           C  
ATOM    404  CZ3 TRP A  94      88.149 -60.189  53.490  1.00 20.00           C  
ATOM    405  CH2 TRP A  94      87.217 -60.158  52.449  1.00 20.00           C  
ATOM    406  N   LEU A  95      90.236 -56.997  57.184  1.00 20.00           N  
ATOM    407  CA  LEU A  95      91.302 -57.683  57.885  1.00 20.00           C  
ATOM    408  C   LEU A  95      91.018 -59.152  57.629  1.00 20.00           C  
ATOM    409  O   LEU A  95      90.076 -59.714  58.176  1.00 20.00           O  
ATOM    410  CB  LEU A  95      91.248 -57.376  59.380  1.00 20.00           C  
ATOM    411  CG  LEU A  95      92.569 -57.123  60.120  1.00 20.00           C  
ATOM    412  CD1 LEU A  95      93.736 -57.300  59.188  1.00 20.00           C  
ATOM    413  CD2 LEU A  95      92.576 -55.732  60.697  1.00 20.00           C  
ATOM    414  N   GLY A  96      91.789 -59.746  56.730  1.00 20.00           N  
ATOM    415  CA  GLY A  96      91.597 -61.140  56.402  1.00 20.00           C  
ATOM    416  C   GLY A  96      92.701 -61.976  57.000  1.00 20.00           C  
ATOM    417  O   GLY A  96      93.665 -62.313  56.307  1.00 20.00           O  
ATOM    418  N   LEU A  97      92.612 -62.245  58.299  1.00 20.00           N  
ATOM    419  CA  LEU A  97      93.628 -63.054  58.962  1.00 20.00           C  
ATOM    420  C   LEU A  97      93.378 -64.557  58.796  1.00 20.00           C  
ATOM    421  O   LEU A  97      92.235 -65.002  58.656  1.00 20.00           O  
ATOM    422  CB  LEU A  97      93.788 -62.669  60.445  1.00 20.00           C  
ATOM    423  CG  LEU A  97      92.538 -62.363  61.262  1.00 20.00           C  
ATOM    424  CD1 LEU A  97      92.657 -62.961  62.659  1.00 20.00           C  
ATOM    425  CD2 LEU A  97      92.324 -60.862  61.327  1.00 20.00           C  
ATOM    426  N   LEU A  98      94.474 -65.294  58.758  1.00 20.00           N  
ATOM    427  CA  LEU A  98      94.501 -66.746  58.608  1.00 20.00           C  
ATOM    428  C   LEU A  98      93.811 -67.428  59.803  1.00 20.00           C  
ATOM    429  O   LEU A  98      94.038 -67.039  60.955  1.00 20.00           O  
ATOM    430  CB  LEU A  98      95.971 -67.163  58.512  1.00 20.00           C  
ATOM    431  CG  LEU A  98      96.394 -68.323  57.625  1.00 20.00           C  
ATOM    432  CD1 LEU A  98      97.644 -67.964  56.834  1.00 20.00           C  
ATOM    433  CD2 LEU A  98      96.632 -69.510  58.519  1.00 20.00           C  
ATOM    434  N   PRO A  99      93.084 -68.528  59.558  1.00 20.00           N  
ATOM    435  CA  PRO A  99      92.349 -69.303  60.573  1.00 20.00           C  
ATOM    436  C   PRO A  99      93.028 -69.667  61.893  1.00 20.00           C  
ATOM    437  O   PRO A  99      92.359 -69.851  62.904  1.00 20.00           O  
ATOM    438  CB  PRO A  99      91.914 -70.548  59.805  1.00 20.00           C  
ATOM    439  CG  PRO A  99      93.034 -70.739  58.852  1.00 20.00           C  
ATOM    440  CD  PRO A  99      93.214 -69.331  58.330  1.00 20.00           C  
ATOM    441  N   SER A 100      94.355 -69.754  61.897  1.00 20.00           N  
ATOM    442  CA  SER A 100      95.085 -70.123  63.106  1.00 20.00           C  
ATOM    443  C   SER A 100      95.641 -68.960  63.931  1.00 20.00           C  
ATOM    444  O   SER A 100      96.050 -69.146  65.082  1.00 20.00           O  
ATOM    445  CB  SER A 100      96.204 -71.107  62.761  1.00 20.00           C  
ATOM    446  OG  SER A 100      96.437 -71.105  61.365  1.00 20.00           O  
ATOM    447  N   VAL A 101      95.680 -67.769  63.343  1.00 20.00           N  
ATOM    448  CA  VAL A 101      96.184 -66.601  64.053  1.00 20.00           C  
ATOM    449  C   VAL A 101      95.316 -66.395  65.278  1.00 20.00           C  
ATOM    450  O   VAL A 101      94.100 -66.217  65.172  1.00 20.00           O  
ATOM    451  CB  VAL A 101      96.120 -65.328  63.191  1.00 20.00           C  
ATOM    452  CG1 VAL A 101      96.543 -64.128  64.022  1.00 20.00           C  
ATOM    453  CG2 VAL A 101      97.011 -65.472  61.963  1.00 20.00           C  
ATOM    454  N   SER A 102      95.947 -66.452  66.441  1.00 20.00           N  
ATOM    455  CA  SER A 102      95.239 -66.272  67.693  1.00 20.00           C  
ATOM    456  C   SER A 102      95.914 -65.173  68.477  1.00 20.00           C  
ATOM    457  O   SER A 102      97.133 -65.171  68.668  1.00 20.00           O  
ATOM    458  CB  SER A 102      95.198 -67.568  68.508  1.00 20.00           C  
ATOM    459  OG  SER A 102      96.486 -68.151  68.635  1.00 20.00           O  
ATOM    460  N   GLY A 103      95.110 -64.195  68.851  1.00 20.00           N  
ATOM    461  CA  GLY A 103      95.597 -63.069  69.607  1.00 20.00           C  
ATOM    462  C   GLY A 103      94.789 -61.927  69.063  1.00 20.00           C  
ATOM    463  O   GLY A 103      93.897 -62.134  68.232  1.00 20.00           O  
ATOM    464  N   THR A 104      95.079 -60.726  69.523  1.00 20.00           N  
ATOM    465  CA  THR A 104      94.358 -59.572  69.050  1.00 20.00           C  
ATOM    466  C   THR A 104      95.142 -58.945  67.911  1.00 20.00           C  
ATOM    467  O   THR A 104      96.375 -58.950  67.909  1.00 20.00           O  
ATOM    468  CB  THR A 104      94.098 -58.596  70.194  1.00 20.00           C  
ATOM    469  OG1 THR A 104      95.203 -58.629  71.110  1.00 20.00           O  
ATOM    470  CG2 THR A 104      92.843 -59.007  70.944  1.00 20.00           C  
ATOM    471  N   VAL A 105      94.413 -58.529  66.888  1.00 20.00           N  
ATOM    472  CA  VAL A 105      94.990 -57.909  65.712  1.00 20.00           C  
ATOM    473  C   VAL A 105      94.155 -56.655  65.546  1.00 20.00           C  
ATOM    474  O   VAL A 105      92.925 -56.701  65.651  1.00 20.00           O  
ATOM    475  CB  VAL A 105      94.830 -58.805  64.451  1.00 20.00           C  
ATOM    476  CG1 VAL A 105      95.570 -58.210  63.262  1.00 20.00           C  
ATOM    477  CG2 VAL A 105      95.325 -60.201  64.734  1.00 20.00           C  
ATOM    478  N   LYS A 106      94.823 -55.529  65.338  1.00 20.00           N  
ATOM    479  CA  LYS A 106      94.128 -54.273  65.169  1.00 20.00           C  
ATOM    480  C   LYS A 106      94.730 -53.534  64.000  1.00 20.00           C  
ATOM    481  O   LYS A 106      95.920 -53.668  63.710  1.00 20.00           O  
ATOM    482  CB  LYS A 106      94.249 -53.423  66.428  1.00 20.00           C  
ATOM    483  CG  LYS A 106      93.852 -54.137  67.680  1.00 20.00           C  
ATOM    484  CD  LYS A 106      93.803 -53.181  68.822  1.00 20.00           C  
ATOM    485  CE  LYS A 106      93.277 -53.862  70.057  1.00 20.00           C  
ATOM    486  NZ  LYS A 106      92.888 -52.848  71.077  1.00 20.00           N  
ATOM    487  N   SER A 107      93.891 -52.779  63.309  1.00 20.00           N  
ATOM    488  CA  SER A 107      94.351 -52.001  62.191  1.00 20.00           C  
ATOM    489  C   SER A 107      93.466 -50.779  62.027  1.00 20.00           C  
ATOM    490  O   SER A 107      92.319 -50.758  62.470  1.00 20.00           O  
ATOM    491  CB  SER A 107      94.375 -52.844  60.919  1.00 20.00           C  
ATOM    492  OG  SER A 107      95.041 -52.156  59.881  1.00 20.00           O  
ATOM    493  N   CYS A 108      94.047 -49.734  61.460  1.00 20.00           N  
ATOM    494  CA  CYS A 108      93.358 -48.485  61.213  1.00 20.00           C  
ATOM    495  C   CYS A 108      94.140 -47.775  60.127  1.00 20.00           C  
ATOM    496  O   CYS A 108      95.333 -48.022  59.953  1.00 20.00           O  
ATOM    497  CB  CYS A 108      93.323 -47.641  62.483  1.00 20.00           C  
ATOM    498  SG  CYS A 108      94.899 -47.489  63.307  1.00 20.00           S  
ATOM    499  N   VAL A 109      93.458 -46.938  59.361  1.00 20.00           N  
ATOM    500  CA  VAL A 109      94.104 -46.197  58.297  1.00 20.00           C  
ATOM    501  C   VAL A 109      93.989 -44.765  58.722  1.00 20.00           C  
ATOM    502  O   VAL A 109      92.920 -44.167  58.626  1.00 20.00           O  
ATOM    503  CB  VAL A 109      93.393 -46.364  56.955  1.00 20.00           C  
ATOM    504  CG1 VAL A 109      94.117 -45.579  55.893  1.00 20.00           C  
ATOM    505  CG2 VAL A 109      93.347 -47.812  56.571  1.00 20.00           C  
ATOM    506  N   THR A 110      95.093 -44.224  59.211  1.00 20.00           N  
ATOM    507  CA  THR A 110      95.112 -42.862  59.691  1.00 20.00           C  
ATOM    508  C   THR A 110      96.360 -42.126  59.255  1.00 20.00           C  
ATOM    509  O   THR A 110      97.314 -42.746  58.809  1.00 20.00           O  
ATOM    510  CB  THR A 110      94.930 -42.850  61.216  1.00 20.00           C  
ATOM    511  OG1 THR A 110      93.607 -43.335  61.525  1.00 20.00           O  
ATOM    512  CG2 THR A 110      95.101 -41.448  61.763  1.00 20.00           C  
ATOM    513  N   GLU A 111      96.335 -40.802  59.341  1.00 20.00           N  
ATOM    514  CA  GLU A 111      97.462 -39.997  58.910  1.00 20.00           C  
ATOM    515  C   GLU A 111      98.804 -40.506  59.373  1.00 20.00           C  
ATOM    516  O   GLU A 111      98.938 -41.033  60.482  1.00 20.00           O  
ATOM    517  CB  GLU A 111      97.250 -38.543  59.295  1.00 20.00           C  
ATOM    518  CG  GLU A 111      96.120 -37.922  58.510  1.00 20.00           C  
ATOM    519  CD  GLU A 111      95.075 -37.282  59.402  1.00 20.00           C  
ATOM    520  OE1 GLU A 111      94.468 -38.013  60.232  1.00 20.00           O  
ATOM    521  OE2 GLU A 111      94.861 -36.048  59.270  1.00 20.00           O  
ATOM    522  N   THR A 112      99.779 -40.401  58.476  1.00 20.00           N  
ATOM    523  CA  THR A 112     101.125 -40.874  58.737  1.00 20.00           C  
ATOM    524  C   THR A 112     101.594 -40.337  60.078  1.00 20.00           C  
ATOM    525  O   THR A 112     101.612 -39.135  60.326  1.00 20.00           O  
ATOM    526  CB  THR A 112     102.066 -40.566  57.572  1.00 20.00           C  
ATOM    527  OG1 THR A 112     101.452 -40.994  56.341  1.00 20.00           O  
ATOM    528  CG2 THR A 112     103.359 -41.331  57.753  1.00 20.00           C  
ATOM    529  N   GLN A 113     101.934 -41.276  60.948  1.00 20.00           N  
ATOM    530  CA  GLN A 113     102.305 -41.003  62.324  1.00 20.00           C  
ATOM    531  C   GLN A 113     103.786 -40.926  62.641  1.00 20.00           C  
ATOM    532  O   GLN A 113     104.630 -41.457  61.918  1.00 20.00           O  
ATOM    533  CB  GLN A 113     101.643 -42.056  63.218  1.00 20.00           C  
ATOM    534  CG  GLN A 113     100.976 -41.513  64.477  1.00 20.00           C  
ATOM    535  CD  GLN A 113      99.826 -40.538  64.194  1.00 20.00           C  
ATOM    536  OE1 GLN A 113      99.259 -39.963  65.120  1.00 20.00           O  
ATOM    537  NE2 GLN A 113      99.494 -40.351  62.923  1.00 20.00           N  
ATOM    538  N   THR A 114     104.080 -40.291  63.766  1.00 20.00           N  
ATOM    539  CA  THR A 114     105.446 -40.133  64.229  1.00 20.00           C  
ATOM    540  C   THR A 114     105.792 -41.336  65.096  1.00 20.00           C  
ATOM    541  O   THR A 114     106.891 -41.883  65.025  1.00 20.00           O  
ATOM    542  CB  THR A 114     105.594 -38.858  65.079  1.00 20.00           C  
ATOM    543  OG1 THR A 114     104.926 -37.766  64.428  1.00 20.00           O  
ATOM    544  CG2 THR A 114     107.065 -38.511  65.254  1.00 20.00           C  
ATOM    545  N   THR A 115     104.822 -41.751  65.897  1.00 20.00           N  
ATOM    546  CA  THR A 115     104.990 -42.874  66.795  1.00 20.00           C  
ATOM    547  C   THR A 115     103.839 -43.842  66.533  1.00 20.00           C  
ATOM    548  O   THR A 115     102.817 -43.807  67.210  1.00 20.00           O  
ATOM    549  CB  THR A 115     104.973 -42.388  68.255  1.00 20.00           C  
ATOM    550  OG1 THR A 115     105.506 -41.055  68.313  1.00 20.00           O  
ATOM    551  CG2 THR A 115     105.817 -43.301  69.127  1.00 20.00           C  
ATOM    552  N   ALA A 116     104.015 -44.655  65.495  1.00 20.00           N  
ATOM    553  CA  ALA A 116     103.047 -45.652  65.027  1.00 20.00           C  
ATOM    554  C   ALA A 116     101.871 -46.039  65.926  1.00 20.00           C  
ATOM    555  O   ALA A 116     100.718 -45.924  65.522  1.00 20.00           O  
ATOM    556  CB  ALA A 116     103.775 -46.895  64.553  1.00 20.00           C  
ATOM    557  N   ALA A 117     102.160 -46.467  67.149  1.00 20.00           N  
ATOM    558  CA  ALA A 117     101.118 -46.875  68.082  1.00 20.00           C  
ATOM    559  C   ALA A 117     100.042 -45.819  68.333  1.00 20.00           C  
ATOM    560  O   ALA A 117      98.902 -46.153  68.631  1.00 20.00           O  
ATOM    561  CB  ALA A 117     101.729 -47.298  69.384  1.00 20.00           C  
ATOM    562  N   ALA A 118     100.413 -44.553  68.221  1.00 20.00           N  
ATOM    563  CA  ALA A 118      99.493 -43.448  68.424  1.00 20.00           C  
ATOM    564  C   ALA A 118      98.350 -43.449  67.413  1.00 20.00           C  
ATOM    565  O   ALA A 118      97.286 -42.893  67.673  1.00 20.00           O  
ATOM    566  CB  ALA A 118     100.239 -42.139  68.372  1.00 20.00           C  
ATOM    567  N   SER A 119      98.556 -44.103  66.277  1.00 20.00           N  
ATOM    568  CA  SER A 119      97.535 -44.181  65.249  1.00 20.00           C  
ATOM    569  C   SER A 119      96.210 -44.563  65.895  1.00 20.00           C  
ATOM    570  O   SER A 119      95.185 -43.934  65.650  1.00 20.00           O  
ATOM    571  CB  SER A 119      97.909 -45.242  64.221  1.00 20.00           C  
ATOM    572  OG  SER A 119      98.031 -46.522  64.826  1.00 20.00           O  
ATOM    573  N   PHE A 120      96.264 -45.555  66.772  1.00 20.00           N  
ATOM    574  CA  PHE A 120      95.087 -46.059  67.455  1.00 20.00           C  
ATOM    575  C   PHE A 120      94.362 -45.081  68.374  1.00 20.00           C  
ATOM    576  O   PHE A 120      93.161 -45.207  68.605  1.00 20.00           O  
ATOM    577  CB  PHE A 120      95.433 -47.349  68.192  1.00 20.00           C  
ATOM    578  CG  PHE A 120      95.820 -48.462  67.277  1.00 20.00           C  
ATOM    579  CD1 PHE A 120      94.850 -49.223  66.642  1.00 20.00           C  
ATOM    580  CD2 PHE A 120      97.153 -48.731  67.013  1.00 20.00           C  
ATOM    581  CE1 PHE A 120      95.200 -50.213  65.738  1.00 20.00           C  
ATOM    582  CE2 PHE A 120      97.513 -49.719  66.110  1.00 20.00           C  
ATOM    583  CZ  PHE A 120      96.534 -50.468  65.479  1.00 20.00           C  
ATOM    584  N   GLN A 121      95.080 -44.092  68.882  1.00 20.00           N  
ATOM    585  CA  GLN A 121      94.480 -43.099  69.759  1.00 20.00           C  
ATOM    586  C   GLN A 121      93.822 -41.997  68.950  1.00 20.00           C  
ATOM    587  O   GLN A 121      93.094 -41.167  69.487  1.00 20.00           O  
ATOM    588  CB  GLN A 121      95.549 -42.483  70.645  1.00 20.00           C  
ATOM    589  CG  GLN A 121      96.342 -43.487  71.433  1.00 20.00           C  
ATOM    590  CD  GLN A 121      97.463 -42.839  72.199  1.00 20.00           C  
ATOM    591  OE1 GLN A 121      98.103 -41.902  71.718  1.00 20.00           O  
ATOM    592  NE2 GLN A 121      97.714 -43.338  73.395  1.00 20.00           N  
ATOM    593  N   VAL A 122      94.086 -41.996  67.652  1.00 20.00           N  
ATOM    594  CA  VAL A 122      93.558 -40.983  66.759  1.00 20.00           C  
ATOM    595  C   VAL A 122      92.565 -41.553  65.752  1.00 20.00           C  
ATOM    596  O   VAL A 122      91.619 -40.880  65.352  1.00 20.00           O  
ATOM    597  CB  VAL A 122      94.715 -40.301  66.014  1.00 20.00           C  
ATOM    598  CG1 VAL A 122      94.191 -39.257  65.043  1.00 20.00           C  
ATOM    599  CG2 VAL A 122      95.673 -39.680  67.013  1.00 20.00           C  
ATOM    600  N   ALA A 123      92.780 -42.800  65.359  1.00 20.00           N  
ATOM    601  CA  ALA A 123      91.939 -43.491  64.386  1.00 20.00           C  
ATOM    602  C   ALA A 123      90.444 -43.334  64.609  1.00 20.00           C  
ATOM    603  O   ALA A 123      89.918 -43.737  65.648  1.00 20.00           O  
ATOM    604  CB  ALA A 123      92.311 -44.965  64.337  1.00 20.00           C  
ATOM    605  N   LEU A 124      89.768 -42.781  63.601  1.00 20.00           N  
ATOM    606  CA  LEU A 124      88.325 -42.558  63.649  1.00 20.00           C  
ATOM    607  C   LEU A 124      87.559 -43.868  63.614  1.00 20.00           C  
ATOM    608  O   LEU A 124      86.344 -43.886  63.786  1.00 20.00           O  
ATOM    609  CB  LEU A 124      87.887 -41.665  62.496  1.00 20.00           C  
ATOM    610  CG  LEU A 124      88.571 -40.300  62.506  1.00 20.00           C  
ATOM    611  CD1 LEU A 124      87.904 -39.360  61.520  1.00 20.00           C  
ATOM    612  CD2 LEU A 124      88.499 -39.730  63.895  1.00 20.00           C  
ATOM    613  N   ALA A 125      88.286 -44.952  63.356  1.00 20.00           N  
ATOM    614  CA  ALA A 125      87.739 -46.303  63.298  1.00 20.00           C  
ATOM    615  C   ALA A 125      88.898 -47.295  63.277  1.00 20.00           C  
ATOM    616  O   ALA A 125      89.899 -47.080  62.598  1.00 20.00           O  
ATOM    617  CB  ALA A 125      86.882 -46.479  62.066  1.00 20.00           C  
ATOM    618  N   VAL A 126      88.763 -48.365  64.048  1.00 20.00           N  
ATOM    619  CA  VAL A 126      89.795 -49.386  64.141  1.00 20.00           C  
ATOM    620  C   VAL A 126      89.142 -50.745  63.941  1.00 20.00           C  
ATOM    621  O   VAL A 126      87.995 -50.937  64.334  1.00 20.00           O  
ATOM    622  CB  VAL A 126      90.450 -49.379  65.532  1.00 20.00           C  
ATOM    623  CG1 VAL A 126      91.479 -50.479  65.641  1.00 20.00           C  
ATOM    624  CG2 VAL A 126      91.075 -48.035  65.817  1.00 20.00           C  
ATOM    625  N   ALA A 127      89.877 -51.684  63.352  1.00 20.00           N  
ATOM    626  CA  ALA A 127      89.370 -53.028  63.111  1.00 20.00           C  
ATOM    627  C   ALA A 127      89.996 -53.986  64.109  1.00 20.00           C  
ATOM    628  O   ALA A 127      91.218 -54.065  64.218  1.00 20.00           O  
ATOM    629  CB  ALA A 127      89.674 -53.463  61.690  1.00 20.00           C  
ATOM    630  N   ASP A 128      89.144 -54.668  64.866  1.00 20.00           N  
ATOM    631  CA  ASP A 128      89.558 -55.620  65.891  1.00 20.00           C  
ATOM    632  C   ASP A 128      89.054 -56.980  65.467  1.00 20.00           C  
ATOM    633  O   ASP A 128      88.205 -57.093  64.584  1.00 20.00           O  
ATOM    634  CB  ASP A 128      88.891 -55.259  67.217  1.00 20.00           C  
ATOM    635  CG  ASP A 128      89.866 -55.181  68.366  1.00 20.00           C  
ATOM    636  OD1 ASP A 128      90.906 -55.877  68.319  1.00 20.00           O  
ATOM    637  OD2 ASP A 128      89.588 -54.425  69.335  1.00 20.00           O  
ATOM    638  N   ASN A 129      89.571 -58.026  66.087  1.00 20.00           N  
ATOM    639  CA  ASN A 129      89.109 -59.365  65.762  1.00 20.00           C  
ATOM    640  C   ASN A 129      88.350 -59.858  66.984  1.00 20.00           C  
ATOM    641  O   ASN A 129      87.578 -60.825  66.924  1.00 20.00           O  
ATOM    642  CB  ASN A 129      90.262 -60.295  65.361  1.00 20.00           C  
ATOM    643  CG  ASN A 129      91.443 -60.190  66.287  1.00 20.00           C  
ATOM    644  OD1 ASN A 129      91.562 -59.241  67.059  1.00 20.00           O  
ATOM    645  ND2 ASN A 129      92.323 -61.166  66.215  1.00 20.00           N  
ATOM    646  N   SER A 130      88.512 -59.112  68.070  1.00 20.00           N  
ATOM    647  CA  SER A 130      87.847 -59.400  69.322  1.00 20.00           C  
ATOM    648  C   SER A 130      86.388 -58.955  69.234  1.00 20.00           C  
ATOM    649  O   SER A 130      85.586 -59.269  70.113  1.00 20.00           O  
ATOM    650  CB  SER A 130      88.551 -58.653  70.456  1.00 20.00           C  
ATOM    651  OG  SER A 130      88.656 -57.271  70.164  1.00 20.00           O  
ATOM    652  N   LYS A 131      86.047 -58.241  68.163  1.00 20.00           N  
ATOM    653  CA  LYS A 131      84.684 -57.745  67.971  1.00 20.00           C  
ATOM    654  C   LYS A 131      83.958 -58.505  66.869  1.00 20.00           C  
ATOM    655  O   LYS A 131      84.591 -59.036  65.954  1.00 20.00           O  
ATOM    656  CB  LYS A 131      84.706 -56.252  67.637  1.00 20.00           C  
ATOM    657  CG  LYS A 131      85.577 -55.414  68.562  1.00 20.00           C  
ATOM    658  CD  LYS A 131      84.997 -55.269  69.964  1.00 20.00           C  
ATOM    659  CE  LYS A 131      85.970 -54.517  70.888  1.00 20.00           C  
ATOM    660  NZ  LYS A 131      85.259 -53.683  71.907  1.00 20.00           N  
ATOM    661  N   ASP A 132      82.634 -58.556  66.970  1.00 20.00           N  
ATOM    662  CA  ASP A 132      81.781 -59.250  65.997  1.00 20.00           C  
ATOM    663  C   ASP A 132      82.078 -58.906  64.538  1.00 20.00           C  
ATOM    664  O   ASP A 132      81.918 -59.759  63.650  1.00 20.00           O  
ATOM    665  CB  ASP A 132      80.295 -59.006  66.310  1.00 20.00           C  
ATOM    666  CG  ASP A 132      79.658 -60.165  67.101  1.00 20.00           C  
ATOM    667  OD1 ASP A 132      80.389 -60.883  67.835  1.00 20.00           O  
ATOM    668  OD2 ASP A 132      78.430 -60.387  66.968  1.00 20.00           O  
ATOM    669  N   VAL A 133      82.574 -57.686  64.315  1.00 20.00           N  
ATOM    670  CA  VAL A 133      82.913 -57.197  62.971  1.00 20.00           C  
ATOM    671  C   VAL A 133      84.399 -56.786  62.899  1.00 20.00           C  
ATOM    672  O   VAL A 133      84.915 -56.098  63.795  1.00 20.00           O  
ATOM    673  CB  VAL A 133      82.002 -55.993  62.564  1.00 20.00           C  
ATOM    674  CG1 VAL A 133      82.034 -55.776  61.037  1.00 20.00           C  
ATOM    675  CG2 VAL A 133      80.567 -56.207  63.068  1.00 20.00           C  
ATOM    676  N   VAL A 134      85.059 -57.171  61.807  1.00 20.00           N  
ATOM    677  CA  VAL A 134      86.487 -56.885  61.615  1.00 20.00           C  
ATOM    678  C   VAL A 134      86.738 -55.810  60.558  1.00 20.00           C  
ATOM    679  O   VAL A 134      87.656 -55.930  59.742  1.00 20.00           O  
ATOM    680  CB  VAL A 134      87.250 -58.162  61.191  1.00 20.00           C  
ATOM    681  CG1 VAL A 134      88.736 -58.004  61.442  1.00 20.00           C  
ATOM    682  CG2 VAL A 134      86.701 -59.372  61.924  1.00 20.00           C  
ATOM    683  N   ALA A 135      85.945 -54.749  60.588  1.00 20.00           N  
ATOM    684  CA  ALA A 135      86.091 -53.690  59.610  1.00 20.00           C  
ATOM    685  C   ALA A 135      86.309 -52.325  60.223  1.00 20.00           C  
ATOM    686  O   ALA A 135      86.169 -52.138  61.425  1.00 20.00           O  
ATOM    687  CB  ALA A 135      84.879 -53.659  58.704  1.00 20.00           C  
ATOM    688  N   ALA A 136      86.652 -51.377  59.366  1.00 20.00           N  
ATOM    689  CA  ALA A 136      86.865 -50.000  59.749  1.00 20.00           C  
ATOM    690  C   ALA A 136      86.213 -49.279  58.576  1.00 20.00           C  
ATOM    691  O   ALA A 136      86.586 -49.501  57.436  1.00 20.00           O  
ATOM    692  CB  ALA A 136      88.349 -49.683  59.811  1.00 20.00           C  
ATOM    693  N   MET A 137      85.167 -48.510  58.847  1.00 20.00           N  
ATOM    694  CA  MET A 137      84.487 -47.814  57.780  1.00 20.00           C  
ATOM    695  C   MET A 137      84.845 -46.378  57.925  1.00 20.00           C  
ATOM    696  O   MET A 137      84.828 -45.815  59.025  1.00 20.00           O  
ATOM    697  CB  MET A 137      82.974 -48.021  57.811  1.00 20.00           C  
ATOM    698  CG  MET A 137      82.411 -48.735  56.568  1.00 20.00           C  
ATOM    699  SD  MET A 137      82.579 -47.824  54.983  1.00 20.00           S  
ATOM    700  CE  MET A 137      81.037 -48.274  54.153  1.00 20.00           C  
ATOM    701  N   TYR A 138      85.217 -45.761  56.818  1.00 20.00           N  
ATOM    702  CA  TYR A 138      85.561 -44.378  56.973  1.00 20.00           C  
ATOM    703  C   TYR A 138      84.628 -43.405  56.350  1.00 20.00           C  
ATOM    704  O   TYR A 138      84.996 -42.774  55.369  1.00 20.00           O  
ATOM    705  CB  TYR A 138      87.018 -44.155  56.592  1.00 20.00           C  
ATOM    706  CG  TYR A 138      87.935 -44.857  57.547  1.00 20.00           C  
ATOM    707  CD1 TYR A 138      88.343 -44.259  58.735  1.00 20.00           C  
ATOM    708  CD2 TYR A 138      88.412 -46.120  57.254  1.00 20.00           C  
ATOM    709  CE1 TYR A 138      89.216 -44.910  59.602  1.00 20.00           C  
ATOM    710  CE2 TYR A 138      89.279 -46.776  58.107  1.00 20.00           C  
ATOM    711  CZ  TYR A 138      89.682 -46.170  59.271  1.00 20.00           C  
ATOM    712  OH  TYR A 138      90.593 -46.824  60.060  1.00 20.00           O  
ATOM    713  N   PRO A 139      83.355 -43.391  56.744  1.00 20.00           N  
ATOM    714  CA  PRO A 139      82.623 -42.360  56.043  1.00 20.00           C  
ATOM    715  C   PRO A 139      83.243 -40.968  56.254  1.00 20.00           C  
ATOM    716  O   PRO A 139      84.152 -40.946  57.005  1.00 20.00           O  
ATOM    717  CB  PRO A 139      81.273 -42.369  56.676  1.00 20.00           C  
ATOM    718  CG  PRO A 139      81.082 -43.763  57.180  1.00 20.00           C  
ATOM    719  CD  PRO A 139      82.433 -44.345  57.461  1.00 20.00           C  
ATOM    720  N   GLU A 140      82.465 -39.935  56.054  1.00 20.00           N  
ATOM    721  CA  GLU A 140      83.001 -38.540  56.017  1.00 20.00           C  
ATOM    722  C   GLU A 140      84.497 -38.094  56.329  1.00 20.00           C  
ATOM    723  O   GLU A 140      84.845 -36.967  55.992  1.00 20.00           O  
ATOM    724  CB  GLU A 140      81.931 -37.620  56.568  1.00 20.00           C  
ATOM    725  CG  GLU A 140      80.894 -37.527  55.423  1.00 20.00           C  
ATOM    726  CD  GLU A 140      80.264 -36.160  55.240  1.00 20.00           C  
ATOM    727  OE1 GLU A 140      80.640 -35.227  55.997  1.00 20.00           O  
ATOM    728  OE2 GLU A 140      79.404 -35.994  54.325  1.00 20.00           O  
ATOM    729  N   ALA A 141      85.367 -39.016  56.647  1.00 20.00           N  
ATOM    730  CA  ALA A 141      86.741 -38.755  56.994  1.00 20.00           C  
ATOM    731  C   ALA A 141      87.783 -38.490  55.885  1.00 20.00           C  
ATOM    732  O   ALA A 141      88.784 -37.863  56.179  1.00 20.00           O  
ATOM    733  CB  ALA A 141      87.260 -39.821  57.924  1.00 20.00           C  
ATOM    734  N   PHE A 142      87.612 -38.987  54.660  1.00 20.00           N  
ATOM    735  CA  PHE A 142      88.612 -38.735  53.613  1.00 20.00           C  
ATOM    736  C   PHE A 142      87.920 -38.268  52.337  1.00 20.00           C  
ATOM    737  O   PHE A 142      88.454 -38.405  51.228  1.00 20.00           O  
ATOM    738  CB  PHE A 142      89.422 -39.994  53.270  1.00 20.00           C  
ATOM    739  CG  PHE A 142      90.189 -40.579  54.412  1.00 20.00           C  
ATOM    740  CD1 PHE A 142      90.917 -39.773  55.260  1.00 20.00           C  
ATOM    741  CD2 PHE A 142      90.196 -41.957  54.630  1.00 20.00           C  
ATOM    742  CE1 PHE A 142      91.654 -40.317  56.306  1.00 20.00           C  
ATOM    743  CE2 PHE A 142      90.927 -42.512  55.670  1.00 20.00           C  
ATOM    744  CZ  PHE A 142      91.652 -41.690  56.510  1.00 20.00           C  
ATOM    745  N   LYS A 143      86.749 -37.672  52.514  1.00 20.00           N  
ATOM    746  CA  LYS A 143      85.921 -37.251  51.398  1.00 20.00           C  
ATOM    747  C   LYS A 143      86.475 -36.428  50.229  1.00 20.00           C  
ATOM    748  O   LYS A 143      86.110 -36.680  49.080  1.00 20.00           O  
ATOM    749  CB  LYS A 143      84.604 -36.655  51.915  1.00 20.00           C  
ATOM    750  CG  LYS A 143      83.392 -37.127  51.116  1.00 20.00           C  
ATOM    751  CD  LYS A 143      82.076 -36.748  51.762  1.00 20.00           C  
ATOM    752  CE  LYS A 143      81.106 -36.193  50.718  1.00 20.00           C  
ATOM    753  NZ  LYS A 143      79.808 -35.674  51.282  1.00 20.00           N  
ATOM    754  N   GLY A 144      87.364 -35.474  50.481  1.00 20.00           N  
ATOM    755  CA  GLY A 144      87.853 -34.661  49.370  1.00 20.00           C  
ATOM    756  C   GLY A 144      89.235 -34.934  48.815  1.00 20.00           C  
ATOM    757  O   GLY A 144      89.690 -34.244  47.904  1.00 20.00           O  
ATOM    758  N   ILE A 145      89.866 -35.980  49.323  1.00 20.00           N  
ATOM    759  CA  ILE A 145      91.216 -36.354  48.951  1.00 20.00           C  
ATOM    760  C   ILE A 145      91.366 -36.893  47.531  1.00 20.00           C  
ATOM    761  O   ILE A 145      90.408 -37.332  46.902  1.00 20.00           O  
ATOM    762  CB  ILE A 145      91.763 -37.348  50.007  1.00 20.00           C  
ATOM    763  CG1 ILE A 145      91.884 -36.621  51.342  1.00 20.00           C  
ATOM    764  CG2 ILE A 145      93.099 -37.924  49.613  1.00 20.00           C  
ATOM    765  CD1 ILE A 145      92.022 -37.523  52.537  1.00 20.00           C  
ATOM    766  N   THR A 146      92.581 -36.762  47.020  1.00 20.00           N  
ATOM    767  CA  THR A 146      92.978 -37.225  45.697  1.00 20.00           C  
ATOM    768  C   THR A 146      93.601 -38.594  45.946  1.00 20.00           C  
ATOM    769  O   THR A 146      94.256 -38.783  46.969  1.00 20.00           O  
ATOM    770  CB  THR A 146      94.067 -36.280  45.157  1.00 20.00           C  
ATOM    771  OG1 THR A 146      93.518 -34.978  44.954  1.00 20.00           O  
ATOM    772  CG2 THR A 146      94.638 -36.746  43.886  1.00 20.00           C  
ATOM    773  N   LEU A 147      93.419 -39.544  45.028  1.00 20.00           N  
ATOM    774  CA  LEU A 147      94.008 -40.873  45.197  1.00 20.00           C  
ATOM    775  C   LEU A 147      95.488 -40.705  45.509  1.00 20.00           C  
ATOM    776  O   LEU A 147      96.041 -41.391  46.366  1.00 20.00           O  
ATOM    777  CB  LEU A 147      93.828 -41.725  43.939  1.00 20.00           C  
ATOM    778  CG  LEU A 147      92.473 -42.414  43.790  1.00 20.00           C  
ATOM    779  CD1 LEU A 147      92.412 -43.141  42.462  1.00 20.00           C  
ATOM    780  CD2 LEU A 147      92.255 -43.374  44.948  1.00 20.00           C  
ATOM    781  N   GLU A 148      96.083 -39.707  44.865  1.00 20.00           N  
ATOM    782  CA  GLU A 148      97.483 -39.360  45.038  1.00 20.00           C  
ATOM    783  C   GLU A 148      97.768 -39.009  46.498  1.00 20.00           C  
ATOM    784  O   GLU A 148      98.745 -39.486  47.074  1.00 20.00           O  
ATOM    785  CB  GLU A 148      97.819 -38.176  44.143  1.00 20.00           C  
ATOM    786  CG  GLU A 148      99.299 -37.922  43.972  1.00 20.00           C  
ATOM    787  CD  GLU A 148      99.573 -36.843  42.947  1.00 20.00           C  
ATOM    788  OE1 GLU A 148      99.448 -37.157  41.749  1.00 20.00           O  
ATOM    789  OE2 GLU A 148      99.880 -35.694  43.347  1.00 20.00           O  
ATOM    790  N   GLN A 149      96.904 -38.185  47.094  1.00 20.00           N  
ATOM    791  CA  GLN A 149      97.050 -37.782  48.493  1.00 20.00           C  
ATOM    792  C   GLN A 149      96.820 -38.950  49.438  1.00 20.00           C  
ATOM    793  O   GLN A 149      97.439 -39.024  50.489  1.00 20.00           O  
ATOM    794  CB  GLN A 149      96.072 -36.672  48.844  1.00 20.00           C  
ATOM    795  CG  GLN A 149      96.283 -35.388  48.116  1.00 20.00           C  
ATOM    796  CD  GLN A 149      95.169 -34.426  48.404  1.00 20.00           C  
ATOM    797  OE1 GLN A 149      94.991 -34.002  49.524  1.00 20.00           O  
ATOM    798  NE2 GLN A 149      94.401 -34.118  47.394  1.00 20.00           N  
ATOM    799  N   LEU A 150      95.911 -39.849  49.072  1.00 20.00           N  
ATOM    800  CA  LEU A 150      95.626 -41.020  49.897  1.00 20.00           C  
ATOM    801  C   LEU A 150      96.939 -41.780  50.052  1.00 20.00           C  
ATOM    802  O   LEU A 150      97.300 -42.194  51.148  1.00 20.00           O  
ATOM    803  CB  LEU A 150      94.582 -41.927  49.227  1.00 20.00           C  
ATOM    804  CG  LEU A 150      94.096 -43.132  50.036  1.00 20.00           C  
ATOM    805  CD1 LEU A 150      93.152 -42.668  51.120  1.00 20.00           C  
ATOM    806  CD2 LEU A 150      93.403 -44.115  49.136  1.00 20.00           C  
ATOM    807  N   ALA A 151      97.667 -41.897  48.943  1.00 20.00           N  
ATOM    808  CA  ALA A 151      98.948 -42.589  48.903  1.00 20.00           C  
ATOM    809  C   ALA A 151     100.118 -41.810  49.511  1.00 20.00           C  
ATOM    810  O   ALA A 151     101.218 -42.346  49.628  1.00 20.00           O  
ATOM    811  CB  ALA A 151      99.273 -42.984  47.473  1.00 20.00           C  
ATOM    812  N   ALA A 152      99.887 -40.569  49.927  1.00 20.00           N  
ATOM    813  CA  ALA A 152     100.955 -39.765  50.501  1.00 20.00           C  
ATOM    814  C   ALA A 152     100.675 -39.308  51.924  1.00 20.00           C  
ATOM    815  O   ALA A 152     101.476 -39.542  52.828  1.00 20.00           O  
ATOM    816  CB  ALA A 152     101.239 -38.563  49.613  1.00 20.00           C  
ATOM    817  N   ASP A 153      99.530 -38.670  52.116  1.00 20.00           N  
ATOM    818  CA  ASP A 153      99.138 -38.141  53.414  1.00 20.00           C  
ATOM    819  C   ASP A 153      98.833 -39.116  54.551  1.00 20.00           C  
ATOM    820  O   ASP A 153      99.089 -38.796  55.719  1.00 20.00           O  
ATOM    821  CB  ASP A 153      98.023 -37.111  53.236  1.00 20.00           C  
ATOM    822  CG  ASP A 153      98.503 -35.860  52.524  1.00 20.00           C  
ATOM    823  OD1 ASP A 153      99.611 -35.913  51.940  1.00 20.00           O  
ATOM    824  OD2 ASP A 153      97.815 -34.818  52.544  1.00 20.00           O  
ATOM    825  N   LEU A 154      98.359 -40.318  54.233  1.00 20.00           N  
ATOM    826  CA  LEU A 154      98.049 -41.297  55.276  1.00 20.00           C  
ATOM    827  C   LEU A 154      98.640 -42.696  55.082  1.00 20.00           C  
ATOM    828  O   LEU A 154      99.026 -43.068  53.978  1.00 20.00           O  
ATOM    829  CB  LEU A 154      96.535 -41.376  55.498  1.00 20.00           C  
ATOM    830  CG  LEU A 154      95.637 -41.496  54.264  1.00 20.00           C  
ATOM    831  CD1 LEU A 154      94.667 -42.616  54.444  1.00 20.00           C  
ATOM    832  CD2 LEU A 154      94.902 -40.218  54.003  1.00 20.00           C  
ATOM    833  N   THR A 155      98.729 -43.450  56.180  1.00 20.00           N  
ATOM    834  CA  THR A 155      99.268 -44.819  56.180  1.00 20.00           C  
ATOM    835  C   THR A 155      98.404 -45.854  56.927  1.00 20.00           C  
ATOM    836  O   THR A 155      97.418 -45.504  57.580  1.00 20.00           O  
ATOM    837  CB  THR A 155     100.732 -44.891  56.724  1.00 20.00           C  
ATOM    838  OG1 THR A 155     100.881 -44.074  57.890  1.00 20.00           O  
ATOM    839  CG2 THR A 155     101.719 -44.442  55.663  1.00 20.00           C  
ATOM    840  N   ILE A 156      98.748 -47.133  56.765  1.00 20.00           N  
ATOM    841  CA  ILE A 156      98.035 -48.240  57.404  1.00 20.00           C  
ATOM    842  C   ILE A 156      98.914 -48.787  58.522  1.00 20.00           C  
ATOM    843  O   ILE A 156     100.113 -48.937  58.335  1.00 20.00           O  
ATOM    844  CB  ILE A 156      97.752 -49.395  56.388  1.00 20.00           C  
ATOM    845  CG1 ILE A 156      96.730 -48.959  55.337  1.00 20.00           C  
ATOM    846  CG2 ILE A 156      97.248 -50.629  57.101  1.00 20.00           C  
ATOM    847  CD1 ILE A 156      96.452 -50.003  54.271  1.00 20.00           C  
ATOM    848  N   TYR A 157      98.331 -49.058  59.686  1.00 20.00           N  
ATOM    849  CA  TYR A 157      99.093 -49.605  60.809  1.00 20.00           C  
ATOM    850  C   TYR A 157      98.495 -50.918  61.283  1.00 20.00           C  
ATOM    851  O   TYR A 157      97.273 -51.068  61.316  1.00 20.00           O  
ATOM    852  CB  TYR A 157      99.152 -48.617  61.975  1.00 20.00           C  
ATOM    853  CG  TYR A 157      99.883 -47.344  61.651  1.00 20.00           C  
ATOM    854  CD1 TYR A 157     101.271 -47.309  61.595  1.00 20.00           C  
ATOM    855  CD2 TYR A 157      99.189 -46.188  61.358  1.00 20.00           C  
ATOM    856  CE1 TYR A 157     101.943 -46.152  61.258  1.00 20.00           C  
ATOM    857  CE2 TYR A 157      99.849 -45.029  61.024  1.00 20.00           C  
ATOM    858  CZ  TYR A 157     101.228 -45.019  60.968  1.00 20.00           C  
ATOM    859  OH  TYR A 157     101.883 -43.868  60.608  1.00 20.00           O  
ATOM    860  N   LEU A 158      99.358 -51.839  61.706  1.00 20.00           N  
ATOM    861  CA  LEU A 158      98.911 -53.153  62.149  1.00 20.00           C  
ATOM    862  C   LEU A 158      99.563 -53.611  63.452  1.00 20.00           C  
ATOM    863  O   LEU A 158     100.783 -53.647  63.574  1.00 20.00           O  
ATOM    864  CB  LEU A 158      99.189 -54.172  61.039  1.00 20.00           C  
ATOM    865  CG  LEU A 158      98.215 -55.315  60.748  1.00 20.00           C  
ATOM    866  CD1 LEU A 158      98.531 -55.873  59.382  1.00 20.00           C  
ATOM    867  CD2 LEU A 158      98.309 -56.398  61.790  1.00 20.00           C  
ATOM    868  N   TYR A 159      98.730 -53.948  64.428  1.00 20.00           N  
ATOM    869  CA  TYR A 159      99.197 -54.426  65.720  1.00 20.00           C  
ATOM    870  C   TYR A 159      98.732 -55.862  65.878  1.00 20.00           C  
ATOM    871  O   TYR A 159      97.683 -56.254  65.361  1.00 20.00           O  
ATOM    872  CB  TYR A 159      98.613 -53.579  66.859  1.00 20.00           C  
ATOM    873  CG  TYR A 159      98.906 -54.104  68.255  1.00 20.00           C  
ATOM    874  CD1 TYR A 159      98.089 -55.071  68.855  1.00 20.00           C  
ATOM    875  CD2 TYR A 159      99.993 -53.634  68.976  1.00 20.00           C  
ATOM    876  CE1 TYR A 159      98.355 -55.556  70.143  1.00 20.00           C  
ATOM    877  CE2 TYR A 159     100.266 -54.107  70.266  1.00 20.00           C  
ATOM    878  CZ  TYR A 159      99.446 -55.068  70.843  1.00 20.00           C  
ATOM    879  OH  TYR A 159      99.721 -55.522  72.119  1.00 20.00           O  
ATOM    880  N   SER A 160      99.518 -56.636  66.610  1.00 20.00           N  
ATOM    881  CA  SER A 160      99.209 -58.025  66.894  1.00 20.00           C  
ATOM    882  C   SER A 160      99.916 -58.305  68.209  1.00 20.00           C  
ATOM    883  O   SER A 160     101.049 -57.868  68.422  1.00 20.00           O  
ATOM    884  CB  SER A 160      99.711 -58.947  65.777  1.00 20.00           C  
ATOM    885  OG  SER A 160     101.092 -58.747  65.521  1.00 20.00           O  
ATOM    886  N   SER A 161      99.185 -58.897  69.142  1.00 20.00           N  
ATOM    887  CA  SER A 161      99.736 -59.221  70.446  1.00 20.00           C  
ATOM    888  C   SER A 161     100.750 -60.341  70.287  1.00 20.00           C  
ATOM    889  O   SER A 161     101.679 -60.464  71.079  1.00 20.00           O  
ATOM    890  CB  SER A 161      98.616 -59.651  71.387  1.00 20.00           C  
ATOM    891  OG  SER A 161      97.727 -60.538  70.726  1.00 20.00           O  
ATOM    892  N   ALA A 162     100.555 -61.148  69.250  1.00 20.00           N  
ATOM    893  CA  ALA A 162     101.431 -62.267  68.958  1.00 20.00           C  
ATOM    894  C   ALA A 162     102.281 -61.932  67.741  1.00 20.00           C  
ATOM    895  O   ALA A 162     101.915 -61.076  66.936  1.00 20.00           O  
ATOM    896  CB  ALA A 162     100.609 -63.520  68.702  1.00 20.00           C  
ATOM    897  N   ALA A 163     103.420 -62.601  67.617  1.00 20.00           N  
ATOM    898  CA  ALA A 163     104.314 -62.365  66.499  1.00 20.00           C  
ATOM    899  C   ALA A 163     103.720 -62.970  65.236  1.00 20.00           C  
ATOM    900  O   ALA A 163     103.078 -64.025  65.281  1.00 20.00           O  
ATOM    901  CB  ALA A 163     105.677 -62.938  66.788  1.00 20.00           C  
ATOM    902  N   LEU A 164     103.932 -62.289  64.115  1.00 20.00           N  
ATOM    903  CA  LEU A 164     103.394 -62.723  62.840  1.00 20.00           C  
ATOM    904  C   LEU A 164     104.419 -63.108  61.804  1.00 20.00           C  
ATOM    905  O   LEU A 164     105.559 -62.639  61.815  1.00 20.00           O  
ATOM    906  CB  LEU A 164     102.504 -61.634  62.247  1.00 20.00           C  
ATOM    907  CG  LEU A 164     101.231 -61.337  63.022  1.00 20.00           C  
ATOM    908  CD1 LEU A 164     100.454 -60.278  62.309  1.00 20.00           C  
ATOM    909  CD2 LEU A 164     100.407 -62.605  63.152  1.00 20.00           C  
ATOM    910  N   THR A 165     103.975 -63.958  60.892  1.00 20.00           N  
ATOM    911  CA  THR A 165     104.784 -64.404  59.789  1.00 20.00           C  
ATOM    912  C   THR A 165     104.333 -63.553  58.615  1.00 20.00           C  
ATOM    913  O   THR A 165     103.229 -63.000  58.623  1.00 20.00           O  
ATOM    914  CB  THR A 165     104.509 -65.874  59.474  1.00 20.00           C  
ATOM    915  OG1 THR A 165     104.766 -66.676  60.637  1.00 20.00           O  
ATOM    916  CG2 THR A 165     105.399 -66.340  58.339  1.00 20.00           C  
ATOM    917  N   GLU A 166     105.209 -63.382  57.634  1.00 20.00           N  
ATOM    918  CA  GLU A 166     104.850 -62.597  56.468  1.00 20.00           C  
ATOM    919  C   GLU A 166     103.669 -63.336  55.865  1.00 20.00           C  
ATOM    920  O   GLU A 166     103.676 -64.572  55.786  1.00 20.00           O  
ATOM    921  CB  GLU A 166     106.002 -62.548  55.473  1.00 20.00           C  
ATOM    922  CG  GLU A 166     105.904 -61.408  54.466  1.00 20.00           C  
ATOM    923  CD  GLU A 166     106.867 -61.574  53.285  1.00 20.00           C  
ATOM    924  OE1 GLU A 166     107.880 -62.314  53.423  1.00 20.00           O  
ATOM    925  OE2 GLU A 166     106.607 -60.974  52.209  1.00 20.00           O  
ATOM    926  N   GLY A 167     102.625 -62.586  55.532  1.00 20.00           N  
ATOM    927  CA  GLY A 167     101.442 -63.186  54.947  1.00 20.00           C  
ATOM    928  C   GLY A 167     100.422 -63.802  55.892  1.00 20.00           C  
ATOM    929  O   GLY A 167      99.475 -64.435  55.430  1.00 20.00           O  
ATOM    930  N   ASP A 168     100.586 -63.618  57.195  1.00 20.00           N  
ATOM    931  CA  ASP A 168      99.630 -64.175  58.140  1.00 20.00           C  
ATOM    932  C   ASP A 168      98.312 -63.429  58.125  1.00 20.00           C  
ATOM    933  O   ASP A 168      97.237 -64.008  58.314  1.00 20.00           O  
ATOM    934  CB  ASP A 168     100.209 -64.174  59.552  1.00 20.00           C  
ATOM    935  CG  ASP A 168     100.953 -65.453  59.870  1.00 20.00           C  
ATOM    936  OD1 ASP A 168     101.019 -66.335  58.980  1.00 20.00           O  
ATOM    937  OD2 ASP A 168     101.471 -65.584  61.004  1.00 20.00           O  
ATOM    938  N   VAL A 169      98.406 -62.140  57.842  1.00 20.00           N  
ATOM    939  CA  VAL A 169      97.261 -61.256  57.805  1.00 20.00           C  
ATOM    940  C   VAL A 169      97.253 -60.476  56.488  1.00 20.00           C  
ATOM    941  O   VAL A 169      98.226 -59.802  56.160  1.00 20.00           O  
ATOM    942  CB  VAL A 169      97.340 -60.273  59.002  1.00 20.00           C  
ATOM    943  CG1 VAL A 169      96.347 -59.174  58.857  1.00 20.00           C  
ATOM    944  CG2 VAL A 169      97.120 -61.008  60.302  1.00 20.00           C  
ATOM    945  N   ILE A 170      96.211 -60.659  55.686  1.00 20.00           N  
ATOM    946  CA  ILE A 170      96.099 -59.919  54.435  1.00 20.00           C  
ATOM    947  C   ILE A 170      95.157 -58.749  54.692  1.00 20.00           C  
ATOM    948  O   ILE A 170      94.099 -58.907  55.304  1.00 20.00           O  
ATOM    949  CB  ILE A 170      95.582 -60.790  53.278  1.00 20.00           C  
ATOM    950  CG1 ILE A 170      96.648 -61.810  52.885  1.00 20.00           C  
ATOM    951  CG2 ILE A 170      95.260 -59.927  52.082  1.00 20.00           C  
ATOM    952  CD1 ILE A 170      96.249 -62.716  51.730  1.00 20.00           C  
ATOM    953  N   VAL A 171      95.571 -57.569  54.251  1.00 20.00           N  
ATOM    954  CA  VAL A 171      94.800 -56.347  54.440  1.00 20.00           C  
ATOM    955  C   VAL A 171      94.038 -55.965  53.168  1.00 20.00           C  
ATOM    956  O   VAL A 171      94.620 -55.926  52.083  1.00 20.00           O  
ATOM    957  CB  VAL A 171      95.731 -55.178  54.847  1.00 20.00           C  
ATOM    958  CG1 VAL A 171      94.948 -53.903  55.003  1.00 20.00           C  
ATOM    959  CG2 VAL A 171      96.466 -55.504  56.130  1.00 20.00           C  
ATOM    960  N   HIS A 172      92.724 -55.765  53.289  1.00 20.00           N  
ATOM    961  CA  HIS A 172      91.908 -55.351  52.146  1.00 20.00           C  
ATOM    962  C   HIS A 172      91.526 -53.916  52.433  1.00 20.00           C  
ATOM    963  O   HIS A 172      91.117 -53.586  53.548  1.00 20.00           O  
ATOM    964  CB  HIS A 172      90.609 -56.162  52.008  1.00 20.00           C  
ATOM    965  CG  HIS A 172      90.805 -57.627  51.758  1.00 20.00           C  
ATOM    966  ND1 HIS A 172      91.392 -58.457  52.679  1.00 20.00           N  
ATOM    967  CD2 HIS A 172      90.420 -58.408  50.722  1.00 20.00           C  
ATOM    968  CE1 HIS A 172      91.359 -59.701  52.229  1.00 20.00           C  
ATOM    969  NE2 HIS A 172      90.778 -59.706  51.048  1.00 20.00           N  
ATOM    970  N   LEU A 173      91.647 -53.073  51.423  1.00 20.00           N  
ATOM    971  CA  LEU A 173      91.310 -51.672  51.544  1.00 20.00           C  
ATOM    972  C   LEU A 173      90.520 -51.347  50.281  1.00 20.00           C  
ATOM    973  O   LEU A 173      90.941 -51.679  49.172  1.00 20.00           O  
ATOM    974  CB  LEU A 173      92.611 -50.878  51.680  1.00 20.00           C  
ATOM    975  CG  LEU A 173      92.919 -49.473  51.176  1.00 20.00           C  
ATOM    976  CD1 LEU A 173      92.667 -48.425  52.242  1.00 20.00           C  
ATOM    977  CD2 LEU A 173      94.385 -49.473  50.804  1.00 20.00           C  
ATOM    978  N   GLU A 174      89.320 -50.810  50.473  1.00 20.00           N  
ATOM    979  CA  GLU A 174      88.436 -50.470  49.369  1.00 20.00           C  
ATOM    980  C   GLU A 174      88.192 -48.960  49.374  1.00 20.00           C  
ATOM    981  O   GLU A 174      87.857 -48.378  50.403  1.00 20.00           O  
ATOM    982  CB  GLU A 174      87.142 -51.277  49.495  1.00 20.00           C  
ATOM    983  CG  GLU A 174      87.417 -52.755  49.817  1.00 20.00           C  
ATOM    984  CD  GLU A 174      86.182 -53.650  49.847  1.00 20.00           C  
ATOM    985  OE1 GLU A 174      85.074 -53.186  49.510  1.00 20.00           O  
ATOM    986  OE2 GLU A 174      86.327 -54.844  50.198  1.00 20.00           O  
ATOM    987  N   VAL A 175      88.416 -48.330  48.226  1.00 20.00           N  
ATOM    988  CA  VAL A 175      88.283 -46.889  48.099  1.00 20.00           C  
ATOM    989  C   VAL A 175      87.287 -46.444  47.028  1.00 20.00           C  
ATOM    990  O   VAL A 175      87.361 -46.887  45.880  1.00 20.00           O  
ATOM    991  CB  VAL A 175      89.665 -46.257  47.764  1.00 20.00           C  
ATOM    992  CG1 VAL A 175      89.595 -44.737  47.776  1.00 20.00           C  
ATOM    993  CG2 VAL A 175      90.711 -46.747  48.730  1.00 20.00           C  
ATOM    994  N   GLU A 176      86.339 -45.593  47.423  1.00 20.00           N  
ATOM    995  CA  GLU A 176      85.369 -45.030  46.496  1.00 20.00           C  
ATOM    996  C   GLU A 176      86.155 -43.915  45.823  1.00 20.00           C  
ATOM    997  O   GLU A 176      86.829 -43.137  46.501  1.00 20.00           O  
ATOM    998  CB  GLU A 176      84.204 -44.370  47.245  1.00 20.00           C  
ATOM    999  CG  GLU A 176      82.946 -45.196  47.412  1.00 20.00           C  
ATOM   1000  CD  GLU A 176      81.707 -44.337  47.639  1.00 20.00           C  
ATOM   1001  OE1 GLU A 176      81.815 -43.293  48.298  1.00 20.00           O  
ATOM   1002  OE2 GLU A 176      80.609 -44.697  47.169  1.00 20.00           O  
ATOM   1003  N   HIS A 177      86.128 -43.865  44.501  1.00 20.00           N  
ATOM   1004  CA  HIS A 177      86.817 -42.800  43.795  1.00 20.00           C  
ATOM   1005  C   HIS A 177      85.993 -42.541  42.551  1.00 20.00           C  
ATOM   1006  O   HIS A 177      85.363 -43.449  42.019  1.00 20.00           O  
ATOM   1007  CB  HIS A 177      88.256 -43.194  43.423  1.00 20.00           C  
ATOM   1008  CG  HIS A 177      88.335 -44.263  42.389  1.00 20.00           C  
ATOM   1009  ND1 HIS A 177      88.262 -45.602  42.704  1.00 20.00           N  
ATOM   1010  CD2 HIS A 177      88.387 -44.192  41.041  1.00 20.00           C  
ATOM   1011  CE1 HIS A 177      88.253 -46.308  41.596  1.00 20.00           C  
ATOM   1012  NE2 HIS A 177      88.328 -45.486  40.564  1.00 20.00           N  
ATOM   1013  N   VAL A 178      85.926 -41.278  42.159  1.00 20.00           N  
ATOM   1014  CA  VAL A 178      85.182 -40.884  40.976  1.00 20.00           C  
ATOM   1015  C   VAL A 178      85.621 -41.780  39.827  1.00 20.00           C  
ATOM   1016  O   VAL A 178      86.811 -42.027  39.628  1.00 20.00           O  
ATOM   1017  CB  VAL A 178      85.458 -39.419  40.604  1.00 20.00           C  
ATOM   1018  CG1 VAL A 178      84.569 -38.995  39.457  1.00 20.00           C  
ATOM   1019  CG2 VAL A 178      85.245 -38.526  41.818  1.00 20.00           C  
ATOM   1020  N   ARG A 179      84.639 -42.312  39.105  1.00 20.00           N  
ATOM   1021  CA  ARG A 179      84.897 -43.196  37.986  1.00 20.00           C  
ATOM   1022  C   ARG A 179      85.810 -42.515  36.986  1.00 20.00           C  
ATOM   1023  O   ARG A 179      85.591 -41.355  36.599  1.00 20.00           O  
ATOM   1024  CB  ARG A 179      83.581 -43.599  37.331  1.00 20.00           C  
ATOM   1025  CG  ARG A 179      83.536 -45.024  36.786  1.00 20.00           C  
ATOM   1026  CD  ARG A 179      82.123 -45.431  36.337  1.00 20.00           C  
ATOM   1027  NE  ARG A 179      81.209 -45.725  37.455  1.00 20.00           N  
ATOM   1028  CZ  ARG A 179      79.999 -46.274  37.324  1.00 20.00           C  
ATOM   1029  NH1 ARG A 179      79.545 -46.597  36.108  1.00 20.00           N  
ATOM   1030  NH2 ARG A 179      79.228 -46.468  38.401  1.00 20.00           N  
ATOM   1031  N   PRO A 180      86.914 -43.179  36.639  1.00 20.00           N  
ATOM   1032  CA  PRO A 180      87.837 -42.583  35.680  1.00 20.00           C  
ATOM   1033  C   PRO A 180      87.179 -42.534  34.292  1.00 20.00           C  
ATOM   1034  O   PRO A 180      86.491 -43.458  33.880  1.00 20.00           O  
ATOM   1035  CB  PRO A 180      89.054 -43.500  35.758  1.00 20.00           C  
ATOM   1036  CG  PRO A 180      88.471 -44.822  36.175  1.00 20.00           C  
ATOM   1037  CD  PRO A 180      87.465 -44.421  37.205  1.00 20.00           C  
ATOM   1038  N   THR A 181      87.317 -41.386  33.644  1.00 20.00           N  
ATOM   1039  CA  THR A 181      86.748 -41.106  32.327  1.00 20.00           C  
ATOM   1040  C   THR A 181      87.400 -41.967  31.264  1.00 20.00           C  
ATOM   1041  O   THR A 181      86.773 -42.368  30.273  1.00 20.00           O  
ATOM   1042  CB  THR A 181      87.082 -39.662  31.933  1.00 20.00           C  
ATOM   1043  OG1 THR A 181      88.480 -39.408  32.204  1.00 20.00           O  
ATOM   1044  CG2 THR A 181      86.198 -38.677  32.704  1.00 20.00           C  
ATOM   1045  N   PHE A 182      88.710 -42.099  31.428  1.00 20.00           N  
ATOM   1046  CA  PHE A 182      89.580 -42.838  30.530  1.00 20.00           C  
ATOM   1047  C   PHE A 182      89.243 -44.266  30.143  1.00 20.00           C  
ATOM   1048  O   PHE A 182      89.613 -44.722  29.060  1.00 20.00           O  
ATOM   1049  CB  PHE A 182      91.006 -42.773  31.070  1.00 20.00           C  
ATOM   1050  CG  PHE A 182      91.767 -41.578  30.581  1.00 20.00           C  
ATOM   1051  CD1 PHE A 182      91.082 -40.513  29.974  1.00 20.00           C  
ATOM   1052  CD2 PHE A 182      93.175 -41.530  30.668  1.00 20.00           C  
ATOM   1053  CE1 PHE A 182      91.768 -39.427  29.423  1.00 20.00           C  
ATOM   1054  CE2 PHE A 182      93.889 -40.440  30.116  1.00 20.00           C  
ATOM   1055  CZ  PHE A 182      93.176 -39.383  29.501  1.00 20.00           C  
ATOM   1056  N   ASP A 183      88.588 -44.988  31.039  1.00 20.00           N  
ATOM   1057  CA  ASP A 183      88.220 -46.376  30.787  1.00 20.00           C  
ATOM   1058  C   ASP A 183      87.291 -46.504  29.580  1.00 20.00           C  
ATOM   1059  O   ASP A 183      87.067 -47.595  29.081  1.00 20.00           O  
ATOM   1060  CB  ASP A 183      87.508 -46.955  32.017  1.00 20.00           C  
ATOM   1061  CG  ASP A 183      86.137 -46.327  32.231  1.00 20.00           C  
ATOM   1062  OD1 ASP A 183      85.996 -45.130  31.880  1.00 20.00           O  
ATOM   1063  OD2 ASP A 183      85.211 -47.017  32.734  1.00 20.00           O  
ATOM   1064  N   ASP A 184      86.789 -45.393  29.078  1.00 20.00           N  
ATOM   1065  CA  ASP A 184      85.882 -45.478  27.963  1.00 20.00           C  
ATOM   1066  C   ASP A 184      86.519 -45.269  26.610  1.00 20.00           C  
ATOM   1067  O   ASP A 184      85.863 -45.370  25.573  1.00 20.00           O  
ATOM   1068  CB  ASP A 184      84.696 -44.549  28.189  1.00 20.00           C  
ATOM   1069  CG  ASP A 184      83.862 -44.961  29.409  1.00 20.00           C  
ATOM   1070  OD1 ASP A 184      83.626 -46.187  29.606  1.00 20.00           O  
ATOM   1071  OD2 ASP A 184      83.427 -44.054  30.167  1.00 20.00           O  
ATOM   1072  N   SER A 185      87.816 -45.018  26.620  1.00 20.00           N  
ATOM   1073  CA  SER A 185      88.537 -44.826  25.384  1.00 20.00           C  
ATOM   1074  C   SER A 185      89.623 -45.864  25.286  1.00 20.00           C  
ATOM   1075  O   SER A 185      89.993 -46.500  26.271  1.00 20.00           O  
ATOM   1076  CB  SER A 185      89.181 -43.444  25.348  1.00 20.00           C  
ATOM   1077  OG  SER A 185      88.259 -42.451  25.760  1.00 20.00           O  
ATOM   1078  N   PHE A 186      90.077 -46.068  24.064  1.00 20.00           N  
ATOM   1079  CA  PHE A 186      91.173 -46.964  23.774  1.00 20.00           C  
ATOM   1080  C   PHE A 186      92.295 -45.947  23.657  1.00 20.00           C  
ATOM   1081  O   PHE A 186      92.055 -44.768  23.390  1.00 20.00           O  
ATOM   1082  CB  PHE A 186      90.988 -47.625  22.411  1.00 20.00           C  
ATOM   1083  CG  PHE A 186      90.364 -48.978  22.463  1.00 20.00           C  
ATOM   1084  CD1 PHE A 186      90.901 -49.983  23.251  1.00 20.00           C  
ATOM   1085  CD2 PHE A 186      89.267 -49.273  21.670  1.00 20.00           C  
ATOM   1086  CE1 PHE A 186      90.354 -51.264  23.237  1.00 20.00           C  
ATOM   1087  CE2 PHE A 186      88.719 -50.545  21.650  1.00 20.00           C  
ATOM   1088  CZ  PHE A 186      89.261 -51.540  22.435  1.00 20.00           C  
ATOM   1089  N   THR A 187      93.524 -46.380  23.909  1.00 20.00           N  
ATOM   1090  CA  THR A 187      94.639 -45.478  23.775  1.00 20.00           C  
ATOM   1091  C   THR A 187      94.830 -45.159  22.287  1.00 20.00           C  
ATOM   1092  O   THR A 187      94.661 -46.032  21.432  1.00 20.00           O  
ATOM   1093  CB  THR A 187      95.912 -46.097  24.350  1.00 20.00           C  
ATOM   1094  OG1 THR A 187      95.721 -46.438  25.727  1.00 20.00           O  
ATOM   1095  CG2 THR A 187      97.055 -45.122  24.253  1.00 20.00           C  
ATOM   1096  N   PRO A 188      95.036 -43.879  21.951  1.00 20.00           N  
ATOM   1097  CA  PRO A 188      95.236 -43.503  20.548  1.00 20.00           C  
ATOM   1098  C   PRO A 188      96.419 -44.304  19.971  1.00 20.00           C  
ATOM   1099  O   PRO A 188      97.218 -44.868  20.722  1.00 20.00           O  
ATOM   1100  CB  PRO A 188      95.484 -41.992  20.614  1.00 20.00           C  
ATOM   1101  CG  PRO A 188      95.687 -41.685  22.081  1.00 20.00           C  
ATOM   1102  CD  PRO A 188      94.854 -42.685  22.791  1.00 20.00           C  
ATOM   1103  N   VAL A 189      96.574 -44.312  18.656  1.00 20.00           N  
ATOM   1104  CA  VAL A 189      97.611 -45.145  18.038  1.00 20.00           C  
ATOM   1105  C   VAL A 189      98.827 -44.534  17.330  1.00 20.00           C  
ATOM   1106  O   VAL A 189      99.725 -45.287  16.921  1.00 20.00           O  
ATOM   1107  CB  VAL A 189      96.953 -46.175  17.073  1.00 20.00           C  
ATOM   1108  CG1 VAL A 189      97.318 -47.588  17.467  1.00 20.00           C  
ATOM   1109  CG2 VAL A 189      95.448 -46.020  17.072  1.00 20.00           C  
ATOM   1110  N   TYR A 190      98.865 -43.213  17.148  1.00 20.00           N  
ATOM   1111  CA  TYR A 190     100.017 -42.606  16.470  1.00 20.00           C  
ATOM   1112  C   TYR A 190     101.081 -42.045  17.443  1.00 20.00           C  
ATOM   1113  O   TYR A 190     101.964 -41.257  17.019  1.00 20.00           O  
ATOM   1114  CB  TYR A 190      99.577 -41.551  15.438  1.00 20.00           C  
ATOM   1115  CG  TYR A 190     100.707 -41.098  14.528  1.00 20.00           C  
ATOM   1116  CD1 TYR A 190     101.610 -42.029  13.978  1.00 20.00           C  
ATOM   1117  CD2 TYR A 190     100.946 -39.740  14.309  1.00 20.00           C  
ATOM   1118  CE1 TYR A 190     102.736 -41.606  13.243  1.00 20.00           C  
ATOM   1119  CE2 TYR A 190     102.061 -39.304  13.579  1.00 20.00           C  
ATOM   1120  CZ  TYR A 190     102.955 -40.238  13.053  1.00 20.00           C  
ATOM   1121  OH  TYR A 190     104.071 -39.787  12.361  1.00 20.00           O  
ATOM   1122  OXT TYR A 190     101.071 -42.457  18.627  1.00 20.00           O  
ATOM   1124  N   VAL B  27      79.362  23.646  43.907  1.00 20.00           N  
ATOM   1125  CA  VAL B  27      78.745  23.832  45.254  1.00 20.00           C  
ATOM   1126  C   VAL B  27      79.657  23.145  46.264  1.00 20.00           C  
ATOM   1127  O   VAL B  27      80.106  22.019  46.040  1.00 20.00           O  
ATOM   1128  CB  VAL B  27      77.335  23.198  45.347  1.00 20.00           C  
ATOM   1129  CG1 VAL B  27      76.694  23.546  46.685  1.00 20.00           C  
ATOM   1130  CG2 VAL B  27      76.452  23.678  44.191  1.00 20.00           C  
ATOM   1131  N   VAL B  28      79.918  23.833  47.366  1.00 20.00           N  
ATOM   1132  CA  VAL B  28      80.801  23.320  48.396  1.00 20.00           C  
ATOM   1133  C   VAL B  28      79.982  22.684  49.494  1.00 20.00           C  
ATOM   1134  O   VAL B  28      79.111  23.318  50.076  1.00 20.00           O  
ATOM   1135  CB  VAL B  28      81.655  24.450  48.983  1.00 20.00           C  
ATOM   1136  CG1 VAL B  28      82.834  23.885  49.741  1.00 20.00           C  
ATOM   1137  CG2 VAL B  28      82.123  25.371  47.872  1.00 20.00           C  
ATOM   1138  N   GLN B  29      80.219  21.395  49.738  1.00 20.00           N  
ATOM   1139  CA  GLN B  29      79.487  20.679  50.766  1.00 20.00           C  
ATOM   1140  C   GLN B  29      80.153  20.796  52.133  1.00 20.00           C  
ATOM   1141  O   GLN B  29      81.333  20.472  52.285  1.00 20.00           O  
ATOM   1142  CB  GLN B  29      79.344  19.223  50.376  1.00 20.00           C  
ATOM   1143  CG  GLN B  29      77.937  18.654  50.527  1.00 20.00           C  
ATOM   1144  CD  GLN B  29      77.428  18.644  51.973  1.00 20.00           C  
ATOM   1145  OE1 GLN B  29      77.990  17.969  52.836  1.00 20.00           O  
ATOM   1146  NE2 GLN B  29      76.330  19.348  52.219  1.00 20.00           N  
ATOM   1147  N   PRO B  30      79.444  21.400  53.102  1.00 20.00           N  
ATOM   1148  CA  PRO B  30      80.109  21.485  54.401  1.00 20.00           C  
ATOM   1149  C   PRO B  30      79.988  20.100  54.999  1.00 20.00           C  
ATOM   1150  O   PRO B  30      78.945  19.458  54.928  1.00 20.00           O  
ATOM   1151  CB  PRO B  30      79.260  22.503  55.156  1.00 20.00           C  
ATOM   1152  CG  PRO B  30      78.731  23.362  54.081  1.00 20.00           C  
ATOM   1153  CD  PRO B  30      78.307  22.320  53.071  1.00 20.00           C  
ATOM   1154  N   VAL B  31      81.038  19.662  55.655  1.00 20.00           N  
ATOM   1155  CA  VAL B  31      81.072  18.346  56.221  1.00 20.00           C  
ATOM   1156  C   VAL B  31      81.623  18.430  57.637  1.00 20.00           C  
ATOM   1157  O   VAL B  31      82.414  19.314  57.946  1.00 20.00           O  
ATOM   1158  CB  VAL B  31      81.981  17.482  55.325  1.00 20.00           C  
ATOM   1159  CG1 VAL B  31      82.650  16.386  56.105  1.00 20.00           C  
ATOM   1160  CG2 VAL B  31      81.186  16.943  54.155  1.00 20.00           C  
ATOM   1161  N   ILE B  32      81.124  17.572  58.520  1.00 20.00           N  
ATOM   1162  CA  ILE B  32      81.612  17.519  59.897  1.00 20.00           C  
ATOM   1163  C   ILE B  32      82.181  16.123  60.014  1.00 20.00           C  
ATOM   1164  O   ILE B  32      81.575  15.164  59.540  1.00 20.00           O  
ATOM   1165  CB  ILE B  32      80.496  17.598  60.962  1.00 20.00           C  
ATOM   1166  CG1 ILE B  32      79.873  18.986  61.010  1.00 20.00           C  
ATOM   1167  CG2 ILE B  32      81.066  17.270  62.342  1.00 20.00           C  
ATOM   1168  CD1 ILE B  32      78.711  19.067  61.975  1.00 20.00           C  
ATOM   1169  N   VAL B  33      83.344  15.997  60.627  1.00 20.00           N  
ATOM   1170  CA  VAL B  33      83.936  14.690  60.791  1.00 20.00           C  
ATOM   1171  C   VAL B  33      83.709  14.246  62.241  1.00 20.00           C  
ATOM   1172  O   VAL B  33      84.429  14.663  63.144  1.00 20.00           O  
ATOM   1173  CB  VAL B  33      85.426  14.724  60.429  1.00 20.00           C  
ATOM   1174  CG1 VAL B  33      86.059  13.385  60.681  1.00 20.00           C  
ATOM   1175  CG2 VAL B  33      85.584  15.104  58.978  1.00 20.00           C  
ATOM   1176  N   GLU B  34      82.646  13.473  62.461  1.00 20.00           N  
ATOM   1177  CA  GLU B  34      82.305  12.965  63.788  1.00 20.00           C  
ATOM   1178  C   GLU B  34      83.390  11.962  64.159  1.00 20.00           C  
ATOM   1179  O   GLU B  34      83.753  11.103  63.349  1.00 20.00           O  
ATOM   1180  CB  GLU B  34      80.932  12.275  63.766  1.00 20.00           C  
ATOM   1181  CG  GLU B  34      79.740  13.182  63.434  1.00 20.00           C  
ATOM   1182  CD  GLU B  34      79.327  14.105  64.580  1.00 20.00           C  
ATOM   1183  OE1 GLU B  34      79.710  13.846  65.745  1.00 20.00           O  
ATOM   1184  OE2 GLU B  34      78.588  15.080  64.315  1.00 20.00           O  
ATOM   1185  N   PRO B  35      83.946  12.071  65.373  1.00 20.00           N  
ATOM   1186  CA  PRO B  35      85.003  11.144  65.790  1.00 20.00           C  
ATOM   1187  C   PRO B  35      84.600   9.735  66.241  1.00 20.00           C  
ATOM   1188  O   PRO B  35      83.645   9.546  66.992  1.00 20.00           O  
ATOM   1189  CB  PRO B  35      85.710  11.913  66.901  1.00 20.00           C  
ATOM   1190  CG  PRO B  35      84.600  12.683  67.521  1.00 20.00           C  
ATOM   1191  CD  PRO B  35      83.808  13.179  66.337  1.00 20.00           C  
ATOM   1192  N   ILE B  36      85.356   8.755  65.757  1.00 20.00           N  
ATOM   1193  CA  ILE B  36      85.167   7.350  66.084  1.00 20.00           C  
ATOM   1194  C   ILE B  36      86.040   7.034  67.296  1.00 20.00           C  
ATOM   1195  O   ILE B  36      87.117   7.602  67.444  1.00 20.00           O  
ATOM   1196  CB  ILE B  36      85.677   6.445  64.928  1.00 20.00           C  
ATOM   1197  CG1 ILE B  36      84.790   6.567  63.695  1.00 20.00           C  
ATOM   1198  CG2 ILE B  36      85.714   5.001  65.341  1.00 20.00           C  
ATOM   1199  CD1 ILE B  36      85.248   5.669  62.549  1.00 20.00           C  
ATOM   1200  N   ALA B  37      85.563   6.143  68.161  1.00 20.00           N  
ATOM   1201  CA  ALA B  37      86.321   5.702  69.328  1.00 20.00           C  
ATOM   1202  C   ALA B  37      87.011   4.423  68.842  1.00 20.00           C  
ATOM   1203  O   ALA B  37      87.015   4.159  67.651  1.00 20.00           O  
ATOM   1204  CB  ALA B  37      85.394   5.412  70.485  1.00 20.00           C  
ATOM   1205  N   SER B  38      87.521   3.587  69.735  1.00 20.00           N  
ATOM   1206  CA  SER B  38      88.217   2.386  69.279  1.00 20.00           C  
ATOM   1207  C   SER B  38      87.442   1.246  68.633  1.00 20.00           C  
ATOM   1208  O   SER B  38      87.587   0.975  67.439  1.00 20.00           O  
ATOM   1209  CB  SER B  38      89.128   1.846  70.373  1.00 20.00           C  
ATOM   1210  OG  SER B  38      90.233   2.707  70.525  1.00 20.00           O  
ATOM   1211  N   GLY B  39      86.592   0.591  69.399  1.00 20.00           N  
ATOM   1212  CA  GLY B  39      85.864  -0.531  68.832  1.00 20.00           C  
ATOM   1213  C   GLY B  39      85.063  -0.265  67.566  1.00 20.00           C  
ATOM   1214  O   GLY B  39      84.841  -1.178  66.769  1.00 20.00           O  
ATOM   1215  N   GLN B  40      84.705   0.994  67.339  1.00 20.00           N  
ATOM   1216  CA  GLN B  40      83.873   1.397  66.209  1.00 20.00           C  
ATOM   1217  C   GLN B  40      84.257   1.193  64.740  1.00 20.00           C  
ATOM   1218  O   GLN B  40      83.684   1.845  63.867  1.00 20.00           O  
ATOM   1219  CB  GLN B  40      83.440   2.843  66.415  1.00 20.00           C  
ATOM   1220  CG  GLN B  40      82.739   3.081  67.728  1.00 20.00           C  
ATOM   1221  CD  GLN B  40      82.234   4.494  67.847  1.00 20.00           C  
ATOM   1222  OE1 GLN B  40      82.959   5.387  68.260  1.00 20.00           O  
ATOM   1223  NE2 GLN B  40      80.983   4.703  67.471  1.00 20.00           N  
ATOM   1224  N   GLY B  41      85.177   0.289  64.441  1.00 20.00           N  
ATOM   1225  CA  GLY B  41      85.521   0.072  63.047  1.00 20.00           C  
ATOM   1226  C   GLY B  41      84.536  -0.893  62.404  1.00 20.00           C  
ATOM   1227  O   GLY B  41      83.885  -1.670  63.109  1.00 20.00           O  
ATOM   1228  N   LYS B  42      84.408  -0.846  61.080  1.00 20.00           N  
ATOM   1229  CA  LYS B  42      83.510  -1.756  60.377  1.00 20.00           C  
ATOM   1230  C   LYS B  42      84.141  -3.146  60.366  1.00 20.00           C  
ATOM   1231  O   LYS B  42      85.358  -3.282  60.237  1.00 20.00           O  
ATOM   1232  CB  LYS B  42      83.279  -1.300  58.928  1.00 20.00           C  
ATOM   1233  CG  LYS B  42      82.358  -0.097  58.769  1.00 20.00           C  
ATOM   1234  CD  LYS B  42      80.968  -0.387  59.299  1.00 20.00           C  
ATOM   1235  CE  LYS B  42      80.057   0.846  59.232  1.00 20.00           C  
ATOM   1236  NZ  LYS B  42      78.650   0.486  59.634  1.00 20.00           N  
ATOM   1237  N   ALA B  43      83.326  -4.174  60.551  1.00 20.00           N  
ATOM   1238  CA  ALA B  43      83.846  -5.528  60.522  1.00 20.00           C  
ATOM   1239  C   ALA B  43      83.686  -5.983  59.081  1.00 20.00           C  
ATOM   1240  O   ALA B  43      82.690  -5.645  58.433  1.00 20.00           O  
ATOM   1241  CB  ALA B  43      83.055  -6.421  61.457  1.00 20.00           C  
ATOM   1242  N   ILE B  44      84.691  -6.668  58.549  1.00 20.00           N  
ATOM   1243  CA  ILE B  44      84.615  -7.153  57.178  1.00 20.00           C  
ATOM   1244  C   ILE B  44      83.903  -8.507  57.176  1.00 20.00           C  
ATOM   1245  O   ILE B  44      84.307  -9.422  57.889  1.00 20.00           O  
ATOM   1246  CB  ILE B  44      86.019  -7.309  56.553  1.00 20.00           C  
ATOM   1247  CG1 ILE B  44      86.786  -5.990  56.620  1.00 20.00           C  
ATOM   1248  CG2 ILE B  44      85.907  -7.735  55.110  1.00 20.00           C  
ATOM   1249  CD1 ILE B  44      88.159  -6.047  55.987  1.00 20.00           C  
ATOM   1250  N   LYS B  45      82.804  -8.611  56.438  1.00 20.00           N  
ATOM   1251  CA  LYS B  45      82.084  -9.877  56.370  1.00 20.00           C  
ATOM   1252  C   LYS B  45      82.846 -10.809  55.423  1.00 20.00           C  
ATOM   1253  O   LYS B  45      83.589 -10.353  54.545  1.00 20.00           O  
ATOM   1254  CB  LYS B  45      80.624  -9.686  55.921  1.00 20.00           C  
ATOM   1255  CG  LYS B  45      79.675  -9.076  56.990  1.00 20.00           C  
ATOM   1256  CD  LYS B  45      78.205  -8.997  56.483  1.00 20.00           C  
ATOM   1257  CE  LYS B  45      77.221  -8.282  57.474  1.00 20.00           C  
ATOM   1258  NZ  LYS B  45      75.778  -8.093  56.964  1.00 20.00           N  
ATOM   1259  N   ALA B  46      82.692 -12.110  55.633  1.00 20.00           N  
ATOM   1260  CA  ALA B  46      83.378 -13.117  54.832  1.00 20.00           C  
ATOM   1261  C   ALA B  46      82.638 -13.361  53.540  1.00 20.00           C  
ATOM   1262  O   ALA B  46      81.632 -12.709  53.259  1.00 20.00           O  
ATOM   1263  CB  ALA B  46      83.488 -14.405  55.611  1.00 20.00           C  
ATOM   1264  N   TRP B  47      83.134 -14.294  52.741  1.00 20.00           N  
ATOM   1265  CA  TRP B  47      82.477 -14.612  51.488  1.00 20.00           C  
ATOM   1266  C   TRP B  47      81.435 -15.683  51.666  1.00 20.00           C  
ATOM   1267  O   TRP B  47      81.574 -16.571  52.505  1.00 20.00           O  
ATOM   1268  CB  TRP B  47      83.496 -15.033  50.443  1.00 20.00           C  
ATOM   1269  CG  TRP B  47      84.347 -13.906  50.100  1.00 20.00           C  
ATOM   1270  CD1 TRP B  47      84.101 -12.608  50.374  1.00 20.00           C  
ATOM   1271  CD2 TRP B  47      85.624 -13.964  49.485  1.00 20.00           C  
ATOM   1272  NE1 TRP B  47      85.165 -11.826  49.977  1.00 20.00           N  
ATOM   1273  CE2 TRP B  47      86.120 -12.636  49.421  1.00 20.00           C  
ATOM   1274  CE3 TRP B  47      86.416 -14.998  48.975  1.00 20.00           C  
ATOM   1275  CZ2 TRP B  47      87.362 -12.328  48.880  1.00 20.00           C  
ATOM   1276  CZ3 TRP B  47      87.656 -14.695  48.434  1.00 20.00           C  
ATOM   1277  CH2 TRP B  47      88.115 -13.367  48.393  1.00 20.00           C  
ATOM   1278  N   THR B  48      80.350 -15.565  50.916  1.00 20.00           N  
ATOM   1279  CA  THR B  48      79.295 -16.554  51.004  1.00 20.00           C  
ATOM   1280  C   THR B  48      79.925 -17.915  50.716  1.00 20.00           C  
ATOM   1281  O   THR B  48      80.559 -18.110  49.677  1.00 20.00           O  
ATOM   1282  CB  THR B  48      78.142 -16.213  50.041  1.00 20.00           C  
ATOM   1283  OG1 THR B  48      78.655 -15.520  48.895  1.00 20.00           O  
ATOM   1284  CG2 THR B  48      77.130 -15.310  50.743  1.00 20.00           C  
ATOM   1285  N   GLY B  49      79.858 -18.803  51.702  1.00 20.00           N  
ATOM   1286  CA  GLY B  49      80.439 -20.127  51.543  1.00 20.00           C  
ATOM   1287  C   GLY B  49      81.805 -20.224  52.195  1.00 20.00           C  
ATOM   1288  O   GLY B  49      82.480 -21.252  52.108  1.00 20.00           O  
ATOM   1289  N   TYR B  50      82.195 -19.153  52.876  1.00 20.00           N  
ATOM   1290  CA  TYR B  50      83.470 -19.075  53.567  1.00 20.00           C  
ATOM   1291  C   TYR B  50      83.212 -18.709  55.028  1.00 20.00           C  
ATOM   1292  O   TYR B  50      82.080 -18.400  55.419  1.00 20.00           O  
ATOM   1293  CB  TYR B  50      84.352 -17.979  52.948  1.00 20.00           C  
ATOM   1294  CG  TYR B  50      85.078 -18.352  51.675  1.00 20.00           C  
ATOM   1295  CD1 TYR B  50      84.418 -18.390  50.455  1.00 20.00           C  
ATOM   1296  CD2 TYR B  50      86.441 -18.619  51.688  1.00 20.00           C  
ATOM   1297  CE1 TYR B  50      85.101 -18.683  49.278  1.00 20.00           C  
ATOM   1298  CE2 TYR B  50      87.133 -18.915  50.522  1.00 20.00           C  
ATOM   1299  CZ  TYR B  50      86.462 -18.943  49.322  1.00 20.00           C  
ATOM   1300  OH  TYR B  50      87.155 -19.220  48.167  1.00 20.00           O  
ATOM   1301  N   SER B  51      84.262 -18.815  55.830  1.00 20.00           N  
ATOM   1302  CA  SER B  51      84.238 -18.426  57.234  1.00 20.00           C  
ATOM   1303  C   SER B  51      85.696 -18.172  57.600  1.00 20.00           C  
ATOM   1304  O   SER B  51      86.616 -18.665  56.936  1.00 20.00           O  
ATOM   1305  CB  SER B  51      83.592 -19.478  58.139  1.00 20.00           C  
ATOM   1306  OG  SER B  51      84.503 -20.504  58.495  1.00 20.00           O  
ATOM   1307  N   VAL B  52      85.892 -17.326  58.595  1.00 20.00           N  
ATOM   1308  CA  VAL B  52      87.207 -16.925  59.062  1.00 20.00           C  
ATOM   1309  C   VAL B  52      87.578 -17.604  60.366  1.00 20.00           C  
ATOM   1310  O   VAL B  52      86.814 -17.565  61.330  1.00 20.00           O  
ATOM   1311  CB  VAL B  52      87.240 -15.400  59.307  1.00 20.00           C  
ATOM   1312  CG1 VAL B  52      88.599 -14.965  59.790  1.00 20.00           C  
ATOM   1313  CG2 VAL B  52      86.853 -14.656  58.051  1.00 20.00           C  
ATOM   1314  N   SER B  53      88.770 -18.195  60.394  1.00 20.00           N  
ATOM   1315  CA  SER B  53      89.287 -18.860  61.586  1.00 20.00           C  
ATOM   1316  C   SER B  53      90.440 -17.996  62.046  1.00 20.00           C  
ATOM   1317  O   SER B  53      91.180 -17.459  61.223  1.00 20.00           O  
ATOM   1318  CB  SER B  53      89.806 -20.269  61.283  1.00 20.00           C  
ATOM   1319  OG  SER B  53      88.786 -21.134  60.819  1.00 20.00           O  
ATOM   1320  N   LYS B  54      90.585 -17.848  63.354  1.00 20.00           N  
ATOM   1321  CA  LYS B  54      91.648 -17.029  63.892  1.00 20.00           C  
ATOM   1322  C   LYS B  54      92.422 -17.748  64.955  1.00 20.00           C  
ATOM   1323  O   LYS B  54      91.847 -18.450  65.781  1.00 20.00           O  
ATOM   1324  CB  LYS B  54      91.060 -15.773  64.497  1.00 20.00           C  
ATOM   1325  CG  LYS B  54      90.175 -15.061  63.547  1.00 20.00           C  
ATOM   1326  CD  LYS B  54      89.084 -14.363  64.268  1.00 20.00           C  
ATOM   1327  CE  LYS B  54      88.076 -13.870  63.273  1.00 20.00           C  
ATOM   1328  NZ  LYS B  54      86.989 -13.129  63.934  1.00 20.00           N  
ATOM   1329  N   TRP B  55      93.736 -17.601  64.910  1.00 20.00           N  
ATOM   1330  CA  TRP B  55      94.575 -18.197  65.917  1.00 20.00           C  
ATOM   1331  C   TRP B  55      95.649 -17.218  66.314  1.00 20.00           C  
ATOM   1332  O   TRP B  55      95.879 -16.222  65.638  1.00 20.00           O  
ATOM   1333  CB  TRP B  55      95.138 -19.564  65.508  1.00 20.00           C  
ATOM   1334  CG  TRP B  55      95.902 -19.638  64.241  1.00 20.00           C  
ATOM   1335  CD1 TRP B  55      97.244 -19.565  64.100  1.00 20.00           C  
ATOM   1336  CD2 TRP B  55      95.372 -19.928  62.953  1.00 20.00           C  
ATOM   1337  NE1 TRP B  55      97.601 -19.818  62.791  1.00 20.00           N  
ATOM   1338  CE2 TRP B  55      96.464 -20.047  62.061  1.00 20.00           C  
ATOM   1339  CE3 TRP B  55      94.083 -20.118  62.454  1.00 20.00           C  
ATOM   1340  CZ2 TRP B  55      96.304 -20.335  60.714  1.00 20.00           C  
ATOM   1341  CZ3 TRP B  55      93.919 -20.407  61.112  1.00 20.00           C  
ATOM   1342  CH2 TRP B  55      95.028 -20.516  60.259  1.00 20.00           C  
ATOM   1343  N   THR B  56      96.227 -17.463  67.474  1.00 20.00           N  
ATOM   1344  CA  THR B  56      97.253 -16.601  68.015  1.00 20.00           C  
ATOM   1345  C   THR B  56      98.612 -17.289  67.954  1.00 20.00           C  
ATOM   1346  O   THR B  56      98.714 -18.498  68.149  1.00 20.00           O  
ATOM   1347  CB  THR B  56      96.886 -16.224  69.478  1.00 20.00           C  
ATOM   1348  OG1 THR B  56      96.151 -14.988  69.513  1.00 20.00           O  
ATOM   1349  CG2 THR B  56      98.117 -16.123  70.347  1.00 20.00           C  
ATOM   1350  N   ALA B  57      99.653 -16.506  67.690  1.00 20.00           N  
ATOM   1351  CA  ALA B  57     101.012 -17.017  67.619  1.00 20.00           C  
ATOM   1352  C   ALA B  57     101.908 -16.127  68.468  1.00 20.00           C  
ATOM   1353  O   ALA B  57     102.206 -14.990  68.103  1.00 20.00           O  
ATOM   1354  CB  ALA B  57     101.496 -17.052  66.190  1.00 20.00           C  
ATOM   1355  N   SER B  58     102.257 -16.633  69.647  1.00 20.00           N  
ATOM   1356  CA  SER B  58     103.113 -15.929  70.601  1.00 20.00           C  
ATOM   1357  C   SER B  58     104.516 -15.856  70.010  1.00 20.00           C  
ATOM   1358  O   SER B  58     104.974 -16.811  69.382  1.00 20.00           O  
ATOM   1359  CB  SER B  58     103.127 -16.670  71.934  1.00 20.00           C  
ATOM   1360  OG  SER B  58     103.642 -15.851  72.968  1.00 20.00           O  
ATOM   1361  N   CYS B  59     105.229 -14.771  70.280  1.00 20.00           N  
ATOM   1362  CA  CYS B  59     106.544 -14.598  69.681  1.00 20.00           C  
ATOM   1363  C   CYS B  59     107.760 -14.763  70.554  1.00 20.00           C  
ATOM   1364  O   CYS B  59     107.949 -14.022  71.483  1.00 20.00           O  
ATOM   1365  CB  CYS B  59     106.643 -13.217  69.041  1.00 20.00           C  
ATOM   1366  SG  CYS B  59     107.379 -11.938  70.126  1.00 20.00           S  
ATOM   1367  N   ALA B  60     108.682 -15.609  70.121  1.00 20.00           N  
ATOM   1368  CA  ALA B  60     109.931 -15.848  70.843  1.00 20.00           C  
ATOM   1369  C   ALA B  60     110.776 -14.571  70.964  1.00 20.00           C  
ATOM   1370  O   ALA B  60     110.606 -13.619  70.192  1.00 20.00           O  
ATOM   1371  CB  ALA B  60     110.732 -16.934  70.143  1.00 20.00           C  
ATOM   1372  N   ALA B  61     111.715 -14.594  71.904  1.00 20.00           N  
ATOM   1373  CA  ALA B  61     112.600 -13.468  72.171  1.00 20.00           C  
ATOM   1374  C   ALA B  61     113.761 -13.372  71.188  1.00 20.00           C  
ATOM   1375  O   ALA B  61     114.177 -14.377  70.603  1.00 20.00           O  
ATOM   1376  CB  ALA B  61     113.131 -13.556  73.581  1.00 20.00           C  
ATOM   1377  N   ALA B  62     114.282 -12.157  71.031  1.00 20.00           N  
ATOM   1378  CA  ALA B  62     115.405 -11.879  70.143  1.00 20.00           C  
ATOM   1379  C   ALA B  62     115.937 -10.471  70.420  1.00 20.00           C  
ATOM   1380  O   ALA B  62     115.238  -9.656  71.040  1.00 20.00           O  
ATOM   1381  CB  ALA B  62     114.974 -12.014  68.690  1.00 20.00           C  
ATOM   1382  N   GLU B  63     117.168 -10.193  69.989  1.00 20.00           N  
ATOM   1383  CA  GLU B  63     117.766  -8.877  70.210  1.00 20.00           C  
ATOM   1384  C   GLU B  63     117.232  -7.885  69.202  1.00 20.00           C  
ATOM   1385  O   GLU B  63     116.630  -8.260  68.200  1.00 20.00           O  
ATOM   1386  CB  GLU B  63     119.289  -8.896  70.079  1.00 20.00           C  
ATOM   1387  CG  GLU B  63     119.985 -10.111  70.640  1.00 20.00           C  
ATOM   1388  CD  GLU B  63     120.845 -10.782  69.578  1.00 20.00           C  
ATOM   1389  OE1 GLU B  63     120.300 -11.651  68.841  1.00 20.00           O  
ATOM   1390  OE2 GLU B  63     122.047 -10.417  69.464  1.00 20.00           O  
ATOM   1391  N   ALA B  64     117.538  -6.618  69.450  1.00 20.00           N  
ATOM   1392  CA  ALA B  64     117.104  -5.516  68.611  1.00 20.00           C  
ATOM   1393  C   ALA B  64     117.522  -5.613  67.148  1.00 20.00           C  
ATOM   1394  O   ALA B  64     118.584  -6.141  66.822  1.00 20.00           O  
ATOM   1395  CB  ALA B  64     117.586  -4.215  69.202  1.00 20.00           C  
ATOM   1396  N   LYS B  65     116.659  -5.105  66.276  1.00 20.00           N  
ATOM   1397  CA  LYS B  65     116.898  -5.076  64.839  1.00 20.00           C  
ATOM   1398  C   LYS B  65     117.096  -6.431  64.179  1.00 20.00           C  
ATOM   1399  O   LYS B  65     117.759  -6.556  63.143  1.00 20.00           O  
ATOM   1400  CB  LYS B  65     118.046  -4.119  64.545  1.00 20.00           C  
ATOM   1401  CG  LYS B  65     117.759  -2.785  65.172  1.00 20.00           C  
ATOM   1402  CD  LYS B  65     118.925  -1.859  65.169  1.00 20.00           C  
ATOM   1403  CE  LYS B  65     118.507  -0.571  65.854  1.00 20.00           C  
ATOM   1404  NZ  LYS B  65     119.530   0.504  65.721  1.00 20.00           N  
ATOM   1405  N   VAL B  66     116.437  -7.427  64.746  1.00 20.00           N  
ATOM   1406  CA  VAL B  66     116.502  -8.782  64.241  1.00 20.00           C  
ATOM   1407  C   VAL B  66     115.111  -9.178  63.769  1.00 20.00           C  
ATOM   1408  O   VAL B  66     114.105  -8.861  64.420  1.00 20.00           O  
ATOM   1409  CB  VAL B  66     116.946  -9.767  65.343  1.00 20.00           C  
ATOM   1410  CG1 VAL B  66     116.955 -11.188  64.808  1.00 20.00           C  
ATOM   1411  CG2 VAL B  66     118.317  -9.384  65.875  1.00 20.00           C  
ATOM   1412  N   THR B  67     115.058  -9.799  62.597  1.00 20.00           N  
ATOM   1413  CA  THR B  67     113.810 -10.278  62.043  1.00 20.00           C  
ATOM   1414  C   THR B  67     113.755 -11.748  62.418  1.00 20.00           C  
ATOM   1415  O   THR B  67     114.700 -12.499  62.181  1.00 20.00           O  
ATOM   1416  CB  THR B  67     113.784 -10.139  60.521  1.00 20.00           C  
ATOM   1417  OG1 THR B  67     114.230  -8.828  60.155  1.00 20.00           O  
ATOM   1418  CG2 THR B  67     112.371 -10.342  60.004  1.00 20.00           C  
ATOM   1419  N   SER B  68     112.662 -12.142  63.046  1.00 20.00           N  
ATOM   1420  CA  SER B  68     112.495 -13.511  63.473  1.00 20.00           C  
ATOM   1421  C   SER B  68     111.479 -14.166  62.555  1.00 20.00           C  
ATOM   1422  O   SER B  68     110.752 -13.480  61.836  1.00 20.00           O  
ATOM   1423  CB  SER B  68     111.990 -13.530  64.914  1.00 20.00           C  
ATOM   1424  OG  SER B  68     112.561 -12.462  65.659  1.00 20.00           O  
ATOM   1425  N   ALA B  69     111.434 -15.489  62.577  1.00 20.00           N  
ATOM   1426  CA  ALA B  69     110.494 -16.226  61.755  1.00 20.00           C  
ATOM   1427  C   ALA B  69     109.548 -16.987  62.669  1.00 20.00           C  
ATOM   1428  O   ALA B  69     109.956 -17.499  63.714  1.00 20.00           O  
ATOM   1429  CB  ALA B  69     111.229 -17.176  60.835  1.00 20.00           C  
ATOM   1430  N   ILE B  70     108.278 -17.028  62.288  1.00 20.00           N  
ATOM   1431  CA  ILE B  70     107.262 -17.714  63.068  1.00 20.00           C  
ATOM   1432  C   ILE B  70     106.522 -18.602  62.107  1.00 20.00           C  
ATOM   1433  O   ILE B  70     106.000 -18.130  61.096  1.00 20.00           O  
ATOM   1434  CB  ILE B  70     106.275 -16.727  63.695  1.00 20.00           C  
ATOM   1435  CG1 ILE B  70     107.013 -15.785  64.644  1.00 20.00           C  
ATOM   1436  CG2 ILE B  70     105.203 -17.476  64.452  1.00 20.00           C  
ATOM   1437  CD1 ILE B  70     106.208 -14.610  65.089  1.00 20.00           C  
ATOM   1438  N   THR B  71     106.505 -19.893  62.401  1.00 20.00           N  
ATOM   1439  CA  THR B  71     105.833 -20.846  61.542  1.00 20.00           C  
ATOM   1440  C   THR B  71     104.340 -20.826  61.773  1.00 20.00           C  
ATOM   1441  O   THR B  71     103.871 -20.818  62.915  1.00 20.00           O  
ATOM   1442  CB  THR B  71     106.384 -22.263  61.729  1.00 20.00           C  
ATOM   1443  OG1 THR B  71     106.568 -22.539  63.124  1.00 20.00           O  
ATOM   1444  CG2 THR B  71     107.726 -22.393  61.017  1.00 20.00           C  
ATOM   1445  N   ILE B  72     103.592 -20.761  60.680  1.00 20.00           N  
ATOM   1446  CA  ILE B  72     102.150 -20.729  60.770  1.00 20.00           C  
ATOM   1447  C   ILE B  72     101.719 -22.144  61.090  1.00 20.00           C  
ATOM   1448  O   ILE B  72     101.935 -23.059  60.298  1.00 20.00           O  
ATOM   1449  CB  ILE B  72     101.514 -20.274  59.443  1.00 20.00           C  
ATOM   1450  CG1 ILE B  72     102.110 -18.935  59.016  1.00 20.00           C  
ATOM   1451  CG2 ILE B  72     100.007 -20.145  59.602  1.00 20.00           C  
ATOM   1452  CD1 ILE B  72     101.638 -18.448  57.670  1.00 20.00           C  
ATOM   1453  N   SER B  73     101.210 -22.333  62.300  1.00 20.00           N  
ATOM   1454  CA  SER B  73     100.736 -23.639  62.720  1.00 20.00           C  
ATOM   1455  C   SER B  73      99.218 -23.673  62.668  1.00 20.00           C  
ATOM   1456  O   SER B  73      98.536 -22.780  63.168  1.00 20.00           O  
ATOM   1457  CB  SER B  73     101.239 -23.984  64.121  1.00 20.00           C  
ATOM   1458  OG  SER B  73     102.611 -24.338  64.095  1.00 20.00           O  
ATOM   1459  N   LEU B  74      98.691 -24.702  62.012  1.00 20.00           N  
ATOM   1460  CA  LEU B  74      97.259 -24.854  61.870  1.00 20.00           C  
ATOM   1461  C   LEU B  74      96.573 -25.267  63.153  1.00 20.00           C  
ATOM   1462  O   LEU B  74      97.061 -26.133  63.885  1.00 20.00           O  
ATOM   1463  CB  LEU B  74      96.940 -25.860  60.778  1.00 20.00           C  
ATOM   1464  CG  LEU B  74      96.966 -25.318  59.352  1.00 20.00           C  
ATOM   1465  CD1 LEU B  74      96.521 -26.416  58.401  1.00 20.00           C  
ATOM   1466  CD2 LEU B  74      96.051 -24.105  59.236  1.00 20.00           C  
ATOM   1467  N   PRO B  75      95.486 -24.570  63.502  1.00 20.00           N  
ATOM   1468  CA  PRO B  75      94.773 -24.927  64.725  1.00 20.00           C  
ATOM   1469  C   PRO B  75      93.995 -26.211  64.419  1.00 20.00           C  
ATOM   1470  O   PRO B  75      93.640 -26.494  63.270  1.00 20.00           O  
ATOM   1471  CB  PRO B  75      93.863 -23.720  64.942  1.00 20.00           C  
ATOM   1472  CG  PRO B  75      93.553 -23.292  63.554  1.00 20.00           C  
ATOM   1473  CD  PRO B  75      94.901 -23.373  62.884  1.00 20.00           C  
ATOM   1474  N   ASN B  76      93.764 -26.993  65.454  1.00 20.00           N  
ATOM   1475  CA  ASN B  76      93.090 -28.268  65.352  1.00 20.00           C  
ATOM   1476  C   ASN B  76      91.870 -28.527  64.467  1.00 20.00           C  
ATOM   1477  O   ASN B  76      91.882 -29.532  63.758  1.00 20.00           O  
ATOM   1478  CB  ASN B  76      92.895 -28.838  66.752  1.00 20.00           C  
ATOM   1479  CG  ASN B  76      94.218 -29.068  67.468  1.00 20.00           C  
ATOM   1480  OD1 ASN B  76      94.967 -28.119  67.738  1.00 20.00           O  
ATOM   1481  ND2 ASN B  76      94.539 -30.327  67.720  1.00 20.00           N  
ATOM   1482  N   GLU B  77      90.834 -27.682  64.484  1.00 20.00           N  
ATOM   1483  CA  GLU B  77      89.670 -27.943  63.607  1.00 20.00           C  
ATOM   1484  C   GLU B  77      90.182 -28.143  62.181  1.00 20.00           C  
ATOM   1485  O   GLU B  77      89.900 -29.156  61.522  1.00 20.00           O  
ATOM   1486  CB  GLU B  77      88.647 -26.782  63.561  1.00 20.00           C  
ATOM   1487  CG  GLU B  77      88.582 -25.880  64.776  1.00 20.00           C  
ATOM   1488  CD  GLU B  77      89.565 -24.721  64.688  1.00 20.00           C  
ATOM   1489  OE1 GLU B  77      89.244 -23.704  64.012  1.00 20.00           O  
ATOM   1490  OE2 GLU B  77      90.671 -24.848  65.268  1.00 20.00           O  
ATOM   1491  N   LEU B  78      91.034 -27.207  61.775  1.00 20.00           N  
ATOM   1492  CA  LEU B  78      91.628 -27.168  60.453  1.00 20.00           C  
ATOM   1493  C   LEU B  78      92.869 -28.037  60.330  1.00 20.00           C  
ATOM   1494  O   LEU B  78      93.846 -27.633  59.703  1.00 20.00           O  
ATOM   1495  CB  LEU B  78      92.011 -25.724  60.144  1.00 20.00           C  
ATOM   1496  CG  LEU B  78      91.039 -24.663  60.646  1.00 20.00           C  
ATOM   1497  CD1 LEU B  78      91.605 -23.292  60.386  1.00 20.00           C  
ATOM   1498  CD2 LEU B  78      89.710 -24.848  59.958  1.00 20.00           C  
ATOM   1499  N   SER B  79      92.826 -29.252  60.849  1.00 20.00           N  
ATOM   1500  CA  SER B  79      94.019 -30.083  60.781  1.00 20.00           C  
ATOM   1501  C   SER B  79      93.812 -31.491  60.251  1.00 20.00           C  
ATOM   1502  O   SER B  79      94.770 -32.143  59.801  1.00 20.00           O  
ATOM   1503  CB  SER B  79      94.685 -30.135  62.144  1.00 20.00           C  
ATOM   1504  OG  SER B  79      96.079 -30.207  61.977  1.00 20.00           O  
ATOM   1505  N   SER B  80      92.570 -31.960  60.323  1.00 20.00           N  
ATOM   1506  CA  SER B  80      92.224 -33.286  59.830  1.00 20.00           C  
ATOM   1507  C   SER B  80      92.449 -33.150  58.344  1.00 20.00           C  
ATOM   1508  O   SER B  80      92.448 -32.024  57.824  1.00 20.00           O  
ATOM   1509  CB  SER B  80      90.750 -33.592  60.121  1.00 20.00           C  
ATOM   1510  OG  SER B  80      89.921 -32.491  59.775  1.00 20.00           O  
ATOM   1511  N   GLU B  81      92.597 -34.255  57.631  1.00 20.00           N  
ATOM   1512  CA  GLU B  81      92.848 -34.094  56.222  1.00 20.00           C  
ATOM   1513  C   GLU B  81      91.760 -33.459  55.383  1.00 20.00           C  
ATOM   1514  O   GLU B  81      92.051 -32.684  54.472  1.00 20.00           O  
ATOM   1515  CB  GLU B  81      93.365 -35.359  55.608  1.00 20.00           C  
ATOM   1516  CG  GLU B  81      94.746 -35.154  55.075  1.00 20.00           C  
ATOM   1517  CD  GLU B  81      95.071 -36.196  54.081  1.00 20.00           C  
ATOM   1518  OE1 GLU B  81      95.209 -37.345  54.515  1.00 20.00           O  
ATOM   1519  OE2 GLU B  81      95.133 -35.904  52.867  1.00 20.00           O  
ATOM   1520  N   ARG B  82      90.506 -33.748  55.700  1.00 20.00           N  
ATOM   1521  CA  ARG B  82      89.424 -33.140  54.953  1.00 20.00           C  
ATOM   1522  C   ARG B  82      89.595 -31.628  55.159  1.00 20.00           C  
ATOM   1523  O   ARG B  82      89.809 -30.888  54.197  1.00 20.00           O  
ATOM   1524  CB  ARG B  82      88.066 -33.627  55.479  1.00 20.00           C  
ATOM   1525  CG  ARG B  82      87.021 -33.922  54.401  1.00 20.00           C  
ATOM   1526  CD  ARG B  82      85.669 -34.032  55.054  1.00 20.00           C  
ATOM   1527  NE  ARG B  82      84.555 -34.182  54.127  1.00 20.00           N  
ATOM   1528  CZ  ARG B  82      83.281 -34.145  54.501  1.00 20.00           C  
ATOM   1529  NH1 ARG B  82      82.979 -33.952  55.771  1.00 20.00           N  
ATOM   1530  NH2 ARG B  82      82.307 -34.287  53.611  1.00 20.00           N  
ATOM   1531  N   ASN B  83      89.672 -31.214  56.425  1.00 20.00           N  
ATOM   1532  CA  ASN B  83      89.805 -29.802  56.778  1.00 20.00           C  
ATOM   1533  C   ASN B  83      91.035 -29.094  56.276  1.00 20.00           C  
ATOM   1534  O   ASN B  83      90.990 -27.910  55.963  1.00 20.00           O  
ATOM   1535  CB  ASN B  83      89.701 -29.619  58.281  1.00 20.00           C  
ATOM   1536  CG  ASN B  83      88.301 -29.324  58.716  1.00 20.00           C  
ATOM   1537  OD1 ASN B  83      87.933 -28.170  58.897  1.00 20.00           O  
ATOM   1538  ND2 ASN B  83      87.494 -30.358  58.813  1.00 20.00           N  
ATOM   1539  N   LYS B  84      92.114 -29.847  56.153  1.00 20.00           N  
ATOM   1540  CA  LYS B  84      93.398 -29.342  55.695  1.00 20.00           C  
ATOM   1541  C   LYS B  84      93.367 -28.837  54.267  1.00 20.00           C  
ATOM   1542  O   LYS B  84      94.270 -28.115  53.855  1.00 20.00           O  
ATOM   1543  CB  LYS B  84      94.419 -30.464  55.747  1.00 20.00           C  
ATOM   1544  CG  LYS B  84      95.679 -30.139  56.472  1.00 20.00           C  
ATOM   1545  CD  LYS B  84      96.492 -31.393  56.616  1.00 20.00           C  
ATOM   1546  CE  LYS B  84      97.761 -31.129  57.388  1.00 20.00           C  
ATOM   1547  NZ  LYS B  84      98.454 -32.405  57.669  1.00 20.00           N  
ATOM   1548  N   GLN B  85      92.382 -29.259  53.485  1.00 20.00           N  
ATOM   1549  CA  GLN B  85      92.343 -28.828  52.095  1.00 20.00           C  
ATOM   1550  C   GLN B  85      91.382 -27.731  51.714  1.00 20.00           C  
ATOM   1551  O   GLN B  85      91.125 -27.532  50.526  1.00 20.00           O  
ATOM   1552  CB  GLN B  85      92.159 -29.998  51.123  1.00 20.00           C  
ATOM   1553  CG  GLN B  85      93.422 -30.391  50.353  1.00 20.00           C  
ATOM   1554  CD  GLN B  85      94.116 -31.546  51.000  1.00 20.00           C  
ATOM   1555  OE1 GLN B  85      93.450 -32.442  51.499  1.00 20.00           O  
ATOM   1556  NE2 GLN B  85      95.447 -31.493  51.116  1.00 20.00           N  
ATOM   1557  N   LEU B  86      90.830 -27.027  52.692  1.00 20.00           N  
ATOM   1558  CA  LEU B  86      89.916 -25.940  52.384  1.00 20.00           C  
ATOM   1559  C   LEU B  86      90.782 -24.906  51.688  1.00 20.00           C  
ATOM   1560  O   LEU B  86      91.980 -24.813  51.964  1.00 20.00           O  
ATOM   1561  CB  LEU B  86      89.332 -25.355  53.666  1.00 20.00           C  
ATOM   1562  CG  LEU B  86      88.160 -26.094  54.306  1.00 20.00           C  
ATOM   1563  CD1 LEU B  86      88.201 -27.568  53.979  1.00 20.00           C  
ATOM   1564  CD2 LEU B  86      88.176 -25.861  55.805  1.00 20.00           C  
ATOM   1565  N   LYS B  87      90.211 -24.195  50.728  1.00 20.00           N  
ATOM   1566  CA  LYS B  87      90.965 -23.175  50.027  1.00 20.00           C  
ATOM   1567  C   LYS B  87      90.894 -21.857  50.762  1.00 20.00           C  
ATOM   1568  O   LYS B  87      89.874 -21.519  51.369  1.00 20.00           O  
ATOM   1569  CB  LYS B  87      90.467 -23.015  48.605  1.00 20.00           C  
ATOM   1570  CG  LYS B  87      90.895 -24.132  47.717  1.00 20.00           C  
ATOM   1571  CD  LYS B  87      90.432 -23.841  46.333  1.00 20.00           C  
ATOM   1572  CE  LYS B  87      90.720 -24.983  45.393  1.00 20.00           C  
ATOM   1573  NZ  LYS B  87      89.942 -24.725  44.143  1.00 20.00           N  
ATOM   1574  N   VAL B  88      91.972 -21.099  50.656  1.00 20.00           N  
ATOM   1575  CA  VAL B  88      92.096 -19.826  51.328  1.00 20.00           C  
ATOM   1576  C   VAL B  88      91.552 -18.665  50.511  1.00 20.00           C  
ATOM   1577  O   VAL B  88      91.593 -18.676  49.275  1.00 20.00           O  
ATOM   1578  CB  VAL B  88      93.563 -19.562  51.681  1.00 20.00           C  
ATOM   1579  CG1 VAL B  88      93.706 -18.257  52.414  1.00 20.00           C  
ATOM   1580  CG2 VAL B  88      94.114 -20.712  52.510  1.00 20.00           C  
ATOM   1581  N   GLY B  89      90.980 -17.698  51.214  1.00 20.00           N  
ATOM   1582  CA  GLY B  89      90.450 -16.513  50.575  1.00 20.00           C  
ATOM   1583  C   GLY B  89      91.369 -15.408  51.037  1.00 20.00           C  
ATOM   1584  O   GLY B  89      92.591 -15.518  50.911  1.00 20.00           O  
ATOM   1585  N   ARG B  90      90.793 -14.346  51.581  1.00 20.00           N  
ATOM   1586  CA  ARG B  90      91.600 -13.249  52.086  1.00 20.00           C  
ATOM   1587  C   ARG B  90      92.153 -13.542  53.486  1.00 20.00           C  
ATOM   1588  O   ARG B  90      91.529 -14.249  54.285  1.00 20.00           O  
ATOM   1589  CB  ARG B  90      90.813 -11.934  52.036  1.00 20.00           C  
ATOM   1590  CG  ARG B  90      89.315 -12.087  52.191  1.00 20.00           C  
ATOM   1591  CD  ARG B  90      88.635 -10.799  51.879  1.00 20.00           C  
ATOM   1592  NE  ARG B  90      87.236 -10.759  52.289  1.00 20.00           N  
ATOM   1593  CZ  ARG B  90      86.426  -9.753  51.994  1.00 20.00           C  
ATOM   1594  NH1 ARG B  90      86.898  -8.727  51.287  1.00 20.00           N  
ATOM   1595  NH2 ARG B  90      85.161  -9.753  52.407  1.00 20.00           N  
ATOM   1596  N   VAL B  91      93.353 -13.032  53.747  1.00 20.00           N  
ATOM   1597  CA  VAL B  91      94.045 -13.216  55.024  1.00 20.00           C  
ATOM   1598  C   VAL B  91      94.362 -11.871  55.689  1.00 20.00           C  
ATOM   1599  O   VAL B  91      94.832 -10.953  55.018  1.00 20.00           O  
ATOM   1600  CB  VAL B  91      95.366 -13.960  54.806  1.00 20.00           C  
ATOM   1601  CG1 VAL B  91      96.160 -14.017  56.083  1.00 20.00           C  
ATOM   1602  CG2 VAL B  91      95.101 -15.342  54.280  1.00 20.00           C  
ATOM   1603  N   LEU B  92      94.132 -11.771  56.999  1.00 20.00           N  
ATOM   1604  CA  LEU B  92      94.390 -10.542  57.756  1.00 20.00           C  
ATOM   1605  C   LEU B  92      95.369 -10.751  58.913  1.00 20.00           C  
ATOM   1606  O   LEU B  92      95.243 -11.704  59.677  1.00 20.00           O  
ATOM   1607  CB  LEU B  92      93.073  -9.956  58.287  1.00 20.00           C  
ATOM   1608  CG  LEU B  92      93.089  -8.864  59.366  1.00 20.00           C  
ATOM   1609  CD1 LEU B  92      93.718  -7.579  58.868  1.00 20.00           C  
ATOM   1610  CD2 LEU B  92      91.667  -8.617  59.811  1.00 20.00           C  
ATOM   1611  N   LEU B  93      96.345  -9.852  59.021  1.00 20.00           N  
ATOM   1612  CA  LEU B  93      97.352  -9.912  60.063  1.00 20.00           C  
ATOM   1613  C   LEU B  93      97.284  -8.726  61.003  1.00 20.00           C  
ATOM   1614  O   LEU B  93      97.401  -7.574  60.618  1.00 20.00           O  
ATOM   1615  CB  LEU B  93      98.761 -10.029  59.496  1.00 20.00           C  
ATOM   1616  CG  LEU B  93      99.789 -10.236  60.607  1.00 20.00           C  
ATOM   1617  CD1 LEU B  93      99.643 -11.618  61.174  1.00 20.00           C  
ATOM   1618  CD2 LEU B  93     101.170 -10.032  60.077  1.00 20.00           C  
ATOM   1619  N   TRP B  94      97.095  -9.081  62.257  1.00 20.00           N  
ATOM   1620  CA  TRP B  94      96.961  -8.214  63.411  1.00 20.00           C  
ATOM   1621  C   TRP B  94      98.297  -8.227  64.110  1.00 20.00           C  
ATOM   1622  O   TRP B  94      99.089  -9.149  63.921  1.00 20.00           O  
ATOM   1623  CB  TRP B  94      96.143  -8.978  64.376  1.00 20.00           C  
ATOM   1624  CG  TRP B  94      94.891  -8.549  64.766  1.00 20.00           C  
ATOM   1625  CD1 TRP B  94      93.760  -8.699  64.063  1.00 20.00           C  
ATOM   1626  CD2 TRP B  94      94.509  -8.307  66.101  1.00 20.00           C  
ATOM   1627  NE1 TRP B  94      92.669  -8.641  64.884  1.00 20.00           N  
ATOM   1628  CE2 TRP B  94      93.103  -8.385  66.169  1.00 20.00           C  
ATOM   1629  CE3 TRP B  94      95.209  -8.044  67.286  1.00 20.00           C  
ATOM   1630  CZ2 TRP B  94      92.392  -8.246  67.348  1.00 20.00           C  
ATOM   1631  CZ3 TRP B  94      94.509  -7.899  68.464  1.00 20.00           C  
ATOM   1632  CH2 TRP B  94      93.117  -7.997  68.488  1.00 20.00           C  
ATOM   1633  N   LEU B  95      98.417  -7.380  65.117  1.00 20.00           N  
ATOM   1634  CA  LEU B  95      99.636  -7.343  65.903  1.00 20.00           C  
ATOM   1635  C   LEU B  95      99.306  -6.779  67.278  1.00 20.00           C  
ATOM   1636  O   LEU B  95      99.244  -5.570  67.470  1.00 20.00           O  
ATOM   1637  CB  LEU B  95     100.699  -6.520  65.186  1.00 20.00           C  
ATOM   1638  CG  LEU B  95     102.135  -6.774  65.624  1.00 20.00           C  
ATOM   1639  CD1 LEU B  95     103.007  -6.970  64.421  1.00 20.00           C  
ATOM   1640  CD2 LEU B  95     102.602  -5.608  66.428  1.00 20.00           C  
ATOM   1641  N   GLY B  96      99.060  -7.671  68.229  1.00 20.00           N  
ATOM   1642  CA  GLY B  96      98.706  -7.238  69.567  1.00 20.00           C  
ATOM   1643  C   GLY B  96      99.840  -7.192  70.559  1.00 20.00           C  
ATOM   1644  O   GLY B  96      99.978  -8.105  71.382  1.00 20.00           O  
ATOM   1645  N   LEU B  97     100.689  -6.176  70.463  1.00 20.00           N  
ATOM   1646  CA  LEU B  97     101.806  -6.040  71.406  1.00 20.00           C  
ATOM   1647  C   LEU B  97     101.377  -5.427  72.752  1.00 20.00           C  
ATOM   1648  O   LEU B  97     100.543  -4.525  72.771  1.00 20.00           O  
ATOM   1649  CB  LEU B  97     102.976  -5.277  70.757  1.00 20.00           C  
ATOM   1650  CG  LEU B  97     102.718  -4.186  69.722  1.00 20.00           C  
ATOM   1651  CD1 LEU B  97     102.327  -2.902  70.418  1.00 20.00           C  
ATOM   1652  CD2 LEU B  97     103.978  -3.976  68.914  1.00 20.00           C  
ATOM   1653  N   LEU B  98     101.930  -5.945  73.844  1.00 20.00           N  
ATOM   1654  CA  LEU B  98     101.589  -5.456  75.198  1.00 20.00           C  
ATOM   1655  C   LEU B  98     102.022  -3.999  75.526  1.00 20.00           C  
ATOM   1656  O   LEU B  98     103.055  -3.538  75.035  1.00 20.00           O  
ATOM   1657  CB  LEU B  98     101.960  -6.492  76.285  1.00 20.00           C  
ATOM   1658  CG  LEU B  98     103.349  -7.061  76.577  1.00 20.00           C  
ATOM   1659  CD1 LEU B  98     104.067  -6.105  77.487  1.00 20.00           C  
ATOM   1660  CD2 LEU B  98     103.214  -8.417  77.250  1.00 20.00           C  
ATOM   1661  N   PRO B  99     101.326  -3.330  76.449  1.00 20.00           N  
ATOM   1662  CA  PRO B  99     101.531  -1.947  76.928  1.00 20.00           C  
ATOM   1663  C   PRO B  99     102.915  -1.391  77.215  1.00 20.00           C  
ATOM   1664  O   PRO B  99     103.125  -0.188  77.105  1.00 20.00           O  
ATOM   1665  CB  PRO B  99     100.628  -1.863  78.144  1.00 20.00           C  
ATOM   1666  CG  PRO B  99     100.799  -3.181  78.724  1.00 20.00           C  
ATOM   1667  CD  PRO B  99     100.598  -4.071  77.517  1.00 20.00           C  
ATOM   1668  N   SER B 100     103.889  -2.239  77.558  1.00 20.00           N  
ATOM   1669  CA  SER B 100     105.224  -1.743  77.886  1.00 20.00           C  
ATOM   1670  C   SER B 100     106.254  -1.810  76.760  1.00 20.00           C  
ATOM   1671  O   SER B 100     107.452  -1.587  76.991  1.00 20.00           O  
ATOM   1672  CB  SER B 100     105.763  -2.447  79.128  1.00 20.00           C  
ATOM   1673  OG  SER B 100     104.840  -3.425  79.566  1.00 20.00           O  
ATOM   1674  N   VAL B 101     105.792  -2.113  75.550  1.00 20.00           N  
ATOM   1675  CA  VAL B 101     106.687  -2.185  74.399  1.00 20.00           C  
ATOM   1676  C   VAL B 101     106.953  -0.740  73.980  1.00 20.00           C  
ATOM   1677  O   VAL B 101     106.213   0.167  74.366  1.00 20.00           O  
ATOM   1678  CB  VAL B 101     106.084  -3.021  73.247  1.00 20.00           C  
ATOM   1679  CG1 VAL B 101     107.054  -3.071  72.083  1.00 20.00           C  
ATOM   1680  CG2 VAL B 101     105.789  -4.440  73.735  1.00 20.00           C  
ATOM   1681  N   SER B 102     107.971  -0.526  73.157  1.00 20.00           N  
ATOM   1682  CA  SER B 102     108.322   0.840  72.809  1.00 20.00           C  
ATOM   1683  C   SER B 102     108.815   1.110  71.398  1.00 20.00           C  
ATOM   1684  O   SER B 102     108.440   2.120  70.785  1.00 20.00           O  
ATOM   1685  CB  SER B 102     109.382   1.311  73.796  1.00 20.00           C  
ATOM   1686  OG  SER B 102     110.358   0.291  73.975  1.00 20.00           O  
ATOM   1687  N   GLY B 103     109.726   0.269  70.920  1.00 20.00           N  
ATOM   1688  CA  GLY B 103     110.267   0.471  69.592  1.00 20.00           C  
ATOM   1689  C   GLY B 103     109.236   0.197  68.525  1.00 20.00           C  
ATOM   1690  O   GLY B 103     108.064  -0.088  68.809  1.00 20.00           O  
ATOM   1691  N   THR B 104     109.667   0.342  67.284  1.00 20.00           N  
ATOM   1692  CA  THR B 104     108.822   0.080  66.146  1.00 20.00           C  
ATOM   1693  C   THR B 104     108.788  -1.439  65.973  1.00 20.00           C  
ATOM   1694  O   THR B 104     109.777  -2.126  66.246  1.00 20.00           O  
ATOM   1695  CB  THR B 104     109.399   0.765  64.902  1.00 20.00           C  
ATOM   1696  OG1 THR B 104     110.791   0.442  64.775  1.00 20.00           O  
ATOM   1697  CG2 THR B 104     109.278   2.273  65.050  1.00 20.00           C  
ATOM   1698  N   VAL B 105     107.627  -1.964  65.605  1.00 20.00           N  
ATOM   1699  CA  VAL B 105     107.464  -3.393  65.402  1.00 20.00           C  
ATOM   1700  C   VAL B 105     106.818  -3.559  64.022  1.00 20.00           C  
ATOM   1701  O   VAL B 105     105.973  -2.750  63.630  1.00 20.00           O  
ATOM   1702  CB  VAL B 105     106.596  -4.017  66.527  1.00 20.00           C  
ATOM   1703  CG1 VAL B 105     106.531  -5.519  66.382  1.00 20.00           C  
ATOM   1704  CG2 VAL B 105     107.161  -3.653  67.877  1.00 20.00           C  
ATOM   1705  N   LYS B 106     107.257  -4.566  63.272  1.00 20.00           N  
ATOM   1706  CA  LYS B 106     106.746  -4.806  61.928  1.00 20.00           C  
ATOM   1707  C   LYS B 106     106.559  -6.290  61.623  1.00 20.00           C  
ATOM   1708  O   LYS B 106     107.338  -7.127  62.080  1.00 20.00           O  
ATOM   1709  CB  LYS B 106     107.695  -4.198  60.897  1.00 20.00           C  
ATOM   1710  CG  LYS B 106     107.868  -2.703  61.010  1.00 20.00           C  
ATOM   1711  CD  LYS B 106     108.885  -2.197  60.012  1.00 20.00           C  
ATOM   1712  CE  LYS B 106     108.823  -0.685  59.879  1.00 20.00           C  
ATOM   1713  NZ  LYS B 106     109.746  -0.190  58.817  1.00 20.00           N  
ATOM   1714  N   SER B 107     105.556  -6.591  60.801  1.00 20.00           N  
ATOM   1715  CA  SER B 107     105.256  -7.955  60.416  1.00 20.00           C  
ATOM   1716  C   SER B 107     104.705  -8.019  59.012  1.00 20.00           C  
ATOM   1717  O   SER B 107     104.309  -7.008  58.435  1.00 20.00           O  
ATOM   1718  CB  SER B 107     104.230  -8.575  61.358  1.00 20.00           C  
ATOM   1719  OG  SER B 107     104.733  -8.689  62.672  1.00 20.00           O  
ATOM   1720  N   CYS B 108     104.667  -9.235  58.486  1.00 20.00           N  
ATOM   1721  CA  CYS B 108     104.153  -9.521  57.165  1.00 20.00           C  
ATOM   1722  C   CYS B 108     104.119 -11.028  57.029  1.00 20.00           C  
ATOM   1723  O   CYS B 108     104.758 -11.741  57.801  1.00 20.00           O  
ATOM   1724  CB  CYS B 108     105.047  -8.910  56.084  1.00 20.00           C  
ATOM   1725  SG  CYS B 108     106.802  -9.103  56.358  1.00 20.00           S  
ATOM   1726  N   VAL B 109     103.291 -11.507  56.115  1.00 20.00           N  
ATOM   1727  CA  VAL B 109     103.180 -12.926  55.860  1.00 20.00           C  
ATOM   1728  C   VAL B 109     103.571 -13.007  54.410  1.00 20.00           C  
ATOM   1729  O   VAL B 109     102.886 -12.452  53.555  1.00 20.00           O  
ATOM   1730  CB  VAL B 109     101.730 -13.434  56.028  1.00 20.00           C  
ATOM   1731  CG1 VAL B 109     101.645 -14.901  55.663  1.00 20.00           C  
ATOM   1732  CG2 VAL B 109     101.256 -13.222  57.449  1.00 20.00           C  
ATOM   1733  N   THR B 110     104.745 -13.560  54.147  1.00 20.00           N  
ATOM   1734  CA  THR B 110     105.217 -13.693  52.782  1.00 20.00           C  
ATOM   1735  C   THR B 110     105.577 -15.133  52.545  1.00 20.00           C  
ATOM   1736  O   THR B 110     105.359 -15.993  53.401  1.00 20.00           O  
ATOM   1737  CB  THR B 110     106.469 -12.837  52.503  1.00 20.00           C  
ATOM   1738  OG1 THR B 110     107.548 -13.249  53.350  1.00 20.00           O  
ATOM   1739  CG2 THR B 110     106.173 -11.370  52.736  1.00 20.00           C  
ATOM   1740  N   GLU B 111     106.079 -15.408  51.354  1.00 20.00           N  
ATOM   1741  CA  GLU B 111     106.486 -16.750  51.042  1.00 20.00           C  
ATOM   1742  C   GLU B 111     107.815 -16.902  51.760  1.00 20.00           C  
ATOM   1743  O   GLU B 111     108.601 -15.952  51.846  1.00 20.00           O  
ATOM   1744  CB  GLU B 111     106.597 -16.916  49.538  1.00 20.00           C  
ATOM   1745  CG  GLU B 111     105.257 -16.699  48.850  1.00 20.00           C  
ATOM   1746  CD  GLU B 111     105.340 -16.801  47.339  1.00 20.00           C  
ATOM   1747  OE1 GLU B 111     105.949 -17.784  46.847  1.00 20.00           O  
ATOM   1748  OE2 GLU B 111     104.801 -15.899  46.642  1.00 20.00           O  
ATOM   1749  N   THR B 112     107.983 -18.053  52.396  1.00 20.00           N  
ATOM   1750  CA  THR B 112     109.177 -18.366  53.166  1.00 20.00           C  
ATOM   1751  C   THR B 112     110.444 -17.862  52.475  1.00 20.00           C  
ATOM   1752  O   THR B 112     110.914 -18.438  51.493  1.00 20.00           O  
ATOM   1753  CB  THR B 112     109.236 -19.875  53.458  1.00 20.00           C  
ATOM   1754  OG1 THR B 112     107.953 -20.310  53.941  1.00 20.00           O  
ATOM   1755  CG2 THR B 112     110.285 -20.167  54.503  1.00 20.00           C  
ATOM   1756  N   GLN B 113     110.921 -16.720  52.962  1.00 20.00           N  
ATOM   1757  CA  GLN B 113     112.104 -16.031  52.449  1.00 20.00           C  
ATOM   1758  C   GLN B 113     113.382 -16.698  52.966  1.00 20.00           C  
ATOM   1759  O   GLN B 113     113.384 -17.291  54.044  1.00 20.00           O  
ATOM   1760  CB  GLN B 113     112.055 -14.557  52.883  1.00 20.00           C  
ATOM   1761  CG  GLN B 113     112.347 -13.537  51.799  1.00 20.00           C  
ATOM   1762  CD  GLN B 113     111.538 -13.776  50.533  1.00 20.00           C  
ATOM   1763  OE1 GLN B 113     111.728 -14.782  49.855  1.00 20.00           O  
ATOM   1764  NE2 GLN B 113     110.660 -12.838  50.197  1.00 20.00           N  
ATOM   1765  N   THR B 114     114.465 -16.577  52.199  1.00 20.00           N  
ATOM   1766  CA  THR B 114     115.775 -17.163  52.545  1.00 20.00           C  
ATOM   1767  C   THR B 114     116.569 -16.333  53.551  1.00 20.00           C  
ATOM   1768  O   THR B 114     117.526 -16.814  54.158  1.00 20.00           O  
ATOM   1769  CB  THR B 114     116.660 -17.356  51.292  1.00 20.00           C  
ATOM   1770  OG1 THR B 114     116.415 -16.291  50.356  1.00 20.00           O  
ATOM   1771  CG2 THR B 114     116.382 -18.716  50.638  1.00 20.00           C  
ATOM   1772  N   THR B 115     116.210 -15.058  53.635  1.00 20.00           N  
ATOM   1773  CA  THR B 115     116.811 -14.106  54.550  1.00 20.00           C  
ATOM   1774  C   THR B 115     115.574 -13.454  55.129  1.00 20.00           C  
ATOM   1775  O   THR B 115     114.845 -12.770  54.412  1.00 20.00           O  
ATOM   1776  CB  THR B 115     117.632 -13.059  53.802  1.00 20.00           C  
ATOM   1777  OG1 THR B 115     118.641 -13.712  53.020  1.00 20.00           O  
ATOM   1778  CG2 THR B 115     118.292 -12.097  54.793  1.00 20.00           C  
ATOM   1779  N   ALA B 116     115.335 -13.683  56.414  1.00 20.00           N  
ATOM   1780  CA  ALA B 116     114.149 -13.171  57.089  1.00 20.00           C  
ATOM   1781  C   ALA B 116     113.824 -11.718  56.770  1.00 20.00           C  
ATOM   1782  O   ALA B 116     112.684 -11.389  56.450  1.00 20.00           O  
ATOM   1783  CB  ALA B 116     114.268 -13.369  58.591  1.00 20.00           C  
ATOM   1784  N   ALA B 117     114.850 -10.883  56.731  1.00 20.00           N  
ATOM   1785  CA  ALA B 117     114.666  -9.463  56.474  1.00 20.00           C  
ATOM   1786  C   ALA B 117     114.227  -9.055  55.068  1.00 20.00           C  
ATOM   1787  O   ALA B 117     113.917  -7.893  54.837  1.00 20.00           O  
ATOM   1788  CB  ALA B 117     115.913  -8.707  56.865  1.00 20.00           C  
ATOM   1789  N   ALA B 118     114.184  -9.991  54.133  1.00 20.00           N  
ATOM   1790  CA  ALA B 118     113.786  -9.652  52.780  1.00 20.00           C  
ATOM   1791  C   ALA B 118     112.271  -9.708  52.623  1.00 20.00           C  
ATOM   1792  O   ALA B 118     111.717  -9.179  51.658  1.00 20.00           O  
ATOM   1793  CB  ALA B 118     114.464 -10.568  51.789  1.00 20.00           C  
ATOM   1794  N   SER B 119     111.607 -10.333  53.590  1.00 20.00           N  
ATOM   1795  CA  SER B 119     110.158 -10.458  53.595  1.00 20.00           C  
ATOM   1796  C   SER B 119     109.588  -9.070  53.368  1.00 20.00           C  
ATOM   1797  O   SER B 119     108.697  -8.865  52.538  1.00 20.00           O  
ATOM   1798  CB  SER B 119     109.713 -10.945  54.961  1.00 20.00           C  
ATOM   1799  OG  SER B 119     110.349 -10.179  55.969  1.00 20.00           O  
ATOM   1800  N   PHE B 120     110.158  -8.121  54.096  1.00 20.00           N  
ATOM   1801  CA  PHE B 120     109.753  -6.732  54.048  1.00 20.00           C  
ATOM   1802  C   PHE B 120     109.958  -6.025  52.717  1.00 20.00           C  
ATOM   1803  O   PHE B 120     109.331  -5.005  52.454  1.00 20.00           O  
ATOM   1804  CB  PHE B 120     110.441  -5.962  55.167  1.00 20.00           C  
ATOM   1805  CG  PHE B 120     109.945  -6.336  56.515  1.00 20.00           C  
ATOM   1806  CD1 PHE B 120     108.774  -5.788  57.001  1.00 20.00           C  
ATOM   1807  CD2 PHE B 120     110.619  -7.267  57.287  1.00 20.00           C  
ATOM   1808  CE1 PHE B 120     108.251  -6.193  58.218  1.00 20.00           C  
ATOM   1809  CE2 PHE B 120     110.102  -7.679  58.511  1.00 20.00           C  
ATOM   1810  CZ  PHE B 120     108.923  -7.127  58.980  1.00 20.00           C  
ATOM   1811  N   GLN B 121     110.816  -6.575  51.871  1.00 20.00           N  
ATOM   1812  CA  GLN B 121     111.075  -5.984  50.571  1.00 20.00           C  
ATOM   1813  C   GLN B 121     110.121  -6.556  49.537  1.00 20.00           C  
ATOM   1814  O   GLN B 121     110.052  -6.070  48.405  1.00 20.00           O  
ATOM   1815  CB  GLN B 121     112.509  -6.260  50.144  1.00 20.00           C  
ATOM   1816  CG  GLN B 121     113.537  -5.610  51.019  1.00 20.00           C  
ATOM   1817  CD  GLN B 121     114.938  -6.064  50.690  1.00 20.00           C  
ATOM   1818  OE1 GLN B 121     115.134  -7.084  50.045  1.00 20.00           O  
ATOM   1819  NE2 GLN B 121     115.913  -5.311  51.150  1.00 20.00           N  
ATOM   1820  N   VAL B 122     109.379  -7.586  49.924  1.00 20.00           N  
ATOM   1821  CA  VAL B 122     108.456  -8.228  49.005  1.00 20.00           C  
ATOM   1822  C   VAL B 122     107.018  -8.258  49.517  1.00 20.00           C  
ATOM   1823  O   VAL B 122     106.102  -8.690  48.811  1.00 20.00           O  
ATOM   1824  CB  VAL B 122     108.919  -9.660  48.692  1.00 20.00           C  
ATOM   1825  CG1 VAL B 122     108.161 -10.217  47.487  1.00 20.00           C  
ATOM   1826  CG2 VAL B 122     110.411  -9.680  48.437  1.00 20.00           C  
ATOM   1827  N   ALA B 123     106.812  -7.766  50.729  1.00 20.00           N  
ATOM   1828  CA  ALA B 123     105.487  -7.758  51.318  1.00 20.00           C  
ATOM   1829  C   ALA B 123     104.548  -6.810  50.583  1.00 20.00           C  
ATOM   1830  O   ALA B 123     104.889  -5.653  50.341  1.00 20.00           O  
ATOM   1831  CB  ALA B 123     105.584  -7.379  52.778  1.00 20.00           C  
ATOM   1832  N   LEU B 124     103.384  -7.322  50.194  1.00 20.00           N  
ATOM   1833  CA  LEU B 124     102.385  -6.513  49.510  1.00 20.00           C  
ATOM   1834  C   LEU B 124     101.613  -5.733  50.565  1.00 20.00           C  
ATOM   1835  O   LEU B 124     100.721  -4.949  50.245  1.00 20.00           O  
ATOM   1836  CB  LEU B 124     101.435  -7.400  48.705  1.00 20.00           C  
ATOM   1837  CG  LEU B 124     102.112  -8.203  47.599  1.00 20.00           C  
ATOM   1838  CD1 LEU B 124     101.065  -8.752  46.656  1.00 20.00           C  
ATOM   1839  CD2 LEU B 124     103.067  -7.308  46.852  1.00 20.00           C  
ATOM   1840  N   ALA B 125     101.968  -5.967  51.827  1.00 20.00           N  
ATOM   1841  CA  ALA B 125     101.347  -5.314  52.968  1.00 20.00           C  
ATOM   1842  C   ALA B 125     102.156  -5.613  54.220  1.00 20.00           C  
ATOM   1843  O   ALA B 125     102.525  -6.753  54.482  1.00 20.00           O  
ATOM   1844  CB  ALA B 125      99.916  -5.794  53.143  1.00 20.00           C  
ATOM   1845  N   VAL B 126     102.437  -4.574  54.990  1.00 20.00           N  
ATOM   1846  CA  VAL B 126     103.211  -4.721  56.211  1.00 20.00           C  
ATOM   1847  C   VAL B 126     102.479  -4.092  57.379  1.00 20.00           C  
ATOM   1848  O   VAL B 126     101.905  -3.021  57.247  1.00 20.00           O  
ATOM   1849  CB  VAL B 126     104.586  -4.031  56.097  1.00 20.00           C  
ATOM   1850  CG1 VAL B 126     105.221  -3.899  57.468  1.00 20.00           C  
ATOM   1851  CG2 VAL B 126     105.508  -4.803  55.174  1.00 20.00           C  
ATOM   1852  N   ALA B 127     102.502  -4.773  58.519  1.00 20.00           N  
ATOM   1853  CA  ALA B 127     101.876  -4.277  59.736  1.00 20.00           C  
ATOM   1854  C   ALA B 127     102.965  -3.580  60.541  1.00 20.00           C  
ATOM   1855  O   ALA B 127     103.828  -4.223  61.141  1.00 20.00           O  
ATOM   1856  CB  ALA B 127     101.262  -5.417  60.533  1.00 20.00           C  
ATOM   1857  N   ASP B 128     102.982  -2.260  60.419  1.00 20.00           N  
ATOM   1858  CA  ASP B 128     103.926  -1.375  61.090  1.00 20.00           C  
ATOM   1859  C   ASP B 128     103.130  -0.776  62.243  1.00 20.00           C  
ATOM   1860  O   ASP B 128     101.975  -0.399  62.068  1.00 20.00           O  
ATOM   1861  CB  ASP B 128     104.354  -0.277  60.101  1.00 20.00           C  
ATOM   1862  CG  ASP B 128     105.400   0.665  60.664  1.00 20.00           C  
ATOM   1863  OD1 ASP B 128     105.746   0.541  61.856  1.00 20.00           O  
ATOM   1864  OD2 ASP B 128     105.883   1.543  59.908  1.00 20.00           O  
ATOM   1865  N   ASN B 129     103.722  -0.710  63.428  1.00 20.00           N  
ATOM   1866  CA  ASN B 129     102.996  -0.166  64.570  1.00 20.00           C  
ATOM   1867  C   ASN B 129     103.192   1.341  64.664  1.00 20.00           C  
ATOM   1868  O   ASN B 129     102.734   1.989  65.610  1.00 20.00           O  
ATOM   1869  CB  ASN B 129     103.413  -0.855  65.878  1.00 20.00           C  
ATOM   1870  CG  ASN B 129     104.720  -0.318  66.436  1.00 20.00           C  
ATOM   1871  OD1 ASN B 129     105.551   0.208  65.701  1.00 20.00           O  
ATOM   1872  ND2 ASN B 129     104.903  -0.461  67.736  1.00 20.00           N  
ATOM   1873  N   SER B 130     103.902   1.876  63.680  1.00 20.00           N  
ATOM   1874  CA  SER B 130     104.175   3.292  63.593  1.00 20.00           C  
ATOM   1875  C   SER B 130     102.919   4.001  63.080  1.00 20.00           C  
ATOM   1876  O   SER B 130     102.732   5.200  63.313  1.00 20.00           O  
ATOM   1877  CB  SER B 130     105.342   3.512  62.633  1.00 20.00           C  
ATOM   1878  OG  SER B 130     105.677   4.881  62.533  1.00 20.00           O  
ATOM   1879  N   LYS B 131     102.042   3.244  62.419  1.00 20.00           N  
ATOM   1880  CA  LYS B 131     100.810   3.788  61.851  1.00 20.00           C  
ATOM   1881  C   LYS B 131      99.554   3.483  62.694  1.00 20.00           C  
ATOM   1882  O   LYS B 131      99.570   2.585  63.535  1.00 20.00           O  
ATOM   1883  CB  LYS B 131     100.691   3.326  60.390  1.00 20.00           C  
ATOM   1884  CG  LYS B 131     102.028   3.514  59.634  1.00 20.00           C  
ATOM   1885  CD  LYS B 131     101.893   3.654  58.110  1.00 20.00           C  
ATOM   1886  CE  LYS B 131     102.979   4.611  57.561  1.00 20.00           C  
ATOM   1887  NZ  LYS B 131     102.969   4.840  56.061  1.00 20.00           N  
ATOM   1888  N   ASP B 132      98.495   4.274  62.503  1.00 20.00           N  
ATOM   1889  CA  ASP B 132      97.229   4.142  63.251  1.00 20.00           C  
ATOM   1890  C   ASP B 132      96.618   2.767  63.440  1.00 20.00           C  
ATOM   1891  O   ASP B 132      96.093   2.453  64.517  1.00 20.00           O  
ATOM   1892  CB  ASP B 132      96.166   5.078  62.684  1.00 20.00           C  
ATOM   1893  CG  ASP B 132      95.972   6.314  63.548  1.00 20.00           C  
ATOM   1894  OD1 ASP B 132      95.492   6.167  64.714  1.00 20.00           O  
ATOM   1895  OD2 ASP B 132      96.340   7.419  63.070  1.00 20.00           O  
ATOM   1896  N   VAL B 133      96.603   1.991  62.368  1.00 20.00           N  
ATOM   1897  CA  VAL B 133      96.070   0.640  62.411  1.00 20.00           C  
ATOM   1898  C   VAL B 133      97.260  -0.294  62.274  1.00 20.00           C  
ATOM   1899  O   VAL B 133      98.139  -0.086  61.434  1.00 20.00           O  
ATOM   1900  CB  VAL B 133      95.028   0.405  61.299  1.00 20.00           C  
ATOM   1901  CG1 VAL B 133      93.755   1.190  61.605  1.00 20.00           C  
ATOM   1902  CG2 VAL B 133      95.595   0.839  59.951  1.00 20.00           C  
ATOM   1903  N   VAL B 134      97.316  -1.298  63.134  1.00 20.00           N  
ATOM   1904  CA  VAL B 134      98.425  -2.233  63.111  1.00 20.00           C  
ATOM   1905  C   VAL B 134      97.990  -3.546  62.473  1.00 20.00           C  
ATOM   1906  O   VAL B 134      98.019  -4.601  63.107  1.00 20.00           O  
ATOM   1907  CB  VAL B 134      98.962  -2.469  64.531  1.00 20.00           C  
ATOM   1908  CG1 VAL B 134     100.259  -3.251  64.475  1.00 20.00           C  
ATOM   1909  CG2 VAL B 134      99.171  -1.144  65.234  1.00 20.00           C  
ATOM   1910  N   ALA B 135      97.572  -3.478  61.215  1.00 20.00           N  
ATOM   1911  CA  ALA B 135      97.136  -4.674  60.530  1.00 20.00           C  
ATOM   1912  C   ALA B 135      97.535  -4.706  59.070  1.00 20.00           C  
ATOM   1913  O   ALA B 135      97.871  -3.680  58.487  1.00 20.00           O  
ATOM   1914  CB  ALA B 135      95.648  -4.841  60.676  1.00 20.00           C  
ATOM   1915  N   ALA B 136      97.480  -5.895  58.489  1.00 20.00           N  
ATOM   1916  CA  ALA B 136      97.828  -6.099  57.099  1.00 20.00           C  
ATOM   1917  C   ALA B 136      96.767  -6.992  56.499  1.00 20.00           C  
ATOM   1918  O   ALA B 136      96.309  -7.925  57.145  1.00 20.00           O  
ATOM   1919  CB  ALA B 136      99.184  -6.770  56.993  1.00 20.00           C  
ATOM   1920  N   MET B 137      96.297  -6.663  55.306  1.00 20.00           N  
ATOM   1921  CA  MET B 137      95.326  -7.536  54.693  1.00 20.00           C  
ATOM   1922  C   MET B 137      95.875  -8.049  53.388  1.00 20.00           C  
ATOM   1923  O   MET B 137      96.781  -7.452  52.802  1.00 20.00           O  
ATOM   1924  CB  MET B 137      93.960  -6.889  54.539  1.00 20.00           C  
ATOM   1925  CG  MET B 137      92.866  -7.911  54.697  1.00 20.00           C  
ATOM   1926  SD  MET B 137      91.291  -7.217  54.862  1.00 20.00           S  
ATOM   1927  CE  MET B 137      90.588  -7.622  53.275  1.00 20.00           C  
ATOM   1928  N   TYR B 138      95.351  -9.180  52.944  1.00 20.00           N  
ATOM   1929  CA  TYR B 138      95.856  -9.782  51.734  1.00 20.00           C  
ATOM   1930  C   TYR B 138      94.772 -10.222  50.782  1.00 20.00           C  
ATOM   1931  O   TYR B 138      94.495 -11.414  50.630  1.00 20.00           O  
ATOM   1932  CB  TYR B 138      96.776 -10.943  52.091  1.00 20.00           C  
ATOM   1933  CG  TYR B 138      97.960 -10.526  52.934  1.00 20.00           C  
ATOM   1934  CD1 TYR B 138      99.093  -9.970  52.351  1.00 20.00           C  
ATOM   1935  CD2 TYR B 138      97.948 -10.683  54.312  1.00 20.00           C  
ATOM   1936  CE1 TYR B 138     100.187  -9.579  53.122  1.00 20.00           C  
ATOM   1937  CE2 TYR B 138      99.037 -10.292  55.092  1.00 20.00           C  
ATOM   1938  CZ  TYR B 138     100.151  -9.746  54.489  1.00 20.00           C  
ATOM   1939  OH  TYR B 138     101.226  -9.375  55.258  1.00 20.00           O  
ATOM   1940  N   PRO B 139      94.104  -9.253  50.160  1.00 20.00           N  
ATOM   1941  CA  PRO B 139      93.041  -9.582  49.211  1.00 20.00           C  
ATOM   1942  C   PRO B 139      93.776 -10.024  47.936  1.00 20.00           C  
ATOM   1943  O   PRO B 139      94.962  -9.717  47.778  1.00 20.00           O  
ATOM   1944  CB  PRO B 139      92.354  -8.221  48.981  1.00 20.00           C  
ATOM   1945  CG  PRO B 139      92.971  -7.275  50.059  1.00 20.00           C  
ATOM   1946  CD  PRO B 139      94.341  -7.802  50.211  1.00 20.00           C  
ATOM   1947  N   GLU B 140      93.112 -10.783  47.071  1.00 20.00           N  
ATOM   1948  CA  GLU B 140      93.703 -11.218  45.796  1.00 20.00           C  
ATOM   1949  C   GLU B 140      95.109 -11.838  45.778  1.00 20.00           C  
ATOM   1950  O   GLU B 140      95.620 -12.182  44.709  1.00 20.00           O  
ATOM   1951  CB  GLU B 140      93.625 -10.099  44.746  1.00 20.00           C  
ATOM   1952  CG  GLU B 140      92.201  -9.765  44.317  1.00 20.00           C  
ATOM   1953  CD  GLU B 140      91.412 -10.988  43.830  1.00 20.00           C  
ATOM   1954  OE1 GLU B 140      91.964 -11.841  43.077  1.00 20.00           O  
ATOM   1955  OE2 GLU B 140      90.222 -11.104  44.204  1.00 20.00           O  
ATOM   1956  N   ALA B 141      95.752 -11.934  46.935  1.00 20.00           N  
ATOM   1957  CA  ALA B 141      97.068 -12.564  47.054  1.00 20.00           C  
ATOM   1958  C   ALA B 141      96.708 -13.794  47.884  1.00 20.00           C  
ATOM   1959  O   ALA B 141      95.664 -13.791  48.554  1.00 20.00           O  
ATOM   1960  CB  ALA B 141      98.038 -11.666  47.808  1.00 20.00           C  
ATOM   1961  N   PHE B 142      97.502 -14.859  47.801  1.00 20.00           N  
ATOM   1962  CA  PHE B 142      97.210 -16.079  48.573  1.00 20.00           C  
ATOM   1963  C   PHE B 142      95.875 -16.801  48.263  1.00 20.00           C  
ATOM   1964  O   PHE B 142      95.569 -17.824  48.887  1.00 20.00           O  
ATOM   1965  CB  PHE B 142      97.208 -15.799  50.073  1.00 20.00           C  
ATOM   1966  CG  PHE B 142      98.486 -15.254  50.602  1.00 20.00           C  
ATOM   1967  CD1 PHE B 142      99.706 -15.802  50.241  1.00 20.00           C  
ATOM   1968  CD2 PHE B 142      98.466 -14.220  51.527  1.00 20.00           C  
ATOM   1969  CE1 PHE B 142     100.885 -15.330  50.816  1.00 20.00           C  
ATOM   1970  CE2 PHE B 142      99.633 -13.746  52.102  1.00 20.00           C  
ATOM   1971  CZ  PHE B 142     100.842 -14.299  51.746  1.00 20.00           C  
ATOM   1972  N   LYS B 143      95.063 -16.249  47.362  1.00 20.00           N  
ATOM   1973  CA  LYS B 143      93.781 -16.844  46.997  1.00 20.00           C  
ATOM   1974  C   LYS B 143      93.968 -18.246  46.424  1.00 20.00           C  
ATOM   1975  O   LYS B 143      94.977 -18.526  45.775  1.00 20.00           O  
ATOM   1976  CB  LYS B 143      93.129 -15.999  45.911  1.00 20.00           C  
ATOM   1977  CG  LYS B 143      91.948 -15.147  46.307  1.00 20.00           C  
ATOM   1978  CD  LYS B 143      91.136 -14.946  45.045  1.00 20.00           C  
ATOM   1979  CE  LYS B 143      90.024 -13.938  45.131  1.00 20.00           C  
ATOM   1980  NZ  LYS B 143      89.410 -13.862  43.751  1.00 20.00           N  
ATOM   1981  N   GLY B 144      92.966 -19.101  46.619  1.00 20.00           N  
ATOM   1982  CA  GLY B 144      92.998 -20.452  46.071  1.00 20.00           C  
ATOM   1983  C   GLY B 144      94.011 -21.458  46.581  1.00 20.00           C  
ATOM   1984  O   GLY B 144      94.047 -22.606  46.113  1.00 20.00           O  
ATOM   1985  N   ILE B 145      94.858 -21.029  47.505  1.00 20.00           N  
ATOM   1986  CA  ILE B 145      95.855 -21.908  48.076  1.00 20.00           C  
ATOM   1987  C   ILE B 145      95.140 -22.818  49.062  1.00 20.00           C  
ATOM   1988  O   ILE B 145      94.028 -22.520  49.505  1.00 20.00           O  
ATOM   1989  CB  ILE B 145      96.935 -21.081  48.792  1.00 20.00           C  
ATOM   1990  CG1 ILE B 145      97.862 -20.443  47.767  1.00 20.00           C  
ATOM   1991  CG2 ILE B 145      97.738 -21.921  49.732  1.00 20.00           C  
ATOM   1992  CD1 ILE B 145      98.963 -19.600  48.384  1.00 20.00           C  
ATOM   1993  N   THR B 146      95.744 -23.964  49.342  1.00 20.00           N  
ATOM   1994  CA  THR B 146      95.195 -24.920  50.292  1.00 20.00           C  
ATOM   1995  C   THR B 146      95.630 -24.516  51.699  1.00 20.00           C  
ATOM   1996  O   THR B 146      96.748 -24.044  51.896  1.00 20.00           O  
ATOM   1997  CB  THR B 146      95.705 -26.343  49.975  1.00 20.00           C  
ATOM   1998  OG1 THR B 146      95.100 -26.819  48.766  1.00 20.00           O  
ATOM   1999  CG2 THR B 146      95.425 -27.303  51.098  1.00 20.00           C  
ATOM   2000  N   LEU B 147      94.750 -24.731  52.674  1.00 20.00           N  
ATOM   2001  CA  LEU B 147      95.015 -24.394  54.071  1.00 20.00           C  
ATOM   2002  C   LEU B 147      96.331 -25.009  54.542  1.00 20.00           C  
ATOM   2003  O   LEU B 147      97.062 -24.405  55.323  1.00 20.00           O  
ATOM   2004  CB  LEU B 147      93.843 -24.847  54.947  1.00 20.00           C  
ATOM   2005  CG  LEU B 147      93.543 -24.141  56.273  1.00 20.00           C  
ATOM   2006  CD1 LEU B 147      93.650 -22.632  56.137  1.00 20.00           C  
ATOM   2007  CD2 LEU B 147      92.152 -24.547  56.718  1.00 20.00           C  
ATOM   2008  N   GLU B 148      96.640 -26.199  54.036  1.00 20.00           N  
ATOM   2009  CA  GLU B 148      97.889 -26.875  54.371  1.00 20.00           C  
ATOM   2010  C   GLU B 148      99.044 -26.174  53.668  1.00 20.00           C  
ATOM   2011  O   GLU B 148     100.155 -26.102  54.188  1.00 20.00           O  
ATOM   2012  CB  GLU B 148      97.878 -28.331  53.932  1.00 20.00           C  
ATOM   2013  CG  GLU B 148      99.242 -28.979  54.142  1.00 20.00           C  
ATOM   2014  CD  GLU B 148      99.327 -30.412  53.656  1.00 20.00           C  
ATOM   2015  OE1 GLU B 148      98.269 -31.051  53.423  1.00 20.00           O  
ATOM   2016  OE2 GLU B 148     100.469 -30.909  53.532  1.00 20.00           O  
ATOM   2017  N   GLN B 149      98.786 -25.702  52.455  1.00 20.00           N  
ATOM   2018  CA  GLN B 149      99.805 -24.989  51.690  1.00 20.00           C  
ATOM   2019  C   GLN B 149     100.193 -23.718  52.432  1.00 20.00           C  
ATOM   2020  O   GLN B 149     101.351 -23.304  52.420  1.00 20.00           O  
ATOM   2021  CB  GLN B 149      99.280 -24.630  50.311  1.00 20.00           C  
ATOM   2022  CG  GLN B 149      99.819 -25.491  49.222  1.00 20.00           C  
ATOM   2023  CD  GLN B 149      98.975 -25.422  47.989  1.00 20.00           C  
ATOM   2024  OE1 GLN B 149      99.342 -24.803  47.010  1.00 20.00           O  
ATOM   2025  NE2 GLN B 149      97.837 -26.080  48.030  1.00 20.00           N  
ATOM   2026  N   LEU B 150      99.199 -23.081  53.045  1.00 20.00           N  
ATOM   2027  CA  LEU B 150      99.434 -21.871  53.815  1.00 20.00           C  
ATOM   2028  C   LEU B 150     100.474 -22.243  54.857  1.00 20.00           C  
ATOM   2029  O   LEU B 150     101.559 -21.670  54.892  1.00 20.00           O  
ATOM   2030  CB  LEU B 150      98.137 -21.418  54.507  1.00 20.00           C  
ATOM   2031  CG  LEU B 150      98.187 -20.444  55.692  1.00 20.00           C  
ATOM   2032  CD1 LEU B 150      98.633 -19.076  55.249  1.00 20.00           C  
ATOM   2033  CD2 LEU B 150      96.817 -20.363  56.337  1.00 20.00           C  
ATOM   2034  N   ALA B 151     100.154 -23.263  55.648  1.00 20.00           N  
ATOM   2035  CA  ALA B 151     101.037 -23.742  56.706  1.00 20.00           C  
ATOM   2036  C   ALA B 151     102.416 -24.186  56.214  1.00 20.00           C  
ATOM   2037  O   ALA B 151     103.393 -24.077  56.947  1.00 20.00           O  
ATOM   2038  CB  ALA B 151     100.364 -24.870  57.478  1.00 20.00           C  
ATOM   2039  N   ALA B 152     102.501 -24.610  54.957  1.00 20.00           N  
ATOM   2040  CA  ALA B 152     103.754 -25.093  54.395  1.00 20.00           C  
ATOM   2041  C   ALA B 152     104.687 -24.127  53.662  1.00 20.00           C  
ATOM   2042  O   ALA B 152     105.863 -24.036  54.001  1.00 20.00           O  
ATOM   2043  CB  ALA B 152     103.494 -26.337  53.536  1.00 20.00           C  
ATOM   2044  N   ASP B 153     104.195 -23.430  52.642  1.00 20.00           N  
ATOM   2045  CA  ASP B 153     105.074 -22.525  51.895  1.00 20.00           C  
ATOM   2046  C   ASP B 153     105.074 -21.032  52.225  1.00 20.00           C  
ATOM   2047  O   ASP B 153     105.667 -20.227  51.497  1.00 20.00           O  
ATOM   2048  CB  ASP B 153     105.075 -22.788  50.360  1.00 20.00           C  
ATOM   2049  CG  ASP B 153     103.940 -23.708  49.883  1.00 20.00           C  
ATOM   2050  OD1 ASP B 153     103.428 -24.553  50.646  1.00 20.00           O  
ATOM   2051  OD2 ASP B 153     103.598 -23.684  48.684  1.00 20.00           O  
ATOM   2052  N   LEU B 154     104.533 -20.680  53.390  1.00 20.00           N  
ATOM   2053  CA  LEU B 154     104.503 -19.287  53.853  1.00 20.00           C  
ATOM   2054  C   LEU B 154     104.917 -19.185  55.317  1.00 20.00           C  
ATOM   2055  O   LEU B 154     104.691 -20.110  56.102  1.00 20.00           O  
ATOM   2056  CB  LEU B 154     103.087 -18.716  53.803  1.00 20.00           C  
ATOM   2057  CG  LEU B 154     102.175 -18.603  52.586  1.00 20.00           C  
ATOM   2058  CD1 LEU B 154     100.992 -17.774  53.021  1.00 20.00           C  
ATOM   2059  CD2 LEU B 154     102.875 -17.939  51.435  1.00 20.00           C  
ATOM   2060  N   THR B 155     105.498 -18.049  55.694  1.00 20.00           N  
ATOM   2061  CA  THR B 155     105.861 -17.822  57.091  1.00 20.00           C  
ATOM   2062  C   THR B 155     105.610 -16.387  57.519  1.00 20.00           C  
ATOM   2063  O   THR B 155     105.456 -15.491  56.690  1.00 20.00           O  
ATOM   2064  CB  THR B 155     107.326 -18.206  57.466  1.00 20.00           C  
ATOM   2065  OG1 THR B 155     108.219 -17.155  57.099  1.00 20.00           O  
ATOM   2066  CG2 THR B 155     107.750 -19.487  56.801  1.00 20.00           C  
ATOM   2067  N   ILE B 156     105.481 -16.206  58.827  1.00 20.00           N  
ATOM   2068  CA  ILE B 156     105.252 -14.903  59.422  1.00 20.00           C  
ATOM   2069  C   ILE B 156     106.603 -14.389  59.885  1.00 20.00           C  
ATOM   2070  O   ILE B 156     107.419 -15.159  60.384  1.00 20.00           O  
ATOM   2071  CB  ILE B 156     104.326 -15.014  60.664  1.00 20.00           C  
ATOM   2072  CG1 ILE B 156     102.990 -15.648  60.278  1.00 20.00           C  
ATOM   2073  CG2 ILE B 156     104.109 -13.647  61.296  1.00 20.00           C  
ATOM   2074  CD1 ILE B 156     102.056 -15.848  61.436  1.00 20.00           C  
ATOM   2075  N   TYR B 157     106.852 -13.103  59.666  1.00 20.00           N  
ATOM   2076  CA  TYR B 157     108.092 -12.464  60.094  1.00 20.00           C  
ATOM   2077  C   TYR B 157     107.782 -11.306  61.013  1.00 20.00           C  
ATOM   2078  O   TYR B 157     106.866 -10.527  60.756  1.00 20.00           O  
ATOM   2079  CB  TYR B 157     108.896 -11.951  58.907  1.00 20.00           C  
ATOM   2080  CG  TYR B 157     109.436 -13.054  58.060  1.00 20.00           C  
ATOM   2081  CD1 TYR B 157     110.510 -13.821  58.491  1.00 20.00           C  
ATOM   2082  CD2 TYR B 157     108.845 -13.370  56.851  1.00 20.00           C  
ATOM   2083  CE1 TYR B 157     110.978 -14.879  57.737  1.00 20.00           C  
ATOM   2084  CE2 TYR B 157     109.304 -14.424  56.087  1.00 20.00           C  
ATOM   2085  CZ  TYR B 157     110.368 -15.180  56.538  1.00 20.00           C  
ATOM   2086  OH  TYR B 157     110.804 -16.262  55.809  1.00 20.00           O  
ATOM   2087  N   LEU B 158     108.576 -11.189  62.069  1.00 20.00           N  
ATOM   2088  CA  LEU B 158     108.396 -10.142  63.051  1.00 20.00           C  
ATOM   2089  C   LEU B 158     109.725  -9.431  63.244  1.00 20.00           C  
ATOM   2090  O   LEU B 158     110.768 -10.070  63.349  1.00 20.00           O  
ATOM   2091  CB  LEU B 158     107.902 -10.749  64.371  1.00 20.00           C  
ATOM   2092  CG  LEU B 158     107.724  -9.856  65.598  1.00 20.00           C  
ATOM   2093  CD1 LEU B 158     106.591  -8.900  65.381  1.00 20.00           C  
ATOM   2094  CD2 LEU B 158     107.458 -10.708  66.804  1.00 20.00           C  
ATOM   2095  N   TYR B 159     109.681  -8.106  63.211  1.00 20.00           N  
ATOM   2096  CA  TYR B 159     110.864  -7.279  63.393  1.00 20.00           C  
ATOM   2097  C   TYR B 159     110.542  -6.232  64.435  1.00 20.00           C  
ATOM   2098  O   TYR B 159     109.406  -5.768  64.534  1.00 20.00           O  
ATOM   2099  CB  TYR B 159     111.263  -6.572  62.090  1.00 20.00           C  
ATOM   2100  CG  TYR B 159     112.196  -5.393  62.299  1.00 20.00           C  
ATOM   2101  CD1 TYR B 159     111.695  -4.124  62.602  1.00 20.00           C  
ATOM   2102  CD2 TYR B 159     113.577  -5.549  62.233  1.00 20.00           C  
ATOM   2103  CE1 TYR B 159     112.548  -3.043  62.841  1.00 20.00           C  
ATOM   2104  CE2 TYR B 159     114.440  -4.472  62.463  1.00 20.00           C  
ATOM   2105  CZ  TYR B 159     113.919  -3.225  62.770  1.00 20.00           C  
ATOM   2106  OH  TYR B 159     114.771  -2.170  63.010  1.00 20.00           O  
ATOM   2107  N   SER B 160     111.553  -5.849  65.201  1.00 20.00           N  
ATOM   2108  CA  SER B 160     111.406  -4.826  66.223  1.00 20.00           C  
ATOM   2109  C   SER B 160     112.757  -4.157  66.396  1.00 20.00           C  
ATOM   2110  O   SER B 160     113.807  -4.765  66.171  1.00 20.00           O  
ATOM   2111  CB  SER B 160     110.931  -5.428  67.544  1.00 20.00           C  
ATOM   2112  OG  SER B 160     111.791  -6.471  67.950  1.00 20.00           O  
ATOM   2113  N   SER B 161     112.723  -2.881  66.744  1.00 20.00           N  
ATOM   2114  CA  SER B 161     113.938  -2.110  66.932  1.00 20.00           C  
ATOM   2115  C   SER B 161     114.520  -2.299  68.328  1.00 20.00           C  
ATOM   2116  O   SER B 161     115.598  -1.784  68.628  1.00 20.00           O  
ATOM   2117  CB  SER B 161     113.642  -0.636  66.674  1.00 20.00           C  
ATOM   2118  OG  SER B 161     112.434  -0.256  67.313  1.00 20.00           O  
ATOM   2119  N   ALA B 162     113.810  -3.048  69.168  1.00 20.00           N  
ATOM   2120  CA  ALA B 162     114.245  -3.306  70.532  1.00 20.00           C  
ATOM   2121  C   ALA B 162     114.148  -4.797  70.820  1.00 20.00           C  
ATOM   2122  O   ALA B 162     113.467  -5.536  70.105  1.00 20.00           O  
ATOM   2123  CB  ALA B 162     113.399  -2.518  71.518  1.00 20.00           C  
ATOM   2124  N   ALA B 163     114.829  -5.238  71.870  1.00 20.00           N  
ATOM   2125  CA  ALA B 163     114.825  -6.645  72.226  1.00 20.00           C  
ATOM   2126  C   ALA B 163     113.458  -7.076  72.749  1.00 20.00           C  
ATOM   2127  O   ALA B 163     112.798  -6.322  73.468  1.00 20.00           O  
ATOM   2128  CB  ALA B 163     115.901  -6.916  73.250  1.00 20.00           C  
ATOM   2129  N   LEU B 164     113.022  -8.270  72.360  1.00 20.00           N  
ATOM   2130  CA  LEU B 164     111.734  -8.793  72.802  1.00 20.00           C  
ATOM   2131  C   LEU B 164     111.952  -9.974  73.752  1.00 20.00           C  
ATOM   2132  O   LEU B 164     113.024 -10.584  73.730  1.00 20.00           O  
ATOM   2133  CB  LEU B 164     110.895  -9.232  71.596  1.00 20.00           C  
ATOM   2134  CG  LEU B 164     110.620  -8.203  70.496  1.00 20.00           C  
ATOM   2135  CD1 LEU B 164     109.650  -8.788  69.486  1.00 20.00           C  
ATOM   2136  CD2 LEU B 164     110.058  -6.915  71.082  1.00 20.00           C  
ATOM   2137  N   THR B 165     110.959 -10.261  74.592  1.00 20.00           N  
ATOM   2138  CA  THR B 165     111.007 -11.365  75.542  1.00 20.00           C  
ATOM   2139  C   THR B 165     109.864 -12.310  75.080  1.00 20.00           C  
ATOM   2140  O   THR B 165     108.910 -11.825  74.510  1.00 20.00           O  
ATOM   2141  CB  THR B 165     110.860 -10.811  77.006  1.00 20.00           C  
ATOM   2142  OG1 THR B 165     109.497 -10.466  77.306  1.00 20.00           O  
ATOM   2143  CG2 THR B 165     111.726  -9.521  77.121  1.00 20.00           C  
ATOM   2144  N   GLU B 166     110.004 -13.627  75.247  1.00 20.00           N  
ATOM   2145  CA  GLU B 166     108.969 -14.550  74.779  1.00 20.00           C  
ATOM   2146  C   GLU B 166     107.632 -13.908  74.616  1.00 20.00           C  
ATOM   2147  O   GLU B 166     107.177 -13.682  73.502  1.00 20.00           O  
ATOM   2148  CB  GLU B 166     108.742 -15.787  75.601  1.00 20.00           C  
ATOM   2149  CG  GLU B 166     109.443 -17.018  75.048  1.00 20.00           C  
ATOM   2150  CD  GLU B 166     108.936 -18.376  75.501  1.00 20.00           C  
ATOM   2151  OE1 GLU B 166     108.595 -18.535  76.688  1.00 20.00           O  
ATOM   2152  OE2 GLU B 166     108.976 -19.282  74.611  1.00 20.00           O  
ATOM   2153  N   GLY B 167     106.983 -13.649  75.717  1.00 20.00           N  
ATOM   2154  CA  GLY B 167     105.732 -12.978  75.606  1.00 20.00           C  
ATOM   2155  C   GLY B 167     105.214 -11.645  75.149  1.00 20.00           C  
ATOM   2156  O   GLY B 167     104.101 -11.358  75.487  1.00 20.00           O  
ATOM   2157  N   ASP B 168     105.877 -10.835  74.290  1.00 20.00           N  
ATOM   2158  CA  ASP B 168     105.156  -9.622  73.863  1.00 20.00           C  
ATOM   2159  C   ASP B 168     104.899  -9.868  72.399  1.00 20.00           C  
ATOM   2160  O   ASP B 168     105.326 -10.886  71.873  1.00 20.00           O  
ATOM   2161  CB  ASP B 168     105.995  -8.344  74.006  1.00 20.00           C  
ATOM   2162  CG  ASP B 168     107.112  -8.503  75.035  1.00 20.00           C  
ATOM   2163  OD1 ASP B 168     106.829  -8.984  76.162  1.00 20.00           O  
ATOM   2164  OD2 ASP B 168     108.296  -8.204  74.737  1.00 20.00           O  
ATOM   2165  N   VAL B 169     104.044  -9.050  71.805  1.00 20.00           N  
ATOM   2166  CA  VAL B 169     103.735  -9.149  70.394  1.00 20.00           C  
ATOM   2167  C   VAL B 169     103.086 -10.462  69.962  1.00 20.00           C  
ATOM   2168  O   VAL B 169     103.672 -11.234  69.209  1.00 20.00           O  
ATOM   2169  CB  VAL B 169     104.997  -8.849  69.545  1.00 20.00           C  
ATOM   2170  CG1 VAL B 169     104.591  -8.392  68.174  1.00 20.00           C  
ATOM   2171  CG2 VAL B 169     105.865  -7.789  70.223  1.00 20.00           C  
ATOM   2172  N   ILE B 170     101.897 -10.730  70.488  1.00 20.00           N  
ATOM   2173  CA  ILE B 170     101.147 -11.904  70.085  1.00 20.00           C  
ATOM   2174  C   ILE B 170     100.617 -11.592  68.683  1.00 20.00           C  
ATOM   2175  O   ILE B 170      99.936 -10.578  68.465  1.00 20.00           O  
ATOM   2176  CB  ILE B 170      99.980 -12.177  71.041  1.00 20.00           C  
ATOM   2177  CG1 ILE B 170     100.500 -12.921  72.264  1.00 20.00           C  
ATOM   2178  CG2 ILE B 170      98.883 -12.955  70.348  1.00 20.00           C  
ATOM   2179  CD1 ILE B 170      99.467 -13.142  73.344  1.00 20.00           C  
ATOM   2180  N   VAL B 171     100.991 -12.437  67.730  1.00 20.00           N  
ATOM   2181  CA  VAL B 171     100.583 -12.286  66.346  1.00 20.00           C  
ATOM   2182  C   VAL B 171      99.216 -12.959  66.158  1.00 20.00           C  
ATOM   2183  O   VAL B 171      99.023 -14.108  66.561  1.00 20.00           O  
ATOM   2184  CB  VAL B 171     101.650 -12.910  65.401  1.00 20.00           C  
ATOM   2185  CG1 VAL B 171     101.174 -12.917  63.982  1.00 20.00           C  
ATOM   2186  CG2 VAL B 171     102.959 -12.147  65.503  1.00 20.00           C  
ATOM   2187  N   HIS B 172      98.240 -12.193  65.669  1.00 20.00           N  
ATOM   2188  CA  HIS B 172      96.903 -12.720  65.404  1.00 20.00           C  
ATOM   2189  C   HIS B 172      96.862 -12.956  63.905  1.00 20.00           C  
ATOM   2190  O   HIS B 172      97.246 -12.084  63.130  1.00 20.00           O  
ATOM   2191  CB  HIS B 172      95.804 -11.708  65.744  1.00 20.00           C  
ATOM   2192  CG  HIS B 172      95.526 -11.538  67.208  1.00 20.00           C  
ATOM   2193  ND1 HIS B 172      96.452 -11.027  68.084  1.00 20.00           N  
ATOM   2194  CD2 HIS B 172      94.394 -11.736  67.921  1.00 20.00           C  
ATOM   2195  CE1 HIS B 172      95.904 -10.902  69.280  1.00 20.00           C  
ATOM   2196  NE2 HIS B 172      94.658 -11.322  69.216  1.00 20.00           N  
ATOM   2197  N   LEU B 173      96.388 -14.122  63.498  1.00 20.00           N  
ATOM   2198  CA  LEU B 173      96.287 -14.447  62.091  1.00 20.00           C  
ATOM   2199  C   LEU B 173      94.838 -14.877  61.885  1.00 20.00           C  
ATOM   2200  O   LEU B 173      94.324 -15.708  62.630  1.00 20.00           O  
ATOM   2201  CB  LEU B 173      97.261 -15.582  61.751  1.00 20.00           C  
ATOM   2202  CG  LEU B 173      97.645 -15.899  60.300  1.00 20.00           C  
ATOM   2203  CD1 LEU B 173      98.245 -14.693  59.622  1.00 20.00           C  
ATOM   2204  CD2 LEU B 173      98.624 -17.046  60.277  1.00 20.00           C  
ATOM   2205  N   GLU B 174      94.163 -14.247  60.931  1.00 20.00           N  
ATOM   2206  CA  GLU B 174      92.779 -14.567  60.625  1.00 20.00           C  
ATOM   2207  C   GLU B 174      92.759 -15.009  59.161  1.00 20.00           C  
ATOM   2208  O   GLU B 174      93.221 -14.279  58.282  1.00 20.00           O  
ATOM   2209  CB  GLU B 174      91.908 -13.341  60.878  1.00 20.00           C  
ATOM   2210  CG  GLU B 174      92.314 -12.577  62.144  1.00 20.00           C  
ATOM   2211  CD  GLU B 174      91.227 -11.677  62.702  1.00 20.00           C  
ATOM   2212  OE1 GLU B 174      90.261 -11.364  61.973  1.00 20.00           O  
ATOM   2213  OE2 GLU B 174      91.324 -11.291  63.889  1.00 20.00           O  
ATOM   2214  N   VAL B 175      92.245 -16.214  58.913  1.00 20.00           N  
ATOM   2215  CA  VAL B 175      92.230 -16.806  57.576  1.00 20.00           C  
ATOM   2216  C   VAL B 175      90.847 -17.209  57.056  1.00 20.00           C  
ATOM   2217  O   VAL B 175      90.089 -17.893  57.749  1.00 20.00           O  
ATOM   2218  CB  VAL B 175      93.159 -18.059  57.546  1.00 20.00           C  
ATOM   2219  CG1 VAL B 175      93.199 -18.688  56.162  1.00 20.00           C  
ATOM   2220  CG2 VAL B 175      94.558 -17.690  58.009  1.00 20.00           C  
ATOM   2221  N   GLU B 176      90.543 -16.789  55.826  1.00 20.00           N  
ATOM   2222  CA  GLU B 176      89.279 -17.090  55.159  1.00 20.00           C  
ATOM   2223  C   GLU B 176      89.422 -18.426  54.438  1.00 20.00           C  
ATOM   2224  O   GLU B 176      90.468 -18.711  53.846  1.00 20.00           O  
ATOM   2225  CB  GLU B 176      88.958 -16.009  54.114  1.00 20.00           C  
ATOM   2226  CG  GLU B 176      87.789 -15.063  54.443  1.00 20.00           C  
ATOM   2227  CD  GLU B 176      87.193 -14.385  53.204  1.00 20.00           C  
ATOM   2228  OE1 GLU B 176      87.526 -14.821  52.088  1.00 20.00           O  
ATOM   2229  OE2 GLU B 176      86.394 -13.424  53.325  1.00 20.00           O  
ATOM   2230  N   HIS B 177      88.397 -19.268  54.536  1.00 20.00           N  
ATOM   2231  CA  HIS B 177      88.401 -20.552  53.844  1.00 20.00           C  
ATOM   2232  C   HIS B 177      87.005 -21.113  53.731  1.00 20.00           C  
ATOM   2233  O   HIS B 177      86.083 -20.683  54.420  1.00 20.00           O  
ATOM   2234  CB  HIS B 177      89.307 -21.558  54.541  1.00 20.00           C  
ATOM   2235  CG  HIS B 177      88.988 -21.751  55.982  1.00 20.00           C  
ATOM   2236  ND1 HIS B 177      89.790 -21.243  56.976  1.00 20.00           N  
ATOM   2237  CD2 HIS B 177      87.944 -22.345  56.601  1.00 20.00           C  
ATOM   2238  CE1 HIS B 177      89.252 -21.509  58.148  1.00 20.00           C  
ATOM   2239  NE2 HIS B 177      88.127 -22.179  57.957  1.00 20.00           N  
ATOM   2240  N   VAL B 178      86.867 -22.076  52.840  1.00 20.00           N  
ATOM   2241  CA  VAL B 178      85.606 -22.730  52.587  1.00 20.00           C  
ATOM   2242  C   VAL B 178      85.102 -23.310  53.903  1.00 20.00           C  
ATOM   2243  O   VAL B 178      85.846 -23.979  54.618  1.00 20.00           O  
ATOM   2244  CB  VAL B 178      85.812 -23.845  51.567  1.00 20.00           C  
ATOM   2245  CG1 VAL B 178      84.475 -24.387  51.082  1.00 20.00           C  
ATOM   2246  CG2 VAL B 178      86.642 -23.315  50.410  1.00 20.00           C  
ATOM   2247  N   ARG B 179      83.873 -22.958  54.253  1.00 20.00           N  
ATOM   2248  CA  ARG B 179      83.222 -23.436  55.467  1.00 20.00           C  
ATOM   2249  C   ARG B 179      83.291 -24.968  55.363  1.00 20.00           C  
ATOM   2250  O   ARG B 179      82.719 -25.561  54.441  1.00 20.00           O  
ATOM   2251  CB  ARG B 179      81.757 -22.948  55.469  1.00 20.00           C  
ATOM   2252  CG  ARG B 179      81.107 -22.695  56.840  1.00 20.00           C  
ATOM   2253  CD  ARG B 179      79.621 -22.312  56.698  1.00 20.00           C  
ATOM   2254  NE  ARG B 179      79.354 -20.864  56.768  1.00 20.00           N  
ATOM   2255  CZ  ARG B 179      78.412 -20.220  56.066  1.00 20.00           C  
ATOM   2256  NH1 ARG B 179      77.632 -20.897  55.215  1.00 20.00           N  
ATOM   2257  NH2 ARG B 179      78.194 -18.912  56.273  1.00 20.00           N  
ATOM   2258  N   PRO B 180      84.048 -25.619  56.261  1.00 20.00           N  
ATOM   2259  CA  PRO B 180      84.200 -27.078  56.265  1.00 20.00           C  
ATOM   2260  C   PRO B 180      82.931 -27.922  56.423  1.00 20.00           C  
ATOM   2261  O   PRO B 180      82.170 -27.763  57.375  1.00 20.00           O  
ATOM   2262  CB  PRO B 180      85.185 -27.320  57.408  1.00 20.00           C  
ATOM   2263  CG  PRO B 180      84.947 -26.160  58.314  1.00 20.00           C  
ATOM   2264  CD  PRO B 180      84.830 -25.019  57.354  1.00 20.00           C  
ATOM   2265  N   THR B 181      82.805 -28.891  55.523  1.00 20.00           N  
ATOM   2266  CA  THR B 181      81.700 -29.844  55.435  1.00 20.00           C  
ATOM   2267  C   THR B 181      81.719 -30.805  56.627  1.00 20.00           C  
ATOM   2268  O   THR B 181      80.715 -31.435  56.979  1.00 20.00           O  
ATOM   2269  CB  THR B 181      81.925 -30.741  54.192  1.00 20.00           C  
ATOM   2270  OG1 THR B 181      82.766 -30.061  53.243  1.00 20.00           O  
ATOM   2271  CG2 THR B 181      80.596 -31.167  53.555  1.00 20.00           C  
ATOM   2272  N   PHE B 182      82.935 -31.004  57.123  1.00 20.00           N  
ATOM   2273  CA  PHE B 182      83.284 -31.897  58.217  1.00 20.00           C  
ATOM   2274  C   PHE B 182      82.555 -31.772  59.535  1.00 20.00           C  
ATOM   2275  O   PHE B 182      81.922 -32.710  60.012  1.00 20.00           O  
ATOM   2276  CB  PHE B 182      84.767 -31.714  58.504  1.00 20.00           C  
ATOM   2277  CG  PHE B 182      85.457 -32.957  58.953  1.00 20.00           C  
ATOM   2278  CD1 PHE B 182      85.361 -34.112  58.202  1.00 20.00           C  
ATOM   2279  CD2 PHE B 182      86.284 -32.951  60.073  1.00 20.00           C  
ATOM   2280  CE1 PHE B 182      86.077 -35.246  58.539  1.00 20.00           C  
ATOM   2281  CE2 PHE B 182      87.011 -34.086  60.423  1.00 20.00           C  
ATOM   2282  CZ  PHE B 182      86.909 -35.236  59.648  1.00 20.00           C  
ATOM   2283  N   ASP B 183      82.761 -30.636  60.167  1.00 20.00           N  
ATOM   2284  CA  ASP B 183      82.205 -30.377  61.473  1.00 20.00           C  
ATOM   2285  C   ASP B 183      80.745 -29.990  61.390  1.00 20.00           C  
ATOM   2286  O   ASP B 183      80.296 -28.971  61.919  1.00 20.00           O  
ATOM   2287  CB  ASP B 183      83.110 -29.364  62.172  1.00 20.00           C  
ATOM   2288  CG  ASP B 183      84.597 -29.753  62.050  1.00 20.00           C  
ATOM   2289  OD1 ASP B 183      84.950 -30.923  62.392  1.00 20.00           O  
ATOM   2290  OD2 ASP B 183      85.399 -28.923  61.547  1.00 20.00           O  
ATOM   2291  N   ASP B 184      80.009 -30.910  60.780  1.00 20.00           N  
ATOM   2292  CA  ASP B 184      78.574 -30.845  60.543  1.00 20.00           C  
ATOM   2293  C   ASP B 184      78.095 -32.265  60.789  1.00 20.00           C  
ATOM   2294  O   ASP B 184      76.984 -32.637  60.407  1.00 20.00           O  
ATOM   2295  CB  ASP B 184      78.282 -30.478  59.085  1.00 20.00           C  
ATOM   2296  CG  ASP B 184      78.595 -29.020  58.764  1.00 20.00           C  
ATOM   2297  OD1 ASP B 184      78.593 -28.164  59.688  1.00 20.00           O  
ATOM   2298  OD2 ASP B 184      78.819 -28.718  57.571  1.00 20.00           O  
ATOM   2299  N   SER B 185      78.956 -33.061  61.418  1.00 20.00           N  
ATOM   2300  CA  SER B 185      78.658 -34.445  61.730  1.00 20.00           C  
ATOM   2301  C   SER B 185      79.619 -34.967  62.788  1.00 20.00           C  
ATOM   2302  O   SER B 185      80.714 -34.426  62.981  1.00 20.00           O  
ATOM   2303  CB  SER B 185      78.738 -35.316  60.470  1.00 20.00           C  
ATOM   2304  OG  SER B 185      80.034 -35.288  59.888  1.00 20.00           O  
ATOM   2305  N   PHE B 186      79.176 -35.987  63.511  1.00 20.00           N  
ATOM   2306  CA  PHE B 186      79.985 -36.603  64.548  1.00 20.00           C  
ATOM   2307  C   PHE B 186      80.812 -37.724  63.934  1.00 20.00           C  
ATOM   2308  O   PHE B 186      80.533 -38.190  62.822  1.00 20.00           O  
ATOM   2309  CB  PHE B 186      79.100 -37.235  65.619  1.00 20.00           C  
ATOM   2310  CG  PHE B 186      78.415 -36.258  66.508  1.00 20.00           C  
ATOM   2311  CD1 PHE B 186      79.056 -35.747  67.627  1.00 20.00           C  
ATOM   2312  CD2 PHE B 186      77.092 -35.918  66.287  1.00 20.00           C  
ATOM   2313  CE1 PHE B 186      78.386 -34.924  68.513  1.00 20.00           C  
ATOM   2314  CE2 PHE B 186      76.415 -35.097  67.166  1.00 20.00           C  
ATOM   2315  CZ  PHE B 186      77.065 -34.601  68.285  1.00 20.00           C  
ATOM   2316  N   THR B 187      81.817 -38.166  64.682  1.00 20.00           N  
ATOM   2317  CA  THR B 187      82.661 -39.271  64.273  1.00 20.00           C  
ATOM   2318  C   THR B 187      81.803 -40.518  64.529  1.00 20.00           C  
ATOM   2319  O   THR B 187      81.190 -40.655  65.592  1.00 20.00           O  
ATOM   2320  CB  THR B 187      83.959 -39.299  65.095  1.00 20.00           C  
ATOM   2321  OG1 THR B 187      84.658 -38.057  64.934  1.00 20.00           O  
ATOM   2322  CG2 THR B 187      84.853 -40.406  64.624  1.00 20.00           C  
ATOM   2323  N   PRO B 188      81.684 -41.410  63.530  1.00 20.00           N  
ATOM   2324  CA  PRO B 188      80.872 -42.622  63.691  1.00 20.00           C  
ATOM   2325  C   PRO B 188      81.196 -43.619  64.815  1.00 20.00           C  
ATOM   2326  O   PRO B 188      82.323 -43.697  65.324  1.00 20.00           O  
ATOM   2327  CB  PRO B 188      80.925 -43.262  62.305  1.00 20.00           C  
ATOM   2328  CG  PRO B 188      82.206 -42.779  61.751  1.00 20.00           C  
ATOM   2329  CD  PRO B 188      82.256 -41.350  62.177  1.00 20.00           C  
ATOM   2330  N   VAL B 189      80.176 -44.392  65.180  1.00 20.00           N  
ATOM   2331  CA  VAL B 189      80.289 -45.374  66.249  1.00 20.00           C  
ATOM   2332  C   VAL B 189      80.084 -46.852  65.897  1.00 20.00           C  
ATOM   2333  O   VAL B 189      79.221 -47.244  65.091  1.00 20.00           O  
ATOM   2334  CB  VAL B 189      79.371 -45.023  67.438  1.00 20.00           C  
ATOM   2335  CG1 VAL B 189      79.747 -43.662  68.004  1.00 20.00           C  
ATOM   2336  CG2 VAL B 189      77.900 -45.056  67.005  1.00 20.00           C  
ATOM   2337  N   TYR B 190      80.849 -47.634  66.643  1.00 20.00           N  
ATOM   2338  CA  TYR B 190      80.977 -49.088  66.657  1.00 20.00           C  
ATOM   2339  C   TYR B 190      82.488 -49.228  66.840  1.00 20.00           C  
ATOM   2340  O   TYR B 190      82.929 -49.449  68.000  1.00 20.00           O  
ATOM   2341  CB  TYR B 190      80.552 -49.830  65.373  1.00 20.00           C  
ATOM   2342  CG  TYR B 190      80.899 -51.307  65.528  1.00 20.00           C  
ATOM   2343  CD1 TYR B 190      80.456 -52.016  66.653  1.00 20.00           C  
ATOM   2344  CD2 TYR B 190      81.792 -51.955  64.650  1.00 20.00           C  
ATOM   2345  CE1 TYR B 190      80.896 -53.325  66.921  1.00 20.00           C  
ATOM   2346  CE2 TYR B 190      82.246 -53.278  64.909  1.00 20.00           C  
ATOM   2347  CZ  TYR B 190      81.791 -53.957  66.053  1.00 20.00           C  
ATOM   2348  OH  TYR B 190      82.224 -55.248  66.323  1.00 20.00           O  
ATOM   2349  OXT TYR B 190      83.213 -48.997  65.835  1.00 20.00           O  
ATOM   2351  N   VAL C  27      81.048 -42.121  -7.302  1.00 20.00           N  
ATOM   2352  CA  VAL C  27      81.673 -40.907  -7.906  1.00 20.00           C  
ATOM   2353  C   VAL C  27      83.092 -40.885  -7.369  1.00 20.00           C  
ATOM   2354  O   VAL C  27      83.320 -41.251  -6.216  1.00 20.00           O  
ATOM   2355  CB  VAL C  27      80.982 -39.599  -7.435  1.00 20.00           C  
ATOM   2356  CG1 VAL C  27      81.416 -38.419  -8.306  1.00 20.00           C  
ATOM   2357  CG2 VAL C  27      79.467 -39.758  -7.441  1.00 20.00           C  
ATOM   2358  N   VAL C  28      84.039 -40.454  -8.187  1.00 20.00           N  
ATOM   2359  CA  VAL C  28      85.421 -40.415  -7.755  1.00 20.00           C  
ATOM   2360  C   VAL C  28      85.867 -38.976  -7.815  1.00 20.00           C  
ATOM   2361  O   VAL C  28      85.993 -38.419  -8.901  1.00 20.00           O  
ATOM   2362  CB  VAL C  28      86.311 -41.240  -8.688  1.00 20.00           C  
ATOM   2363  CG1 VAL C  28      87.672 -41.407  -8.086  1.00 20.00           C  
ATOM   2364  CG2 VAL C  28      85.685 -42.583  -8.963  1.00 20.00           C  
ATOM   2365  N   GLN C  29      86.044 -38.344  -6.661  1.00 20.00           N  
ATOM   2366  CA  GLN C  29      86.479 -36.961  -6.680  1.00 20.00           C  
ATOM   2367  C   GLN C  29      87.966 -36.852  -6.911  1.00 20.00           C  
ATOM   2368  O   GLN C  29      88.762 -37.512  -6.235  1.00 20.00           O  
ATOM   2369  CB  GLN C  29      86.063 -36.219  -5.421  1.00 20.00           C  
ATOM   2370  CG  GLN C  29      85.118 -35.063  -5.702  1.00 20.00           C  
ATOM   2371  CD  GLN C  29      85.762 -33.698  -5.500  1.00 20.00           C  
ATOM   2372  OE1 GLN C  29      86.946 -33.498  -5.803  1.00 20.00           O  
ATOM   2373  NE2 GLN C  29      84.974 -32.743  -4.977  1.00 20.00           N  
ATOM   2374  N   PRO C  30      88.350 -36.139  -7.984  1.00 20.00           N  
ATOM   2375  CA  PRO C  30      89.770 -35.986  -8.270  1.00 20.00           C  
ATOM   2376  C   PRO C  30      90.244 -34.919  -7.304  1.00 20.00           C  
ATOM   2377  O   PRO C  30      89.617 -33.869  -7.154  1.00 20.00           O  
ATOM   2378  CB  PRO C  30      89.786 -35.468  -9.711  1.00 20.00           C  
ATOM   2379  CG  PRO C  30      88.455 -35.843 -10.247  1.00 20.00           C  
ATOM   2380  CD  PRO C  30      87.564 -35.569  -9.083  1.00 20.00           C  
ATOM   2381  N   VAL C  31      91.343 -35.212  -6.636  1.00 20.00           N  
ATOM   2382  CA  VAL C  31      91.927 -34.332  -5.665  1.00 20.00           C  
ATOM   2383  C   VAL C  31      93.339 -34.004  -6.098  1.00 20.00           C  
ATOM   2384  O   VAL C  31      93.978 -34.780  -6.799  1.00 20.00           O  
ATOM   2385  CB  VAL C  31      91.930 -35.033  -4.306  1.00 20.00           C  
ATOM   2386  CG1 VAL C  31      92.925 -34.405  -3.368  1.00 20.00           C  
ATOM   2387  CG2 VAL C  31      90.537 -34.993  -3.727  1.00 20.00           C  
ATOM   2388  N   ILE C  32      93.788 -32.808  -5.746  1.00 20.00           N  
ATOM   2389  CA  ILE C  32      95.135 -32.344  -6.063  1.00 20.00           C  
ATOM   2390  C   ILE C  32      95.705 -32.007  -4.701  1.00 20.00           C  
ATOM   2391  O   ILE C  32      95.055 -31.318  -3.915  1.00 20.00           O  
ATOM   2392  CB  ILE C  32      95.116 -31.058  -6.925  1.00 20.00           C  
ATOM   2393  CG1 ILE C  32      95.168 -31.398  -8.410  1.00 20.00           C  
ATOM   2394  CG2 ILE C  32      96.282 -30.158  -6.573  1.00 20.00           C  
ATOM   2395  CD1 ILE C  32      95.122 -30.176  -9.296  1.00 20.00           C  
ATOM   2396  N   VAL C  33      96.891 -32.509  -4.400  1.00 20.00           N  
ATOM   2397  CA  VAL C  33      97.487 -32.226  -3.112  1.00 20.00           C  
ATOM   2398  C   VAL C  33      98.506 -31.089  -3.223  1.00 20.00           C  
ATOM   2399  O   VAL C  33      99.637 -31.304  -3.658  1.00 20.00           O  
ATOM   2400  CB  VAL C  33      98.116 -33.492  -2.501  1.00 20.00           C  
ATOM   2401  CG1 VAL C  33      98.831 -33.163  -1.213  1.00 20.00           C  
ATOM   2402  CG2 VAL C  33      97.040 -34.522  -2.243  1.00 20.00           C  
ATOM   2403  N   GLU C  34      98.064 -29.874  -2.899  1.00 20.00           N  
ATOM   2404  CA  GLU C  34      98.918 -28.689  -2.932  1.00 20.00           C  
ATOM   2405  C   GLU C  34      99.953 -28.890  -1.836  1.00 20.00           C  
ATOM   2406  O   GLU C  34      99.596 -29.183  -0.685  1.00 20.00           O  
ATOM   2407  CB  GLU C  34      98.100 -27.420  -2.647  1.00 20.00           C  
ATOM   2408  CG  GLU C  34      97.048 -27.071  -3.702  1.00 20.00           C  
ATOM   2409  CD  GLU C  34      97.652 -26.651  -5.037  1.00 20.00           C  
ATOM   2410  OE1 GLU C  34      98.829 -26.216  -5.058  1.00 20.00           O  
ATOM   2411  OE2 GLU C  34      96.934 -26.732  -6.063  1.00 20.00           O  
ATOM   2412  N   PRO C  35     101.248 -28.767  -2.169  1.00 20.00           N  
ATOM   2413  CA  PRO C  35     102.298 -28.956  -1.167  1.00 20.00           C  
ATOM   2414  C   PRO C  35     102.568 -27.757  -0.258  1.00 20.00           C  
ATOM   2415  O   PRO C  35     102.692 -26.617  -0.710  1.00 20.00           O  
ATOM   2416  CB  PRO C  35     103.507 -29.318  -2.007  1.00 20.00           C  
ATOM   2417  CG  PRO C  35     103.315 -28.464  -3.205  1.00 20.00           C  
ATOM   2418  CD  PRO C  35     101.837 -28.552  -3.507  1.00 20.00           C  
ATOM   2419  N   ILE C  36     102.680 -28.068   1.025  1.00 20.00           N  
ATOM   2420  CA  ILE C  36     102.911 -27.133   2.114  1.00 20.00           C  
ATOM   2421  C   ILE C  36     104.408 -26.945   2.383  1.00 20.00           C  
ATOM   2422  O   ILE C  36     105.201 -27.866   2.190  1.00 20.00           O  
ATOM   2423  CB  ILE C  36     102.259 -27.743   3.382  1.00 20.00           C  
ATOM   2424  CG1 ILE C  36     102.024 -26.712   4.478  1.00 20.00           C  
ATOM   2425  CG2 ILE C  36     103.110 -28.902   3.913  1.00 20.00           C  
ATOM   2426  CD1 ILE C  36     101.216 -27.285   5.637  1.00 20.00           C  
ATOM   2427  N   ALA C  37     104.785 -25.745   2.808  1.00 20.00           N  
ATOM   2428  CA  ALA C  37     106.166 -25.441   3.167  1.00 20.00           C  
ATOM   2429  C   ALA C  37     106.196 -25.563   4.697  1.00 20.00           C  
ATOM   2430  O   ALA C  37     105.152 -25.479   5.344  1.00 20.00           O  
ATOM   2431  CB  ALA C  37     106.534 -24.038   2.726  1.00 20.00           C  
ATOM   2432  N   SER C  38     107.385 -25.727   5.264  1.00 20.00           N  
ATOM   2433  CA  SER C  38     107.596 -25.906   6.706  1.00 20.00           C  
ATOM   2434  C   SER C  38     106.686 -25.188   7.719  1.00 20.00           C  
ATOM   2435  O   SER C  38     105.860 -25.814   8.405  1.00 20.00           O  
ATOM   2436  CB  SER C  38     109.041 -25.556   7.042  1.00 20.00           C  
ATOM   2437  OG  SER C  38     109.265 -24.185   6.771  1.00 20.00           O  
ATOM   2438  N   GLY C  39     106.844 -23.872   7.807  1.00 20.00           N  
ATOM   2439  CA  GLY C  39     106.084 -23.107   8.778  1.00 20.00           C  
ATOM   2440  C   GLY C  39     104.582 -23.043   8.601  1.00 20.00           C  
ATOM   2441  O   GLY C  39     103.890 -22.479   9.449  1.00 20.00           O  
ATOM   2442  N   GLN C  40     104.069 -23.667   7.546  1.00 20.00           N  
ATOM   2443  CA  GLN C  40     102.646 -23.624   7.243  1.00 20.00           C  
ATOM   2444  C   GLN C  40     101.680 -24.577   7.940  1.00 20.00           C  
ATOM   2445  O   GLN C  40     100.600 -24.840   7.422  1.00 20.00           O  
ATOM   2446  CB  GLN C  40     102.450 -23.729   5.737  1.00 20.00           C  
ATOM   2447  CG  GLN C  40     103.144 -22.657   4.936  1.00 20.00           C  
ATOM   2448  CD  GLN C  40     102.740 -22.704   3.484  1.00 20.00           C  
ATOM   2449  OE1 GLN C  40     103.458 -23.235   2.643  1.00 20.00           O  
ATOM   2450  NE2 GLN C  40     101.566 -22.173   3.188  1.00 20.00           N  
ATOM   2451  N   GLY C  41     102.032 -25.082   9.109  1.00 20.00           N  
ATOM   2452  CA  GLY C  41     101.106 -25.970   9.780  1.00 20.00           C  
ATOM   2453  C   GLY C  41     100.031 -25.152  10.470  1.00 20.00           C  
ATOM   2454  O   GLY C  41     100.190 -23.940  10.637  1.00 20.00           O  
ATOM   2455  N   LYS C  42      98.925 -25.789  10.838  1.00 20.00           N  
ATOM   2456  CA  LYS C  42      97.860 -25.097  11.543  1.00 20.00           C  
ATOM   2457  C   LYS C  42      98.406 -24.858  12.943  1.00 20.00           C  
ATOM   2458  O   LYS C  42      99.036 -25.744  13.522  1.00 20.00           O  
ATOM   2459  CB  LYS C  42      96.605 -25.978  11.638  1.00 20.00           C  
ATOM   2460  CG  LYS C  42      95.688 -25.911  10.433  1.00 20.00           C  
ATOM   2461  CD  LYS C  42      95.154 -24.509  10.253  1.00 20.00           C  
ATOM   2462  CE  LYS C  42      94.376 -24.368   8.946  1.00 20.00           C  
ATOM   2463  NZ  LYS C  42      93.929 -22.943   8.777  1.00 20.00           N  
ATOM   2464  N   ALA C  43      98.256 -23.650  13.460  1.00 20.00           N  
ATOM   2465  CA  ALA C  43      98.730 -23.399  14.804  1.00 20.00           C  
ATOM   2466  C   ALA C  43      97.538 -23.809  15.647  1.00 20.00           C  
ATOM   2467  O   ALA C  43      96.395 -23.656  15.203  1.00 20.00           O  
ATOM   2468  CB  ALA C  43      99.041 -21.930  14.988  1.00 20.00           C  
ATOM   2469  N   ILE C  44      97.770 -24.413  16.807  1.00 20.00           N  
ATOM   2470  CA  ILE C  44      96.637 -24.795  17.644  1.00 20.00           C  
ATOM   2471  C   ILE C  44      96.347 -23.651  18.608  1.00 20.00           C  
ATOM   2472  O   ILE C  44      97.234 -23.212  19.339  1.00 20.00           O  
ATOM   2473  CB  ILE C  44      96.901 -26.091  18.438  1.00 20.00           C  
ATOM   2474  CG1 ILE C  44      97.450 -27.177  17.521  1.00 20.00           C  
ATOM   2475  CG2 ILE C  44      95.611 -26.612  19.011  1.00 20.00           C  
ATOM   2476  CD1 ILE C  44      97.515 -28.533  18.171  1.00 20.00           C  
ATOM   2477  N   LYS C  45      95.140 -23.104  18.534  1.00 20.00           N  
ATOM   2478  CA  LYS C  45      94.760 -22.019  19.430  1.00 20.00           C  
ATOM   2479  C   LYS C  45      94.540 -22.654  20.800  1.00 20.00           C  
ATOM   2480  O   LYS C  45      94.209 -23.842  20.897  1.00 20.00           O  
ATOM   2481  CB  LYS C  45      93.463 -21.339  18.972  1.00 20.00           C  
ATOM   2482  CG  LYS C  45      93.531 -20.526  17.677  1.00 20.00           C  
ATOM   2483  CD  LYS C  45      92.127 -19.967  17.349  1.00 20.00           C  
ATOM   2484  CE  LYS C  45      92.025 -19.245  15.980  1.00 20.00           C  
ATOM   2485  NZ  LYS C  45      90.595 -18.827  15.630  1.00 20.00           N  
ATOM   2486  N   ALA C  46      94.715 -21.859  21.847  1.00 20.00           N  
ATOM   2487  CA  ALA C  46      94.543 -22.333  23.214  1.00 20.00           C  
ATOM   2488  C   ALA C  46      93.073 -22.305  23.597  1.00 20.00           C  
ATOM   2489  O   ALA C  46      92.217 -21.902  22.806  1.00 20.00           O  
ATOM   2490  CB  ALA C  46      95.346 -21.475  24.170  1.00 20.00           C  
ATOM   2491  N   TRP C  47      92.780 -22.702  24.824  1.00 20.00           N  
ATOM   2492  CA  TRP C  47      91.407 -22.711  25.283  1.00 20.00           C  
ATOM   2493  C   TRP C  47      90.961 -21.366  25.797  1.00 20.00           C  
ATOM   2494  O   TRP C  47      91.717 -20.658  26.455  1.00 20.00           O  
ATOM   2495  CB  TRP C  47      91.220 -23.787  26.341  1.00 20.00           C  
ATOM   2496  CG  TRP C  47      91.480 -25.121  25.762  1.00 20.00           C  
ATOM   2497  CD1 TRP C  47      91.653 -25.403  24.454  1.00 20.00           C  
ATOM   2498  CD2 TRP C  47      91.592 -26.354  26.464  1.00 20.00           C  
ATOM   2499  NE1 TRP C  47      91.868 -26.748  24.278  1.00 20.00           N  
ATOM   2500  CE2 TRP C  47      91.836 -27.366  25.500  1.00 20.00           C  
ATOM   2501  CE3 TRP C  47      91.516 -26.722  27.814  1.00 20.00           C  
ATOM   2502  CZ2 TRP C  47      91.997 -28.705  25.842  1.00 20.00           C  
ATOM   2503  CZ3 TRP C  47      91.678 -28.056  28.157  1.00 20.00           C  
ATOM   2504  CH2 TRP C  47      91.916 -29.030  27.170  1.00 20.00           C  
ATOM   2505  N   THR C  48      89.741 -20.992  25.447  1.00 20.00           N  
ATOM   2506  CA  THR C  48      89.199 -19.720  25.889  1.00 20.00           C  
ATOM   2507  C   THR C  48      89.469 -19.607  27.385  1.00 20.00           C  
ATOM   2508  O   THR C  48      88.999 -20.427  28.170  1.00 20.00           O  
ATOM   2509  CB  THR C  48      87.688 -19.634  25.594  1.00 20.00           C  
ATOM   2510  OG1 THR C  48      87.072 -20.917  25.803  1.00 20.00           O  
ATOM   2511  CG2 THR C  48      87.461 -19.200  24.148  1.00 20.00           C  
ATOM   2512  N   GLY C  49      90.360 -18.693  27.752  1.00 20.00           N  
ATOM   2513  CA  GLY C  49      90.671 -18.510  29.159  1.00 20.00           C  
ATOM   2514  C   GLY C  49      91.833 -19.353  29.645  1.00 20.00           C  
ATOM   2515  O   GLY C  49      91.942 -19.684  30.828  1.00 20.00           O  
ATOM   2516  N   TYR C  50      92.704 -19.705  28.715  1.00 20.00           N  
ATOM   2517  CA  TYR C  50      93.892 -20.486  29.000  1.00 20.00           C  
ATOM   2518  C   TYR C  50      94.937 -19.762  28.159  1.00 20.00           C  
ATOM   2519  O   TYR C  50      94.596 -18.884  27.362  1.00 20.00           O  
ATOM   2520  CB  TYR C  50      93.735 -21.931  28.496  1.00 20.00           C  
ATOM   2521  CG  TYR C  50      93.205 -22.946  29.500  1.00 20.00           C  
ATOM   2522  CD1 TYR C  50      91.844 -23.211  29.606  1.00 20.00           C  
ATOM   2523  CD2 TYR C  50      94.077 -23.705  30.281  1.00 20.00           C  
ATOM   2524  CE1 TYR C  50      91.366 -24.216  30.457  1.00 20.00           C  
ATOM   2525  CE2 TYR C  50      93.612 -24.710  31.135  1.00 20.00           C  
ATOM   2526  CZ  TYR C  50      92.257 -24.961  31.215  1.00 20.00           C  
ATOM   2527  OH  TYR C  50      91.795 -25.968  32.036  1.00 20.00           O  
ATOM   2528  N   SER C  51      96.206 -20.063  28.371  1.00 20.00           N  
ATOM   2529  CA  SER C  51      97.243 -19.450  27.562  1.00 20.00           C  
ATOM   2530  C   SER C  51      98.476 -20.328  27.605  1.00 20.00           C  
ATOM   2531  O   SER C  51      98.773 -20.941  28.630  1.00 20.00           O  
ATOM   2532  CB  SER C  51      97.528 -18.007  27.989  1.00 20.00           C  
ATOM   2533  OG  SER C  51      98.620 -17.893  28.885  1.00 20.00           O  
ATOM   2534  N   VAL C  52      99.093 -20.508  26.447  1.00 20.00           N  
ATOM   2535  CA  VAL C  52     100.273 -21.341  26.318  1.00 20.00           C  
ATOM   2536  C   VAL C  52     101.501 -20.535  26.641  1.00 20.00           C  
ATOM   2537  O   VAL C  52     101.617 -19.387  26.224  1.00 20.00           O  
ATOM   2538  CB  VAL C  52     100.445 -21.861  24.873  1.00 20.00           C  
ATOM   2539  CG1 VAL C  52     101.565 -22.872  24.804  1.00 20.00           C  
ATOM   2540  CG2 VAL C  52      99.154 -22.453  24.366  1.00 20.00           C  
ATOM   2541  N   SER C  53     102.397 -21.125  27.422  1.00 20.00           N  
ATOM   2542  CA  SER C  53     103.658 -20.488  27.767  1.00 20.00           C  
ATOM   2543  C   SER C  53     104.688 -21.537  27.426  1.00 20.00           C  
ATOM   2544  O   SER C  53     104.423 -22.735  27.535  1.00 20.00           O  
ATOM   2545  CB  SER C  53     103.721 -20.046  29.235  1.00 20.00           C  
ATOM   2546  OG  SER C  53     103.547 -21.122  30.125  1.00 20.00           O  
ATOM   2547  N   LYS C  54     105.848 -21.104  26.965  1.00 20.00           N  
ATOM   2548  CA  LYS C  54     106.843 -22.060  26.536  1.00 20.00           C  
ATOM   2549  C   LYS C  54     108.240 -21.795  27.030  1.00 20.00           C  
ATOM   2550  O   LYS C  54     108.715 -20.660  27.000  1.00 20.00           O  
ATOM   2551  CB  LYS C  54     106.874 -22.069  25.015  1.00 20.00           C  
ATOM   2552  CG  LYS C  54     105.501 -21.933  24.388  1.00 20.00           C  
ATOM   2553  CD  LYS C  54     105.555 -21.096  23.139  1.00 20.00           C  
ATOM   2554  CE  LYS C  54     104.179 -20.910  22.542  1.00 20.00           C  
ATOM   2555  NZ  LYS C  54     104.205 -20.020  21.350  1.00 20.00           N  
ATOM   2556  N   TRP C  55     108.893 -22.848  27.498  1.00 20.00           N  
ATOM   2557  CA  TRP C  55     110.265 -22.721  27.926  1.00 20.00           C  
ATOM   2558  C   TRP C  55     111.146 -23.737  27.236  1.00 20.00           C  
ATOM   2559  O   TRP C  55     110.667 -24.631  26.540  1.00 20.00           O  
ATOM   2560  CB  TRP C  55     110.444 -22.712  29.450  1.00 20.00           C  
ATOM   2561  CG  TRP C  55     109.872 -23.841  30.208  1.00 20.00           C  
ATOM   2562  CD1 TRP C  55     110.527 -24.942  30.657  1.00 20.00           C  
ATOM   2563  CD2 TRP C  55     108.541 -23.933  30.694  1.00 20.00           C  
ATOM   2564  NE1 TRP C  55     109.678 -25.725  31.421  1.00 20.00           N  
ATOM   2565  CE2 TRP C  55     108.446 -25.126  31.457  1.00 20.00           C  
ATOM   2566  CE3 TRP C  55     107.410 -23.127  30.572  1.00 20.00           C  
ATOM   2567  CZ2 TRP C  55     107.273 -25.521  32.084  1.00 20.00           C  
ATOM   2568  CZ3 TRP C  55     106.241 -23.518  31.196  1.00 20.00           C  
ATOM   2569  CH2 TRP C  55     106.184 -24.707  31.944  1.00 20.00           C  
ATOM   2570  N   THR C  56     112.445 -23.555  27.400  1.00 20.00           N  
ATOM   2571  CA  THR C  56     113.432 -24.399  26.764  1.00 20.00           C  
ATOM   2572  C   THR C  56     114.364 -25.016  27.799  1.00 20.00           C  
ATOM   2573  O   THR C  56     114.755 -24.365  28.765  1.00 20.00           O  
ATOM   2574  CB  THR C  56     114.229 -23.556  25.728  1.00 20.00           C  
ATOM   2575  OG1 THR C  56     113.773 -23.822  24.392  1.00 20.00           O  
ATOM   2576  CG2 THR C  56     115.712 -23.821  25.825  1.00 20.00           C  
ATOM   2577  N   ALA C  57     114.733 -26.269  27.571  1.00 20.00           N  
ATOM   2578  CA  ALA C  57     115.617 -26.989  28.463  1.00 20.00           C  
ATOM   2579  C   ALA C  57     116.764 -27.525  27.635  1.00 20.00           C  
ATOM   2580  O   ALA C  57     116.567 -28.347  26.742  1.00 20.00           O  
ATOM   2581  CB  ALA C  57     114.878 -28.129  29.140  1.00 20.00           C  
ATOM   2582  N   SER C  58     117.952 -26.996  27.888  1.00 20.00           N  
ATOM   2583  CA  SER C  58     119.152 -27.421  27.186  1.00 20.00           C  
ATOM   2584  C   SER C  58     119.531 -28.782  27.736  1.00 20.00           C  
ATOM   2585  O   SER C  58     119.318 -29.059  28.920  1.00 20.00           O  
ATOM   2586  CB  SER C  58     120.259 -26.395  27.388  1.00 20.00           C  
ATOM   2587  OG  SER C  58     119.742 -25.098  27.115  1.00 20.00           O  
ATOM   2588  N   CYS C  59     120.100 -29.622  26.881  1.00 20.00           N  
ATOM   2589  CA  CYS C  59     120.434 -30.985  27.265  1.00 20.00           C  
ATOM   2590  C   CYS C  59     121.747 -31.191  27.969  1.00 20.00           C  
ATOM   2591  O   CYS C  59     122.607 -30.314  28.016  1.00 20.00           O  
ATOM   2592  CB  CYS C  59     120.385 -31.926  26.061  1.00 20.00           C  
ATOM   2593  SG  CYS C  59     121.872 -31.909  25.021  1.00 20.00           S  
ATOM   2594  N   ALA C  60     121.865 -32.379  28.542  1.00 20.00           N  
ATOM   2595  CA  ALA C  60     123.059 -32.805  29.248  1.00 20.00           C  
ATOM   2596  C   ALA C  60     123.902 -33.571  28.240  1.00 20.00           C  
ATOM   2597  O   ALA C  60     123.429 -33.905  27.151  1.00 20.00           O  
ATOM   2598  CB  ALA C  60     122.674 -33.726  30.411  1.00 20.00           C  
ATOM   2599  N   ALA C  61     125.141 -33.854  28.615  1.00 20.00           N  
ATOM   2600  CA  ALA C  61     126.043 -34.610  27.767  1.00 20.00           C  
ATOM   2601  C   ALA C  61     125.890 -36.059  28.206  1.00 20.00           C  
ATOM   2602  O   ALA C  61     125.680 -36.327  29.393  1.00 20.00           O  
ATOM   2603  CB  ALA C  61     127.461 -34.144  27.965  1.00 20.00           C  
ATOM   2604  N   ALA C  62     125.973 -36.988  27.261  1.00 20.00           N  
ATOM   2605  CA  ALA C  62     125.829 -38.399  27.585  1.00 20.00           C  
ATOM   2606  C   ALA C  62     126.428 -39.276  26.499  1.00 20.00           C  
ATOM   2607  O   ALA C  62     126.525 -38.852  25.345  1.00 20.00           O  
ATOM   2608  CB  ALA C  62     124.362 -38.730  27.775  1.00 20.00           C  
ATOM   2609  N   GLU C  63     126.864 -40.481  26.866  1.00 20.00           N  
ATOM   2610  CA  GLU C  63     127.430 -41.382  25.868  1.00 20.00           C  
ATOM   2611  C   GLU C  63     126.262 -41.992  25.135  1.00 20.00           C  
ATOM   2612  O   GLU C  63     125.143 -42.010  25.636  1.00 20.00           O  
ATOM   2613  CB  GLU C  63     128.274 -42.515  26.464  1.00 20.00           C  
ATOM   2614  CG  GLU C  63     129.152 -42.149  27.638  1.00 20.00           C  
ATOM   2615  CD  GLU C  63     128.609 -42.757  28.920  1.00 20.00           C  
ATOM   2616  OE1 GLU C  63     127.693 -42.133  29.528  1.00 20.00           O  
ATOM   2617  OE2 GLU C  63     129.069 -43.876  29.291  1.00 20.00           O  
ATOM   2618  N   ALA C  64     126.552 -42.524  23.959  1.00 20.00           N  
ATOM   2619  CA  ALA C  64     125.546 -43.124  23.107  1.00 20.00           C  
ATOM   2620  C   ALA C  64     124.634 -44.139  23.793  1.00 20.00           C  
ATOM   2621  O   ALA C  64     125.063 -44.887  24.670  1.00 20.00           O  
ATOM   2622  CB  ALA C  64     126.209 -43.739  21.885  1.00 20.00           C  
ATOM   2623  N   LYS C  65     123.361 -44.107  23.412  1.00 20.00           N  
ATOM   2624  CA  LYS C  65     122.339 -45.018  23.923  1.00 20.00           C  
ATOM   2625  C   LYS C  65     122.012 -44.893  25.399  1.00 20.00           C  
ATOM   2626  O   LYS C  65     121.533 -45.833  26.034  1.00 20.00           O  
ATOM   2627  CB  LYS C  65     122.714 -46.447  23.560  1.00 20.00           C  
ATOM   2628  CG  LYS C  65     122.953 -46.578  22.084  1.00 20.00           C  
ATOM   2629  CD  LYS C  65     123.588 -47.884  21.772  1.00 20.00           C  
ATOM   2630  CE  LYS C  65     123.122 -48.370  20.424  1.00 20.00           C  
ATOM   2631  NZ  LYS C  65     123.304 -49.849  20.348  1.00 20.00           N  
ATOM   2632  N   VAL C  66     122.208 -43.697  25.922  1.00 20.00           N  
ATOM   2633  CA  VAL C  66     121.933 -43.432  27.311  1.00 20.00           C  
ATOM   2634  C   VAL C  66     120.739 -42.497  27.360  1.00 20.00           C  
ATOM   2635  O   VAL C  66     120.671 -41.514  26.613  1.00 20.00           O  
ATOM   2636  CB  VAL C  66     123.150 -42.776  28.006  1.00 20.00           C  
ATOM   2637  CG1 VAL C  66     122.819 -42.419  29.452  1.00 20.00           C  
ATOM   2638  CG2 VAL C  66     124.346 -43.714  27.950  1.00 20.00           C  
ATOM   2639  N   THR C  67     119.765 -42.864  28.179  1.00 20.00           N  
ATOM   2640  CA  THR C  67     118.575 -42.065  28.355  1.00 20.00           C  
ATOM   2641  C   THR C  67     118.857 -41.137  29.523  1.00 20.00           C  
ATOM   2642  O   THR C  67     119.206 -41.578  30.611  1.00 20.00           O  
ATOM   2643  CB  THR C  67     117.369 -42.945  28.665  1.00 20.00           C  
ATOM   2644  OG1 THR C  67     117.276 -43.995  27.688  1.00 20.00           O  
ATOM   2645  CG2 THR C  67     116.102 -42.115  28.650  1.00 20.00           C  
ATOM   2646  N   SER C  68     118.740 -39.846  29.275  1.00 20.00           N  
ATOM   2647  CA  SER C  68     119.002 -38.858  30.293  1.00 20.00           C  
ATOM   2648  C   SER C  68     117.674 -38.329  30.790  1.00 20.00           C  
ATOM   2649  O   SER C  68     116.675 -38.382  30.076  1.00 20.00           O  
ATOM   2650  CB  SER C  68     119.815 -37.708  29.695  1.00 20.00           C  
ATOM   2651  OG  SER C  68     120.818 -38.195  28.813  1.00 20.00           O  
ATOM   2652  N   ALA C  69     117.663 -37.835  32.018  1.00 20.00           N  
ATOM   2653  CA  ALA C  69     116.459 -37.267  32.591  1.00 20.00           C  
ATOM   2654  C   ALA C  69     116.654 -35.759  32.678  1.00 20.00           C  
ATOM   2655  O   ALA C  69     117.779 -35.280  32.851  1.00 20.00           O  
ATOM   2656  CB  ALA C  69     116.201 -37.851  33.959  1.00 20.00           C  
ATOM   2657  N   ILE C  70     115.571 -35.016  32.484  1.00 20.00           N  
ATOM   2658  CA  ILE C  70     115.608 -33.562  32.551  1.00 20.00           C  
ATOM   2659  C   ILE C  70     114.425 -33.164  33.388  1.00 20.00           C  
ATOM   2660  O   ILE C  70     113.306 -33.620  33.151  1.00 20.00           O  
ATOM   2661  CB  ILE C  70     115.409 -32.885  31.192  1.00 20.00           C  
ATOM   2662  CG1 ILE C  70     116.379 -33.435  30.153  1.00 20.00           C  
ATOM   2663  CG2 ILE C  70     115.622 -31.395  31.334  1.00 20.00           C  
ATOM   2664  CD1 ILE C  70     116.158 -32.861  28.786  1.00 20.00           C  
ATOM   2665  N   THR C  71     114.658 -32.300  34.359  1.00 20.00           N  
ATOM   2666  CA  THR C  71     113.583 -31.864  35.218  1.00 20.00           C  
ATOM   2667  C   THR C  71     112.892 -30.644  34.668  1.00 20.00           C  
ATOM   2668  O   THR C  71     113.528 -29.734  34.132  1.00 20.00           O  
ATOM   2669  CB  THR C  71     114.070 -31.609  36.637  1.00 20.00           C  
ATOM   2670  OG1 THR C  71     115.358 -30.981  36.599  1.00 20.00           O  
ATOM   2671  CG2 THR C  71     114.180 -32.931  37.386  1.00 20.00           C  
ATOM   2672  N   ILE C  72     111.571 -30.661  34.756  1.00 20.00           N  
ATOM   2673  CA  ILE C  72     110.772 -29.566  34.261  1.00 20.00           C  
ATOM   2674  C   ILE C  72     110.867 -28.454  35.278  1.00 20.00           C  
ATOM   2675  O   ILE C  72     110.499 -28.623  36.439  1.00 20.00           O  
ATOM   2676  CB  ILE C  72     109.313 -30.000  34.050  1.00 20.00           C  
ATOM   2677  CG1 ILE C  72     109.270 -31.141  33.036  1.00 20.00           C  
ATOM   2678  CG2 ILE C  72     108.472 -28.826  33.565  1.00 20.00           C  
ATOM   2679  CD1 ILE C  72     107.926 -31.774  32.872  1.00 20.00           C  
ATOM   2680  N   SER C  73     111.476 -27.358  34.849  1.00 20.00           N  
ATOM   2681  CA  SER C  73     111.631 -26.197  35.697  1.00 20.00           C  
ATOM   2682  C   SER C  73     110.632 -25.162  35.231  1.00 20.00           C  
ATOM   2683  O   SER C  73     110.455 -24.929  34.040  1.00 20.00           O  
ATOM   2684  CB  SER C  73     113.051 -25.636  35.605  1.00 20.00           C  
ATOM   2685  OG  SER C  73     113.857 -26.075  36.687  1.00 20.00           O  
ATOM   2686  N   LEU C  74     109.918 -24.589  36.191  1.00 20.00           N  
ATOM   2687  CA  LEU C  74     108.942 -23.577  35.877  1.00 20.00           C  
ATOM   2688  C   LEU C  74     109.654 -22.278  35.558  1.00 20.00           C  
ATOM   2689  O   LEU C  74     110.825 -22.098  35.924  1.00 20.00           O  
ATOM   2690  CB  LEU C  74     108.017 -23.337  37.056  1.00 20.00           C  
ATOM   2691  CG  LEU C  74     106.839 -24.270  37.273  1.00 20.00           C  
ATOM   2692  CD1 LEU C  74     106.011 -23.758  38.446  1.00 20.00           C  
ATOM   2693  CD2 LEU C  74     105.998 -24.339  36.006  1.00 20.00           C  
ATOM   2694  N   PRO C  75     109.033 -21.450  34.718  1.00 20.00           N  
ATOM   2695  CA  PRO C  75     109.658 -20.170  34.400  1.00 20.00           C  
ATOM   2696  C   PRO C  75     109.430 -19.302  35.648  1.00 20.00           C  
ATOM   2697  O   PRO C  75     109.086 -19.831  36.714  1.00 20.00           O  
ATOM   2698  CB  PRO C  75     108.866 -19.691  33.179  1.00 20.00           C  
ATOM   2699  CG  PRO C  75     107.565 -20.417  33.280  1.00 20.00           C  
ATOM   2700  CD  PRO C  75     107.978 -21.768  33.753  1.00 20.00           C  
ATOM   2701  N   ASN C  76     109.519 -17.991  35.526  1.00 20.00           N  
ATOM   2702  CA  ASN C  76     109.369 -17.158  36.710  1.00 20.00           C  
ATOM   2703  C   ASN C  76     108.008 -16.613  37.063  1.00 20.00           C  
ATOM   2704  O   ASN C  76     107.617 -16.644  38.228  1.00 20.00           O  
ATOM   2705  CB  ASN C  76     110.396 -16.032  36.692  1.00 20.00           C  
ATOM   2706  CG  ASN C  76     111.472 -16.211  37.749  1.00 20.00           C  
ATOM   2707  OD1 ASN C  76     112.325 -17.099  37.641  1.00 20.00           O  
ATOM   2708  ND2 ASN C  76     111.428 -15.377  38.786  1.00 20.00           N  
ATOM   2709  N   GLU C  77     107.324 -16.050  36.078  1.00 20.00           N  
ATOM   2710  CA  GLU C  77     105.995 -15.473  36.273  1.00 20.00           C  
ATOM   2711  C   GLU C  77     105.139 -16.559  36.913  1.00 20.00           C  
ATOM   2712  O   GLU C  77     104.410 -16.329  37.891  1.00 20.00           O  
ATOM   2713  CB  GLU C  77     105.379 -15.054  34.929  1.00 20.00           C  
ATOM   2714  CG  GLU C  77     106.399 -14.707  33.843  1.00 20.00           C  
ATOM   2715  CD  GLU C  77     107.027 -15.952  33.218  1.00 20.00           C  
ATOM   2716  OE1 GLU C  77     106.259 -16.792  32.684  1.00 20.00           O  
ATOM   2717  OE2 GLU C  77     108.275 -16.116  33.313  1.00 20.00           O  
ATOM   2718  N   LEU C  78     105.294 -17.758  36.369  1.00 20.00           N  
ATOM   2719  CA  LEU C  78     104.586 -18.934  36.830  1.00 20.00           C  
ATOM   2720  C   LEU C  78     105.429 -19.541  37.930  1.00 20.00           C  
ATOM   2721  O   LEU C  78     106.125 -20.528  37.709  1.00 20.00           O  
ATOM   2722  CB  LEU C  78     104.470 -19.922  35.679  1.00 20.00           C  
ATOM   2723  CG  LEU C  78     103.983 -19.281  34.381  1.00 20.00           C  
ATOM   2724  CD1 LEU C  78     104.007 -20.306  33.277  1.00 20.00           C  
ATOM   2725  CD2 LEU C  78     102.581 -18.726  34.586  1.00 20.00           C  
ATOM   2726  N   SER C  79     105.403 -18.918  39.101  1.00 20.00           N  
ATOM   2727  CA  SER C  79     106.195 -19.413  40.215  1.00 20.00           C  
ATOM   2728  C   SER C  79     105.702 -18.870  41.543  1.00 20.00           C  
ATOM   2729  O   SER C  79     106.012 -19.428  42.608  1.00 20.00           O  
ATOM   2730  CB  SER C  79     107.664 -19.054  40.013  1.00 20.00           C  
ATOM   2731  OG  SER C  79     108.501 -19.990  40.667  1.00 20.00           O  
ATOM   2732  N   SER C  80     104.950 -17.774  41.492  1.00 20.00           N  
ATOM   2733  CA  SER C  80     104.409 -17.228  42.718  1.00 20.00           C  
ATOM   2734  C   SER C  80     103.368 -18.251  43.128  1.00 20.00           C  
ATOM   2735  O   SER C  80     102.828 -18.986  42.287  1.00 20.00           O  
ATOM   2736  CB  SER C  80     103.777 -15.838  42.513  1.00 20.00           C  
ATOM   2737  OG  SER C  80     102.690 -15.842  41.596  1.00 20.00           O  
ATOM   2738  N   GLU C  81     103.102 -18.306  44.418  1.00 20.00           N  
ATOM   2739  CA  GLU C  81     102.147 -19.233  44.964  1.00 20.00           C  
ATOM   2740  C   GLU C  81     100.781 -19.227  44.295  1.00 20.00           C  
ATOM   2741  O   GLU C  81     100.111 -20.258  44.213  1.00 20.00           O  
ATOM   2742  CB  GLU C  81     102.024 -18.965  46.445  1.00 20.00           C  
ATOM   2743  CG  GLU C  81     103.134 -19.597  47.215  1.00 20.00           C  
ATOM   2744  CD  GLU C  81     102.615 -20.678  48.106  1.00 20.00           C  
ATOM   2745  OE1 GLU C  81     101.880 -21.559  47.605  1.00 20.00           O  
ATOM   2746  OE2 GLU C  81     102.890 -20.610  49.322  1.00 20.00           O  
ATOM   2747  N   ARG C  82     100.355 -18.068  43.815  1.00 20.00           N  
ATOM   2748  CA  ARG C  82      99.072 -18.037  43.150  1.00 20.00           C  
ATOM   2749  C   ARG C  82      99.276 -18.600  41.745  1.00 20.00           C  
ATOM   2750  O   ARG C  82      98.595 -19.545  41.347  1.00 20.00           O  
ATOM   2751  CB  ARG C  82      98.467 -16.626  43.125  1.00 20.00           C  
ATOM   2752  CG  ARG C  82      96.979 -16.620  43.495  1.00 20.00           C  
ATOM   2753  CD  ARG C  82      96.335 -15.253  43.354  1.00 20.00           C  
ATOM   2754  NE  ARG C  82      94.916 -15.397  43.028  1.00 20.00           N  
ATOM   2755  CZ  ARG C  82      94.080 -14.396  42.747  1.00 20.00           C  
ATOM   2756  NH1 ARG C  82      94.505 -13.140  42.747  1.00 20.00           N  
ATOM   2757  NH2 ARG C  82      92.809 -14.660  42.449  1.00 20.00           N  
ATOM   2758  N   ASN C  83     100.305 -18.116  41.056  1.00 20.00           N  
ATOM   2759  CA  ASN C  83     100.590 -18.575  39.703  1.00 20.00           C  
ATOM   2760  C   ASN C  83     100.981 -20.030  39.572  1.00 20.00           C  
ATOM   2761  O   ASN C  83     100.908 -20.599  38.490  1.00 20.00           O  
ATOM   2762  CB  ASN C  83     101.637 -17.694  39.040  1.00 20.00           C  
ATOM   2763  CG  ASN C  83     101.041 -16.434  38.487  1.00 20.00           C  
ATOM   2764  OD1 ASN C  83     100.521 -16.423  37.375  1.00 20.00           O  
ATOM   2765  ND2 ASN C  83     101.061 -15.378  39.281  1.00 20.00           N  
ATOM   2766  N   LYS C  84     101.352 -20.635  40.691  1.00 20.00           N  
ATOM   2767  CA  LYS C  84     101.751 -22.036  40.742  1.00 20.00           C  
ATOM   2768  C   LYS C  84     100.588 -23.001  40.771  1.00 20.00           C  
ATOM   2769  O   LYS C  84     100.689 -24.122  40.292  1.00 20.00           O  
ATOM   2770  CB  LYS C  84     102.541 -22.283  42.000  1.00 20.00           C  
ATOM   2771  CG  LYS C  84     103.984 -22.451  41.775  1.00 20.00           C  
ATOM   2772  CD  LYS C  84     104.621 -22.756  43.082  1.00 20.00           C  
ATOM   2773  CE  LYS C  84     106.016 -23.246  42.867  1.00 20.00           C  
ATOM   2774  NZ  LYS C  84     106.589 -23.513  44.193  1.00 20.00           N  
ATOM   2775  N   GLN C  85      99.521 -22.580  41.431  1.00 20.00           N  
ATOM   2776  CA  GLN C  85      98.318 -23.375  41.592  1.00 20.00           C  
ATOM   2777  C   GLN C  85      97.479 -23.416  40.327  1.00 20.00           C  
ATOM   2778  O   GLN C  85      96.342 -23.893  40.358  1.00 20.00           O  
ATOM   2779  CB  GLN C  85      97.453 -22.785  42.715  1.00 20.00           C  
ATOM   2780  CG  GLN C  85      96.684 -23.835  43.531  1.00 20.00           C  
ATOM   2781  CD  GLN C  85      97.618 -24.698  44.373  1.00 20.00           C  
ATOM   2782  OE1 GLN C  85      98.809 -24.403  44.483  1.00 20.00           O  
ATOM   2783  NE2 GLN C  85      97.094 -25.798  44.933  1.00 20.00           N  
ATOM   2784  N   LEU C  86      98.018 -22.899  39.226  1.00 20.00           N  
ATOM   2785  CA  LEU C  86      97.287 -22.861  37.963  1.00 20.00           C  
ATOM   2786  C   LEU C  86      97.064 -24.252  37.403  1.00 20.00           C  
ATOM   2787  O   LEU C  86      97.867 -25.157  37.637  1.00 20.00           O  
ATOM   2788  CB  LEU C  86      98.029 -22.014  36.934  1.00 20.00           C  
ATOM   2789  CG  LEU C  86      97.545 -20.579  36.733  1.00 20.00           C  
ATOM   2790  CD1 LEU C  86      97.562 -19.864  38.052  1.00 20.00           C  
ATOM   2791  CD2 LEU C  86      98.429 -19.870  35.722  1.00 20.00           C  
ATOM   2792  N   LYS C  87      95.998 -24.409  36.626  1.00 20.00           N  
ATOM   2793  CA  LYS C  87      95.693 -25.703  36.053  1.00 20.00           C  
ATOM   2794  C   LYS C  87      96.198 -25.898  34.664  1.00 20.00           C  
ATOM   2795  O   LYS C  87      96.129 -25.008  33.813  1.00 20.00           O  
ATOM   2796  CB  LYS C  87      94.222 -26.031  36.152  1.00 20.00           C  
ATOM   2797  CG  LYS C  87      93.883 -26.697  37.451  1.00 20.00           C  
ATOM   2798  CD  LYS C  87      92.540 -27.335  37.324  1.00 20.00           C  
ATOM   2799  CE  LYS C  87      92.098 -28.036  38.591  1.00 20.00           C  
ATOM   2800  NZ  LYS C  87      90.687 -28.488  38.363  1.00 20.00           N  
ATOM   2801  N   VAL C  88      96.648 -27.115  34.404  1.00 20.00           N  
ATOM   2802  CA  VAL C  88      97.247 -27.440  33.101  1.00 20.00           C  
ATOM   2803  C   VAL C  88      96.286 -28.086  32.114  1.00 20.00           C  
ATOM   2804  O   VAL C  88      95.253 -28.586  32.524  1.00 20.00           O  
ATOM   2805  CB  VAL C  88      98.490 -28.304  33.317  1.00 20.00           C  
ATOM   2806  CG1 VAL C  88      99.257 -28.471  32.014  1.00 20.00           C  
ATOM   2807  CG2 VAL C  88      99.382 -27.705  34.334  1.00 20.00           C  
ATOM   2808  N   GLY C  89      96.664 -28.185  30.832  1.00 20.00           N  
ATOM   2809  CA  GLY C  89      95.665 -28.738  29.968  1.00 20.00           C  
ATOM   2810  C   GLY C  89      95.890 -28.781  28.481  1.00 20.00           C  
ATOM   2811  O   GLY C  89      95.041 -28.228  27.777  1.00 20.00           O  
ATOM   2812  N   ARG C  90      97.072 -29.242  28.114  1.00 20.00           N  
ATOM   2813  CA  ARG C  90      97.566 -29.548  26.783  1.00 20.00           C  
ATOM   2814  C   ARG C  90      99.049 -29.263  26.832  1.00 20.00           C  
ATOM   2815  O   ARG C  90      99.434 -28.123  26.971  1.00 20.00           O  
ATOM   2816  CB  ARG C  90      96.882 -28.733  25.712  1.00 20.00           C  
ATOM   2817  CG  ARG C  90      95.559 -29.144  25.329  1.00 20.00           C  
ATOM   2818  CD  ARG C  90      95.388 -28.386  24.150  1.00 20.00           C  
ATOM   2819  NE  ARG C  90      94.115 -28.537  23.533  1.00 20.00           N  
ATOM   2820  CZ  ARG C  90      93.831 -27.973  22.375  1.00 20.00           C  
ATOM   2821  NH1 ARG C  90      94.735 -27.236  21.738  1.00 20.00           N  
ATOM   2822  NH2 ARG C  90      92.649 -28.194  21.838  1.00 20.00           N  
ATOM   2823  N   VAL C  91      99.840 -30.320  26.691  1.00 20.00           N  
ATOM   2824  CA  VAL C  91     101.282 -30.204  26.695  1.00 20.00           C  
ATOM   2825  C   VAL C  91     101.847 -30.666  25.359  1.00 20.00           C  
ATOM   2826  O   VAL C  91     101.484 -31.747  24.875  1.00 20.00           O  
ATOM   2827  CB  VAL C  91     101.937 -31.033  27.796  1.00 20.00           C  
ATOM   2828  CG1 VAL C  91     103.423 -30.900  27.760  1.00 20.00           C  
ATOM   2829  CG2 VAL C  91     101.399 -30.619  29.157  1.00 20.00           C  
ATOM   2830  N   LEU C  92     102.689 -29.836  24.744  1.00 20.00           N  
ATOM   2831  CA  LEU C  92     103.298 -30.176  23.466  1.00 20.00           C  
ATOM   2832  C   LEU C  92     104.816 -30.232  23.590  1.00 20.00           C  
ATOM   2833  O   LEU C  92     105.444 -29.309  24.107  1.00 20.00           O  
ATOM   2834  CB  LEU C  92     102.876 -29.160  22.391  1.00 20.00           C  
ATOM   2835  CG  LEU C  92     103.699 -29.026  21.103  1.00 20.00           C  
ATOM   2836  CD1 LEU C  92     103.702 -30.290  20.268  1.00 20.00           C  
ATOM   2837  CD2 LEU C  92     103.126 -27.890  20.310  1.00 20.00           C  
ATOM   2838  N   LEU C  93     105.391 -31.339  23.136  1.00 20.00           N  
ATOM   2839  CA  LEU C  93     106.830 -31.531  23.186  1.00 20.00           C  
ATOM   2840  C   LEU C  93     107.497 -31.452  21.827  1.00 20.00           C  
ATOM   2841  O   LEU C  93     107.237 -32.216  20.904  1.00 20.00           O  
ATOM   2842  CB  LEU C  93     107.235 -32.828  23.875  1.00 20.00           C  
ATOM   2843  CG  LEU C  93     108.757 -32.861  24.029  1.00 20.00           C  
ATOM   2844  CD1 LEU C  93     109.184 -31.833  25.047  1.00 20.00           C  
ATOM   2845  CD2 LEU C  93     109.206 -34.225  24.437  1.00 20.00           C  
ATOM   2846  N   TRP C  94     108.406 -30.505  21.783  1.00 20.00           N  
ATOM   2847  CA  TRP C  94     109.223 -30.123  20.655  1.00 20.00           C  
ATOM   2848  C   TRP C  94     110.597 -30.710  20.888  1.00 20.00           C  
ATOM   2849  O   TRP C  94     110.989 -30.952  22.034  1.00 20.00           O  
ATOM   2850  CB  TRP C  94     109.462 -28.673  20.844  1.00 20.00           C  
ATOM   2851  CG  TRP C  94     108.997 -27.763  19.907  1.00 20.00           C  
ATOM   2852  CD1 TRP C  94     107.737 -27.322  19.783  1.00 20.00           C  
ATOM   2853  CD2 TRP C  94     109.809 -26.904  19.153  1.00 20.00           C  
ATOM   2854  NE1 TRP C  94     107.703 -26.178  19.030  1.00 20.00           N  
ATOM   2855  CE2 TRP C  94     108.992 -25.886  18.626  1.00 20.00           C  
ATOM   2856  CE3 TRP C  94     111.182 -26.851  18.883  1.00 20.00           C  
ATOM   2857  CZ2 TRP C  94     109.477 -24.852  17.850  1.00 20.00           C  
ATOM   2858  CZ3 TRP C  94     111.674 -25.824  18.119  1.00 20.00           C  
ATOM   2859  CH2 TRP C  94     110.830 -24.834  17.616  1.00 20.00           C  
ATOM   2860  N   LEU C  95     111.410 -30.700  19.847  1.00 20.00           N  
ATOM   2861  CA  LEU C  95     112.766 -31.189  19.978  1.00 20.00           C  
ATOM   2862  C   LEU C  95     113.594 -30.532  18.892  1.00 20.00           C  
ATOM   2863  O   LEU C  95     113.546 -30.924  17.731  1.00 20.00           O  
ATOM   2864  CB  LEU C  95     112.795 -32.710  19.887  1.00 20.00           C  
ATOM   2865  CG  LEU C  95     114.096 -33.360  20.341  1.00 20.00           C  
ATOM   2866  CD1 LEU C  95     113.805 -34.498  21.274  1.00 20.00           C  
ATOM   2867  CD2 LEU C  95     114.852 -33.834  19.129  1.00 20.00           C  
ATOM   2868  N   GLY C  96     114.287 -29.468  19.270  1.00 20.00           N  
ATOM   2869  CA  GLY C  96     115.103 -28.744  18.322  1.00 20.00           C  
ATOM   2870  C   GLY C  96     116.556 -29.141  18.396  1.00 20.00           C  
ATOM   2871  O   GLY C  96     117.340 -28.516  19.119  1.00 20.00           O  
ATOM   2872  N   LEU C  97     116.904 -30.241  17.739  1.00 20.00           N  
ATOM   2873  CA  LEU C  97     118.292 -30.691  17.725  1.00 20.00           C  
ATOM   2874  C   LEU C  97     119.035 -29.853  16.671  1.00 20.00           C  
ATOM   2875  O   LEU C  97     118.404 -29.350  15.743  1.00 20.00           O  
ATOM   2876  CB  LEU C  97     118.381 -32.212  17.468  1.00 20.00           C  
ATOM   2877  CG  LEU C  97     117.868 -32.897  16.195  1.00 20.00           C  
ATOM   2878  CD1 LEU C  97     118.220 -34.377  16.253  1.00 20.00           C  
ATOM   2879  CD2 LEU C  97     116.361 -32.715  16.022  1.00 20.00           C  
ATOM   2880  N   LEU C  98     120.336 -29.663  16.845  1.00 20.00           N  
ATOM   2881  CA  LEU C  98     121.114 -28.849  15.898  1.00 20.00           C  
ATOM   2882  C   LEU C  98     121.456 -29.539  14.557  1.00 20.00           C  
ATOM   2883  O   LEU C  98     121.587 -30.767  14.512  1.00 20.00           O  
ATOM   2884  CB  LEU C  98     122.314 -28.185  16.602  1.00 20.00           C  
ATOM   2885  CG  LEU C  98     123.600 -28.883  17.024  1.00 20.00           C  
ATOM   2886  CD1 LEU C  98     124.544 -28.824  15.862  1.00 20.00           C  
ATOM   2887  CD2 LEU C  98     124.197 -28.157  18.205  1.00 20.00           C  
ATOM   2888  N   PRO C  99     121.712 -28.764  13.495  1.00 20.00           N  
ATOM   2889  CA  PRO C  99     122.048 -29.194  12.123  1.00 20.00           C  
ATOM   2890  C   PRO C  99     123.020 -30.330  11.861  1.00 20.00           C  
ATOM   2891  O   PRO C  99     122.871 -31.051  10.879  1.00 20.00           O  
ATOM   2892  CB  PRO C  99     122.498 -27.909  11.453  1.00 20.00           C  
ATOM   2893  CG  PRO C  99     123.227 -27.254  12.541  1.00 20.00           C  
ATOM   2894  CD  PRO C  99     122.220 -27.373  13.670  1.00 20.00           C  
ATOM   2895  N   SER C 100     124.012 -30.527  12.734  1.00 20.00           N  
ATOM   2896  CA  SER C 100     124.995 -31.581  12.512  1.00 20.00           C  
ATOM   2897  C   SER C 100     124.770 -32.904  13.250  1.00 20.00           C  
ATOM   2898  O   SER C 100     125.583 -33.832  13.133  1.00 20.00           O  
ATOM   2899  CB  SER C 100     126.392 -31.065  12.819  1.00 20.00           C  
ATOM   2900  OG  SER C 100     126.367 -30.336  14.032  1.00 20.00           O  
ATOM   2901  N   VAL C 101     123.687 -32.999  14.015  1.00 20.00           N  
ATOM   2902  CA  VAL C 101     123.411 -34.233  14.746  1.00 20.00           C  
ATOM   2903  C   VAL C 101     123.019 -35.308  13.732  1.00 20.00           C  
ATOM   2904  O   VAL C 101     122.463 -35.003  12.673  1.00 20.00           O  
ATOM   2905  CB  VAL C 101     122.333 -34.034  15.823  1.00 20.00           C  
ATOM   2906  CG1 VAL C 101     122.159 -35.325  16.617  1.00 20.00           C  
ATOM   2907  CG2 VAL C 101     122.733 -32.874  16.750  1.00 20.00           C  
ATOM   2908  N   SER C 102     123.252 -36.564  14.091  1.00 20.00           N  
ATOM   2909  CA  SER C 102     123.020 -37.669  13.168  1.00 20.00           C  
ATOM   2910  C   SER C 102     122.105 -38.807  13.590  1.00 20.00           C  
ATOM   2911  O   SER C 102     121.213 -39.207  12.834  1.00 20.00           O  
ATOM   2912  CB  SER C 102     124.376 -38.270  12.819  1.00 20.00           C  
ATOM   2913  OG  SER C 102     125.090 -38.548  14.014  1.00 20.00           O  
ATOM   2914  N   GLY C 103     122.396 -39.396  14.744  1.00 20.00           N  
ATOM   2915  CA  GLY C 103     121.613 -40.523  15.207  1.00 20.00           C  
ATOM   2916  C   GLY C 103     120.174 -40.182  15.482  1.00 20.00           C  
ATOM   2917  O   GLY C 103     119.716 -39.056  15.260  1.00 20.00           O  
ATOM   2918  N   THR C 104     119.445 -41.188  15.932  1.00 20.00           N  
ATOM   2919  CA  THR C 104     118.056 -41.025  16.281  1.00 20.00           C  
ATOM   2920  C   THR C 104     118.015 -40.383  17.670  1.00 20.00           C  
ATOM   2921  O   THR C 104     118.878 -40.648  18.513  1.00 20.00           O  
ATOM   2922  CB  THR C 104     117.349 -42.388  16.265  1.00 20.00           C  
ATOM   2923  OG1 THR C 104     118.091 -43.332  17.053  1.00 20.00           O  
ATOM   2924  CG2 THR C 104     117.288 -42.907  14.838  1.00 20.00           C  
ATOM   2925  N   VAL C 105     117.066 -39.479  17.869  1.00 20.00           N  
ATOM   2926  CA  VAL C 105     116.900 -38.785  19.128  1.00 20.00           C  
ATOM   2927  C   VAL C 105     115.424 -38.931  19.480  1.00 20.00           C  
ATOM   2928  O   VAL C 105     114.563 -38.852  18.602  1.00 20.00           O  
ATOM   2929  CB  VAL C 105     117.286 -37.293  18.998  1.00 20.00           C  
ATOM   2930  CG1 VAL C 105     117.258 -36.616  20.354  1.00 20.00           C  
ATOM   2931  CG2 VAL C 105     118.653 -37.161  18.377  1.00 20.00           C  
ATOM   2932  N   LYS C 106     115.138 -39.176  20.755  1.00 20.00           N  
ATOM   2933  CA  LYS C 106     113.770 -39.367  21.207  1.00 20.00           C  
ATOM   2934  C   LYS C 106     113.511 -38.740  22.565  1.00 20.00           C  
ATOM   2935  O   LYS C 106     114.423 -38.602  23.380  1.00 20.00           O  
ATOM   2936  CB  LYS C 106     113.464 -40.856  21.264  1.00 20.00           C  
ATOM   2937  CG  LYS C 106     113.778 -41.566  19.973  1.00 20.00           C  
ATOM   2938  CD  LYS C 106     113.656 -43.048  20.102  1.00 20.00           C  
ATOM   2939  CE  LYS C 106     113.598 -43.684  18.733  1.00 20.00           C  
ATOM   2940  NZ  LYS C 106     113.196 -45.108  18.842  1.00 20.00           N  
ATOM   2941  N   SER C 107     112.249 -38.400  22.804  1.00 20.00           N  
ATOM   2942  CA  SER C 107     111.826 -37.800  24.054  1.00 20.00           C  
ATOM   2943  C   SER C 107     110.390 -38.173  24.355  1.00 20.00           C  
ATOM   2944  O   SER C 107     109.642 -38.609  23.482  1.00 20.00           O  
ATOM   2945  CB  SER C 107     111.915 -36.276  23.992  1.00 20.00           C  
ATOM   2946  OG  SER C 107     113.243 -35.821  23.881  1.00 20.00           O  
ATOM   2947  N   CYS C 108     110.020 -37.992  25.610  1.00 20.00           N  
ATOM   2948  CA  CYS C 108     108.676 -38.244  26.075  1.00 20.00           C  
ATOM   2949  C   CYS C 108     108.590 -37.607  27.440  1.00 20.00           C  
ATOM   2950  O   CYS C 108     109.603 -37.422  28.113  1.00 20.00           O  
ATOM   2951  CB  CYS C 108     108.365 -39.744  26.140  1.00 20.00           C  
ATOM   2952  SG  CYS C 108     109.631 -40.774  26.873  1.00 20.00           S  
ATOM   2953  N   VAL C 109     107.411 -37.107  27.755  1.00 20.00           N  
ATOM   2954  CA  VAL C 109     107.185 -36.504  29.036  1.00 20.00           C  
ATOM   2955  C   VAL C 109     106.305 -37.546  29.669  1.00 20.00           C  
ATOM   2956  O   VAL C 109     105.218 -37.825  29.167  1.00 20.00           O  
ATOM   2957  CB  VAL C 109     106.438 -35.165  28.920  1.00 20.00           C  
ATOM   2958  CG1 VAL C 109     106.143 -34.610  30.299  1.00 20.00           C  
ATOM   2959  CG2 VAL C 109     107.268 -34.177  28.132  1.00 20.00           C  
ATOM   2960  N   THR C 110     106.854 -38.256  30.642  1.00 20.00           N  
ATOM   2961  CA  THR C 110     106.089 -39.275  31.327  1.00 20.00           C  
ATOM   2962  C   THR C 110     106.213 -39.041  32.803  1.00 20.00           C  
ATOM   2963  O   THR C 110     106.698 -37.999  33.244  1.00 20.00           O  
ATOM   2964  CB  THR C 110     106.581 -40.693  31.010  1.00 20.00           C  
ATOM   2965  OG1 THR C 110     107.984 -40.790  31.252  1.00 20.00           O  
ATOM   2966  CG2 THR C 110     106.291 -41.042  29.575  1.00 20.00           C  
ATOM   2967  N   GLU C 111     105.737 -39.999  33.573  1.00 20.00           N  
ATOM   2968  CA  GLU C 111     105.824 -39.867  34.998  1.00 20.00           C  
ATOM   2969  C   GLU C 111     107.184 -40.399  35.379  1.00 20.00           C  
ATOM   2970  O   GLU C 111     107.735 -41.273  34.705  1.00 20.00           O  
ATOM   2971  CB  GLU C 111     104.694 -40.632  35.664  1.00 20.00           C  
ATOM   2972  CG  GLU C 111     103.339 -40.094  35.271  1.00 20.00           C  
ATOM   2973  CD  GLU C 111     102.361 -41.195  34.940  1.00 20.00           C  
ATOM   2974  OE1 GLU C 111     102.354 -41.664  33.767  1.00 20.00           O  
ATOM   2975  OE2 GLU C 111     101.613 -41.599  35.866  1.00 20.00           O  
ATOM   2976  N   THR C 112     107.758 -39.787  36.404  1.00 20.00           N  
ATOM   2977  CA  THR C 112     109.071 -40.146  36.899  1.00 20.00           C  
ATOM   2978  C   THR C 112     109.272 -41.660  36.948  1.00 20.00           C  
ATOM   2979  O   THR C 112     108.779 -42.357  37.840  1.00 20.00           O  
ATOM   2980  CB  THR C 112     109.308 -39.484  38.248  1.00 20.00           C  
ATOM   2981  OG1 THR C 112     109.041 -38.074  38.133  1.00 20.00           O  
ATOM   2982  CG2 THR C 112     110.736 -39.689  38.687  1.00 20.00           C  
ATOM   2983  N   GLN C 113     110.003 -42.156  35.950  1.00 20.00           N  
ATOM   2984  CA  GLN C 113     110.298 -43.594  35.776  1.00 20.00           C  
ATOM   2985  C   GLN C 113     111.453 -44.098  36.642  1.00 20.00           C  
ATOM   2986  O   GLN C 113     112.356 -43.342  36.990  1.00 20.00           O  
ATOM   2987  CB  GLN C 113     110.525 -43.872  34.287  1.00 20.00           C  
ATOM   2988  CG  GLN C 113     109.787 -45.090  33.755  1.00 20.00           C  
ATOM   2989  CD  GLN C 113     108.336 -45.117  34.203  1.00 20.00           C  
ATOM   2990  OE1 GLN C 113     108.046 -45.247  35.390  1.00 20.00           O  
ATOM   2991  NE2 GLN C 113     107.423 -45.014  33.252  1.00 20.00           N  
ATOM   2992  N   THR C 114     111.476 -45.389  36.951  1.00 20.00           N  
ATOM   2993  CA  THR C 114     112.534 -45.943  37.847  1.00 20.00           C  
ATOM   2994  C   THR C 114     113.841 -46.550  37.262  1.00 20.00           C  
ATOM   2995  O   THR C 114     114.776 -46.948  37.960  1.00 20.00           O  
ATOM   2996  CB  THR C 114     111.879 -46.506  39.035  1.00 20.00           C  
ATOM   2997  OG1 THR C 114     110.586 -47.022  38.721  1.00 20.00           O  
ATOM   2998  CG2 THR C 114     111.644 -45.311  39.964  1.00 20.00           C  
ATOM   2999  N   THR C 115     113.767 -46.773  35.946  1.00 20.00           N  
ATOM   3000  CA  THR C 115     114.980 -46.943  35.150  1.00 20.00           C  
ATOM   3001  C   THR C 115     114.438 -45.886  34.204  1.00 20.00           C  
ATOM   3002  O   THR C 115     113.278 -45.963  33.840  1.00 20.00           O  
ATOM   3003  CB  THR C 115     115.024 -48.230  34.319  1.00 20.00           C  
ATOM   3004  OG1 THR C 115     113.734 -48.912  34.318  1.00 20.00           O  
ATOM   3005  CG2 THR C 115     116.156 -49.193  34.783  1.00 20.00           C  
ATOM   3006  N   ALA C 116     115.277 -45.025  33.678  1.00 20.00           N  
ATOM   3007  CA  ALA C 116     114.837 -43.963  32.787  1.00 20.00           C  
ATOM   3008  C   ALA C 116     114.253 -44.408  31.439  1.00 20.00           C  
ATOM   3009  O   ALA C 116     113.256 -43.859  30.960  1.00 20.00           O  
ATOM   3010  CB  ALA C 116     115.963 -42.965  32.510  1.00 20.00           C  
ATOM   3011  N   ALA C 117     114.917 -45.361  30.799  1.00 20.00           N  
ATOM   3012  CA  ALA C 117     114.535 -45.891  29.505  1.00 20.00           C  
ATOM   3013  C   ALA C 117     113.084 -46.338  29.410  1.00 20.00           C  
ATOM   3014  O   ALA C 117     112.452 -46.179  28.372  1.00 20.00           O  
ATOM   3015  CB  ALA C 117     115.453 -47.015  29.140  1.00 20.00           C  
ATOM   3016  N   ALA C 118     112.550 -46.865  30.502  1.00 20.00           N  
ATOM   3017  CA  ALA C 118     111.184 -47.347  30.514  1.00 20.00           C  
ATOM   3018  C   ALA C 118     110.142 -46.291  30.155  1.00 20.00           C  
ATOM   3019  O   ALA C 118     109.015 -46.625  29.795  1.00 20.00           O  
ATOM   3020  CB  ALA C 118     110.865 -47.979  31.851  1.00 20.00           C  
ATOM   3021  N   SER C 119     110.509 -45.019  30.243  1.00 20.00           N  
ATOM   3022  CA  SER C 119     109.587 -43.946  29.911  1.00 20.00           C  
ATOM   3023  C   SER C 119     108.996 -44.246  28.541  1.00 20.00           C  
ATOM   3024  O   SER C 119     107.777 -44.245  28.355  1.00 20.00           O  
ATOM   3025  CB  SER C 119     110.337 -42.621  29.864  1.00 20.00           C  
ATOM   3026  OG  SER C 119     111.523 -42.744  29.101  1.00 20.00           O  
ATOM   3027  N   PHE C 120     109.880 -44.603  27.622  1.00 20.00           N  
ATOM   3028  CA  PHE C 120     109.529 -44.913  26.246  1.00 20.00           C  
ATOM   3029  C   PHE C 120     108.612 -46.106  26.039  1.00 20.00           C  
ATOM   3030  O   PHE C 120     108.101 -46.310  24.942  1.00 20.00           O  
ATOM   3031  CB  PHE C 120     110.799 -45.119  25.433  1.00 20.00           C  
ATOM   3032  CG  PHE C 120     111.590 -43.877  25.251  1.00 20.00           C  
ATOM   3033  CD1 PHE C 120     111.259 -42.981  24.257  1.00 20.00           C  
ATOM   3034  CD2 PHE C 120     112.652 -43.584  26.086  1.00 20.00           C  
ATOM   3035  CE1 PHE C 120     111.960 -41.805  24.108  1.00 20.00           C  
ATOM   3036  CE2 PHE C 120     113.360 -42.407  25.943  1.00 20.00           C  
ATOM   3037  CZ  PHE C 120     113.015 -41.519  24.950  1.00 20.00           C  
ATOM   3038  N   GLN C 121     108.399 -46.893  27.084  1.00 20.00           N  
ATOM   3039  CA  GLN C 121     107.548 -48.069  26.977  1.00 20.00           C  
ATOM   3040  C   GLN C 121     106.136 -47.798  27.450  1.00 20.00           C  
ATOM   3041  O   GLN C 121     105.260 -48.651  27.319  1.00 20.00           O  
ATOM   3042  CB  GLN C 121     108.122 -49.216  27.798  1.00 20.00           C  
ATOM   3043  CG  GLN C 121     109.556 -49.560  27.505  1.00 20.00           C  
ATOM   3044  CD  GLN C 121     109.953 -50.863  28.157  1.00 20.00           C  
ATOM   3045  OE1 GLN C 121     110.606 -50.885  29.197  1.00 20.00           O  
ATOM   3046  NE2 GLN C 121     109.513 -51.959  27.563  1.00 20.00           N  
ATOM   3047  N   VAL C 122     105.925 -46.634  28.052  1.00 20.00           N  
ATOM   3048  CA  VAL C 122     104.606 -46.285  28.558  1.00 20.00           C  
ATOM   3049  C   VAL C 122     104.089 -45.034  27.858  1.00 20.00           C  
ATOM   3050  O   VAL C 122     102.882 -44.865  27.681  1.00 20.00           O  
ATOM   3051  CB  VAL C 122     104.638 -46.041  30.086  1.00 20.00           C  
ATOM   3052  CG1 VAL C 122     103.384 -46.624  30.748  1.00 20.00           C  
ATOM   3053  CG2 VAL C 122     105.889 -46.640  30.692  1.00 20.00           C  
ATOM   3054  N   ALA C 123     105.019 -44.173  27.459  1.00 20.00           N  
ATOM   3055  CA  ALA C 123     104.725 -42.913  26.783  1.00 20.00           C  
ATOM   3056  C   ALA C 123     103.602 -42.973  25.753  1.00 20.00           C  
ATOM   3057  O   ALA C 123     103.648 -43.754  24.803  1.00 20.00           O  
ATOM   3058  CB  ALA C 123     105.993 -42.365  26.148  1.00 20.00           C  
ATOM   3059  N   LEU C 124     102.600 -42.125  25.954  1.00 20.00           N  
ATOM   3060  CA  LEU C 124     101.460 -42.054  25.055  1.00 20.00           C  
ATOM   3061  C   LEU C 124     101.824 -41.355  23.752  1.00 20.00           C  
ATOM   3062  O   LEU C 124     101.015 -41.301  22.828  1.00 20.00           O  
ATOM   3063  CB  LEU C 124     100.290 -41.341  25.732  1.00 20.00           C  
ATOM   3064  CG  LEU C 124      99.708 -42.088  26.929  1.00 20.00           C  
ATOM   3065  CD1 LEU C 124      98.405 -41.433  27.356  1.00 20.00           C  
ATOM   3066  CD2 LEU C 124      99.481 -43.542  26.558  1.00 20.00           C  
ATOM   3067  N   ALA C 125     103.040 -40.818  23.693  1.00 20.00           N  
ATOM   3068  CA  ALA C 125     103.542 -40.122  22.515  1.00 20.00           C  
ATOM   3069  C   ALA C 125     105.028 -39.856  22.685  1.00 20.00           C  
ATOM   3070  O   ALA C 125     105.474 -39.413  23.735  1.00 20.00           O  
ATOM   3071  CB  ALA C 125     102.796 -38.820  22.305  1.00 20.00           C  
ATOM   3072  N   VAL C 126     105.792 -40.133  21.641  1.00 20.00           N  
ATOM   3073  CA  VAL C 126     107.229 -39.947  21.699  1.00 20.00           C  
ATOM   3074  C   VAL C 126     107.712 -39.139  20.518  1.00 20.00           C  
ATOM   3075  O   VAL C 126     107.394 -39.461  19.382  1.00 20.00           O  
ATOM   3076  CB  VAL C 126     107.978 -41.306  21.678  1.00 20.00           C  
ATOM   3077  CG1 VAL C 126     109.454 -41.094  21.402  1.00 20.00           C  
ATOM   3078  CG2 VAL C 126     107.798 -42.046  22.992  1.00 20.00           C  
ATOM   3079  N   ALA C 127     108.482 -38.094  20.795  1.00 20.00           N  
ATOM   3080  CA  ALA C 127     109.047 -37.250  19.753  1.00 20.00           C  
ATOM   3081  C   ALA C 127     110.293 -37.969  19.260  1.00 20.00           C  
ATOM   3082  O   ALA C 127     111.242 -38.177  20.018  1.00 20.00           O  
ATOM   3083  CB  ALA C 127     109.400 -35.880  20.304  1.00 20.00           C  
ATOM   3084  N   ASP C 128     110.230 -38.433  18.020  1.00 20.00           N  
ATOM   3085  CA  ASP C 128     111.312 -39.160  17.365  1.00 20.00           C  
ATOM   3086  C   ASP C 128     111.707 -38.323  16.155  1.00 20.00           C  
ATOM   3087  O   ASP C 128     110.849 -37.896  15.385  1.00 20.00           O  
ATOM   3088  CB  ASP C 128     110.793 -40.539  16.923  1.00 20.00           C  
ATOM   3089  CG  ASP C 128     111.851 -41.391  16.260  1.00 20.00           C  
ATOM   3090  OD1 ASP C 128     113.002 -40.935  16.137  1.00 20.00           O  
ATOM   3091  OD2 ASP C 128     111.535 -42.538  15.859  1.00 20.00           O  
ATOM   3092  N   ASN C 129     112.998 -38.046  16.011  1.00 20.00           N  
ATOM   3093  CA  ASN C 129     113.481 -37.235  14.893  1.00 20.00           C  
ATOM   3094  C   ASN C 129     113.546 -38.073  13.621  1.00 20.00           C  
ATOM   3095  O   ASN C 129     113.918 -37.581  12.550  1.00 20.00           O  
ATOM   3096  CB  ASN C 129     114.871 -36.676  15.186  1.00 20.00           C  
ATOM   3097  CG  ASN C 129     115.942 -37.734  15.088  1.00 20.00           C  
ATOM   3098  OD1 ASN C 129     115.763 -38.837  15.577  1.00 20.00           O  
ATOM   3099  ND2 ASN C 129     117.022 -37.422  14.401  1.00 20.00           N  
ATOM   3100  N   SER C 130     113.232 -39.353  13.761  1.00 20.00           N  
ATOM   3101  CA  SER C 130     113.240 -40.277  12.649  1.00 20.00           C  
ATOM   3102  C   SER C 130     111.991 -40.047  11.799  1.00 20.00           C  
ATOM   3103  O   SER C 130     111.934 -40.457  10.639  1.00 20.00           O  
ATOM   3104  CB  SER C 130     113.285 -41.704  13.192  1.00 20.00           C  
ATOM   3105  OG  SER C 130     112.969 -42.663  12.203  1.00 20.00           O  
ATOM   3106  N   LYS C 131     111.004 -39.360  12.366  1.00 20.00           N  
ATOM   3107  CA  LYS C 131     109.764 -39.093  11.648  1.00 20.00           C  
ATOM   3108  C   LYS C 131     109.624 -37.629  11.198  1.00 20.00           C  
ATOM   3109  O   LYS C 131     110.352 -36.758  11.676  1.00 20.00           O  
ATOM   3110  CB  LYS C 131     108.585 -39.622  12.476  1.00 20.00           C  
ATOM   3111  CG  LYS C 131     108.832 -41.088  12.874  1.00 20.00           C  
ATOM   3112  CD  LYS C 131     107.604 -41.863  13.335  1.00 20.00           C  
ATOM   3113  CE  LYS C 131     107.846 -43.369  13.095  1.00 20.00           C  
ATOM   3114  NZ  LYS C 131     106.850 -44.326  13.696  1.00 20.00           N  
ATOM   3115  N   ASP C 132     108.731 -37.380  10.242  1.00 20.00           N  
ATOM   3116  CA  ASP C 132     108.501 -36.045   9.662  1.00 20.00           C  
ATOM   3117  C   ASP C 132     108.283 -34.877  10.593  1.00 20.00           C  
ATOM   3118  O   ASP C 132     108.607 -33.730  10.261  1.00 20.00           O  
ATOM   3119  CB  ASP C 132     107.352 -36.091   8.662  1.00 20.00           C  
ATOM   3120  CG  ASP C 132     107.753 -36.753   7.363  1.00 20.00           C  
ATOM   3121  OD1 ASP C 132     108.343 -36.037   6.501  1.00 20.00           O  
ATOM   3122  OD2 ASP C 132     107.511 -37.986   7.234  1.00 20.00           O  
ATOM   3123  N   VAL C 133     107.645 -35.162  11.715  1.00 20.00           N  
ATOM   3124  CA  VAL C 133     107.393 -34.155  12.717  1.00 20.00           C  
ATOM   3125  C   VAL C 133     107.978 -34.699  14.007  1.00 20.00           C  
ATOM   3126  O   VAL C 133     107.707 -35.835  14.408  1.00 20.00           O  
ATOM   3127  CB  VAL C 133     105.883 -33.830  12.850  1.00 20.00           C  
ATOM   3128  CG1 VAL C 133     105.508 -32.693  11.896  1.00 20.00           C  
ATOM   3129  CG2 VAL C 133     105.047 -35.073  12.524  1.00 20.00           C  
ATOM   3130  N   VAL C 134     108.911 -33.936  14.550  1.00 20.00           N  
ATOM   3131  CA  VAL C 134     109.580 -34.281  15.787  1.00 20.00           C  
ATOM   3132  C   VAL C 134     108.748 -33.609  16.882  1.00 20.00           C  
ATOM   3133  O   VAL C 134     109.083 -32.521  17.357  1.00 20.00           O  
ATOM   3134  CB  VAL C 134     111.021 -33.725  15.782  1.00 20.00           C  
ATOM   3135  CG1 VAL C 134     111.771 -34.169  17.022  1.00 20.00           C  
ATOM   3136  CG2 VAL C 134     111.742 -34.177  14.528  1.00 20.00           C  
ATOM   3137  N   ALA C 135     107.644 -34.240  17.258  1.00 20.00           N  
ATOM   3138  CA  ALA C 135     106.790 -33.652  18.259  1.00 20.00           C  
ATOM   3139  C   ALA C 135     106.085 -34.692  19.081  1.00 20.00           C  
ATOM   3140  O   ALA C 135     106.175 -35.885  18.823  1.00 20.00           O  
ATOM   3141  CB  ALA C 135     105.781 -32.750  17.603  1.00 20.00           C  
ATOM   3142  N   ALA C 136     105.359 -34.219  20.073  1.00 20.00           N  
ATOM   3143  CA  ALA C 136     104.612 -35.084  20.946  1.00 20.00           C  
ATOM   3144  C   ALA C 136     103.529 -34.174  21.475  1.00 20.00           C  
ATOM   3145  O   ALA C 136     103.773 -32.999  21.714  1.00 20.00           O  
ATOM   3146  CB  ALA C 136     105.499 -35.571  22.074  1.00 20.00           C  
ATOM   3147  N   MET C 137     102.305 -34.668  21.539  1.00 20.00           N  
ATOM   3148  CA  MET C 137     101.243 -33.845  22.062  1.00 20.00           C  
ATOM   3149  C   MET C 137     100.575 -34.641  23.149  1.00 20.00           C  
ATOM   3150  O   MET C 137     100.479 -35.867  23.075  1.00 20.00           O  
ATOM   3151  CB  MET C 137     100.255 -33.431  20.983  1.00 20.00           C  
ATOM   3152  CG  MET C 137      99.269 -32.410  21.469  1.00 20.00           C  
ATOM   3153  SD  MET C 137      99.277 -30.954  20.496  1.00 20.00           S  
ATOM   3154  CE  MET C 137      97.986 -30.046  21.301  1.00 20.00           C  
ATOM   3155  N   TYR C 138     100.135 -33.956  24.188  1.00 20.00           N  
ATOM   3156  CA  TYR C 138      99.522 -34.670  25.277  1.00 20.00           C  
ATOM   3157  C   TYR C 138      98.159 -34.132  25.655  1.00 20.00           C  
ATOM   3158  O   TYR C 138      97.985 -33.544  26.725  1.00 20.00           O  
ATOM   3159  CB  TYR C 138     100.477 -34.698  26.465  1.00 20.00           C  
ATOM   3160  CG  TYR C 138     101.815 -35.346  26.161  1.00 20.00           C  
ATOM   3161  CD1 TYR C 138     101.957 -36.729  26.152  1.00 20.00           C  
ATOM   3162  CD2 TYR C 138     102.937 -34.576  25.906  1.00 20.00           C  
ATOM   3163  CE1 TYR C 138     103.184 -37.326  25.898  1.00 20.00           C  
ATOM   3164  CE2 TYR C 138     104.167 -35.162  25.651  1.00 20.00           C  
ATOM   3165  CZ  TYR C 138     104.284 -36.534  25.653  1.00 20.00           C  
ATOM   3166  OH  TYR C 138     105.511 -37.106  25.439  1.00 20.00           O  
ATOM   3167  N   PRO C 139      97.187 -34.255  24.743  1.00 20.00           N  
ATOM   3168  CA  PRO C 139      95.850 -33.762  25.075  1.00 20.00           C  
ATOM   3169  C   PRO C 139      95.325 -34.895  25.944  1.00 20.00           C  
ATOM   3170  O   PRO C 139      95.737 -36.034  25.729  1.00 20.00           O  
ATOM   3171  CB  PRO C 139      95.128 -33.757  23.725  1.00 20.00           C  
ATOM   3172  CG  PRO C 139      96.233 -34.076  22.682  1.00 20.00           C  
ATOM   3173  CD  PRO C 139      97.175 -34.927  23.433  1.00 20.00           C  
ATOM   3174  N   GLU C 140      94.493 -34.612  26.935  1.00 20.00           N  
ATOM   3175  CA  GLU C 140      93.959 -35.670  27.802  1.00 20.00           C  
ATOM   3176  C   GLU C 140      95.064 -36.598  28.307  1.00 20.00           C  
ATOM   3177  O   GLU C 140      95.117 -37.760  27.913  1.00 20.00           O  
ATOM   3178  CB  GLU C 140      92.936 -36.541  27.052  1.00 20.00           C  
ATOM   3179  CG  GLU C 140      91.949 -35.800  26.183  1.00 20.00           C  
ATOM   3180  CD  GLU C 140      91.145 -34.783  26.962  1.00 20.00           C  
ATOM   3181  OE1 GLU C 140      90.873 -35.012  28.172  1.00 20.00           O  
ATOM   3182  OE2 GLU C 140      90.790 -33.732  26.374  1.00 20.00           O  
ATOM   3183  N   ALA C 141      95.957 -36.102  29.149  1.00 20.00           N  
ATOM   3184  CA  ALA C 141      97.031 -36.944  29.675  1.00 20.00           C  
ATOM   3185  C   ALA C 141      97.601 -36.312  30.931  1.00 20.00           C  
ATOM   3186  O   ALA C 141      97.963 -37.005  31.879  1.00 20.00           O  
ATOM   3187  CB  ALA C 141      98.110 -37.157  28.623  1.00 20.00           C  
ATOM   3188  N   PHE C 142      97.627 -34.984  30.941  1.00 20.00           N  
ATOM   3189  CA  PHE C 142      98.118 -34.202  32.076  1.00 20.00           C  
ATOM   3190  C   PHE C 142      97.118 -33.083  32.402  1.00 20.00           C  
ATOM   3191  O   PHE C 142      97.495 -32.018  32.903  1.00 20.00           O  
ATOM   3192  CB  PHE C 142      99.469 -33.571  31.751  1.00 20.00           C  
ATOM   3193  CG  PHE C 142     100.514 -34.545  31.331  1.00 20.00           C  
ATOM   3194  CD1 PHE C 142     101.096 -35.396  32.246  1.00 20.00           C  
ATOM   3195  CD2 PHE C 142     100.967 -34.567  30.024  1.00 20.00           C  
ATOM   3196  CE1 PHE C 142     102.125 -36.240  31.866  1.00 20.00           C  
ATOM   3197  CE2 PHE C 142     101.991 -35.406  29.640  1.00 20.00           C  
ATOM   3198  CZ  PHE C 142     102.567 -36.242  30.559  1.00 20.00           C  
ATOM   3199  N   LYS C 143      95.845 -33.320  32.097  1.00 20.00           N  
ATOM   3200  CA  LYS C 143      94.802 -32.337  32.349  1.00 20.00           C  
ATOM   3201  C   LYS C 143      94.514 -32.176  33.836  1.00 20.00           C  
ATOM   3202  O   LYS C 143      94.726 -33.096  34.630  1.00 20.00           O  
ATOM   3203  CB  LYS C 143      93.516 -32.749  31.639  1.00 20.00           C  
ATOM   3204  CG  LYS C 143      93.063 -31.803  30.553  1.00 20.00           C  
ATOM   3205  CD  LYS C 143      91.563 -31.837  30.467  1.00 20.00           C  
ATOM   3206  CE  LYS C 143      91.055 -31.729  29.056  1.00 20.00           C  
ATOM   3207  NZ  LYS C 143      89.578 -31.869  29.108  1.00 20.00           N  
ATOM   3208  N   GLY C 144      94.009 -31.001  34.193  1.00 20.00           N  
ATOM   3209  CA  GLY C 144      93.647 -30.720  35.570  1.00 20.00           C  
ATOM   3210  C   GLY C 144      94.749 -30.766  36.609  1.00 20.00           C  
ATOM   3211  O   GLY C 144      94.472 -30.724  37.807  1.00 20.00           O  
ATOM   3212  N   ILE C 145      95.991 -30.859  36.163  1.00 20.00           N  
ATOM   3213  CA  ILE C 145      97.111 -30.900  37.077  1.00 20.00           C  
ATOM   3214  C   ILE C 145      97.553 -29.484  37.397  1.00 20.00           C  
ATOM   3215  O   ILE C 145      97.319 -28.558  36.621  1.00 20.00           O  
ATOM   3216  CB  ILE C 145      98.272 -31.690  36.466  1.00 20.00           C  
ATOM   3217  CG1 ILE C 145      97.959 -33.175  36.518  1.00 20.00           C  
ATOM   3218  CG2 ILE C 145      99.550 -31.442  37.199  1.00 20.00           C  
ATOM   3219  CD1 ILE C 145      99.004 -34.008  35.860  1.00 20.00           C  
ATOM   3220  N   THR C 146      98.123 -29.318  38.582  1.00 20.00           N  
ATOM   3221  CA  THR C 146      98.630 -28.033  39.031  1.00 20.00           C  
ATOM   3222  C   THR C 146      99.985 -27.811  38.372  1.00 20.00           C  
ATOM   3223  O   THR C 146     100.779 -28.734  38.264  1.00 20.00           O  
ATOM   3224  CB  THR C 146      98.788 -28.034  40.567  1.00 20.00           C  
ATOM   3225  OG1 THR C 146      97.496 -28.018  41.180  1.00 20.00           O  
ATOM   3226  CG2 THR C 146      99.576 -26.849  41.047  1.00 20.00           C  
ATOM   3227  N   LEU C 147     100.253 -26.578  37.960  1.00 20.00           N  
ATOM   3228  CA  LEU C 147     101.513 -26.233  37.312  1.00 20.00           C  
ATOM   3229  C   LEU C 147     102.692 -26.729  38.151  1.00 20.00           C  
ATOM   3230  O   LEU C 147     103.692 -27.190  37.615  1.00 20.00           O  
ATOM   3231  CB  LEU C 147     101.590 -24.717  37.100  1.00 20.00           C  
ATOM   3232  CG  LEU C 147     102.267 -24.146  35.849  1.00 20.00           C  
ATOM   3233  CD1 LEU C 147     101.812 -24.869  34.600  1.00 20.00           C  
ATOM   3234  CD2 LEU C 147     101.942 -22.675  35.757  1.00 20.00           C  
ATOM   3235  N   GLU C 148     102.533 -26.670  39.472  1.00 20.00           N  
ATOM   3236  CA  GLU C 148     103.545 -27.126  40.426  1.00 20.00           C  
ATOM   3237  C   GLU C 148     103.606 -28.646  40.415  1.00 20.00           C  
ATOM   3238  O   GLU C 148     104.668 -29.244  40.574  1.00 20.00           O  
ATOM   3239  CB  GLU C 148     103.188 -26.645  41.826  1.00 20.00           C  
ATOM   3240  CG  GLU C 148     104.108 -27.154  42.919  1.00 20.00           C  
ATOM   3241  CD  GLU C 148     103.447 -27.093  44.284  1.00 20.00           C  
ATOM   3242  OE1 GLU C 148     102.851 -26.038  44.610  1.00 20.00           O  
ATOM   3243  OE2 GLU C 148     103.507 -28.103  45.023  1.00 20.00           O  
ATOM   3244  N   GLN C 149     102.442 -29.256  40.228  1.00 20.00           N  
ATOM   3245  CA  GLN C 149     102.298 -30.705  40.164  1.00 20.00           C  
ATOM   3246  C   GLN C 149     103.050 -31.196  38.925  1.00 20.00           C  
ATOM   3247  O   GLN C 149     103.735 -32.213  38.968  1.00 20.00           O  
ATOM   3248  CB  GLN C 149     100.818 -31.060  40.054  1.00 20.00           C  
ATOM   3249  CG  GLN C 149     100.337 -32.140  40.985  1.00 20.00           C  
ATOM   3250  CD  GLN C 149      98.828 -32.217  41.017  1.00 20.00           C  
ATOM   3251  OE1 GLN C 149      98.245 -33.256  40.772  1.00 20.00           O  
ATOM   3252  NE2 GLN C 149      98.195 -31.101  41.318  1.00 20.00           N  
ATOM   3253  N   LEU C 150     102.932 -30.455  37.825  1.00 20.00           N  
ATOM   3254  CA  LEU C 150     103.620 -30.797  36.580  1.00 20.00           C  
ATOM   3255  C   LEU C 150     105.112 -30.797  36.876  1.00 20.00           C  
ATOM   3256  O   LEU C 150     105.839 -31.717  36.506  1.00 20.00           O  
ATOM   3257  CB  LEU C 150     103.307 -29.758  35.488  1.00 20.00           C  
ATOM   3258  CG  LEU C 150     104.252 -29.577  34.289  1.00 20.00           C  
ATOM   3259  CD1 LEU C 150     104.169 -30.748  33.348  1.00 20.00           C  
ATOM   3260  CD2 LEU C 150     103.907 -28.303  33.557  1.00 20.00           C  
ATOM   3261  N   ALA C 151     105.544 -29.753  37.571  1.00 20.00           N  
ATOM   3262  CA  ALA C 151     106.935 -29.594  37.941  1.00 20.00           C  
ATOM   3263  C   ALA C 151     107.432 -30.722  38.841  1.00 20.00           C  
ATOM   3264  O   ALA C 151     108.627 -30.993  38.878  1.00 20.00           O  
ATOM   3265  CB  ALA C 151     107.136 -28.247  38.626  1.00 20.00           C  
ATOM   3266  N   ALA C 152     106.520 -31.427  39.501  1.00 20.00           N  
ATOM   3267  CA  ALA C 152     106.922 -32.481  40.419  1.00 20.00           C  
ATOM   3268  C   ALA C 152     106.782 -33.959  40.075  1.00 20.00           C  
ATOM   3269  O   ALA C 152     107.735 -34.714  40.260  1.00 20.00           O  
ATOM   3270  CB  ALA C 152     106.347 -32.210  41.802  1.00 20.00           C  
ATOM   3271  N   ASP C 153     105.616 -34.409  39.627  1.00 20.00           N  
ATOM   3272  CA  ASP C 153     105.505 -35.840  39.337  1.00 20.00           C  
ATOM   3273  C   ASP C 153     105.800 -36.364  37.937  1.00 20.00           C  
ATOM   3274  O   ASP C 153     105.677 -37.570  37.666  1.00 20.00           O  
ATOM   3275  CB  ASP C 153     104.284 -36.525  40.006  1.00 20.00           C  
ATOM   3276  CG  ASP C 153     103.101 -35.600  40.217  1.00 20.00           C  
ATOM   3277  OD1 ASP C 153     103.267 -34.398  40.520  1.00 20.00           O  
ATOM   3278  OD2 ASP C 153     101.974 -36.092  40.160  1.00 20.00           O  
ATOM   3279  N   LEU C 154     106.348 -35.490  37.098  1.00 20.00           N  
ATOM   3280  CA  LEU C 154     106.721 -35.859  35.731  1.00 20.00           C  
ATOM   3281  C   LEU C 154     108.137 -35.406  35.408  1.00 20.00           C  
ATOM   3282  O   LEU C 154     108.653 -34.450  35.995  1.00 20.00           O  
ATOM   3283  CB  LEU C 154     105.827 -35.164  34.715  1.00 20.00           C  
ATOM   3284  CG  LEU C 154     104.342 -34.945  34.950  1.00 20.00           C  
ATOM   3285  CD1 LEU C 154     103.849 -34.056  33.843  1.00 20.00           C  
ATOM   3286  CD2 LEU C 154     103.596 -36.255  34.962  1.00 20.00           C  
ATOM   3287  N   THR C 155     108.748 -36.081  34.441  1.00 20.00           N  
ATOM   3288  CA  THR C 155     110.077 -35.722  33.972  1.00 20.00           C  
ATOM   3289  C   THR C 155     110.194 -35.920  32.465  1.00 20.00           C  
ATOM   3290  O   THR C 155     109.369 -36.598  31.847  1.00 20.00           O  
ATOM   3291  CB  THR C 155     111.234 -36.459  34.713  1.00 20.00           C  
ATOM   3292  OG1 THR C 155     111.926 -37.325  33.810  1.00 20.00           O  
ATOM   3293  CG2 THR C 155     110.731 -37.252  35.878  1.00 20.00           C  
ATOM   3294  N   ILE C 156     111.158 -35.222  31.873  1.00 20.00           N  
ATOM   3295  CA  ILE C 156     111.429 -35.287  30.444  1.00 20.00           C  
ATOM   3296  C   ILE C 156     112.614 -36.224  30.240  1.00 20.00           C  
ATOM   3297  O   ILE C 156     113.604 -36.131  30.959  1.00 20.00           O  
ATOM   3298  CB  ILE C 156     111.830 -33.898  29.886  1.00 20.00           C  
ATOM   3299  CG1 ILE C 156     110.766 -32.854  30.220  1.00 20.00           C  
ATOM   3300  CG2 ILE C 156     112.025 -33.966  28.393  1.00 20.00           C  
ATOM   3301  CD1 ILE C 156     111.083 -31.484  29.695  1.00 20.00           C  
ATOM   3302  N   TYR C 157     112.495 -37.148  29.293  1.00 20.00           N  
ATOM   3303  CA  TYR C 157     113.579 -38.074  28.994  1.00 20.00           C  
ATOM   3304  C   TYR C 157     114.077 -37.869  27.576  1.00 20.00           C  
ATOM   3305  O   TYR C 157     113.288 -37.613  26.668  1.00 20.00           O  
ATOM   3306  CB  TYR C 157     113.141 -39.520  29.184  1.00 20.00           C  
ATOM   3307  CG  TYR C 157     112.789 -39.838  30.605  1.00 20.00           C  
ATOM   3308  CD1 TYR C 157     113.760 -40.243  31.507  1.00 20.00           C  
ATOM   3309  CD2 TYR C 157     111.494 -39.687  31.060  1.00 20.00           C  
ATOM   3310  CE1 TYR C 157     113.446 -40.484  32.835  1.00 20.00           C  
ATOM   3311  CE2 TYR C 157     111.166 -39.927  32.383  1.00 20.00           C  
ATOM   3312  CZ  TYR C 157     112.145 -40.321  33.269  1.00 20.00           C  
ATOM   3313  OH  TYR C 157     111.836 -40.523  34.601  1.00 20.00           O  
ATOM   3314  N   LEU C 158     115.391 -37.987  27.407  1.00 20.00           N  
ATOM   3315  CA  LEU C 158     116.040 -37.802  26.122  1.00 20.00           C  
ATOM   3316  C   LEU C 158     116.910 -39.025  25.823  1.00 20.00           C  
ATOM   3317  O   LEU C 158     117.555 -39.561  26.718  1.00 20.00           O  
ATOM   3318  CB  LEU C 158     116.929 -36.562  26.191  1.00 20.00           C  
ATOM   3319  CG  LEU C 158     117.046 -35.557  25.046  1.00 20.00           C  
ATOM   3320  CD1 LEU C 158     118.452 -35.000  25.061  1.00 20.00           C  
ATOM   3321  CD2 LEU C 158     116.754 -36.207  23.723  1.00 20.00           C  
ATOM   3322  N   TYR C 159     116.899 -39.470  24.572  1.00 20.00           N  
ATOM   3323  CA  TYR C 159     117.702 -40.607  24.139  1.00 20.00           C  
ATOM   3324  C   TYR C 159     118.259 -40.297  22.775  1.00 20.00           C  
ATOM   3325  O   TYR C 159     117.588 -39.688  21.946  1.00 20.00           O  
ATOM   3326  CB  TYR C 159     116.880 -41.898  24.027  1.00 20.00           C  
ATOM   3327  CG  TYR C 159     117.571 -43.000  23.222  1.00 20.00           C  
ATOM   3328  CD1 TYR C 159     117.417 -43.090  21.836  1.00 20.00           C  
ATOM   3329  CD2 TYR C 159     118.401 -43.931  23.844  1.00 20.00           C  
ATOM   3330  CE1 TYR C 159     118.081 -44.078  21.092  1.00 20.00           C  
ATOM   3331  CE2 TYR C 159     119.065 -44.925  23.107  1.00 20.00           C  
ATOM   3332  CZ  TYR C 159     118.903 -44.991  21.737  1.00 20.00           C  
ATOM   3333  OH  TYR C 159     119.569 -45.966  21.027  1.00 20.00           O  
ATOM   3334  N   SER C 160     119.479 -40.750  22.538  1.00 20.00           N  
ATOM   3335  CA  SER C 160     120.129 -40.567  21.254  1.00 20.00           C  
ATOM   3336  C   SER C 160     121.161 -41.669  21.114  1.00 20.00           C  
ATOM   3337  O   SER C 160     121.796 -42.075  22.088  1.00 20.00           O  
ATOM   3338  CB  SER C 160     120.767 -39.181  21.140  1.00 20.00           C  
ATOM   3339  OG  SER C 160     121.740 -38.986  22.139  1.00 20.00           O  
ATOM   3340  N   SER C 161     121.235 -42.227  19.916  1.00 20.00           N  
ATOM   3341  CA  SER C 161     122.162 -43.303  19.613  1.00 20.00           C  
ATOM   3342  C   SER C 161     123.563 -42.771  19.336  1.00 20.00           C  
ATOM   3343  O   SER C 161     124.381 -43.443  18.715  1.00 20.00           O  
ATOM   3344  CB  SER C 161     121.653 -44.068  18.395  1.00 20.00           C  
ATOM   3345  OG  SER C 161     121.270 -43.172  17.359  1.00 20.00           O  
ATOM   3346  N   ALA C 162     123.842 -41.573  19.833  1.00 20.00           N  
ATOM   3347  CA  ALA C 162     125.131 -40.937  19.631  1.00 20.00           C  
ATOM   3348  C   ALA C 162     125.478 -40.202  20.912  1.00 20.00           C  
ATOM   3349  O   ALA C 162     124.641 -40.065  21.796  1.00 20.00           O  
ATOM   3350  CB  ALA C 162     125.051 -39.972  18.467  1.00 20.00           C  
ATOM   3351  N   ALA C 163     126.706 -39.722  21.024  1.00 20.00           N  
ATOM   3352  CA  ALA C 163     127.089 -39.028  22.236  1.00 20.00           C  
ATOM   3353  C   ALA C 163     126.661 -37.575  22.148  1.00 20.00           C  
ATOM   3354  O   ALA C 163     126.815 -36.938  21.103  1.00 20.00           O  
ATOM   3355  CB  ALA C 163     128.578 -39.141  22.460  1.00 20.00           C  
ATOM   3356  N   LEU C 164     126.072 -37.066  23.220  1.00 20.00           N  
ATOM   3357  CA  LEU C 164     125.642 -35.687  23.226  1.00 20.00           C  
ATOM   3358  C   LEU C 164     126.602 -34.863  24.040  1.00 20.00           C  
ATOM   3359  O   LEU C 164     127.290 -35.376  24.926  1.00 20.00           O  
ATOM   3360  CB  LEU C 164     124.228 -35.538  23.784  1.00 20.00           C  
ATOM   3361  CG  LEU C 164     123.105 -36.222  23.015  1.00 20.00           C  
ATOM   3362  CD1 LEU C 164     121.789 -35.611  23.441  1.00 20.00           C  
ATOM   3363  CD2 LEU C 164     123.305 -36.062  21.515  1.00 20.00           C  
ATOM   3364  N   THR C 165     126.654 -33.583  23.709  1.00 20.00           N  
ATOM   3365  CA  THR C 165     127.489 -32.615  24.381  1.00 20.00           C  
ATOM   3366  C   THR C 165     126.487 -31.641  24.991  1.00 20.00           C  
ATOM   3367  O   THR C 165     125.307 -31.641  24.628  1.00 20.00           O  
ATOM   3368  CB  THR C 165     128.416 -31.889  23.393  1.00 20.00           C  
ATOM   3369  OG1 THR C 165     127.741 -30.753  22.839  1.00 20.00           O  
ATOM   3370  CG2 THR C 165     128.839 -32.839  22.263  1.00 20.00           C  
ATOM   3371  N   GLU C 166     126.963 -30.793  25.891  1.00 20.00           N  
ATOM   3372  CA  GLU C 166     126.101 -29.850  26.582  1.00 20.00           C  
ATOM   3373  C   GLU C 166     125.059 -29.052  25.800  1.00 20.00           C  
ATOM   3374  O   GLU C 166     124.202 -28.401  26.404  1.00 20.00           O  
ATOM   3375  CB  GLU C 166     126.932 -28.908  27.435  1.00 20.00           C  
ATOM   3376  CG  GLU C 166     126.384 -28.775  28.847  1.00 20.00           C  
ATOM   3377  CD  GLU C 166     126.857 -27.504  29.530  1.00 20.00           C  
ATOM   3378  OE1 GLU C 166     126.284 -26.419  29.239  1.00 20.00           O  
ATOM   3379  OE2 GLU C 166     127.809 -27.591  30.353  1.00 20.00           O  
ATOM   3380  N   GLY C 167     125.103 -29.084  24.477  1.00 20.00           N  
ATOM   3381  CA  GLY C 167     124.102 -28.339  23.741  1.00 20.00           C  
ATOM   3382  C   GLY C 167     123.942 -28.846  22.340  1.00 20.00           C  
ATOM   3383  O   GLY C 167     124.543 -28.306  21.419  1.00 20.00           O  
ATOM   3384  N   ASP C 168     123.086 -29.841  22.174  1.00 20.00           N  
ATOM   3385  CA  ASP C 168     122.854 -30.428  20.869  1.00 20.00           C  
ATOM   3386  C   ASP C 168     121.382 -30.453  20.680  1.00 20.00           C  
ATOM   3387  O   ASP C 168     120.861 -30.089  19.624  1.00 20.00           O  
ATOM   3388  CB  ASP C 168     123.380 -31.854  20.841  1.00 20.00           C  
ATOM   3389  CG  ASP C 168     124.881 -31.919  20.998  1.00 20.00           C  
ATOM   3390  OD1 ASP C 168     125.568 -30.912  20.721  1.00 20.00           O  
ATOM   3391  OD2 ASP C 168     125.390 -32.981  21.384  1.00 20.00           O  
ATOM   3392  N   VAL C 169     120.713 -30.834  21.755  1.00 20.00           N  
ATOM   3393  CA  VAL C 169     119.285 -30.949  21.776  1.00 20.00           C  
ATOM   3394  C   VAL C 169     118.724 -29.948  22.784  1.00 20.00           C  
ATOM   3395  O   VAL C 169     119.174 -29.882  23.928  1.00 20.00           O  
ATOM   3396  CB  VAL C 169     118.898 -32.405  22.143  1.00 20.00           C  
ATOM   3397  CG1 VAL C 169     117.394 -32.591  22.150  1.00 20.00           C  
ATOM   3398  CG2 VAL C 169     119.544 -33.371  21.168  1.00 20.00           C  
ATOM   3399  N   ILE C 170     117.861 -29.064  22.297  1.00 20.00           N  
ATOM   3400  CA  ILE C 170     117.191 -28.104  23.155  1.00 20.00           C  
ATOM   3401  C   ILE C 170     115.742 -28.561  23.162  1.00 20.00           C  
ATOM   3402  O   ILE C 170     115.084 -28.629  22.118  1.00 20.00           O  
ATOM   3403  CB  ILE C 170     117.320 -26.653  22.663  1.00 20.00           C  
ATOM   3404  CG1 ILE C 170     118.650 -26.073  23.130  1.00 20.00           C  
ATOM   3405  CG2 ILE C 170     116.202 -25.808  23.220  1.00 20.00           C  
ATOM   3406  CD1 ILE C 170     118.757 -24.583  22.976  1.00 20.00           C  
ATOM   3407  N   VAL C 171     115.291 -28.976  24.336  1.00 20.00           N  
ATOM   3408  CA  VAL C 171     113.943 -29.467  24.523  1.00 20.00           C  
ATOM   3409  C   VAL C 171     112.998 -28.295  24.764  1.00 20.00           C  
ATOM   3410  O   VAL C 171     113.244 -27.472  25.642  1.00 20.00           O  
ATOM   3411  CB  VAL C 171     113.897 -30.465  25.704  1.00 20.00           C  
ATOM   3412  CG1 VAL C 171     112.490 -30.912  25.968  1.00 20.00           C  
ATOM   3413  CG2 VAL C 171     114.781 -31.668  25.408  1.00 20.00           C  
ATOM   3414  N   HIS C 172     111.976 -28.167  23.918  1.00 20.00           N  
ATOM   3415  CA  HIS C 172     110.988 -27.100  24.057  1.00 20.00           C  
ATOM   3416  C   HIS C 172     109.765 -27.718  24.706  1.00 20.00           C  
ATOM   3417  O   HIS C 172     109.265 -28.745  24.249  1.00 20.00           O  
ATOM   3418  CB  HIS C 172     110.554 -26.537  22.701  1.00 20.00           C  
ATOM   3419  CG  HIS C 172     111.579 -25.688  22.010  1.00 20.00           C  
ATOM   3420  ND1 HIS C 172     112.814 -26.169  21.645  1.00 20.00           N  
ATOM   3421  CD2 HIS C 172     111.514 -24.414  21.562  1.00 20.00           C  
ATOM   3422  CE1 HIS C 172     113.475 -25.227  20.991  1.00 20.00           C  
ATOM   3423  NE2 HIS C 172     112.715 -24.154  20.921  1.00 20.00           N  
ATOM   3424  N   LEU C 173     109.280 -27.095  25.766  1.00 20.00           N  
ATOM   3425  CA  LEU C 173     108.103 -27.590  26.442  1.00 20.00           C  
ATOM   3426  C   LEU C 173     107.094 -26.455  26.348  1.00 20.00           C  
ATOM   3427  O   LEU C 173     107.416 -25.313  26.673  1.00 20.00           O  
ATOM   3428  CB  LEU C 173     108.440 -27.912  27.903  1.00 20.00           C  
ATOM   3429  CG  LEU C 173     107.528 -28.846  28.706  1.00 20.00           C  
ATOM   3430  CD1 LEU C 173     107.369 -30.177  28.003  1.00 20.00           C  
ATOM   3431  CD2 LEU C 173     108.110 -29.051  30.080  1.00 20.00           C  
ATOM   3432  N   GLU C 174     105.915 -26.751  25.810  1.00 20.00           N  
ATOM   3433  CA  GLU C 174     104.854 -25.761  25.684  1.00 20.00           C  
ATOM   3434  C   GLU C 174     103.671 -26.276  26.509  1.00 20.00           C  
ATOM   3435  O   GLU C 174     103.191 -27.394  26.295  1.00 20.00           O  
ATOM   3436  CB  GLU C 174     104.506 -25.556  24.213  1.00 20.00           C  
ATOM   3437  CG  GLU C 174     105.747 -25.434  23.321  1.00 20.00           C  
ATOM   3438  CD  GLU C 174     105.474 -24.794  21.971  1.00 20.00           C  
ATOM   3439  OE1 GLU C 174     104.295 -24.690  21.579  1.00 20.00           O  
ATOM   3440  OE2 GLU C 174     106.442 -24.371  21.299  1.00 20.00           O  
ATOM   3441  N   VAL C 175     103.247 -25.472  27.485  1.00 20.00           N  
ATOM   3442  CA  VAL C 175     102.185 -25.834  28.422  1.00 20.00           C  
ATOM   3443  C   VAL C 175     101.005 -24.845  28.487  1.00 20.00           C  
ATOM   3444  O   VAL C 175     101.207 -23.645  28.691  1.00 20.00           O  
ATOM   3445  CB  VAL C 175     102.796 -25.958  29.859  1.00 20.00           C  
ATOM   3446  CG1 VAL C 175     101.741 -26.311  30.881  1.00 20.00           C  
ATOM   3447  CG2 VAL C 175     103.926 -26.971  29.874  1.00 20.00           C  
ATOM   3448  N   GLU C 176      99.784 -25.360  28.300  1.00 20.00           N  
ATOM   3449  CA  GLU C 176      98.552 -24.569  28.385  1.00 20.00           C  
ATOM   3450  C   GLU C 176      98.203 -24.533  29.863  1.00 20.00           C  
ATOM   3451  O   GLU C 176      98.334 -25.548  30.546  1.00 20.00           O  
ATOM   3452  CB  GLU C 176      97.369 -25.291  27.717  1.00 20.00           C  
ATOM   3453  CG  GLU C 176      97.142 -25.106  26.220  1.00 20.00           C  
ATOM   3454  CD  GLU C 176      95.702 -25.455  25.800  1.00 20.00           C  
ATOM   3455  OE1 GLU C 176      94.887 -25.759  26.682  1.00 20.00           O  
ATOM   3456  OE2 GLU C 176      95.355 -25.399  24.601  1.00 20.00           O  
ATOM   3457  N   HIS C 177      97.789 -23.373  30.361  1.00 20.00           N  
ATOM   3458  CA  HIS C 177      97.349 -23.236  31.752  1.00 20.00           C  
ATOM   3459  C   HIS C 177      96.373 -22.082  31.803  1.00 20.00           C  
ATOM   3460  O   HIS C 177      96.298 -21.283  30.877  1.00 20.00           O  
ATOM   3461  CB  HIS C 177      98.522 -22.988  32.708  1.00 20.00           C  
ATOM   3462  CG  HIS C 177      99.402 -21.865  32.290  1.00 20.00           C  
ATOM   3463  ND1 HIS C 177     100.594 -22.074  31.636  1.00 20.00           N  
ATOM   3464  CD2 HIS C 177      99.247 -20.524  32.374  1.00 20.00           C  
ATOM   3465  CE1 HIS C 177     101.136 -20.914  31.332  1.00 20.00           C  
ATOM   3466  NE2 HIS C 177     100.344 -19.950  31.766  1.00 20.00           N  
ATOM   3467  N   VAL C 178      95.598 -22.025  32.869  1.00 20.00           N  
ATOM   3468  CA  VAL C 178      94.615 -20.973  33.035  1.00 20.00           C  
ATOM   3469  C   VAL C 178      95.362 -19.644  32.981  1.00 20.00           C  
ATOM   3470  O   VAL C 178      96.459 -19.523  33.530  1.00 20.00           O  
ATOM   3471  CB  VAL C 178      93.932 -21.109  34.391  1.00 20.00           C  
ATOM   3472  CG1 VAL C 178      92.705 -20.220  34.461  1.00 20.00           C  
ATOM   3473  CG2 VAL C 178      93.575 -22.562  34.632  1.00 20.00           C  
ATOM   3474  N   ARG C 179      94.816 -18.673  32.257  1.00 20.00           N  
ATOM   3475  CA  ARG C 179      95.467 -17.374  32.172  1.00 20.00           C  
ATOM   3476  C   ARG C 179      95.354 -16.752  33.564  1.00 20.00           C  
ATOM   3477  O   ARG C 179      94.321 -16.881  34.230  1.00 20.00           O  
ATOM   3478  CB  ARG C 179      94.815 -16.483  31.104  1.00 20.00           C  
ATOM   3479  CG  ARG C 179      95.619 -15.199  30.786  1.00 20.00           C  
ATOM   3480  CD  ARG C 179      94.948 -14.283  29.753  1.00 20.00           C  
ATOM   3481  NE  ARG C 179      95.019 -14.794  28.377  1.00 20.00           N  
ATOM   3482  CZ  ARG C 179      93.975 -14.899  27.557  1.00 20.00           C  
ATOM   3483  NH1 ARG C 179      92.763 -14.520  27.975  1.00 20.00           N  
ATOM   3484  NH2 ARG C 179      94.143 -15.367  26.318  1.00 20.00           N  
ATOM   3485  N   PRO C 180      96.464 -16.193  34.070  1.00 20.00           N  
ATOM   3486  CA  PRO C 180      96.505 -15.560  35.388  1.00 20.00           C  
ATOM   3487  C   PRO C 180      95.739 -14.254  35.604  1.00 20.00           C  
ATOM   3488  O   PRO C 180      95.431 -13.504  34.680  1.00 20.00           O  
ATOM   3489  CB  PRO C 180      98.002 -15.395  35.629  1.00 20.00           C  
ATOM   3490  CG  PRO C 180      98.562 -16.561  34.909  1.00 20.00           C  
ATOM   3491  CD  PRO C 180      97.825 -16.489  33.617  1.00 20.00           C  
ATOM   3492  N   THR C 181      95.532 -13.979  36.884  1.00 20.00           N  
ATOM   3493  CA  THR C 181      94.803 -12.837  37.390  1.00 20.00           C  
ATOM   3494  C   THR C 181      95.680 -11.610  37.664  1.00 20.00           C  
ATOM   3495  O   THR C 181      95.225 -10.469  37.556  1.00 20.00           O  
ATOM   3496  CB  THR C 181      94.077 -13.288  38.678  1.00 20.00           C  
ATOM   3497  OG1 THR C 181      93.128 -14.322  38.351  1.00 20.00           O  
ATOM   3498  CG2 THR C 181      93.392 -12.113  39.382  1.00 20.00           C  
ATOM   3499  N   PHE C 182      96.917 -11.842  38.090  1.00 20.00           N  
ATOM   3500  CA  PHE C 182      97.835 -10.734  38.355  1.00 20.00           C  
ATOM   3501  C   PHE C 182      98.071  -9.880  37.103  1.00 20.00           C  
ATOM   3502  O   PHE C 182      98.255  -8.665  37.200  1.00 20.00           O  
ATOM   3503  CB  PHE C 182      99.177 -11.244  38.913  1.00 20.00           C  
ATOM   3504  CG  PHE C 182      99.127 -11.612  40.380  1.00 20.00           C  
ATOM   3505  CD1 PHE C 182      97.928 -12.047  40.963  1.00 20.00           C  
ATOM   3506  CD2 PHE C 182     100.273 -11.499  41.191  1.00 20.00           C  
ATOM   3507  CE1 PHE C 182      97.861 -12.351  42.331  1.00 20.00           C  
ATOM   3508  CE2 PHE C 182     100.219 -11.803  42.570  1.00 20.00           C  
ATOM   3509  CZ  PHE C 182      99.012 -12.230  43.138  1.00 20.00           C  
ATOM   3510  N   ASP C 183      98.043 -10.500  35.928  1.00 20.00           N  
ATOM   3511  CA  ASP C 183      98.248  -9.749  34.698  1.00 20.00           C  
ATOM   3512  C   ASP C 183      97.241  -8.581  34.609  1.00 20.00           C  
ATOM   3513  O   ASP C 183      97.524  -7.540  34.027  1.00 20.00           O  
ATOM   3514  CB  ASP C 183      98.241 -10.691  33.445  1.00 20.00           C  
ATOM   3515  CG  ASP C 183      96.888 -10.705  32.647  1.00 20.00           C  
ATOM   3516  OD1 ASP C 183      96.312  -9.635  32.291  1.00 20.00           O  
ATOM   3517  OD2 ASP C 183      96.449 -11.809  32.235  1.00 20.00           O  
ATOM   3518  N   ASP C 184      96.147  -8.712  35.339  1.00 20.00           N  
ATOM   3519  CA  ASP C 184      95.095  -7.727  35.307  1.00 20.00           C  
ATOM   3520  C   ASP C 184      95.134  -6.491  36.207  1.00 20.00           C  
ATOM   3521  O   ASP C 184      94.403  -5.523  35.954  1.00 20.00           O  
ATOM   3522  CB  ASP C 184      93.755  -8.463  35.430  1.00 20.00           C  
ATOM   3523  CG  ASP C 184      93.603  -9.585  34.390  1.00 20.00           C  
ATOM   3524  OD1 ASP C 184      93.424  -9.269  33.184  1.00 20.00           O  
ATOM   3525  OD2 ASP C 184      93.692 -10.782  34.776  1.00 20.00           O  
ATOM   3526  N   SER C 185      96.018  -6.462  37.199  1.00 20.00           N  
ATOM   3527  CA  SER C 185      96.069  -5.303  38.098  1.00 20.00           C  
ATOM   3528  C   SER C 185      97.434  -4.863  38.588  1.00 20.00           C  
ATOM   3529  O   SER C 185      98.421  -5.593  38.498  1.00 20.00           O  
ATOM   3530  CB  SER C 185      95.220  -5.545  39.345  1.00 20.00           C  
ATOM   3531  OG  SER C 185      93.950  -6.064  39.019  1.00 20.00           O  
ATOM   3532  N   PHE C 186      97.454  -3.658  39.140  1.00 20.00           N  
ATOM   3533  CA  PHE C 186      98.647  -3.089  39.721  1.00 20.00           C  
ATOM   3534  C   PHE C 186      98.605  -3.511  41.166  1.00 20.00           C  
ATOM   3535  O   PHE C 186      97.567  -3.951  41.669  1.00 20.00           O  
ATOM   3536  CB  PHE C 186      98.593  -1.565  39.698  1.00 20.00           C  
ATOM   3537  CG  PHE C 186      99.005  -0.969  38.404  1.00 20.00           C  
ATOM   3538  CD1 PHE C 186     100.307  -1.097  37.950  1.00 20.00           C  
ATOM   3539  CD2 PHE C 186      98.098  -0.268  37.636  1.00 20.00           C  
ATOM   3540  CE1 PHE C 186     100.691  -0.549  36.747  1.00 20.00           C  
ATOM   3541  CE2 PHE C 186      98.474   0.284  36.431  1.00 20.00           C  
ATOM   3542  CZ  PHE C 186      99.777   0.146  35.989  1.00 20.00           C  
ATOM   3543  N   THR C 187      99.747  -3.402  41.831  1.00 20.00           N  
ATOM   3544  CA  THR C 187      99.811  -3.716  43.236  1.00 20.00           C  
ATOM   3545  C   THR C 187      99.275  -2.453  43.889  1.00 20.00           C  
ATOM   3546  O   THR C 187      99.624  -1.341  43.488  1.00 20.00           O  
ATOM   3547  CB  THR C 187     101.242  -3.979  43.693  1.00 20.00           C  
ATOM   3548  OG1 THR C 187     101.809  -5.059  42.941  1.00 20.00           O  
ATOM   3549  CG2 THR C 187     101.258  -4.357  45.150  1.00 20.00           C  
ATOM   3550  N   PRO C 188      98.325  -2.597  44.816  1.00 20.00           N  
ATOM   3551  CA  PRO C 188      97.835  -1.368  45.423  1.00 20.00           C  
ATOM   3552  C   PRO C 188      98.936  -0.706  46.237  1.00 20.00           C  
ATOM   3553  O   PRO C 188     100.013  -1.275  46.450  1.00 20.00           O  
ATOM   3554  CB  PRO C 188      96.699  -1.860  46.309  1.00 20.00           C  
ATOM   3555  CG  PRO C 188      97.153  -3.220  46.697  1.00 20.00           C  
ATOM   3556  CD  PRO C 188      97.656  -3.768  45.400  1.00 20.00           C  
ATOM   3557  N   VAL C 189      98.675   0.524  46.642  1.00 20.00           N  
ATOM   3558  CA  VAL C 189      99.613   1.281  47.442  1.00 20.00           C  
ATOM   3559  C   VAL C 189      98.967   1.471  48.820  1.00 20.00           C  
ATOM   3560  O   VAL C 189      97.759   1.251  48.987  1.00 20.00           O  
ATOM   3561  CB  VAL C 189      99.947   2.634  46.766  1.00 20.00           C  
ATOM   3562  CG1 VAL C 189     100.714   2.390  45.482  1.00 20.00           C  
ATOM   3563  CG2 VAL C 189      98.676   3.402  46.449  1.00 20.00           C  
ATOM   3564  N   TYR C 190      99.814   1.760  49.802  1.00 20.00           N  
ATOM   3565  CA  TYR C 190      99.457   2.005  51.201  1.00 20.00           C  
ATOM   3566  C   TYR C 190     100.242   1.118  52.190  1.00 20.00           C  
ATOM   3567  O   TYR C 190     100.425  -0.093  51.889  1.00 20.00           O  
ATOM   3568  CB  TYR C 190      97.945   1.921  51.519  1.00 20.00           C  
ATOM   3569  CG  TYR C 190      97.706   2.480  52.892  1.00 20.00           C  
ATOM   3570  CD1 TYR C 190      98.317   3.680  53.258  1.00 20.00           C  
ATOM   3571  CD2 TYR C 190      97.070   1.736  53.884  1.00 20.00           C  
ATOM   3572  CE1 TYR C 190      98.334   4.116  54.564  1.00 20.00           C  
ATOM   3573  CE2 TYR C 190      97.076   2.165  55.216  1.00 20.00           C  
ATOM   3574  CZ  TYR C 190      97.723   3.359  55.545  1.00 20.00           C  
ATOM   3575  OH  TYR C 190      97.832   3.795  56.855  1.00 20.00           O  
ATOM   3576  OXT TYR C 190     100.654   1.656  53.264  1.00 20.00           O  
ATOM   3578  P     A D 201      70.160 -39.498  47.516  1.00 15.00           P  
ATOM   3579  O1P   A D 201      70.331 -39.672  46.057  1.00 15.00           O  
ATOM   3580  O2P   A D 201      68.951 -38.737  47.903  1.00 15.00           O  
ATOM   3581  O5*   A D 201      71.455 -38.885  48.233  1.00 15.00           O  
ATOM   3582  C5*   A D 201      71.801 -39.386  49.542  1.00 15.00           C  
ATOM   3583  C4*   A D 201      72.973 -38.600  50.186  1.00 15.00           C  
ATOM   3584  O4*   A D 201      74.251 -39.246  49.840  1.00 15.00           O  
ATOM   3585  C3*   A D 201      73.189 -37.160  49.748  1.00 15.00           C  
ATOM   3586  O3*   A D 201      72.410 -36.232  50.442  1.00 15.00           O  
ATOM   3587  C2*   A D 201      74.618 -36.864  50.064  1.00 15.00           C  
ATOM   3588  O2*   A D 201      74.745 -36.417  51.402  1.00 15.00           O  
ATOM   3589  C1*   A D 201      75.263 -38.203  49.762  1.00 15.00           C  
ATOM   3590  N9    A D 201      75.943 -38.180  48.432  1.00 15.00           N  
ATOM   3591  C8    A D 201      77.181 -37.687  48.156  1.00 15.00           C  
ATOM   3592  N7    A D 201      77.544 -37.803  46.917  1.00 15.00           N  
ATOM   3593  C5    A D 201      76.472 -38.418  46.317  1.00 15.00           C  
ATOM   3594  C6    A D 201      76.225 -38.829  44.994  1.00 15.00           C  
ATOM   3595  N6    A D 201      77.118 -38.660  43.995  1.00 15.00           N  
ATOM   3596  N1    A D 201      75.049 -39.411  44.731  1.00 15.00           N  
ATOM   3597  C2    A D 201      74.171 -39.572  45.731  1.00 15.00           C  
ATOM   3598  N3    A D 201      74.284 -39.232  47.007  1.00 15.00           N  
ATOM   3599  C4    A D 201      75.476 -38.656  47.224  1.00 15.00           C  
ATOM   3600  P     U D 202      72.234 -34.819  49.785  1.00 15.00           P  
ATOM   3601  O1P   U D 202      71.683 -35.046  48.435  1.00 15.00           O  
ATOM   3602  O2P   U D 202      71.438 -33.978  50.693  1.00 15.00           O  
ATOM   3603  O5*   U D 202      73.751 -34.219  49.604  1.00 15.00           O  
ATOM   3604  C5*   U D 202      74.477 -33.626  50.728  1.00 15.00           C  
ATOM   3605  C4*   U D 202      75.714 -32.768  50.261  1.00 15.00           C  
ATOM   3606  O4*   U D 202      76.695 -33.620  49.566  1.00 15.00           O  
ATOM   3607  C3*   U D 202      75.441 -31.655  49.248  1.00 15.00           C  
ATOM   3608  O3*   U D 202      74.967 -30.469  49.876  1.00 15.00           O  
ATOM   3609  C2*   U D 202      76.799 -31.457  48.573  1.00 15.00           C  
ATOM   3610  O2*   U D 202      77.615 -30.556  49.303  1.00 15.00           O  
ATOM   3611  C1*   U D 202      77.348 -32.884  48.513  1.00 15.00           C  
ATOM   3612  N1    U D 202      77.117 -33.578  47.212  1.00 15.00           N  
ATOM   3613  C2    U D 202      78.230 -33.877  46.462  1.00 15.00           C  
ATOM   3614  O2    U D 202      79.361 -33.603  46.825  1.00 15.00           O  
ATOM   3615  N3    U D 202      78.005 -34.521  45.261  1.00 15.00           N  
ATOM   3616  C4    U D 202      76.766 -34.886  44.750  1.00 15.00           C  
ATOM   3617  O4    U D 202      76.694 -35.456  43.659  1.00 15.00           O  
ATOM   3618  C5    U D 202      75.654 -34.537  45.600  1.00 15.00           C  
ATOM   3619  C6    U D 202      75.846 -33.910  46.776  1.00 15.00           C  
ATOM   3620  P     A D 203      75.841 -29.553  50.244  1.00 15.00           P  
ATOM   3621  O1P   A D 203      75.016 -29.474  49.023  1.00 15.00           O  
ATOM   3622  O2P   A D 203      75.535 -28.527  51.268  1.00 15.00           O  
ATOM   3623  O5*   A D 203      77.384 -29.418  49.830  1.00 15.00           O  
ATOM   3624  C5*   A D 203      77.906 -28.081  49.618  1.00 15.00           C  
ATOM   3625  C4*   A D 203      79.154 -28.156  48.746  1.00 15.00           C  
ATOM   3626  O4*   A D 203      79.306 -29.557  48.422  1.00 15.00           O  
ATOM   3627  C3*   A D 203      79.069 -27.475  47.377  1.00 15.00           C  
ATOM   3628  O3*   A D 203      79.303 -26.088  47.385  1.00 15.00           O  
ATOM   3629  C2*   A D 203      80.086 -28.216  46.571  1.00 15.00           C  
ATOM   3630  O2*   A D 203      81.392 -27.698  46.800  1.00 15.00           O  
ATOM   3631  C1*   A D 203      79.820 -29.602  47.111  1.00 15.00           C  
ATOM   3632  N9    A D 203      78.868 -30.195  46.225  1.00 15.00           N  
ATOM   3633  C8    A D 203      77.554 -30.522  46.435  1.00 15.00           C  
ATOM   3634  N7    A D 203      76.983 -30.988  45.360  1.00 15.00           N  
ATOM   3635  C5    A D 203      78.011 -30.951  44.430  1.00 15.00           C  
ATOM   3636  C6    A D 203      78.117 -31.272  43.062  1.00 15.00           C  
ATOM   3637  N6    A D 203      77.077 -31.688  42.316  1.00 15.00           N  
ATOM   3638  N1    A D 203      79.320 -31.147  42.476  1.00 15.00           N  
ATOM   3639  C2    A D 203      80.358 -30.724  43.200  1.00 15.00           C  
ATOM   3640  N3    A D 203      80.390 -30.376  44.456  1.00 15.00           N  
ATOM   3641  C4    A D 203      79.180 -30.495  44.988  1.00 15.00           C  
ATOM   3642  P     U D 204      80.065 -24.762  48.599  1.00 15.00           P  
ATOM   3643  O1P   U D 204      78.607 -24.784  48.331  1.00 15.00           O  
ATOM   3644  O2P   U D 204      80.592 -23.458  49.046  1.00 15.00           O  
ATOM   3645  O5*   U D 204      80.845 -25.254  47.274  1.00 15.00           O  
ATOM   3646  C5*   U D 204      82.277 -25.428  47.347  1.00 15.00           C  
ATOM   3647  C4*   U D 204      82.947 -25.196  45.973  1.00 15.00           C  
ATOM   3648  O4*   U D 204      82.801 -26.408  45.167  1.00 15.00           O  
ATOM   3649  C3*   U D 204      82.368 -24.086  45.106  1.00 15.00           C  
ATOM   3650  O3*   U D 204      82.900 -22.815  45.476  1.00 15.00           O  
ATOM   3651  C2*   U D 204      82.770 -24.537  43.703  1.00 15.00           C  
ATOM   3652  O2*   U D 204      84.079 -24.097  43.381  1.00 15.00           O  
ATOM   3653  C1*   U D 204      82.628 -26.065  43.786  1.00 15.00           C  
ATOM   3654  N1    U D 204      81.320 -26.628  43.336  1.00 15.00           N  
ATOM   3655  C2    U D 204      81.194 -26.952  42.005  1.00 15.00           C  
ATOM   3656  O2    U D 204      82.088 -26.777  41.194  1.00 15.00           O  
ATOM   3657  N3    U D 204      79.983 -27.495  41.620  1.00 15.00           N  
ATOM   3658  C4    U D 204      78.893 -27.731  42.447  1.00 15.00           C  
ATOM   3659  O4    U D 204      77.864 -28.225  41.985  1.00 15.00           O  
ATOM   3660  C5    U D 204      79.110 -27.354  43.822  1.00 15.00           C  
ATOM   3661  C6    U D 204      80.280 -26.829  44.224  1.00 15.00           C  
ATOM   3663  P     A E 201      82.575  -7.602  46.315  1.00 15.00           P  
ATOM   3664  O1P   A E 201      81.471  -8.517  46.683  1.00 15.00           O  
ATOM   3665  O2P   A E 201      82.162  -6.449  45.483  1.00 15.00           O  
ATOM   3666  O5*   A E 201      83.817  -8.356  45.643  1.00 15.00           O  
ATOM   3667  C5*   A E 201      85.145  -7.897  45.975  1.00 15.00           C  
ATOM   3668  C4*   A E 201      86.244  -8.600  45.138  1.00 15.00           C  
ATOM   3669  O4*   A E 201      86.717  -9.799  45.850  1.00 15.00           O  
ATOM   3670  C3*   A E 201      85.857  -9.146  43.773  1.00 15.00           C  
ATOM   3671  O3*   A E 201      85.918  -8.205  42.745  1.00 15.00           O  
ATOM   3672  C2*   A E 201      86.870 -10.200  43.470  1.00 15.00           C  
ATOM   3673  O2*   A E 201      88.010  -9.626  42.853  1.00 15.00           O  
ATOM   3674  C1*   A E 201      87.103 -10.782  44.851  1.00 15.00           C  
ATOM   3675  N9    A E 201      86.365 -12.070  45.018  1.00 15.00           N  
ATOM   3676  C8    A E 201      86.763 -13.300  44.592  1.00 15.00           C  
ATOM   3677  N7    A E 201      85.943 -14.261  44.878  1.00 15.00           N  
ATOM   3678  C5    A E 201      84.918 -13.632  45.542  1.00 15.00           C  
ATOM   3679  C6    A E 201      83.722 -14.103  46.119  1.00 15.00           C  
ATOM   3680  N6    A E 201      83.363 -15.404  46.102  1.00 15.00           N  
ATOM   3681  N1    A E 201      82.919 -13.207  46.703  1.00 15.00           N  
ATOM   3682  C2    A E 201      83.287 -11.917  46.712  1.00 15.00           C  
ATOM   3683  N3    A E 201      84.376 -11.355  46.211  1.00 15.00           N  
ATOM   3684  C4    A E 201      85.153 -12.287  45.637  1.00 15.00           C  
ATOM   3685  P     U E 202      85.135  -8.538  41.427  1.00 15.00           P  
ATOM   3686  O1P   U E 202      83.735  -8.784  41.816  1.00 15.00           O  
ATOM   3687  O2P   U E 202      85.374  -7.457  40.456  1.00 15.00           O  
ATOM   3688  O5*   U E 202      85.754  -9.960  40.889  1.00 15.00           O  
ATOM   3689  C5*   U E 202      87.029 -10.016  40.170  1.00 15.00           C  
ATOM   3690  C4*   U E 202      87.232 -11.381  39.407  1.00 15.00           C  
ATOM   3691  O4*   U E 202      87.273 -12.500  40.367  1.00 15.00           O  
ATOM   3692  C3*   U E 202      86.130 -11.798  38.432  1.00 15.00           C  
ATOM   3693  O3*   U E 202      86.278 -11.170  37.164  1.00 15.00           O  
ATOM   3694  C2*   U E 202      86.292 -13.318  38.355  1.00 15.00           C  
ATOM   3695  O2*   U E 202      87.255 -13.688  37.384  1.00 15.00           O  
ATOM   3696  C1*   U E 202      86.680 -13.681  39.789  1.00 15.00           C  
ATOM   3697  N1    U E 202      85.540 -14.126  40.643  1.00 15.00           N  
ATOM   3698  C2    U E 202      85.554 -15.435  41.063  1.00 15.00           C  
ATOM   3699  O2    U E 202      86.446 -16.212  40.768  1.00 15.00           O  
ATOM   3700  N3    U E 202      84.494 -15.836  41.853  1.00 15.00           N  
ATOM   3701  C4    U E 202      83.428 -15.042  42.255  1.00 15.00           C  
ATOM   3702  O4    U E 202      82.537 -15.519  42.962  1.00 15.00           O  
ATOM   3703  C5    U E 202      83.494 -13.684  41.772  1.00 15.00           C  
ATOM   3704  C6    U E 202      84.516 -13.267  41.000  1.00 15.00           C  
ATOM   3706  P     A F 201      88.489 -29.976  20.552  1.00 15.00           P  
ATOM   3707  O1P   A F 201      88.245 -28.529  20.362  1.00 15.00           O  
ATOM   3708  O2P   A F 201      88.032 -30.833  19.435  1.00 15.00           O  
ATOM   3709  O5*   A F 201      88.489 -30.735  21.960  1.00 15.00           O  
ATOM   3710  C5*   A F 201      89.720 -31.340  22.398  1.00 15.00           C  
ATOM   3711  C4*   A F 201      89.515 -32.088  23.721  1.00 15.00           C  
ATOM   3712  O4*   A F 201      90.150 -31.296  24.788  1.00 15.00           O  
ATOM   3713  C3*   A F 201      88.079 -32.254  24.184  1.00 15.00           C  
ATOM   3714  O3*   A F 201      87.430 -33.355  23.566  1.00 15.00           O  
ATOM   3715  C2*   A F 201      88.216 -32.428  25.679  1.00 15.00           C  
ATOM   3716  O2*   A F 201      88.480 -33.784  26.012  1.00 15.00           O  
ATOM   3717  C1*   A F 201      89.362 -31.467  25.986  1.00 15.00           C  
ATOM   3718  N9    A F 201      88.860 -30.152  26.480  1.00 15.00           N  
ATOM   3719  C8    A F 201      88.484 -29.836  27.750  1.00 15.00           C  
ATOM   3720  N7    A F 201      88.083 -28.611  27.899  1.00 15.00           N  
ATOM   3721  C5    A F 201      88.199 -28.070  26.640  1.00 15.00           C  
ATOM   3722  C6    A F 201      87.931 -26.789  26.120  1.00 15.00           C  
ATOM   3723  N6    A F 201      87.463 -25.773  26.877  1.00 15.00           N  
ATOM   3724  N1    A F 201      88.159 -26.585  24.818  1.00 15.00           N  
ATOM   3725  C2    A F 201      88.625 -27.599  24.075  1.00 15.00           C  
ATOM   3726  N3    A F 201      88.914 -28.838  24.443  1.00 15.00           N  
ATOM   3727  C4    A F 201      88.673 -28.998  25.752  1.00 15.00           C  
ATOM   3728  P     U F 202      85.850 -33.481  23.703  1.00 15.00           P  
ATOM   3729  O1P   U F 202      85.188 -32.450  22.872  1.00 15.00           O  
ATOM   3730  O2P   U F 202      85.425 -34.868  23.416  1.00 15.00           O  
ATOM   3731  O5*   U F 202      85.623 -33.139  25.251  1.00 15.00           O  
ATOM   3732  C5*   U F 202      86.026 -34.118  26.231  1.00 15.00           C  
ATOM   3733  C4*   U F 202      85.125 -34.023  27.464  1.00 15.00           C  
ATOM   3734  O4*   U F 202      85.582 -32.893  28.269  1.00 15.00           O  
ATOM   3735  C3*   U F 202      83.658 -33.731  27.194  1.00 15.00           C  
ATOM   3736  O3*   U F 202      82.942 -34.915  26.853  1.00 15.00           O  
ATOM   3737  C2*   U F 202      83.227 -33.078  28.503  1.00 15.00           C  
ATOM   3738  O2*   U F 202      82.880 -34.055  29.471  1.00 15.00           O  
ATOM   3739  C1*   U F 202      84.461 -32.242  28.871  1.00 15.00           C  
ATOM   3740  N1    U F 202      84.442 -30.834  28.386  1.00 15.00           N  
ATOM   3741  C2    U F 202      84.538 -29.840  29.329  1.00 15.00           C  
ATOM   3742  O2    U F 202      84.629 -30.066  30.524  1.00 15.00           O  
ATOM   3743  N3    U F 202      84.524 -28.545  28.849  1.00 15.00           N  
ATOM   3744  C4    U F 202      84.423 -28.168  27.517  1.00 15.00           C  
ATOM   3745  O4    U F 202      84.423 -26.974  27.212  1.00 15.00           O  
ATOM   3746  C5    U F 202      84.326 -29.276  26.601  1.00 15.00           C  
ATOM   3747  C6    U F 202      84.338 -30.544  27.040  1.00 15.00           C  
ATOM   3748  P     A F 203      81.463 -35.120  27.402  1.00 15.00           P  
ATOM   3749  O1P   A F 203      80.478 -34.785  26.352  1.00 15.00           O  
ATOM   3750  O2P   A F 203      81.318 -36.471  27.984  1.00 15.00           O  
ATOM   3751  O5*   A F 203      81.393 -34.028  28.547  1.00 15.00           O  
ATOM   3752  C5*   A F 203      81.971 -34.358  29.810  1.00 15.00           C  
ATOM   3753  C4*   A F 203      81.673 -33.239  30.774  1.00 15.00           C  
ATOM   3754  O4*   A F 203      82.473 -32.099  30.340  1.00 15.00           O  
ATOM   3755  C3*   A F 203      80.243 -32.779  30.771  1.00 15.00           C  
ATOM   3756  O3*   A F 203      79.490 -33.670  31.580  1.00 15.00           O  
ATOM   3757  C2*   A F 203      80.378 -31.338  31.249  1.00 15.00           C  
ATOM   3758  O2*   A F 203      80.394 -31.263  32.665  1.00 15.00           O  
ATOM   3759  C1*   A F 203      81.696 -30.922  30.579  1.00 15.00           C  
ATOM   3760  N9    A F 203      81.487 -30.225  29.292  1.00 15.00           N  
ATOM   3761  C8    A F 203      81.420 -30.752  28.036  1.00 15.00           C  
ATOM   3762  N7    A F 203      81.199 -29.866  27.106  1.00 15.00           N  
ATOM   3763  C5    A F 203      81.121 -28.676  27.803  1.00 15.00           C  
ATOM   3764  C6    A F 203      80.884 -27.340  27.420  1.00 15.00           C  
ATOM   3765  N6    A F 203      80.640 -26.971  26.144  1.00 15.00           N  
ATOM   3766  N1    A F 203      80.895 -26.401  28.376  1.00 15.00           N  
ATOM   3767  C2    A F 203      81.132 -26.768  29.641  1.00 15.00           C  
ATOM   3768  N3    A F 203      81.357 -27.973  30.127  1.00 15.00           N  
ATOM   3769  C4    A F 203      81.321 -28.880  29.143  1.00 15.00           C  
ATOM   3770  P     U F 204      77.914 -33.581  31.658  1.00 15.00           P  
ATOM   3771  O1P   U F 204      77.394 -32.754  30.550  1.00 15.00           O  
ATOM   3772  O2P   U F 204      77.344 -34.950  31.719  1.00 15.00           O  
ATOM   3773  O5*   U F 204      77.800 -32.836  33.040  1.00 15.00           O  
ATOM   3774  C5*   U F 204      79.049 -32.637  33.720  1.00 15.00           C  
ATOM   3775  C4*   U F 204      79.026 -31.337  34.491  1.00 15.00           C  
ATOM   3776  O4*   U F 204      79.853 -30.356  33.784  1.00 15.00           O  
ATOM   3777  C3*   U F 204      77.672 -30.674  34.593  1.00 15.00           C  
ATOM   3778  O3*   U F 204      76.887 -31.243  35.630  1.00 15.00           O  
ATOM   3779  C2*   U F 204      78.054 -29.229  34.846  1.00 15.00           C  
ATOM   3780  O2*   U F 204      78.315 -29.013  36.226  1.00 15.00           O  
ATOM   3781  C1*   U F 204      79.281 -29.056  33.949  1.00 15.00           C  
ATOM   3782  N1    U F 204      78.958 -28.481  32.620  1.00 15.00           N  
ATOM   3783  C2    U F 204      78.792 -27.122  32.566  1.00 15.00           C  
ATOM   3784  O2    U F 204      78.898 -26.403  33.546  1.00 15.00           O  
ATOM   3785  N3    U F 204      78.492 -26.594  31.327  1.00 15.00           N  
ATOM   3786  C4    U F 204      78.346 -27.312  30.146  1.00 15.00           C  
ATOM   3787  O4    U F 204      78.078 -26.724  29.099  1.00 15.00           O  
ATOM   3788  C5    U F 204      78.537 -28.735  30.298  1.00 15.00           C  
ATOM   3789  C6    U F 204      78.830 -29.273  31.495  1.00 15.00           C  
MASTER     1474    0    0    0    0    0    0    6 3784    0    0    6
END
