# Supplementary material for: COD::CIF::Parser: an error-correcting CIF parser for the Perl language
Source: J Appl Crystallogr. 2016 Feb 1;49(Pt 1):292–301. doi: 10.1107/S1600576715022396 (PMC4762566; doi:10.1107/S1600576715022396)
Supplement: Supplementary file 3 [file j-49-00292-sup3.tgz › cod-tools-1.0/src/components/codcif/data/IUCr/CIFTEST_2.1/outs/ciftbx/4ins.prt]

 ciftbx warning: /Users/yaya/desktop/nCBF/CIFTEST_2.1/origs/ciftbx/cif_mm.dic save__audit_link.block_code line:  38972
  Conflicting definition of alias
 ciftbx warning: /Users/yaya/desktop/nCBF/CIFTEST_2.1/origs/ciftbx/cif_mm.dic save__audit_link.block_description line:  38988
  Conflicting definition of alias
 ciftbx warning: /Users/yaya/desktop/nCBF/CIFTEST_2.1/origs/ciftbx/cif_mm.dic save__chem_comp_atom.pdbx_align line:  46555
  Category id does not match block name
 ciftbx warning: /Users/yaya/desktop/nCBF/CIFTEST_2.1/origs/ciftbx/cif_mm.dic save__pdbx_refine_tls_group.beg_auth_seq_id line:  52173
  Conflicting definition of alias
 ciftbx warning: /Users/yaya/desktop/nCBF/CIFTEST_2.1/origs/ciftbx/cif_mm.dic save__refine.overall_SU_B line:  56040
  No name defined in block
 ciftbx warning: /Users/yaya/desktop/nCBF/CIFTEST_2.1/origs/ciftbx/cif_mm.dic save__refine.overall_SU_ML line:  56050
  No name defined in block
 ciftbx warning: /Users/yaya/desktop/nCBF/CIFTEST_2.1/origs/ciftbx/cif_mm.dic save__refine_hist.number_atoms_solvent line:  56060
  No name defined in block
 ciftbx warning: /Users/yaya/desktop/nCBF/CIFTEST_2.1/origs/ciftbx/cif_mm.dic save__refine_hist.number_atoms_total line:  56070
  No name defined in block
 ciftbx warning: /Users/yaya/desktop/nCBF/CIFTEST_2.1/origs/ciftbx/cif_mm.dic save__pdbx_construct_feature.entry_id line:  64707
  Category id does not match block name
 ciftbx warning: /Users/yaya/desktop/nCBF/CIFTEST_2.1/origs/ciftbx/cif_mm.dic save__pdbx_feature_monomer.label_alt_id line:  70380
  Category id does not match block name
 ciftbx warning: /Users/yaya/desktop/nCBF/CIFTEST_2.1/origs/ciftbx/cif_mm.dic save__pdbx_feature_monomer.label_alt_id line:  70379
  Item name _pdbx_feature_monomer.label_alt_id  does not match category name
 pdbx_sequence_range
 ciftbx warning: /Users/yaya/desktop/nCBF/CIFTEST_2.1/origs/ciftbx/cif_mm.dic save__pdbx_feature_monomer.label_asym_id line:  70395
  Category id does not match block name
 ciftbx warning: /Users/yaya/desktop/nCBF/CIFTEST_2.1/origs/ciftbx/cif_mm.dic save__pdbx_feature_monomer.label_asym_id line:  70394
  Item name _pdbx_feature_monomer.label_asym_id  does not match category name
 pdbx_sequence_range
 ciftbx warning: /Users/yaya/desktop/nCBF/CIFTEST_2.1/origs/ciftbx/cif_mm.dic save__pdbx_feature_monomer.label_comp_id line:  70411
  Category id does not match block name
 ciftbx warning: /Users/yaya/desktop/nCBF/CIFTEST_2.1/origs/ciftbx/cif_mm.dic save__pdbx_feature_monomer.label_comp_id line:  70410
  Item name _pdbx_feature_monomer.label_comp_id  does not match category name
 pdbx_sequence_range
 ciftbx warning: /Users/yaya/desktop/nCBF/CIFTEST_2.1/origs/ciftbx/cif_mm.dic save__pdbx_feature_monomer.label_seq_id line:  70427
  Category id does not match block name
 ciftbx warning: /Users/yaya/desktop/nCBF/CIFTEST_2.1/origs/ciftbx/cif_mm.dic save__pdbx_feature_monomer.label_seq_id line:  70426
  Item name _pdbx_feature_monomer.label_seq_id  does not match category name
 pdbx_sequence_range
 ciftbx warning: /Users/yaya/desktop/nCBF/CIFTEST_2.1/origs/ciftbx/cif_mm.dic save__pdbx_feature_monomer.auth_asym_id line:  70443
  Category id does not match block name
 ciftbx warning: /Users/yaya/desktop/nCBF/CIFTEST_2.1/origs/ciftbx/cif_mm.dic save__pdbx_feature_monomer.auth_asym_id line:  70442
  Item name _pdbx_feature_monomer.auth_asym_id  does not match category name
 pdbx_sequence_range
 ciftbx warning: /Users/yaya/desktop/nCBF/CIFTEST_2.1/origs/ciftbx/cif_mm.dic save__pdbx_feature_monomer.auth_comp_id line:  70459
  Category id does not match block name
 ciftbx warning: /Users/yaya/desktop/nCBF/CIFTEST_2.1/origs/ciftbx/cif_mm.dic save__pdbx_feature_monomer.auth_comp_id line:  70458
  Item name _pdbx_feature_monomer.auth_comp_id  does not match category name
 pdbx_sequence_range
 ciftbx warning: /Users/yaya/desktop/nCBF/CIFTEST_2.1/origs/ciftbx/cif_mm.dic save__pdbx_feature_monomer.auth_seq_id line:  70474
  Category id does not match block name
 ciftbx warning: /Users/yaya/desktop/nCBF/CIFTEST_2.1/origs/ciftbx/cif_mm.dic save__pdbx_feature_monomer.auth_seq_id line:  70473
  Item name _pdbx_feature_monomer.auth_seq_id  does not match category name
 pdbx_sequence_range
 ciftbx warning:   data_4INS line:   2781
  Data name _struct_conn.ptnr1_atom_site_id not in dictionary!
 ciftbx warning:   data_4INS line:   2783
  Data name _struct_conn.ptnr2_atom_site_id not in dictionary!
 ciftbx warning:   data_4INS line:    449
  Mandatory item _chem_comp.type not given for chem_comp
 ciftbx warning:   data_4INS line:   2903
  Mandatory item _struct_site_gen.label_atom_id not given for struct_site_gen
 ciftbx warning:   data_4INS line:   3080
  Parent _entity_poly.entity_id of _entity_poly_seq.entity_id not given
 ciftbx warning:   data_4INS line:   3080
  Parent _pdbx_poly_seq_scheme.seq_id of _entity_poly_seq.num not given
 ciftbx warning:   data_4INS line:   3080
  Parent _atom_type.symbol of _atom_site.type_symbol not given
 ciftbx warning:   data_4INS line:   3080
  Parent _chem_comp_atom.atom_id of _atom_site.label_atom_id not given
 cif2pdb      0
  Data Block Name 4INS  
 ciftbx warning:   data_4INS line:     78
  Dictionary type line for _citation.journal_abbrev not matched by      
 PHILOS.TRANS.R.SOC.LONDON,
 ciftbx warning:   data_4INS line:    145
  Dictionary type line for _citation.journal_abbrev not matched by       COLD
 SPRING HARBOR SYMP.
 ciftbx warning:   data_4INS line:   2781
  Data name _struct_conn.ptnr1_atom_site_id not in dictionary!
 ciftbx warning:   data_4INS line:   2783
  Data name _struct_conn.ptnr2_atom_site_id not in dictionary!
 ciftbx warning:   data_4INS line:    449
  Mandatory item _chem_comp.type not given for chem_comp
 ciftbx warning:   data_4INS line:   2903
  Mandatory item _struct_site_gen.label_atom_id not given for struct_site_gen
 ciftbx warning:   data_4INS line:   3080
  Parent _entity_poly.entity_id of _entity_poly_seq.entity_id not given
 ciftbx warning:   data_4INS line:   3080
  Parent _pdbx_poly_seq_scheme.seq_id of _entity_poly_seq.num not given
 ciftbx warning:   data_4INS line:   3080
  Parent _atom_type.symbol of _atom_site.type_symbol not given
 ciftbx warning:   data_4INS line:   3080
  Parent _chem_comp_atom.atom_id of _atom_site.label_atom_id not given
 ciftbx warning:   data_4INS line:    452
  Dictionary type line for _chem_comp.name not matched by   ZINC ION ON 3-FOLD
 CRYSTAL AXIS
 ciftbx warning:   data_4INS line:    457
  Dictionary type line for _chem_comp.name not matched by  
 ciftbx warning:   data_4INS line:   2781
  Data name _struct_conn.ptnr1_atom_site_id not in dictionary!
 ciftbx warning:   data_4INS line:   2783
  Data name _struct_conn.ptnr2_atom_site_id not in dictionary!
 ciftbx warning:   data_4INS line:    449
  Mandatory item _chem_comp.type not given for chem_comp
 ciftbx warning:   data_4INS line:   2903
  Mandatory item _struct_site_gen.label_atom_id not given for struct_site_gen
 ciftbx warning:   data_4INS line:   3080
  Parent _entity_poly.entity_id of _entity_poly_seq.entity_id not given
 ciftbx warning:   data_4INS line:   3080
  Parent _pdbx_poly_seq_scheme.seq_id of _entity_poly_seq.num not given
 ciftbx warning:   data_4INS line:   3080
  Parent _atom_type.symbol of _atom_site.type_symbol not given
 ciftbx warning:   data_4INS line:   3080
  Parent _chem_comp_atom.atom_id of _atom_site.label_atom_id not given
 ciftbx warning:   data_4INS line:   2781
  Data name _struct_conn.ptnr1_atom_site_id not in dictionary!
 ciftbx warning:   data_4INS line:   2783
  Data name _struct_conn.ptnr2_atom_site_id not in dictionary!
 ciftbx warning:   data_4INS line:    449
  Mandatory item _chem_comp.type not given for chem_comp
 ciftbx warning:   data_4INS line:   2903
  Mandatory item _struct_site_gen.label_atom_id not given for struct_site_gen
 ciftbx warning:   data_4INS line:   3080
  Parent _entity_poly.entity_id of _entity_poly_seq.entity_id not given
 ciftbx warning:   data_4INS line:   3080
  Parent _pdbx_poly_seq_scheme.seq_id of _entity_poly_seq.num not given
 ciftbx warning:   data_4INS line:   3080
  Parent _atom_type.symbol of _atom_site.type_symbol not given
 ciftbx warning:   data_4INS line:   3080
  Parent _chem_comp_atom.atom_id of _atom_site.label_atom_id not given
 ciftbx warning:   data_4INS line:   2781
  Data name _struct_conn.ptnr1_atom_site_id not in dictionary!
 ciftbx warning:   data_4INS line:   2783
  Data name _struct_conn.ptnr2_atom_site_id not in dictionary!
 ciftbx warning:   data_4INS line:    449
  Mandatory item _chem_comp.type not given for chem_comp
 ciftbx warning:   data_4INS line:   2903
  Mandatory item _struct_site_gen.label_atom_id not given for struct_site_gen
 ciftbx warning:   data_4INS line:   3080
  Parent _entity_poly.entity_id of _entity_poly_seq.entity_id not given
 ciftbx warning:   data_4INS line:   3080
  Parent _pdbx_poly_seq_scheme.seq_id of _entity_poly_seq.num not given
 ciftbx warning:   data_4INS line:   3080
  Parent _atom_type.symbol of _atom_site.type_symbol not given
 ciftbx warning:   data_4INS line:   3080
  Parent _chem_comp_atom.atom_id of _atom_site.label_atom_id not given
 ciftbx warning:   data_4INS line:   2781
  Data name _struct_conn.ptnr1_atom_site_id not in dictionary!
 ciftbx warning:   data_4INS line:   2783
  Data name _struct_conn.ptnr2_atom_site_id not in dictionary!
 ciftbx warning:   data_4INS line:    449
  Mandatory item _chem_comp.type not given for chem_comp
 ciftbx warning:   data_4INS line:   2903
  Mandatory item _struct_site_gen.label_atom_id not given for struct_site_gen
 ciftbx warning:   data_4INS line:   3080
  Parent _entity_poly.entity_id of _entity_poly_seq.entity_id not given
 ciftbx warning:   data_4INS line:   3080
  Parent _pdbx_poly_seq_scheme.seq_id of _entity_poly_seq.num not given
 ciftbx warning:   data_4INS line:   3080
  Parent _atom_type.symbol of _atom_site.type_symbol not given
 ciftbx warning:   data_4INS line:   3080
  Parent _chem_comp_atom.atom_id of _atom_site.label_atom_id not given
 ciftbx warning:   data_4INS line:   2781
  Data name _struct_conn.ptnr1_atom_site_id not in dictionary!
 ciftbx warning:   data_4INS line:   2783
  Data name _struct_conn.ptnr2_atom_site_id not in dictionary!
 ciftbx warning:   data_4INS line:    449
  Mandatory item _chem_comp.type not given for chem_comp
 ciftbx warning:   data_4INS line:   2903
  Mandatory item _struct_site_gen.label_atom_id not given for struct_site_gen
 ciftbx warning:   data_4INS line:   3080
  Parent _entity_poly.entity_id of _entity_poly_seq.entity_id not given
 ciftbx warning:   data_4INS line:   3080
  Parent _pdbx_poly_seq_scheme.seq_id of _entity_poly_seq.num not given
 ciftbx warning:   data_4INS line:   3080
  Parent _atom_type.symbol of _atom_site.type_symbol not given
 ciftbx warning:   data_4INS line:   3080
  Parent _chem_comp_atom.atom_id of _atom_site.label_atom_id not given
 ciftbx warning:   data_4INS line:   2781
  Data name _struct_conn.ptnr1_atom_site_id not in dictionary!
 ciftbx warning:   data_4INS line:   2783
  Data name _struct_conn.ptnr2_atom_site_id not in dictionary!
 ciftbx warning:   data_4INS line:    449
  Mandatory item _chem_comp.type not given for chem_comp
 ciftbx warning:   data_4INS line:   2903
  Mandatory item _struct_site_gen.label_atom_id not given for struct_site_gen
 ciftbx warning:   data_4INS line:   3080
  Parent _entity_poly.entity_id of _entity_poly_seq.entity_id not given
 ciftbx warning:   data_4INS line:   3080
  Parent _pdbx_poly_seq_scheme.seq_id of _entity_poly_seq.num not given
 ciftbx warning:   data_4INS line:   3080
  Parent _atom_type.symbol of _atom_site.type_symbol not given
 ciftbx warning:   data_4INS line:   3080
  Parent _chem_comp_atom.atom_id of _atom_site.label_atom_id not given
 ciftbx warning:   data_4INS line:   2305
  Dictionary type code for _atom_site.group_pdb range not matched by HETA
 ciftbx warning:   data_4INS line:   2306
  Dictionary type code for _atom_site.group_pdb range not matched by HETA
 ciftbx warning:   data_4INS line:   2307
  Dictionary type code for _atom_site.group_pdb range not matched by HETA
 ciftbx warning:   data_4INS line:   2308
  Dictionary type code for _atom_site.group_pdb range not matched by HETA
 ciftbx warning:   data_4INS line:   2309
  Dictionary type code for _atom_site.group_pdb range not matched by HETA
 ciftbx warning:   data_4INS line:   2310
  Dictionary type code for _atom_site.group_pdb range not matched by HETA
 ciftbx warning:   data_4INS line:   2311
  Dictionary type code for _atom_site.group_pdb range not matched by HETA
 ciftbx warning:   data_4INS line:   2312
  Dictionary type code for _atom_site.group_pdb range not matched by HETA
 ciftbx warning:   data_4INS line:   2313
  Dictionary type code for _atom_site.group_pdb range not matched by HETA
 ciftbx warning:   data_4INS line:   2314
  Dictionary type code for _atom_site.group_pdb range not matched by HETA
 ciftbx warning:   data_4INS line:   2315
  Dictionary type code for _atom_site.group_pdb range not matched by HETA
 ciftbx warning:   data_4INS line:   2316
  Dictionary type code for _atom_site.group_pdb range not matched by HETA
 ciftbx warning:   data_4INS line:   2317
  Dictionary type code for _atom_site.group_pdb range not matched by HETA
 ciftbx warning:   data_4INS line:   2318
  Dictionary type code for _atom_site.group_pdb range not matched by HETA
 ciftbx warning:   data_4INS line:   2319
  Dictionary type code for _atom_site.group_pdb range not matched by HETA
 ciftbx warning:   data_4INS line:   2320
  Dictionary type code for _atom_site.group_pdb range not matched by HETA
 ciftbx warning:   data_4INS line:   2321
  Dictionary type code for _atom_site.group_pdb range not matched by HETA
 ciftbx warning:   data_4INS line:   2322
  Dictionary type code for _atom_site.group_pdb range not matched by HETA
 ciftbx warning:   data_4INS line:   2323
  Dictionary type code for _atom_site.group_pdb range not matched by HETA
 ciftbx warning:   data_4INS line:   2324
  Dictionary type code for _atom_site.group_pdb range not matched by HETA
 ciftbx warning:   data_4INS line:   2325
  Dictionary type code for _atom_site.group_pdb range not matched by HETA
 ciftbx warning:   data_4INS line:   2326
  Dictionary type code for _atom_site.group_pdb range not matched by HETA
 ciftbx warning:   data_4INS line:   2327
  Dictionary type code for _atom_site.group_pdb range not matched by HETA
 ciftbx warning:   data_4INS line:   2328
  Dictionary type code for _atom_site.group_pdb range not matched by HETA
 ciftbx warning:   data_4INS line:   2329
  Dictionary type code for _atom_site.group_pdb range not matched by HETA
 ciftbx warning:   data_4INS line:   2330
  Dictionary type code for _atom_site.group_pdb range not matched by HETA
 ciftbx warning:   data_4INS line:   2331
  Dictionary type code for _atom_site.group_pdb range not matched by HETA
 ciftbx warning:   data_4INS line:   2332
  Dictionary type code for _atom_site.group_pdb range not matched by HETA
 ciftbx warning:   data_4INS line:   2333
  Dictionary type code for _atom_site.group_pdb range not matched by HETA
 ciftbx warning:   data_4INS line:   2334
  Dictionary type code for _atom_site.group_pdb range not matched by HETA
 ciftbx warning:   data_4INS line:   2335
  Dictionary type code for _atom_site.group_pdb range not matched by HETA
 ciftbx warning:   data_4INS line:   2336
  Dictionary type code for _atom_site.group_pdb range not matched by HETA
 ciftbx warning:   data_4INS line:   2337
  Dictionary type code for _atom_site.group_pdb range not matched by HETA
 ciftbx warning:   data_4INS line:   2338
  Dictionary type code for _atom_site.group_pdb range not matched by HETA
 ciftbx warning:   data_4INS line:   2339
  Dictionary type code for _atom_site.group_pdb range not matched by HETA
 ciftbx warning:   data_4INS line:   2340
  Dictionary type code for _atom_site.group_pdb range not matched by HETA
 ciftbx warning:   data_4INS line:   2341
  Dictionary type code for _atom_site.group_pdb range not matched by HETA
 ciftbx warning:   data_4INS line:   2342
  Dictionary type code for _atom_site.group_pdb range not matched by HETA
 ciftbx warning:   data_4INS line:   2343
  Dictionary type code for _atom_site.group_pdb range not matched by HETA
 ciftbx warning:   data_4INS line:   2344
  Dictionary type code for _atom_site.group_pdb range not matched by HETA
 ciftbx warning:   data_4INS line:   2345
  Dictionary type code for _atom_site.group_pdb range not matched by HETA
 ciftbx warning:   data_4INS line:   2346
  Dictionary type code for _atom_site.group_pdb range not matched by HETA
 ciftbx warning:   data_4INS line:   2347
  Dictionary type code for _atom_site.group_pdb range not matched by HETA
 ciftbx warning:   data_4INS line:   2348
  Dictionary type code for _atom_site.group_pdb range not matched by HETA
 ciftbx warning:   data_4INS line:   2349
  Dictionary type code for _atom_site.group_pdb range not matched by HETA
 ciftbx warning:   data_4INS line:   2350
  Dictionary type code for _atom_site.group_pdb range not matched by HETA
 ciftbx warning:   data_4INS line:   2351
  Dictionary type code for _atom_site.group_pdb range not matched by HETA
 ciftbx warning:   data_4INS line:   2352
  Dictionary type code for _atom_site.group_pdb range not matched by HETA
 ciftbx warning:   data_4INS line:   2353
  Dictionary type code for _atom_site.group_pdb range not matched by HETA
 ciftbx warning:   data_4INS line:   2354
  Dictionary type code for _atom_site.group_pdb range not matched by HETA
 ciftbx warning:   data_4INS line:   2355
  Dictionary type code for _atom_site.group_pdb range not matched by HETA
 ciftbx warning:   data_4INS line:   2356
  Dictionary type code for _atom_site.group_pdb range not matched by HETA
 ciftbx warning:   data_4INS line:   2357
  Dictionary type code for _atom_site.group_pdb range not matched by HETA
 ciftbx warning:   data_4INS line:   2358
  Dictionary type code for _atom_site.group_pdb range not matched by HETA
 ciftbx warning:   data_4INS line:   2359
  Dictionary type code for _atom_site.group_pdb range not matched by HETA
 ciftbx warning:   data_4INS line:   2360
  Dictionary type code for _atom_site.group_pdb range not matched by HETA
 ciftbx warning:   data_4INS line:   2361
  Dictionary type code for _atom_site.group_pdb range not matched by HETA
 ciftbx warning:   data_4INS line:   2362
  Dictionary type code for _atom_site.group_pdb range not matched by HETA
 ciftbx warning:   data_4INS line:   2363
  Dictionary type code for _atom_site.group_pdb range not matched by HETA
 ciftbx warning:   data_4INS line:   2364
  Dictionary type code for _atom_site.group_pdb range not matched by HETA
 ciftbx warning:   data_4INS line:   2365
  Dictionary type code for _atom_site.group_pdb range not matched by HETA
 ciftbx warning:   data_4INS line:   2366
  Dictionary type code for _atom_site.group_pdb range not matched by HETA
 ciftbx warning:   data_4INS line:   2367
  Dictionary type code for _atom_site.group_pdb range not matched by HETA
 ciftbx warning:   data_4INS line:   2368
  Dictionary type code for _atom_site.group_pdb range not matched by HETA
 ciftbx warning:   data_4INS line:   2369
  Dictionary type code for _atom_site.group_pdb range not matched by HETA
 ciftbx warning:   data_4INS line:   2370
  Dictionary type code for _atom_site.group_pdb range not matched by HETA
 ciftbx warning:   data_4INS line:   2371
  Dictionary type code for _atom_site.group_pdb range not matched by HETA
 ciftbx warning:   data_4INS line:   2372
  Dictionary type code for _atom_site.group_pdb range not matched by HETA
 ciftbx warning:   data_4INS line:   2373
  Dictionary type code for _atom_site.group_pdb range not matched by HETA
 ciftbx warning:   data_4INS line:   2374
  Dictionary type code for _atom_site.group_pdb range not matched by HETA
 ciftbx warning:   data_4INS line:   2375
  Dictionary type code for _atom_site.group_pdb range not matched by HETA
 ciftbx warning:   data_4INS line:   2376
  Dictionary type code for _atom_site.group_pdb range not matched by HETA
 ciftbx warning:   data_4INS line:   2377
  Dictionary type code for _atom_site.group_pdb range not matched by HETA
 ciftbx warning:   data_4INS line:   2378
  Dictionary type code for _atom_site.group_pdb range not matched by HETA
 ciftbx warning:   data_4INS line:   2379
  Dictionary type code for _atom_site.group_pdb range not matched by HETA
 ciftbx warning:   data_4INS line:   2380
  Dictionary type code for _atom_site.group_pdb range not matched by HETA
 ciftbx warning:   data_4INS line:   2381
  Dictionary type code for _atom_site.group_pdb range not matched by HETA
 ciftbx warning:   data_4INS line:   2382
  Dictionary type code for _atom_site.group_pdb range not matched by HETA
 ciftbx warning:   data_4INS line:   2383
  Dictionary type code for _atom_site.group_pdb range not matched by HETA
 ciftbx warning:   data_4INS line:   2384
  Dictionary type code for _atom_site.group_pdb range not matched by HETA
 ciftbx warning:   data_4INS line:   2385
  Dictionary type code for _atom_site.group_pdb range not matched by HETA
 ciftbx warning:   data_4INS line:   2386
  Dictionary type code for _atom_site.group_pdb range not matched by HETA
 ciftbx warning:   data_4INS line:   2387
  Dictionary type code for _atom_site.group_pdb range not matched by HETA
 ciftbx warning:   data_4INS line:   2388
  Dictionary type code for _atom_site.group_pdb range not matched by HETA
 ciftbx warning:   data_4INS line:   2389
  Dictionary type code for _atom_site.group_pdb range not matched by HETA
 ciftbx warning:   data_4INS line:   2390
  Dictionary type code for _atom_site.group_pdb range not matched by HETA
 ciftbx warning:   data_4INS line:   2391
  Dictionary type code for _atom_site.group_pdb range not matched by HETA
 ciftbx warning:   data_4INS line:   2392
  Dictionary type code for _atom_site.group_pdb range not matched by HETA
 ciftbx warning:   data_4INS line:   2393
  Dictionary type code for _atom_site.group_pdb range not matched by HETA
 ciftbx warning:   data_4INS line:   2394
  Dictionary type code for _atom_site.group_pdb range not matched by HETA
 ciftbx warning:   data_4INS line:   2395
  Dictionary type code for _atom_site.group_pdb range not matched by HETA
 ciftbx warning:   data_4INS line:   2396
  Dictionary type code for _atom_site.group_pdb range not matched by HETA
 ciftbx warning:   data_4INS line:   2397
  Dictionary type code for _atom_site.group_pdb range not matched by HETA
 ciftbx warning:   data_4INS line:   2398
  Dictionary type code for _atom_site.group_pdb range not matched by HETA
 ciftbx warning:   data_4INS line:   2399
  Dictionary type code for _atom_site.group_pdb range not matched by HETA
 ciftbx warning:   data_4INS line:   2400
  Dictionary type code for _atom_site.group_pdb range not matched by HETA
 ciftbx warning:   data_4INS line:   2401
  Dictionary type code for _atom_site.group_pdb range not matched by HETA
 ciftbx warning:   data_4INS line:   2402
  Dictionary type code for _atom_site.group_pdb range not matched by HETA
 ciftbx warning:   data_4INS line:   2403
  Dictionary type code for _atom_site.group_pdb range not matched by HETA
 ciftbx warning:   data_4INS line:   2404
  Dictionary type code for _atom_site.group_pdb range not matched by HETA
 ciftbx warning:   data_4INS line:   2405
  Dictionary type code for _atom_site.group_pdb range not matched by HETA
 ciftbx warning:   data_4INS line:   2406
  Dictionary type code for _atom_site.group_pdb range not matched by HETA
 ciftbx warning:   data_4INS line:   2407
  Dictionary type code for _atom_site.group_pdb range not matched by HETA
 ciftbx warning:   data_4INS line:   2408
  Dictionary type code for _atom_site.group_pdb range not matched by HETA
 ciftbx warning:   data_4INS line:   2409
  Dictionary type code for _atom_site.group_pdb range not matched by HETA
 ciftbx warning:   data_4INS line:   2410
  Dictionary type code for _atom_site.group_pdb range not matched by HETA
 ciftbx warning:   data_4INS line:   2411
  Dictionary type code for _atom_site.group_pdb range not matched by HETA
 ciftbx warning:   data_4INS line:   2412
  Dictionary type code for _atom_site.group_pdb range not matched by HETA
 ciftbx warning:   data_4INS line:   2413
  Dictionary type code for _atom_site.group_pdb range not matched by HETA
 ciftbx warning:   data_4INS line:   2414
  Dictionary type code for _atom_site.group_pdb range not matched by HETA
 ciftbx warning:   data_4INS line:   2415
  Dictionary type code for _atom_site.group_pdb range not matched by HETA
 ciftbx warning:   data_4INS line:   2416
  Dictionary type code for _atom_site.group_pdb range not matched by HETA
 ciftbx warning:   data_4INS line:   2417
  Dictionary type code for _atom_site.group_pdb range not matched by HETA
 ciftbx warning:   data_4INS line:   2418
  Dictionary type code for _atom_site.group_pdb range not matched by HETA
 ciftbx warning:   data_4INS line:   2419
  Dictionary type code for _atom_site.group_pdb range not matched by HETA
 ciftbx warning:   data_4INS line:   2420
  Dictionary type code for _atom_site.group_pdb range not matched by HETA
 ciftbx warning:   data_4INS line:   2421
  Dictionary type code for _atom_site.group_pdb range not matched by HETA
 ciftbx warning:   data_4INS line:   2422
  Dictionary type code for _atom_site.group_pdb range not matched by HETA
 ciftbx warning:   data_4INS line:   2423
  Dictionary type code for _atom_site.group_pdb range not matched by HETA
 ciftbx warning:   data_4INS line:   2424
  Dictionary type code for _atom_site.group_pdb range not matched by HETA
 ciftbx warning:   data_4INS line:   2425
  Dictionary type code for _atom_site.group_pdb range not matched by HETA
 ciftbx warning:   data_4INS line:   2426
  Dictionary type code for _atom_site.group_pdb range not matched by HETA
 ciftbx warning:   data_4INS line:   2427
  Dictionary type code for _atom_site.group_pdb range not matched by HETA
 ciftbx warning:   data_4INS line:   2428
  Dictionary type code for _atom_site.group_pdb range not matched by HETA
 ciftbx warning:   data_4INS line:   2429
  Dictionary type code for _atom_site.group_pdb range not matched by HETA
 ciftbx warning:   data_4INS line:   2430
  Dictionary type code for _atom_site.group_pdb range not matched by HETA
 ciftbx warning:   data_4INS line:   2431
  Dictionary type code for _atom_site.group_pdb range not matched by HETA
 ciftbx warning:   data_4INS line:   2432
  Dictionary type code for _atom_site.group_pdb range not matched by HETA
 ciftbx warning:   data_4INS line:   2433
  Dictionary type code for _atom_site.group_pdb range not matched by HETA
 ciftbx warning:   data_4INS line:   2434
  Dictionary type code for _atom_site.group_pdb range not matched by HETA
 ciftbx warning:   data_4INS line:   2435
  Dictionary type code for _atom_site.group_pdb range not matched by HETA
 ciftbx warning:   data_4INS line:   2436
  Dictionary type code for _atom_site.group_pdb range not matched by HETA
 ciftbx warning:   data_4INS line:   2437
  Dictionary type code for _atom_site.group_pdb range not matched by HETA
 ciftbx warning:   data_4INS line:   2438
  Dictionary type code for _atom_site.group_pdb range not matched by HETA
 ciftbx warning:   data_4INS line:   2439
  Dictionary type code for _atom_site.group_pdb range not matched by HETA
 ciftbx warning:   data_4INS line:   2440
  Dictionary type code for _atom_site.group_pdb range not matched by HETA
 ciftbx warning:   data_4INS line:   2441
  Dictionary type code for _atom_site.group_pdb range not matched by HETA
 ciftbx warning:   data_4INS line:   2442
  Dictionary type code for _atom_site.group_pdb range not matched by HETA
 ciftbx warning:   data_4INS line:   2443
  Dictionary type code for _atom_site.group_pdb range not matched by HETA
 ciftbx warning:   data_4INS line:   2444
  Dictionary type code for _atom_site.group_pdb range not matched by HETA
 ciftbx warning:   data_4INS line:   2445
  Dictionary type code for _atom_site.group_pdb range not matched by HETA
 ciftbx warning:   data_4INS line:   2446
  Dictionary type code for _atom_site.group_pdb range not matched by HETA
 ciftbx warning:   data_4INS line:   2447
  Dictionary type code for _atom_site.group_pdb range not matched by HETA
 ciftbx warning:   data_4INS line:   2448
  Dictionary type code for _atom_site.group_pdb range not matched by HETA
 ciftbx warning:   data_4INS line:   2449
  Dictionary type code for _atom_site.group_pdb range not matched by HETA
 ciftbx warning:   data_4INS line:   2450
  Dictionary type code for _atom_site.group_pdb range not matched by HETA
 ciftbx warning:   data_4INS line:   2451
  Dictionary type code for _atom_site.group_pdb range not matched by HETA
 ciftbx warning:   data_4INS line:   2452
  Dictionary type code for _atom_site.group_pdb range not matched by HETA
 ciftbx warning:   data_4INS line:   2453
  Dictionary type code for _atom_site.group_pdb range not matched by HETA
 ciftbx warning:   data_4INS line:   2454
  Dictionary type code for _atom_site.group_pdb range not matched by HETA
 ciftbx warning:   data_4INS line:   2455
  Dictionary type code for _atom_site.group_pdb range not matched by HETA
 ciftbx warning:   data_4INS line:   2456
  Dictionary type code for _atom_site.group_pdb range not matched by HETA
 ciftbx warning:   data_4INS line:   2457
  Dictionary type code for _atom_site.group_pdb range not matched by HETA
 ciftbx warning:   data_4INS line:   2458
  Dictionary type code for _atom_site.group_pdb range not matched by HETA
 ciftbx warning:   data_4INS line:   2459
  Dictionary type code for _atom_site.group_pdb range not matched by HETA
 ciftbx warning:   data_4INS line:   2460
  Dictionary type code for _atom_site.group_pdb range not matched by HETA
 ciftbx warning:   data_4INS line:   2461
  Dictionary type code for _atom_site.group_pdb range not matched by HETA
 ciftbx warning:   data_4INS line:   2462
  Dictionary type code for _atom_site.group_pdb range not matched by HETA
 ciftbx warning:   data_4INS line:   2463
  Dictionary type code for _atom_site.group_pdb range not matched by HETA
 ciftbx warning:   data_4INS line:   2464
  Dictionary type code for _atom_site.group_pdb range not matched by HETA
 ciftbx warning:   data_4INS line:   2465
  Dictionary type code for _atom_site.group_pdb range not matched by HETA
 ciftbx warning:   data_4INS line:   2466
  Dictionary type code for _atom_site.group_pdb range not matched by HETA
 ciftbx warning:   data_4INS line:   2467
  Dictionary type code for _atom_site.group_pdb range not matched by HETA
 ciftbx warning:   data_4INS line:   2468
  Dictionary type code for _atom_site.group_pdb range not matched by HETA
 ciftbx warning:   data_4INS line:   2469
  Dictionary type code for _atom_site.group_pdb range not matched by HETA
 ciftbx warning:   data_4INS line:   2470
  Dictionary type code for _atom_site.group_pdb range not matched by HETA
 ciftbx warning:   data_4INS line:   2471
  Dictionary type code for _atom_site.group_pdb range not matched by HETA
 ciftbx warning:   data_4INS line:   2472
  Dictionary type code for _atom_site.group_pdb range not matched by HETA
 ciftbx warning:   data_4INS line:   2473
  Dictionary type code for _atom_site.group_pdb range not matched by HETA
 ciftbx warning:   data_4INS line:   2474
  Dictionary type code for _atom_site.group_pdb range not matched by HETA
 ciftbx warning:   data_4INS line:   2475
  Dictionary type code for _atom_site.group_pdb range not matched by HETA
 ciftbx warning:   data_4INS line:   2476
  Dictionary type code for _atom_site.group_pdb range not matched by HETA
 ciftbx warning:   data_4INS line:   2477
  Dictionary type code for _atom_site.group_pdb range not matched by HETA
 ciftbx warning:   data_4INS line:   2478
  Dictionary type code for _atom_site.group_pdb range not matched by HETA
 ciftbx warning:   data_4INS line:   2479
  Dictionary type code for _atom_site.group_pdb range not matched by HETA
 ciftbx warning:   data_4INS line:   2480
  Dictionary type code for _atom_site.group_pdb range not matched by HETA
 ciftbx warning:   data_4INS line:   2481
  Dictionary type code for _atom_site.group_pdb range not matched by HETA
 ciftbx warning:   data_4INS line:   2482
  Dictionary type code for _atom_site.group_pdb range not matched by HETA
 ciftbx warning:   data_4INS line:   2483
  Dictionary type code for _atom_site.group_pdb range not matched by HETA
 ciftbx warning:   data_4INS line:   2484
  Dictionary type code for _atom_site.group_pdb range not matched by HETA
 ciftbx warning:   data_4INS line:   2485
  Dictionary type code for _atom_site.group_pdb range not matched by HETA
 ciftbx warning:   data_4INS line:   2486
  Dictionary type code for _atom_site.group_pdb range not matched by HETA
 ciftbx warning:   data_4INS line:   2487
  Dictionary type code for _atom_site.group_pdb range not matched by HETA
 ciftbx warning:   data_4INS line:   2488
  Dictionary type code for _atom_site.group_pdb range not matched by HETA
 ciftbx warning:   data_4INS line:   2489
  Dictionary type code for _atom_site.group_pdb range not matched by HETA
 ciftbx warning:   data_4INS line:   2490
  Dictionary type code for _atom_site.group_pdb range not matched by HETA
 ciftbx warning:   data_4INS line:   2491
  Dictionary type code for _atom_site.group_pdb range not matched by HETA
 ciftbx warning:   data_4INS line:   2492
  Dictionary type code for _atom_site.group_pdb range not matched by HETA
 ciftbx warning:   data_4INS line:   2493
  Dictionary type code for _atom_site.group_pdb range not matched by HETA
 ciftbx warning:   data_4INS line:   2494
  Dictionary type code for _atom_site.group_pdb range not matched by HETA
 ciftbx warning:   data_4INS line:   2495
  Dictionary type code for _atom_site.group_pdb range not matched by HETA
 ciftbx warning:   data_4INS line:   2496
  Dictionary type code for _atom_site.group_pdb range not matched by HETA
 ciftbx warning:   data_4INS line:   2497
  Dictionary type code for _atom_site.group_pdb range not matched by HETA
 ciftbx warning:   data_4INS line:   2498
  Dictionary type code for _atom_site.group_pdb range not matched by HETA
 ciftbx warning:   data_4INS line:   2499
  Dictionary type code for _atom_site.group_pdb range not matched by HETA
 ciftbx warning:   data_4INS line:   2500
  Dictionary type code for _atom_site.group_pdb range not matched by HETA
 ciftbx warning:   data_4INS line:   2501
  Dictionary type code for _atom_site.group_pdb range not matched by HETA
 ciftbx warning:   data_4INS line:   2502
  Dictionary type code for _atom_site.group_pdb range not matched by HETA
 ciftbx warning:   data_4INS line:   2503
  Dictionary type code for _atom_site.group_pdb range not matched by HETA
 ciftbx warning:   data_4INS line:   2504
  Dictionary type code for _atom_site.group_pdb range not matched by HETA
 ciftbx warning:   data_4INS line:   2505
  Dictionary type code for _atom_site.group_pdb range not matched by HETA
 ciftbx warning:   data_4INS line:   2506
  Dictionary type code for _atom_site.group_pdb range not matched by HETA
 ciftbx warning:   data_4INS line:   2507
  Dictionary type code for _atom_site.group_pdb range not matched by HETA
 ciftbx warning:   data_4INS line:   2508
  Dictionary type code for _atom_site.group_pdb range not matched by HETA
 ciftbx warning:   data_4INS line:   2509
  Dictionary type code for _atom_site.group_pdb range not matched by HETA
 ciftbx warning:   data_4INS line:   2510
  Dictionary type code for _atom_site.group_pdb range not matched by HETA
 ciftbx warning:   data_4INS line:   2511
  Dictionary type code for _atom_site.group_pdb range not matched by HETA
 ciftbx warning:   data_4INS line:   2512
  Dictionary type code for _atom_site.group_pdb range not matched by HETA
 ciftbx warning:   data_4INS line:   2513
  Dictionary type code for _atom_site.group_pdb range not matched by HETA
 ciftbx warning:   data_4INS line:   2514
  Dictionary type code for _atom_site.group_pdb range not matched by HETA
 ciftbx warning:   data_4INS line:   2515
  Dictionary type code for _atom_site.group_pdb range not matched by HETA
 ciftbx warning:   data_4INS line:   2516
  Dictionary type code for _atom_site.group_pdb range not matched by HETA
 ciftbx warning:   data_4INS line:   2517
  Dictionary type code for _atom_site.group_pdb range not matched by HETA
 ciftbx warning:   data_4INS line:   2518
  Dictionary type code for _atom_site.group_pdb range not matched by HETA
 ciftbx warning:   data_4INS line:   2519
  Dictionary type code for _atom_site.group_pdb range not matched by HETA
 ciftbx warning:   data_4INS line:   2520
  Dictionary type code for _atom_site.group_pdb range not matched by HETA
 ciftbx warning:   data_4INS line:   2521
  Dictionary type code for _atom_site.group_pdb range not matched by HETA
 ciftbx warning:   data_4INS line:   2522
  Dictionary type code for _atom_site.group_pdb range not matched by HETA
 ciftbx warning:   data_4INS line:   2523
  Dictionary type code for _atom_site.group_pdb range not matched by HETA
 ciftbx warning:   data_4INS line:   2524
  Dictionary type code for _atom_site.group_pdb range not matched by HETA
 ciftbx warning:   data_4INS line:   2525
  Dictionary type code for _atom_site.group_pdb range not matched by HETA
 ciftbx warning:   data_4INS line:   2526
  Dictionary type code for _atom_site.group_pdb range not matched by HETA
 ciftbx warning:   data_4INS line:   2527
  Dictionary type code for _atom_site.group_pdb range not matched by HETA
 ciftbx warning:   data_4INS line:   2528
  Dictionary type code for _atom_site.group_pdb range not matched by HETA
 ciftbx warning:   data_4INS line:   2529
  Dictionary type code for _atom_site.group_pdb range not matched by HETA
 ciftbx warning:   data_4INS line:   2530
  Dictionary type code for _atom_site.group_pdb range not matched by HETA
 ciftbx warning:   data_4INS line:   2531
  Dictionary type code for _atom_site.group_pdb range not matched by HETA
 ciftbx warning:   data_4INS line:   2532
  Dictionary type code for _atom_site.group_pdb range not matched by HETA
 ciftbx warning:   data_4INS line:   2533
  Dictionary type code for _atom_site.group_pdb range not matched by HETA
 ciftbx warning:   data_4INS line:   2534
  Dictionary type code for _atom_site.group_pdb range not matched by HETA
 ciftbx warning:   data_4INS line:   2535
  Dictionary type code for _atom_site.group_pdb range not matched by HETA
 ciftbx warning:   data_4INS line:   2536
  Dictionary type code for _atom_site.group_pdb range not matched by HETA
 ciftbx warning:   data_4INS line:   2537
  Dictionary type code for _atom_site.group_pdb range not matched by HETA
 ciftbx warning:   data_4INS line:   2538
  Dictionary type code for _atom_site.group_pdb range not matched by HETA
 ciftbx warning:   data_4INS line:   2539
  Dictionary type code for _atom_site.group_pdb range not matched by HETA
 ciftbx warning:   data_4INS line:   2540
  Dictionary type code for _atom_site.group_pdb range not matched by HETA
 ciftbx warning:   data_4INS line:   2541
  Dictionary type code for _atom_site.group_pdb range not matched by HETA
 ciftbx warning:   data_4INS line:   2542
  Dictionary type code for _atom_site.group_pdb range not matched by HETA
 ciftbx warning:   data_4INS line:   2543
  Dictionary type code for _atom_site.group_pdb range not matched by HETA
 ciftbx warning:   data_4INS line:   2544
  Dictionary type code for _atom_site.group_pdb range not matched by HETA
 ciftbx warning:   data_4INS line:   2545
  Dictionary type code for _atom_site.group_pdb range not matched by HETA
 ciftbx warning:   data_4INS line:   2546
  Dictionary type code for _atom_site.group_pdb range not matched by HETA
 ciftbx warning:   data_4INS line:   2547
  Dictionary type code for _atom_site.group_pdb range not matched by HETA
 ciftbx warning:   data_4INS line:   2548
  Dictionary type code for _atom_site.group_pdb range not matched by HETA
 ciftbx warning:   data_4INS line:   2549
  Dictionary type code for _atom_site.group_pdb range not matched by HETA
 ciftbx warning:   data_4INS line:   2550
  Dictionary type code for _atom_site.group_pdb range not matched by HETA
 ciftbx warning:   data_4INS line:   2551
  Dictionary type code for _atom_site.group_pdb range not matched by HETA
 ciftbx warning:   data_4INS line:   2552
  Dictionary type code for _atom_site.group_pdb range not matched by HETA
 ciftbx warning:   data_4INS line:   2553
  Dictionary type code for _atom_site.group_pdb range not matched by HETA
 ciftbx warning:   data_4INS line:   2554
  Dictionary type code for _atom_site.group_pdb range not matched by HETA
 ciftbx warning:   data_4INS line:   2555
  Dictionary type code for _atom_site.group_pdb range not matched by HETA
 ciftbx warning:   data_4INS line:   2556
  Dictionary type code for _atom_site.group_pdb range not matched by HETA
 ciftbx warning:   data_4INS line:   2557
  Dictionary type code for _atom_site.group_pdb range not matched by HETA
 ciftbx warning:   data_4INS line:   2558
  Dictionary type code for _atom_site.group_pdb range not matched by HETA
 ciftbx warning:   data_4INS line:   2559
  Dictionary type code for _atom_site.group_pdb range not matched by HETA
 ciftbx warning:   data_4INS line:   2560
  Dictionary type code for _atom_site.group_pdb range not matched by HETA
 ciftbx warning:   data_4INS line:   2561
  Dictionary type code for _atom_site.group_pdb range not matched by HETA
 ciftbx warning:   data_4INS line:   2562
  Dictionary type code for _atom_site.group_pdb range not matched by HETA
 ciftbx warning:   data_4INS line:   2563
  Dictionary type code for _atom_site.group_pdb range not matched by HETA
 ciftbx warning:   data_4INS line:   2564
  Dictionary type code for _atom_site.group_pdb range not matched by HETA
 ciftbx warning:   data_4INS line:   2565
  Dictionary type code for _atom_site.group_pdb range not matched by HETA
 ciftbx warning:   data_4INS line:   2566
  Dictionary type code for _atom_site.group_pdb range not matched by HETA
 ciftbx warning:   data_4INS line:   2568
  Dictionary type code for _atom_site.group_pdb range not matched by HETA
 ciftbx warning:   data_4INS line:   2569
  Dictionary type code for _atom_site.group_pdb range not matched by HETA
 ciftbx warning:   data_4INS line:   2570
  Dictionary type code for _atom_site.group_pdb range not matched by HETA
 ciftbx warning:   data_4INS line:   2571
  Dictionary type code for _atom_site.group_pdb range not matched by HETA
 ciftbx warning:   data_4INS line:   2572
  Dictionary type code for _atom_site.group_pdb range not matched by HETA
 ciftbx warning:   data_4INS line:   2573
  Dictionary type code for _atom_site.group_pdb range not matched by HETA
 ciftbx warning:   data_4INS line:   2574
  Dictionary type code for _atom_site.group_pdb range not matched by HETA
 ciftbx warning:   data_4INS line:   2575
  Dictionary type code for _atom_site.group_pdb range not matched by HETA
 ciftbx warning:   data_4INS line:   2576
  Dictionary type code for _atom_site.group_pdb range not matched by HETA
 ciftbx warning:   data_4INS line:   2577
  Dictionary type code for _atom_site.group_pdb range not matched by HETA
 ciftbx warning:   data_4INS line:   2578
  Dictionary type code for _atom_site.group_pdb range not matched by HETA
 ciftbx warning:   data_4INS line:   2579
  Dictionary type code for _atom_site.group_pdb range not matched by HETA
 ciftbx warning:   data_4INS line:   2580
  Dictionary type code for _atom_site.group_pdb range not matched by HETA
 ciftbx warning:   data_4INS line:   2581
  Dictionary type code for _atom_site.group_pdb range not matched by HETA
 ciftbx warning:   data_4INS line:   2582
  Dictionary type code for _atom_site.group_pdb range not matched by HETA
 ciftbx warning:   data_4INS line:   2583
  Dictionary type code for _atom_site.group_pdb range not matched by HETA
 ciftbx warning:   data_4INS line:   2584
  Dictionary type code for _atom_site.group_pdb range not matched by HETA
 ciftbx warning:   data_4INS line:   2585
  Dictionary type code for _atom_site.group_pdb range not matched by HETA
 ciftbx warning:   data_4INS line:   2586
  Dictionary type code for _atom_site.group_pdb range not matched by HETA
 ciftbx warning:   data_4INS line:   2587
  Dictionary type code for _atom_site.group_pdb range not matched by HETA
 ciftbx warning:   data_4INS line:   2588
  Dictionary type code for _atom_site.group_pdb range not matched by HETA
 ciftbx warning:   data_4INS line:   2589
  Dictionary type code for _atom_site.group_pdb range not matched by HETA
 ciftbx warning:   data_4INS line:   2590
  Dictionary type code for _atom_site.group_pdb range not matched by HETA
 ciftbx warning:   data_4INS line:   2591
  Dictionary type code for _atom_site.group_pdb range not matched by HETA
 ciftbx warning:   data_4INS line:   2592
  Dictionary type code for _atom_site.group_pdb range not matched by HETA
 ciftbx warning:   data_4INS line:   2593
  Dictionary type code for _atom_site.group_pdb range not matched by HETA
 ciftbx warning:   data_4INS line:   2594
  Dictionary type code for _atom_site.group_pdb range not matched by HETA
 ciftbx warning:   data_4INS line:   2595
  Dictionary type code for _atom_site.group_pdb range not matched by HETA
 ciftbx warning:   data_4INS line:   2596
  Dictionary type code for _atom_site.group_pdb range not matched by HETA
 ciftbx warning:   data_4INS line:   2597
  Dictionary type code for _atom_site.group_pdb range not matched by HETA
 ciftbx warning:   data_4INS line:   2598
  Dictionary type code for _atom_site.group_pdb range not matched by HETA
 ciftbx warning:   data_4INS line:   2599
  Dictionary type code for _atom_site.group_pdb range not matched by HETA
 ciftbx warning:   data_4INS line:   2600
  Dictionary type code for _atom_site.group_pdb range not matched by HETA
 ciftbx warning:   data_4INS line:   2601
  Dictionary type code for _atom_site.group_pdb range not matched by HETA
 ciftbx warning:   data_4INS line:   2602
  Dictionary type code for _atom_site.group_pdb range not matched by HETA
 ciftbx warning:   data_4INS line:   2603
  Dictionary type code for _atom_site.group_pdb range not matched by HETA
 ciftbx warning:   data_4INS line:   2604
  Dictionary type code for _atom_site.group_pdb range not matched by HETA
 ciftbx warning:   data_4INS line:   2605
  Dictionary type code for _atom_site.group_pdb range not matched by HETA
 ciftbx warning:   data_4INS line:   2606
  Dictionary type code for _atom_site.group_pdb range not matched by HETA
 ciftbx warning:   data_4INS line:   2607
  Dictionary type code for _atom_site.group_pdb range not matched by HETA
 ciftbx warning:   data_4INS line:   2608
  Dictionary type code for _atom_site.group_pdb range not matched by HETA
 ciftbx warning:   data_4INS line:   2609
  Dictionary type code for _atom_site.group_pdb range not matched by HETA
 ciftbx warning:   data_4INS line:   2610
  Dictionary type code for _atom_site.group_pdb range not matched by HETA
 ciftbx warning:   data_4INS line:   2611
  Dictionary type code for _atom_site.group_pdb range not matched by HETA
 ciftbx warning:   data_4INS line:   2612
  Dictionary type code for _atom_site.group_pdb range not matched by HETA
 ciftbx warning:   data_4INS line:   2613
  Dictionary type code for _atom_site.group_pdb range not matched by HETA
 ciftbx warning:   data_4INS line:   2614
  Dictionary type code for _atom_site.group_pdb range not matched by HETA
 ciftbx warning:   data_4INS line:   2615
  Dictionary type code for _atom_site.group_pdb range not matched by HETA
 ciftbx warning:   data_4INS line:   2616
  Dictionary type code for _atom_site.group_pdb range not matched by HETA
 ciftbx warning:   data_4INS line:   2617
  Dictionary type code for _atom_site.group_pdb range not matched by HETA
 ciftbx warning:   data_4INS line:   2618
  Dictionary type code for _atom_site.group_pdb range not matched by HETA
 ciftbx warning:   data_4INS line:   2619
  Dictionary type code for _atom_site.group_pdb range not matched by HETA
 ciftbx warning:   data_4INS line:   2620
  Dictionary type code for _atom_site.group_pdb range not matched by HETA
 ciftbx warning:   data_4INS line:   2621
  Dictionary type code for _atom_site.group_pdb range not matched by HETA
 ciftbx warning:   data_4INS line:   2622
  Dictionary type code for _atom_site.group_pdb range not matched by HETA
 ciftbx warning:   data_4INS line:   2623
  Dictionary type code for _atom_site.group_pdb range not matched by HETA
 ciftbx warning:   data_4INS line:   2624
  Dictionary type code for _atom_site.group_pdb range not matched by HETA
 ciftbx warning:   data_4INS line:   2625
  Dictionary type code for _atom_site.group_pdb range not matched by HETA
 ciftbx warning:   data_4INS line:   2626
  Dictionary type code for _atom_site.group_pdb range not matched by HETA
 ciftbx warning:   data_4INS line:   2627
  Dictionary type code for _atom_site.group_pdb range not matched by HETA
 ciftbx warning:   data_4INS line:   2628
  Dictionary type code for _atom_site.group_pdb range not matched by HETA
 ciftbx warning:   data_4INS line:   2629
  Dictionary type code for _atom_site.group_pdb range not matched by HETA
 ciftbx warning:   data_4INS line:   2630
  Dictionary type code for _atom_site.group_pdb range not matched by HETA
 ciftbx warning:   data_4INS line:   2631
  Dictionary type code for _atom_site.group_pdb range not matched by HETA
 ciftbx warning:   data_4INS line:   2632
  Dictionary type code for _atom_site.group_pdb range not matched by HETA
 ciftbx warning:   data_4INS line:   2633
  Dictionary type code for _atom_site.group_pdb range not matched by HETA
 ciftbx warning:   data_4INS line:   2634
  Dictionary type code for _atom_site.group_pdb range not matched by HETA
 ciftbx warning:   data_4INS line:   2635
  Dictionary type code for _atom_site.group_pdb range not matched by HETA
 ciftbx warning:   data_4INS line:   2636
  Dictionary type code for _atom_site.group_pdb range not matched by HETA
 ciftbx warning:   data_4INS line:   2637
  Dictionary type code for _atom_site.group_pdb range not matched by HETA
 ciftbx warning:   data_4INS line:   2638
  Dictionary type code for _atom_site.group_pdb range not matched by HETA
 ciftbx warning:   data_4INS line:   2639
  Dictionary type code for _atom_site.group_pdb range not matched by HETA
 ciftbx warning:   data_4INS line:   2640
  Dictionary type code for _atom_site.group_pdb range not matched by HETA
 ciftbx warning:   data_4INS line:   2641
  Dictionary type code for _atom_site.group_pdb range not matched by HETA
 ciftbx warning:   data_4INS line:   2642
  Dictionary type code for _atom_site.group_pdb range not matched by HETA
 ciftbx warning:   data_4INS line:   2643
  Dictionary type code for _atom_site.group_pdb range not matched by HETA
 ciftbx warning:   data_4INS line:   2644
  Dictionary type code for _atom_site.group_pdb range not matched by HETA
 ciftbx warning:   data_4INS line:   2645
  Dictionary type code for _atom_site.group_pdb range not matched by HETA
 ciftbx warning:   data_4INS line:   2646
  Dictionary type code for _atom_site.group_pdb range not matched by HETA
 ciftbx warning:   data_4INS line:   2647
  Dictionary type code for _atom_site.group_pdb range not matched by HETA
 ciftbx warning:   data_4INS line:   2648
  Dictionary type code for _atom_site.group_pdb range not matched by HETA
 ciftbx warning:   data_4INS line:   2649
  Dictionary type code for _atom_site.group_pdb range not matched by HETA
 ciftbx warning:   data_4INS line:   2650
  Dictionary type code for _atom_site.group_pdb range not matched by HETA
 ciftbx warning:   data_4INS line:   2651
  Dictionary type code for _atom_site.group_pdb range not matched by HETA
 ciftbx warning:   data_4INS line:   2652
  Dictionary type code for _atom_site.group_pdb range not matched by HETA
 ciftbx warning:   data_4INS line:   2653
  Dictionary type code for _atom_site.group_pdb range not matched by HETA
 ciftbx warning:   data_4INS line:   2654
  Dictionary type code for _atom_site.group_pdb range not matched by HETA
 ciftbx warning:   data_4INS line:   2655
  Dictionary type code for _atom_site.group_pdb range not matched by HETA
 ciftbx warning:   data_4INS line:   2656
  Dictionary type code for _atom_site.group_pdb range not matched by HETA
 ciftbx warning:   data_4INS line:   2657
  Dictionary type code for _atom_site.group_pdb range not matched by HETA
 cif2pdb   1961
  Processing Finished
