# Supplementary material for: COD::CIF::Parser: an error-correcting CIF parser for the Perl language
Source: J Appl Crystallogr. 2016 Feb 1;49(Pt 1):292–301. doi: 10.1107/S1600576715022396 (PMC4762566; doi:10.1107/S1600576715022396)
Supplement: Supplementary file 3 [file j-49-00292-sup3.tgz › cod-tools-1.0/src/components/codcif/data/IUCr/CIFTEST_2.1/outs/ciftbx/4ins.twid]

LEADER          1     HORMONE                                                      10-JUL-1989            4INS
TITLE                 Insulin
COMPND                Insulin
SOURCE                Pig (Sus scrofa)
AUTHOR                G.G.Dodson,E.J.Dodson,D.C.Hodgkin,N.W.Isaacs,M.Vijayan
REMARK    1     1
REMARK    1     1          REFERENCE     1
REMARK    1     1     AUTH E.N.Baker,T.L.Blundell,J.F.Cutfield,S.M.Cutfield,E.J.Dodson,G.G.Dodson,D.M.Crowfoot Hodgkin,
REMARK    1     1   2 AUTH R.E.Hubbard,N.W.Isaacs,C.D.Reynolds,K.Sakabe,N.Sakabe,N.M.Vijayan
REMARK    1     1     TITL The Structure Of 2zn Pig Insulin Crystals At 1.5 Angstroms Resolution
REMARK    1     1     REF  PHILOS.TRANS.R.SOC.LONDON, SER.B                                           V.    319       369  1988
REMARK    1     1     REFN ASTM PTRBAE UK ISSN 0080-4622                    441
REMARK    1     2
REMARK    1     2          REFERENCE     2
REMARK    1     2     AUTH J.Bordas,G.G.Dodson,H.Grewe,M.H.J.Koch,B.Krebs,J.Randall
REMARK    1     2     TITL A Comparative Assessment Of The Zinc-protein Coordination In 2Zn-insulin As Determined By X-ray
REMARK    1     2   2 TITL Absorption Fine Structure (EXAFS) And X-ray Crystallography
REMARK    1     2     REF  PROC.R.SOC.LONDON,SER.B                                                    V.    219        21  1983
REMARK    1     2     REFN ASTM PRLBA4 UK ISSN 0080-4649                    338
REMARK    1     3
REMARK    1     3          REFERENCE     3
REMARK    1     3     AUTH E.J.Dodson,G.G.Dodson,D.C.Hodgkin,C.D.Reynolds
REMARK    1     3     TITL Structural Relationships In The Two-zinc Insulin Hexamer
REMARK    1     3     REF  CAN.J.BIOCHEM.                                                             V.     57       469  1979
REMARK    1     3     REFN ASTM CJBIAE CN ISSN 0008-4018                    415
REMARK    1     4
REMARK    1     4          REFERENCE     4
REMARK    1     4     AUTH N.W.Isaacs,R.C.Agarwal
REMARK    1     4     TITL Experience With Fast Fourier Least Squares In The Refinement Of The Crystal Structure Of
REMARK    1     4   2 TITL Rhombohedral 2-Zinc Insulin At 1.5 Angstroms Resolution
REMARK    1     4     REF  ACTA CRYSTALLOGR.,SECT.A                                                   V.     34       782  1978
REMARK    1     4     REFN ASTM ACACBN DK ISSN 0567-7394                    108
REMARK    1     5
REMARK    1     5          REFERENCE     5
REMARK    1     5     AUTH G.Bentley,G.Dodson,A.Lewitova
REMARK    1     5     TITL Rhombohedral Insulin Crystal Transformation
REMARK    1     5     REF  J.MOL.BIOL.                                                                V.    126       871  1978
REMARK    1     5     REFN ASTM JMOBAK UK ISSN 0022-2836                    070
REMARK    1     6
REMARK    1     6          REFERENCE     6
REMARK    1     6     AUTH E.J.Dodson,N.W.Isaacs,J.S.Rollett
REMARK    1     6     TITL A Method For Fitting Satisfactory Models To Sets Of Atomic Positions In Protein Structure
REMARK    1     6   2 TITL Refinements
REMARK    1     6     REF  ACTA CRYSTALLOGR.,SECT.A                                                   V.     32       311  1976
REMARK    1     6     REFN ASTM ACACBN DK ISSN 0567-7394                    108
REMARK    1     7
REMARK    1     7          REFERENCE     7
REMARK    1     7     AUTH D.C.Hodgkin
REMARK    1     7     TITL Varieties Of Insulin
REMARK    1     7     REF  J.ENDOCRINOL.                                                              V.     63         1  1974
REMARK    1     7     REFN ASTM JOENAK UK ISSN 0022-0795                    907
REMARK    1     8
REMARK    1     8          REFERENCE     8
REMARK    1     8     AUTH D.C.Hodgkin
REMARK    1     8     TITL The Structure Of Insulin
REMARK    1     8     REF  DAN.TIDSSKR.FARM.                                                          V.     46         1  1972
REMARK    1     8     REFN ASTM DTFAAN DK ISSN 0011-6513                    168
REMARK    1     9
REMARK    1     9          REFERENCE     9
REMARK    1     9     AUTH T.Blundell,G.Dodson,D.Hodgkin,D.Mercola
REMARK    1     9     TITL Insulin. The Structure In The Crystal And Its Reflection In Chemistry And Biology
REMARK    1     9     REF  ADV.PROTEIN CHEM.                                                          V.     26       279  1972
REMARK    1     9     REFN ASTM APCHA2 US ISSN 0065-3233                    433
REMARK    1    10
REMARK    1    10          REFERENCE    10
REMARK    1    10     AUTH T.L.Blundell,J.F.Cutfield,E.J.Dodson,G.G.Dodson,D.C.Hodgkin,D.A.Mercola
REMARK    1    10     TITL The Crystal Structure Of Rhombohedral 2 Zinc Insulin
REMARK    1    10     REF  COLD SPRING HARBOR SYMP. QUANT.BIOL.                                       V.     36       233  1972
REMARK    1    10     REFN ASTM CSHSAZ US ISSN 0091-7451                    421
REMARK    1    11
REMARK    1    11          REFERENCE    11
REMARK    1    11     AUTH T.L.Blundell,J.F.Cutfield,S.M.Cutfield,E.J.Dodson,G.G.Dodson,D.C.Hodgkin,D.A.Mercola,M.Vijayan
REMARK    1    11     TITL Atomic Positions In Rhombohedral 2-Zinc Insulin Crystals
REMARK    1    11     REF  NATURE                                                                     V.    231       506  1971
REMARK    1    11     REFN ASTM NATUAS UK ISSN 0028-0836                    006
REMARK    1    12
REMARK    1    12          REFERENCE    12
REMARK    1    12     AUTH T.L.Blundell,G.G.Dodson,E.Dodson,D.C.Hodgkin,M.Vijayan
REMARK    1    12     TITL X-Ray Analysis And The Structure Of Insulin
REMARK    1    12     REF  RECENT PROG.HORM.RES.                                                      V.     27         1  1971
REMARK    1    12     REFN ASTM RPHRA6 US ISSN 0079-9963                    908
REMARK    1    13
REMARK    1    13          REFERENCE    13
REMARK    1    13     AUTH E.N.Baker,G.Dodson
REMARK    1    13     TITL X-ray Diffraction Data On Some Crystalline Varieties Of Insulin
REMARK    1    13     REF  J.MOL.BIOL.                                                                V.     54       605  1970
REMARK    1    13     REFN ASTM JMOBAK UK ISSN 0022-2836                    070
REMARK    1    14
REMARK    1    14          REFERENCE    14
REMARK    1    14     AUTH M.J.Adams,T.L.Blundell,E.J.Dodson,G.G.Dodson,M.Vijayan,E.N.Baker,M.M.Harding,D.C.Hodgkin,B.Rimmer,
REMARK    1    14   2 AUTH S.Sheat
REMARK    1    14     TITL Structure Of Rhombohedral 2 Zinc Insulin Crystals
REMARK    1    14     REF  NATURE                                                                     V.    224       491  1969
REMARK    1    14     REFN ASTM NATUAS UK ISSN 0028-0836                    006
REMARK    1    15
REMARK    1    15          REFERENCE    15
REMARK    1    15     EDIT M.O.Dayhoff
REMARK    1    15     REF  ATLAS OF PROTEIN SEQUENCE AND STRUCTURE (DATA SECTION)                     V.      5       187  1972
REMARK    1    15     PUBL NATIONAL BIOMEDICAL RESEARCH FOUNDATION, SILVER SPRING,MD.
REMARK    1    15     REFN                ISBN 0-912466-02-2                435
REMARK    2
REMARK    2         2      RESOLUTION.  1.5 ANGSTROMS.
REMARK    3
REMARK    3         2      REFINEMENT. BY THE RESTRAINED LEAST-SQUARES PROCEDURE OF J.
REMARK    3         3       KONNERT AND W. HENDRICKSON (PROGRAM *PROLSQ*).  THE R
REMARK    3         4       VALUE IS 0.153.  THE RMS DEVIATION FROM IDEALITY OF THE
REMARK    3         5       BOND LENGTHS IS 0.005 ANGSTROMS.  THE RMS DEVIATION FROM
REMARK    3         6       IDEALITY OF THE BOND ANGLES IS 5.9 DEGREES.
REMARK    4
REMARK    4         2      SOLVENT MOLECULES ARE INCLUDED IN THE REFINEMENT
REMARK    4         3      CALCULATIONS.  A COMPLETE SET OF SOLVENT COORDINATES IS
REMARK    4         4      INCLUDED IN THIS ENTRY.
REMARK    5
REMARK    5         2      THE CRYSTALLOGRAPHIC ASYMMETRIC UNIT OF INSULIN CONSISTS OF
REMARK    5         3      TWO INSULIN MOLECULES EACH CONSISTING OF TWO CHAINS.  THIS
REMARK    5         4      ENTRY PRESENTS COORDINATES FOR MOLECULES I (CHAIN
REMARK    5         5      INDICATORS *A* AND *B*) AND II (CHAIN INDICATORS *C* AND
REMARK    5         6      *D*).  THE QUASI-TWO-FOLD AXIS THAT TRANSFORMS MOLECULE I
REMARK    5         7      INTO MOLECULE II IS GIVEN IN THE *MTRIX* RECORDS BELOW.
REMARK    5         8      APPLYING THE THREE-FOLD CRYSTALLOGRAPHIC AXIS YIELDS A
REMARK    5         9      HEXAMER AROUND THE AXIS.  THERE ARE TWO ZINC IONS SITUATED
REMARK    5        10      ON THIS THREE-FOLD AXIS.  COORDINATES FOR THE ZINC IONS AND
REMARK    5        11      SOME WATER MOLECULES ARE INCLUDED BELOW WITH A BLANK CHAIN
REMARK    5        12      INDICATOR.
REMARK    6
REMARK    6         2      SITES *D1* AND *D2* ARE THE DIMER-FORMING RESIDUES IN MOLECULES I AND II RESPECTIVELY. SITES *H1* AND *H2* ARE
REMARK    6         3      THE HEXAMER-FORMING RESIDUES IN MOLECULES I AND II RESPECTIVELY. SITES *SI1* AND *SI2* ARE THE
REMARK    6         4      SURFACE-INVARIANT RESIDUES IN MOLECULES I AND II, RESPECTIVELY, THAT ARE NOT INVOLVED IN DIMERIZATION. RESIDUE
REMARK    6         5      GLU A 4 IS INVARIANT AS A CARBOXYLIC ACID. RESIDUES HIS B 5 AND ARG B22 ARE INVARIANT IN INSULINS OF HIGH
REMARK    6         6      POTENCY ONLY.
REMARK    7
REMARK    7         2      THERE ARE TWO COORDINATION SITES IN THE HEXAMER.  SITE *ZN1* COMPRISES RESIDUE HIS B 10 AND WATER HOH 4201 AND
REMARK    7         3      THEIR TWO CRYSTALLOGRAPHICALLY-RELATED EQUIVALENTS.  SITE *ZN2* COMPRISES RESIDUE HIS D 10 AND WATER HOH 4513
REMARK    7         4      AND THEIR TWO CRYSTALLOGRAPHICALLY-RELATED EQUIVALENTS. SITE *ZN1* IS OCTAHEDRALLY COORDINATED AROUND ZN1 AND
REMARK    7         5      SITE *ZN2* IS OCTAHEDRALLY COORDINATED AROUND ZN2. THE TWO SITES ARE VERY SIMILAR. BECAUSE THE COORDINATES OF
REMARK    7         6      THE SYMMETRY-RELATED ATOMS ARE NOT INCLUDED IN THIS ENTRY THE COMPLETE CONNECTIVITY OF ATOMS ZN1 AND ZN2 CANNOT
REMARK    7         7      BE SPECIFIED. PARTIAL CONNECTIVITY IS GIVEN BY
REMARK    7         8               CONECT  247  245  246  832
REMARK    7         9               CONECT  661  659  660  833
REMARK    7        10               CONECT  832  247  851  ...  ...  ...  ...
REMARK    7        11               CONECT  833  661  895  ...  ...  ...  ...
REMARK    7        12               CONECT  851  832
REMARK    7        13               CONECT  895  833
REMARK    7        14                 .
REMARK    7        15                 .
REMARK    7        16                 .
REMARK    8
REMARK    8         2      SOME RESIDUES ARE APPARENTLY DISORDERED BUT DIFFICULT TO DESCRIBE IN TERMS OF ATOMIC POSITIONS. ALA B 30 IS ONE
REMARK    8         3      OF THESE RESIDUES.
REMARK    9
REMARK    9         2      CORRECTION. CORRECT DEPOSITION DATE ON HEADER RECORD.
REMARK    9         3       15-JUL-93.
REMARK   10
REMARK   10         2      CORRECTION. MOVE RESIDUE NUMBERS FOR HOH ATOMS TO THE
REMARK   10         3       CORRECT COLUMNS.  31-JUL-94.
REMARK 9600
REMARK 9600           EMBEDDED CIF
REMARK 9600
REMARK 9600           ###################################################
REMARK 9600           #                                                 #
REMARK 9600           #   Converted from PDB format to CIF format by    #
REMARK 9600           #   pdb2cif version 2.4.3            15 Jul 2005   #
REMARK 9600           #                       by                        #
REMARK 9600           # P.E. Bourne, H.J. Bernstein and F.C. Bernstein  #
REMARK 9600           #                                                 #
REMARK 9600           # http://www.bernstein-plus-sons.com/software     #
REMARK 9600           #                     /pdb2cif                    #
REMARK 9600           #   *** See the remarks at the end of this  ***   #
REMARK 9600           #   *** file for information on conversion  ***   #
REMARK 9600           #   *** of this entry and on the program    ***   #
REMARK 9600           #   ***               pdb2cif               ***   #
REMARK 9600           # Please report problems to:                      #
REMARK 9600           #         pdb2cif@bernstein-plus-sons.com         #
REMARK 9600           ###################################################
REMARK 9600
REMARK 9600
REMARK 9600           data_4INS
REMARK 9600
REMARK 9600           _entry.id        4INS
REMARK 9600
REMARK 9600
REMARK 9600
REMARK 9600           ##################
REMARK 9600           #                #
REMARK 9600           #  STRUCT        #
REMARK 9600           #                #
REMARK 9600           ##################
REMARK 9600
REMARK 9600           loop_
REMARK 9600           _struct.entry_id
REMARK 9600                   4INS
REMARK 9600           _reflns.entry_id             4INS
REMARK 9600           _cell.entry_id           4INS
REMARK 9600           _cell.volume           258726.0
REMARK 9600           _cell.details                 ?
REMARK 9600           _symmetry.entry_id                4INS
REMARK 9600           _audit.revision_id         4INSB
REMARK 9600           _audit.creation_date       1989-07-10
REMARK 9600           ;\
REMARK 9600           1993-07-15  PDB revision 4INSA
REMARK 9600           1994-07-31  PDB revision 4INSB
REMARK 9600           2005-07-15  Converted to mmCIF format by pdb2cif.pl 2.4.3
REMARK 9600           ;
REMARK 9600           ##########################
REMARK 9600           #                        #
REMARK 9600           # ENTITY_POLY_SEQ        #
REMARK 9600           #                        #
REMARK 9600           ##########################
REMARK 9600
REMARK 9600           loop_
REMARK 9600           _entity.id
REMARK 9600           _entity.details
REMARK 9600                                           2
REMARK 9600           ;\
REMARK 9600                   Protein chain: B, D
REMARK 9600           ;
REMARK 9600                                   5               'het group  ZN'
REMARK 9600                                   6               HOH
REMARK 9600
REMARK 9600                   loop_
REMARK 9600               _chem_comp.id
REMARK 9600               _chem_comp.formula
REMARK 9600               _chem_comp.name
REMARK 9600                                           HOH
REMARK 9600           ;\
REMARK 9600                   350(H2 O1)
REMARK 9600           ;
REMARK 9600           ;\
REMARK 9600
REMARK 9600           ;
REMARK 9600                             ALA                     'C3 H7 N1 O2'           Alanine
REMARK 9600                             ARG                     'C6 H14 N4 O2'          Arginine
REMARK 9600                             ASN                     'C4 H8 N2 O3'           Asparagine
REMARK 9600                             CYS                     'C3 H7 N1 O2 S1'        Cysteine
REMARK 9600                             GLN                     'C5 H10 N2 O3'          Glutamine
REMARK 9600                             GLU                     'C5 H9 N1 O4'           'Glutamic acid'
REMARK 9600                             GLY                     'C2 H5 N1 O2'           Glycine
REMARK 9600                             HIS                     'C6 H9 N3 O2'           Histidine
REMARK 9600                             ILE                     'C6 H13 N1 O2'          Isoleucine
REMARK 9600                             LEU                     'C6 H13 N1 O2'          Leucine
REMARK 9600                             LYS                     'C6 H14 N2 O2'          Lysine
REMARK 9600                             PHE                     'C9 H11 N1 O2'          Phenylalanine
REMARK 9600                             PRO                     'C5 H9 N1 O2'           Proline
REMARK 9600                             SER                     'C3 H7 N1 O3'           Serine
REMARK 9600                             THR                     'C4 H9 N1 O3'           Threonine
REMARK 9600                             TYR                     'C9 H11 N1 O3'          Tyrosine
REMARK 9600                             VAL           'C5 H11 N1 O2'          Valine
REMARK 9600
REMARK 9600
REMARK 9600
REMARK 9600           ######################
REMARK 9600           #                    #
REMARK 9600           # ATOM_SITES         #
REMARK 9600           #                    #
REMARK 9600           ######################
REMARK 9600
REMARK 9600
REMARK 9600
REMARK 9600
REMARK 9600
REMARK 9600
REMARK 9600                   loop_
REMARK 9600               _database_pdb_matrix.entry_id
REMARK 9600                                           4INS
REMARK 9600
REMARK 9600                   loop_
REMARK 9600               _atom_sites.entry_id
REMARK 9600               _atom_sites.cartn_transform_axes
REMARK 9600                                           4INS
REMARK 9600                                                   'See _atom_sites.fract_transf_matrix[i][j]'
REMARK 9600
REMARK 9600                   loop_
REMARK 9600               _struct_ncs_oper.id
REMARK 9600               _struct_ncs_oper.code
REMARK 9600               _struct_ncs_oper.matrix[1][1]
REMARK 9600               _struct_ncs_oper.matrix[1][2]
REMARK 9600               _struct_ncs_oper.matrix[1][3]
REMARK 9600               _struct_ncs_oper.vector[1]
REMARK 9600               _struct_ncs_oper.matrix[2][1]
REMARK 9600               _struct_ncs_oper.matrix[2][2]
REMARK 9600               _struct_ncs_oper.matrix[2][3]
REMARK 9600               _struct_ncs_oper.vector[2]
REMARK 9600               _struct_ncs_oper.matrix[3][1]
REMARK 9600               _struct_ncs_oper.matrix[3][2]
REMARK 9600               _struct_ncs_oper.matrix[3][3]
REMARK 9600               _struct_ncs_oper.vector[3]
REMARK 9600             1    given
REMARK 9600            -0.878620  -0.476960   0.023050    0.00000
REMARK 9600            -0.477430   0.878370  -0.022860    0.00000
REMARK 9600            -0.009350  -0.031090  -0.999470    0.00000
REMARK 9600
REMARK 9600
REMARK 9600
REMARK 9600           ####################
REMARK 9600           #                  #
REMARK 9600           # ATOM_SITES_ALT   #
REMARK 9600           #                  #
REMARK 9600           ####################
REMARK 9600
REMARK 9600
REMARK 9600
REMARK 9600           loop_
REMARK 9600           _atom_sites_alt.id
REMARK 9600           _atom_sites_alt.details
REMARK 9600              B    ?
REMARK 9600
REMARK 9600
REMARK 9600
REMARK 9600           ######################
REMARK 9600           #                    #
REMARK 9600           # ATOM_SITES_FOOTNOTE#
REMARK 9600           #                    #
REMARK 9600           ######################
REMARK 9600
REMARK 9600
REMARK 9600
REMARK 9600           _database_2.database_id                 PDB
REMARK 9600           loop_
REMARK 9600           _database_PDB_rev.num
REMARK 9600           _database_PDB_rev.date
REMARK 9600           _database_PDB_rev.mod_type
REMARK 9600           _database_PDB_rev.status
REMARK 9600           _database_PDB_rev.replaced_by
REMARK 9600           _database_PDB_rev.replaces
REMARK 9600           2                 1993-07-15    1                 .                 .                 .
REMARK 9600           1                 1990-04-15    0                 .                 .                 1I  NS
REMARK 9600
REMARK 9600                   loop_
REMARK 9600               _database_PDB_rev_record.rev_num
REMARK 9600               _database_PDB_rev_record.details
REMARK 9600               _database_PDB_rev_record.type
REMARK 9600              2        4INSA        HEADER
REMARK 9600
REMARK 9600
REMARK 9600
REMARK 9600           ####################
REMARK 9600           #                  #
REMARK 9600           # STRUCT_BIOL      #
REMARK 9600           #                  #
REMARK 9600           ####################
REMARK 9600
REMARK 9600
REMARK 9600
REMARK 9600           loop_
REMARK 9600           _struct_biol.id
REMARK 9600                                           A
REMARK 9600                                           B
REMARK 9600                                           C
REMARK 9600                                           D
REMARK 9600                   loop_
REMARK 9600               _struct_biol_gen.biol_id
REMARK 9600               _struct_biol_gen.asym_id
REMARK 9600               _struct_biol_gen.symmetry
REMARK 9600               _struct_biol_gen.details
REMARK 9600            4INS      B   1_555   .
REMARK 9600            4INS      C   1_555   .
REMARK 9600            4INS      D   1_555   .
REMARK 9600            4INS     ZN   1_555   .
REMARK 9600            4INS    HOH   1_555   .
REMARK 9600               A      A   1_555   .
REMARK 9600               B      B   1_555   .
REMARK 9600               C      C   1_555   .
REMARK 9600               D      D   1_555   .
REMARK 9600
REMARK 9600
REMARK 9600
REMARK 9600           ##############################
REMARK 9600           #                            #
REMARK 9600           # STRUCT_CONN_TYPE           #
REMARK 9600           #                            #
REMARK 9600           ##############################
REMARK 9600
REMARK 9600
REMARK 9600
REMARK 9600           loop_
REMARK 9600           _struct_conn_type.id
REMARK 9600           _struct_conn_type.criteria
REMARK 9600           _struct_conn_type.reference
REMARK 9600           saltbr  'salt bridge from PDB entry'       ?
REMARK 9600           hydrog  'hydrogen bond from PDB entry'     ?
REMARK 9600           disulf  'disulfide bridge from PDB entry'  ?
REMARK 9600
REMARK 9600
REMARK 9600
REMARK 9600           ##############################
REMARK 9600           #                            #
REMARK 9600           # STRUCT_CONN                #
REMARK 9600           #                            #
REMARK 9600           ##############################
REMARK 9600
REMARK 9600
REMARK 9600
REMARK 9600           loop_
REMARK 9600           _struct_conn.id
REMARK 9600           _struct_conn.conn_type_id
REMARK 9600           _struct_conn.ptnr1_label_comp_id
REMARK 9600           _struct_conn.ptnr1_label_asym_id
REMARK 9600           _struct_conn.ptnr1_auth_seq_id
REMARK 9600           _struct_conn.ptnr1_label_atom_id
REMARK 9600           _struct_conn.ptnr1_label_alt_id
REMARK 9600           _struct_conn.ptnr1_role
REMARK 9600           _struct_conn.ptnr1_symmetry
REMARK 9600           _struct_conn.ptnr2_label_comp_id
REMARK 9600           _struct_conn.ptnr2_label_asym_id
REMARK 9600           _struct_conn.ptnr2_auth_seq_id
REMARK 9600           _struct_conn.ptnr2_label_atom_id
REMARK 9600           _struct_conn.ptnr2_label_alt_id
REMARK 9600           _struct_conn.ptnr2_role
REMARK 9600           _struct_conn.ptnr2_symmetry
REMARK 9600           _struct_conn.pdb2cif_ptnr1_atom_site_id                 #< not in dictionary
REMARK 9600           _struct_conn.ptnr1_label_seq_id
REMARK 9600           _struct_conn.pdb2cif_ptnr2_atom_site_id                 #< not in dictionary
REMARK 9600           _struct_conn.ptnr2_label_seq_id
REMARK 9600                2 disulf CYS A    6   SG  . .    .    CYS A   11   SG
REMARK 9600                                                  . .    .
REMARK 9600                 43               6           76              11
REMARK 9600                3      . CYS A    7   CB  . .    .    CYS A    7   SG
REMARK 9600                                                  . .    .
REMARK 9600                 48               7           49               7
REMARK 9600                4 disulf CYS A    7   SG  . .    .    CYS B    7   SG
REMARK 9600                                                  . .    .
REMARK 9600                 49               7          227              28
REMARK 9600                5      . CYS A   11   CB  . .    .    CYS A   11   SG
REMARK 9600                                                  . .    .
REMARK 9600                 75              11           76              11
REMARK 9600                6      . CYS A   20   CB  . .    .    CYS A   20   SG
REMARK 9600                                                  . .    .
REMARK 9600                153              20          154              20
REMARK 9600                7 disulf CYS A   20   SG  . .    .    CYS B   19   SG
REMARK 9600                                                  . .    .
REMARK 9600                154              20          318              40
REMARK 9600                8      . CYS B    7   CB  . .    .    CYS B    7   SG
REMARK 9600                                                  . .    .
REMARK 9600                226              28          227              28
REMARK 9600                9      . CYS B   19   CB  . .    .    CYS B   19   SG
REMARK 9600                                                  . .    .
REMARK 9600                317              40          318              40
REMARK 9600               10      . CYS C    6   CB  . .    .    CYS C    6   SG
REMARK 9600                                                  . .    .
REMARK 9600                462               6          463               6
REMARK 9600               11 disulf CYS C    6   SG  . .    .    CYS C   11   SG
REMARK 9600                                                  . .    .
REMARK 9600                463               6          496              11
REMARK 9600               12      . CYS C    7   CB  . .    .    CYS C    7   SG
REMARK 9600                                                  . .    .
REMARK 9600                468               7          469               7
REMARK 9600               13 disulf CYS C    7   SG  . .    .    CYS D    7   SG
REMARK 9600                                                  . .    .
REMARK 9600                469               7          643              28
REMARK 9600               14      . CYS C   11   CB  . .    .    CYS C   11   SG
REMARK 9600                                                  . .    .
REMARK 9600                495              11          496              11
REMARK 9600               15      . CYS C   20   CB  . .    .    CYS C   20   SG
REMARK 9600                                                  . .    .
REMARK 9600                573              20          574              20
REMARK 9600               16 disulf CYS C   20   SG  . .    .    CYS D   19   SG
REMARK 9600                                                  . .    .
REMARK 9600                574              20          733              40
REMARK 9600               17      . CYS D    7   CB  . .    .    CYS D    7   SG
REMARK 9600                                                  . .    .
REMARK 9600                642              28          643              28
REMARK 9600               18      . CYS D   19   CB  . .    .    CYS D   19   SG
REMARK 9600                                                  . .    .
REMARK 9600                732              40          733              40
REMARK 9600
REMARK 9600
REMARK 9600
REMARK 9600           ####################
REMARK 9600           #                  #
REMARK 9600           # STRUCT_CONF      #
REMARK 9600           #                  #
REMARK 9600           ####################
REMARK 9600
REMARK 9600
REMARK 9600
REMARK 9600           loop_
REMARK 9600           _struct_conf_type.id
REMARK 9600           _struct_conf_type.criteria
REMARK 9600           _struct_conf_type.reference
REMARK 9600            HELX_RH_3T_P      'From PDB'   .
REMARK 9600            TURN_P      'From PDB'   .
REMARK 9600
REMARK 9600           loop_
REMARK 9600           _struct_conf.id
REMARK 9600           _struct_conf.conf_type_id
REMARK 9600           _struct_conf.beg_label_comp_id
REMARK 9600           _struct_conf.beg_label_asym_id
REMARK 9600           _struct_conf.beg_auth_seq_id
REMARK 9600           _struct_conf.end_label_comp_id
REMARK 9600           _struct_conf.end_label_asym_id
REMARK 9600           _struct_conf.end_auth_seq_id
REMARK 9600           _struct_conf.details
REMARK 9600           _struct_conf.beg_label_seq_id
REMARK 9600           _struct_conf.end_label_seq_id
REMARK 9600           helix_A12 HELX_RH_3T_P SER A   12  GLU A   17
REMARK 9600                                     'CNTCTS MOSTLY GT 3A,NOT IDEAL'
REMARK 9600                                          12          17
REMARK 9600           helix_B11 HELX_RH_AL_P SER B    9  GLY B   20
REMARK 9600                                     'CYS 67 GLY 68, 3(10) CONTACTS'
REMARK 9600                                          30          41
REMARK 9600           helix_A21 HELX_RH_AL_P GLY C    1  ILE C   10
REMARK 9600                                     'NOT IDEAL ALPH,SOME PI CNTCTS'
REMARK 9600                                           1          10
REMARK 9600           helix_A22 HELX_RH_3T_P SER C   12  GLU C   17
REMARK 9600                                     'CNTCTS MOSTLY GT 3A,NOT IDEAL'
REMARK 9600                                          12          17
REMARK 9600           helix_B21 HELX_RH_AL_P SER D    9  GLY D   20
REMARK 9600                                     'CYS 67,GLY 68, 3(10) CONTACTS'
REMARK 9600                                          30          41
REMARK 9600           turn_1B1  TURN_P       CYS B   19  ARG B   22  ' '
REMARK 9600                                          40          43
REMARK 9600           turn_1B2  TURN_P       GLY B   20  GLY B   23  ' '
REMARK 9600                                          41          44
REMARK 9600           turn_2B1  TURN_P       CYS D   19  ARG D   22  ' '
REMARK 9600                                          40          43
REMARK 9600           turn_2B2  TURN_P       GLY D   20  GLY D   23  ' '
REMARK 9600                                          41          44
REMARK 9600
REMARK 9600
REMARK 9600
REMARK 9600           ####################
REMARK 9600           #                  #
REMARK 9600           # STRUCT_SITE      #
REMARK 9600           #                  #
REMARK 9600           ####################
REMARK 9600
REMARK 9600
REMARK 9600
REMARK 9600           loop_
REMARK 9600           _struct_site.id
REMARK 9600           _struct_site.details
REMARK 9600             D2  ?
REMARK 9600             H1  ?
REMARK 9600             H2  ?
REMARK 9600            SI1  ?
REMARK 9600            SI2  ?
REMARK 9600
REMARK 9600           loop_
REMARK 9600           _struct_site_gen.id
REMARK 9600           _struct_site_gen.site_id
REMARK 9600           _struct_site_gen.label_comp_id
REMARK 9600           _struct_site_gen.label_asym_id
REMARK 9600           _struct_site_gen.auth_seq_id
REMARK 9600           _struct_site_gen.label_seq_id
REMARK 9600           _struct_site_gen.label_alt_id
REMARK 9600           _struct_site_gen.symmetry
REMARK 9600           _struct_site_gen.details
REMARK 9600             2  D1 TYR B   16      37 . 1_555 .
REMARK 9600             3  D1 PHE B   24      45 . 1_555 .
REMARK 9600             4  D1 PHE B   25      46 . 1_555 .
REMARK 9600             5  D1 TYR B   26      47 . 1_555 .
REMARK 9600             6  D2 VAL D   12      33 . 1_555 .
REMARK 9600             7  D2 TYR D   16      37 . 1_555 .
REMARK 9600             8  D2 PHE D   24      45 . 1_555 .
REMARK 9600             9  D2 PHE D   25      46 . 1_555 .
REMARK 9600            10  D2 TYR D   26      47 . 1_555 .
REMARK 9600            11  H1 LEU A   13      13 . 1_555 .
REMARK 9600            12  H1 TYR A   14      14 . 1_555 .
REMARK 9600            13  H1 PHE B    1      22 . 1_555 .
REMARK 9600            14  H1 GLU B   13      34 . 1_555 .
REMARK 9600            15  H1 ALA B   14      35 . 1_555 .
REMARK 9600            16  H1 LEU B   17      38 . 1_555 .
REMARK 9600            17  H1 VAL B   18      39 . 1_555 .
REMARK 9600            18  H2 LEU C   13      13 . 1_555 .
REMARK 9600            19  H2 TYR C   14      14 . 1_555 .
REMARK 9600            20  H2 PHE D    1      22 . 1_555 .
REMARK 9600            21  H2 GLU D   13      34 . 1_555 .
REMARK 9600            22  H2 ALA D   14      35 . 1_555 .
REMARK 9600            23  H2 LEU D   17      38 . 1_555 .
REMARK 9600            24  H2 VAL D   18      39 . 1_555 .
REMARK 9600            25 SI1 GLY A    1       1 . 1_555 .
REMARK 9600            26 SI1 GLU A    4       4 . 1_555 .
REMARK 9600            27 SI1 GLN A    5       5 . 1_555 .
REMARK 9600            28 SI1 CYS A    7       7 . 1_555 .
REMARK 9600            29 SI1 TYR A   19      19 . 1_555 .
REMARK 9600            30 SI1 ASN A   21      21 . 1_555 .
REMARK 9600            31 SI1 CYS B    7      28 . 1_555 .
REMARK 9600            32 SI2 GLY C    1       1 . 1_555 .
REMARK 9600            33 SI2 GLU C    4       4 . 1_555 .
REMARK 9600            34 SI2 GLN C    5       5 . 1_555 .
REMARK 9600            35 SI2 CYS C    7       7 . 1_555 .
REMARK 9600            36 SI2 TYR C   19      19 . 1_555 .
REMARK 9600            37 SI2 ASN C   21      21 . 1_555 .
REMARK 9600            38 SI2 CYS D    7      28 . 1_555 .
REMARK 9600
REMARK 9600
REMARK 9600
REMARK 9600           ################
REMARK 9600           #              #
REMARK 9600           # STRUCT_SHEET #
REMARK 9600           #              #
REMARK 9600           ################
REMARK 9600
REMARK 9600           loop_
REMARK 9600           _struct_sheet.id
REMARK 9600           _struct_sheet.number_strands
REMARK 9600             B     2
REMARK 9600
REMARK 9600           loop_
REMARK 9600           _struct_sheet_hbond.sheet_id
REMARK 9600           _struct_sheet_hbond.range_id_1
REMARK 9600           _struct_sheet_hbond.range_id_2
REMARK 9600           _struct_sheet_hbond.range_1_beg_auth_seq_id
REMARK 9600           _struct_sheet_hbond.range_1_beg_label_atom_id
REMARK 9600           _struct_sheet_hbond.range_2_beg_auth_seq_id
REMARK 9600           _struct_sheet_hbond.range_2_beg_label_atom_id
REMARK 9600           _struct_sheet_hbond.range_1_end_auth_seq_id
REMARK 9600           _struct_sheet_hbond.range_1_end_label_atom_id
REMARK 9600           _struct_sheet_hbond.range_2_end_auth_seq_id
REMARK 9600           _struct_sheet_hbond.range_2_end_label_atom_id
REMARK 9600           _struct_sheet_hbond.range_1_beg_label_seq_id
REMARK 9600           _struct_sheet_hbond.range_2_beg_label_seq_id
REMARK 9600           _struct_sheet_hbond.range_1_end_label_seq_id
REMARK 9600           _struct_sheet_hbond.range_2_end_label_seq_id
REMARK 9600             B     1_B     2_B   26   O     24   N     26   O     24
REMARK 9600                                                  N
REMARK 9600                                 47         45         47         45
REMARK 9600
REMARK 9600           loop_
REMARK 9600           _struct_sheet_order.sheet_id
REMARK 9600           _struct_sheet_order.range_id_1
REMARK 9600           _struct_sheet_order.range_id_2
REMARK 9600           _struct_sheet_order.offset
REMARK 9600           _struct_sheet_order.sense
REMARK 9600             B     1_B     2_B  1 anti-parallel
REMARK 9600
REMARK 9600           loop_
REMARK 9600           _struct_sheet_range.sheet_id
REMARK 9600           _struct_sheet_range.id
REMARK 9600           _struct_sheet_range.beg_label_comp_id
REMARK 9600           _struct_sheet_range.beg_label_asym_id
REMARK 9600           _struct_sheet_range.beg_auth_seq_id
REMARK 9600           _struct_sheet_range.end_label_comp_id
REMARK 9600           _struct_sheet_range.end_label_asym_id
REMARK 9600           _struct_sheet_range.end_auth_seq_id
REMARK 9600           _struct_sheet_range.beg_label_seq_id
REMARK 9600           _struct_sheet_range.end_label_seq_id
REMARK 9600             B     2_B PHE D   24  TYR D   26
REMARK 9600                               45          47
REMARK 9600
REMARK 9600           ##########################
REMARK 9600           #                        #
REMARK 9600           # PDBX_POLY_SEQ_SCHEME   #
REMARK 9600           #                        #
REMARK 9600           ##########################
REMARK 9600
REMARK 9600           loop_
REMARK 9600           _pdbx_poly_seq_scheme.asym_id
REMARK 9600           _pdbx_poly_seq_scheme.entity_id
REMARK 9600           _pdbx_poly_seq_scheme.seq_id
REMARK 9600           _pdbx_poly_seq_scheme.mon_id
REMARK 9600           _pdbx_poly_seq_scheme.auth_num                          #< not in dictionary
REMARK 9600           _pdbx_poly_seq_scheme.pdb_strand_id
REMARK 9600            A     1    2 ILE    2  .
REMARK 9600            A     1    3 VAL    3  .
REMARK 9600            A     1    4 GLU    4  .
REMARK 9600            A     1    5 GLN    5  .
REMARK 9600            A     1    6 CYS    6  .
REMARK 9600            A     1    7 CYS    7  .
REMARK 9600            A     1    8 THR    8  .
REMARK 9600            A     1    9 SER    9  .
REMARK 9600            A     1   10 ILE   10  .
REMARK 9600            A     1   11 CYS   11  .
REMARK 9600            A     1   12 SER   12  .
REMARK 9600            A     1   13 LEU   13  .
REMARK 9600            A     1   14 TYR   14  .
REMARK 9600            A     1   15 GLN   15  .
REMARK 9600            A     1   16 LEU   16  .
REMARK 9600            A     1   17 GLU   17  .
REMARK 9600            A     1   18 ASN   18  .
REMARK 9600            A     1   19 TYR   19  .
REMARK 9600            A     1   20 CYS   20  .
REMARK 9600            A     1   21 ASN   21  .
REMARK 9600            B     2   22 PHE    1  .
REMARK 9600            B     2   23 VAL    2  .
REMARK 9600            B     2   24 ASN    3  1_B
REMARK 9600            B     2   25 GLN    4  1_B
REMARK 9600            B     2   26 HIS    5  1_B
REMARK 9600            B     2   27 LEU    6  .
REMARK 9600            B     2   28 CYS    7  .
REMARK 9600            B     2   29 GLY    8  .
REMARK 9600            B     2   30 SER    9  .
REMARK 9600            B     2   31 HIS   10  .
REMARK 9600            B     2   32 LEU   11  .
REMARK 9600            B     2   33 VAL   12  .
REMARK 9600            B     2   34 GLU   13  .
REMARK 9600            B     2   35 ALA   14  .
REMARK 9600            B     2   36 LEU   15  .
REMARK 9600            B     2   37 TYR   16  .
REMARK 9600            B     2   38 LEU   17  .
REMARK 9600            B     2   39 VAL   18  .
REMARK 9600            B     2   40 CYS   19  .
REMARK 9600            B     2   41 GLY   20  .
REMARK 9600            B     2   42 GLU   21  .
REMARK 9600            B     2   43 ARG   22  .
REMARK 9600            B     2   44 GLY   23  .
REMARK 9600            B     2   45 PHE   24  .
REMARK 9600            B     2   46 PHE   25  .
REMARK 9600            B     2   47 TYR   26  .
REMARK 9600            B     2   48 THR   27  .
REMARK 9600            B     2   49 PRO   28  .
REMARK 9600            B     2   50 LYS   29  .
REMARK 9600            B     2   51 ALA   30  .
REMARK 9600            C     1    1 GLY    1  .
REMARK 9600            C     1    2 ILE    2  .
REMARK 9600            C     1    3 VAL    3  .
REMARK 9600            C     1    4 GLU    4  .
REMARK 9600            C     1    5 GLN    5  .
REMARK 9600            C     1    6 CYS    6  .
REMARK 9600            C     1    7 CYS    7  .
REMARK 9600            C     1    8 THR    8  .
REMARK 9600            C     1    9 SER    9  .
REMARK 9600            C     1   10 ILE   10  .
REMARK 9600            C     1   11 CYS   11  .
REMARK 9600            C     1   12 SER   12  .
REMARK 9600            C     1   13 LEU   13  .
REMARK 9600            C     1   14 TYR   14  .
REMARK 9600            C     1   15 GLN   15  .
REMARK 9600            C     1   16 LEU   16  .
REMARK 9600            C     1   17 GLU   17  .
REMARK 9600            C     1   18 ASN   18  .
REMARK 9600            C     1   19 TYR   19  .
REMARK 9600            C     1   20 CYS   20  .
REMARK 9600            C     1   21 ASN   21  .
REMARK 9600            D     2   22 PHE    1  .
REMARK 9600            D     2   23 VAL    2  .
REMARK 9600            D     2   24 ASN    3  2_B
REMARK 9600            D     2   25 GLN    4  2_B
REMARK 9600            D     2   26 HIS    5  2_B
REMARK 9600            D     2   27 LEU    6  .
REMARK 9600            D     2   28 CYS    7  .
REMARK 9600            D     2   29 GLY    8  .
REMARK 9600            D     2   30 SER    9  .
REMARK 9600            D     2   31 HIS   10  .
REMARK 9600            D     2   32 LEU   11  .
REMARK 9600            D     2   33 VAL   12  .
REMARK 9600            D     2   34 GLU   13  .
REMARK 9600            D     2   35 ALA   14  .
REMARK 9600            D     2   36 LEU   15  .
REMARK 9600            D     2   37 TYR   16  .
REMARK 9600            D     2   38 LEU   17  .
REMARK 9600            D     2   39 VAL   18  .
REMARK 9600            D     2   40 CYS   19  .
REMARK 9600            D     2   41 GLY   20  .
REMARK 9600            D     2   42 GLU   21  .
REMARK 9600            D     2   43 ARG   22  .
REMARK 9600            D     2   44 GLY   23  .
REMARK 9600            D     2   45 PHE   24  .
REMARK 9600            D     2   46 PHE   25  .
REMARK 9600            D     2   47 TYR   26  .
REMARK 9600            D     2   48 THR   27  .
REMARK 9600            D     2   49 PRO   28  .
REMARK 9600            D     2   50 LYS   29  .
REMARK 9600            D     2   51 ALA   30  .
REMARK 9600
REMARK 9600
REMARK 9600
REMARK 9600           ########################
REMARK 9600           #                      #
REMARK 9600           # PUBL_MANUSCRIPT_INCL #
REMARK 9600           #                      #
REMARK 9600           ########################
REMARK 9600
REMARK 9600
REMARK 9600
REMARK 9600           loop_
REMARK 9600           _publ_manuscript_incl.entry_id
REMARK 9600           _publ_manuscript_incl.extra_item
REMARK 9600           _publ_manuscript_incl.extra_info
REMARK 9600           _publ_manuscript_incl.extra_defn
REMARK 9600
REMARK 9600              4INS
REMARK 9600             '_struct_conn.pdb2cif_ptnr2_atom_site_id'
REMARK 9600                 '_atom_site.id of partner 2 of structure connection'
REMARK 9600                 no
REMARK 9600
REMARK 9600           ###############################################
REMARK 9600           # This file was converted automatically from  #
REMARK 9600           # PDB format to mmCIF format by the program   #
REMARK 9600           # pdb2cif version 2.4.3            15 Jul 2005 #
REMARK 9600           #                    by                       #
REMARK 9600           #   Phil Bourne, Herbert J. Bernstein and     #
REMARK 9600           #            Frances C. Bernstein             #
REMARK 9600           #                                             #
REMARK 9600           # This work was supported in part by IUCr     #
REMARK 9600           # (for HJB), US NSF, PHS, NIH, NCRR, NIGMS,   #
REMARK 9600           # NLM and DOE (for FCB prior to 1998), and    #
REMARK 9600           # and NSFgrant no. BIR 9310154 (for PEB)      #
REMARK 9600           #                                             #
REMARK 9600           #                                             #
REMARK 9600           # Conversion from PDB format to mmCIF is a    #
REMARK 9600           # complex process.  This file should be       #
REMARK 9600           # reviewed carefully before use.              #
REMARK 9600           #                                             #
REMARK 9600           # Even though the authors of pdb2cif have     #
REMARK 9600           # made a good faith effort to ensure that     #
REMARK 9600           # pdb2cif performs according to its           #
REMARK 9600           # documentation, and we would greatly         #
REMARK 9600           # appreciate hearing of any problems you      #
REMARK 9600           # may encounter, the program pdb2cif and      #
REMARK 9600           # any files created by pdb2cif are provided   #
REMARK 9600           # **AS IS** without any warrantee as to       #
REMARK 9600           # correctness, merchantability or fitness     #
REMARK 9600           # for any particular or general use.          #
REMARK 9600           #                                             #
REMARK 9600           # THE RESPONSIBILITY FOR ANY ADVERSE          #
REMARK 9600           # CONSEQUENCES FROM THE USE OF THE PROGRAM    #
REMARK 9600           # PDB2CIF OR ANY FILE OR FILES CREATED BY IT  #
REMARK 9600           # LIES SOLELY WITH THE USERS OF THE PROGRAM   #
REMARK 9600           # AND FILE OR FILES AND NOT WITH AUTHORS OF   #
REMARK 9600           # PDB2CIF                                     #
REMARK 9600           #                                             #
REMARK 9600           # The program pdb2cif is available from       #
REMARK 9600           # http://www.bernstein-plus-sons.com          #
REMARK 9600           #                      /software/pdb2cif or   #
REMARK 9600           # the IUCr and its mirrors (see               #
REMARK 9600           # http://www.iucr.org/iucr-top/cif            #
REMARK 9600           #                      /software/pdb2cif) or  #
REMARK 9600           # SDSC (see                                   #
REMARK 9600           # http://www.sdsc.edu/pb/pdb2cif/pdb2cif) or  #
REMARK 9600           # NDB and its mirrors (see                    #
REMARK 9600           # http://ndbserver.rutgers.edu/mmcif          #
REMARK 9600           #                      /software/pdb2cif)     #
REMARK 9600           # and the NDB mirror sites                    #
REMARK 9600           #                                             #
REMARK 9600           #    See H. Bernstein, F. Bernstein,          #
REMARK 9600           #    P. E. Bourne CIF Applications. VIII.     #
REMARK 9600           #    pdb2cif: Translating PDB Entries into    #
REMARK 9600           #    mmCIF Format, J. Appl. Cryst., 31,       #
REMARK 9600           #    1998, pp 282-295.                        #
REMARK 9600           #                                             #
REMARK 9600           # Please report problems to:                  #
REMARK 9600           #         pdb2cif@bernstein-plus-sons.com     #
REMARK 9600           #                                             #
REMARK 9600           ###############################################
REMARK 9600
REMARK 9600
REMARK 9600
REMARK 9600           # REMARK records parsed         =    167;
REMARK 9600                           ## specified by PDB
REMARK 9600           # FTNOTE records parsed         =     11;
REMARK 9600                           ## specified by PDB
REMARK 9600           # HET records parsed            =      2;
REMARK 9600                           ## specified by PDB
REMARK 9600           # HELIX records parsed          =      6;
REMARK 9600                           ## specified by PDB
REMARK 9600           # SHEET records parsed          =      2;
REMARK 9600                           ## specified by PDB
REMARK 9600           # TURN records parsed           =      4;
REMARK 9600                           ## specified by PDB
REMARK 9600           # SITE records parsed           =     12;
REMARK 9600                           ## specified by PDB
REMARK 9600           # AT+HET records parsed         =   1181;
REMARK 9600                           ## specified by PDB
REMARK 9600           # TER records parsed            =      4;
REMARK 9600                           ## specified by PDB
REMARK 9600           # CONECT records parsed         =     12;
REMARK 9600                           ## specified by PDB
REMARK 9600           # SEQRES records parsed         =     10;
REMARK 9600                           ## specified by PDB
REMARK 9600           # Total of   1446 records processed from PDB file
REMARK 9600           #=# DATABASE_PDB_REMARK: Only text in col
REMARK 9600                           #umns 12-70 retained
REMARK 9600           #=# STRUCT_NCS_OPER: Domain information needed
REMARK 9600           #=# PUBL_MANUSCRIPT_INCL: Tokens _struct_conn.
REMARK 9600           #=# PUBL_MANUSCRIPT_INCL:   pdb2cif_ptnrn
REMARK 9600                           #_atom_site_id used
SEQRES          1              A       21       GLY       ILE       VAL       GLU       GLN       CYS       CYS       THR       SER
SEQRES          2              A       21       ILE       CYS       SER       LEU       TYR       GLN       LEU       GLU       ASN
SEQRES          3              A       21       TYR       CYS       ASN                                                            
SEQRES          1              C       21       GLY       ILE       VAL       GLU       GLN       CYS       CYS       THR       SER
SEQRES          2              C       21       ILE       CYS       SER       LEU       TYR       GLN       LEU       GLU       ASN
SEQRES          3              C       21       TYR       CYS       ASN                                                            
SEQRES          1              B       30       PHE       VAL       ASN       GLN       HIS       LEU       CYS       GLY       SER
SEQRES          2              B       30       HIS       LEU       VAL       GLU       ALA       LEU       TYR       LEU       VAL
SEQRES          3              B       30       CYS       GLY       GLU       ARG       GLY       PHE       PHE       TYR       THR
SEQRES          4              B       30       PRO       LYS       ALA                                                            
SEQRES          1              D       30       PHE       VAL       ASN       GLN       HIS       LEU       CYS       GLY       SER
SEQRES          2              D       30       HIS       LEU       VAL       GLU       ALA       LEU       TYR       LEU       VAL
SEQRES          3              D       30       CYS       GLY       GLU       ARG       GLY       PHE       PHE       TYR       THR
SEQRES          4              D       30       PRO       LYS       ALA                                                            
FTNOTE          1     THE QUASI-TWO-FOLD SYMMETRY BREAKS DOWN MOST SERIOUSLY AT 
FTNOTE          1   2 RESIDUES 
FTNOTE          1   3    GLY A  1 TO GLN A  5   AND   GLY C  1 TO GLN C  5 
FTNOTE          1   4    HIS B  5               AND   HIS D  5 
FTNOTE          1   5    PHE B 25               AND   PHE D 25 
FTNOTE          2     THE FOLLOWING RESIDUES ARE DISORDERED - GLN B 4, VAL B 12, 
FTNOTE          2   2 GLU B 21, ARG B 22, ARG D 22, LYS D 29. 
FTNOTE          3     SEE REMARK 8. 
CRYST1                    82.50         82.50         34.00      90.0      90.0     120.0     R 3              18
ORIGX1                     1.000000      0.000000      0.000000       0.00000
ORIGX2                     0.000000      1.000000      0.000000       0.00000
ORIGX3                     0.000000      0.000000      1.000000       0.00000
SCALE1                     0.012121      0.006998      0.000000       0.00000
SCALE2                     0.000000      0.013996      0.000000       0.00000
SCALE3                     0.000000      0.000000      0.029412       0.00000
ATOM            1      N                  GLY         A        1      -8.863       16.944       14.289    1.00 21.88     1       N  
ATOM            2      CA                 GLY         A        1      -9.929       17.026       13.244    1.00 22.85     1       C  
ATOM            3      C                  GLY         A        1     -10.051       15.625       12.618    1.00 43.92     1       C  
ATOM            4      O                  GLY         A        1      -9.782       14.728       13.407    1.00 25.22     1       O  
ATOM            5      N                  ILE         A        2     -10.333       15.531       11.332    1.00 26.28     1       N  
ATOM            6      CA                 ILE         A        2     -10.488       14.266       10.600    1.00 20.84     1       C  
ATOM            7      C                  ILE         A        2      -9.367       13.302       10.658    1.00 11.81     1       C  
ATOM            8      O                  ILE         A        2      -9.580       12.092       10.969    1.00 20.31     1       O  
ATOM            9      CB                 ILE         A        2     -10.883       14.493        9.095    1.00 40.00     1       C  
ATOM           10      CG1                ILE         A        2     -11.579       13.146        8.697    1.00 36.74     1       C  
ATOM           11      CG2                ILE         A        2      -9.741       14.794        8.140    1.00 23.02     1       C  
ATOM           12      CD1                ILE         A        2     -12.813       13.031        9.640    1.00 26.69     1       C  
ATOM           13      N                  VAL         A        3      -8.133       13.759       10.483    1.00 16.57     1       N  
ATOM           14      CA                 VAL         A        3      -6.966       12.901       10.576    1.00 15.75     1       C  
ATOM           15      C                  VAL         A        3      -6.892       12.161       11.922    1.00 22.09     1       C  
ATOM           16      O                  VAL         A        3      -6.547       10.990       12.037    1.00 24.52     1       O  
ATOM           17      CB                 VAL         A        3      -5.697       13.708       10.225    1.00 21.34     1       C  
ATOM           18      CG1                VAL         A        3      -4.382       12.960       10.448    1.00 32.48     1       C  
ATOM           19      CG2                VAL         A        3      -5.842       14.209        8.777    1.00 26.35     1       C  
ATOM           20      N                  GLU         A        4      -7.043       13.019       12.935    1.00 16.58     1       N  
ATOM           21      CA                 GLU         A        4      -6.889       12.474       14.295    1.00 15.32     1       C  
ATOM           22      C                  GLU         A        4      -8.004       11.558       14.610    1.00 16.88     1       C  
ATOM           23      O                  GLU         A        4      -7.888       10.474       15.128    1.00 23.30     1       O  
ATOM           24      CB                 GLU         A        4      -6.809       13.691       15.266    1.00 17.11     1       C  
ATOM           25      CG                 GLU         A        4      -5.615       14.565       14.951    1.00 21.45     1       C  
ATOM           26      CD                 GLU         A        4      -5.704       15.457       13.735    1.00 21.59     1       C  
ATOM           27      OE1                GLU         A        4      -6.757       15.959       13.377    1.00 23.43     1       O  
ATOM           28      OE2                GLU         A        4      -4.568       15.569       13.179    1.00 25.36     1       O  
ATOM           29      N                  GLN         A        5      -9.199       12.048       14.356    1.00 15.69     1       N  
ATOM           30      CA                 GLN         A        5     -10.407       11.299       14.630    1.00 12.38     1       C  
ATOM           31      C                  GLN         A        5     -10.431        9.940       13.980    1.00 19.86     1       C  
ATOM           32      O                  GLN         A        5     -10.815        8.931       14.542    1.00 16.83     1       O  
ATOM           33      CB                 GLN         A        5     -11.594       12.130       14.152    1.00 21.13     1       C  
ATOM           34      CG                 GLN         A        5     -12.860       11.374       14.561    1.00 22.06     1       C  
ATOM           35      CD                 GLN         A        5     -13.946       11.901       13.634    1.00 42.02     1       C  
ATOM           36      OE1                GLN         A        5     -13.908       13.027       13.169    1.00 55.10     1       O  
ATOM           37      NE2                GLN         A        5     -14.943       11.030       13.351    1.00 27.27     1       N  
ATOM           38      N                  CYS         A        6     -10.033        9.815       12.695    1.00 13.19             N  
ATOM           39      CA                 CYS         A        6     -10.050        8.518       12.065    1.00 12.63             C  
ATOM           40      C                  CYS         A        6      -9.105        7.520       12.667    1.00  9.95             C  
ATOM           41      O                  CYS         A        6      -9.395        6.288       12.666    1.00 14.22             O  
ATOM           42      CB                 CYS         A        6      -9.660        8.673       10.559    1.00 12.54             C  
ATOM           43      SG                 CYS         A        6     -10.925        9.459        9.579    1.00 13.00             S  
ATOM           44      N                  CYS         A        7      -8.018        7.992       13.171    1.00 10.84             N  
ATOM           45      CA                 CYS         A        7      -6.964        7.186       13.808    1.00 17.02             C  
ATOM           46      C                  CYS         A        7      -7.236        6.948       15.358    1.00 13.71             C  
ATOM           47      O                  CYS         A        7      -7.061        5.782       15.768    1.00 19.28             O  
ATOM           48      CB                 CYS         A        7      -5.578        7.826       13.656    1.00 20.24             C  
ATOM           49      SG                 CYS         A        7      -4.181        6.819       14.134    1.00 13.80             S  
ATOM           50      N                  THR         A        8      -7.655        7.937       16.058    1.00 12.57             N  
ATOM           51      CA                 THR         A        8      -7.862        7.732       17.520    1.00 19.99             C  
ATOM           52      C                  THR         A        8      -9.143        6.997       17.870    1.00 26.34             C  
ATOM           53      O                  THR         A        8      -9.189        6.157       18.795    1.00 25.43             O  
ATOM           54      CB                 THR         A        8      -7.728        9.055       18.386    1.00 20.77             C  
ATOM           55      OG1                THR         A        8      -8.889        9.918       18.117    1.00 26.76             O  
ATOM           56      CG2                THR         A        8      -6.334        9.700       18.196    1.00 26.50             C  
ATOM           57      N                  SER         A        9     -10.170        7.350       17.058    1.00 20.01             N  
ATOM           58      CA                 SER         A        9     -11.509        6.803       17.121    1.00 16.88             C  
ATOM           59      C                  SER         A        9     -11.796        5.981       15.856    1.00 12.70             C  
ATOM           60      O                  SER         A        9     -11.139        5.010       15.473    1.00 17.60             O  
ATOM           61      CB                 SER         A        9     -12.331        8.067       17.439    1.00 19.52             C  
ATOM           62      OG                 SER         A        9     -13.674        7.774       17.650    1.00 32.34             O  
ATOM           63      N                  ILE         A       10     -12.883        6.382       15.159    1.00 15.34             N  
ATOM           64      CA                 ILE         A       10     -13.350        5.723       13.932    1.00 20.23             C  
ATOM           65      C                  ILE         A       10     -13.969        6.902       13.106    1.00 17.50             C  
ATOM           66      O                  ILE         A       10     -14.355        7.922       13.623    1.00 16.60             O  
ATOM           67      CB                 ILE         A       10     -14.366        4.524       14.047    1.00 19.39             C  
ATOM           68      CG1                ILE         A       10     -15.702        4.874       14.742    1.00 22.05             C  
ATOM           69      CG2                ILE         A       10     -13.711        3.300       14.723    1.00 23.30             C  
ATOM           70      CD1                ILE         A       10     -16.702        3.722       15.005    1.00 42.11             C  
ATOM           71      N                  CYS         A       11     -14.080        6.685       11.767    1.00 12.14             N  
ATOM           72      CA                 CYS         A       11     -14.665        7.679       10.880    1.00 11.24             C  
ATOM           73      C                  CYS         A       11     -15.301        6.881        9.766    1.00 12.17             C  
ATOM           74      O                  CYS         A       11     -14.962        5.692        9.528    1.00 21.14             O  
ATOM           75      CB                 CYS         A       11     -13.695        8.702       10.417    1.00 13.03             C  
ATOM           76      SG                 CYS         A       11     -12.375        8.019        9.385    1.00 13.60             S  
ATOM           77      N                  SER         A       12     -16.233        7.557        9.095    1.00 11.37             N  
ATOM           78      CA                 SER         A       12     -16.999        6.978        8.005    1.00  9.91             C  
ATOM           79      C                  SER         A       12     -16.563        7.644        6.726    1.00  7.40             C  
ATOM           80      O                  SER         A       12     -15.967        8.753        6.711    1.00  9.67             O  
ATOM           81      CB                 SER         A       12     -18.516        7.183        8.084    1.00 16.64             C  
ATOM           82      OG                 SER         A       12     -18.869        8.543        7.881    1.00 17.14             O  
ATOM           83      N                  LEU         A       13     -16.852        6.914        5.612    1.00 11.35             N  
ATOM           84      CA                 LEU         A       13     -16.530        7.444        4.259    1.00 11.35             C  
ATOM           85      C                  LEU         A       13     -17.317        8.715        4.030    1.00 12.55             C  
ATOM           86      O                  LEU         A       13     -16.835        9.521        3.226    1.00 11.78             O  
ATOM           87      CB                 LEU         A       13     -16.774        6.348        3.232    1.00 11.66             C  
ATOM           88      CG                 LEU         A       13     -15.940        5.046        3.316    1.00 18.12             C  
ATOM           89      CD1                LEU         A       13     -16.050        4.197        2.018    1.00 18.76             C  
ATOM           90      CD2                LEU         A       13     -14.471        5.320        3.537    1.00 17.26             C  
ATOM           91      N                  TYR         A       14     -18.491        8.790        4.629    1.00 10.84             N  
ATOM           92      CA                 TYR         A       14     -19.282       10.035        4.368    1.00 10.75             C  
ATOM           93      C                  TYR         A       14     -18.639       11.228        4.963    1.00 12.81             C  
ATOM           94      O                  TYR         A       14     -18.706       12.298        4.341    1.00 15.11             O  
ATOM           95      CB                 TYR         A       14     -20.746        9.900        4.799    1.00 12.90             C  
ATOM           96      CG                 TYR         A       14     -21.463        8.764        4.079    1.00 18.23             C  
ATOM           97      CD1                TYR         A       14     -22.110        9.123        2.891    1.00 18.95             C  
ATOM           98      CD2                TYR         A       14     -21.461        7.440        4.475    1.00 15.42             C  
ATOM           99      CE1                TYR         A       14     -22.767        8.167        2.086    1.00 18.15             C  
ATOM          100      CE2                TYR         A       14     -22.118        6.436        3.676    1.00 14.31             C  
ATOM          101      CZ                 TYR         A       14     -22.738        6.856        2.556    1.00 15.47             C  
ATOM          102      OH                 TYR         A       14     -23.436        5.926        1.716    1.00 24.86             O  
ATOM          103      N                  GLN         A       15     -17.945       11.100        6.091    1.00  9.63             N  
ATOM          104      CA                 GLN         A       15     -17.178       12.138        6.774    1.00  9.40             C  
ATOM          105      C                  GLN         A       15     -16.012       12.543        5.900    1.00 10.52             C  
ATOM          106      O                  GLN         A       15     -15.611       13.717        5.722    1.00 14.25             O  
ATOM          107      CB                 GLN         A       15     -16.774       11.841        8.205    1.00 13.89             C  
ATOM          108      CG                 GLN         A       15     -17.894       11.668        9.206    1.00 17.53             C  
ATOM          109      CD                 GLN         A       15     -17.524       11.056       10.515    1.00 28.21             C  
ATOM          110      OE1                GLN         A       15     -16.865       10.027       10.598    1.00 20.14             O  
ATOM          111      NE2                GLN         A       15     -17.994       11.650       11.624    1.00 30.25             N  
ATOM          112      N                  LEU         A       16     -15.352       11.525        5.325    1.00 12.99             N  
ATOM          113      CA                 LEU         A       16     -14.185       11.826        4.470    1.00 11.19             C  
ATOM          114      C                  LEU         A       16     -14.605       12.634        3.249    1.00 15.54             C  
ATOM          115      O                  LEU         A       16     -13.767       13.398        2.745    1.00 16.01             O  
ATOM          116      CB                 LEU         A       16     -13.588       10.521        4.060    1.00 12.67             C  
ATOM          117      CG                 LEU         A       16     -12.954        9.717        5.182    1.00 13.07             C  
ATOM          118      CD1                LEU         A       16     -12.115        8.571        4.602    1.00 16.61             C  
ATOM          119      CD2                LEU         A       16     -12.041       10.559        6.028    1.00 16.50             C  
ATOM          120      N                  GLU         A       17     -15.779       12.420        2.759    1.00 17.50             N  
ATOM          121      CA                 GLU         A       17     -16.223       13.179        1.589    1.00 17.72             C  
ATOM          122      C                  GLU         A       17     -16.171       14.693        1.811    1.00 19.21             C  
ATOM          123      O                  GLU         A       17     -16.118       15.466        0.803    1.00 18.48             O  
ATOM          124      CB                 GLU         A       17     -17.645       12.862        1.215    1.00 17.38             C  
ATOM          125      CG                 GLU         A       17     -17.885       11.629        0.360    1.00 27.97             C  
ATOM          126      CD                 GLU         A       17     -19.225       11.667       -0.391    1.00 26.70             C  
ATOM          127      OE1                GLU         A       17     -20.201       11.466        0.276    1.00 29.93             O  
ATOM          128      OE2                GLU         A       17     -19.127       11.873       -1.643    1.00 34.66             O  
ATOM          129      N                  ASN         A       18     -16.094       15.074        3.104    1.00 15.10             N  
ATOM          130      CA                 ASN         A       18     -16.029       16.534        3.332    1.00 18.85             C  
ATOM          131      C                  ASN         A       18     -14.703       17.131        2.954    1.00 18.46             C  
ATOM          132      O                  ASN         A       18     -14.545       18.377        2.834    1.00 19.68             O  
ATOM          133      CB                 ASN         A       18     -16.489       16.934        4.738    1.00 20.66             C  
ATOM          134      CG                 ASN         A       18     -17.868       16.338        5.142    1.00 29.79             C  
ATOM          135      OD1                ASN         A       18     -18.813       16.053        4.382    1.00 34.48             O  
ATOM          136      ND2                ASN         A       18     -17.991       16.168        6.452    1.00 36.00             N  
ATOM          137      N                  TYR         A       19     -13.697       16.327        2.738    1.00 15.68             N  
ATOM          138      CA                 TYR         A       19     -12.358       16.724        2.380    1.00 14.19             C  
ATOM          139      C                  TYR         A       19     -12.154       16.695        0.899    1.00 13.20             C  
ATOM          140      O                  TYR         A       19     -11.010       17.038        0.480    1.00 16.12             O  
ATOM          141      CB                 TYR         A       19     -11.364       15.840        3.178    1.00 14.35             C  
ATOM          142      CG                 TYR         A       19     -11.586       16.223        4.634    1.00 21.24             C  
ATOM          143      CD1                TYR         A       19     -10.853       17.300        5.129    1.00 26.61             C  
ATOM          144      CD2                TYR         A       19     -12.562       15.703        5.445    1.00 19.21             C  
ATOM          145      CE1                TYR         A       19     -11.084       17.801        6.393    1.00 27.80             C  
ATOM          146      CE2                TYR         A       19     -12.833       16.207        6.714    1.00 23.98             C  
ATOM          147      CZ                 TYR         A       19     -12.081       17.267        7.187    1.00 34.08             C  
ATOM          148      OH                 TYR         A       19     -12.227       17.849        8.400    1.00 37.96             O  
ATOM          149      N                  CYS         A       20     -13.057       16.313        0.077    1.00 13.05             N  
ATOM          150      CA                 CYS         A       20     -12.838       16.309       -1.389    1.00 18.69             C  
ATOM          151      C                  CYS         A       20     -12.984       17.799       -1.802    1.00 19.09             C  
ATOM          152      O                  CYS         A       20     -13.588       18.579       -1.084    1.00 19.31             O  
ATOM          153      CB                 CYS         A       20     -13.850       15.490       -2.157    1.00 15.99             C  
ATOM          154      SG                 CYS         A       20     -13.923       13.761       -1.584    1.00 12.90             S  
ATOM          155      N                  ASN         A       21     -12.380       18.063       -2.909    1.00 17.63             N  
ATOM          156      CA                 ASN         A       21     -12.404       19.399       -3.608    1.00 25.23             C  
ATOM          157      C                  ASN         A       21     -13.642       19.696       -4.447    1.00 34.82             C  
ATOM          158      O                  ASN         A       21     -14.146       18.703       -4.956    1.00 31.24             O  
ATOM          159      CB                 ASN         A       21     -11.228       19.392       -4.521    1.00 19.06             C  
ATOM          160      CG                 ASN         A       21     -10.020       20.283       -4.456    1.00 40.71             C  
ATOM          161      OD1                ASN         A       21     -10.067       21.380       -5.083    1.00 68.22             O  
ATOM          162      ND2                ASN         A       21      -9.004       19.667       -3.808    1.00 39.69             N  
ATOM          163      OXT                ASN         A       21     -13.881       20.890       -4.604    1.00 41.83             O  
ATOM          165      N                  PHE         B        1     -21.768        1.132        3.577    1.00 25.87             N  
ATOM          166      CA                 PHE         B        1     -20.374        1.368        4.053    1.00 24.30             C  
ATOM          167      C                  PHE         B        1     -20.341        1.145        5.585    1.00 39.74             C  
ATOM          168      O                  PHE         B        1     -21.423        1.141        6.173    1.00 38.10             O  
ATOM          169      CB                 PHE         B        1     -19.806        2.718        3.624    1.00 22.51             C  
ATOM          170      CG                 PHE         B        1     -19.924        2.916        2.131    1.00 16.52             C  
ATOM          171      CD1                PHE         B        1     -20.067        4.204        1.618    1.00 35.58             C  
ATOM          172      CD2                PHE         B        1     -19.709        1.873        1.262    1.00 20.86             C  
ATOM          173      CE1                PHE         B        1     -20.093        4.444        0.243    1.00 52.66             C  
ATOM          174      CE2                PHE         B        1     -19.824        2.067       -0.123    1.00 51.46             C  
ATOM          175      CZ                 PHE         B        1     -20.011        3.332       -0.631    1.00 42.63             C  
ATOM          176      N                  VAL         B        2     -19.104        0.899        6.027    1.00 21.12             N  
ATOM          177      CA                 VAL         B        2     -18.754        0.598        7.406    1.00 36.74             C  
ATOM          178      C                  VAL         B        2     -17.780        1.656        7.965    1.00 23.52             C  
ATOM          179      O                  VAL         B        2     -17.104        2.328        7.197    1.00 19.56             O  
ATOM          180      CB                 VAL         B        2     -18.048       -0.765        7.638    1.00 30.58             C  
ATOM          181      CG1                VAL         B        2     -18.993       -1.953        7.609    1.00 25.73             C  
ATOM          182      CG2                VAL         B        2     -16.776       -0.916        6.799    1.00 22.31             C  
ATOM          183      N                  ASN         B        3     -17.741        1.753        9.278    1.00 13.38             N  
ATOM          184      CA                 ASN         B        3     -16.872        2.691        9.950    1.00 13.94             C  
ATOM          185      C                  ASN         B        3     -15.457        2.100        9.881    1.00 15.03             C  
ATOM          186      O                  ASN         B        3     -15.312        0.857        9.926    1.00 24.85             O  
ATOM          187      CB                 ASN         B        3     -17.272        3.010       11.382    1.00 25.01             C  
ATOM          188      CG                 ASN         B        3     -18.513        3.844       11.511    1.00 49.04             C  
ATOM          189      OD1                ASN         B        3     -18.658        4.774       10.724    1.00 34.50             O  
ATOM          190      ND2                ASN         B        3     -19.333        3.415       12.473    1.00 35.00             N  
ATOM          191      N                  GLN         B        4     -14.509        3.031        9.767    1.00 12.52     2       N  
ATOM          192      CA                 GLN         B        4     -13.137        2.542        9.571    1.00 22.69     2       C  
ATOM          193      C                  GLN         B        4     -12.213        3.224       10.580    1.00 13.29     2       C  
ATOM          194      O                  GLN         B        4     -12.347        4.333       11.118    1.00 20.53     2       O  
ATOM          195      CB                 GLN         B        4     -12.666        2.760        8.116    1.00 39.18     2       C  
ATOM          196      CG       A         GLN         B        4     -13.007        1.731        7.035    0.60 11.45     2       C  
ATOM          197      CG       B         GLN         B        4     -12.978        1.763        6.996    0.40 37.30     2       C  
ATOM          198      CD       A         GLN         B        4     -12.270        0.520        6.830    0.60 12.42     2       C  
ATOM          199      CD       B         GLN         B        4     -14.070        2.781        6.746    0.40 32.97     2       C  
ATOM          200      OE1      A         GLN         B        4     -12.812       -0.612        6.494    0.60 17.67     2       O  
ATOM          201      OE1      B         GLN         B        4     -14.059        3.957        7.112    0.40 40.00     2       O  
ATOM          202      NE2      A         GLN         B        4     -10.898        0.624        6.949    0.60 28.94     2       N  
ATOM          203      NE2      B         GLN         B        4     -15.108        2.179        6.165    0.40 35.67     2       N  
ATOM          204      N                  HIS         B        5     -11.158        2.442       10.837    1.00 13.02     1       N  
ATOM          205      CA                 HIS         B        5     -10.083        3.000       11.779    1.00 17.05     1       C  
ATOM          206      C                  HIS         B        5      -8.855        3.149       10.899    1.00 10.95     1       C  
ATOM          207      O                  HIS         B        5      -8.284        2.166       10.380    1.00 17.14     1       O  
ATOM          208      CB                 HIS         B        5      -9.982        1.956       12.877    1.00 22.24     1       C  
ATOM          209      CG                 HIS         B        5      -8.934        2.400       13.860    1.00 25.74     1       C  
ATOM          210      ND1                HIS         B        5      -8.072        1.535       14.436    1.00 35.32     1       N  
ATOM          211      CD2                HIS         B        5      -8.637        3.596       14.329    1.00 28.02     1       C  
ATOM          212      CE1                HIS         B        5      -7.275        2.240       15.211    1.00 28.73     1       C  
ATOM          213      NE2                HIS         B        5      -7.571        3.509       15.150    1.00 30.21     1       N  
ATOM          214      N                  LEU         B        6      -8.529        4.400       10.604    1.00 11.30             N  
ATOM          215      CA                 LEU         B        6      -7.468        4.709        9.611    1.00 11.13             C  
ATOM          216      C                  LEU         B        6      -6.399        5.604       10.158    1.00 11.03             C  
ATOM          217      O                  LEU         B        6      -6.695        6.779       10.484    1.00 13.66             O  
ATOM          218      CB                 LEU         B        6      -8.231        5.398        8.411    1.00 14.13             C  
ATOM          219      CG                 LEU         B        6      -9.251        4.634        7.563    1.00 13.39             C  
ATOM          220      CD1                LEU         B        6     -10.017        5.598        6.671    1.00 14.70             C  
ATOM          221      CD2                LEU         B        6      -8.620        3.517        6.767    1.00 18.25             C  
ATOM          222      N                  CYS         B        7      -5.180        5.069       10.115    1.00 10.06             N  
ATOM          223      CA                 CYS         B        7      -4.058        5.835       10.569    1.00 10.70             C  
ATOM          224      C                  CYS         B        7      -3.033        5.982        9.484    1.00 13.26             C  
ATOM          225      O                  CYS         B        7      -2.955        5.198        8.573    1.00 19.10             O  
ATOM          226      CB                 CYS         B        7      -3.434        5.105       11.762    1.00 15.88             C  
ATOM          227      SG                 CYS         B        7      -4.523        5.099       13.246    1.00 16.40             S  
ATOM          228      N                  GLY         B        8      -2.181        6.993        9.540    1.00 12.37             N  
ATOM          229      CA                 GLY         B        8      -1.070        7.261        8.632    1.00 12.72             C  
ATOM          230      C                  GLY         B        8      -1.465        7.317        7.204    1.00 13.24             C  
ATOM          231      O                  GLY         B        8      -2.470        7.884        6.744    1.00 11.92             O  
ATOM          232      N                  SER         B        9      -0.609        6.582        6.429    1.00 11.74             N  
ATOM          233      CA                 SER         B        9      -0.863        6.544        4.980    1.00 15.89             C  
ATOM          234      C                  SER         B        9      -2.183        5.870        4.578    1.00  9.73             C  
ATOM          235      O                  SER         B        9      -2.649        6.111        3.528    1.00 10.43             O  
ATOM          236      CB                 SER         B        9       0.309        5.921        4.206    1.00 17.74             C  
ATOM          237      OG                 SER         B        9       0.534        4.626        4.735    1.00 17.37             O  
ATOM          238      N                  HIS         B       10      -2.721        5.100        5.451    1.00 10.19             N  
ATOM          239      CA                 HIS         B       10      -3.940        4.379        5.188    1.00  7.66             C  
ATOM          240      C                  HIS         B       10      -5.081        5.431        5.075    1.00 10.17             C  
ATOM          241      O                  HIS         B       10      -6.021        5.163        4.291    1.00 10.92             O  
ATOM          242      CB                 HIS         B       10      -4.234        3.316        6.228    1.00  9.55             C  
ATOM          243      CG                 HIS         B       10      -3.192        2.269        6.364    1.00  9.55             C  
ATOM          244      ND1                HIS         B       10      -3.043        1.310        5.423    1.00 15.86             N  
ATOM          245      CD2                HIS         B       10      -2.289        1.991        7.311    1.00  8.47             C  
ATOM          246      CE1                HIS         B       10      -2.078        0.573        5.774    1.00 10.65             C  
ATOM          247      NE2                HIS         B       10      -1.589        0.939        6.878    1.00  9.41             N  
ATOM          248      N                  LEU         B       11      -5.016        6.497        5.810    1.00  8.93             N  
ATOM          249      CA                 LEU         B       11      -6.071        7.518        5.617    1.00  9.64             C  
ATOM          250      C                  LEU         B       11      -5.967        8.182        4.279    1.00  7.89             C  
ATOM          251      O                  LEU         B       11      -6.969        8.462        3.666    1.00  9.74             O  
ATOM          252      CB                 LEU         B       11      -5.860        8.541        6.740    1.00  6.93             C  
ATOM          253      CG                 LEU         B       11      -6.949        9.607        6.783    1.00 14.50             C  
ATOM          254      CD1                LEU         B       11      -8.376        9.229        6.627    1.00 18.34             C  
ATOM          255      CD2                LEU         B       11      -6.742       10.309        8.115    1.00 20.70             C  
ATOM          256      N                  VAL         B       12      -4.751        8.449        3.799    1.00 10.12     2       N  
ATOM          257      CA                 VAL         B       12      -4.579        9.057        2.495    1.00  8.05     2       C  
ATOM          258      C                  VAL         B       12      -5.050        8.131        1.372    1.00  8.14     2       C  
ATOM          259      O                  VAL         B       12      -5.595        8.653        0.398    1.00 11.63     2       O  
ATOM          260      CB                 VAL         B       12      -3.153        9.538        2.230    1.00 11.54     2       C  
ATOM          261      CG1                VAL         B       12      -2.809       10.670        3.148    1.00 17.75     2       C  
ATOM          262      CG2      A         VAL         B       12      -2.822        9.786        0.799    0.50  4.68     2       C  
ATOM          263      CG2      B         VAL         B       12      -1.963        8.655        2.123    0.50 10.87     2       C  
ATOM          264      N                  GLU         B       13      -4.906        6.880        1.502    1.00  6.12             N  
ATOM          265      CA                 GLU         B       13      -5.432        5.946        0.542    1.00  8.88             C  
ATOM          266      C                  GLU         B       13      -6.966        6.014        0.472    1.00 12.22             C  
ATOM          267      O                  GLU         B       13      -7.578        6.035       -0.614    1.00 11.15             O  
ATOM          268      CB                 GLU         B       13      -4.996        4.506        0.854    1.00 12.65             C  
ATOM          269      CG                 GLU         B       13      -3.497        4.444        0.582    1.00 15.60             C  
ATOM          270      CD                 GLU         B       13      -3.246        3.857       -0.794    1.00 53.85             C  
ATOM          271      OE1                GLU         B       13      -4.238        3.643       -1.500    1.00 33.68             O  
ATOM          272      OE2                GLU         B       13      -2.114        3.611       -1.126    1.00 47.24             O  
ATOM          273      N                  ALA         B       14      -7.659        6.004        1.637    1.00  7.15             N  
ATOM          274      CA                 ALA         B       14      -9.061        6.164        1.719    1.00  7.29             C  
ATOM          275      C                  ALA         B       14      -9.563        7.482        1.051    1.00  6.80             C  
ATOM          276      O                  ALA         B       14     -10.595        7.468        0.346    1.00 11.10             O  
ATOM          277      CB                 ALA         B       14      -9.604        6.039        3.106    1.00 12.06             C  
ATOM          278      N                  LEU         B       15      -8.876        8.580        1.321    1.00  6.72             N  
ATOM          279      CA                 LEU         B       15      -9.224        9.854        0.717    1.00 13.51             C  
ATOM          280      C                  LEU         B       15      -9.111        9.815       -0.829    1.00 14.62             C  
ATOM          281      O                  LEU         B       15      -9.956       10.390       -1.496    1.00 12.32             O  
ATOM          282      CB                 LEU         B       15      -8.317       10.981        1.327    1.00  9.71             C  
ATOM          283      CG                 LEU         B       15      -8.755       11.581        2.649    1.00  8.92             C  
ATOM          284      CD1                LEU         B       15      -7.682       12.475        3.236    1.00 14.49             C  
ATOM          285      CD2                LEU         B       15     -10.096       12.235        2.460    1.00 12.03             C  
ATOM          286      N                  TYR         B       16      -8.050        9.147       -1.297    1.00  8.65             N  
ATOM          287      CA                 TYR         B       16      -7.838        8.961       -2.686    1.00  8.75             C  
ATOM          288      C                  TYR         B       16      -8.999        8.175       -3.284    1.00 11.14             C  
ATOM          289      O                  TYR         B       16      -9.508        8.504       -4.371    1.00 14.34             O  
ATOM          290      CB                 TYR         B       16      -6.494        8.247       -3.047    1.00  7.72             C  
ATOM          291      CG                 TYR         B       16      -6.271        8.027       -4.522    1.00 10.81             C  
ATOM          292      CD1                TYR         B       16      -6.450        6.784       -5.047    1.00 17.09             C  
ATOM          293      CD2                TYR         B       16      -6.009        9.104       -5.338    1.00 12.64             C  
ATOM          294      CE1                TYR         B       16      -6.354        6.581       -6.467    1.00 17.76             C  
ATOM          295      CE2                TYR         B       16      -5.898        8.958       -6.741    1.00 13.94             C  
ATOM          296      CZ                 TYR         B       16      -6.110        7.692       -7.259    1.00 17.34             C  
ATOM          297      OH                 TYR         B       16      -5.925        7.520       -8.594    1.00 25.34             O  
ATOM          298      N                  LEU         B       17      -9.428        7.109       -2.664    1.00  8.68             N  
ATOM          299      CA                 LEU         B       17     -10.566        6.290       -3.167    1.00  8.83             C  
ATOM          300      C                  LEU         B       17     -11.861        7.087       -3.142    1.00 10.95             C  
ATOM          301      O                  LEU         B       17     -12.650        7.046       -4.073    1.00 15.67             O  
ATOM          302      CB                 LEU         B       17     -10.665        5.052       -2.327    1.00 10.82             C  
ATOM          303      CG                 LEU         B       17      -9.594        4.104       -2.924    1.00 28.76             C  
ATOM          304      CD1                LEU         B       17      -9.136        3.067       -1.933    1.00 30.52             C  
ATOM          305      CD2                LEU         B       17     -10.280        3.540       -4.157    1.00 34.91             C  
ATOM          306      N                  VAL         B       18     -12.123        7.786       -2.036    1.00  8.85             N  
ATOM          307      CA                 VAL         B       18     -13.351        8.545       -1.933    1.00  8.77             C  
ATOM          308      C                  VAL         B       18     -13.433        9.713       -2.873    1.00  9.77             C  
ATOM          309      O                  VAL         B       18     -14.472        9.937       -3.457    1.00 16.86             O  
ATOM          310      CB                 VAL         B       18     -13.604        8.974       -0.463    1.00 14.39             C  
ATOM          311      CG1                VAL         B       18     -14.784        9.899       -0.282    1.00 11.72             C  
ATOM          312      CG2                VAL         B       18     -13.862        7.763        0.393    1.00 12.58             C  
ATOM          313      N                  CYS         B       19     -12.422       10.518       -2.958    1.00  9.03             N  
ATOM          314      CA                 CYS         B       19     -12.433       11.758       -3.756    1.00  8.88             C  
ATOM          315      C                  CYS         B       19     -11.994       11.555       -5.212    1.00 14.69             C  
ATOM          316      O                  CYS         B       19     -12.410       12.303       -6.126    1.00 16.46             O  
ATOM          317      CB                 CYS         B       19     -11.558       12.719       -3.005    1.00 11.19             C  
ATOM          318      SG                 CYS         B       19     -12.040       13.127       -1.344    1.00 10.10             S  
ATOM          319      N                  GLY         B       20     -11.149       10.609       -5.463    1.00 17.12             N  
ATOM          320      CA                 GLY         B       20     -10.685       10.359       -6.851    1.00 21.59             C  
ATOM          321      C                  GLY         B       20     -10.275       11.650       -7.524    1.00 21.38             C  
ATOM          322      O                  GLY         B       20      -9.494       12.483       -7.053    1.00 20.41             O  
ATOM          323      N                  GLU         B       21     -10.784       11.844       -8.710    1.00 29.76     2       N  
ATOM          324      CA                 GLU         B       21     -10.398       13.043       -9.501    1.00 24.44     2       C  
ATOM          325      C                  GLU         B       21     -10.898       14.356       -9.065    1.00 19.21     2       C  
ATOM          326      O                  GLU         B       21     -10.430       15.331       -9.665    1.00 19.00     2       O  
ATOM          327      CB                 GLU         B       21     -10.776       12.724      -10.968    1.00 28.66     2       C  
ATOM          328      CG       A         GLU         B       21     -12.310       12.519      -11.045    0.50 56.11     2       C  
ATOM          329      CG       B         GLU         B       21      -9.804       13.415      -11.966    0.50 75.35     2       C  
ATOM          330      CD       A         GLU         B       21     -12.707       11.349      -11.901    0.50 62.47     2       C  
ATOM          331      CD       B         GLU         B       21      -9.689       13.292      -13.466    0.50 52.68     2       C  
ATOM          332      OE1      A         GLU         B       21     -12.515       10.193      -11.564    0.50 48.34     2       O  
ATOM          333      OE1      B         GLU         B       21     -10.540       12.768      -14.159    0.50 50.28     2       O  
ATOM          334      OE2      A         GLU         B       21     -13.225       11.772      -12.958    0.50 49.92     2       O  
ATOM          335      OE2      B         GLU         B       21      -8.505       13.537      -13.781    0.50 27.33     2       O  
ATOM          336      N                  ARG         B       22     -11.703       14.491       -8.034    1.00 15.49     2       N  
ATOM          337      CA                 ARG         B       22     -12.089       15.732       -7.456    1.00 16.44     2       C  
ATOM          338      C                  ARG         B       22     -10.797       16.222       -6.745    1.00 17.70     2       C  
ATOM          339      O                  ARG         B       22     -10.636       17.458       -6.608    1.00 21.36     2       O  
ATOM          340      CB                 ARG         B       22     -13.234       15.678       -6.464    1.00 21.99     2       C  
ATOM          341      CG                 ARG         B       22     -14.645       15.427       -7.037    1.00 57.89     2       C  
ATOM          342      CD                 ARG         B       22     -15.675       15.167       -5.960    1.00 31.23     2       C  
ATOM          343      NE       A         ARG         B       22     -15.739       16.404       -5.124    0.50 16.46     2       N  
ATOM          344      NE       B         ARG         B       22     -15.629       13.808       -5.271    0.50 17.69     2       N  
ATOM          345      CZ       A         ARG         B       22     -16.608       16.581       -4.143    0.50 39.57     2       C  
ATOM          346      CZ       B         ARG         B       22     -16.379       13.225       -4.283    0.50 33.09     2       C  
ATOM          347      NH1      A         ARG         B       22     -16.743       17.672       -3.416    0.50 20.14     2       N  
ATOM          348      NH1      B         ARG         B       22     -16.987       14.046       -3.392    0.50 51.50     2       N  
ATOM          349      NH2      A         ARG         B       22     -17.405       15.551       -3.871    0.50 35.40     2       N  
ATOM          350      NH2      B         ARG         B       22     -16.705       11.943       -4.184    0.50 19.59     2       N  
ATOM          351      N                  GLY         B       23     -10.007       15.246       -6.287    1.00 19.18             N  
ATOM          352      CA                 GLY         B       23      -8.844       15.673       -5.491    1.00 11.89             C  
ATOM          353      C                  GLY         B       23      -9.339       15.932       -4.075    1.00 12.83             C  
ATOM          354      O                  GLY         B       23     -10.524       15.922       -3.626    1.00 14.47             O  
ATOM          355      N                  PHE         B       24      -8.343       16.165       -3.187    1.00 12.54             N  
ATOM          356      CA                 PHE         B       24      -8.584       16.432       -1.765    1.00 10.08             C  
ATOM          357      C                  PHE         B       24      -7.488       17.220       -1.123    1.00 10.77             C  
ATOM          358      O                  PHE         B       24      -6.411       17.409       -1.657    1.00 10.93             O  
ATOM          359      CB                 PHE         B       24      -8.754       15.111       -1.032    1.00  3.80             C  
ATOM          360      CG                 PHE         B       24      -7.638       14.114       -1.034    1.00  5.98             C  
ATOM          361      CD1                PHE         B       24      -7.488       13.202       -2.069    1.00  5.61             C  
ATOM          362      CD2                PHE         B       24      -6.667       14.205       -0.036    1.00  8.93             C  
ATOM          363      CE1                PHE         B       24      -6.375       12.338       -2.106    1.00 14.64             C  
ATOM          364      CE2                PHE         B       24      -5.573       13.387        0.027    1.00 11.74             C  
ATOM          365      CZ                 PHE         B       24      -5.457       12.470       -1.008    1.00  9.78             C  
ATOM          366      N                  PHE         B       25      -7.717       17.612        0.116    1.00 14.20     1       N  
ATOM          367      CA                 PHE         B       25      -6.813       18.302        1.052    1.00 12.03     1       C  
ATOM          368      C                  PHE         B       25      -6.569       17.356        2.221    1.00 12.69     1       C  
ATOM          369      O                  PHE         B       25      -7.485       16.788        2.757    1.00 15.22     1       O  
ATOM          370      CB                 PHE         B       25      -7.387       19.633        1.684    1.00 17.25     1       C  
ATOM          371      CG                 PHE         B       25      -7.105       20.689        0.637    1.00 30.38     1       C  
ATOM          372      CD1                PHE         B       25      -7.842       20.802       -0.543    1.00 61.20     1       C  
ATOM          373      CD2                PHE         B       25      -6.003       21.541        0.896    1.00 56.90     1       C  
ATOM          374      CE1                PHE         B       25      -7.445       21.790       -1.461    1.00 29.52     1       C  
ATOM          375      CE2                PHE         B       25      -5.648       22.564       -0.027    1.00 40.31     1       C  
ATOM          376      CZ                 PHE         B       25      -6.382       22.681       -1.235    1.00 30.38     1       C  
ATOM          377      N                  TYR         B       26      -5.345       17.202        2.583    1.00 11.25             N  
ATOM          378      CA                 TYR         B       26      -4.996       16.333        3.717    1.00 10.42             C  
ATOM          379      C                  TYR         B       26      -4.445       17.350        4.714    1.00 15.08             C  
ATOM          380      O                  TYR         B       26      -3.350       17.906        4.518    1.00 14.52             O  
ATOM          381      CB                 TYR         B       26      -3.949       15.288        3.319    1.00  9.51             C  
ATOM          382      CG                 TYR         B       26      -3.404       14.530        4.474    1.00 12.61             C  
ATOM          383      CD1                TYR         B       26      -4.243       13.688        5.178    1.00 20.50             C  
ATOM          384      CD2                TYR         B       26      -2.105       14.676        4.857    1.00 13.88             C  
ATOM          385      CE1                TYR         B       26      -3.652       12.967        6.246    1.00 16.38             C  
ATOM          386      CE2                TYR         B       26      -1.577       14.010        5.941    1.00 10.97             C  
ATOM          387      CZ                 TYR         B       26      -2.347       13.149        6.642    1.00 11.71             C  
ATOM          388      OH                 TYR         B       26      -1.853       12.447        7.734    1.00 16.39             O  
ATOM          389      N                  THR         B       27      -5.287       17.537        5.752    1.00 15.47             N  
ATOM          390      CA                 THR         B       27      -4.902       18.555        6.772    1.00 20.05             C  
ATOM          391      C                  THR         B       27      -4.834       18.053        8.250    1.00 15.09             C  
ATOM          392      O                  THR         B       27      -5.825       18.282        8.943    1.00 22.56             O  
ATOM          393      CB                 THR         B       27      -5.856       19.825        6.753    1.00 26.34             C  
ATOM          394      OG1      A         THR         B       27      -7.228       19.328        6.558    0.50 39.91             O  
ATOM          395      OG1      B         THR         B       27      -5.691       20.478        5.511    0.50 29.43             O  
ATOM          396      CG2      A         THR         B       27      -5.505       20.781        5.606    0.50 34.53             C  
ATOM          397      CG2      B         THR         B       27      -5.413       20.850        7.858    0.50 34.13             C  
ATOM          398      N                  PRO         B       28      -3.702       17.548        8.603    1.00 18.26             N  
ATOM          399      CA                 PRO         B       28      -3.494       17.055        9.954    1.00 21.56             C  
ATOM          400      C                  PRO         B       28      -3.306       18.220       10.892    1.00 22.68             C  
ATOM          401      O                  PRO         B       28      -3.072       19.330       10.484    1.00 21.93             O  
ATOM          402      CB                 PRO         B       28      -2.249       16.209        9.808    1.00 21.60             C  
ATOM          403      CG                 PRO         B       28      -1.544       16.617        8.595    1.00 21.39             C  
ATOM          404      CD                 PRO         B       28      -2.526       17.320        7.778    1.00 14.32             C  
ATOM          405      N                  LYS         B       29      -3.452       17.975       12.175    1.00 26.27             N  
ATOM          406      CA                 LYS         B       29      -3.227       18.941       13.307    1.00 23.17             C  
ATOM          407      C                  LYS         B       29      -1.707       18.995       13.459    1.00 52.81             C  
ATOM          408      O                  LYS         B       29      -1.026       17.919       13.406    1.00 39.37             O  
ATOM          409      CB                 LYS         B       29      -3.764       18.417       14.615    1.00 22.26             C  
ATOM          410      CG                 LYS         B       29      -3.990       19.385       15.801    1.00 48.01             C  
ATOM          411      CD                 LYS         B       29      -5.153       18.811       16.622    1.00 37.36             C  
ATOM          412      CE                 LYS         B       29      -5.067       18.493       18.087    1.00 53.09             C  
ATOM          413      NZ                 LYS         B       29      -4.208       19.418       18.841    1.00 61.16             N  
ATOM          414      N                  ALA         B       30      -1.166       20.052       13.779    1.00 53.30     3       N  
ATOM          415      CA                 ALA         B       30       0.148       20.539       13.902    1.00 45.30     3       C  
ATOM          416      C                  ALA         B       30       0.991       20.467       15.167    1.00 50.30     3       C  
ATOM          417      O                  ALA         B       30       0.427       20.710       16.268    1.00 62.63     3       O  
ATOM          418      CB                 ALA         B       30       0.033       22.113       13.690    1.00 53.30     3       C  
ATOM          419      OXT                ALA         B       30       2.226       20.205       15.000    1.00 76.30     3       O  
ATOM          421      N                  GLY         C        1      -0.643       19.956      -14.073    1.00 26.16     1       N  
ATOM          422      CA                 GLY         C        1      -0.389       20.033      -12.615    1.00 30.96     1       C  
ATOM          423      C                  GLY         C        1       0.447       18.825      -12.180    1.00 33.76     1       C  
ATOM          424      O                  GLY         C        1       1.216       18.311      -13.006    1.00 21.35     1       O  
ATOM          425      N                  ILE         C        2       0.244       18.434      -10.942    1.00 23.96     1       N  
ATOM          426      CA                 ILE         C        2       1.003       17.290      -10.393    1.00 15.36     1       C  
ATOM          427      C                  ILE         C        2       0.946       16.025      -11.185    1.00 13.59     1       C  
ATOM          428      O                  ILE         C        2       1.971       15.359      -11.278    1.00 17.19     1       O  
ATOM          429      CB                 ILE         C        2       0.491       17.013       -8.931    1.00 16.47     1       C  
ATOM          430      CG1                ILE         C        2       1.539       16.143       -8.164    1.00 15.91     1       C  
ATOM          431      CG2                ILE         C        2      -0.969       16.533       -8.863    1.00 17.06     1       C  
ATOM          432      CD1                ILE         C        2       1.081       15.828       -6.720    1.00 19.56     1       C  
ATOM          433      N                  VAL         C        3      -0.179       15.655      -11.786    1.00 13.55     1       N  
ATOM          434      CA                 VAL         C        3      -0.278       14.455      -12.591    1.00 17.58     1       C  
ATOM          435      C                  VAL         C        3       0.590       14.454      -13.881    1.00 21.18     1       C  
ATOM          436      O                  VAL         C        3       1.245       13.451      -14.197    1.00 19.26     1       O  
ATOM          437      CB                 VAL         C        3      -1.709       14.136      -12.915    1.00 26.49     1       C  
ATOM          438      CG1                VAL         C        3      -1.808       12.868      -13.745    1.00 30.71     1       C  
ATOM          439      CG2                VAL         C        3      -2.567       13.989      -11.662    1.00 16.85     1       C  
ATOM          440      N                  GLU         C        4       0.621       15.590      -14.497    1.00 24.23     1       N  
ATOM          441      CA                 GLU         C        4       1.481       15.743      -15.686    1.00 23.06     1       C  
ATOM          442      C                  GLU         C        4       2.966       15.744      -15.343    1.00 19.78     1       C  
ATOM          443      O                  GLU         C        4       3.805       15.198      -16.061    1.00 29.30     1       O  
ATOM          444      CB                 GLU         C        4       1.063       17.059      -16.361    1.00 24.43     1       C  
ATOM          445      CG                 GLU         C        4      -0.349       16.900      -16.964    1.00 19.87     1       C  
ATOM          446      CD                 GLU         C        4      -1.541       17.024      -16.030    1.00 27.93     1       C  
ATOM          447      OE1                GLU         C        4      -2.429       16.169      -16.211    1.00 37.08     1       O  
ATOM          448      OE2                GLU         C        4      -1.527       17.967      -15.181    1.00 27.92     1       O  
ATOM          449      N                  GLN         C        5       3.289       16.386      -14.236    1.00 17.90     1       N  
ATOM          450      CA                 GLN         C        5       4.695       16.445      -13.800    1.00 17.90     1       C  
ATOM          451      C                  GLN         C        5       5.206       15.104      -13.307    1.00 23.62     1       C  
ATOM          452      O                  GLN         C        5       6.331       14.684      -13.578    1.00 26.25     1       O  
ATOM          453      CB                 GLN         C        5       4.820       17.553      -12.780    1.00 22.64     1       C  
ATOM          454      CG                 GLN         C        5       4.373       18.969      -13.199    1.00 32.56     1       C  
ATOM          455      CD                 GLN         C        5       5.405       19.755      -12.404    1.00 59.85     1       C  
ATOM          456      OE1                GLN         C        5       6.478       19.979      -12.947    1.00 50.22     1       O  
ATOM          457      NE2                GLN         C        5       4.976       19.940      -11.148    1.00 56.46     1       N  
ATOM          458      N                  CYS         C        6       4.386       14.408      -12.514    1.00 20.45             N  
ATOM          459      CA                 CYS         C        6       4.949       13.166      -11.921    1.00 20.95             C  
ATOM          460      C                  CYS         C        6       4.472       11.875      -12.436    1.00 18.67             C  
ATOM          461      O                  CYS         C        6       5.127       10.851      -12.293    1.00 17.98             O  
ATOM          462      CB                 CYS         C        6       4.732       13.264      -10.354    1.00 16.76             C  
ATOM          463      SG                 CYS         C        6       5.416       14.719       -9.509    1.00 20.00             S  
ATOM          464      N                  CYS         C        7       3.347       11.802      -13.063    1.00 15.93             N  
ATOM          465      CA                 CYS         C        7       2.858       10.515      -13.612    1.00 10.31             C  
ATOM          466      C                  CYS         C        7       3.090       10.422      -15.112    1.00 27.34             C  
ATOM          467      O                  CYS         C        7       3.601        9.455      -15.603    1.00 24.77             O  
ATOM          468      CB                 CYS         C        7       1.348       10.332      -13.329    1.00 17.60             C  
ATOM          469      SG                 CYS         C        7       0.602        8.899      -13.976    1.00 19.30             S  
ATOM          470      N                  THR         C        8       2.691       11.395      -15.898    1.00 22.31             N  
ATOM          471      CA                 THR         C        8       2.912       11.356      -17.382    1.00 20.22             C  
ATOM          472      C                  THR         C        8       4.408       11.508      -17.641    1.00 29.24             C  
ATOM          473      O                  THR         C        8       5.051       10.716      -18.357    1.00 25.27             O  
ATOM          474      CB                 THR         C        8       1.993       12.487      -17.997    1.00 28.76             C  
ATOM          475      OG1                THR         C        8       0.590       12.071      -17.868    1.00 41.93             O  
ATOM          476      CG2                THR         C        8       2.536       12.795      -19.370    1.00 39.10             C  
ATOM          477      N                  SER         C        9       4.957       12.549      -16.969    1.00 23.04             N  
ATOM          478      CA                 SER         C        9       6.438       12.783      -17.031    1.00 23.81             C  
ATOM          479      C                  SER         C        9       7.038       12.104      -15.796    1.00 22.97             C  
ATOM          480      O                  SER         C        9       6.505       11.080      -15.351    1.00 28.36             O  
ATOM          481      CB                 SER         C        9       6.838       14.249      -17.258    1.00 22.96             C  
ATOM          482      OG                 SER         C        9       8.266       14.523      -17.319    1.00 30.96             O  
ATOM          483      N                  ILE         C       10       8.157       12.532      -15.274    1.00 18.48             N  
ATOM          484      CA                 ILE         C       10       8.820       12.068      -14.116    1.00 14.18             C  
ATOM          485      C                  ILE         C       10       9.162       13.268      -13.217    1.00 22.06             C  
ATOM          486      O                  ILE         C       10       9.398       14.336      -13.807    1.00 21.37             O  
ATOM          487      CB                 ILE         C       10      10.082       11.219      -14.296    1.00 14.27             C  
ATOM          488      CG1                ILE         C       10      11.168       12.058      -14.941    1.00 17.05             C  
ATOM          489      CG2                ILE         C       10       9.771        9.901      -15.075    1.00 23.12             C  
ATOM          490      CD1                ILE         C       10      12.447       11.250      -15.181    1.00 28.86             C  
ATOM          491      N                  CYS         C       11       9.158       13.001      -11.897    1.00 17.73             N  
ATOM          492      CA                 CYS         C       11       9.488       14.178      -11.063    1.00 13.63             C  
ATOM          493      C                  CYS         C       11      10.301       13.733       -9.869    1.00 24.12             C  
ATOM          494      O                  CYS         C       11      10.238       12.518       -9.595    1.00 27.63             O  
ATOM          495      CB                 CYS         C       11       8.284       14.934      -10.501    1.00 24.47             C  
ATOM          496      SG                 CYS         C       11       7.324       13.971       -9.301    1.00 22.60             S  
ATOM          497      N                  SER         C       12      10.941       14.682       -9.241    1.00 20.64             N  
ATOM          498      CA                 SER         C       12      11.739       14.434       -8.095    1.00 19.89             C  
ATOM          499      C                  SER         C       12      10.978       14.612       -6.784    1.00 26.49             C  
ATOM          500      O                  SER         C       12       9.925       15.241       -6.843    1.00 17.94             O  
ATOM          501      CB                 SER         C       12      12.896       15.478       -7.911    1.00 22.13             C  
ATOM          502      OG                 SER         C       12      12.280       16.737       -7.889    1.00 25.55             O  
ATOM          503      N                  LEU         C       13      11.522       14.165       -5.654    1.00 20.92             N  
ATOM          504      CA                 LEU         C       13      10.827       14.392       -4.422    1.00 18.59             C  
ATOM          505      C                  LEU         C       13      10.811       15.860       -4.099    1.00 17.62             C  
ATOM          506      O                  LEU         C       13       9.865       16.311       -3.427    1.00 17.56             O  
ATOM          507      CB                 LEU         C       13      11.451       13.616       -3.261    1.00 24.54             C  
ATOM          508      CG                 LEU         C       13      11.620       12.137       -3.475    1.00 37.60             C  
ATOM          509      CD1                LEU         C       13      12.386       11.586       -2.273    1.00 42.94             C  
ATOM          510      CD2                LEU         C       13      10.209       11.562       -3.628    1.00 33.13             C  
ATOM          511      N                  TYR         C       14      11.756       16.642       -4.538    1.00 19.39             N  
ATOM          512      CA                 TYR         C       14      11.756       18.053       -4.253    1.00 15.81             C  
ATOM          513      C                  TYR         C       14      10.632       18.665       -4.977    1.00 16.49             C  
ATOM          514      O                  TYR         C       14      10.098       19.673       -4.517    1.00 24.31             O  
ATOM          515      CB                 TYR         C       14      13.061       18.792       -4.698    1.00 23.42             C  
ATOM          516      CG                 TYR         C       14      14.244       18.334       -3.884    1.00 22.68             C  
ATOM          517      CD1                TYR         C       14      14.406       18.926       -2.643    1.00 37.43             C  
ATOM          518      CD2                TYR         C       14      15.065       17.294       -4.321    1.00 44.52             C  
ATOM          519      CE1                TYR         C       14      15.469       18.455       -1.806    1.00 35.18             C  
ATOM          520      CE2                TYR         C       14      16.138       16.837       -3.558    1.00 39.13             C  
ATOM          521      CZ                 TYR         C       14      16.305       17.440       -2.304    1.00 43.24             C  
ATOM          522      OH                 TYR         C       14      17.325       17.067       -1.472    1.00 40.09             O  
ATOM          523      N                  GLN         C       15      10.286       18.189       -6.156    1.00 16.44             N  
ATOM          524      CA                 GLN         C       15       9.175       18.706       -6.908    1.00 13.87             C  
ATOM          525      C                  GLN         C       15       7.940       18.402       -6.108    1.00 16.45             C  
ATOM          526      O                  GLN         C       15       7.042       19.228       -6.047    1.00 17.74             O  
ATOM          527      CB                 GLN         C       15       9.021       18.202       -8.378    1.00 19.83             C  
ATOM          528      CG                 GLN         C       15      10.045       18.695       -9.368    1.00 27.50             C  
ATOM          529      CD                 GLN         C       15      10.002       18.165      -10.771    1.00 46.46             C  
ATOM          530      OE1                GLN         C       15      10.459       17.057      -11.040    1.00 43.32             O  
ATOM          531      NE2                GLN         C       15       9.456       18.889      -11.761    1.00 35.38             N  
ATOM          532      N                  LEU         C       16       7.841       17.245       -5.491    1.00 18.47             N  
ATOM          533      CA                 LEU         C       16       6.580       16.984       -4.783    1.00 17.18             C  
ATOM          534      C                  LEU         C       16       6.311       17.904       -3.587    1.00 21.36             C  
ATOM          535      O                  LEU         C       16       5.195       18.069       -3.079    1.00 17.34             O  
ATOM          536      CB                 LEU         C       16       6.542       15.527       -4.227    1.00 17.15             C  
ATOM          537      CG                 LEU         C       16       6.500       14.520       -5.341    1.00 17.53             C  
ATOM          538      CD1                LEU         C       16       6.477       13.227       -4.593    1.00 22.82             C  
ATOM          539      CD2                LEU         C       16       5.117       14.493       -5.991    1.00 18.33             C  
ATOM          540      N                  GLU         C       17       7.389       18.427       -3.040    1.00 16.47             N  
ATOM          541      CA                 GLU         C       17       7.353       19.319       -1.959    1.00 10.93             C  
ATOM          542      C                  GLU         C       17       6.614       20.601       -2.282    1.00 11.20             C  
ATOM          543      O                  GLU         C       17       6.183       21.310       -1.386    1.00 13.69             O  
ATOM          544      CB                 GLU         C       17       8.751       19.800       -1.584    1.00 16.99             C  
ATOM          545      CG                 GLU         C       17       9.178       18.980       -0.408    1.00 22.69             C  
ATOM          546      CD                 GLU         C       17      10.397       19.524        0.269    1.00 26.38             C  
ATOM          547      OE1                GLU         C       17      11.270       20.013       -0.342    1.00 26.42             O  
ATOM          548      OE2                GLU         C       17      10.358       19.291        1.470    1.00 30.68             O  
ATOM          549      N                  ASN         C       18       6.466       20.844       -3.575    1.00 13.42             N  
ATOM          550      CA                 ASN         C       18       5.707       22.010       -4.006    1.00 12.91             C  
ATOM          551      C                  ASN         C       18       4.238       21.879       -3.683    1.00 14.96             C  
ATOM          552      O                  ASN         C       18       3.506       22.887       -3.698    1.00 17.72             O  
ATOM          553      CB                 ASN         C       18       5.894       22.279       -5.506    1.00 16.62             C  
ATOM          554      CG                 ASN         C       18       7.286       22.755       -5.884    1.00 20.64             C  
ATOM          555      OD1                ASN         C       18       7.761       22.375       -6.927    1.00 28.41             O  
ATOM          556      ND2                ASN         C       18       7.836       23.540       -4.999    1.00 26.53             N  
ATOM          557      N                  TYR         C       19       3.683       20.717       -3.420    1.00 10.42             N  
ATOM          558      CA                 TYR         C       19       2.315       20.489       -3.110    1.00 11.44             C  
ATOM          559      C                  TYR         C       19       2.035       20.284       -1.641    1.00 19.22             C  
ATOM          560      O                  TYR         C       19       0.884       20.008       -1.330    1.00 14.52             O  
ATOM          561      CB                 TYR         C       19       1.745       19.342       -3.938    1.00 13.89             C  
ATOM          562      CG                 TYR         C       19       1.995       19.579       -5.394    1.00 13.15             C  
ATOM          563      CD1                TYR         C       19       1.176       20.360       -6.185    1.00 15.85             C  
ATOM          564      CD2                TYR         C       19       3.101       19.022       -6.004    1.00 20.18             C  
ATOM          565      CE1                TYR         C       19       1.482       20.590       -7.526    1.00 15.80             C  
ATOM          566      CE2                TYR         C       19       3.427       19.257       -7.342    1.00 20.94             C  
ATOM          567      CZ                 TYR         C       19       2.600       20.077       -8.111    1.00 16.07             C  
ATOM          568      OH                 TYR         C       19       2.930       20.198       -9.438    1.00 28.20             O  
ATOM          569      N                  CYS         C       20       2.997       20.523       -0.779    1.00 15.85             N  
ATOM          570      CA                 CYS         C       20       2.816       20.515        0.660    1.00 12.75             C  
ATOM          571      C                  CYS         C       20       2.167       21.848        1.080    1.00 18.29             C  
ATOM          572      O                  CYS         C       20       2.424       22.842        0.449    1.00 26.63             O  
ATOM          573      CB                 CYS         C       20       4.116       20.329        1.465    1.00 12.02             C  
ATOM          574      SG                 CYS         C       20       5.109       18.925        1.079    1.00 13.70             S  
ATOM          575      N                  ASN         C       21       1.396       21.899        2.168    1.00 17.14             N  
ATOM          576      CA                 ASN         C       21       0.814       23.152        2.677    1.00 22.18             C  
ATOM          577      C                  ASN         C       21       1.879       23.650        3.681    1.00 31.46             C  
ATOM          578      O                  ASN         C       21       2.937       22.991        3.836    1.00 44.77             O  
ATOM          579      CB                 ASN         C       21      -0.433       22.757        3.387    1.00 21.67             C  
ATOM          580      CG                 ASN         C       21      -1.636       22.166        2.742    1.00 29.17             C  
ATOM          581      OD1                ASN         C       21      -2.062       22.468        1.647    1.00 33.63             O  
ATOM          582      ND2                ASN         C       21      -2.242       21.277        3.591    1.00 33.21             N  
ATOM          583      OXT                ASN         C       21       1.575       24.585        4.398    1.00 52.38             O  
ATOM          585      N                  PHE         D        1      18.330       11.816       -3.893    1.00 61.50             N  
ATOM          586      CA                 PHE         D        1      17.047       11.272       -4.371    1.00 28.75             C  
ATOM          587      C                  PHE         D        1      17.165       10.885       -5.854    1.00 45.77             C  
ATOM          588      O                  PHE         D        1      18.169       11.137       -6.550    1.00 49.85             O  
ATOM          589      CB                 PHE         D        1      15.801       12.158       -4.041    1.00 30.01             C  
ATOM          590      CG                 PHE         D        1      16.035       12.424       -2.571    1.00 31.74             C  
ATOM          591      CD1                PHE         D        1      15.980       11.294       -1.745    1.00 39.79             C  
ATOM          592      CD2                PHE         D        1      16.425       13.629       -2.070    1.00 31.26             C  
ATOM          593      CE1                PHE         D        1      16.219       11.375       -0.405    1.00 31.66             C  
ATOM          594      CE2                PHE         D        1      16.706       13.719       -0.715    1.00 53.74             C  
ATOM          595      CZ                 PHE         D        1      16.609       12.612        0.115    1.00 37.15             C  
ATOM          596      N                  VAL         D        2      16.117       10.168       -6.274    1.00 33.71             N  
ATOM          597      CA                 VAL         D        2      16.006        9.666       -7.682    1.00 24.16             C  
ATOM          598      C                  VAL         D        2      14.648       10.218       -8.239    1.00 33.79             C  
ATOM          599      O                  VAL         D        2      13.733       10.588       -7.495    1.00 22.26             O  
ATOM          600      CB                 VAL         D        2      16.128        8.144       -7.911    1.00 27.80             C  
ATOM          601      CG1                VAL         D        2      17.529        7.562       -7.875    1.00 85.81             C  
ATOM          602      CG2                VAL         D        2      15.239        7.326       -6.976    1.00 36.43             C  
ATOM          603      N                  ASN         D        3      14.564       10.315       -9.558    1.00 19.91             N  
ATOM          604      CA                 ASN         D        3      13.383       10.694      -10.332    1.00 33.51             C  
ATOM          605      C                  ASN         D        3      12.449        9.525      -10.618    1.00 27.19             C  
ATOM          606      O                  ASN         D        3      12.946        8.479      -11.058    1.00 35.28             O  
ATOM          607      CB                 ASN         D        3      13.966       11.427      -11.571    1.00 28.03             C  
ATOM          608      CG                 ASN         D        3      14.214       12.869      -11.102    1.00 36.72             C  
ATOM          609      OD1                ASN         D        3      14.425       13.813      -11.829    1.00 71.83             O  
ATOM          610      ND2                ASN         D        3      14.114       13.118       -9.791    1.00 69.95             N  
ATOM          611      N                  GLN         D        4      11.128        9.652      -10.488    1.00 38.71             N  
ATOM          612      CA                 GLN         D        4      10.224        8.523      -10.782    1.00 30.37             C  
ATOM          613      C                  GLN         D        4       8.833        8.864      -11.345    1.00 13.92             C  
ATOM          614      O                  GLN         D        4       8.361       10.028      -11.197    1.00 25.56             O  
ATOM          615      CB                 GLN         D        4       9.983        7.921       -9.378    1.00 38.84             C  
ATOM          616      CG                 GLN         D        4      10.350        6.429       -9.194    1.00 40.71             C  
ATOM          617      CD                 GLN         D        4      10.515        6.248       -7.678    1.00 31.29             C  
ATOM          618      OE1                GLN         D        4      10.490        5.138       -7.268    1.00 47.62             O  
ATOM          619      NE2                GLN         D        4      10.697        7.383       -6.997    1.00 30.17             N  
ATOM          620      N                  HIS         D        5       8.291        7.803      -12.000    1.00 13.87     1       N  
ATOM          621      CA                 HIS         D        5       6.903        7.919      -12.482    1.00 16.22     1       C  
ATOM          622      C                  HIS         D        5       6.029        7.528      -11.252    1.00 16.61     1       C  
ATOM          623      O                  HIS         D        5       6.115        6.355      -10.822    1.00 21.77     1       O  
ATOM          624      CB                 HIS         D        5       6.427        7.086      -13.663    1.00 24.93     1       C  
ATOM          625      CG                 HIS         D        5       6.855        7.450      -15.054    1.00 32.91     1       C  
ATOM          626      ND1                HIS         D        5       6.285        8.338      -15.876    1.00 31.86     1       N  
ATOM          627      CD2                HIS         D        5       7.867        6.966      -15.822    1.00 31.55     1       C  
ATOM          628      CE1                HIS         D        5       6.866        8.458      -17.068    1.00 28.50     1       C  
ATOM          629      NE2                HIS         D        5       7.838        7.587      -17.015    1.00 18.29     1       N  
ATOM          630      N                  LEU         D        6       5.259        8.452      -10.792    1.00 11.23             N  
ATOM          631      CA                 LEU         D        6       4.302        8.232       -9.639    1.00 22.97             C  
ATOM          632      C                  LEU         D        6       2.854        8.566      -10.048    1.00 11.62             C  
ATOM          633      O                  LEU         D        6       2.505        9.705      -10.335    1.00 14.32             O  
ATOM          634      CB                 LEU         D        6       4.815        9.069       -8.489    1.00 16.96             C  
ATOM          635      CG                 LEU         D        6       6.253        8.828       -7.985    1.00 18.92             C  
ATOM          636      CD1                LEU         D        6       6.828       10.000       -7.271    1.00 17.11             C  
ATOM          637      CD2                LEU         D        6       6.091        7.594       -7.091    1.00 18.40             C  
ATOM          638      N                  CYS         D        7       2.119        7.495      -10.108    1.00 13.70             N  
ATOM          639      CA                 CYS         D        7       0.745        7.570      -10.582    1.00 18.64             C  
ATOM          640      C                  CYS         D        7      -0.288        7.058       -9.564    1.00 17.90             C  
ATOM          641      O                  CYS         D        7       0.016        6.138       -8.853    1.00 18.63             O  
ATOM          642      CB                 CYS         D        7       0.607        6.723      -11.869    1.00 31.44             C  
ATOM          643      SG                 CYS         D        7       1.635        7.350      -13.232    1.00 20.00             S  
ATOM          644      N                  GLY         D        8      -1.440        7.618       -9.644    1.00 19.94             N  
ATOM          645      CA                 GLY         D        8      -2.580        7.155       -8.776    1.00 18.12             C  
ATOM          646      C                  GLY         D        8      -2.305        7.237       -7.329    1.00  8.63             C  
ATOM          647      O                  GLY         D        8      -1.914        8.246       -6.763    1.00 13.74             O  
ATOM          648      N                  SER         D        9      -2.656        6.101       -6.694    1.00 11.65             N  
ATOM          649      CA                 SER         D        9      -2.483        5.997       -5.227    1.00 12.39             C  
ATOM          650      C                  SER         D        9      -1.032        6.120       -4.867    1.00  8.86             C  
ATOM          651      O                  SER         D        9      -0.760        6.584       -3.762    1.00  9.84             O  
ATOM          652      CB                 SER         D        9      -3.264        4.870       -4.568    1.00 14.54             C  
ATOM          653      OG                 SER         D        9      -2.756        3.670       -5.015    1.00 21.40             O  
ATOM          654      N                  HIS         D       10      -0.166        5.698       -5.800    1.00  8.91             N  
ATOM          655      CA                 HIS         D       10       1.270        5.805       -5.452    1.00  9.09             C  
ATOM          656      C                  HIS         D       10       1.755        7.227       -5.317    1.00  7.69             C  
ATOM          657      O                  HIS         D       10       2.658        7.481       -4.533    1.00 11.42             O  
ATOM          658      CB                 HIS         D       10       2.092        5.048       -6.482    1.00  8.95             C  
ATOM          659      CG                 HIS         D       10       1.707        3.599       -6.615    1.00  8.78             C  
ATOM          660      ND1                HIS         D       10       1.951        2.701       -5.608    1.00 13.99             N  
ATOM          661      CD2                HIS         D       10       1.059        2.922       -7.561    1.00 11.16             C  
ATOM          662      CE1                HIS         D       10       1.536        1.530       -6.025    1.00  8.79             C  
ATOM          663      NE2                HIS         D       10       0.948        1.628       -7.159    1.00 11.60             N  
ATOM          664      N                  LEU         D       11       1.142        8.109       -6.070    1.00  9.45             N  
ATOM          665      CA                 LEU         D       11       1.434        9.541       -6.053    1.00  9.98             C  
ATOM          666      C                  LEU         D       11       1.027       10.155       -4.729    1.00  5.91             C  
ATOM          667      O                  LEU         D       11       1.818       10.853       -4.084    1.00  8.83             O  
ATOM          668      CB                 LEU         D       11       0.815       10.196       -7.249    1.00 10.51             C  
ATOM          669      CG                 LEU         D       11       1.105       11.705       -7.294    1.00 13.37             C  
ATOM          670      CD1                LEU         D       11       2.526       12.118       -7.270    1.00 11.72             C  
ATOM          671      CD2                LEU         D       11       0.404       12.225       -8.564    1.00 16.22             C  
ATOM          672      N                  VAL         D       12      -0.188        9.816       -4.302    1.00  6.52             N  
ATOM          673      CA                 VAL         D       12      -0.534       10.395       -2.938    1.00  6.95             C  
ATOM          674      C                  VAL         D       12       0.207        9.758       -1.787    1.00  5.55             C  
ATOM          675      O                  VAL         D       12       0.467       10.475       -0.761    1.00  8.60             O  
ATOM          676      CB                 VAL         D       12      -2.065       10.355       -2.790    1.00 14.07             C  
ATOM          677      CG1                VAL         D       12      -2.687       11.271       -3.899    1.00 16.64             C  
ATOM          678      CG2                VAL         D       12      -2.636        9.010       -2.737    1.00 14.03             C  
ATOM          679      N                  GLU         D       13       0.681        8.537       -1.890    1.00  8.61             N  
ATOM          680      CA                 GLU         D       13       1.509        7.903       -0.866    1.00  7.25             C  
ATOM          681      C                  GLU         D       13       2.815        8.631       -0.804    1.00  7.02             C  
ATOM          682      O                  GLU         D       13       3.403        8.915        0.274    1.00 11.89             O  
ATOM          683      CB                 GLU         D       13       1.770        6.435       -1.051    1.00 11.84             C  
ATOM          684      CG                 GLU         D       13       0.458        5.634       -0.816    1.00 27.71             C  
ATOM          685      CD                 GLU         D       13       0.536        4.937        0.492    1.00 62.15             C  
ATOM          686      OE1                GLU         D       13       1.499        5.094        1.172    1.00 28.12             O  
ATOM          687      OE2                GLU         D       13      -0.429        4.258        0.726    1.00 32.97             O  
ATOM          688      N                  ALA         D       14       3.390        9.046       -1.888    1.00  9.58             N  
ATOM          689      CA                 ALA         D       14       4.643        9.836       -1.985    1.00 10.00             C  
ATOM          690      C                  ALA         D       14       4.495       11.218       -1.377    1.00 10.02             C  
ATOM          691      O                  ALA         D       14       5.373       11.718       -0.675    1.00 12.34             O  
ATOM          692      CB                 ALA         D       14       5.151        9.884       -3.366    1.00  9.23             C  
ATOM          693      N                  LEU         D       15       3.340       11.836       -1.609    1.00  8.93             N  
ATOM          694      CA                 LEU         D       15       3.014       13.121       -1.053    1.00  9.97             C  
ATOM          695      C                  LEU         D       15       2.968       13.020        0.450    1.00 16.23             C  
ATOM          696      O                  LEU         D       15       3.462       13.914        1.142    1.00 11.63             O  
ATOM          697      CB                 LEU         D       15       1.719       13.654       -1.641    1.00  9.29             C  
ATOM          698      CG                 LEU         D       15       1.771       14.340       -2.979    1.00 10.49             C  
ATOM          699      CD1                LEU         D       15       0.398       14.483       -3.556    1.00 12.99             C  
ATOM          700      CD2                LEU         D       15       2.487       15.663       -2.804    1.00 15.87             C  
ATOM          701      N                  TYR         D       16       2.313       11.974        0.938    1.00 11.90             N  
ATOM          702      CA                 TYR         D       16       2.254       11.791        2.374    1.00  8.84             C  
ATOM          703      C                  TYR         D       16       3.662       11.710        3.013    1.00 11.08             C  
ATOM          704      O                  TYR         D       16       3.925       12.338        4.014    1.00 10.74             O  
ATOM          705      CB                 TYR         D       16       1.409       10.545        2.657    1.00  8.68             C  
ATOM          706      CG                 TYR         D       16       1.408       10.201        4.150    1.00  9.93             C  
ATOM          707      CD1                TYR         D       16       0.611       10.879        5.091    1.00 13.27             C  
ATOM          708      CD2                TYR         D       16       2.232        9.163        4.535    1.00 10.34             C  
ATOM          709      CE1                TYR         D       16       0.657       10.554        6.429    1.00 11.61             C  
ATOM          710      CE2                TYR         D       16       2.284        8.846        5.894    1.00 17.86             C  
ATOM          711      CZ                 TYR         D       16       1.518        9.554        6.843    1.00 13.23             C  
ATOM          712      OH                 TYR         D       16       1.664        9.081        8.177    1.00 17.80             O  
ATOM          713      N                  LEU         D       17       4.478       10.910        2.349    1.00  9.51             N  
ATOM          714      CA                 LEU         D       17       5.832       10.719        2.819    1.00  8.94             C  
ATOM          715      C                  LEU         D       17       6.672       11.993        2.879    1.00 12.51             C  
ATOM          716      O                  LEU         D       17       7.395       12.298        3.853    1.00 13.68             O  
ATOM          717      CB                 LEU         D       17       6.573        9.683        1.932    1.00 12.01             C  
ATOM          718      CG                 LEU         D       17       7.784        9.141        2.606    1.00 26.75             C  
ATOM          719      CD1                LEU         D       17       7.274        8.084        3.613    1.00 27.77             C  
ATOM          720      CD2                LEU         D       17       8.533        8.579        1.435    1.00 36.25             C  
ATOM          721      N                  VAL         D       18       6.585       12.773        1.784    1.00 10.21             N  
ATOM          722      CA                 VAL         D       18       7.348       14.029        1.661    1.00  8.25             C  
ATOM          723      C                  VAL         D       18       6.789       15.099        2.514    1.00  8.01             C  
ATOM          724      O                  VAL         D       18       7.560       15.914        3.063    1.00 14.17             O  
ATOM          725      CB                 VAL         D       18       7.357       14.409        0.176    1.00  8.24             C  
ATOM          726      CG1                VAL         D       18       7.683       15.903        0.006    1.00 18.17             C  
ATOM          727      CG2                VAL         D       18       8.321       13.582       -0.638    1.00 16.22             C  
ATOM          728      N                  CYS         D       19       5.469       15.224        2.565    1.00  8.80             N  
ATOM          729      CA                 CYS         D       19       4.790       16.327        3.282    1.00 10.89             C  
ATOM          730      C                  CYS         D       19       4.550       16.076        4.760    1.00 20.41             C  
ATOM          731      O                  CYS         D       19       4.771       17.057        5.513    1.00 17.13             O  
ATOM          732      CB                 CYS         D       19       3.540       16.778        2.546    1.00 11.71             C  
ATOM          733      SG                 CYS         D       19       3.846       17.363        0.909    1.00 11.30             S  
ATOM          734      N                  GLY         D       20       4.108       14.860        5.076    1.00 15.31             N  
ATOM          735      CA                 GLY         D       20       3.841       14.553        6.475    1.00 18.10             C  
ATOM          736      C                  GLY         D       20       2.815       15.479        7.177    1.00 19.19             C  
ATOM          737      O                  GLY         D       20       1.669       15.721        6.770    1.00 18.72             O  
ATOM          738      N                  GLU         D       21       3.387       15.976        8.278    1.00 20.01             N  
ATOM          739      CA                 GLU         D       21       2.659       16.847        9.244    1.00 23.69             C  
ATOM          740      C                  GLU         D       21       2.237       18.138        8.636    1.00 19.09             C  
ATOM          741      O                  GLU         D       21       1.246       18.727        9.109    1.00 24.03             O  
ATOM          742      CB                 GLU         D       21       3.575       17.120       10.476    1.00 22.76             C  
ATOM          743      CG                 GLU         D       21       5.075       17.192       10.046    1.00 53.97             C  
ATOM          744      CD                 GLU         D       21       6.099       17.832       10.938    1.00 78.86             C  
ATOM          745      OE1                GLU         D       21       5.775       18.563       11.863    1.00 73.07             O  
ATOM          746      OE2                GLU         D       21       7.300       17.568       10.645    1.00 72.74             O  
ATOM          747      N                  ARG         D       22       2.952       18.555        7.566    1.00 15.75     2       N  
ATOM          748      CA                 ARG         D       22       2.552       19.835        6.996    1.00 21.02     2       C  
ATOM          749      C                  ARG         D       22       1.231       19.779        6.228    1.00 30.79     2       C  
ATOM          750      O                  ARG         D       22       0.558       20.740        5.955    1.00 22.02     2       O  
ATOM          751      CB                 ARG         D       22       3.613       20.247        5.973    1.00 29.63     2       C  
ATOM          752      CG                 ARG         D       22       5.024       20.325        6.450    1.00 16.81     2       C  
ATOM          753      CD                 ARG         D       22       5.952       20.706        5.309    1.00 32.57     2       C  
ATOM          754      NE       A         ARG         D       22       5.584       21.912        4.554    0.50 23.88     2       N  
ATOM          755      NE       B         ARG         D       22       6.663       19.518        4.827    0.50 24.77     2       N  
ATOM          756      CZ       A         ARG         D       22       6.163       22.431        3.476    0.50 34.85     2       C  
ATOM          757      CZ       B         ARG         D       22       7.482       19.684        3.777    0.50 11.98     2       C  
ATOM          758      NH1      A         ARG         D       22       5.819       23.547        2.845    0.50 18.26     2       N  
ATOM          759      NH1      B         ARG         D       22       7.547       20.848        3.124    0.50 20.33     2       N  
ATOM          760      NH2      A         ARG         D       22       7.190       21.770        2.930    0.50 20.80     2       N  
ATOM          761      NH2      B         ARG         D       22       8.196       18.646        3.318    0.50 20.38     2       N  
ATOM          762      N                  GLY         D       23       0.914       18.555        5.836    1.00 17.93             N  
ATOM          763      CA                 GLY         D       23      -0.237       18.302        4.993    1.00 12.82             C  
ATOM          764      C                  GLY         D       23       0.087       18.615        3.514    1.00 11.10             C  
ATOM          765      O                  GLY         D       23       1.137       19.102        3.198    1.00 12.49             O  
ATOM          766      N                  PHE         D       24      -0.903       18.290        2.672    1.00 11.76             N  
ATOM          767      CA                 PHE         D       24      -0.774       18.497        1.209    1.00 10.21             C  
ATOM          768      C                  PHE         D       24      -2.127       18.688        0.607    1.00  9.65             C  
ATOM          769      O                  PHE         D       24      -3.142       18.470        1.204    1.00 12.03             O  
ATOM          770      CB                 PHE         D       24       0.000       17.400        0.578    1.00  9.41             C  
ATOM          771      CG                 PHE         D       24      -0.602       16.046        0.597    1.00  9.89             C  
ATOM          772      CD1                PHE         D       24      -0.280       15.182        1.648    1.00 12.55             C  
ATOM          773      CD2                PHE         D       24      -1.497       15.657       -0.387    1.00 12.14             C  
ATOM          774      CE1                PHE         D       24      -0.863       13.901        1.714    1.00 19.03             C  
ATOM          775      CE2                PHE         D       24      -2.049       14.388       -0.368    1.00 12.53             C  
ATOM          776      CZ                 PHE         D       24      -1.737       13.486        0.692    1.00 14.23             C  
ATOM          777      N                  PHE         D       25      -2.070       19.069       -0.693    1.00  8.89     1       N  
ATOM          778      CA                 PHE         D       25      -3.285       19.185       -1.469    1.00 10.03     1       C  
ATOM          779      C                  PHE         D       25      -3.021       18.326       -2.724    1.00  9.84     1       C  
ATOM          780      O                  PHE         D       25      -1.918       18.362       -3.216    1.00 12.46     1       O  
ATOM          781      CB                 PHE         D       25      -3.686       20.613       -1.925    1.00 10.32     1       C  
ATOM          782      CG                 PHE         D       25      -2.567       21.455       -2.479    1.00 14.41     1       C  
ATOM          783      CD1                PHE         D       25      -2.435       21.546       -3.850    1.00 20.47     1       C  
ATOM          784      CD2                PHE         D       25      -1.647       22.070       -1.651    1.00 14.83     1       C  
ATOM          785      CE1                PHE         D       25      -1.470       22.321       -4.476    1.00 13.89     1       C  
ATOM          786      CE2                PHE         D       25      -0.608       22.775       -2.271    1.00 20.12     1       C  
ATOM          787      CZ                 PHE         D       25      -0.558       22.880       -3.660    1.00 13.72     1       C  
ATOM          788      N                  TYR         D       26      -3.962       17.546       -3.192    1.00 10.77             N  
ATOM          789      CA                 TYR         D       26      -3.915       16.723       -4.366    1.00  8.24             C  
ATOM          790      C                  TYR         D       26      -5.013       17.222       -5.272    1.00 11.68             C  
ATOM          791      O                  TYR         D       26      -6.209       17.040       -5.011    1.00 12.49             O  
ATOM          792      CB                 TYR         D       26      -4.090       15.233       -4.010    1.00 12.91             C  
ATOM          793      CG                 TYR         D       26      -4.159       14.291       -5.196    1.00 13.37             C  
ATOM          794      CD1                TYR         D       26      -5.379       13.599       -5.455    1.00 12.94             C  
ATOM          795      CD2                TYR         D       26      -3.138       14.227       -6.110    1.00 12.82             C  
ATOM          796      CE1                TYR         D       26      -5.491       12.770       -6.582    1.00 18.45             C  
ATOM          797      CE2                TYR         D       26      -3.289       13.401       -7.216    1.00 14.97             C  
ATOM          798      CZ                 TYR         D       26      -4.390       12.679       -7.390    1.00 16.87             C  
ATOM          799      OH                 TYR         D       26      -4.411       11.849       -8.508    1.00 19.99             O  
ATOM          800      N                  THR         D       27      -4.639       17.933       -6.342    1.00 10.07             N  
ATOM          801      CA                 THR         D       27      -5.563       18.555       -7.264    1.00 15.24             C  
ATOM          802      C                  THR         D       27      -5.254       18.120       -8.704    1.00 16.10             C  
ATOM          803      O                  THR         D       27      -4.545       18.821       -9.404    1.00 18.07             O  
ATOM          804      CB                 THR         D       27      -5.536       20.114       -7.048    1.00 16.40             C  
ATOM          805      OG1                THR         D       27      -4.178       20.585       -6.974    1.00 19.93             O  
ATOM          806      CG2                THR         D       27      -6.181       20.408       -5.709    1.00 16.74             C  
ATOM          807      N                  PRO         D       28      -5.766       17.035       -9.149    1.00 11.98             N  
ATOM          808      CA                 PRO         D       28      -5.571       16.537      -10.477    1.00 13.55             C  
ATOM          809      C                  PRO         D       28      -6.105       17.452      -11.585    1.00 21.64             C  
ATOM          810      O                  PRO         D       28      -5.471       17.453      -12.635    1.00 24.41             O  
ATOM          811      CB                 PRO         D       28      -6.192       15.163      -10.479    1.00 21.77             C  
ATOM          812      CG                 PRO         D       28      -6.813       14.874       -9.135    1.00 18.60             C  
ATOM          813      CD                 PRO         D       28      -6.687       16.109       -8.343    1.00 11.54             C  
ATOM          814      N                  LYS         D       29      -7.103       18.249      -11.346    1.00 18.85     2       N  
ATOM          815      CA                 LYS         D       29      -7.647       19.148      -12.397    1.00 21.86     2       C  
ATOM          816      C                  LYS         D       29      -6.782       20.313      -12.719    1.00 25.32     2       C  
ATOM          817      O                  LYS         D       29      -6.944       20.988      -13.739    1.00 28.67     2       O  
ATOM          818      CB                 LYS         D       29      -9.020       19.689      -11.971    1.00 37.73     2       C  
ATOM          819      CG       A         LYS         D       29     -10.118       18.678      -12.365    0.50 26.24     2       C  
ATOM          820      CG       B         LYS         D       29      -9.869       20.535      -12.933    0.50 51.60     2       C  
ATOM          821      CD       A         LYS         D       29     -11.261       18.659      -11.369    0.50 25.69     2       C  
ATOM          822      CD       B         LYS         D       29     -11.094       21.211      -12.318    0.50 26.73     2       C  
ATOM          823      CE       A         LYS         D       29     -12.315       17.615      -11.670    0.50 22.42     2       C  
ATOM          824      CE       B         LYS         D       29     -12.076       21.723      -13.345    0.50 41.26     2       C  
ATOM          825      NZ       A         LYS         D       29     -13.648       18.108      -11.182    0.50 39.07     2       N  
ATOM          826      NZ       B         LYS         D       29     -13.280       22.348      -12.731    0.50 38.89     2       N  
ATOM          827      N                  ALA         D       30      -5.874       20.552      -11.809    1.00 17.54             N  
ATOM          828      CA                 ALA         D       30      -5.022       21.709      -11.876    1.00 15.58             C  
ATOM          829      C                  ALA         D       30      -3.942       21.534      -12.910    1.00 35.26             C  
ATOM          830      O                  ALA         D       30      -3.347       20.451      -13.025    1.00 37.09             O  
ATOM          831      CB                 ALA         D       30      -4.392       21.978      -10.527    1.00 32.86             C  
ATOM          832      OXT                ALA         D       30      -3.822       22.597      -13.538    1.00 43.22             O  
HETATM        834     ZN                   ZN                  1      -0.002       -0.004        7.891    0.33 10.40            ZN  
HETATM        835     ZN                   ZN                  2       0.000        0.000       -8.039    0.33 11.00            ZN  
HETATM        836      O                  HOH                 18       1.208        0.917       -0.239    1.00 44.11             O  
HETATM        837      O                  HOH                 19      26.674        0.029        0.118    1.00 64.26             O  
HETATM        838      O                  HOH                 11      13.443       19.181        0.629    1.00 37.18             O  
HETATM        839      O                  HOH                 12       8.897       22.662        0.833    0.50 72.59             O  
HETATM        840      O                  HOH                 13       5.430        4.632        0.353    0.50 68.27             O  
HETATM        841      O                  HOH                 14      -9.600       22.800        0.340    1.00 86.30             O  
HETATM        842      O                  HOH                 21     -11.312       20.399        0.771    1.00 76.27             O  
HETATM        843      O                  HOH                 22      10.779       23.846        1.400    0.50 44.66             O  
HETATM        844      O                  HOH                 15      14.910       22.149        0.107    1.00 64.34             O  
HETATM        845      O                  HOH                 41       3.208        6.718        2.188    1.00 44.14             O  
HETATM        846      O                  HOH                 42      15.228       18.988        2.773    1.00 47.95             O  
HETATM        847      O                  HOH                 51       1.948        1.415        2.000    1.00 83.31             O  
HETATM        848      O                  HOH                 52     -12.203       23.328        2.558    0.50 53.25             O  
HETATM        849      O                  HOH                 61       3.289        3.437        2.898    1.00 29.40             O  
HETATM        850      O                  HOH                 62      -0.463        3.085        2.990    1.00 35.04             O  
HETATM        851      O                  HOH                 63      10.311       22.834        3.121    0.50 53.93             O  
HETATM        852      O                  HOH                 64      10.183       24.198        3.002    0.50 47.80             O  
HETATM        853      O                  HOH                 65      23.650        0.900        3.000    1.00 86.30             O  
HETATM        854      O                  HOH                 71       8.256       18.783        3.330    0.50 14.13             O  
HETATM        855      O                  HOH                 72       0.000        0.000        2.721    0.33 78.41             O  
HETATM        856      O                  HOH                 73      -5.500       23.300        3.200    1.00 76.30             O  
HETATM        857      O                  HOH                 74     -10.414       20.888        3.177    1.00 46.17             O  
HETATM        858      O                  HOH                 75       5.786        4.688        3.296    1.00 79.24             O  
HETATM        859      O                  HOH                 76      12.041       23.097        3.478    0.50 31.09             O  
HETATM        860      O                  HOH                101      -9.400       22.600        4.900    0.50 52.19             O  
HETATM        861      O                  HOH                 91       9.781       13.999        4.347    1.00 38.00             O  
HETATM        862      O                  HOH                 92      14.487       19.051        4.963    0.50 47.26             O  
HETATM        863      O                  HOH                 94      24.800        2.000        4.680    1.00 50.76             O  
HETATM        864      O                  HOH                 95       1.700       14.430        4.490    1.00 60.70             O  
HETATM        865      O                  HOH                111      -7.624       16.101        5.527    1.00 25.99             O  
HETATM        866      O                  HOH                113       4.071        5.888        5.145    1.00 60.78             O  
HETATM        867      O                  HOH                112      12.744       23.426        5.604    0.50 40.09             O  
HETATM        868      O                  HOH                115      10.354       21.084        4.829    0.50 33.95             O  
HETATM        869      O                  HOH                116      12.369       21.475        5.162    0.50 61.18             O  
HETATM        870      O                  HOH                122      -9.100       20.600        6.100    0.50 60.00             O  
HETATM        871      O                  HOH                123      -8.768       19.973        5.675    0.50 51.16             O  
HETATM        872      O                  HOH                131      13.100       13.724        6.029    1.00 21.23             O  
HETATM        873      O                  HOH                132      -7.991       22.590        6.582    0.50 57.20             O  
HETATM        874      O                  HOH                133     -12.272       21.574        6.100    1.00 55.48             O  
HETATM        875      O                  HOH                141      -2.652       21.385        6.534    1.00 64.51             O  
HETATM        876      O                  HOH                142      25.212        3.031        6.890    1.00 49.58             O  
HETATM        877      O                  HOH                143      10.600       10.100        6.800    0.50 50.00             O  
HETATM        878      O                  HOH                146      11.191       23.508        6.621    0.50 37.26             O  
HETATM        879      O                  HOH                151      14.528       16.192        7.070    1.00 51.29             O  
HETATM        880      O                  HOH                152       1.492       23.231        6.892    0.50 27.00             O  
HETATM        881      O                  HOH                155      14.502       18.882        6.980    0.50 59.76             O  
HETATM        882      O                  HOH                156      -9.484       23.456        7.067    0.50 41.28             O  
HETATM        883      O                  HOH                161       1.228        4.480        7.603    1.00 34.42             O  
HETATM        884      O                  HOH                162       0.172       22.959        7.609    0.50 29.31             O  
HETATM        885      O                  HOH                164      10.079       20.626        8.067    0.52 33.28             O  
HETATM        886      O                  HOH                144       8.276       22.353        6.634    0.50 71.16             O  
HETATM        887      O                  HOH                145      11.200       20.200        6.480    0.50 43.34             O  
HETATM        888      O                  HOH                147       9.467       21.709        6.550    0.50 60.52             O  
HETATM        889      O                  HOH                165      12.911       19.857        7.882    0.50 41.83             O  
HETATM        890      O                  HOH                166       5.794       10.580        7.551    0.50 18.82             O  
HETATM        891      O                  HOH                171      -3.193       10.008        8.356    1.00 20.33             O  
HETATM        892      O                  HOH                172       3.540        5.186        7.514    1.00 50.94             O  
HETATM        893      O                  HOH                173      -2.600       23.100        8.100    0.50 37.93             O  
HETATM        894      O                  HOH                174      24.906        0.400        8.400    1.00 59.59             O  
HETATM        895      O                  HOH                175      22.962        4.308        7.971    1.00 75.46             O  
HETATM        896      O                  HOH                181       3.162       12.350        8.534    1.00 60.02             O  
HETATM        897      O                  HOH                182       6.986       23.533        8.608    0.50 42.86             O  
HETATM        898      O                  HOH                183       7.747       22.514        8.736    0.50 51.31             O  
HETATM        899      O                  HOH                184      11.350       23.300        9.170    1.00 50.61             O  
HETATM        900      O                  HOH                185      13.640       22.500        8.400    1.00 61.09             O  
HETATM        901      O                  HOH                186       5.402        7.037        8.018    1.00 76.30             O  
HETATM        902      O                  HOH                191      -9.443       20.240        8.418    0.50 46.63             O  
HETATM        903      O                  HOH                193      21.200        5.800        9.000    1.00 46.66             O  
HETATM        904      O                  HOH                194      -0.559       20.337        9.227    0.50 31.04             O  
HETATM        905      O                  HOH                201      -0.074        1.535        9.452    1.00 25.97             O  
HETATM        906      O                  HOH                202      18.617       13.600        9.207    1.00 29.22             O  
HETATM        907      O                  HOH                203       0.475       13.399        9.000    1.00 61.33             O  
HETATM        908      O                  HOH                204       2.956        7.356        9.255    1.00 37.48             O  
HETATM        909      O                  HOH                205      11.907       19.705        9.066    0.50 35.59             O  
HETATM        910      O                  HOH                206      16.094       16.073        9.932    1.00 48.31             O  
HETATM        911      O                  HOH                207      -8.473       18.398        9.204    0.50 34.10             O  
HETATM        912      O                  HOH                208      13.482       17.840        9.054    1.00 66.41             O  
HETATM        913      O                  HOH                209       4.832       22.586       10.697    0.50 41.13             O  
HETATM        914      O                  HOH                211       4.499        3.274        9.801    1.00 21.36             O  
HETATM        915      O                  HOH                212       9.900       19.400       10.176    1.00 57.45             O  
HETATM        916      O                  HOH                213      -9.814       18.858       10.172    0.50 36.40             O  
HETATM        917      O                  HOH                214       8.300       21.900        9.770    0.50 62.82             O  
HETATM        918      O                  HOH                215       5.531       14.046        9.251    1.00 53.12             O  
HETATM        919      O                  HOH                216       0.500       21.500        9.739    0.50 40.73             O  
HETATM        920      O                  HOH                217      24.500        1.839       10.261    0.50 44.08             O  
HETATM        921      O                  HOH                218      14.403       20.407        9.881    0.25 62.98             O  
HETATM        922      O                  HOH                219      -9.503       22.800       10.020    0.50 40.98             O  
HETATM        923      O                  HOH                221      -5.367        9.301       10.390    1.00 29.29             O  
HETATM        924      O                  HOH                222       5.099       10.014       10.625    1.00 39.93             O  
HETATM        925      O                  HOH                223       3.402       22.242       10.235    0.50 38.69             O  
HETATM        926      O                  HOH                224       0.786       10.457       10.424    0.50 27.11             O  
HETATM        927      O                  HOH                225       7.099       20.641       10.117    0.50 45.52             O  
HETATM        928      O                  HOH                226       1.327        5.583       11.052    0.50 56.24             O  
HETATM        929      O                  HOH                227     -11.769       21.611       10.650    0.50 56.71             O  
HETATM        930      O                  HOH                228      -9.990       20.281       10.186    0.50 56.19             O  
HETATM        931      O                  HOH                231      -7.077       17.022       11.114    1.00 24.63             O  
HETATM        932      O                  HOH                232      10.114       17.143       11.048    1.00 38.47             O  
HETATM        933      O                  HOH                233      13.122       21.921       10.724    0.50 29.51             O  
HETATM        934      O                  HOH                234      -8.631       22.492       11.840    0.50 43.99             O  
HETATM        935      O                  HOH                235      24.000        4.400       11.200    1.00 63.61             O  
HETATM        936      O                  HOH                241       0.397        4.490       11.763    0.50 23.04             O  
HETATM        937      O                  HOH                242      20.200        6.301       11.100    1.00 62.49             O  
HETATM        938      O                  HOH                243      -6.059       22.694       11.492    1.00 61.96             O  
HETATM        939      O                  HOH                244       2.400        0.700       11.139    1.00 63.37             O  
HETATM        940      O                  HOH                245       1.431        8.001       10.900    1.00 61.63             O  
HETATM        941      O                  HOH                246       0.589       13.731       11.296    0.50 60.20             O  
HETATM        942      O                  HOH                247      -0.216       11.635       11.240    0.50 52.12             O  
HETATM        943      O                  HOH                249       3.575       13.150       11.256    0.50 53.19             O  
HETATM        944      O                  HOH                251      -0.023       -0.033       11.206    0.33 21.05             O  
HETATM        945      O                  HOH                252       3.725        4.937       12.004    1.00 60.07             O  
HETATM        946      O                  HOH                253       9.246       23.287       11.503    1.00 45.58             O  
HETATM        947      O                  HOH                254      -5.435       20.514       11.630    1.00 51.70             O  
HETATM        948      O                  HOH                255      13.713       17.818       11.963    1.00 66.30             O  
HETATM        949      O                  HOH                256      16.125       12.139       12.240    1.00 50.03             O  
HETATM        950      O                  HOH                257      12.904       20.420       11.491    0.50 30.82             O  
HETATM        951      O                  HOH                258      22.345        2.177       11.300    1.00 53.69             O  
HETATM        952      O                  HOH                261      -1.821        8.684       12.044    1.00 36.04             O  
HETATM        953      O                  HOH                262       2.938        2.622       12.785    1.00 45.76             O  
HETATM        954      O                  HOH                263       3.200        8.800       12.200    1.00 58.95             O  
HETATM        955      O                  HOH                271       6.250       11.753       12.889    1.00 50.22             O  
HETATM        956      O                  HOH                272      12.623       23.254       12.208    0.50 36.01             O  
HETATM        957      O                  HOH                273       6.083       21.437       12.952    0.50 45.78             O  
HETATM        958      O                  HOH                274      15.629       16.552       13.704    1.00 54.02             O  
HETATM        959      O                  HOH                275       4.207       21.400       12.867    0.50 42.63             O  
HETATM        960      O                  HOH                276       1.400       10.000       13.205    1.00 62.38             O  
HETATM        961      O                  HOH                281      -1.805       14.585       13.563    1.00 36.72             O  
HETATM        962      O                  HOH                282      10.681       15.953       13.460    1.00 37.62             O  
HETATM        963      O                  HOH                283       3.526       17.510       13.393    0.50 58.59             O  
HETATM        964      O                  HOH                284       4.989       14.660       13.137    1.00 52.11             O  
HETATM        965      O                  HOH                285      -3.059       10.929       12.998    0.50 54.91             O  
HETATM        966      O                  HOH                286      -8.655       24.051        2.000    1.00 56.40             O  
HETATM        967      O                  HOH                287      17.589       14.886       12.994    0.50 46.92             O  
HETATM        968      O                  HOH                288      -2.700       22.200       12.300    1.00 69.61             O  
HETATM        969      O                  HOH                289      -7.400       20.900       13.300    1.00 82.49             O  
HETATM        970      O                  HOH                291       7.840       13.593       13.240    1.00 36.77             O  
HETATM        971      O                  HOH                277       8.436       16.103       13.124    0.50 66.40             O  
HETATM        972      O                  HOH                292      20.767        2.758       14.127    0.50 49.50             O  
HETATM        973      O                  HOH                278      19.461        3.175       13.236    0.50 43.30             O  
HETATM        974      O                  HOH                293      10.600       21.200       12.800    1.00 65.41             O  
HETATM        975      O                  HOH                294      17.091       12.037       14.424    1.00 66.30             O  
HETATM        976      O                  HOH                295      26.230        1.151       12.982    0.50 42.97             O  
HETATM        977      O                  HOH                296       1.000       16.700       13.200    1.00 45.00             O  
HETATM        978      O                  HOH                297      -1.841        2.626       14.104    1.00 47.47             O  
HETATM        979      O                  HOH                298       8.200       19.886       13.338    1.00 59.62             O  
HETATM        980      O                  HOH                299       3.947       18.704       13.926    0.50 87.22             O  
HETATM        981      O                  HOH                301       3.000        8.250       14.500    1.00 39.38             O  
HETATM        982      O                  HOH                306      23.669        1.157       13.223    1.00 49.56             O  
HETATM        983      O                  HOH                307       6.706       17.656       14.200    1.00 62.44             O  
HETATM        984      O                  HOH                308     -10.436       21.800       14.703    1.00 82.89             O  
HETATM        985      O                  HOH                302      21.660        8.100       14.400    1.00 78.85             O  
HETATM        986      O                  HOH                303      16.002       14.165       14.204    0.50 36.21             O  
HETATM        987      O                  HOH                311      18.624        9.971       14.472    1.00 68.09             O  
HETATM        988      O                  HOH                312      12.345       18.363       14.320    1.00 61.52             O  
HETATM        989      O                  HOH                314      15.375       13.331       15.234    0.50 38.87             O  
HETATM        990      O                  HOH                315       8.900       16.074       15.111    0.50 56.02             O  
HETATM        991      O                  HOH                316      -8.811       19.800       14.800    1.00 84.33             O  
HETATM        992      O                  HOH                319       9.800       20.500       15.000    0.50 37.74             O  
HETATM        993      O                  HOH                321      -0.629        5.214       14.504    1.00 52.63             O  
HETATM        994      O                  HOH                305       0.063        7.371       13.477    0.50 44.43             O  
HETATM        995      O                  HOH                322       4.331       21.351       15.200    1.00 48.37             O  
HETATM        996      O                  HOH                324      20.471        6.314       15.326    0.50 42.47             O  
HETATM        997      O                  HOH                325      15.956       10.347       15.577    1.00 73.09             O  
HETATM        998      O                  HOH                326       4.166       16.122       15.117    1.00 64.59             O  
HETATM        999      O                  HOH                331      -3.496       10.462       15.323    1.00 41.57             O  
HETATM       1000      O                  HOH                333      22.179        1.588       16.322    1.00 60.14             O  
HETATM       1001      O                  HOH                334       7.227       21.575       16.034    1.00 79.51             O  
HETATM       1002      O                  HOH                335      24.987        3.024       15.000    0.50 77.50             O  
HETATM       1003      O                  HOH                341       0.000        0.000       15.940    0.33 48.19             O  
HETATM       1004      O                  HOH                342       2.058        1.124       15.886    0.50 57.48             O  
HETATM       1005      O                  HOH                343      -1.885       13.663       16.148    1.00 61.43             O  
HETATM       1006      O                  HOH                344      -3.119       22.865       15.776    1.00 59.24             O  
HETATM       1007      O                  HOH                345      19.200        4.000       16.256    1.00 52.18             O  
HETATM       1008      O                  HOH                346      14.044       21.773       15.730    0.50 35.08             O  
HETATM       1009      O                  HOH                347       1.900        3.400       16.729    1.00 42.63             O  
HETATM       1010      O                  HOH                349      14.400       17.800       15.886    0.50 52.96             O  
HETATM       1011      O                  HOH                336      13.700       15.600       15.000    1.00 65.01             O  
HETATM       1012      O                  HOH                351       2.100        6.200       15.800    1.00 73.63             O  
HETATM       1013      O                  HOH                352      13.105       18.675       16.692    0.50 57.75             O  
HETATM       1014      O                  HOH                355       5.384        1.947       16.328    1.00 52.83             O  
HETATM       1015      O                  HOH                356      19.387        1.649       16.538    1.00 38.74             O  
HETATM       1016      O                  HOH                357       6.570       18.429       16.505    1.00 50.65             O  
HETATM       1017      O                  HOH                358     -11.760       21.100       16.700    0.50 40.14             O  
HETATM       1018      O                  HOH                359      18.269        7.536       16.565    1.00 60.44             O  
HETATM       1019      O                  HOH                350      16.961       12.601       17.169    1.00 81.43             O  
HETATM       1020      O                  HOH                354      19.266       10.576       17.790    1.00 63.02             O  
HETATM       1021      O                  HOH                361      -2.564        5.638       17.137    1.00 48.33             O  
HETATM       1022      O                  HOH                362      -3.814       12.169       17.184    1.00 40.38             O  
HETATM       1023      O                  HOH                363      21.336        8.539       16.849    1.00 46.39             O  
HETATM       1024      O                  HOH                364      11.361       23.312       16.935    1.00 56.56             O  
HETATM       1025      O                  HOH                365      11.482       20.115       16.180    0.50 36.42             O  
HETATM       1026      O                  HOH                366      10.431       19.608       16.704    0.50 61.59             O  
HETATM       1027      O                  HOH                367      -0.459       10.100       16.800    1.00 96.03             O  
HETATM       1028      O                  HOH                368      -5.600       22.740       16.755    0.50 60.98             O  
HETATM       1029      O                  HOH                369      22.701        4.882       16.533    0.50 59.04             O  
HETATM       1030      O                  HOH                360      -0.559        7.125       16.712    1.00 55.39             O  
HETATM       1031      O                  HOH                370      22.349        3.895       16.628    0.50 44.55             O  
HETATM       1032      O                  HOH                379      24.254        2.529       17.221    0.50 64.98             O  
HETATM       1033      O                  HOH                371      -8.270       20.622       17.537    0.50 29.13             O  
HETATM       1034      O                  HOH                376      -7.614       21.771       17.400    0.50 39.65             O  
HETATM       1035      O                  HOH                372      17.313       15.074       17.581    1.00 53.72             O  
HETATM       1036      O                  HOH                374      -1.700       21.227       17.206    1.00 50.32             O  
HETATM       1037      O                  HOH                375      16.509        9.562       17.812    1.00 54.16             O  
HETATM       1038      O                  HOH                377      -7.800       16.300       17.668    1.00 75.77             O  
HETATM       1039      O                  HOH                381       4.677       20.377       17.882    1.00 49.25             O  
HETATM       1040      O                  HOH                382      17.535        3.747       17.792    1.00 51.88             O  
HETATM       1041      O                  HOH                383      -2.265        8.874       17.970    1.00 48.81             O  
HETATM       1042      O                  HOH                386      -8.894       18.338       17.943    1.00 51.71             O  
HETATM       1043      O                  HOH                387       0.500        3.000       18.600    0.50 35.00             O  
HETATM       1044      O                  HOH                388       6.000        4.100       17.800    1.00 50.00             O  
HETATM       1045      O                  HOH                390       2.700        3.900       19.000    0.50 40.00             O  
HETATM       1046      O                  HOH                391       2.992        5.257       18.400    0.50 40.00             O  
HETATM       1047      O                  HOH                389      22.320        6.616       18.376    1.00 76.30             O  
HETATM       1048      O                  HOH                378      14.300       15.147       17.400    0.50 41.41             O  
HETATM       1049      O                  HOH                392      12.379       14.000       18.485    1.00 69.21             O  
HETATM       1050      O                  HOH                394      26.585        1.034       18.302    1.00 72.39             O  
HETATM       1051      O                  HOH                395      15.048        0.586       18.649    0.50 27.91             O  
HETATM       1052      O                  HOH                396      24.664        3.165       18.640    0.50 55.98             O  
HETATM       1053      O                  HOH                397      16.000        6.400       18.500    1.00 75.03             O  
HETATM       1054      O                  HOH                401      -4.837       15.671       19.009    1.00 33.67             O  
HETATM       1055      O                  HOH                402      -1.199       22.838       19.138    1.00 36.10             O  
HETATM       1056      O                  HOH                403       1.686       21.194       18.890    1.00 36.62             O  
HETATM       1057      O                  HOH                404       7.587       19.898       18.900    1.00 74.10             O  
HETATM       1058      O                  HOH                405      23.636        0.400       18.433    0.50 38.58             O  
HETATM       1059      O                  HOH                407       7.200        0.000       19.364    1.00 80.00             O  
HETATM       1060      O                  HOH                408      12.325       20.187       18.584    1.00 76.30             O  
HETATM       1061      O                  HOH                409       8.868       21.918       18.717    1.00 88.44             O  
HETATM       1062      O                  HOH                411      -5.300       12.855       19.148    1.00 51.00             O  
HETATM       1063      O                  HOH                412       4.000        0.889       19.161    1.00 56.19             O  
HETATM       1064      O                  HOH                413      11.500       16.200       18.500    1.00 54.59             O  
HETATM       1065      O                  HOH                414      15.033       14.600       19.135    0.50 40.58             O  
HETATM       1066      O                  HOH                415      16.700       11.300       19.500    0.50 53.18             O  
HETATM       1067      O                  HOH                421       4.304       23.913        8.300    1.00 56.36             O  
HETATM       1068      O                  HOH                422      17.595        8.307       19.856    1.00 43.95             O  
HETATM       1069      O                  HOH                423       8.460       17.052       19.897    1.00 58.87             O  
HETATM       1070      O                  HOH                424      11.600       18.400       20.000    1.00 60.00             O  
HETATM       1071      O                  HOH                425      -9.409       23.116       19.633    1.00 66.30             O  
HETATM       1072      O                  HOH                428       7.200        3.000       19.668    1.00 79.22             O  
HETATM       1073      O                  HOH                429      21.000        4.000       19.956    1.00 59.41             O  
HETATM       1074      O                  HOH                420      -0.800        4.800       19.700    1.00 50.00             O  
HETATM       1075      O                  HOH                431      13.592        4.017       20.054    1.00 43.20             O  
HETATM       1076      O                  HOH                432      -0.400        2.600       20.000    0.50 40.00             O  
HETATM       1077      O                  HOH                433      19.480        6.217       19.797    1.00 62.99             O  
HETATM       1078      O                  HOH                435      20.876        1.574       20.116    0.50 41.62             O  
HETATM       1079      O                  HOH                437      18.870        3.203       20.295    1.00 65.25             O  
HETATM       1080      O                  HOH                438      22.043        8.448       20.602    0.50 38.02             O  
HETATM       1081      O                  HOH                439      15.420        7.740       20.813    1.00 61.77             O  
HETATM       1082      O                  HOH                441      14.400       19.900       20.800    1.00 46.45             O  
HETATM       1083      O                  HOH                442       8.900        4.300       20.900    1.00 66.62             O  
HETATM       1084      O                  HOH                443      12.900        7.700       20.600    1.00 50.81             O  
HETATM       1085      O                  HOH                444      23.373        3.907       20.784    0.50 37.81             O  
HETATM       1086      O                  HOH                445      22.600        5.200       21.000    0.50 50.00             O  
HETATM       1087      O                  HOH                446      11.000       20.300       21.100    0.50 50.00             O  
HETATM       1088      O                  HOH                447       3.848       22.050       20.436    1.00 73.68             O  
HETATM       1089      O                  HOH                448      15.900       13.400       20.500    0.50 37.02             O  
HETATM       1090      O                  HOH                449      15.000       15.900       20.409    0.50 51.72             O  
HETATM       1091      O                  HOH                451      -5.648       12.110       21.371    1.00 36.62             O  
HETATM       1092      O                  HOH                453      -3.499        9.530       21.143    1.00 58.40             O  
HETATM       1093      O                  HOH                452      11.455        5.672       21.400    0.50 45.30             O  
HETATM       1094      O                  HOH                455      19.300       11.200       21.251    1.00 93.71             O  
HETATM       1095      O                  HOH                456      12.867       15.311       21.383    1.00104.59             O  
HETATM       1096      O                  HOH                450      16.200       18.500       20.516    0.50 57.42             O  
HETATM       1097      O                  HOH                459      17.900       14.200       21.400    0.50 54.11             O  
HETATM       1098      O                  HOH                461      -2.438       17.554       21.488    1.00 27.54             O  
HETATM       1099      O                  HOH                462       2.426        2.789       21.667    0.50 37.21             O  
HETATM       1100      O                  HOH                473       5.591        3.514       22.644    1.00 66.58             O  
HETATM       1101      O                  HOH                474      21.490        9.784       21.789    0.50 37.24             O  
HETATM       1102      O                  HOH                475      22.459        7.099       21.906    0.50 54.11             O  
HETATM       1103      O                  HOH                476      23.362        5.246       22.116    0.50 53.14             O  
HETATM       1104      O                  HOH                477      10.026        5.995       22.154    0.50 36.85             O  
HETATM       1105      O                  HOH                481      16.230       16.756       22.900    1.00 51.60             O  
HETATM       1106      O                  HOH                482       7.950        1.500       22.400    1.00 74.32             O  
HETATM       1107      O                  HOH                484       0.000        0.000       22.203    0.33 26.53             O  
HETATM       1108      O                  HOH                485       6.000        0.331       22.809    1.00 81.99             O  
HETATM       1109      O                  HOH                486       2.400        1.900       22.950    0.50 53.75             O  
HETATM       1110      O                  HOH                487      16.826        9.360       22.915    1.00 64.50             O  
HETATM       1111      O                  HOH                488      10.028        0.600       22.667    1.00 50.88             O  
HETATM       1112      O                  HOH                491       1.801       22.097       22.791    1.00 33.66             O  
HETATM       1113      O                  HOH                492      -2.158       10.172       22.900    1.00 34.73             O  
HETATM       1114      O                  HOH                493       8.566       22.210       23.275    1.00 52.52             O  
HETATM       1115      O                  HOH                494      19.041        7.317       22.965    1.00 45.49             O  
HETATM       1116      O                  HOH                496      13.154       17.896       23.121    0.50 58.99             O  
HETATM       1117      O                  HOH                497      25.120        2.792       23.670    1.00 49.60             O  
HETATM       1118      O                  HOH                498       0.848        2.630       23.300    0.50 51.96             O  
HETATM       1119      O                  HOH                501      12.799        4.914       23.300    1.00 45.19             O  
HETATM       1120      O                  HOH                502      14.100        1.511       23.000    1.00 54.91             O  
HETATM       1121      O                  HOH                503      18.000        5.200       23.400    0.50 40.00             O  
HETATM       1122      O                  HOH                504      20.460        5.246       23.195    0.50 42.74             O  
HETATM       1123      O                  HOH                505      18.500       13.238       23.926    0.50 60.34             O  
HETATM       1124      O                  HOH                506       9.469        4.007       23.263    0.50 65.39             O  
HETATM       1125      O                  HOH                511       3.330        4.805       23.757    1.00 24.03             O  
HETATM       1126      O                  HOH                512      -6.414       11.027       24.091    1.00 36.40             O  
HETATM       1127      O                  HOH                514      -1.798        3.543       24.064    1.00 80.64             O  
HETATM       1128      O                  HOH                513       1.468        0.225       24.184    1.00 35.46             O  
HETATM       1129      O                  HOH                515     -12.014       22.141       24.296    1.00 66.63             O  
HETATM       1130      O                  HOH                516      13.052       19.509       23.128    0.50 62.84             O  
HETATM       1131      O                  HOH                517      -9.519       22.726       24.412    1.00 71.89             O  
HETATM       1132      O                  HOH                521       9.900       22.890       25.259    1.00 65.26             O  
HETATM       1133      O                  HOH                522      16.495       17.126       26.000    1.00 40.00             O  
HETATM       1134      O                  HOH                524      21.700        5.400       24.514    0.50 50.22             O  
HETATM       1135      O                  HOH                525       6.642       20.679       24.898    1.00 58.56             O  
HETATM       1136      O                  HOH                526      20.692        8.311       24.457    0.50 48.03             O  
HETATM       1137      O                  HOH                531      -1.763       20.077       25.007    1.00 21.36             O  
HETATM       1138      O                  HOH                532      -8.670       18.367       25.265    1.00 27.41             O  
HETATM       1139      O                  HOH                533       7.700        4.223       25.055    1.00 33.74             O  
HETATM       1140      O                  HOH                535      19.581       11.070       25.093    1.00 65.09             O  
HETATM       1141      O                  HOH                536      -2.718       10.300       25.150    1.00 73.39             O  
HETATM       1142      O                  HOH                537      22.450        8.700       25.159    0.50 48.15             O  
HETATM       1143      O                  HOH                541      -1.293       22.963       25.513    1.00 29.91             O  
HETATM       1144      O                  HOH                542      12.210       21.699       25.848    0.50 44.27             O  
HETATM       1145      O                  HOH                527      11.500       21.600       24.157    0.50 70.69             O  
HETATM       1146      O                  HOH                544      25.803        0.095       26.600    1.00 56.59             O  
HETATM       1147      O                  HOH                545      23.392        1.295       25.732    1.00 48.54             O  
HETATM       1148      O                  HOH                546      12.194        3.114       25.000    1.00 76.30             O  
HETATM       1149      O                  HOH                551       4.708        1.340       26.039    1.00 30.59             O  
HETATM       1150      O                  HOH                552      14.388       19.737       25.636    1.00 64.76             O  
HETATM       1151      O                  HOH                561       5.419        3.667       26.434    1.00 31.12             O  
HETATM       1152      O                  HOH                562      23.512        4.500       26.629    1.00 66.30             O  
HETATM       1153      O                  HOH                563     -10.096       20.400       26.037    1.00 73.01             O  
HETATM       1154      O                  HOH                571      -9.600       23.170       26.887    1.00 62.82             O  
HETATM       1155      O                  HOH                572      16.389       14.064       27.171    1.00 74.53             O  
HETATM       1156      O                  HOH                574      18.700       14.000       26.532    1.00 79.38             O  
HETATM       1157      O                  HOH                582      10.926       10.684       26.940    1.00 44.80             O  
HETATM       1158      O                  HOH                583      12.500       21.800       27.254    0.50 47.63             O  
HETATM       1159      O                  HOH                581      15.038       21.545        5.268    1.00 55.92             O  
HETATM       1160      O                  HOH                591      -1.739       18.453       27.705    1.00 12.21             O  
HETATM       1161      O                  HOH                592      27.000        1.000       28.300    1.00 70.92             O  
HETATM       1162      O                  HOH                593      20.879        8.934       27.397    0.50 49.09             O  
HETATM       1163      O                  HOH                601       5.301        3.962       28.700    0.60 31.54             O  
HETATM       1164      O                  HOH                602      13.794       13.317       28.059    1.00 74.41             O  
HETATM       1165      O                  HOH                603       6.578        4.370       28.779    0.40 28.91             O  
HETATM       1166      O                  HOH                611      19.254       14.024       28.832    1.00 55.11             O  
HETATM       1167      O                  HOH                612      14.279        1.568       28.963    1.00 65.08             O  
HETATM       1168      O                  HOH                622      14.080        9.849       29.479    1.00 27.58             O  
HETATM       1169      O                  HOH                621      23.137        6.636       29.293    0.50 55.90             O  
HETATM       1170      O                  HOH                641      18.586        7.949       30.401    0.50 17.96             O  
HETATM       1171      O                  HOH                631      10.475       22.332       30.034    1.00 41.35             O  
HETATM       1172      O                  HOH                632      14.200       22.300       30.301    1.00 67.11             O  
HETATM       1173      O                  HOH                642       4.564        5.544       30.131    1.00 37.24             O  
HETATM       1174      O                  HOH                651       0.000        0.000       30.941    0.33 24.09             O  
HETATM       1175      O                  HOH                652       3.559        3.107       30.844    1.00 34.61             O  
HETATM       1176      O                  HOH                653      -1.317        2.461       30.833    1.00 27.74             O  
HETATM       1177      O                  HOH                671       6.900        3.468       31.640    1.00 38.60             O  
HETATM       1178      O                  HOH                672       1.484        2.379       31.639    1.00 81.34             O  
HETATM       1179      O                  HOH                673     -11.700       22.918       32.100    1.00 83.01             O  
HETATM       1180      O                  HOH                674      12.200       21.561       31.604    1.00 55.36             O  
HETATM       1181      O                  HOH                691      25.195        1.527       33.000    1.00 77.73             O  
HETATM       1182      O                  HOH                701      11.090       22.753       33.200    1.00 96.30             O  
HETATM       1183      O                  HOH                702       3.296        3.651       33.200    1.00 86.30             O  
HETATM       1184      O                  HOH                711      24.237        4.743       33.829    1.00 38.87             O  
HETATM       1185      O                  HOH                721       6.358       23.611       -0.018    1.00 94.84             O  
MASTER                      861        8        0        0        0        0        0        6     1181        0        0        4
END
