# Supplementary material for: COD::CIF::Parser: an error-correcting CIF parser for the Perl language
Source: J Appl Crystallogr. 2016 Feb 1;49(Pt 1):292–301. doi: 10.1107/S1600576715022396 (PMC4762566; doi:10.1107/S1600576715022396)
Supplement: Supplementary file 3 [file j-49-00292-sup3.tgz › cod-tools-1.0/src/components/codcif/data/IUCr/CIFTEST_2.1/outs/ciftbx/1crn.tpdb]

HEADER    PLANT SEED PROTEIN                      30-APR-81   1CRN
TITLE     Crambin
COMPND    Crambin
SOURCE    Abyssinian Cabbage (Crambe Abyssinica) Seed
AUTHOR    W.A.Hendrickson,M.M.Teeter
REMARK   1
REMARK   1 REFERENCE 1      
REMARK   1  AUTH   M.M.Teeter
REMARK   1  TITL   Water Structure Of A Hydrophobic Protein At Atomic
REMARK   1  TITL 2 Resolution. Pentagon Rings Of Water Molecules In
REMARK   1  TITL 3 Crystals Of Crambin
REMARK   1  REF    PROC.NAT.ACAD.SCI.USA         V.  81  6014 1984
REMARK   1  REFN   ASTM PNASA6  US ISSN 0027-8424                  040
REMARK   1 REFERENCE 2      
REMARK   1  AUTH   W.A.Hendrickson,M.M.Teeter
REMARK   1  TITL   Structure Of The Hydrophobic Protein Crambin
REMARK   1  TITL 2 Determined Directly From The Anomalous Scattering
REMARK   1  TITL 3 Of Sulphur
REMARK   1  REF    NATURE                        V.  29   107 1981
REMARK   1  REFN   ASTM NATUAS  UK ISSN 0028-0836                  006
REMARK   1 REFERENCE 3      
REMARK   1  AUTH   M.M.Teeter,W.A.Hendrickson
REMARK   1  TITL   Highly Ordered Crystals Of The Plant Seed Protein
REMARK   1  TITL 2 Crambin
REMARK   1  REF    J.MOL.BIOL.                   V.  12   219 1979
REMARK   1  REFN   ASTM JMOBAK  UK ISSN 0022-2836                  070
REMARK   2
REMARK   2 RESOLUTION.  1.5 ANGSTROMS.
REMARK   3
REMARK   3 REFINEMENT. RESTRAINED LEAST SQUARES (HENDRICKSON,W.A.,
REMARK   3  KONNERT,J.H. COMPUTING IN CRYSTALLOGRAPHY, EDS.DIAMOND,R.,
REMARK   3  RAMASESHAN,S.,VENKATESAN,K. (1980)).
REMARK   4
REMARK   4 CONFORMATIONAL HETEROGENEITY EXISTS AT ILE 7 AND ILE 25
REMARK   4 WHERE CD1 ATOMS TAKE EITHER OF TWO STAGGERED POSSIBILITIES.
REMARK   4 COMPOSITIONAL HETEROGENEITY ALSO EXISTS AT POSITIONS 22 AND
REMARK   4 25.  REFINEMENT PARAMETERS SUGGEST THAT RESIDUE 22 IS ABOUT
REMARK   4 60/40 PRO/SER AND THAT RESIDUE 25 IS ABOUT 60/40 ILE/LEU.
REMARK   4 THE HETEROGENEITY AT RESIDUE 22 APPARENTLY CAUSES A
REMARK   4 DISORDER IN TYR 29 - THE REFINED POSITION OF ITS OH ATOM
REMARK   4 MAKES AN IMPOSSIBLY SHORT CONTACT OF 2.6 ANGSTROMS WITH
REMARK   4 ATOM CD OF PRO 22 ON A SCREW-RELATED MOLECULE.  THE
REMARK   4 DEPOSITED COORDINATES ARE ONLY FOR THE MAJOR CONTRIBUTOR AT
REMARK   4 EACH SITE (PRO 22 AND ILE 25).  DEPOSITION OF THE MODEL OF
REMARK   4 DISORDER AND SOLVENT STRUCTURE IS DEFERRED UNTIL HIGHER
REMARK   4 RESOLUTION REFINEMENT.  THE R-FACTOR FOR THE COMPLETE MODEL
REMARK   4 INCLUDING HETEROGENEITY AND SOLVENT IS 0.114 ISOTROPIC AND
REMARK   4 0.104 ANISOTROPIC AGAINST ALL DATA IN THE 10.0 TO 1.5
REMARK   4 ANGSTROM SHELL.
REMARK   5
REMARK   5 THE SECONDARY STRUCTURE SPECIFICATIONS ARE THOSE DEFINED
REMARK   5 IN REFERENCE 1 ABOVE AND DEPEND ON PARTICULAR DEFINITIONS
REMARK   5 THAT MAY AFFECT THE DETERMINATION OF END POINTS.  PLEASE
REMARK   5 CONSULT THE PRIMARY REFERENCE AND EXAMINE STRUCTURAL
REMARK   5 DETAILS SUCH AS HYDROGEN BONDING AND CONFORMATION ANGLES
REMARK   5 WHEN MAKING USE OF THE SPECIFICATIONS.
REMARK   6
REMARK   6 CORRECTION. CORRECT RESIDUE NUMBER ON STRAND 1 OF SHEET S1.
REMARK   6  03-DEC-81.
REMARK   7
REMARK   7 CORRECTION. INSERT REVDAT RECORDS. 30-SEP-83.
REMARK   8
REMARK   8 CORRECTION. INSERT NEW PUBLICATION AS REFERENCE 1 AND
REMARK   8  RENUMBER THE OTHERS.  04-MAR-85.
REMARK   9
REMARK   9 CORRECTION. CHANGE DEPOSITION DATE FROM 31-APR-81 TO
REMARK   9  30-APR-81.  16-APR-87.
REMARK 960
REMARK 960 EMBEDDED CIF
REMARK 960
REMARK 960 ###################################################
REMARK 960 #                                                 #
REMARK 960 #   Converted from PDB format to CIF format by    #
REMARK 960 #   pdb2cif version 2.4.3            15 Jul 2005   #
REMARK 960 #                       by                        #
REMARK 960 # P.E. Bourne, H.J. Bernstein and F.C. Bernstein  #
REMARK 960 #                                                 #
REMARK 960 # http://www.bernstein-plus-sons.com/software     #
REMARK 960 #                     /pdb2cif                    #
REMARK 960 #   *** See the remarks at the end of this  ***   #
REMARK 960 #   *** file for information on conversion  ***   #
REMARK 960 #   *** of this entry and on the program    ***   #
REMARK 960 #   ***               pdb2cif               ***   #
REMARK 960 # Please report problems to:                      #
REMARK 960 #         pdb2cif@bernstein-plus-sons.com         #
REMARK 960 ###################################################
REMARK 960
REMARK 960
REMARK 960 data_1CRN
REMARK 960
REMARK 960 _entry.id        1CRN
REMARK 960
REMARK 960
REMARK 960
REMARK 960 ##################
REMARK 960 #                #
REMARK 960 #  STRUCT        #
REMARK 960 #                #
REMARK 960 ##################
REMARK 960
REMARK 960 loop_
REMARK 960 _struct.entry_id
REMARK 960         1CRN
REMARK 960 _reflns.entry_id             1CRN
REMARK 960 _cell.entry_id           1CRN
REMARK 960 _cell.volume            17204.7
REMARK 960 _cell.details                 ?
REMARK 960 _symmetry.entry_id                1CRN
REMARK 960 _audit.revision_id         1CRND
REMARK 960 _audit.creation_date       1981-04-30
REMARK 960 ;\
REMARK 960 1981-12-03  PDB revision 1CRNA
REMARK 960 1983-09-30  PDB revision 1CRNB
REMARK 960 1985-03-04  PDB revision 1CRNC
REMARK 960 1987-04-16  PDB revision 1CRND
REMARK 960 2005-07-15  Converted to mmCIF format by pdb2cif.pl 2.4.3
REMARK 960 ;
REMARK 960 ##########################
REMARK 960 #                        #
REMARK 960 # ENTITY_POLY_SEQ        #
REMARK 960 #                        #
REMARK 960 ##########################
REMARK 960
REMARK 960 loop_
REMARK 960 _entity.id
REMARK 960 _entity.details
REMARK 960                         1
REMARK 960 ;\
REMARK 960         Protein chain: *
REMARK 960 ;
REMARK 960
REMARK 960         loop_
REMARK 960     _chem_comp.id
REMARK 960     _chem_comp.formula
REMARK 960     _chem_comp.name
REMARK 960 ARG              'C6 H14 N4 O2'     Arginine
REMARK 960 ASN              'C4 H8 N2 O3'      Asparagine
REMARK 960 ASP              'C4 H7 N1 O4'     'Aspartic acid'
REMARK 960         CYS             'C3 H7 N1 O2 S1'
REMARK 960                                 Cysteine
REMARK 960 GLU              'C5 H9 N1 O4'     'Glutamic acid'
REMARK 960 GLY              'C2 H5 N1 O2'      Glycine
REMARK 960 ILE              'C6 H13 N1 O2'     Isoleucine
REMARK 960 LEU              'C6 H13 N1 O2'     Leucine
REMARK 960 PHE              'C9 H11 N1 O2'     Phenylalanine
REMARK 960 PRO              'C5 H9 N1 O2'      Proline
REMARK 960 SER              'C3 H7 N1 O3'      Serine
REMARK 960 THR              'C4 H9 N1 O3'      Threonine
REMARK 960 TYR              'C9 H11 N1 O3'     Tyrosine
REMARK 960 VAL              'C5 H11 N1 O2' V   aline
REMARK 960
REMARK 960
REMARK 960
REMARK 960 ######################
REMARK 960 #                    #
REMARK 960 # ATOM_SITES         #
REMARK 960 #                    #
REMARK 960 ######################
REMARK 960
REMARK 960
REMARK 960
REMARK 960
REMARK 960
REMARK 960
REMARK 960         loop_
REMARK 960     _database_pdb_matrix.entry_id
REMARK 960                         1CRN
REMARK 960
REMARK 960         loop_
REMARK 960     _atom_sites.entry_id
REMARK 960     _atom_sites.cartn_transform_axes
REMARK 960                         1CRN
REMARK 960               'See _atom_sites.fract_transf_matrix[i][j]'
REMARK 960
REMARK 960 _database_2.database_id                 PDB
REMARK 960 loop_
REMARK 960 _database_PDB_rev.num
REMARK 960 _database_PDB_rev.date
REMARK 960 _database_PDB_rev.mod_type
REMARK 960 _database_PDB_rev.status
REMARK 960 _database_PDB_rev.replaced_by
REMARK 960 _database_PDB_rev.replaces
REMARK 960         4               1985-03-04
REMARK 960                   1     .           .           .
REMARK 960         3               1983-09-30
REMARK 960                   1     .           .           .
REMARK 960         2               1981-12-03
REMARK 960                   1     .           .           .
REMARK 960         1               1981-07-28
REMARK 960                   0     .           .           .
REMARK 960
REMARK 960         loop_
REMARK 960     _database_PDB_rev_record.rev_num
REMARK 960     _database_PDB_rev_record.details
REMARK 960     _database_PDB_rev_record.type
REMARK 960    4        1CRNC        REMARK
REMARK 960    3        1CRNB        REVDAT
REMARK 960    2        1CRNA        SHEET
REMARK 960
REMARK 960
REMARK 960
REMARK 960 ####################
REMARK 960 #                  #
REMARK 960 # STRUCT_BIOL      #
REMARK 960 #                  #
REMARK 960 ####################
REMARK 960
REMARK 960
REMARK 960
REMARK 960 loop_
REMARK 960 _struct_biol.id
REMARK 960                         *
REMARK 960         loop_
REMARK 960     _struct_biol_gen.biol_id
REMARK 960     _struct_biol_gen.asym_id
REMARK 960     _struct_biol_gen.symmetry
REMARK 960     _struct_biol_gen.details
REMARK 960     *      *   1_555   .
REMARK 960
REMARK 960
REMARK 960
REMARK 960 ##############################
REMARK 960 #                            #
REMARK 960 # STRUCT_CONN_TYPE           #
REMARK 960 #                            #
REMARK 960 ##############################
REMARK 960
REMARK 960
REMARK 960
REMARK 960 loop_
REMARK 960 _struct_conn_type.id
REMARK 960 _struct_conn_type.criteria
REMARK 960 _struct_conn_type.reference
REMARK 960 saltbr  'salt bridge from PDB entry'       ?
REMARK 960 hydrog  'hydrogen bond from PDB entry'     ?
REMARK 960 disulf  'disulfide bridge from PDB entry'  ?
REMARK 960
REMARK 960
REMARK 960
REMARK 960 ##############################
REMARK 960 #                            #
REMARK 960 # STRUCT_CONN                #
REMARK 960 #                            #
REMARK 960 ##############################
REMARK 960
REMARK 960
REMARK 960
REMARK 960 loop_
REMARK 960 _struct_conn.id
REMARK 960 _struct_conn.conn_type_id
REMARK 960 _struct_conn.ptnr1_label_comp_id
REMARK 960 _struct_conn.ptnr1_label_asym_id
REMARK 960 _struct_conn.ptnr1_auth_seq_id
REMARK 960 _struct_conn.ptnr1_label_atom_id
REMARK 960 _struct_conn.ptnr1_label_alt_id
REMARK 960 _struct_conn.ptnr1_role
REMARK 960 _struct_conn.ptnr1_symmetry
REMARK 960 _struct_conn.ptnr2_label_comp_id
REMARK 960 _struct_conn.ptnr2_label_asym_id
REMARK 960 _struct_conn.ptnr2_auth_seq_id
REMARK 960 _struct_conn.ptnr2_label_atom_id
REMARK 960 _struct_conn.ptnr2_label_alt_id
REMARK 960 _struct_conn.ptnr2_role
REMARK 960 _struct_conn.ptnr2_symmetry
REMARK 960 _struct_conn.pdb2cif_ptnr1_atom_site_id
REMARK 960                                      #< not in dictionary
REMARK 960 _struct_conn.ptnr1_label_seq_id
REMARK 960 _struct_conn.pdb2cif_ptnr2_atom_site_id
REMARK 960                                      #< not in dictionary
REMARK 960 _struct_conn.ptnr2_label_seq_id
REMARK 960      2 disulf CYS *    3   SG  . .    .    CYS *   40
REMARK 960                                                        SG
REMARK 960                                        . .    .
REMARK 960       20               3          282              40
REMARK 960      3      . CYS *    4   CB  . .    .    CYS *    4
REMARK 960                                                        SG
REMARK 960                                        . .    .
REMARK 960       25               4           26               4
REMARK 960      4 disulf CYS *    4   SG  . .    .    CYS *   32
REMARK 960                                                        SG
REMARK 960                                        . .    .
REMARK 960       26               4          229              32
REMARK 960      5      . CYS *   16   CB  . .    .    CYS *   16
REMARK 960                                                        SG
REMARK 960                                        . .    .
REMARK 960      115              16          116              16
REMARK 960      6 disulf CYS *   16   SG  . .    .    CYS *   26
REMARK 960                                                        SG
REMARK 960                                        . .    .
REMARK 960      116              16          188              26
REMARK 960      7      . CYS *   26   CB  . .    .    CYS *   26
REMARK 960                                                        SG
REMARK 960                                        . .    .
REMARK 960      187              26          188              26
REMARK 960      8      . CYS *   32   CB  . .    .    CYS *   32
REMARK 960                                                        SG
REMARK 960                                        . .    .
REMARK 960      228              32          229              32
REMARK 960      9      . CYS *   40   CB  . .    .    CYS *   40
REMARK 960                                                        SG
REMARK 960                                        . .    .
REMARK 960      281              40          282              40
REMARK 960
REMARK 960
REMARK 960
REMARK 960 ####################
REMARK 960 #                  #
REMARK 960 # STRUCT_CONF      #
REMARK 960 #                  #
REMARK 960 ####################
REMARK 960
REMARK 960
REMARK 960
REMARK 960 loop_
REMARK 960 _struct_conf_type.id
REMARK 960 _struct_conf_type.criteria
REMARK 960 _struct_conf_type.reference
REMARK 960  TURN_P      'From PDB'   .
REMARK 960
REMARK 960 loop_
REMARK 960 _struct_conf.id
REMARK 960 _struct_conf.conf_type_id
REMARK 960 _struct_conf.beg_label_comp_id
REMARK 960 _struct_conf.beg_label_asym_id
REMARK 960 _struct_conf.beg_auth_seq_id
REMARK 960 _struct_conf.end_label_comp_id
REMARK 960 _struct_conf.end_label_asym_id
REMARK 960 _struct_conf.end_auth_seq_id
REMARK 960 _struct_conf.details
REMARK 960 _struct_conf.beg_label_seq_id
REMARK 960 _struct_conf.end_label_seq_id
REMARK 960 helix_H2  HELX_RH_AL_P GLU *   23  THR *   30
REMARK 960                           'DISTORTED 3/10 AT RES 30'
REMARK 960                                23          30
REMARK 960 turn_T1   TURN_P       PRO *   41  TYR *   44  ' '
REMARK 960                                41          44
REMARK 960
REMARK 960
REMARK 960
REMARK 960 ################
REMARK 960 #              #
REMARK 960 # STRUCT_SHEET #
REMARK 960 #              #
REMARK 960 ################
REMARK 960
REMARK 960 loop_
REMARK 960 _struct_sheet.id
REMARK 960 _struct_sheet.number_strands
REMARK 960  S1     2
REMARK 960
REMARK 960 loop_
REMARK 960 _struct_sheet_hbond.sheet_id
REMARK 960 _struct_sheet_hbond.range_id_1
REMARK 960 _struct_sheet_hbond.range_id_2
REMARK 960 _struct_sheet_hbond.range_1_beg_auth_seq_id
REMARK 960 _struct_sheet_hbond.range_1_beg_label_atom_id
REMARK 960 _struct_sheet_hbond.range_2_beg_auth_seq_id
REMARK 960 _struct_sheet_hbond.range_2_beg_label_atom_id
REMARK 960 _struct_sheet_hbond.range_1_end_auth_seq_id
REMARK 960 _struct_sheet_hbond.range_1_end_label_atom_id
REMARK 960 _struct_sheet_hbond.range_2_end_auth_seq_id
REMARK 960 _struct_sheet_hbond.range_2_end_label_atom_id
REMARK 960 _struct_sheet_hbond.range_1_beg_label_seq_id
REMARK 960 _struct_sheet_hbond.range_2_beg_label_seq_id
REMARK 960 _struct_sheet_hbond.range_1_end_label_seq_id
REMARK 960 _struct_sheet_hbond.range_2_end_label_seq_id
REMARK 960  S1    1_S1    2_S1   .    .     .    .     .    .     .
REMARK 960                                        .
REMARK 960                       .          .          .          .
REMARK 960
REMARK 960 loop_
REMARK 960 _struct_sheet_order.sheet_id
REMARK 960 _struct_sheet_order.range_id_1
REMARK 960 _struct_sheet_order.range_id_2
REMARK 960 _struct_sheet_order.offset
REMARK 960 _struct_sheet_order.sense
REMARK 960  S1    1_S1    2_S1  1 anti-parallel
REMARK 960
REMARK 960 loop_
REMARK 960 _struct_sheet_range.sheet_id
REMARK 960 _struct_sheet_range.id
REMARK 960 _struct_sheet_range.beg_label_comp_id
REMARK 960 _struct_sheet_range.beg_label_asym_id
REMARK 960 _struct_sheet_range.beg_auth_seq_id
REMARK 960 _struct_sheet_range.end_label_comp_id
REMARK 960 _struct_sheet_range.end_label_asym_id
REMARK 960 _struct_sheet_range.end_auth_seq_id
REMARK 960 _struct_sheet_range.beg_label_seq_id
REMARK 960 _struct_sheet_range.end_label_seq_id
REMARK 960  S1    2_S1 CYS *   32  ILE *   35
REMARK 960                     32          35
REMARK 960
REMARK 960 ##########################
REMARK 960 #                        #
REMARK 960 # PDBX_POLY_SEQ_SCHEME   #
REMARK 960 #                        #
REMARK 960 ##########################
REMARK 960
REMARK 960 loop_
REMARK 960 _pdbx_poly_seq_scheme.asym_id
REMARK 960 _pdbx_poly_seq_scheme.entity_id
REMARK 960 _pdbx_poly_seq_scheme.seq_id
REMARK 960 _pdbx_poly_seq_scheme.mon_id
REMARK 960 _pdbx_poly_seq_scheme.auth_num
REMARK 960                                      #< not in dictionary
REMARK 960 _pdbx_poly_seq_scheme.pdb_strand_id
REMARK 960  *     1    2 THR    2  1_S1
REMARK 960  *     1    3 CYS    3  1_S1
REMARK 960  *     1    4 CYS    4  1_S1
REMARK 960  *     1    5 PRO    5  .
REMARK 960  *     1    6 SER    6  .
REMARK 960  *     1    7 ILE    7  .
REMARK 960  *     1    8 VAL    8  .
REMARK 960  *     1    9 ALA    9  .
REMARK 960  *     1   10 ARG   10  .
REMARK 960  *     1   11 SER   11  .
REMARK 960  *     1   12 ASN   12  .
REMARK 960  *     1   13 PHE   13  .
REMARK 960  *     1   14 ASN   14  .
REMARK 960  *     1   15 VAL   15  .
REMARK 960  *     1   16 CYS   16  .
REMARK 960  *     1   17 ARG   17  .
REMARK 960  *     1   18 LEU   18  .
REMARK 960  *     1   19 PRO   19  .
REMARK 960  *     1   20 GLY   20  .
REMARK 960  *     1   21 THR   21  .
REMARK 960  *     1   22 PRO   22  .
REMARK 960  *     1   23 GLU   23  .
REMARK 960  *     1   24 ALA   24  .
REMARK 960  *     1   25 ILE   25  .
REMARK 960  *     1   26 CYS   26  .
REMARK 960  *     1   27 ALA   27  .
REMARK 960  *     1   28 THR   28  .
REMARK 960  *     1   29 TYR   29  .
REMARK 960  *     1   30 THR   30  .
REMARK 960  *     1   31 GLY   31  .
REMARK 960  *     1   32 CYS   32  2_S1
REMARK 960  *     1   33 ILE   33  2_S1
REMARK 960  *     1   34 ILE   34  2_S1
REMARK 960  *     1   35 ILE   35  2_S1
REMARK 960  *     1   36 PRO   36  .
REMARK 960  *     1   37 GLY   37  .
REMARK 960  *     1   38 ALA   38  .
REMARK 960  *     1   39 THR   39  .
REMARK 960  *     1   40 CYS   40  .
REMARK 960  *     1   41 PRO   41  .
REMARK 960  *     1   42 GLY   42  .
REMARK 960  *     1   43 ASP   43  .
REMARK 960  *     1   44 TYR   44  .
REMARK 960  *     1   45 ALA   45  .
REMARK 960  *     1   46 ASN   46  .
REMARK 960
REMARK 960
REMARK 960
REMARK 960 ########################
REMARK 960 #                      #
REMARK 960 # PUBL_MANUSCRIPT_INCL #
REMARK 960 #                      #
REMARK 960 ########################
REMARK 960
REMARK 960
REMARK 960
REMARK 960 loop_
REMARK 960 _publ_manuscript_incl.entry_id
REMARK 960 _publ_manuscript_incl.extra_item
REMARK 960 _publ_manuscript_incl.extra_info
REMARK 960 _publ_manuscript_incl.extra_defn
REMARK 960
REMARK 960    1CRN
REMARK 960   '_struct_conn.pdb2cif_ptnr2_atom_site_id'
REMARK 960      '_atom_site.id of partner 2 of structure connection'
REMARK 960       no
REMARK 960
REMARK 960 ###############################################
REMARK 960 # This file was converted automatically from  #
REMARK 960 # PDB format to mmCIF format by the program   #
REMARK 960 # pdb2cif version 2.4.3            15 Jul 2005 #
REMARK 960 #                    by                       #
REMARK 960 #   Phil Bourne, Herbert J. Bernstein and     #
REMARK 960 #            Frances C. Bernstein             #
REMARK 960 #                                             #
REMARK 960 # This work was supported in part by IUCr     #
REMARK 960 # (for HJB), US NSF, PHS, NIH, NCRR, NIGMS,   #
REMARK 960 # NLM and DOE (for FCB prior to 1998), and    #
REMARK 960 # and NSFgrant no. BIR 9310154 (for PEB)      #
REMARK 960 #                                             #
REMARK 960 #                                             #
REMARK 960 # Conversion from PDB format to mmCIF is a    #
REMARK 960 # complex process.  This file should be       #
REMARK 960 # reviewed carefully before use.              #
REMARK 960 #                                             #
REMARK 960 # Even though the authors of pdb2cif have     #
REMARK 960 # made a good faith effort to ensure that     #
REMARK 960 # pdb2cif performs according to its           #
REMARK 960 # documentation, and we would greatly         #
REMARK 960 # appreciate hearing of any problems you      #
REMARK 960 # may encounter, the program pdb2cif and      #
REMARK 960 # any files created by pdb2cif are provided   #
REMARK 960 # **AS IS** without any warrantee as to       #
REMARK 960 # correctness, merchantability or fitness     #
REMARK 960 # for any particular or general use.          #
REMARK 960 #                                             #
REMARK 960 # THE RESPONSIBILITY FOR ANY ADVERSE          #
REMARK 960 # CONSEQUENCES FROM THE USE OF THE PROGRAM    #
REMARK 960 # PDB2CIF OR ANY FILE OR FILES CREATED BY IT  #
REMARK 960 # LIES SOLELY WITH THE USERS OF THE PROGRAM   #
REMARK 960 # AND FILE OR FILES AND NOT WITH AUTHORS OF   #
REMARK 960 # PDB2CIF                                     #
REMARK 960 #                                             #
REMARK 960 # The program pdb2cif is available from       #
REMARK 960 # http://www.bernstein-plus-sons.com          #
REMARK 960 #                      /software/pdb2cif or   #
REMARK 960 # the IUCr and its mirrors (see               #
REMARK 960 # http://www.iucr.org/iucr-top/cif            #
REMARK 960 #                      /software/pdb2cif) or  #
REMARK 960 # SDSC (see                                   #
REMARK 960 # http://www.sdsc.edu/pb/pdb2cif/pdb2cif) or  #
REMARK 960 # NDB and its mirrors (see                    #
REMARK 960 # http://ndbserver.rutgers.edu/mmcif          #
REMARK 960 #                      /software/pdb2cif)     #
REMARK 960 # and the NDB mirror sites                    #
REMARK 960 #                                             #
REMARK 960 #    See H. Bernstein, F. Bernstein,          #
REMARK 960 #    P. E. Bourne CIF Applications. VIII.     #
REMARK 960 #    pdb2cif: Translating PDB Entries into    #
REMARK 960 #    mmCIF Format, J. Appl. Cryst., 31,       #
REMARK 960 #    1998, pp 282-295.                        #
REMARK 960 #                                             #
REMARK 960 # Please report problems to:                  #
REMARK 960 #         pdb2cif@bernstein-plus-sons.com     #
REMARK 960 #                                             #
REMARK 960 ###############################################
REMARK 960
REMARK 960
REMARK 960
REMARK 960 # REMARK records parsed         =     62;
REMARK 960                 ## specified by PDB
REMARK 960 # FTNOTE records parsed         =      0;
REMARK 960                 ## specified by PDB
REMARK 960 # HET records parsed            =      0;
REMARK 960                 ## specified by PDB
REMARK 960 # HELIX records parsed          =      2;
REMARK 960                 ## specified by PDB
REMARK 960 # SHEET records parsed          =      2;
REMARK 960                 ## specified by PDB
REMARK 960 # TURN records parsed           =      1;
REMARK 960                 ## specified by PDB
REMARK 960 # SITE records parsed           =      0;
REMARK 960                 ## specified by PDB
REMARK 960 # AT+HET records parsed         =    327;
REMARK 960                 ## specified by PDB
REMARK 960 # TER records parsed            =      1;
REMARK 960                 ## specified by PDB
REMARK 960 # CONECT records parsed         =      6;
REMARK 960                 ## specified by PDB
REMARK 960 # SEQRES records parsed         =      4;
REMARK 960                 ## specified by PDB
REMARK 960 # Total of    433 records processed from PDB file
REMARK 960 #=# DATABASE_PDB_REMARK: Only text in col
REMARK 960                 #umns 12-70 retained
REMARK 960 #=# PUBL_MANUSCRIPT_INCL: Tokens _struct_conn.
REMARK 960 #=# PUBL_MANUSCRIPT_INCL:   pdb2cif_ptnrn
REMARK 960                 #_atom_site_id used
SEQRES   1 *   46  THR THR CYS CYS PRO SER ILE VAL ALA ARG SER ASN PHE
SEQRES   2 *   46  ASN VAL CYS ARG LEU PRO GLY THR PRO GLU ALA ILE CYS
SEQRES   3 *   46  ALA THR TYR THR GLY CYS ILE ILE ILE PRO GLY ALA THR
SEQRES   4 *   46  CYS PRO GLY ASP TYR ALA ASN                        
CRYST1   40.960   18.650   22.520  90.00  90.77  90.00 P 21          2
ORIGX1      1.000000  0.000000  0.000000        0.00000
ORIGX2      0.000000  1.000000  0.000000        0.00000
ORIGX3      0.000000  0.000000  1.000000        0.00000
SCALE1      0.024414  0.000000 -0.000328        0.00000
SCALE2      0.000000  0.053619  0.000000        0.00000
SCALE3      0.000000  0.000000  0.044409        0.00000
ATOM      1  N   THR *   1      17.047  14.099   3.625  1.00 13.79           N  
ATOM      2  CA  THR *   1      16.967  12.784   4.338  1.00 10.80           C  
ATOM      3  C   THR *   1      15.685  12.755   5.133  1.00  9.19           C  
ATOM      4  O   THR *   1      15.268  13.825   5.594  1.00  9.85           O  
ATOM      5  CB  THR *   1      18.170  12.703   5.337  1.00 13.02           C  
ATOM      6  OG1 THR *   1      19.334  12.829   4.463  1.00 15.06           O  
ATOM      7  CG2 THR *   1      18.150  11.546   6.304  1.00 14.23           C  
ATOM      8  N   THR *   2      15.115  11.555   5.265  1.00  7.81           N  
ATOM      9  CA  THR *   2      13.856  11.469   6.066  1.00  8.31           C  
ATOM     10  C   THR *   2      14.164  10.785   7.379  1.00  5.80           C  
ATOM     11  O   THR *   2      14.993   9.862   7.443  1.00  6.94           O  
ATOM     12  CB  THR *   2      12.732  10.711   5.261  1.00 10.32           C  
ATOM     13  OG1 THR *   2      13.308   9.439   4.926  1.00 12.81           O  
ATOM     14  CG2 THR *   2      12.484  11.442   3.895  1.00 11.90           C  
ATOM     15  N   CYS *   3      13.488  11.241   8.417  1.00  5.24           N  
ATOM     16  CA  CYS *   3      13.660  10.707   9.787  1.00  5.39           C  
ATOM     17  C   CYS *   3      12.269  10.431  10.323  1.00  4.45           C  
ATOM     18  O   CYS *   3      11.393  11.308  10.185  1.00  6.54           O  
ATOM     19  CB  CYS *   3      14.368  11.748  10.691  1.00  5.99           C  
ATOM     20  SG  CYS *   3      15.885  12.426  10.016  1.00  7.01           S  
ATOM     21  N   CYS *   4      12.019   9.272  10.928  1.00  3.90           N  
ATOM     22  CA  CYS *   4      10.646   8.991  11.408  1.00  4.24           C  
ATOM     23  C   CYS *   4      10.654   8.793  12.919  1.00  3.72           C  
ATOM     24  O   CYS *   4      11.659   8.296  13.491  1.00  5.30           O  
ATOM     25  CB  CYS *   4      10.057   7.752  10.682  1.00  4.41           C  
ATOM     26  SG  CYS *   4       9.837   8.018   8.904  1.00  4.72           S  
ATOM     27  N   PRO *   5       9.561   9.108  13.563  1.00  3.96           N  
ATOM     28  CA  PRO *   5       9.448   9.034  15.012  1.00  4.25           C  
ATOM     29  C   PRO *   5       9.288   7.670  15.606  1.00  4.96           C  
ATOM     30  O   PRO *   5       9.490   7.519  16.819  1.00  7.44           O  
ATOM     31  CB  PRO *   5       8.230   9.957  15.345  1.00  5.11           C  
ATOM     32  CG  PRO *   5       7.338   9.786  14.114  1.00  5.24           C  
ATOM     33  CD  PRO *   5       8.366   9.804  12.958  1.00  5.20           C  
ATOM     34  N   SER *   6       8.875   6.686  14.796  1.00  4.83           N  
ATOM     35  CA  SER *   6       8.673   5.314  15.279  1.00  4.45           C  
ATOM     36  C   SER *   6       8.753   4.376  14.083  1.00  4.99           C  
ATOM     37  O   SER *   6       8.726   4.858  12.923  1.00  4.61           O  
ATOM     38  CB  SER *   6       7.340   5.121  15.996  1.00  5.05           C  
ATOM     39  OG  SER *   6       6.274   5.220  15.031  1.00  6.39           O  
ATOM     40  N   ILE *   7       8.881   3.075  14.358  1.00  4.94           N  
ATOM     41  CA  ILE *   7       8.912   2.083  13.258  1.00  6.33           C  
ATOM     42  C   ILE *   7       7.581   2.090  12.506  1.00  5.32           C  
ATOM     43  O   ILE *   7       7.670   2.031  11.245  1.00  6.85           O  
ATOM     44  CB  ILE *   7       9.207   0.677  13.924  1.00  8.43           C  
ATOM     45  CG1 ILE *   7      10.714   0.702  14.312  1.00  9.78           C  
ATOM     46  CG2 ILE *   7       8.811  -0.477  12.969  1.00 11.70           C  
ATOM     47  CD1 ILE *   7      11.185  -0.516  15.142  1.00  9.92           C  
ATOM     48  N   VAL *   8       6.458   2.162  13.159  1.00  5.02           N  
ATOM     49  CA  VAL *   8       5.145   2.209  12.453  1.00  6.93           C  
ATOM     50  C   VAL *   8       5.115   3.379  11.461  1.00  5.39           C  
ATOM     51  O   VAL *   8       4.664   3.268  10.343  1.00  6.30           O  
ATOM     52  CB  VAL *   8       3.995   2.354  13.478  1.00  9.64           C  
ATOM     53  CG1 VAL *   8       2.716   2.891  12.869  1.00 13.85           C  
ATOM     54  CG2 VAL *   8       3.758   1.032  14.208  1.00 11.97           C  
ATOM     55  N   ALA *   9       5.606   4.546  11.941  1.00  3.73           N  
ATOM     56  CA  ALA *   9       5.598   5.767  11.082  1.00  3.56           C  
ATOM     57  C   ALA *   9       6.441   5.527   9.850  1.00  4.13           C  
ATOM     58  O   ALA *   9       6.052   5.933   8.744  1.00  4.36           O  
ATOM     59  CB  ALA *   9       6.022   6.977  11.891  1.00  4.80           C  
ATOM     60  N   ARG *  10       7.647   4.909  10.005  1.00  3.73           N  
ATOM     61  CA  ARG *  10       8.496   4.609   8.837  1.00  3.38           C  
ATOM     62  C   ARG *  10       7.798   3.609   7.876  1.00  3.47           C  
ATOM     63  O   ARG *  10       7.878   3.778   6.651  1.00  4.67           O  
ATOM     64  CB  ARG *  10       9.847   4.020   9.305  1.00  3.95           C  
ATOM     65  CG  ARG *  10      10.752   3.607   8.149  1.00  4.55           C  
ATOM     66  CD  ARG *  10      11.226   4.699   7.244  1.00  5.89           C  
ATOM     67  NE  ARG *  10      12.143   5.571   8.035  1.00  6.20           N  
ATOM     68  CZ  ARG *  10      12.758   6.609   7.443  1.00  7.52           C  
ATOM     69  NH1 ARG *  10      12.539   6.932   6.158  1.00 10.68           N  
ATOM     70  NH2 ARG *  10      13.601   7.322   8.202  1.00  9.48           N  
ATOM     71  N   SER *  11       7.186   2.582   8.445  1.00  5.19           N  
ATOM     72  CA  SER *  11       6.500   1.584   7.565  1.00  4.60           C  
ATOM     73  C   SER *  11       5.382   2.313   6.773  1.00  4.84           C  
ATOM     74  O   SER *  11       5.213   2.016   5.557  1.00  5.84           O  
ATOM     75  CB  SER *  11       5.908   0.462   8.400  1.00  5.91           C  
ATOM     76  OG  SER *  11       6.990  -0.272   9.012  1.00  8.38           O  
ATOM     77  N   ASN *  12       4.648   3.182   7.446  1.00  3.54           N  
ATOM     78  CA  ASN *  12       3.545   3.935   6.751  1.00  4.57           C  
ATOM     79  C   ASN *  12       4.107   4.851   5.691  1.00  4.14           C  
ATOM     80  O   ASN *  12       3.536   5.001   4.617  1.00  5.52           O  
ATOM     81  CB  ASN *  12       2.663   4.677   7.748  1.00  6.42           C  
ATOM     82  CG  ASN *  12       1.802   3.735   8.610  1.00  8.25           C  
ATOM     83  OD1 ASN *  12       1.567   2.613   8.165  1.00 12.72           O  
ATOM     84  ND2 ASN *  12       1.394   4.252   9.767  1.00  9.92           N  
ATOM     85  N   PHE *  13       5.259   5.498   6.005  1.00  3.43           N  
ATOM     86  CA  PHE *  13       5.929   6.358   5.055  1.00  3.49           C  
ATOM     87  C   PHE *  13       6.304   5.578   3.799  1.00  3.40           C  
ATOM     88  O   PHE *  13       6.136   6.072   2.653  1.00  4.07           O  
ATOM     89  CB  PHE *  13       7.183   6.994   5.754  1.00  5.48           C  
ATOM     90  CG  PHE *  13       7.884   8.006   4.883  1.00  5.57           C  
ATOM     91  CD1 PHE *  13       8.906   7.586   4.027  1.00  6.99           C  
ATOM     92  CD2 PHE *  13       7.532   9.373   4.983  1.00  6.52           C  
ATOM     93  CE1 PHE *  13       9.560   8.539   3.194  1.00  8.20           C  
ATOM     94  CE2 PHE *  13       8.176  10.281   4.145  1.00  6.34           C  
ATOM     95  CZ  PHE *  13       9.141   9.845   3.292  1.00  6.84           C  
ATOM     96  N   ASN *  14       6.900   4.390   3.989  1.00  3.64           N  
ATOM     97  CA  ASN *  14       7.331   3.607   2.791  1.00  4.31           C  
ATOM     98  C   ASN *  14       6.116   3.210   1.915  1.00  3.98           C  
ATOM     99  O   ASN *  14       6.240   3.144   0.684  1.00  6.22           O  
ATOM    100  CB  ASN *  14       8.145   2.404   3.240  1.00  5.81           C  
ATOM    101  CG  ASN *  14       9.555   2.856   3.730  1.00  6.82           C  
ATOM    102  OD1 ASN *  14      10.013   3.895   3.323  1.00  9.43           O  
ATOM    103  ND2 ASN *  14      10.120   1.956   4.539  1.00  8.21           N  
ATOM    104  N   VAL *  15       4.993   2.927   2.571  1.00  3.76           N  
ATOM    105  CA  VAL *  15       3.782   2.599   1.742  1.00  3.98           C  
ATOM    106  C   VAL *  15       3.296   3.871   1.004  1.00  3.80           C  
ATOM    107  O   VAL *  15       2.947   3.817  -0.189  1.00  4.85           O  
ATOM    108  CB  VAL *  15       2.698   1.953   2.608  1.00  4.71           C  
ATOM    109  CG1 VAL *  15       1.384   1.826   1.806  1.00  6.67           C  
ATOM    110  CG2 VAL *  15       3.174   0.533   3.005  1.00  6.26           C  
ATOM    111  N   CYS *  16       3.321   4.987   1.720  1.00  3.79           N  
ATOM    112  CA  CYS *  16       2.890   6.285   1.126  1.00  3.54           C  
ATOM    113  C   CYS *  16       3.687   6.597  -0.111  1.00  3.48           C  
ATOM    114  O   CYS *  16       3.200   7.147  -1.103  1.00  4.63           O  
ATOM    115  CB  CYS *  16       3.039   7.369   2.240  1.00  4.58           C  
ATOM    116  SG  CYS *  16       2.559   9.014   1.649  1.00  5.66           S  
ATOM    117  N   ARG *  17       4.997   6.227  -0.100  1.00  3.99           N  
ATOM    118  CA  ARG *  17       5.895   6.489  -1.213  1.00  3.83           C  
ATOM    119  C   ARG *  17       5.738   5.560  -2.409  1.00  3.79           C  
ATOM    120  O   ARG *  17       6.228   5.901  -3.507  1.00  5.39           O  
ATOM    121  CB  ARG *  17       7.370   6.507  -0.731  1.00  4.11           C  
ATOM    122  CG  ARG *  17       7.717   7.687   0.206  1.00  4.69           C  
ATOM    123  CD  ARG *  17       7.949   8.947  -0.615  1.00  5.10           C  
ATOM    124  NE  ARG *  17       9.212   8.856  -1.337  1.00  4.71           N  
ATOM    125  CZ  ARG *  17       9.537   9.533  -2.431  1.00  5.28           C  
ATOM    126  NH1 ARG *  17       8.659  10.350  -3.032  1.00  6.67           N  
ATOM    127  NH2 ARG *  17      10.793   9.491  -2.899  1.00  6.41           N  
ATOM    128  N   LEU *  18       5.051   4.411  -2.204  1.00  4.70           N  
ATOM    129  CA  LEU *  18       4.933   3.431  -3.326  1.00  5.46           C  
ATOM    130  C   LEU *  18       4.397   4.014  -4.620  1.00  5.13           C  
ATOM    131  O   LEU *  18       4.988   3.755  -5.687  1.00  5.55           O  
ATOM    132  CB  LEU *  18       4.196   2.184  -2.863  1.00  6.47           C  
ATOM    133  CG  LEU *  18       4.960   1.178  -1.991  1.00  7.43           C  
ATOM    134  CD1 LEU *  18       3.907   0.097  -1.634  1.00  8.70           C  
ATOM    135  CD2 LEU *  18       6.129   0.606  -2.768  1.00  9.39           C  
ATOM    136  N   PRO *  19       3.329   4.795  -4.543  1.00  4.28           N  
ATOM    137  CA  PRO *  19       2.792   5.376  -5.797  1.00  5.38           C  
ATOM    138  C   PRO *  19       3.573   6.540  -6.322  1.00  6.30           C  
ATOM    139  O   PRO *  19       3.260   7.045  -7.422  1.00  9.62           O  
ATOM    140  CB  PRO *  19       1.358   5.766  -5.472  1.00  5.87           C  
ATOM    141  CG  PRO *  19       1.223   5.694  -3.993  1.00  6.47           C  
ATOM    142  CD  PRO *  19       2.421   4.941  -3.408  1.00  6.45           C  
ATOM    143  N   GLY *  20       4.565   7.047  -5.559  1.00  4.94           N  
ATOM    144  CA  GLY *  20       5.366   8.191  -6.018  1.00  5.39           C  
ATOM    145  C   GLY *  20       5.007   9.481  -5.280  1.00  5.03           C  
ATOM    146  O   GLY *  20       5.535  10.510  -5.730  1.00  7.34           O  
ATOM    147  N   THR *  21       4.181   9.438  -4.262  1.00  4.10           N  
ATOM    148  CA  THR *  21       3.767  10.609  -3.513  1.00  3.94           C  
ATOM    149  C   THR *  21       5.017  11.397  -3.042  1.00  3.96           C  
ATOM    150  O   THR *  21       5.947  10.757  -2.523  1.00  5.82           O  
ATOM    151  CB  THR *  21       2.992  10.188  -2.225  1.00  4.13           C  
ATOM    152  OG1 THR *  21       2.051   9.144  -2.623  1.00  5.45           O  
ATOM    153  CG2 THR *  21       2.260  11.349  -1.551  1.00  5.41           C  
ATOM    154  N   PRO *  22       4.971  12.703  -3.176  1.00  5.04           N  
ATOM    155  CA  PRO *  22       6.143  13.513  -2.696  1.00  4.69           C  
ATOM    156  C   PRO *  22       6.400  13.233  -1.225  1.00  4.19           C  
ATOM    157  O   PRO *  22       5.485  13.061  -0.382  1.00  4.47           O  
ATOM    158  CB  PRO *  22       5.703  14.969  -2.920  1.00  7.12           C  
ATOM    159  CG  PRO *  22       4.676  14.893  -3.996  1.00  7.03           C  
ATOM    160  CD  PRO *  22       3.964  13.567  -3.811  1.00  4.90           C  
ATOM    161  N   GLU *  23       7.728  13.297  -0.921  1.00  5.16           N  
ATOM    162  CA  GLU *  23       8.114  13.103   0.500  1.00  5.31           C  
ATOM    163  C   GLU *  23       7.427  14.073   1.410  1.00  4.11           C  
ATOM    164  O   GLU *  23       7.036  13.682   2.540  1.00  5.11           O  
ATOM    165  CB  GLU *  23       9.648  13.285   0.660  1.00  6.16           C  
ATOM    166  CG  GLU *  23      10.440  12.093   0.063  1.00  7.48           C  
ATOM    167  CD  GLU *  23      11.941  12.170   0.391  1.00  9.40           C  
ATOM    168  OE1 GLU *  23      12.416  13.225   0.681  1.00 10.40           O  
ATOM    169  OE2 GLU *  23      12.539  11.070   0.292  1.00 13.32           O  
ATOM    170  N   ALA *  24       7.212  15.334   0.966  1.00  4.56           N  
ATOM    171  CA  ALA *  24       6.614  16.317   1.913  1.00  4.49           C  
ATOM    172  C   ALA *  24       5.212  15.936   2.350  1.00  4.10           C  
ATOM    173  O   ALA *  24       4.782  16.166   3.495  1.00  5.64           O  
ATOM    174  CB  ALA *  24       6.605  17.695   1.246  1.00  5.80           C  
ATOM    175  N   ILE *  25       4.445  15.318   1.405  1.00  4.37           N  
ATOM    176  CA  ILE *  25       3.074  14.894   1.756  1.00  5.44           C  
ATOM    177  C   ILE *  25       3.085  13.643   2.645  1.00  4.32           C  
ATOM    178  O   ILE *  25       2.315  13.523   3.578  1.00  4.72           O  
ATOM    179  CB  ILE *  25       2.204  14.637   0.462  1.00  6.42           C  
ATOM    180  CG1 ILE *  25       1.815  16.048  -0.129  1.00  7.50           C  
ATOM    181  CG2 ILE *  25       0.903  13.864   0.811  1.00  7.65           C  
ATOM    182  CD1 ILE *  25       0.756  16.761   0.757  1.00  7.80           C  
ATOM    183  N   CYS *  26       4.032  12.764   2.313  1.00  3.92           N  
ATOM    184  CA  CYS *  26       4.180  11.549   3.187  1.00  4.37           C  
ATOM    185  C   CYS *  26       4.632  11.944   4.596  1.00  3.95           C  
ATOM    186  O   CYS *  26       4.227  11.252   5.547  1.00  4.74           O  
ATOM    187  CB  CYS *  26       5.038  10.518   2.539  1.00  4.63           C  
ATOM    188  SG  CYS *  26       4.349   9.794   1.022  1.00  5.61           S  
ATOM    189  N   ALA *  27       5.408  13.012   4.694  1.00  3.89           N  
ATOM    190  CA  ALA *  27       5.879  13.502   6.026  1.00  4.43           C  
ATOM    191  C   ALA *  27       4.696  13.908   6.882  1.00  4.26           C  
ATOM    192  O   ALA *  27       4.528  13.422   8.025  1.00  5.44           O  
ATOM    193  CB  ALA *  27       6.880  14.615   5.830  1.00  5.36           C  
ATOM    194  N   THR *  28       3.827  14.802   6.358  1.00  4.53           N  
ATOM    195  CA  THR *  28       2.691  15.221   7.194  1.00  5.08           C  
ATOM    196  C   THR *  28       1.672  14.132   7.434  1.00  4.62           C  
ATOM    197  O   THR *  28       0.947  14.112   8.468  1.00  7.80           O  
ATOM    198  CB  THR *  28       1.986  16.520   6.614  1.00  6.03           C  
ATOM    199  OG1 THR *  28       1.664  16.221   5.230  1.00  7.19           O  
ATOM    200  CG2 THR *  28       2.914  17.739   6.700  1.00  7.34           C  
ATOM    201  N   TYR *  29       1.621  13.190   6.511  1.00  5.01           N  
ATOM    202  CA  TYR *  29       0.715  12.045   6.657  1.00  6.60           C  
ATOM    203  C   TYR *  29       1.125  11.125   7.815  1.00  4.92           C  
ATOM    204  O   TYR *  29       0.286  10.632   8.545  1.00  7.13           O  
ATOM    205  CB  TYR *  29       0.755  11.229   5.322  1.00  9.66           C  
ATOM    206  CG  TYR *  29      -0.203  10.044   5.354  1.00 11.56           C  
ATOM    207  CD1 TYR *  29      -1.547  10.337   5.645  1.00 12.85           C  
ATOM    208  CD2 TYR *  29       0.193   8.750   5.100  1.00 14.44           C  
ATOM    209  CE1 TYR *  29      -2.496   9.329   5.673  1.00 16.61           C  
ATOM    210  CE2 TYR *  29      -0.801   7.705   5.156  1.00 17.11           C  
ATOM    211  CZ  TYR *  29      -2.079   8.031   5.430  1.00 19.99           C  
ATOM    212  OH  TYR *  29      -3.097   7.057   5.458  1.00 28.98           O  
ATOM    213  N   THR *  30       2.470  10.984   7.995  1.00  5.31           N  
ATOM    214  CA  THR *  30       2.986   9.994   8.950  1.00  5.70           C  
ATOM    215  C   THR *  30       3.609  10.505  10.230  1.00  6.28           C  
ATOM    216  O   THR *  30       3.766   9.715  11.186  1.00  8.77           O  
ATOM    217  CB  THR *  30       4.076   9.103   8.225  1.00  6.55           C  
ATOM    218  OG1 THR *  30       5.125  10.027   7.824  1.00  6.57           O  
ATOM    219  CG2 THR *  30       3.493   8.324   7.035  1.00  7.29           C  
ATOM    220  N   GLY *  31       3.984  11.764  10.241  1.00  4.99           N  
ATOM    221  CA  GLY *  31       4.769  12.336  11.360  1.00  5.50           C  
ATOM    222  C   GLY *  31       6.255  12.243  11.106  1.00  4.19           C  
ATOM    223  O   GLY *  31       7.037  12.750  11.954  1.00  6.12           O  
ATOM    224  N   CYS *  32       6.710  11.631   9.992  1.00  4.30           N  
ATOM    225  CA  CYS *  32       8.140  11.694   9.635  1.00  4.89           C  
ATOM    226  C   CYS *  32       8.500  13.141   9.206  1.00  5.50           C  
ATOM    227  O   CYS *  32       7.581  13.949   8.944  1.00  5.82           O  
ATOM    228  CB  CYS *  32       8.504  10.686   8.530  1.00  4.66           C  
ATOM    229  SG  CYS *  32       8.048   8.987   8.881  1.00  5.33           S  
ATOM    230  N   ILE *  33       9.793  13.410   9.173  1.00  6.02           N  
ATOM    231  CA  ILE *  33      10.280  14.760   8.823  1.00  5.24           C  
ATOM    232  C   ILE *  33      11.346  14.658   7.743  1.00  5.16           C  
ATOM    233  O   ILE *  33      11.971  13.583   7.552  1.00  7.19           O  
ATOM    234  CB  ILE *  33      10.790  15.535  10.085  1.00  5.49           C  
ATOM    235  CG1 ILE *  33      12.059  14.803  10.671  1.00  6.85           C  
ATOM    236  CG2 ILE *  33       9.684  15.686  11.138  1.00  6.45           C  
ATOM    237  CD1 ILE *  33      12.733  15.676  11.781  1.00  8.94           C  
ATOM    238  N   ILE *  34      11.490  15.773   7.038  1.00  5.52           N  
ATOM    239  CA  ILE *  34      12.552  15.877   6.036  1.00  6.82           C  
ATOM    240  C   ILE *  34      13.590  16.917   6.560  1.00  6.92           C  
ATOM    241  O   ILE *  34      13.168  18.006   6.945  1.00  9.22           O  
ATOM    242  CB  ILE *  34      11.987  16.360   4.681  1.00  8.11           C  
ATOM    243  CG1 ILE *  34      10.914  15.338   4.163  1.00  9.59           C  
ATOM    244  CG2 ILE *  34      13.131  16.517   3.629  1.00  9.73           C  
ATOM    245  CD1 ILE *  34      10.151  16.024   2.938  1.00 13.41           C  
ATOM    246  N   ILE *  35      14.856  16.493   6.536  1.00  7.06           N  
ATOM    247  CA  ILE *  35      15.930  17.454   6.941  1.00  7.52           C  
ATOM    248  C   ILE *  35      16.913  17.550   5.819  1.00  6.63           C  
ATOM    249  O   ILE *  35      17.097  16.660   4.970  1.00  7.90           O  
ATOM    250  CB  ILE *  35      16.622  16.995   8.285  1.00  8.07           C  
ATOM    251  CG1 ILE *  35      17.360  15.651   8.067  1.00  9.41           C  
ATOM    252  CG2 ILE *  35      15.592  16.974   9.434  1.00  9.46           C  
ATOM    253  CD1 ILE *  35      18.298  15.206   9.219  1.00  9.85           C  
ATOM    254  N   PRO *  36      17.664  18.669   5.806  1.00  8.07           N  
ATOM    255  CA  PRO *  36      18.635  18.861   4.738  1.00  8.78           C  
ATOM    256  C   PRO *  36      19.925  18.042   4.949  1.00  8.31           C  
ATOM    257  O   PRO *  36      20.593  17.742   3.945  1.00  9.09           O  
ATOM    258  CB  PRO *  36      18.945  20.364   4.783  1.00  9.67           C  
ATOM    259  CG  PRO *  36      18.238  20.937   5.908  1.00 10.15           C  
ATOM    260  CD  PRO *  36      17.371  19.900   6.596  1.00  9.53           C  
ATOM    261  N   GLY *  37      20.172  17.730   6.217  1.00  8.48           N  
ATOM    262  CA  GLY *  37      21.452  16.969   6.513  1.00  9.20           C  
ATOM    263  C   GLY *  37      21.143  15.478   6.427  1.00 10.41           C  
ATOM    264  O   GLY *  37      20.138  15.023   5.878  1.00 12.06           O  
ATOM    265  N   ALA *  38      22.055  14.701   7.032  1.00  9.24           N  
ATOM    266  CA  ALA *  38      22.019  13.242   7.020  1.00  9.24           C  
ATOM    267  C   ALA *  38      21.944  12.628   8.396  1.00  9.60           C  
ATOM    268  O   ALA *  38      21.869  11.387   8.435  1.00 13.65           O  
ATOM    269  CB  ALA *  38      23.246  12.697   6.275  1.00 10.43           C  
ATOM    270  N   THR *  39      21.894  13.435   9.436  1.00  8.70           N  
ATOM    271  CA  THR *  39      21.936  12.911  10.809  1.00  9.46           C  
ATOM    272  C   THR *  39      20.615  13.191  11.521  1.00  8.32           C  
ATOM    273  O   THR *  39      20.357  14.317  11.948  1.00  9.89           O  
ATOM    274  CB  THR *  39      23.131  13.601  11.593  1.00 10.72           C  
ATOM    275  OG1 THR *  39      24.284  13.401  10.709  1.00 11.66           O  
ATOM    276  CG2 THR *  39      23.340  12.935  12.962  1.00 11.81           C  
ATOM    277  N   CYS *  40      19.827  12.110  11.642  1.00  7.64           N  
ATOM    278  CA  CYS *  40      18.504  12.312  12.298  1.00  8.05           C  
ATOM    279  C   CYS *  40      18.684  12.451  13.784  1.00  7.63           C  
ATOM    280  O   CYS *  40      19.533  11.718  14.362  1.00  9.64           O  
ATOM    281  CB  CYS *  40      17.582  11.117  11.996  1.00  7.80           C  
ATOM    282  SG  CYS *  40      17.199  10.929  10.237  1.00  7.30           S  
ATOM    283  N   PRO *  41      17.880  13.266  14.426  1.00  8.00           N  
ATOM    284  CA  PRO *  41      17.924  13.421  15.877  1.00  8.96           C  
ATOM    285  C   PRO *  41      17.392  12.206  16.594  1.00  9.06           C  
ATOM    286  O   PRO *  41      16.652  11.368  16.033  1.00  8.82           O  
ATOM    287  CB  PRO *  41      17.076  14.658  16.145  1.00 10.39           C  
ATOM    288  CG  PRO *  41      16.098  14.689  14.997  1.00 10.99           C  
ATOM    289  CD  PRO *  41      16.859  14.150  13.779  1.00 10.49           C  
ATOM    290  N   GLY *  42      17.728  12.124  17.884  1.00  7.55           N  
ATOM    291  CA  GLY *  42      17.334  10.956  18.691  1.00  8.00           C  
ATOM    292  C   GLY *  42      15.875  10.688  18.871  1.00  7.22           C  
ATOM    293  O   GLY *  42      15.434   9.550  19.166  1.00  8.41           O  
ATOM    294  N   ASP *  43      15.036  11.747  18.715  1.00  5.54           N  
ATOM    295  CA  ASP *  43      13.564  11.573  18.836  1.00  5.85           C  
ATOM    296  C   ASP *  43      12.936  11.227  17.470  1.00  5.87           C  
ATOM    297  O   ASP *  43      11.720  11.040  17.428  1.00  7.29           O  
ATOM    298  CB  ASP *  43      12.933  12.737  19.580  1.00  6.72           C  
ATOM    299  CG  ASP *  43      13.140  14.094  18.958  1.00  8.59           C  
ATOM    300  OD1 ASP *  43      14.109  14.303  18.212  1.00  9.59           O  
ATOM    301  OD2 ASP *  43      12.267  14.963  19.265  1.00 11.45           O  
ATOM    302  N   TYR *  44      13.725  11.174  16.425  1.00  5.22           N  
ATOM    303  CA  TYR *  44      13.257  10.745  15.081  1.00  5.56           C  
ATOM    304  C   TYR *  44      14.275   9.687  14.612  1.00  4.61           C  
ATOM    305  O   TYR *  44      14.930   9.862  13.568  1.00  6.04           O  
ATOM    306  CB  TYR *  44      13.200  11.914  14.071  1.00  5.41           C  
ATOM    307  CG  TYR *  44      12.000  12.819  14.399  1.00  5.34           C  
ATOM    308  CD1 TYR *  44      12.119  13.853  15.332  1.00  6.59           C  
ATOM    309  CD2 TYR *  44      10.775  12.617  13.762  1.00  5.94           C  
ATOM    310  CE1 TYR *  44      11.045  14.675  15.610  1.00  5.97           C  
ATOM    311  CE2 TYR *  44       9.676  13.433  14.048  1.00  5.17           C  
ATOM    312  CZ  TYR *  44       9.802  14.456  14.996  1.00  5.96           C  
ATOM    313  OH  TYR *  44       8.740  15.265  15.269  1.00  8.60           O  
ATOM    314  N   ALA *  45      14.342   8.640  15.422  1.00  4.76           N  
ATOM    315  CA  ALA *  45      15.445   7.667  15.246  1.00  5.89           C  
ATOM    316  C   ALA *  45      15.171   6.533  14.280  1.00  6.67           C  
ATOM    317  O   ALA *  45      16.093   5.705  14.039  1.00  7.56           O  
ATOM    318  CB  ALA *  45      15.680   7.099  16.682  1.00  6.82           C  
ATOM    319  N   ASN *  46      13.966   6.502  13.739  1.00  5.80           N  
ATOM    320  CA  ASN *  46      13.512   5.395  12.878  1.00  6.15           C  
ATOM    321  C   ASN *  46      13.311   5.853  11.455  1.00  6.61           C  
ATOM    322  O   ASN *  46      13.733   6.929  11.026  1.00  7.18           O  
ATOM    323  CB  ASN *  46      12.266   4.769  13.501  1.00  7.27           C  
ATOM    324  CG  ASN *  46      12.538   4.304  14.922  1.00  7.98           C  
ATOM    325  OD1 ASN *  46      11.982   4.849  15.886  1.00 11.00           O  
ATOM    326  ND2 ASN *  46      13.407   3.298  15.015  1.00 10.32           N  
ATOM    327  OXT ASN *  46      12.703   4.973  10.746  1.00  7.86           O  
MASTER      557    0    0    0    0    0    0    6  327    0    0    1
END
