# Supplementary material for: COD::CIF::Parser: an error-correcting CIF parser for the Perl language
Source: J Appl Crystallogr. 2016 Feb 1;49(Pt 1):292–301. doi: 10.1107/S1600576715022396 (PMC4762566; doi:10.1107/S1600576715022396)
Supplement: Supplementary file 3 [file j-49-00292-sup3.tgz › cod-tools-1.0/src/components/codcif/data/IUCr/CIFTEST_2.1/outs/ciftbx/mtest.out]

data_whoops_a_daisy
_audit.creation_method         'using CIFtbx'
_audit_creation_extra1          using_CIFtbx            #< not in dictionary
_audit_creation_extra2         'Terry O'Connell'        #< not in dictionary
_audit_creation_extra3         'Terry O"Connell'        #< not in dictionary
_audit_creation_record                  #< not in dictionary
;Text data may be
 entered like this
 or in a loop.
;
                                        # This is a comment after a text block
_cell_measurement_temperature   293
_cell_volume                    1759(13)
_cell_length_junk               8.75354                 #< not in dictionary
_cell_length_c                  19.737(3)               # Short comment
_cell.measurement_temperature   293                     #< not in dictionary
_cell.volume                    1759(13)
_cell.length_junk               8.7535355352431         #< not in dictionary
_cell.length_c                  19.737(3)
loop_
    _atom_type.symbol
    _atom_type.oxidation_number
    _atom_type_number_in_cell_double    #< not in dictionary
    _atom_type_number_in_cell_single    #< not in dictionary
        a               1.00(10)        8.64523         8.64523
        a_again         1.00(10)        -.864523        -.864523
        a_again         1.00(10)        -864523         -864523
        ab              2.0(2)          17.29046        17.2905
        ab_again        2.0(2)          -1.729046       -1.72905
        ab_again        2.0(2)          -1729046        -172905E1
        abc             3.0(3)          25.93569        25.9357
        abc_again       3.0(3)          -2.593569       -2.59357
        abc_again       3.0(3)          -2593569        -259357E1
        abcd            4.0(4)          34.58092        34.5809
        abcd_again      4.0(4)          -3.458092       -3.45809
        abcd_again      4.0(4)          -3458092        -345809E1
        abcde           5.0(5)          43.22615        43.2262
        abcde_again     5.0(5)          -4.322615       -4.32262
        abcde_again     5.0(5)          -4322615        -432262E1
        abcdef          6.0(6)          51.87138        51.8714
        abcdef_again    6.0(6)          -5.187138       -5.18714
        abcdef_again    6.0(6)          -5187138        -518714E1
        abcdefg         7.0(7)          60.51661        60.5166
        abcdefg_again   7.0(7)          -6.051661       -6.05166
        abcdefg_again   7.0(7)          -6051661        -605166E1
        abcdefgh        8.0(8)          69.16184        69.1618
        abcdefgh_again  8.0(8)          -6.916184       -6.91618
        abcdefgh_again  8.0(8)          -6916184        -691618E1
        abcdefghi       9.0(9)          77.80707        77.8071
        abcdefghi_again 9.0(9)          -7.780707       -7.78071
        abcdefghi_again 9.0(9)          -7780707        -778071E1
        abcdefghij      10.0(10)        86.4523         86.4523
        abcdefghij_again
                        10.0(10)        -8.64523        -8.64523
        abcdefghij_again
                        10.0(10)        -8645230        -864523E1
loop_
    _atom_type.symbol
    _atom_type.oxidation_number
    _some_silly_text                    #< not in dictionary
        a               1.00(10)
;Hi Ho the diddly oh!
;
        ab              2.0(2)
;Hi Ho the diddly oh!
;
        abc             3.0(3)
;Hi Ho the diddly oh!
;
loop_
    _atom_type.symbol
abcdefghijklmnopqrs
abcdefghijklmnopqrst
abcdefghijklmnopqrstu
