# Supplementary material for: COD::CIF::Parser: an error-correcting CIF parser for the Perl language
Source: J Appl Crystallogr. 2016 Feb 1;49(Pt 1):292–301. doi: 10.1107/S1600576715022396 (PMC4762566; doi:10.1107/S1600576715022396)
Supplement: Supplementary file 3 [file j-49-00292-sup3.tgz › cod-tools-1.0/src/components/codcif/data/IUCr/CIFTEST_2.1/outs/ciftbx/test.out]

data_whoops_a_daisy
_audit_creation_method         'using CIFtbx'
_audit_creation_extra1          using_CIFtbx            #< not in dictionary
_audit_creation_extra2         'Terry O'Connell'        #< not in dictionary
_audit_creation_extra3         'Terry O"Connell'        #< not in dictionary
_audit_creation_record                  #< not in dictionary
;Text data may be
 entered like this
 or in a loop.
;
_cell_measurement_temperature   293
_cell_volume                    1759(13)
_cell_length_junk               8.75354                 #< not in dictionary
_cell_length_c                  19.737(3)
loop_
    _atom_type_symbol
    _atom_type_oxidation_number
    _atom_type_number_in_cell
        a               1.00(10)        8.64523
        ab              2.0(2)          17.2905
        abc             3.0(3)          25.9357
        abcd            4.0(4)          34.5809
        abcde           5.0(5)          43.2262
        abcdef          6.0(6)          51.8714
        abcdefg         7.0(7)          60.5166
        abcdefgh        8.0(8)          69.1618
        abcdefghi       9.0(9)          77.8071
        abcdefghij      10.0(10)        86.4523
loop_
    _atom_type_symbol
    _atom_type_oxidation_number
    _some_silly_text                    #< not in dictionary
        a               1.00(10)
;Hi Ho the diddly oh!
;
        ab              2.0(2)
;Hi Ho the diddly oh!
;
        abc             3.0(3)
;Hi Ho the diddly oh!
;
 
# Loops with various numeric and esd formats
loop_
    _various_numeric_data               #< not in dictionary
 
# esdlim_ = 19, pdecp_ = .false., plzero_ = .false.
        -.0(10)
        -0(10)
        -0E1(10)
        0E1(10)
 
# esdlim_ = 19, pdecp_ = .true., plzero_ = .false.
        -.0(10)
        -0.(10)
        -0.E1(10)
        0.E1(10)
 
# esdlim_ = -9999, pdecp_ = .true., plzero_ = .true.
        -0.01(100)
        -0.1(100)
        -1.(100)
        1.(100)
_folded_text
     #< not in dictionary
;\
1234567890 1234567890 \
1234567890 1234567890 \
1234567890
1234567890 1234567890 \
1234567890 1234567890 \
1234567890\\
 
\23456789012345678901234\
567890123456789012345678\
90
123456789012345678901234\
567890123456789012345678\
90\\
 
;
