# Supplementary material for: COD::CIF::Parser: an error-correcting CIF parser for the Perl language
Source: J Appl Crystallogr. 2016 Feb 1;49(Pt 1):292–301. doi: 10.1107/S1600576715022396 (PMC4762566; doi:10.1107/S1600576715022396)
Supplement: Supplementary file 3 [file j-49-00292-sup3.tgz › cod-tools-1.0/src/components/codcif/data/IUCr/CIFTEST_2.1/outs/ciftbx/1cro.twid]

LEADER          1     GENE REGULATING PROTEIN                                      29-JUN-1987            1CRO
TITLE                 Cro Repressor
COMPND                Cro Repressor
SOURCE                Bacteriophage (Lambda)
AUTHOR                D.H.Ohlendorf,W.F.Anderson,Y.Takeda,B.W.Matthews
REMARK    1     1
REMARK    1     1          REFERENCE     1
REMARK    1     1     AUTH Y.Takeda,J.G.Kim,C.G.Caday,E.Steers Junior,D.H.Ohlendorf,W.F.Anderson,B.W.Matthews
REMARK    1     1     TITL Different Interactions Used By Cro Repressor In Specific And Nonspecific DNA Binding
REMARK    1     1     REF  J.BIOL.CHEM.                                                               V.    261      8608  1986
REMARK    1     1     REFN ASTM JBCHA3 US ISSN 0021-9258                    071
REMARK    1     2
REMARK    1     2          REFERENCE     2
REMARK    1     2     AUTH R.G.Brennan,Y.Takeda,J.Kim,W.F.Anderson,B.W.Matthews
REMARK    1     2     TITL Crystallization Of A Complex Of cro Repressor With A 17 Base-pair Operator
REMARK    1     2     REF  J.MOL.BIOL.                                                                V.    188       115  1986
REMARK    1     2     REFN ASTM JMOBAK UK ISSN 0022-2836                    070
REMARK    1     3
REMARK    1     3          REFERENCE     3
REMARK    1     3     AUTH R.G.Brennan,L.H.Weaver,B.W.Matthews
REMARK    1     3     TITL Use Of Protein Sequence And Structure To Infer Distant Evolutionary Relationships
REMARK    1     3     REF  CHEM.SCR.,SECT.B                                                           V.     26       251  1986
REMARK    1     3     REFN ASTM CSRPB9 SW ISSN 0004-2056                    184
REMARK    1     4
REMARK    1     4          REFERENCE     4
REMARK    1     4     AUTH Y.Takeda,D.H.Ohlendorf,W.F.Anderson,B.W.Matthews
REMARK    1     4     TITL The Structure Of Cro Repressor Protein
REMARK    1     4     EDIT F.A.Jurnak,A.McPherson
REMARK    1     4     REF  BIOLOGICAL MACROMOLECULES AND ASSEMBLIES                                   V.      2       233  1985
REMARK    1     4     PUBL JOHN WILEY AND SONS,NEW YORK
REMARK    1     4     REFN             US ISBN 0-471-87076-5                879
REMARK    1     5
REMARK    1     5          REFERENCE     5
REMARK    1     5     AUTH D.H.Ohlendorf,W.F.Anderson,Y.Takeda,B.W.Matthews
REMARK    1     5     TITL High Resolution Structural Studies Of Cro Repressor Protein And Implications For DNA Recognition
REMARK    1     5     REF  J.BIOMOL.STRUCT.DYN.                                                       V.      1       553  1983
REMARK    1     5     REFN ASTM JBSDD6 US ISSN 0739-1102                    646
REMARK    1     6
REMARK    1     6          REFERENCE     6
REMARK    1     6     AUTH Y.Takeda,D.H.Ohlendorf,W.F.Anderson,B.W.Matthews
REMARK    1     6     TITL DNA-Binding Proteins
REMARK    1     6     REF  SCIENCE                                                                    V.    221      1020  1983
REMARK    1     6     REFN ASTM SCIEAS US ISSN 0036-8075                    038
REMARK    1     7
REMARK    1     7          REFERENCE     7
REMARK    1     7     AUTH D.H.Ohlendorf,W.F.Anderson,M.Lewis,C.O.Pabo,B.W.Matthews
REMARK    1     7     TITL Comparison Of The Structures Of Cro And Lambda Repressor Proteins From Bacteriophage Lambda
REMARK    1     7     REF  J.MOL.BIOL.                                                                V.    169       757  1983
REMARK    1     7     REFN ASTM JMOBAK UK ISSN 0022-2836                    070
REMARK    1     8
REMARK    1     8          REFERENCE     8
REMARK    1     8     AUTH W.F.Anderson,M.Cygler,M.Vandonnelaar,D.H.Ohlendorf,B.W.Matthews,J.Kim,Y.Takeda
REMARK    1     8     TITL Crystallographic Data For Complexes Of The Cro Repressor With DNA
REMARK    1     8     REF  J.MOL.BIOL.                                                                V.    168       903  1983
REMARK    1     8     REFN ASTM JMOBAK UK ISSN 0022-2836                    070
REMARK    1     9
REMARK    1     9          REFERENCE     9
REMARK    1     9     AUTH D.H.Ohlendorf,B.W.Matthews
REMARK    1     9     TITL Structural Studies Of Protein-nucleic Acid Interactions
REMARK    1     9     REF  ANNU.REV.BIOPHYS.BIOENG.                                                   V.     12       259  1983
REMARK    1     9     REFN ASTM ABPBBK US ISSN 0084-6589                    923
REMARK    1    10
REMARK    1    10          REFERENCE    10
REMARK    1    10     AUTH B.W.Matthews,D.H.Ohlendorf,W.F.Anderson,R.G.Fisher,Y.Takeda
REMARK    1    10     TITL How Does Cro Repressor Recognize Its DNA Target Sites(Question Mark)
REMARK    1    10     REF  TRENDS BIOCHEM.SCI.(PERS. ED.)                                             V.      8        25  1983
REMARK    1    10     REFN ASTM TBSCDB NE ISSN 0376-5067                    946
REMARK    1    11
REMARK    1    11          REFERENCE    11
REMARK    1    11     AUTH B.W.Matthews,D.H.Ohlendorf,W.F.Anderson,R.G.Fisher,Y.Takeda
REMARK    1    11     TITL Cro Repressor Protein And Its Interaction With DNA
REMARK    1    11     REF  COLD SPRING HARBOR SYMP. QUANT.BIOL.                                       V.     47       427  1983
REMARK    1    11     REFN ASTM CSHSAZ US ISSN 0091-7451                    421
REMARK    1    12
REMARK    1    12          REFERENCE    12
REMARK    1    12     AUTH D.H.Ohlendorf,W.F.Anderson,B.W.Matthews
REMARK    1    12     TITL Many Gene-Regulatory Proteins Appear To Have A Similar Alpha-Helical Fold That Binds DNA And Evolved
REMARK    1    12   2 TITL From A Common Evolutionary Precursor
REMARK    1    12     REF  J.MOL.EVOL.                                                                V.     19       109  1983
REMARK    1    12     REFN ASTM JMEVAU GW ISSN 0022-2844                    910
REMARK    1    13
REMARK    1    13          REFERENCE    13
REMARK    1    13     AUTH D.H.Ohlendorf,W.F.Anderson,R.G.Fisher,Y.Takeda,B.W.Matthews
REMARK    1    13     TITL The Molecular Basis Of DNA-protein Recognition Inferred From The Structure Of cro Repressor
REMARK    1    13     REF  NATURE                                                                     V.    298       718  1982
REMARK    1    13     REFN ASTM NATUAS UK ISSN 0028-0836                    006
REMARK    1    14
REMARK    1    14          REFERENCE    14
REMARK    1    14     AUTH T.A.Steitz,D.H.Ohlendorf,D.B.McKay,W.F.Anderson,B.W.Matthews
REMARK    1    14     TITL Structural Similarity In The DNA-binding Domains Of Catabolite Gene Activator And cro Repressor
REMARK    1    14   2 TITL Proteins
REMARK    1    14     REF  PROC.NAT.ACAD.SCI.USA                                                      V.     79      3097  1982
REMARK    1    14     REFN ASTM PNASA6 US ISSN 0027-8424                    040
REMARK    1    15
REMARK    1    15          REFERENCE    15
REMARK    1    15     AUTH B.W.Matthews,D.H.Ohlendorf,W.F.Anderson,Y.Takeda
REMARK    1    15     TITL Structure Of The DNA-binding Region Of lac Repressor Inferred From Its Homology With cro Repressor
REMARK    1    15     REF  PROC.NAT.ACAD.SCI.USA                                                      V.     79      1428  1982
REMARK    1    15     REFN ASTM PNASA6 US ISSN 0027-8424                    040
REMARK    1    16
REMARK    1    16          REFERENCE    16
REMARK    1    16     AUTH W.F.Anderson,Y.Takeda,D.H.Ohlendorf,B.W.Matthews
REMARK    1    16     TITL Proposed Alpha-Helical Super-secondary Sturcture Associated With Protein-DNA Recognition
REMARK    1    16     REF  J.MOL.BIOL.                                                                V.    159       745  1982
REMARK    1    16     REFN ASTM JMOBAK UK ISSN 0022-2836                    070
REMARK    1    17
REMARK    1    17          REFERENCE    17
REMARK    1    17     AUTH W.F.Anderson,D.H.Ohlendorf,Y.Takeda,B.W.Matthews
REMARK    1    17     TITL Structure Of The cro Repressor From Bacteriophage Lambda And Its Interaction With DNA
REMARK    1    17     REF  NATURE                                                                     V.    290       754  1981
REMARK    1    17     REFN ASTM NATUAS UK ISSN 0028-0836                    006
REMARK    1    18
REMARK    1    18          REFERENCE    18
REMARK    1    18     AUTH W.F.Anderson,B.W.Matthews,Y.Takeda,H.Echols
REMARK    1    18     TITL The Structure Of A Repressor. Crystallographic Data For The Cro Regulatory Protein Of Bacteriophage
REMARK    1    18   2 TITL Lambda
REMARK    1    18     REF  J.MOL.BIOL.                                                                V.    130       507  1979
REMARK    1    18     REFN ASTM JMOBAK UK ISSN 0022-2836                    070
REMARK    1    19
REMARK    1    19          REFERENCE    19
REMARK    1    19     AUTH M.W.Hsiang,R.D.Cole,Y.Takeda,H.Echols
REMARK    1    19     TITL Amino Acid Sequence Of Cro Regulatory Protein Of Bacteriophage Lambda
REMARK    1    19     REF  NATURE                                                                     V.     27       275  1977
REMARK    1    19     REFN ASTM NATUAS UK ISSN 0028-0836                    006
REMARK    2
REMARK    2         2      RESOLUTION.  2.2 ANGSTROMS.
REMARK    3
REMARK    3         2      REFINEMENT. BY THE METHOD OF A. JACK AND M. LEVITT (PROGRAM
REMARK    3         3       *EREF*).  FURTHER REFINEMENT WILL BE CARRIED OUT.
REMARK    4
REMARK    4         2      THERE ARE FOUR CRYSTALLOGRAPHICALLY UNRELATED MONOMERS OF
REMARK    4         3      CRO IN THE ASYMMETRIC UNIT.  THESE MONOMERS HAVE BEEN
REMARK    4         4      ASSIGNED CHAIN IDENTIFIERS *O*, *A*, *B*, AND *C*.  THEY
REMARK    4         5      ARE RELATED IN PAIRS BY THREE MUTUALLY PERPENDICULAR
REMARK    4         6      PSEUDO-TWO-FOLD AXES.  THE TRANSFORMATION PRESENTED ON THE
REMARK    4         7      *MTRIX 1* RECORDS BELOW WILL YIELD APPROXIMATE COORDINATES
REMARK    4         8      FOR CHAIN *O* WHEN APPLIED TO CHAIN *A*.  THE
REMARK    4         9      TRANSFORMATION PRESENTED ON THE *MTRIX 2* RECORDS BELOW
REMARK    4        10      WILL YIELD APPROXIMATE COORDINATES FOR CHAIN *O* WHEN
REMARK    4        11      APPLIED TO CHAIN *B*.  THE TRANSFORMATION PRESENTED ON THE
REMARK    4        12      *MTRIX 3* RECORDS BELOW WILL YIELD APPROXIMATE COORDINATES
REMARK    4        13      FOR CHAIN *O* WHEN APPLIED TO CHAIN *C*.  RESIDUES 60 - 66
REMARK    4        14      WERE OMITTED IN CALCULATING THE *MTRIX* RECORDS (SEE
REMARK    4        15      REFERENCE 1 ABOVE).
REMARK    5
REMARK    5         2      THE DIMER OF CRO THAT EXISTS IN SOLUTION IS PRESUMED TO BE
REMARK    5         3      THE 0-B DIMER WHICH IS GENERALLY USED AS THE MODEL OF THE
REMARK    5         4      DIMER WHICH BINDS DNA.
REMARK 9600
REMARK 9600           EMBEDDED CIF
REMARK 9600
REMARK 9600           ###################################################
REMARK 9600           #                                                 #
REMARK 9600           #   Converted from PDB format to CIF format by    #
REMARK 9600           #   pdb2cif version 2.4.3            15 Jul 2005   #
REMARK 9600           #                       by                        #
REMARK 9600           # P.E. Bourne, H.J. Bernstein and F.C. Bernstein  #
REMARK 9600           #                                                 #
REMARK 9600           # http://www.bernstein-plus-sons.com/software     #
REMARK 9600           #                     /pdb2cif                    #
REMARK 9600           #   *** See the remarks at the end of this  ***   #
REMARK 9600           #   *** file for information on conversion  ***   #
REMARK 9600           #   *** of this entry and on the program    ***   #
REMARK 9600           #   ***               pdb2cif               ***   #
REMARK 9600           # Please report problems to:                      #
REMARK 9600           #         pdb2cif@bernstein-plus-sons.com         #
REMARK 9600           ###################################################
REMARK 9600
REMARK 9600
REMARK 9600           data_1CRO
REMARK 9600
REMARK 9600           _entry.id        1CRO
REMARK 9600
REMARK 9600
REMARK 9600
REMARK 9600           ##################
REMARK 9600           #                #
REMARK 9600           #  STRUCT        #
REMARK 9600           #                #
REMARK 9600           ##################
REMARK 9600
REMARK 9600           loop_
REMARK 9600           _struct.entry_id
REMARK 9600                   1CRO
REMARK 9600           _reflns.entry_id             1CRO
REMARK 9600           _cell.entry_id           1CRO
REMARK 9600           _cell.volume          2518770.4
REMARK 9600           _cell.details                 ?
REMARK 9600           _symmetry.entry_id                1CRO
REMARK 9600           _audit.revision_id         1CRO
REMARK 9600           _audit.creation_date       1987-06-29
REMARK 9600           ;\
REMARK 9600           2005-07-15  Converted to mmCIF format by pdb2cif.pl 2.4.3
REMARK 9600           ;
REMARK 9600           ##########################
REMARK 9600           #                        #
REMARK 9600           # ENTITY_POLY_SEQ        #
REMARK 9600           #                        #
REMARK 9600           ##########################
REMARK 9600
REMARK 9600           loop_
REMARK 9600           _entity.id
REMARK 9600           _entity.details
REMARK 9600                                           1
REMARK 9600           ;\
REMARK 9600                   Protein chain: O, A, B, C
REMARK 9600           ;
REMARK 9600
REMARK 9600                   loop_
REMARK 9600               _chem_comp.id
REMARK 9600               _chem_comp.formula
REMARK 9600               _chem_comp.name
REMARK 9600                             ARG                     'C6 H14 N4 O2'          Arginine
REMARK 9600                             ASN                     'C4 H8 N2 O3'           Asparagine
REMARK 9600                             ASP                     'C4 H7 N1 O4'           'Aspartic acid'
REMARK 9600                             GLN                     'C5 H10 N2 O3'          Glutamine
REMARK 9600                             GLU                     'C5 H9 N1 O4'           'Glutamic acid'
REMARK 9600                             GLY                     'C2 H5 N1 O2'           Glycine
REMARK 9600                             HIS                     'C6 H9 N3 O2'           Histidine
REMARK 9600                             ILE                     'C6 H13 N1 O2'          Isoleucine
REMARK 9600                             LEU                     'C6 H13 N1 O2'          Leucine
REMARK 9600                             LYS                     'C6 H14 N2 O2'          Lysine
REMARK 9600                             MET                     'C5 H11 N1 O2 S1'       Methionine
REMARK 9600                             PHE                     'C9 H11 N1 O2'          Phenylalanine
REMARK 9600                             PRO                     'C5 H9 N1 O2'           Proline
REMARK 9600                             SER                     'C3 H7 N1 O3'           Serine
REMARK 9600                             THR                     'C4 H9 N1 O3'           Threonine
REMARK 9600                             TYR                     'C9 H11 N1 O3'          Tyrosine
REMARK 9600                             VAL           'C5 H11 N1 O2'          Valine
REMARK 9600
REMARK 9600
REMARK 9600
REMARK 9600           ######################
REMARK 9600           #                    #
REMARK 9600           # ATOM_SITES         #
REMARK 9600           #                    #
REMARK 9600           ######################
REMARK 9600
REMARK 9600
REMARK 9600
REMARK 9600
REMARK 9600
REMARK 9600
REMARK 9600                   loop_
REMARK 9600               _database_pdb_matrix.entry_id
REMARK 9600                                           1CRO
REMARK 9600
REMARK 9600                   loop_
REMARK 9600               _atom_sites.entry_id
REMARK 9600               _atom_sites.cartn_transform_axes
REMARK 9600                                           1CRO
REMARK 9600                                                   'See _atom_sites.fract_transf_matrix[i][j]'
REMARK 9600
REMARK 9600                   loop_
REMARK 9600               _struct_ncs_oper.id
REMARK 9600               _struct_ncs_oper.code
REMARK 9600               _struct_ncs_oper.matrix[1][1]
REMARK 9600               _struct_ncs_oper.matrix[1][2]
REMARK 9600               _struct_ncs_oper.matrix[1][3]
REMARK 9600               _struct_ncs_oper.vector[1]
REMARK 9600               _struct_ncs_oper.matrix[2][1]
REMARK 9600               _struct_ncs_oper.matrix[2][2]
REMARK 9600               _struct_ncs_oper.matrix[2][3]
REMARK 9600               _struct_ncs_oper.vector[2]
REMARK 9600               _struct_ncs_oper.matrix[3][1]
REMARK 9600               _struct_ncs_oper.matrix[3][2]
REMARK 9600               _struct_ncs_oper.matrix[3][3]
REMARK 9600               _struct_ncs_oper.vector[3]
REMARK 9600             2    given
REMARK 9600             0.305800  -0.043300   0.951100    9.62960
REMARK 9600             0.053000  -0.996600  -0.062400  -74.39370
REMARK 9600             0.950600   0.069400  -0.302500  -12.93640
REMARK 9600             3    given
REMARK 9600            -0.308600  -0.141900  -0.940600  -45.31660
REMARK 9600            -0.102100  -0.978200   0.181100  -70.51010
REMARK 9600            -0.945700   0.151900   0.287400  -23.76490
REMARK 9600
REMARK 9600
REMARK 9600
REMARK 9600           ######################
REMARK 9600           #                    #
REMARK 9600           # ATOM_SITES_FOOTNOTE#
REMARK 9600           #                    #
REMARK 9600           ######################
REMARK 9600
REMARK 9600
REMARK 9600
REMARK 9600           _database_2.database_id                 PDB
REMARK 9600           loop_
REMARK 9600           _database_PDB_rev.num
REMARK 9600           _database_PDB_rev.date
REMARK 9600           _database_PDB_rev.mod_type
REMARK 9600           _database_PDB_rev.status
REMARK 9600           _database_PDB_rev.replaced_by
REMARK 9600           _database_PDB_rev.replaces
REMARK 9600           1                 1988-01-16    0                 .                 .                 .
REMARK 9600
REMARK 9600
REMARK 9600
REMARK 9600           ####################
REMARK 9600           #                  #
REMARK 9600           # STRUCT_BIOL      #
REMARK 9600           #                  #
REMARK 9600           ####################
REMARK 9600
REMARK 9600
REMARK 9600
REMARK 9600                   loop_
REMARK 9600               _struct_biol.id
REMARK 9600                                           O
REMARK 9600                                           A
REMARK 9600                                           B
REMARK 9600                                           C
REMARK 9600                   loop_
REMARK 9600               _struct_biol_gen.biol_id
REMARK 9600               _struct_biol_gen.asym_id
REMARK 9600               _struct_biol_gen.symmetry
REMARK 9600               _struct_biol_gen.details
REMARK 9600            1CRO      A   1_555   .
REMARK 9600            1CRO      B   1_555   .
REMARK 9600            1CRO      C   1_555   .
REMARK 9600               O      O   1_555   .
REMARK 9600               A      A   1_555   .
REMARK 9600               B      B   1_555   .
REMARK 9600               C      C   1_555   .
REMARK 9600
REMARK 9600           ##########################
REMARK 9600           #                        #
REMARK 9600           # PDBX_POLY_SEQ_SCHEME   #
REMARK 9600           #                        #
REMARK 9600           ##########################
REMARK 9600
REMARK 9600           loop_
REMARK 9600           _pdbx_poly_seq_scheme.asym_id
REMARK 9600           _pdbx_poly_seq_scheme.entity_id
REMARK 9600           _pdbx_poly_seq_scheme.seq_id
REMARK 9600           _pdbx_poly_seq_scheme.mon_id
REMARK 9600           _pdbx_poly_seq_scheme.auth_num                          #< not in dictionary
REMARK 9600           _pdbx_poly_seq_scheme.pdb_strand_id
REMARK 9600            O     1    2 GLU    2  .
REMARK 9600            O     1    3 GLN    3  .
REMARK 9600            O     1    4 ARG    4  .
REMARK 9600            O     1    5 ILE    5  .
REMARK 9600            O     1    6 THR    6  .
REMARK 9600            O     1    7 LEU    7  .
REMARK 9600            O     1    8 LYS    8  .
REMARK 9600            O     1    9 ASP    9  .
REMARK 9600            O     1   10 TYR   10  .
REMARK 9600            O     1   11 ALA   11  .
REMARK 9600            O     1   12 MET   12  .
REMARK 9600            O     1   13 ARG   13  .
REMARK 9600            O     1   14 PHE   14  .
REMARK 9600            O     1   15 GLY   15  .
REMARK 9600            O     1   16 GLN   16  .
REMARK 9600            O     1   17 THR   17  .
REMARK 9600            O     1   18 LYS   18  .
REMARK 9600            O     1   19 THR   19  .
REMARK 9600            O     1   20 ALA   20  .
REMARK 9600            O     1   21 LYS   21  .
REMARK 9600            O     1   22 ASP   22  .
REMARK 9600            O     1   23 LEU   23  .
REMARK 9600            O     1   24 GLY   24  .
REMARK 9600            O     1   25 VAL   25  .
REMARK 9600            O     1   26 TYR   26  .
REMARK 9600            O     1   27 GLN   27  .
REMARK 9600            O     1   28 SER   28  .
REMARK 9600            O     1   29 ALA   29  .
REMARK 9600            O     1   30 ILE   30  .
REMARK 9600            O     1   31 ASN   31  .
REMARK 9600            O     1   32 LYS   32  .
REMARK 9600            O     1   33 ALA   33  .
REMARK 9600            O     1   34 ILE   34  .
REMARK 9600            O     1   35 HIS   35  .
REMARK 9600            O     1   36 ALA   36  .
REMARK 9600            O     1   37 GLY   37  .
REMARK 9600            O     1   38 ARG   38  .
REMARK 9600            O     1   39 LYS   39  .
REMARK 9600            O     1   40 ILE   40  .
REMARK 9600            O     1   41 PHE   41  .
REMARK 9600            O     1   42 LEU   42  .
REMARK 9600            O     1   43 THR   43  .
REMARK 9600            O     1   44 ILE   44  .
REMARK 9600            O     1   45 ASN   45  .
REMARK 9600            O     1   46 ALA   46  .
REMARK 9600            O     1   47 ASP   47  .
REMARK 9600            O     1   48 GLY   48  .
REMARK 9600            O     1   49 SER   49  .
REMARK 9600            O     1   50 VAL   50  .
REMARK 9600            O     1   51 TYR   51  .
REMARK 9600            O     1   52 ALA   52  .
REMARK 9600            O     1   53 GLU   53  .
REMARK 9600            O     1   54 GLU   54  .
REMARK 9600            O     1   55 VAL   55  .
REMARK 9600            O     1   56 LYS   56  .
REMARK 9600            O     1   57 PRO   57  .
REMARK 9600            O     1   58 PHE   58  .
REMARK 9600            O     1   59 PRO   59  .
REMARK 9600            O     1   60 SER   60  .
REMARK 9600            O     1   61 ASN   61  .
REMARK 9600            O     1   62 LYS   62  .
REMARK 9600            O     1   63 LYS   63  .
REMARK 9600            O     1   64 THR   64  .
REMARK 9600            O     1   65 THR   65  .
REMARK 9600            O     1   66 ALA   66  .
REMARK 9600            A     1    1 MET    1  .
REMARK 9600            A     1    2 GLU    2  .
REMARK 9600            A     1    3 GLN    3  .
REMARK 9600            A     1    4 ARG    4  .
REMARK 9600            A     1    5 ILE    5  .
REMARK 9600            A     1    6 THR    6  .
REMARK 9600            A     1    7 LEU    7  .
REMARK 9600            A     1    8 LYS    8  .
REMARK 9600            A     1    9 ASP    9  .
REMARK 9600            A     1   10 TYR   10  .
REMARK 9600            A     1   11 ALA   11  .
REMARK 9600            A     1   12 MET   12  .
REMARK 9600            A     1   13 ARG   13  .
REMARK 9600            A     1   14 PHE   14  .
REMARK 9600            A     1   15 GLY   15  .
REMARK 9600            A     1   16 GLN   16  .
REMARK 9600            A     1   17 THR   17  .
REMARK 9600            A     1   18 LYS   18  .
REMARK 9600            A     1   19 THR   19  .
REMARK 9600            A     1   20 ALA   20  .
REMARK 9600            A     1   21 LYS   21  .
REMARK 9600            A     1   22 ASP   22  .
REMARK 9600            A     1   23 LEU   23  .
REMARK 9600            A     1   24 GLY   24  .
REMARK 9600            A     1   25 VAL   25  .
REMARK 9600            A     1   26 TYR   26  .
REMARK 9600            A     1   27 GLN   27  .
REMARK 9600            A     1   28 SER   28  .
REMARK 9600            A     1   29 ALA   29  .
REMARK 9600            A     1   30 ILE   30  .
REMARK 9600            A     1   31 ASN   31  .
REMARK 9600            A     1   32 LYS   32  .
REMARK 9600            A     1   33 ALA   33  .
REMARK 9600            A     1   34 ILE   34  .
REMARK 9600            A     1   35 HIS   35  .
REMARK 9600            A     1   36 ALA   36  .
REMARK 9600            A     1   37 GLY   37  .
REMARK 9600            A     1   38 ARG   38  .
REMARK 9600            A     1   39 LYS   39  .
REMARK 9600            A     1   40 ILE   40  .
REMARK 9600            A     1   41 PHE   41  .
REMARK 9600            A     1   42 LEU   42  .
REMARK 9600            A     1   43 THR   43  .
REMARK 9600            A     1   44 ILE   44  .
REMARK 9600            A     1   45 ASN   45  .
REMARK 9600            A     1   46 ALA   46  .
REMARK 9600            A     1   47 ASP   47  .
REMARK 9600            A     1   48 GLY   48  .
REMARK 9600            A     1   49 SER   49  .
REMARK 9600            A     1   50 VAL   50  .
REMARK 9600            A     1   51 TYR   51  .
REMARK 9600            A     1   52 ALA   52  .
REMARK 9600            A     1   53 GLU   53  .
REMARK 9600            A     1   54 GLU   54  .
REMARK 9600            A     1   55 VAL   55  .
REMARK 9600            A     1   56 LYS   56  .
REMARK 9600            A     1   57 PRO   57  .
REMARK 9600            A     1   58 PHE   58  .
REMARK 9600            A     1   59 PRO   59  .
REMARK 9600            A     1   60 SER   60  .
REMARK 9600            A     1   61 ASN   61  .
REMARK 9600            A     1   62 LYS   62  .
REMARK 9600            A     1   63 LYS   63  .
REMARK 9600            A     1   64 THR   64  .
REMARK 9600            A     1   65 THR   65  .
REMARK 9600            A     1   66 ALA   66  .
REMARK 9600            B     1    1 MET    1  .
REMARK 9600            B     1    2 GLU    2  .
REMARK 9600            B     1    3 GLN    3  .
REMARK 9600            B     1    4 ARG    4  .
REMARK 9600            B     1    5 ILE    5  .
REMARK 9600            B     1    6 THR    6  .
REMARK 9600            B     1    7 LEU    7  .
REMARK 9600            B     1    8 LYS    8  .
REMARK 9600            B     1    9 ASP    9  .
REMARK 9600            B     1   10 TYR   10  .
REMARK 9600            B     1   11 ALA   11  .
REMARK 9600            B     1   12 MET   12  .
REMARK 9600            B     1   13 ARG   13  .
REMARK 9600            B     1   14 PHE   14  .
REMARK 9600            B     1   15 GLY   15  .
REMARK 9600            B     1   16 GLN   16  .
REMARK 9600            B     1   17 THR   17  .
REMARK 9600            B     1   18 LYS   18  .
REMARK 9600            B     1   19 THR   19  .
REMARK 9600            B     1   20 ALA   20  .
REMARK 9600            B     1   21 LYS   21  .
REMARK 9600            B     1   22 ASP   22  .
REMARK 9600            B     1   23 LEU   23  .
REMARK 9600            B     1   24 GLY   24  .
REMARK 9600            B     1   25 VAL   25  .
REMARK 9600            B     1   26 TYR   26  .
REMARK 9600            B     1   27 GLN   27  .
REMARK 9600            B     1   28 SER   28  .
REMARK 9600            B     1   29 ALA   29  .
REMARK 9600            B     1   30 ILE   30  .
REMARK 9600            B     1   31 ASN   31  .
REMARK 9600            B     1   32 LYS   32  .
REMARK 9600            B     1   33 ALA   33  .
REMARK 9600            B     1   34 ILE   34  .
REMARK 9600            B     1   35 HIS   35  .
REMARK 9600            B     1   36 ALA   36  .
REMARK 9600            B     1   37 GLY   37  .
REMARK 9600            B     1   38 ARG   38  .
REMARK 9600            B     1   39 LYS   39  .
REMARK 9600            B     1   40 ILE   40  .
REMARK 9600            B     1   41 PHE   41  .
REMARK 9600            B     1   42 LEU   42  .
REMARK 9600            B     1   43 THR   43  .
REMARK 9600            B     1   44 ILE   44  .
REMARK 9600            B     1   45 ASN   45  .
REMARK 9600            B     1   46 ALA   46  .
REMARK 9600            B     1   47 ASP   47  .
REMARK 9600            B     1   48 GLY   48  .
REMARK 9600            B     1   49 SER   49  .
REMARK 9600            B     1   50 VAL   50  .
REMARK 9600            B     1   51 TYR   51  .
REMARK 9600            B     1   52 ALA   52  .
REMARK 9600            B     1   53 GLU   53  .
REMARK 9600            B     1   54 GLU   54  .
REMARK 9600            B     1   55 VAL   55  .
REMARK 9600            B     1   56 LYS   56  .
REMARK 9600            B     1   57 PRO   57  .
REMARK 9600            B     1   58 PHE   58  .
REMARK 9600            B     1   59 PRO   59  .
REMARK 9600            B     1   60 SER   60  .
REMARK 9600            B     1   61 ASN   61  .
REMARK 9600            B     1   62 LYS   62  .
REMARK 9600            B     1   63 LYS   63  .
REMARK 9600            B     1   64 THR   64  .
REMARK 9600            B     1   65 THR   65  .
REMARK 9600            B     1   66 ALA   66  .
REMARK 9600            C     1    1 MET    1  .
REMARK 9600            C     1    2 GLU    2  .
REMARK 9600            C     1    3 GLN    3  .
REMARK 9600            C     1    4 ARG    4  .
REMARK 9600            C     1    5 ILE    5  .
REMARK 9600            C     1    6 THR    6  .
REMARK 9600            C     1    7 LEU    7  .
REMARK 9600            C     1    8 LYS    8  .
REMARK 9600            C     1    9 ASP    9  .
REMARK 9600            C     1   10 TYR   10  .
REMARK 9600            C     1   11 ALA   11  .
REMARK 9600            C     1   12 MET   12  .
REMARK 9600            C     1   13 ARG   13  .
REMARK 9600            C     1   14 PHE   14  .
REMARK 9600            C     1   15 GLY   15  .
REMARK 9600            C     1   16 GLN   16  .
REMARK 9600            C     1   17 THR   17  .
REMARK 9600            C     1   18 LYS   18  .
REMARK 9600            C     1   19 THR   19  .
REMARK 9600            C     1   20 ALA   20  .
REMARK 9600            C     1   21 LYS   21  .
REMARK 9600            C     1   22 ASP   22  .
REMARK 9600            C     1   23 LEU   23  .
REMARK 9600            C     1   24 GLY   24  .
REMARK 9600            C     1   25 VAL   25  .
REMARK 9600            C     1   26 TYR   26  .
REMARK 9600            C     1   27 GLN   27  .
REMARK 9600            C     1   28 SER   28  .
REMARK 9600            C     1   29 ALA   29  .
REMARK 9600            C     1   30 ILE   30  .
REMARK 9600            C     1   31 ASN   31  .
REMARK 9600            C     1   32 LYS   32  .
REMARK 9600            C     1   33 ALA   33  .
REMARK 9600            C     1   34 ILE   34  .
REMARK 9600            C     1   35 HIS   35  .
REMARK 9600            C     1   36 ALA   36  .
REMARK 9600            C     1   37 GLY   37  .
REMARK 9600            C     1   38 ARG   38  .
REMARK 9600            C     1   39 LYS   39  .
REMARK 9600            C     1   40 ILE   40  .
REMARK 9600            C     1   41 PHE   41  .
REMARK 9600            C     1   42 LEU   42  .
REMARK 9600            C     1   43 THR   43  .
REMARK 9600            C     1   44 ILE   44  .
REMARK 9600            C     1   45 ASN   45  .
REMARK 9600            C     1   46 ALA   46  .
REMARK 9600            C     1   47 ASP   47  .
REMARK 9600            C     1   48 GLY   48  .
REMARK 9600            C     1   49 SER   49  .
REMARK 9600            C     1   50 VAL   50  .
REMARK 9600            C     1   51 TYR   51  .
REMARK 9600            C     1   52 ALA   52  .
REMARK 9600            C     1   53 GLU   53  .
REMARK 9600            C     1   54 GLU   54  .
REMARK 9600            C     1   55 VAL   55  .
REMARK 9600            C     1   56 LYS   56  .
REMARK 9600            C     1   57 PRO   57  .
REMARK 9600            C     1   58 PHE   58  .
REMARK 9600            C     1   59 PRO   59  .
REMARK 9600            C     1   60 SER   60  .
REMARK 9600            C     1   61 ASN   61  .
REMARK 9600            C     1   62 LYS   62  .
REMARK 9600            C     1   63 LYS   63  .
REMARK 9600            C     1   64 THR   64  .
REMARK 9600            C     1   65 THR   65  .
REMARK 9600            C     1   66 ALA   66  .
REMARK 9600           ###############################################
REMARK 9600           # This file was converted automatically from  #
REMARK 9600           # PDB format to mmCIF format by the program   #
REMARK 9600           # pdb2cif version 2.4.3            15 Jul 2005 #
REMARK 9600           #                    by                       #
REMARK 9600           #   Phil Bourne, Herbert J. Bernstein and     #
REMARK 9600           #            Frances C. Bernstein             #
REMARK 9600           #                                             #
REMARK 9600           # This work was supported in part by IUCr     #
REMARK 9600           # (for HJB), US NSF, PHS, NIH, NCRR, NIGMS,   #
REMARK 9600           # NLM and DOE (for FCB prior to 1998), and    #
REMARK 9600           # and NSFgrant no. BIR 9310154 (for PEB)      #
REMARK 9600           #                                             #
REMARK 9600           #                                             #
REMARK 9600           # Conversion from PDB format to mmCIF is a    #
REMARK 9600           # complex process.  This file should be       #
REMARK 9600           # reviewed carefully before use.              #
REMARK 9600           #                                             #
REMARK 9600           # Even though the authors of pdb2cif have     #
REMARK 9600           # made a good faith effort to ensure that     #
REMARK 9600           # pdb2cif performs according to its           #
REMARK 9600           # documentation, and we would greatly         #
REMARK 9600           # appreciate hearing of any problems you      #
REMARK 9600           # may encounter, the program pdb2cif and      #
REMARK 9600           # any files created by pdb2cif are provided   #
REMARK 9600           # **AS IS** without any warrantee as to       #
REMARK 9600           # correctness, merchantability or fitness     #
REMARK 9600           # for any particular or general use.          #
REMARK 9600           #                                             #
REMARK 9600           # THE RESPONSIBILITY FOR ANY ADVERSE          #
REMARK 9600           # CONSEQUENCES FROM THE USE OF THE PROGRAM    #
REMARK 9600           # PDB2CIF OR ANY FILE OR FILES CREATED BY IT  #
REMARK 9600           # LIES SOLELY WITH THE USERS OF THE PROGRAM   #
REMARK 9600           # AND FILE OR FILES AND NOT WITH AUTHORS OF   #
REMARK 9600           # PDB2CIF                                     #
REMARK 9600           #                                             #
REMARK 9600           # The program pdb2cif is available from       #
REMARK 9600           # http://www.bernstein-plus-sons.com          #
REMARK 9600           #                      /software/pdb2cif or   #
REMARK 9600           # the IUCr and its mirrors (see               #
REMARK 9600           # http://www.iucr.org/iucr-top/cif            #
REMARK 9600           #                      /software/pdb2cif) or  #
REMARK 9600           # SDSC (see                                   #
REMARK 9600           # http://www.sdsc.edu/pb/pdb2cif/pdb2cif) or  #
REMARK 9600           # NDB and its mirrors (see                    #
REMARK 9600           # http://ndbserver.rutgers.edu/mmcif          #
REMARK 9600           #                      /software/pdb2cif)     #
REMARK 9600           # and the NDB mirror sites                    #
REMARK 9600           #                                             #
REMARK 9600           #    See H. Bernstein, F. Bernstein,          #
REMARK 9600           #    P. E. Bourne CIF Applications. VIII.     #
REMARK 9600           #    pdb2cif: Translating PDB Entries into    #
REMARK 9600           #    mmCIF Format, J. Appl. Cryst., 31,       #
REMARK 9600           #    1998, pp 282-295.                        #
REMARK 9600           #                                             #
REMARK 9600           # Please report problems to:                  #
REMARK 9600           #         pdb2cif@bernstein-plus-sons.com     #
REMARK 9600           #                                             #
REMARK 9600           ###############################################
REMARK 9600
REMARK 9600
REMARK 9600
REMARK 9600           # REMARK records parsed         =    155;
REMARK 9600                           ## specified by PDB
REMARK 9600           # FTNOTE records parsed         =      3;
REMARK 9600                           ## specified by PDB
REMARK 9600           # HET records parsed            =      0;
REMARK 9600                           ## specified by PDB
REMARK 9600           # HELIX records parsed          =      0;
REMARK 9600                           ## specified by PDB
REMARK 9600           # SHEET records parsed          =      0;
REMARK 9600                           ## specified by PDB
REMARK 9600           # TURN records parsed           =      0;
REMARK 9600                           ## specified by PDB
REMARK 9600           # SITE records parsed           =      0;
REMARK 9600                           ## specified by PDB
REMARK 9600           # AT+HET records parsed         =    264;
REMARK 9600                           ## specified by PDB
REMARK 9600           # TER records parsed            =      4;
REMARK 9600                           ## specified by PDB
REMARK 9600           # CONECT records parsed         =      0;
REMARK 9600                           ## specified by PDB
REMARK 9600           # SEQRES records parsed         =     24;
REMARK 9600                           ## specified by PDB
REMARK 9600           # Total of    480 records processed from PDB file
REMARK 9600           #=# DATABASE_PDB_REMARK: Only text in col
REMARK 9600                           #umns 12-70 retained
REMARK 9600           #=# STRUCT_NCS_OPER: Domain information needed
SEQRES          1              O       66       MET       GLU       GLN       ARG       ILE       THR       LEU       LYS       ASP
SEQRES          2              O       66       TYR       ALA       MET       ARG       PHE       GLY       GLN       THR       LYS
SEQRES          3              O       66       THR       ALA       LYS       ASP       LEU       GLY       VAL       TYR       GLN
SEQRES          4              O       66       SER       ALA       ILE       ASN       LYS       ALA       ILE       HIS       ALA
SEQRES          5              O       66       GLY       ARG       LYS       ILE       PHE       LEU       THR       ILE       ASN
SEQRES          6              O       66       ALA       ASP       GLY       SER       VAL       TYR       ALA       GLU       GLU
SEQRES          7              O       66       VAL       LYS       PRO       PHE       PRO       SER       ASN       LYS       LYS
SEQRES          8              O       66       THR       THR       ALA                                                            
SEQRES          1              A       66       MET       GLU       GLN       ARG       ILE       THR       LEU       LYS       ASP
SEQRES          2              A       66       TYR       ALA       MET       ARG       PHE       GLY       GLN       THR       LYS
SEQRES          3              A       66       THR       ALA       LYS       ASP       LEU       GLY       VAL       TYR       GLN
SEQRES          4              A       66       SER       ALA       ILE       ASN       LYS       ALA       ILE       HIS       ALA
SEQRES          5              A       66       GLY       ARG       LYS       ILE       PHE       LEU       THR       ILE       ASN
SEQRES          6              A       66       ALA       ASP       GLY       SER       VAL       TYR       ALA       GLU       GLU
SEQRES          7              A       66       VAL       LYS       PRO       PHE       PRO       SER       ASN       LYS       LYS
SEQRES          8              A       66       THR       THR       ALA                                                            
SEQRES          1              B       66       MET       GLU       GLN       ARG       ILE       THR       LEU       LYS       ASP
SEQRES          2              B       66       TYR       ALA       MET       ARG       PHE       GLY       GLN       THR       LYS
SEQRES          3              B       66       THR       ALA       LYS       ASP       LEU       GLY       VAL       TYR       GLN
SEQRES          4              B       66       SER       ALA       ILE       ASN       LYS       ALA       ILE       HIS       ALA
SEQRES          5              B       66       GLY       ARG       LYS       ILE       PHE       LEU       THR       ILE       ASN
SEQRES          6              B       66       ALA       ASP       GLY       SER       VAL       TYR       ALA       GLU       GLU
SEQRES          7              B       66       VAL       LYS       PRO       PHE       PRO       SER       ASN       LYS       LYS
SEQRES          8              B       66       THR       THR       ALA                                                            
SEQRES          1              C       66       MET       GLU       GLN       ARG       ILE       THR       LEU       LYS       ASP
SEQRES          2              C       66       TYR       ALA       MET       ARG       PHE       GLY       GLN       THR       LYS
SEQRES          3              C       66       THR       ALA       LYS       ASP       LEU       GLY       VAL       TYR       GLN
SEQRES          4              C       66       SER       ALA       ILE       ASN       LYS       ALA       ILE       HIS       ALA
SEQRES          5              C       66       GLY       ARG       LYS       ILE       PHE       LEU       THR       ILE       ASN
SEQRES          6              C       66       ALA       ASP       GLY       SER       VAL       TYR       ALA       GLU       GLU
SEQRES          7              C       66       VAL       LYS       PRO       PHE       PRO       SER       ASN       LYS       LYS
SEQRES          8              C       66       THR       THR       ALA                                                            
FTNOTE          1     RESIDUES PRO O 69, PRO A 59, PRO B 59, AND PRO C 59 ARE CIS 
FTNOTE          1   2 PROLINES. 
CRYST1                    91.60         91.60        268.50      90.0      90.0     120.0     R 3 2            72
ORIGX1                     1.000000      0.000000      0.000000       0.00000
ORIGX2                     0.000000      1.000000      0.000000       0.00000
ORIGX3                     0.000000      0.000000      1.000000       0.00000
SCALE1                     0.010917      0.006303      0.000000       0.00000
SCALE2                     0.000000      0.012606      0.000000       0.00000
SCALE3                     0.000000      0.000000      0.003724       0.00000
ATOM            2      CA                 MET         O        1     -10.546      -31.594      -17.598    1.00 28.88             C  
ATOM           10      CA                 GLU         O        2     -14.282      -31.313      -18.167    1.00 36.47             C  
ATOM           19      CA                 GLN         O        3     -17.038      -32.941      -16.293    1.00 15.86             C  
ATOM           28      CA                 ARG         O        4     -19.805      -34.669      -18.370    1.00 34.66             C  
ATOM           39      CA                 ILE         O        5     -23.176      -35.450      -16.637    1.00 21.01             C  
ATOM           47      CA                 THR         O        6     -26.445      -36.795      -17.900    1.00 15.96             C  
ATOM           54      CA                 LEU         O        7     -29.258      -34.194      -18.097    1.00 34.30             C  
ATOM           62      CA                 LYS         O        8     -31.289      -36.184      -15.550    1.00  9.28             C  
ATOM           71      CA                 ASP         O        9     -28.576      -36.314      -12.865    1.00 38.02             C  
ATOM           79      CA                 TYR         O       10     -27.735      -32.701      -13.242    1.00 18.95             C  
ATOM           91      CA                 ALA         O       11     -31.242      -31.443      -12.972    1.00 52.55             C  
ATOM           96      CA                 MET         O       12     -31.602      -33.653       -9.894    1.00 17.73             C  
ATOM          104      CA                 ARG         O       13     -28.846      -32.180       -7.967    1.00 32.50             C  
ATOM          115      CA                 PHE         O       14     -29.182      -28.666       -9.232    1.00 10.20             C  
ATOM          126      CA                 GLY         O       15     -32.926      -28.419       -9.747    1.00 20.64             C  
ATOM          130      CA                 GLN         O       16     -34.772      -27.785      -12.919    1.00 41.29             C  
ATOM          139      CA                 THR         O       17     -34.903      -24.028      -12.425    1.00 47.52             C  
ATOM          146      CA                 LYS         O       18     -31.148      -23.670      -12.480    1.00 42.14             C  
ATOM          155      CA                 THR         O       19     -30.592      -26.317      -15.177    1.00 29.33             C  
ATOM          162      CA                 ALA         O       20     -32.897      -24.274      -17.433    1.00 20.33             C  
ATOM          167      CA                 LYS         O       21     -30.992      -21.007      -16.756    1.00 29.31             C  
ATOM          176      CA                 ASP         O       22     -27.621      -22.746      -17.315    1.00 58.72             C  
ATOM          184      CA                 LEU         O       23     -28.825      -24.040      -20.669    1.00 44.75             C  
ATOM          192      CA                 GLY         O       24     -30.701      -20.936      -21.614    1.00 45.83             C  
ATOM          196      CA                 VAL         O       25     -34.150      -22.579      -22.281    1.00 35.11             C  
ATOM          203      CA                 TYR         O       26     -37.571      -22.379      -20.770    1.00 62.31             C  
ATOM          215      CA                 GLN         O       27     -37.999      -24.961      -17.921    1.00 28.10             C  
ATOM          224      CA                 SER         O       28     -40.604      -27.168      -19.557    1.00 37.27             C  
ATOM          230      CA                 ALA         O       29     -38.080      -27.941      -22.222    1.00 28.31             C  
ATOM          235      CA                 ILE         O       30     -35.828      -29.605      -19.577    1.00 22.25             C  
ATOM          243      CA                 ASN         O       31     -38.725      -31.605      -18.170    1.00 33.33             C  
ATOM          251      CA                 LYS         O       32     -39.930      -32.708      -21.504    1.00 16.38             C  
ATOM          260      CA                 ALA         O       33     -36.492      -33.921      -22.621    1.00 30.80             C  
ATOM          265      CA                 ILE         O       34     -36.264      -35.952      -19.396    1.00 20.09             C  
ATOM          273      CA                 HIS         O       35     -39.812      -37.306      -19.618    1.00 32.10             C  
ATOM          283      CA                 ALA         O       36     -38.899      -38.363      -23.129    1.00 36.99             C  
ATOM          288      CA                 GLY         O       37     -35.731      -40.045      -21.877    1.00 56.57             C  
ATOM          292      CA                 ARG         O       38     -33.503      -38.252      -24.503    1.00 22.81             C  
ATOM          303      CA                 LYS         O       39     -29.788      -38.964      -24.270    1.00 22.85             C  
ATOM          312      CA                 ILE         O       40     -28.527      -35.625      -23.348    1.00 14.26             C  
ATOM          320      CA                 PHE         O       41     -25.224      -34.808      -21.596    1.00 36.99             C  
ATOM          331      CA                 LEU         O       42     -24.219      -31.558      -20.035    1.00 13.72             C  
ATOM          339      CA                 THR         O       43     -20.525      -30.544      -20.216    1.00 11.68             C  
ATOM          346      CA                 ILE         O       44     -19.153      -28.403      -17.455    1.00 18.13             C  
ATOM          354      CA                 ASN         O       45     -15.879      -26.755      -18.342    1.00 63.21             C  
ATOM          362      CA                 ALA         O       46     -13.124      -25.697      -15.899    1.00 80.00             C  
ATOM          367      CA                 ASP         O       47     -14.661      -22.200      -15.662    1.00 71.09             C  
ATOM          375      CA                 GLY         O       48     -18.140      -23.416      -14.811    1.00 76.52             C  
ATOM          379      CA                 SER         O       49     -19.553      -22.759      -18.208    1.00 47.40             C  
ATOM          385      CA                 VAL         O       50     -22.172      -25.427      -19.178    1.00 26.13             C  
ATOM          392      CA                 TYR         O       51     -23.209      -26.718      -22.636    1.00 25.92             C  
ATOM          404      CA                 ALA         O       52     -25.467      -29.498      -23.814    1.00 18.76             C  
ATOM          409      CA                 GLU         O       53     -25.600      -32.035      -26.581    1.00 12.63             C  
ATOM          418      CA                 GLU         O       54     -27.736      -34.939      -27.593    1.00 29.15             C  
ATOM          427      CA                 VAL         O       55     -25.832      -38.126      -28.422    1.00 18.65             C  
ATOM          434      CA                 LYS         O       56     -26.814      -40.942      -30.956    1.00 23.61             C  
ATOM          443      CA                 PRO         O       57     -24.891      -43.976      -31.987    1.00 20.46             C  
ATOM          450      CA                 PHE         O       58     -22.999      -44.390      -35.232    1.00 37.53             C  
ATOM          461      CA                 PRO         O       59     -24.073      -46.201      -37.189    1.00 57.50     1       C  
ATOM          468      CA                 SER         O       60     -27.665      -45.779      -35.896    1.00 80.00             C  
ATOM          474      CA                 ASN         O       61     -27.813      -49.388      -36.788    1.00 80.00             C  
ATOM          482      CA                 LYS         O       62     -30.775      -51.578      -36.051    1.00 80.00             C  
ATOM          491      CA                 LYS         O       63     -30.903      -51.039      -39.789    1.00 80.00             C  
ATOM          500      CA                 THR         O       64     -30.235      -52.897      -42.887    1.00 80.00             C  
ATOM          507      CA                 THR         O       65     -27.679      -55.277      -44.457    1.00 80.00             C  
ATOM          514      CA                 ALA         O       66     -26.564      -56.825      -47.797    1.00 80.00             C  
ATOM          521      CA                 MET         A        1     -17.725      -32.209      -27.618    1.00 29.61             C  
ATOM          529      CA                 GLU         A        2     -13.973      -31.870      -27.393    1.00 43.30             C  
ATOM          538      CA                 GLN         A        3     -11.186      -33.773      -29.012    1.00 26.07             C  
ATOM          547      CA                 ARG         A        4      -8.664      -35.741      -26.929    1.00 20.43             C  
ATOM          558      CA                 ILE         A        5      -5.359      -36.923      -28.490    1.00 15.16             C  
ATOM          566      CA                 THR         A        6      -2.076      -38.091      -26.979    1.00 26.44             C  
ATOM          573      CA                 LEU         A        7       0.888      -35.710      -26.997    1.00 16.69             C  
ATOM          581      CA                 LYS         A        8       2.599      -38.390      -29.116    1.00 27.82             C  
ATOM          590      CA                 ASP         A        9       0.044      -38.623      -31.991    1.00 16.71             C  
ATOM          598      CA                 TYR         A       10      -0.428      -34.899      -32.121    1.00  7.32             C  
ATOM          610      CA                 ALA         A       11       3.254      -34.092      -32.448    1.00 44.13             C  
ATOM          615      CA                 MET         A       12       3.346      -36.553      -35.287    1.00 45.92             C  
ATOM          623      CA                 ARG         A       13       0.484      -34.945      -37.172    1.00 23.92             C  
ATOM          634      CA                 PHE         A       14       1.545      -31.433      -36.586    1.00 43.90             C  
ATOM          645      CA                 GLY         A       15       5.279      -31.623      -35.879    1.00 51.83             C  
ATOM          649      CA                 GLN         A       16       7.110      -30.677      -32.685    1.00 31.75             C  
ATOM          658      CA                 THR         A       17       7.254      -26.868      -33.440    1.00 39.78             C  
ATOM          665      CA                 LYS         A       18       3.608      -26.270      -33.742    1.00 53.05             C  
ATOM          674      CA                 THR         A       19       2.889      -28.474      -30.735    1.00 25.02             C  
ATOM          681      CA                 ALA         A       20       5.199      -26.319      -28.660    1.00 32.46             C  
ATOM          686      CA                 LYS         A       21       3.659      -23.150      -30.074    1.00 36.54             C  
ATOM          695      CA                 ASP         A       22       0.093      -24.385      -29.432    1.00 33.98             C  
ATOM          703      CA                 LEU         A       23       0.940      -25.215      -25.866    1.00 37.84             C  
ATOM          711      CA                 GLY         A       24       3.199      -22.195      -25.270    1.00 58.23             C  
ATOM          715      CA                 VAL         A       25       6.159      -24.126      -24.056    1.00 28.62             C  
ATOM          722      CA                 TYR         A       26       9.719      -24.714      -25.324    1.00 62.74             C  
ATOM          734      CA                 GLN         A       27      10.230      -27.336      -28.000    1.00 45.54             C  
ATOM          743      CA                 SER         A       28      12.656      -29.383      -26.042    1.00 46.49             C  
ATOM          749      CA                 ALA         A       29      10.019      -29.748      -23.360    1.00 29.70             C  
ATOM          754      CA                 ILE         A       30       7.714      -31.604      -25.806    1.00 26.56             C  
ATOM          762      CA                 ASN         A       31      10.737      -33.443      -26.987    1.00 28.56             C  
ATOM          770      CA                 LYS         A       32      11.867      -34.709      -23.543    1.00 19.39             C  
ATOM          779      CA                 ALA         A       33       8.257      -35.557      -22.438    1.00 18.50             C  
ATOM          784      CA                 ILE         A       34       7.934      -37.841      -25.374    1.00 49.73             C  
ATOM          792      CA                 HIS         A       35      11.412      -39.448      -25.035    1.00 25.63             C  
ATOM          802      CA                 ALA         A       36      10.341      -40.060      -21.413    1.00 27.93             C  
ATOM          807      CA                 GLY         A       37       7.043      -41.555      -22.518    1.00 26.39             C  
ATOM          811      CA                 ARG         A       38       4.922      -39.424      -20.167    1.00 35.65             C  
ATOM          822      CA                 LYS         A       39       1.181      -39.888      -20.169    1.00 45.67             C  
ATOM          831      CA                 ILE         A       40       0.159      -36.625      -21.757    1.00 15.68             C  
ATOM          839      CA                 PHE         A       41      -3.190      -35.907      -23.386    1.00 20.29             C  
ATOM          850      CA                 LEU         A       42      -3.881      -32.654      -25.293    1.00 14.45             C  
ATOM          858      CA                 THR         A       43      -7.459      -31.336      -25.226    1.00 22.21             C  
ATOM          865      CA                 ILE         A       44      -8.655      -29.433      -28.186    1.00 25.84             C  
ATOM          873      CA                 ASN         A       45     -11.745      -27.271      -27.497    1.00 50.72             C  
ATOM          881      CA                 ALA         A       46     -14.323      -26.732      -30.331    1.00 72.98             C  
ATOM          886      CA                 ASP         A       47     -12.762      -23.309      -31.193    1.00 80.00             C  
ATOM          894      CA                 GLY         A       48      -9.390      -24.945      -31.825    1.00 80.00             C  
ATOM          898      CA                 SER         A       49      -7.816      -23.997      -28.506    1.00 70.17             C  
ATOM          904      CA                 VAL         A       50      -5.587      -26.535      -26.871    1.00 40.25             C  
ATOM          911      CA                 TYR         A       51      -4.363      -27.465      -23.377    1.00 21.92             C  
ATOM          923      CA                 ALA         A       52      -2.323      -30.511      -22.049    1.00 16.12             C  
ATOM          928      CA                 GLU         A       53      -2.407      -32.627      -18.905    1.00 21.98             C  
ATOM          937      CA                 GLU         A       54      -0.607      -35.538      -17.431    1.00 16.44             C  
ATOM          946      CA                 VAL         A       55      -2.915      -38.321      -16.379    1.00 13.84             C  
ATOM          953      CA                 LYS         A       56      -2.039      -40.811      -13.598    1.00 27.01             C  
ATOM          962      CA                 PRO         A       57      -4.383      -43.534      -12.399    1.00 43.50             C  
ATOM          969      CA                 PHE         A       58      -6.047      -43.305       -8.940    1.00 23.01             C  
ATOM          980      CA                 PRO         A       59      -5.593      -45.113       -6.709    1.00 18.90     1       C  
ATOM          987      CA                 SER         A       60      -2.010      -45.629       -7.498    1.00 73.34             C  
ATOM          993      CA                 ASN         A       61      -0.516      -49.077       -6.661    1.00 80.00             C  
ATOM         1001      CA                 LYS         A       62       1.214      -49.923       -3.265    1.00 80.00             C  
ATOM         1010      CA                 LYS         A       63       4.808      -51.331       -3.345    1.00 80.00             C  
ATOM         1019      CA                 THR         A       64       7.428      -51.625       -0.395    1.00 80.00             C  
ATOM         1026      CA                 THR         A       65      10.587      -53.643       -1.719    1.00 76.24             C  
ATOM         1033      CA                 ALA         A       66      10.373      -57.500       -1.884    1.00 80.00             C  
ATOM         1040      CA                 MET         B        1      -8.384      -42.826      -20.406    1.00 59.62             C  
ATOM         1048      CA                 GLU         B        2      -9.697      -42.363      -23.899    1.00 80.00             C  
ATOM         1057      CA                 GLN         B        3      -8.985      -40.500      -27.119    1.00 13.48             C  
ATOM         1066      CA                 ARG         B        4     -11.724      -38.805      -29.012    1.00 13.55             C  
ATOM         1077      CA                 ILE         B        5     -11.333      -37.555      -32.556    1.00 19.78             C  
ATOM         1085      CA                 THR         B        6     -13.699      -36.411      -35.315    1.00 24.04             C  
ATOM         1092      CA                 LEU         B        7     -14.600      -38.850      -38.128    1.00 24.95             C  
ATOM         1100      CA                 LYS         B        8     -13.066      -36.541      -40.722    1.00 10.43             C  
ATOM         1109      CA                 ASP         B        9      -9.758      -36.188      -38.836    1.00 33.87             C  
ATOM         1117      CA                 TYR         B       10      -9.636      -39.887      -38.098    1.00 14.54             C  
ATOM         1129      CA                 ALA         B       11     -10.160      -40.549      -41.774    1.00 21.54             C  
ATOM         1134      CA                 MET         B       12      -7.148      -38.254      -42.608    1.00 13.96             C  
ATOM         1142      CA                 ARG         B       13      -5.005      -39.985      -40.092    1.00 13.31             C  
ATOM         1153      CA                 PHE         B       14      -5.807      -43.642      -41.158    1.00 25.93             C  
ATOM         1164      CA                 GLY         B       15      -7.675      -43.585      -44.564    1.00 27.01             C  
ATOM         1168      CA                 GLN         B       16     -11.332      -44.669      -45.288    1.00 40.80             C  
ATOM         1177      CA                 THR         B       17     -10.476      -48.349      -45.429    1.00 39.86             C  
ATOM         1184      CA                 LYS         B       18      -9.141      -48.596      -41.909    1.00 25.52             C  
ATOM         1193      CA                 THR         B       19     -11.954      -46.319      -40.612    1.00 17.06             C  
ATOM         1200      CA                 ALA         B       20     -14.670      -48.545      -41.994    1.00 32.63             C  
ATOM         1205      CA                 LYS         B       21     -13.294      -51.695      -40.549    1.00 23.82             C  
ATOM         1214      CA                 ASP         B       22     -12.680      -50.119      -37.118    1.00 17.47             C  
ATOM         1222      CA                 LEU         B       23     -16.316      -49.000      -37.181    1.00 19.78             C  
ATOM         1230      CA                 GLY         B       24     -17.566      -52.186      -38.794    1.00 24.40             C  
ATOM         1234      CA                 VAL         B       25     -19.208      -50.404      -41.793    1.00 46.05             C  
ATOM         1241      CA                 TYR         B       26     -18.403      -49.975      -45.435    1.00 47.62             C  
ATOM         1253      CA                 GLN         B       27     -16.403      -47.177      -46.990    1.00 31.99             C  
ATOM         1262      CA                 SER         B       28     -19.270      -45.514      -48.695    1.00 33.28             C  
ATOM         1268      CA                 ALA         B       29     -21.034      -45.093      -45.300    1.00 19.93             C  
ATOM         1273      CA                 ILE         B       30     -17.985      -43.333      -43.966    1.00 19.47             C  
ATOM         1281      CA                 ASN         B       31     -17.632      -41.196      -47.119    1.00 35.87             C  
ATOM         1289      CA                 LYS         B       32     -21.208      -40.196      -47.193    1.00 35.72             C  
ATOM         1298      CA                 ALA         B       33     -21.279      -39.169      -43.504    1.00 37.42             C  
ATOM         1303      CA                 ILE         B       34     -18.208      -36.973      -43.826    1.00 15.19             C  
ATOM         1311      CA                 HIS         B       35     -19.451      -35.340      -47.055    1.00 51.97             C  
ATOM         1321      CA                 ALA         B       36     -22.872      -34.584      -45.529    1.00 33.28             C  
ATOM         1326      CA                 GLY         B       37     -21.063      -32.822      -42.669    1.00 36.69             C  
ATOM         1330      CA                 ARG         B       38     -22.311      -35.063      -39.822    1.00 67.18             C  
ATOM         1341      CA                 LYS         B       39     -20.902      -34.391      -36.358    1.00 41.44             C  
ATOM         1350      CA                 ILE         B       40     -19.447      -37.785      -35.623    1.00  8.61             C  
ATOM         1358      CA                 PHE         B       41     -16.827      -38.377      -32.914    1.00 16.13             C  
ATOM         1369      CA                 LEU         B       42     -15.017      -41.720      -32.520    1.00 27.12             C  
ATOM         1377      CA                 THR         B       43     -13.867      -42.838      -29.080    1.00 21.36             C  
ATOM         1384      CA                 ILE         B       44     -10.729      -44.704      -28.857    1.00 19.22             C  
ATOM         1392      CA                 ASN         B       45     -10.490      -46.928      -25.771    1.00 28.66             C  
ATOM         1400      CA                 ALA         B       46      -7.143      -47.790      -24.157    1.00 40.11             C  
ATOM         1405      CA                 ASP         B       47      -7.629      -51.347      -25.391    1.00 47.06             C  
ATOM         1413      CA                 GLY         B       48      -7.858      -50.152      -29.062    1.00 31.50             C  
ATOM         1417      CA                 SER         B       49     -11.543      -50.661      -29.488    1.00 45.86             C  
ATOM         1423      CA                 VAL         B       50     -13.268      -47.898      -31.435    1.00 23.35             C  
ATOM         1430      CA                 TYR         B       51     -16.816      -46.693      -31.310    1.00 36.39             C  
ATOM         1442      CA                 ALA         B       52     -18.541      -43.733      -32.900    1.00 20.32             C  
ATOM         1447      CA                 GLU         B       53     -21.318      -41.365      -31.929    1.00 17.48             C  
ATOM         1456      CA                 GLU         B       54     -23.172      -38.570      -33.539    1.00 15.93             C  
ATOM         1465      CA                 VAL         B       55     -23.497      -35.397      -31.574    1.00 12.70             C  
ATOM         1472      CA                 LYS         B       56     -25.977      -32.564      -31.906    1.00 35.31             C  
ATOM         1481      CA                 PRO         B       57     -26.473      -29.552      -29.670    1.00 36.83             C  
ATOM         1488      CA                 PHE         B       58     -29.188      -28.895      -27.058    1.00 27.67             C  
ATOM         1499      CA                 PRO         B       59     -31.465      -26.934      -27.164    1.00 45.67     1       C  
ATOM         1506      CA                 SER         B       60     -29.662      -26.365      -30.361    1.00 80.00             C  
ATOM         1512      CA                 ASN         B       61     -26.914      -24.789      -28.141    1.00 80.00             C  
ATOM         1520      CA                 LYS         B       62     -28.241      -21.216      -28.057    1.00 80.00             C  
ATOM         1529      CA                 LYS         B       63     -27.907      -17.413      -27.517    1.00 80.00             C  
ATOM         1538      CA                 THR         B       64     -31.772      -17.241      -26.781    1.00 80.00             C  
ATOM         1545      CA                 THR         B       65     -34.807      -19.727      -26.291    1.00 80.00             C  
ATOM         1552      CA                 ALA         B       66     -38.175      -19.760      -24.248    1.00 80.00             C  
ATOM         1559      CA                 MET         C        1     -20.838      -41.876      -23.639    1.00 34.11             C  
ATOM         1567      CA                 GLU         C        2     -19.074      -41.842      -20.389    1.00 42.42             C  
ATOM         1576      CA                 GLN         C        3     -19.760      -39.507      -17.558    1.00 15.58             C  
ATOM         1585      CA                 ARG         C        4     -16.823      -37.938      -15.929    1.00 18.74             C  
ATOM         1596      CA                 ILE         C        5     -17.237      -36.377      -12.462    1.00 23.49             C  
ATOM         1604      CA                 THR         C        6     -14.757      -35.013       -9.856    1.00 14.42             C  
ATOM         1611      CA                 LEU         C        7     -14.060      -37.036       -6.711    1.00 32.27             C  
ATOM         1619      CA                 LYS         C        8     -15.568      -34.344       -4.429    1.00 23.60             C  
ATOM         1628      CA                 ASP         C        9     -18.866      -34.382       -6.456    1.00 28.38             C  
ATOM         1636      CA                 TYR         C       10     -19.112      -38.116       -6.625    1.00 26.15             C  
ATOM         1648      CA                 ALA         C       11     -18.700      -38.449       -2.832    1.00 13.22             C  
ATOM         1653      CA                 MET         C       12     -21.296      -35.703       -2.182    1.00 47.94             C  
ATOM         1661      CA                 ARG         C       13     -23.683      -37.697       -4.432    1.00 19.53             C  
ATOM         1672      CA                 PHE         C       14     -23.156      -41.276       -3.262    1.00 35.34             C  
ATOM         1683      CA                 GLY         C       15     -21.250      -40.797        0.101    1.00 34.30             C  
ATOM         1687      CA                 GLN         C       16     -17.642      -41.442        1.004    1.00 18.03             C  
ATOM         1696      CA                 THR         C       17     -18.433      -45.027        1.745    1.00 53.09             C  
ATOM         1703      CA                 LYS         C       18     -19.738      -46.276       -1.545    1.00 34.36             C  
ATOM         1712      CA                 THR         C       19     -17.103      -44.084       -3.352    1.00 15.46             C  
ATOM         1719      CA                 ALA         C       20     -14.360      -45.975       -1.449    1.00 22.74             C  
ATOM         1724      CA                 LYS         C       21     -15.883      -49.361       -2.245    1.00 33.79             C  
ATOM         1733      CA                 ASP         C       22     -16.103      -48.371       -5.919    1.00 20.91             C  
ATOM         1741      CA                 LEU         C       23     -12.537      -47.247       -6.179    1.00 11.64             C  
ATOM         1749      CA                 GLY         C       24     -11.564      -50.149       -3.919    1.00 40.04             C  
ATOM         1753      CA                 VAL         C       25      -9.753      -47.941       -1.252    1.00 29.36             C  
ATOM         1760      CA                 TYR         C       26     -10.296      -47.128        2.429    1.00 58.98             C  
ATOM         1772      CA                 GLN         C       27     -12.709      -44.384        3.140    1.00 18.49             C  
ATOM         1781      CA                 SER         C       28      -9.846      -42.363        4.775    1.00 36.80             C  
ATOM         1787      CA                 ALA         C       29      -8.053      -42.405        1.458    1.00 18.91             C  
ATOM         1792      CA                 ILE         C       30     -10.947      -40.663       -0.232    1.00 14.73             C  
ATOM         1800      CA                 ASN         C       31     -11.303      -38.189        2.690    1.00 16.35             C  
ATOM         1808      CA                 LYS         C       32      -7.747      -37.172        2.478    1.00 28.69             C  
ATOM         1817      CA                 ALA         C       33      -7.560      -37.038       -1.352    1.00 28.17             C  
ATOM         1822      CA                 ILE         C       34     -10.592      -34.715       -1.112    1.00 39.15             C  
ATOM         1830      CA                 HIS         C       35      -9.305      -32.592        1.713    1.00 59.15             C  
ATOM         1840      CA                 ALA         C       36      -5.895      -32.347        0.006    1.00 27.63             C  
ATOM         1845      CA                 GLY         C       37      -7.679      -30.903       -3.062    1.00 49.95             C  
ATOM         1849      CA                 ARG         C       38      -6.214      -33.439       -5.471    1.00 26.07             C  
ATOM         1860      CA                 LYS         C       39      -7.597      -33.295       -8.952    1.00 40.13             C  
ATOM         1869      CA                 ILE         C       40      -9.105      -36.791       -9.207    1.00  8.43             C  
ATOM         1877      CA                 PHE         C       41     -11.817      -37.542      -11.803    1.00  9.59             C  
ATOM         1888      CA                 LEU         C       42     -13.969      -40.548      -12.039    1.00 17.83             C  
ATOM         1896      CA                 THR         C       43     -15.173      -42.048      -15.228    1.00 18.42             C  
ATOM         1903      CA                 ILE         C       44     -18.401      -43.922      -15.246    1.00 26.23             C  
ATOM         1911      CA                 ASN         C       45     -18.766      -46.131      -18.226    1.00 38.24             C  
ATOM         1919      CA                 ALA         C       46     -21.752      -47.163      -20.300    1.00 71.70             C  
ATOM         1924      CA                 ASP         C       47     -22.155      -50.301      -18.149    1.00 39.23             C  
ATOM         1932      CA                 GLY         C       48     -21.849      -48.594      -14.806    1.00 51.27             C  
ATOM         1936      CA                 SER         C       49     -18.197      -49.385      -14.312    1.00 22.73             C  
ATOM         1942      CA                 VAL         C       50     -15.963      -46.752      -12.761    1.00  9.87             C  
ATOM         1949      CA                 TYR         C       51     -12.248      -45.982      -12.718    1.00 13.34             C  
ATOM         1961      CA                 ALA         C       52     -10.471      -42.880      -11.548    1.00 22.38             C  
ATOM         1966      CA                 GLU         C       53      -7.526      -40.821      -12.494    1.00 11.97             C  
ATOM         1975      CA                 GLU         C       54      -5.596      -37.887      -11.223    1.00 13.51             C  
ATOM         1984      CA                 VAL         C       55      -4.598      -35.191      -13.646    1.00 17.39             C  
ATOM         1991      CA                 LYS         C       56      -2.020      -32.415      -13.482    1.00 31.96             C  
ATOM         2000      CA                 PRO         C       57      -1.352      -29.650      -15.954    1.00 22.16             C  
ATOM         2007      CA                 PHE         C       58       1.348      -29.813      -18.499    1.00 24.78             C  
ATOM         2018      CA                 PRO         C       59       3.546      -28.028      -18.239    1.00 68.48     1       C  
ATOM         2025      CA                 SER         C       60       3.818      -28.220      -14.435    1.00 80.00             C  
ATOM         2031      CA                 ASN         C       61       3.990      -26.209      -11.146    1.00 80.00             C  
ATOM         2039      CA                 LYS         C       62       3.314      -27.299       -7.421    1.00 80.00             C  
ATOM         2048      CA                 LYS         C       63       0.346      -28.082       -4.880    1.00 80.00             C  
ATOM         2057      CA                 THR         C       64      -0.481      -27.957       -1.009    1.00 80.00             C  
ATOM         2064      CA                 THR         C       65       0.035      -30.294        2.107    1.00 80.00             C  
ATOM         2071      CA                 ALA         C       66      -2.748      -32.668        3.207    1.00 80.00             C  
MASTER                      684        2        0        0        0        0        0        6      264        0        0        4
END
