# Supplementary material for: COD::CIF::Parser: an error-correcting CIF parser for the Perl language
Source: J Appl Crystallogr. 2016 Feb 1;49(Pt 1):292–301. doi: 10.1107/S1600576715022396 (PMC4762566; doi:10.1107/S1600576715022396)
Supplement: Supplementary file 3 [file j-49-00292-sup3.tgz › cod-tools-1.0/src/components/codcif/data/IUCr/CIFTEST_2.1/outs/ciftbx/cyclops_test.prt]

 <CYCLOPS2> STAR data name checker 2.1.4 (12 May 97)                                                          
 -----------------------------------------------------------
 ciftbx warning: cif_mm.dic data_  line:    610
  Input line length exceeds line_
 ciftbx warning: cif_mm.dic data_  line:    724
  Input line length exceeds line_
 ciftbx warning: cif_mm.dic data_  line:    746
  Input line length exceeds line_
 ciftbx warning: cif_mm.dic data_  line:  43100
  Input line length exceeds line_
 ciftbx warning: cif_mm.dic data_  line:  43876
  Input line length exceeds line_
 ciftbx warning: cif_mm.dic data_  line:  47907
  Input line length exceeds line_
 ciftbx warning: cif_mm.dic data_  line:  48159
  Input line length exceeds line_
 ciftbx warning: cif_mm.dic data_  line:  48173
  Input line length exceeds line_
 ciftbx warning: cif_mm.dic data_  line:  48189
  Input line length exceeds line_
 ciftbx warning: cif_mm.dic data_  line:  48203
  Input line length exceeds line_
 ciftbx warning: cif_mm.dic data_  line:  48974
  Input line length exceeds line_
 ciftbx warning: cif_mm.dic data_  line:  48994
  Input line length exceeds line_
 ciftbx warning: cif_mm.dic data_  line:  50714
  Input line length exceeds line_
 ciftbx warning: cif_mm.dic data_  line:  52018
  Input line length exceeds line_
 ciftbx warning: cif_mm.dic data_  line:  52093
  Input line length exceeds line_
 ciftbx warning: cif_mm.dic data_  line:  52122
  Input line length exceeds line_
 ciftbx warning: cif_mm.dic data_  line:  52150
  Input line length exceeds line_
 ciftbx warning: cif_mm.dic data_  line:  52179
  Input line length exceeds line_
 ciftbx warning: cif_mm.dic data_  line:  52208
  Input line length exceeds line_
 ciftbx warning: cif_mm.dic data_  line:  52237
  Input line length exceeds line_
 ciftbx warning: cif_mm.dic data_  line:  52266
  Input line length exceeds line_
 ciftbx warning: cif_mm.dic data_  line:  52296
  Input line length exceeds line_
 ciftbx warning: cif_mm.dic data_  line:  52410
  Input line length exceeds line_
 ciftbx warning: cif_mm.dic data_  line:  52411
  Input line length exceeds line_
 ciftbx warning: cif_mm.dic data_  line:  52584
  Input line length exceeds line_
 ciftbx warning: cif_mm.dic data_  line:  52599
  Input line length exceeds line_
 ciftbx warning: cif_mm.dic data_  line:  52613
  Input line length exceeds line_
 ciftbx warning: cif_mm.dic data_  line:  52627
  Input line length exceeds line_
 ciftbx warning: cif_mm.dic data_  line:  53497
  Input line length exceeds line_
 ciftbx warning: cif_mm.dic data_  line:  53526
  Input line length exceeds line_
 ciftbx warning: cif_mm.dic data_  line:  53535
  Input line length exceeds line_
 ciftbx warning: cif_mm.dic data_  line:  53561
  Input line length exceeds line_
 ciftbx warning: cif_mm.dic data_  line:  53570
  Input line length exceeds line_
 ciftbx warning: cif_mm.dic data_  line:  53615
  Input line length exceeds line_
 ciftbx warning: cif_mm.dic data_  line:  53623
  Input line length exceeds line_
 ciftbx warning: cif_mm.dic data_  line:  53953
  Input line length exceeds line_
 ciftbx warning: cif_mm.dic data_  line:  54168
  Input line length exceeds line_
 ciftbx warning: cif_mm.dic data_  line:  54175
  Input line length exceeds line_
 ciftbx warning: cif_mm.dic data_  line:  54184
  Input line length exceeds line_
 ciftbx warning: cif_mm.dic data_  line:  54187
  Input line length exceeds line_
 ciftbx warning: cif_mm.dic data_  line:  54194
  Input line length exceeds line_
 ciftbx warning: cif_mm.dic data_  line:  54204
  Input line length exceeds line_
 ciftbx warning: cif_mm.dic data_  line:  54211
  Input line length exceeds line_
 ciftbx warning: cif_mm.dic data_  line:  54221
  Input line length exceeds line_
 ciftbx warning: cif_mm.dic data_  line:  54228
  Input line length exceeds line_
 ciftbx warning: cif_mm.dic data_  line:  54238
  Input line length exceeds line_
 ciftbx warning: cif_mm.dic data_  line:  54245
  Input line length exceeds line_
 ciftbx warning: cif_mm.dic data_  line:  54255
  Input line length exceeds line_
 ciftbx warning: cif_mm.dic data_  line:  54262
  Input line length exceeds line_
 ciftbx warning: cif_mm.dic data_  line:  54272
  Input line length exceeds line_
 ciftbx warning: cif_mm.dic data_  line:  54279
  Input line length exceeds line_
 ciftbx warning: cif_mm.dic data_  line:  54290
  Input line length exceeds line_
 ciftbx warning: cif_mm.dic data_  line:  54297
  Input line length exceeds line_
 ciftbx warning: cif_mm.dic data_  line:  54307
  Input line length exceeds line_
 ciftbx warning: cif_mm.dic data_  line:  54314
  Input line length exceeds line_
 ciftbx warning: cif_mm.dic data_  line:  54324
  Input line length exceeds line_
 ciftbx warning: cif_mm.dic data_  line:  54339
  Input line length exceeds line_
 ciftbx warning: cif_mm.dic data_  line:  54348
  Input line length exceeds line_
 ciftbx warning: cif_mm.dic data_  line:  54361
  Input line length exceeds line_
 ciftbx warning: cif_mm.dic data_  line:  54370
  Input line length exceeds line_
 ciftbx warning: cif_mm.dic data_  line:  54377
  Input line length exceeds line_
 ciftbx warning: cif_mm.dic data_  line:  54389
  Input line length exceeds line_
 ciftbx warning: cif_mm.dic data_  line:  54396
  Input line length exceeds line_
 ciftbx warning: cif_mm.dic data_  line:  54407
  Input line length exceeds line_
 ciftbx warning: cif_mm.dic data_  line:  54414
  Input line length exceeds line_
 ciftbx warning: cif_mm.dic data_  line:  54425
  Input line length exceeds line_
 ciftbx warning: cif_mm.dic data_  line:  54432
  Input line length exceeds line_
 ciftbx warning: cif_mm.dic data_  line:  54444
  Input line length exceeds line_
 ciftbx warning: cif_mm.dic data_  line:  54451
  Input line length exceeds line_
 ciftbx warning: cif_mm.dic data_  line:  54464
  Input line length exceeds line_
 ciftbx warning: cif_mm.dic data_  line:  54471
  Input line length exceeds line_
 ciftbx warning: cif_mm.dic data_  line:  54482
  Input line length exceeds line_
 ciftbx warning: cif_mm.dic data_  line:  54489
  Input line length exceeds line_
 ciftbx warning: cif_mm.dic data_  line:  54500
  Input line length exceeds line_
 ciftbx warning: cif_mm.dic data_  line:  54507
  Input line length exceeds line_
 ciftbx warning: cif_mm.dic data_  line:  54518
  Input line length exceeds line_
 ciftbx warning: cif_mm.dic data_  line:  54525
  Input line length exceeds line_
 ciftbx warning: cif_mm.dic data_  line:  54536
  Input line length exceeds line_
 ciftbx warning: cif_mm.dic data_  line:  54543
  Input line length exceeds line_
 ciftbx warning: cif_mm.dic data_  line:  54554
  Input line length exceeds line_
 ciftbx warning: cif_mm.dic data_  line:  54561
  Input line length exceeds line_
 ciftbx warning: cif_mm.dic data_  line:  54621
  Input line length exceeds line_
 ciftbx warning: cif_mm.dic data_  line:  54623
  Input line length exceeds line_
 ciftbx warning: cif_mm.dic data_  line:  54630
  Input line length exceeds line_
 ciftbx warning: cif_mm.dic data_  line:  54639
  Input line length exceeds line_
 ciftbx warning: cif_mm.dic data_  line:  54646
  Input line length exceeds line_
 ciftbx warning: cif_mm.dic data_  line:  54657
  Input line length exceeds line_
 ciftbx warning: cif_mm.dic data_  line:  54676
  Input line length exceeds line_
 ciftbx warning: cif_mm.dic data_  line:  54704
  Input line length exceeds line_
 ciftbx warning: cif_mm.dic data_  line:  54711
  Input line length exceeds line_
 ciftbx warning: cif_mm.dic data_  line:  54721
  Input line length exceeds line_
 ciftbx warning: cif_mm.dic data_  line:  54728
  Input line length exceeds line_
 ciftbx warning: cif_mm.dic data_  line:  54738
  Input line length exceeds line_
 ciftbx warning: cif_mm.dic data_  line:  54746
  Input line length exceeds line_
 ciftbx warning: cif_mm.dic data_  line:  54755
  Input line length exceeds line_
 ciftbx warning: cif_mm.dic data_  line:  54763
  Input line length exceeds line_
 ciftbx warning: cif_mm.dic data_  line:  54772
  Input line length exceeds line_
 ciftbx warning: cif_mm.dic data_  line:  54780
  Input line length exceeds line_
 ciftbx warning: cif_mm.dic data_  line:  54789
  Input line length exceeds line_
 ciftbx warning: cif_mm.dic data_  line:  54797
  Input line length exceeds line_
 ciftbx warning: cif_mm.dic data_  line:  54804
  Input line length exceeds line_
 ciftbx warning: cif_mm.dic data_  line:  54808
  Input line length exceeds line_
 ciftbx warning: cif_mm.dic data_  line:  54814
  Input line length exceeds line_
 ciftbx warning: cif_mm.dic data_  line:  54816
  Input line length exceeds line_
 ciftbx warning: cif_mm.dic data_  line:  54825
  Input line length exceeds line_
 ciftbx warning: cif_mm.dic data_  line:  54833
  Input line length exceeds line_
 ciftbx warning: cif_mm.dic data_  line:  54842
  Input line length exceeds line_
 ciftbx warning: cif_mm.dic data_  line:  54850
  Input line length exceeds line_
 ciftbx warning: cif_mm.dic data_  line:  54858
  Input line length exceeds line_
 ciftbx warning: cif_mm.dic data_  line:  54859
  Input line length exceeds line_
 ciftbx warning: cif_mm.dic data_  line:  54861
  Input line length exceeds line_
 ciftbx warning: cif_mm.dic data_  line:  54867
  Input line length exceeds line_
 ciftbx warning: cif_mm.dic data_  line:  54868
  Input line length exceeds line_
 ciftbx warning: cif_mm.dic data_  line:  54869
  Input line length exceeds line_
 ciftbx warning: cif_mm.dic data_  line:  54881
  Input line length exceeds line_
 ciftbx warning: cif_mm.dic data_  line:  55075
  Input line length exceeds line_
 ciftbx warning: cif_mm.dic data_  line:  55083
  Input line length exceeds line_
 ciftbx warning: cif_mm.dic data_  line:  55109
  Input line length exceeds line_
 ciftbx warning: cif_mm.dic data_  line:  55117
  Input line length exceeds line_
 ciftbx warning: cif_mm.dic data_  line:  55126
  Input line length exceeds line_
 ciftbx warning: cif_mm.dic data_  line:  55134
  Input line length exceeds line_
 ciftbx warning: cif_mm.dic data_  line:  55143
  Input line length exceeds line_
 ciftbx warning: cif_mm.dic data_  line:  55151
  Input line length exceeds line_
 ciftbx warning: cif_mm.dic data_  line:  55161
  Input line length exceeds line_
 ciftbx warning: cif_mm.dic data_  line:  55169
  Input line length exceeds line_
 ciftbx warning: cif_mm.dic data_  line:  55178
  Input line length exceeds line_
 ciftbx warning: cif_mm.dic data_  line:  55186
  Input line length exceeds line_
 ciftbx warning: cif_mm.dic data_  line:  55196
  Input line length exceeds line_
 ciftbx warning: cif_mm.dic data_  line:  55204
  Input line length exceeds line_
 ciftbx warning: cif_mm.dic data_  line:  55213
  Input line length exceeds line_
 ciftbx warning: cif_mm.dic data_  line:  55221
  Input line length exceeds line_
 ciftbx warning: cif_mm.dic data_  line:  55230
  Input line length exceeds line_
 ciftbx warning: cif_mm.dic data_  line:  55237
  Input line length exceeds line_
 ciftbx warning: cif_mm.dic data_  line:  55462
  Input line length exceeds line_
 ciftbx warning: cif_mm.dic data_  line:  55464
  Input line length exceeds line_
 ciftbx warning: cif_mm.dic data_  line:  55466
  Input line length exceeds line_
 ciftbx warning: cif_mm.dic data_  line:  55468
  Input line length exceeds line_
 ciftbx warning: cif_mm.dic data_  line:  55470
  Input line length exceeds line_
 ciftbx warning: cif_mm.dic data_  line:  55472
  Input line length exceeds line_
 ciftbx warning: cif_mm.dic data_  line:  55474
  Input line length exceeds line_
 ciftbx warning: cif_mm.dic data_  line:  55528
  Input line length exceeds line_
 ciftbx warning: cif_mm.dic data_  line:  55544
  Input line length exceeds line_
 ciftbx warning: cif_mm.dic data_  line:  55566
  Input line length exceeds line_
 ciftbx warning: cif_mm.dic data_  line:  55584
  Input line length exceeds line_
 ciftbx warning: cif_mm.dic data_  line:  55605
  Input line length exceeds line_
 ciftbx warning: cif_mm.dic data_  line:  55622
  Input line length exceeds line_
 ciftbx warning: cif_mm.dic data_  line:  55644
  Input line length exceeds line_
 ciftbx warning: cif_mm.dic data_  line:  55682
  Input line length exceeds line_
 ciftbx warning: cif_mm.dic data_  line:  55699
  Input line length exceeds line_
 ciftbx warning: cif_mm.dic data_  line:  55721
  Input line length exceeds line_
 ciftbx warning: cif_mm.dic data_  line:  55738
  Input line length exceeds line_
 ciftbx warning: cif_mm.dic data_  line:  55764
  Input line length exceeds line_
 ciftbx warning: cif_mm.dic data_  line:  55783
  Input line length exceeds line_
 ciftbx warning: cif_mm.dic data_  line:  55807
  Input line length exceeds line_
 ciftbx warning: cif_mm.dic data_  line:  55824
  Input line length exceeds line_
 ciftbx warning: cif_mm.dic data_  line:  55848
  Input line length exceeds line_
 ciftbx warning: cif_mm.dic data_  line:  55867
  Input line length exceeds line_
 ciftbx warning: cif_mm.dic data_  line:  55891
  Input line length exceeds line_
 ciftbx warning: cif_mm.dic data_  line:  55903
  Input line length exceeds line_
 ciftbx warning: cif_mm.dic data_  line:  55912
  Input line length exceeds line_
 ciftbx warning: cif_mm.dic data_  line:  55930
  Input line length exceeds line_
 ciftbx warning: cif_mm.dic data_  line:  55942
  Input line length exceeds line_
 ciftbx warning: cif_mm.dic data_  line:  55955
  Input line length exceeds line_
 ciftbx warning: cif_mm.dic data_  line:  55967
  Input line length exceeds line_
 ciftbx warning: cif_mm.dic data_  line:  55974
  Input line length exceeds line_
 ciftbx warning: cif_mm.dic data_  line:  55986
  Input line length exceeds line_
 ciftbx warning: cif_mm.dic data_  line:  55993
  Input line length exceeds line_
 ciftbx warning: cif_mm.dic data_  line:  56003
  Input line length exceeds line_
 ciftbx warning: cif_mm.dic data_  line:  56016
  Input line length exceeds line_
 ciftbx warning: cif_mm.dic data_  line:  56023
  Input line length exceeds line_
 ciftbx warning: cif_mm.dic data_  line:  56505
  Input line length exceeds line_
 ciftbx warning: cif_mm.dic data_  line:  56507
  Input line length exceeds line_
 ciftbx warning: cif_mm.dic data_  line:  56554
  Input line length exceeds line_
 ciftbx warning: cif_mm.dic data_  line:  56556
  Input line length exceeds line_
 ciftbx warning: cif_mm.dic data_  line:  56665
  Input line length exceeds line_
 ciftbx warning: cif_mm.dic data_  line:  56672
  Input line length exceeds line_
 ciftbx warning: cif_mm.dic data_  line:  56673
  Input line length exceeds line_
 ciftbx warning: cif_mm.dic data_  line:  56676
  Input line length exceeds line_
 ciftbx warning: cif_mm.dic data_  line:  56677
  Input line length exceeds line_
 ciftbx warning: cif_mm.dic data_  line:  56680
  Input line length exceeds line_
 ciftbx warning: cif_mm.dic data_  line:  56681
  Input line length exceeds line_
 ciftbx warning: cif_mm.dic data_  line:  56684
  Input line length exceeds line_
 ciftbx warning: cif_mm.dic data_  line:  56685
  Input line length exceeds line_
 ciftbx warning: cif_mm.dic data_  line:  56723
  Input line length exceeds line_
 ciftbx warning: cif_mm.dic data_  line:  56724
  Input line length exceeds line_
 ciftbx warning: cif_mm.dic data_  line:  56777
  Input line length exceeds line_
 ciftbx warning: cif_mm.dic data_  line:  56788
  Input line length exceeds line_
 ciftbx warning: cif_mm.dic data_  line:  56794
  Input line length exceeds line_
 ciftbx warning: cif_mm.dic data_  line:  56805
  Input line length exceeds line_
 ciftbx warning: cif_mm.dic data_  line:  56846
  Input line length exceeds line_
 ciftbx warning: cif_mm.dic data_  line:  56857
  Input line length exceeds line_
 ciftbx warning: cif_mm.dic data_  line:  56863
  Input line length exceeds line_
 ciftbx warning: cif_mm.dic data_  line:  56874
  Input line length exceeds line_
 ciftbx warning: cif_mm.dic data_  line:  56917
  Input line length exceeds line_
 ciftbx warning: cif_mm.dic data_  line:  56928
  Input line length exceeds line_
 ciftbx warning: cif_mm.dic data_  line:  56934
  Input line length exceeds line_
 ciftbx warning: cif_mm.dic data_  line:  56945
  Input line length exceeds line_
 ciftbx warning: cif_mm.dic data_  line:  56986
  Input line length exceeds line_
 ciftbx warning: cif_mm.dic data_  line:  56997
  Input line length exceeds line_
 ciftbx warning: cif_mm.dic data_  line:  57003
  Input line length exceeds line_
 ciftbx warning: cif_mm.dic data_  line:  57014
  Input line length exceeds line_
 ciftbx warning: cif_mm.dic data_  line:  57459
  Input line length exceeds line_
 ciftbx warning: cif_mm.dic data_  line:  57564
  Input line length exceeds line_
 ciftbx warning: cif_mm.dic data_  line:  57578
  Input line length exceeds line_
 ciftbx warning: cif_mm.dic data_  line:  57662
  Input line length exceeds line_
 ciftbx warning: cif_mm.dic data_  line:  57676
  Input line length exceeds line_
 ciftbx warning: cif_mm.dic data_  line:  57692
  Input line length exceeds line_
 ciftbx warning: cif_mm.dic data_  line:  57730
  Input line length exceeds line_
 ciftbx warning: cif_mm.dic data_  line:  57758
  Input line length exceeds line_
 ciftbx warning: cif_mm.dic data_  line:  57772
  Input line length exceeds line_
 ciftbx warning: cif_mm.dic data_  line:  57800
  Input line length exceeds line_
 ciftbx warning: cif_mm.dic data_  line:  57842
  Input line length exceeds line_
 ciftbx warning: cif_mm.dic data_  line:  57856
  Input line length exceeds line_
 ciftbx warning: cif_mm.dic data_  line:  58192
  Input line length exceeds line_
 ciftbx warning: cif_mm.dic data_  line:  58976
  Input line length exceeds line_
 ciftbx warning: cif_mm.dic data_  line:  59035
  Input line length exceeds line_
 ciftbx warning: cif_mm.dic data_  line:  59049
  Input line length exceeds line_
 ciftbx warning: cif_mm.dic data_  line:  59309
  Input line length exceeds line_
 ciftbx warning: cif_mm.dic data_  line:  60794
  Input line length exceeds line_
 ciftbx warning: cif_mm.dic data_  line:  61034
  Input line length exceeds line_
 ciftbx warning: cif_mm.dic data_  line:  61339
  Input line length exceeds line_
 ciftbx warning: cif_mm.dic data_  line:  61343
  Input line length exceeds line_
 ciftbx warning: cif_mm.dic data_  line:  61352
  Input line length exceeds line_
 ciftbx warning: cif_mm.dic data_  line:  61356
  Input line length exceeds line_
 ciftbx warning: cif_mm.dic data_  line:  61363
  Input line length exceeds line_
 ciftbx warning: cif_mm.dic data_  line:  61367
  Input line length exceeds line_
 ciftbx warning: cif_mm.dic data_  line:  61374
  Input line length exceeds line_
 ciftbx warning: cif_mm.dic data_  line:  61396
  Input line length exceeds line_
 ciftbx warning: cif_mm.dic data_  line:  61607
  Input line length exceeds line_
 ciftbx warning: cif_mm.dic data_  line:  61745
  Input line length exceeds line_
 ciftbx warning: cif_mm.dic data_  line:  61749
  Input line length exceeds line_
 ciftbx warning: cif_mm.dic data_  line:  61781
  Input line length exceeds line_
 ciftbx warning: cif_mm.dic data_  line:  61793
  Input line length exceeds line_
 ciftbx warning: cif_mm.dic data_  line:  61804
  Input line length exceeds line_
 ciftbx warning: cif_mm.dic data_  line:  61961
  Input line length exceeds line_
 ciftbx warning: cif_mm.dic data_  line:  61962
  Input line length exceeds line_
 ciftbx warning: cif_mm.dic data_  line:  62086
  Input line length exceeds line_
 ciftbx warning: cif_mm.dic data_  line:  62146
  Input line length exceeds line_
 ciftbx warning: cif_mm.dic data_  line:  62156
  Input line length exceeds line_
 ciftbx warning: cif_mm.dic data_  line:  62215
  Input line length exceeds line_
 ciftbx warning: cif_mm.dic data_  line:  62238
  Input line length exceeds line_
 ciftbx warning: cif_mm.dic data_  line:  62242
  Input line length exceeds line_
 ciftbx warning: cif_mm.dic data_  line:  62250
  Input line length exceeds line_
 ciftbx warning: cif_mm.dic data_  line:  62254
  Input line length exceeds line_
 ciftbx warning: cif_mm.dic data_  line:  62289
  Input line length exceeds line_
 ciftbx warning: cif_mm.dic data_  line:  62534
  Input line length exceeds line_
 ciftbx warning: cif_mm.dic data_  line:  62547
  Input line length exceeds line_
 ciftbx warning: cif_mm.dic data_  line:  62593
  Input line length exceeds line_
 ciftbx warning: cif_mm.dic data_  line:  62702
  Input line length exceeds line_
 ciftbx warning: cif_mm.dic data_  line:  62726
  Input line length exceeds line_
 ciftbx warning: cif_mm.dic data_  line:  62751
  Input line length exceeds line_
 ciftbx warning: cif_mm.dic data_  line:  62842
  Input line length exceeds line_
 ciftbx warning: cif_mm.dic data_  line:  62846
  Input line length exceeds line_
 ciftbx warning: cif_mm.dic data_  line:  63387
  Input line length exceeds line_
 ciftbx warning: cif_mm.dic data_  line:  63391
  Input line length exceeds line_
 ciftbx warning: cif_mm.dic data_  line:  63444
  Input line length exceeds line_
 ciftbx warning: cif_mm.dic data_  line:  63455
  Input line length exceeds line_
 ciftbx warning: cif_mm.dic data_  line:  63459
  Input line length exceeds line_
 ciftbx warning: cif_mm.dic data_  line:  63466
  Input line length exceeds line_
 ciftbx warning: cif_mm.dic data_  line:  63657
  Input line length exceeds line_
 ciftbx warning: cif_mm.dic data_  line:  63661
  Input line length exceeds line_
 ciftbx warning: cif_mm.dic data_  line:  63745
  Input line length exceeds line_
 ciftbx warning: cif_mm.dic data_  line:  63756
  Input line length exceeds line_
 ciftbx warning: cif_mm.dic data_  line:  64030
  Input line length exceeds line_
 ciftbx warning: cif_mm.dic data_  line:  64186
  Input line length exceeds line_
 ciftbx warning: cif_mm.dic data_  line:  64652
  Input line length exceeds line_
 ciftbx warning: cif_mm.dic data_  line:  64666
  Input line length exceeds line_
 ciftbx warning: cif_mm.dic data_  line:  65683
  Input line length exceeds line_
 ciftbx warning: cif_mm.dic data_  line:  65864
  Input line length exceeds line_
 ciftbx warning: cif_mm.dic data_  line:  68376
  Input line length exceeds line_
 ciftbx warning: cif_mm.dic data_  line:  68522
  Input line length exceeds line_
 ciftbx warning: cif_mm.dic data_  line:  68542
  Input line length exceeds line_
 ciftbx warning: cif_mm.dic data_  line:  68613
  Input line length exceeds line_
 ciftbx warning: cif_mm.dic data_  line:  68624
  Input line length exceeds line_
 ciftbx warning: cif_mm.dic data_  line:  68863
  Input line length exceeds line_
 ciftbx warning: cif_mm.dic data_  line:  70783
  Input line length exceeds line_
 ciftbx warning: cif_mm.dic data_  line:  70843
  Input line length exceeds line_
 ciftbx warning: cif_mm.dic data_  line:  70849
  Input line length exceeds line_
 ciftbx warning: cif_mm.dic data_  line:  71173
  Input line length exceeds line_
 ciftbx warning: cif_mm.dic data_  line:  71219
  Input line length exceeds line_
 ciftbx warning: cif_mm.dic data_  line:  71224
  Input line length exceeds line_
 ciftbx warning: cif_mm.dic data_  line:  71272
  Input line length exceeds line_
 ciftbx warning: cif_mm.dic data_  line:  71317
  Input line length exceeds line_
 ciftbx warning: cif_mm.dic data_  line:  71322
  Input line length exceeds line_
 ciftbx warning: cif_mm.dic data_  line:  71349
  Input line length exceeds line_
 ciftbx warning: cif_mm.dic data_  line:  71392
  Input line length exceeds line_
 ciftbx warning: cif_mm.dic data_  line:  71504
  Input line length exceeds line_
 ciftbx warning: cif_mm.dic data_  line:  71514
  Input line length exceeds line_
 ciftbx warning: cif_mm.dic save__audit_link.block_code line:  38972
  Conflicting definition of alias
 ciftbx warning: cif_mm.dic save__audit_link.block_description line:  38988
  Conflicting definition of alias
 ciftbx warning: cif_mm.dic save__pdbx_refine_tls_group.beg_auth_seq_id line:  52173
  Conflicting definition of alias
 ciftbx warning: cif_mm.dic save__refine.overall_SU_B line:  56040
  No name defined in block
 ciftbx warning: cif_mm.dic save__refine.overall_SU_ML line:  56050
  No name defined in block
 ciftbx warning: cif_mm.dic save__refine_hist.number_atoms_solvent line:  56060
  No name defined in block
 ciftbx warning: cif_mm.dic save__refine_hist.number_atoms_total line:  56070
  No name defined in block
 New data names in text =    4
 [1]  Dictionary cif_core.dic 2.3.1 data names =   775
 [2]  Dictionary mmcif_pdbx.dic 1.019 data names =  3890
