# Supplementary material for: COD::CIF::Parser: an error-correcting CIF parser for the Perl language
Source: J Appl Crystallogr. 2016 Feb 1;49(Pt 1):292–301. doi: 10.1107/S1600576715022396 (PMC4762566; doi:10.1107/S1600576715022396)
Supplement: Supplementary file 3 [file j-49-00292-sup3.tgz › cod-tools-1.0/src/components/codcif/data/IUCr/CIFTEST_2.1/outs/ciftbx/xttne9.out]

# CIF Copied by cif2cif, version 1.0.1 (07 Apr 2005)
data_xtest2
 
_chemical_formula_iucr              ?
_chemical_formula_sum            'C22 H16 N2 S1 Se2'
_chemical_formula_moiety         ?
_chemical_formula_weight         498.35
_symmetry_cell_setting           triclinic
_symmetry_space_group_name_H-M   'P -1'
_symmetry_space_group_name_Hall  '-P 1'
loop_
_symmetry_equiv_pos_as_xyz
'x,y,z'              '-x,-y,-z'
_cell_length_a                   8.586(8)
_cell_length_b                   15.29(1)
_cell_length_c                   15.606(8)
_cell_angle_alpha                94.57(4)
_cell_angle_beta                 92.31(4)
_cell_angle_gamma                100.58(4)
_cell_formula_units_Z            4
_cell_volume                     2004(3)
_diffrn_radiation_type           'MoK\a'
_diffrn_radiation_wavelength     0.71067
_exptl_absorpt_coefficient_mu    3.804
_exptl_crystal_density_meas      ?
_exptl_crystal_density_diffrn    1.652
_cell_measurement_reflns_used    25
_cell_measurement_theta_min      ?
_cell_measurement_theta_max      ?
_cell_measurement_temperature    295(2)
_chemical_compound_source        ?
_exptl_crystal_colour            'Red'
_exptl_crystal_description       'Flat needle'
_exptl_crystal_size_min          0.06
_exptl_crystal_size_mid          0.2
_exptl_crystal_size_max          0.5
_exptl_crystal_size_rad          ?
_diffrn_measurement_device       'Enraf-Nonius CAD-4'
_diffrn_measurement_method       '\w/2\q'
_exptl_absorpt_correction_type   'empirical'
_exptl_absorpt_correction_T_min  0.70
_exptl_absorpt_correction_T_max  1.00
_diffrn_reflns_number            11147
_reflns_number_total             9951
_reflns_number_observed          ?
_reflns_observed_criterion       'refined using all independent reflection'
_diffrn_reflns_av_R_equivalents  0.05
_diffrn_reflns_theta_max         30
_diffrn_standards_number         3
_diffrn_standards_interval_time  60
_diffrn_standards_interval_count ?
_diffrn_standards_decay_%        random
_diffrn_reflns_limit_h_min       -12
_diffrn_reflns_limit_h_max       12
_diffrn_reflns_limit_k_min       -21
_diffrn_reflns_limit_k_max       21
_diffrn_reflns_limit_l_min       -1
_diffrn_reflns_limit_l_max       15
_refine_ls_hydrogen_treatment    ' '
_refine_ls_structure_factor_coef ?
_refine_ls_R_factor_obs          0.2215
_refine_ls_wR_factor_obs         0.1576
_refine_ls_goodness_of_fit_obs   0.895
_refine_ls_shift/esd_max         0.007
_refine_ls_extinction_method     'none'
_refine_ls_extinction_coef       ?
_refine_ls_number_parameters     488
_refine_ls_number_reflns         9951
_refine_ls_weighting_scheme
;w=1/[s^2^(F~o~^2^) + 0.0799P)^2^]
;
_refine_diff_density_min         -0.715
_refine_diff_density_max         0.813
_atom_type_scat_source           'IntTabC'
 
loop_ _atom_type_symbol Se S C N H
 
loop_
_atom_site_label
_atom_site_fract_x
_atom_site_fract_y
_atom_site_fract_z
_atom_site_U_iso_or_equiv
Se(1A) .4853(1) -.0253(1) .2077(1) .065(1)
Se(2A) .6717(1) .1191(1) .2261(1) .050(1)
S(3A) .8539(2) .2668(1) .2273(1) .048(1)
C(4A) .7570(6) .2982(4) .1427(3) .038(1)
C(5A) .6144(7) .2423(4) .1061(3) .039(1)
C(6A) .5587(6) .1587(4) .1359(3) .034(1)
C(7A) .4228(6) .1001(4) .0982(3) .037(1)
C(8A) .3714(7) .0153(4) .1206(3) .035(1)
C(9A) .2337(6) -.0474(3) .0798(3) .036(1)
C(10A) .1409(7) -.1108(4) .1258(4) .049(2)
C(11A) .0128(8) -.1663(4) .0873(5) .057(2)
C(12A) -.0255(8) -.1657(5) .0022(5) .060(2)
C(13A) .0604(7) -.1074(5) -.0459(4) .054(2)
C(14A) .1893(7) -.0483(4) -.0068(4) .044(2)
C(15A) .5245(6) .2726(4) .0337(3) .036(1)
C(16A) .5193(7) .2353(4) -.0488(3) .043(2)
C(17A) .4361(7) .2653(5) -.1137(4) .056(2)
C(18A) .3630(7) .3357(5) -.0975(4) .058(2)
C(19A) .3670(8) .3760(5) -.0163(4) .059(2)
C(20A) .4454(7) .3442(4) .0503(4) .046(2)
N(21A) .8086(6) .3764(3) .1068(3) .047(1)
C(22A) .9429(7) .4426(4) .1246(4) .046(2)
N(23A) .9228(7) .5200(4) .0970(4) .060(2)
C(24A) 1.046(1)   .5859(5) .1086(5) .072(2)
C(25A) 1.1878(9) .5815(5) .1473(5) .068(2)
C(26A) 1.2084(8) .5019(6) .1726(4) .067(2)
C(27A) 1.0859(8) .4304(5) .1626(4) .058(2)
Se(1B) -.0913(1) -.0609(1) .2891(1) .059(1)
Se(2B) .1025(1) .0785(1) .2726(1) .045(1)
S(3B) .2876(2) .2246(1) .2703(1) .050(1)
C(4B) .2171(7) .2700(4) .3589(3) .041(1)
C(5B) .0873(7) .2215(4) .3991(3) .037(1)
C(6B) .0226(6) .1325(4) .3690(3) .034(1)
C(7B) -.1041(6) .0818(4) .4084(3) .039(1)
C(8B) -.1689(7) -.0057(4) .3846(3) .037(1)
C(9B) -.2936(7) -.0593(4) .4300(4) .038(1)
C(14B) -.3085(7) -.0420(4) .5184(4) .042(2)
C(13B) -.4268(8) -.0932(5) .5598(4) .056(2)
C(12B) -.5292(8) -.1616(5) .5154(5) .062(2)
C(11B) -.5164(8) -.1800(4) .4299(5) .060(2)
C(10B) -.4012(8) -.1308(4) .3874(4) .050(2)
C(15B) .0219(6) .2668(4) .4747(3) .037(1)
C(16B) .0407(7) .2423(4) .5557(4) .048(2)
C(17B) -.0233(8) .2846(5) .6247(4) .066(2)
C(18B) -.1015(8) .3515(5) .6131(5) .061(2)
C(19B) -.1177(8) .3793(5) .5328(5) .064(2)
C(20B) -.0590(7) .3359(4) .4624(4) .053(2)
N(21B) .2828(6) .3547(3) .3952(3) .054(1)
C(22B) .4085(7) .4167(4) .3732(4) .047(2)
N(23B) .3973(6) .5001(4) .4021(4) .059(2)
C(24B) .517(1)   .5645(5) .3882(5) .078(2)
C(25B) .6451(9) .5530(6) .3461(6) .083(2)
C(26B) .6596(9) .4691(6) .3185(5) .083(2)
C(27B) .5407(8) .3981(5) .3334(5) .070(2)
H(7A) .3641(6) .1204(4) .0552(3) .051(4)
H(10A) .1680(7) -.1145(4) .1835(4) .051(4)
H(11A) -.0505(8) -.2058(4) .1197(5) .051(4)
H(12A) -.1124(8) -.2062(5) -.0232(5) .051(4)
H(13A) .0335(7) -.1070(5) -.1042(4) .051(4)
H(14A) .2485(7) -.0075(4) -.0397(4) .051(4)
H(16A) .5731(7) .1887(4) -.0614(3) .051(4)
H(17A) .4298(7) .2371(5) -.1691(4) .051(4)
H(18A) .3097(7) .3567(5) -.1423(4) .051(4)
H(19A) .3175(8) .4247(5) -.0056(4) .051(4)
H(20A) .4456(7) .3703(4) .1062(4) .051(4)
H(21A) .7464(6) .3865(3) .0657(3) .051(4)
H(24A) 1.034(1)   .6402(5) .0885(5) .086
H(25A) 1.2683(9) .6316(5) .1562(5) .082
H(26A) 1.3061(8) .4958(6) .1969(4) .080
H(27A) 1.0976(8) .3753(8) .1806(4) .069
H(7B) -.1470(6) .1100(4) .4543(3) .051(4)
H(10B) -.2383(7) .0043(4) .5495(4) .051(4)
H(11B) -.4364(8) -.0809(5) .6184(4) .051(4)
H(12B) -.6085(8) -.1959(5) .5438(5) .051(4)
H(13B) -.5874(8) -.2268(4) .4000(5) .051(4)
H(14B) -.3937(8) -.1449(4) .3288(4) .051(4)
H(16B) .0967(7) .1970(4) .5653(4) .051(4)
H(17B) -.0115(8) .2661(5) .6796(4) .051(4)
H(18B) -.1444(8) .3788(5) .6595(5) .051(4)
H(19B) -.1679(8) .4272(5) .5250 .051(4)
H(20B) -.0742(7) .3533(4) .4074(4) .051(4)
H(21B) .2367(6) .3718(3) .4397(3) .051(4)
H(24B) .511(1)   .6224(5) .4095(5) .093
H(25B) .7225(9) .6016(6) .3360(6) .100
H(26B) .7483(9) .4589(6) .2898(5) .100
H(27B) .5499(8) .3395(5) .3170(5) .084
 
