# Supplementary material for: COD::CIF::Parser: an error-correcting CIF parser for the Perl language
Source: J Appl Crystallogr. 2016 Feb 1;49(Pt 1):292–301. doi: 10.1107/S1600576715022396 (PMC4762566; doi:10.1107/S1600576715022396)
Supplement: Supplementary file 3 [file j-49-00292-sup3.tgz › cod-tools-1.0/src/components/codcif/data/IUCr/CIFTEST_2.1/outs/ciftbx/1ace.stwid]

LEADER          1     HYDROLASE(CARBOXYLIC ESTERASE)                               08-OCT-1991            1ACE
TITLE                 Atomic Structure Of Acetylcholinesterase From Torpedo Californica: A Prototypic Acetylcholine-Binding Protein
COMPND                Acetylcholinesterase (E.C.3.1.1.7)
SOURCE                Electric Ray (Torpedo californica)
AUTHOR                J.L.Sussman,M.Harel,I.Silman
JRNL                  AUTH J.L.Sussman,M.Harel,F.Frolow,C.Oefner,A.Goldman,L.Toker,I.Silman
JRNL                  TITL Atomic Structure Of Acetylcholinesterase From Torpedo Californica: A Prototypic
JRNL                2 TITL Acetylcholine-Binding Protein
JRNL                  REF  SCIENCE                                                                    V.    253       872  1991
JRNL                  REFN ASTM SCIEAS US ISSN 0036-8075                    038
REMARK    1     1
REMARK    1     1          REFERENCE     1
REMARK    1     1     AUTH J.Sussman,M.Harel,F.Frolow,C.Oefner,L.Toker,I.Silman
REMARK    1     1     TITL Structural Studies On Acetylcholinesterases From Torpedo Californica
REMARK    1     1     EDIT J.Massoulie,F.Bacou,E.Barnard,A.Chatonnet,B.Doctor,D.M.Quinn
REMARK    1     1     REF  CHOLINESTERASES: STRUCTURE, FUNCTION, MECHANISM, GENETICS, AND CELL                         7 1991
REMARK    1     1   3 REF  BIOLOGY
REMARK    1     1     PUBL AMERICAN CHEMICAL SOCIETY, COLUMBUS, OH
REMARK    1     1     REFN                ISBN 0-8412-2008-5                808
REMARK    1     2
REMARK    1     2          REFERENCE     2
REMARK    1     2     AUTH J.L.Sussman,M.Harel,F.Frolow,A.Goldman,C.Oefner,L.Toker,I.Silman
REMARK    1     2     TITL 3-D Structure Of Acetylcholinesterase From Torpedo californica
REMARK    1     2     REF  PROCEEDINGS OF THE 1991 MEDICAL DEFENSE BIOSCIENCE REVIEW                                  441  1991
REMARK    1     2     PUBL ?
REMARK    1     2     REFN                                                  804
REMARK    1     3
REMARK    1     3          REFERENCE     3
REMARK    1     3     AUTH J.L.Sussman,M.Harel,F.Frolow,I.Silman
REMARK    1     3     TITL X-ray Crystallographic Studies Of Acetylcholinesterase
REMARK    1     3     REF  PROCEEDINGS OF THE 1989 MEDICAL DEFENSE BIOSCIENCE REVIEW                                  309  1989
REMARK    1     3     PUBL ?
REMARK    1     3     REFN                                                  805
REMARK    1     4
REMARK    1     4          REFERENCE     4
REMARK    1     4     AUTH J.L.Sussman,M.Harel,F.Frolow,L.Varon,L.Toker,A.H.Futerman,I.Silman
REMARK    1     4     TITL Purification And Crystallization Of A Dimeric Form Of Acetylcholinesterase From Torpedo californica
REMARK    1     4   2 TITL Subsequent To Solubilization With Phosphatidylinositol-specific Phospholipase C
REMARK    1     4     REF  J.MOL.BIOL.                                                                V.    203       821  1988
REMARK    1     4     REFN ASTM JMOBAK UK ISSN 0022-2836                    070
REMARK    2
REMARK    2         2      RESOLUTION.  2.8 ANGSTROMS.
REMARK    3
REMARK    3         2      REFINEMENT. MOLECULAR DYNAMICS REFINEMENT BY THE METHOD OF
REMARK    3         3       A. BRUNGER, J. KURIYAN, AND M. KARPLUS (PROGRAM *XPLOR*)
REMARK    3         4       FOLLOWED BY THE RESTRAINED LEAST-SQUARES PROCEDURE OF J.
REMARK    3         5       KONNERT AND W. HENDRICKSON (PROGRAM *PROLSQ*).  THE R
REMARK    3         6       VALUE IS  .186 FOR ALL REFLECTIONS IN THE RESOLUTION
REMARK    3         7       RANGE 6.0 TO 2.8 ANGSTROMS.  THE RMS DEVIATION FROM
REMARK    3         8       IDEALITY OF THE BOND LENGTHS OS 0.021 ANGSTROMS.  THE RMS
REMARK    3         9       DEVIATION FROM IDEALITY OF THE BOND ANGLES IS 4.0 DEGREES.
REMARK 9600
REMARK 9600           EMBEDDED CIF
REMARK 9600
REMARK 9600           ###################################################
REMARK 9600           #                                                 #
REMARK 9600           #   Converted from PDB format to CIF format by    #
REMARK 9600           #   pdb2cif version 2.4.3            15 Jul 2005   #
REMARK 9600           #                       by                        #
REMARK 9600           # P.E. Bourne, H.J. Bernstein and F.C. Bernstein  #
REMARK 9600           #                                                 #
REMARK 9600           # http://www.bernstein-plus-sons.com/software     #
REMARK 9600           #                     /pdb2cif                    #
REMARK 9600           #   *** See the remarks at the end of this  ***   #
REMARK 9600           #   *** file for information on conversion  ***   #
REMARK 9600           #   *** of this entry and on the program    ***   #
REMARK 9600           #   ***               pdb2cif               ***   #
REMARK 9600           # Please report problems to:                      #
REMARK 9600           #         pdb2cif@bernstein-plus-sons.com         #
REMARK 9600           ###################################################
REMARK 9600
REMARK 9600
REMARK 9600           data_1ACE
REMARK 9600
REMARK 9600           _entry.id        1ACE
REMARK 9600
REMARK 9600
REMARK 9600
REMARK 9600           ##################
REMARK 9600           #                #
REMARK 9600           #  STRUCT        #
REMARK 9600           #                #
REMARK 9600           ##################
REMARK 9600
REMARK 9600           loop_
REMARK 9600           _struct.entry_id
REMARK 9600                   1ACE
REMARK 9600           _reflns.entry_id             1ACE
REMARK 9600           _cell.entry_id           1ACE
REMARK 9600           _cell.volume          1948911.4
REMARK 9600           _symmetry.entry_id                1ACE
REMARK 9600           _audit.revision_id         1ACE
REMARK 9600           _audit.creation_date       1991-10-08
REMARK 9600           ;\
REMARK 9600           2005-07-15  Converted to mmCIF format by pdb2cif.pl 2.4.3
REMARK 9600           ;
REMARK 9600           ##########################
REMARK 9600           #                        #
REMARK 9600           # ENTITY_POLY_SEQ        #
REMARK 9600           #                        #
REMARK 9600           ##########################
REMARK 9600
REMARK 9600           loop_
REMARK 9600           _entity.id
REMARK 9600           _entity.details
REMARK 9600                                   2               'het group ACH'
REMARK 9600                                   3               HOH
REMARK 9600
REMARK 9600                   loop_
REMARK 9600               _chem_comp.id
REMARK 9600               _chem_comp.formula
REMARK 9600               _chem_comp.name
REMARK 9600                                           HOH
REMARK 9600           ;\
REMARK 9600                   71(H2 O1)
REMARK 9600           ;
REMARK 9600           ;\
REMARK 9600
REMARK 9600           ;
REMARK 9600                             ALA                     'C3 H7 N1 O2'           Alanine
REMARK 9600                             ARG                     'C6 H14 N4 O2'          Arginine
REMARK 9600                             ASN                     'C4 H8 N2 O3'           Asparagine
REMARK 9600                             ASP                     'C4 H7 N1 O4'           'Aspartic acid'
REMARK 9600                             CYS                     'C3 H7 N1 O2 S1'        Cysteine
REMARK 9600                             GLN                     'C5 H10 N2 O3'          Glutamine
REMARK 9600                             GLU                     'C5 H9 N1 O4'           'Glutamic acid'
REMARK 9600                             GLY                     'C2 H5 N1 O2'           Glycine
REMARK 9600                             HIS                     'C6 H9 N3 O2'           Histidine
REMARK 9600                             ILE                     'C6 H13 N1 O2'          Isoleucine
REMARK 9600                             LEU                     'C6 H13 N1 O2'          Leucine
REMARK 9600                             LYS                     'C6 H14 N2 O2'          Lysine
REMARK 9600                             MET                     'C5 H11 N1 O2 S1'       Methionine
REMARK 9600                             PHE                     'C9 H11 N1 O2'          Phenylalanine
REMARK 9600                             PRO                     'C5 H9 N1 O2'           Proline
REMARK 9600                             SER                     'C3 H7 N1 O3'           Serine
REMARK 9600                             THR                     'C4 H9 N1 O3'           Threonine
REMARK 9600                             TRP                     'C11 H12 N2 O2'         Tryptophan
REMARK 9600                             TYR                     'C9 H11 N1 O3'          Tyrosine
REMARK 9600                             VAL           'C5 H11 N1 O2'          Valine
REMARK 9600
REMARK 9600
REMARK 9600
REMARK 9600           ######################
REMARK 9600           #                    #
REMARK 9600           # ATOM_SITES         #
REMARK 9600           #                    #
REMARK 9600           ######################
REMARK 9600
REMARK 9600
REMARK 9600
REMARK 9600
REMARK 9600
REMARK 9600
REMARK 9600                   loop_
REMARK 9600               _database_pdb_matrix.entry_id
REMARK 9600                                           1ACE
REMARK 9600
REMARK 9600                   loop_
REMARK 9600               _atom_sites.entry_id
REMARK 9600               _atom_sites.cartn_transform_axes
REMARK 9600                                           1ACE
REMARK 9600                                                   'See _atom_sites.fract_transf_matrix[i][j]'
REMARK 9600
REMARK 9600           _database_2.database_id                 PDB
REMARK 9600           loop_
REMARK 9600           _database_PDB_rev.num
REMARK 9600           _database_PDB_rev.date
REMARK 9600           _database_PDB_rev.mod_type
REMARK 9600           _database_PDB_rev.status
REMARK 9600           _database_PDB_rev.replaced_by
REMARK 9600           _database_PDB_rev.replaces
REMARK 9600           1                 1992-01-15    0                 .                 .                 .
REMARK 9600
REMARK 9600
REMARK 9600
REMARK 9600           ####################
REMARK 9600           #                  #
REMARK 9600           # STRUCT_BIOL      #
REMARK 9600           #                  #
REMARK 9600           ####################
REMARK 9600
REMARK 9600
REMARK 9600
REMARK 9600                   loop_
REMARK 9600               _struct_biol.id
REMARK 9600                                           *
REMARK 9600                   loop_
REMARK 9600               _struct_biol_gen.biol_id
REMARK 9600               _struct_biol_gen.asym_id
REMARK 9600               _struct_biol_gen.symmetry
REMARK 9600               _struct_biol_gen.details
REMARK 9600            1ACE    ACH   1_555   .
REMARK 9600            1ACE    HOH   1_555   .
REMARK 9600               *      *   1_555   .
REMARK 9600
REMARK 9600
REMARK 9600
REMARK 9600           ##############################
REMARK 9600           #                            #
REMARK 9600           # STRUCT_CONN_TYPE           #
REMARK 9600           #                            #
REMARK 9600           ##############################
REMARK 9600
REMARK 9600
REMARK 9600
REMARK 9600           loop_
REMARK 9600           _struct_conn_type.id
REMARK 9600           _struct_conn_type.criteria
REMARK 9600           _struct_conn_type.reference
REMARK 9600           saltbr  'salt bridge from PDB entry'       ?
REMARK 9600           hydrog  'hydrogen bond from PDB entry'     ?
REMARK 9600           disulf  'disulfide bridge from PDB entry'  ?
REMARK 9600
REMARK 9600
REMARK 9600
REMARK 9600           ##############################
REMARK 9600           #                            #
REMARK 9600           # STRUCT_CONN                #
REMARK 9600           #                            #
REMARK 9600           ##############################
REMARK 9600
REMARK 9600
REMARK 9600
REMARK 9600           loop_
REMARK 9600           _struct_conn.id
REMARK 9600           _struct_conn.conn_type_id
REMARK 9600           _struct_conn.ptnr1_label_comp_id
REMARK 9600           _struct_conn.ptnr1_label_asym_id
REMARK 9600           _struct_conn.ptnr1_auth_seq_id
REMARK 9600           _struct_conn.ptnr1_label_atom_id
REMARK 9600           _struct_conn.ptnr1_label_alt_id
REMARK 9600           _struct_conn.ptnr1_role
REMARK 9600           _struct_conn.ptnr1_symmetry
REMARK 9600           _struct_conn.ptnr2_label_comp_id
REMARK 9600           _struct_conn.ptnr2_label_asym_id
REMARK 9600           _struct_conn.ptnr2_auth_seq_id
REMARK 9600           _struct_conn.ptnr2_label_atom_id
REMARK 9600           _struct_conn.ptnr2_label_alt_id
REMARK 9600           _struct_conn.ptnr2_role
REMARK 9600           _struct_conn.ptnr2_symmetry
REMARK 9600           _struct_conn.pdb2cif_ptnr1_atom_site_id                 #< not in dictionary
REMARK 9600           _struct_conn.ptnr1_label_seq_id
REMARK 9600           _struct_conn.pdb2cif_ptnr2_atom_site_id                 #< not in dictionary
REMARK 9600           _struct_conn.ptnr2_label_seq_id
REMARK 9600                2 disulf CYS *   67   SG  . .    .    CYS *   94   SG
REMARK 9600                                                  . .    .
REMARK 9600                522              67          745              94
REMARK 9600                3      . CYS *   94   CB  . .    .    CYS *   94   SG
REMARK 9600                                                  . .    .
REMARK 9600                744              94          745              94
REMARK 9600                4      . SER *  200   CB  . .    .    SER *  200   OG
REMARK 9600                                                  . .    .
REMARK 9600               1573             200         1574             200
REMARK 9600                5      . SER *  200   OG  . .    .    ACH *  998   C5
REMARK 9600                                                  . .    .
REMARK 9600               1574             200         4288              .
REMARK 9600                6      . CYS *  254   CB  . .    .    CYS *  254   SG
REMARK 9600                                                  . .    .
REMARK 9600               1969             254         1970             254
REMARK 9600                7 disulf CYS *  254   SG  . .    .    CYS *  265   SG
REMARK 9600                                                  . .    .
REMARK 9600               1970             254         2058             265
REMARK 9600                8      . CYS *  265   CB  . .    .    CYS *  265   SG
REMARK 9600                                                  . .    .
REMARK 9600               2057             265         2058             265
REMARK 9600                9      . CYS *  402   CB  . .    .    CYS *  402   SG
REMARK 9600                                                  . .    .
REMARK 9600               3143             402         3144             402
REMARK 9600               10 disulf CYS *  402   SG  . .    .    CYS *  521   SG
REMARK 9600                                                  . .    .
REMARK 9600               3144             402         4150             521
REMARK 9600               11      . CYS *  521   CB  . .    .    CYS *  521   SG
REMARK 9600                                                  . .    .
REMARK 9600               4149             521         4150             521
REMARK 9600               12      . ACH *  998   C2  . .    .    ACH *  998   N1
REMARK 9600                                                  . .    .
REMARK 9600               4285              .          4284              .
REMARK 9600               13      . ACH *  998   C8  . .    .    ACH *  998   N1
REMARK 9600                                                  . .    .
REMARK 9600               4291              .          4284              .
REMARK 9600               14      . ACH *  998   C9  . .    .    ACH *  998   N1
REMARK 9600                                                  . .    .
REMARK 9600               4292              .          4284              .
REMARK 9600               15      . ACH *  998   C10 . .    .    ACH *  998   N1
REMARK 9600                                                  . .    .
REMARK 9600               4293              .          4284              .
REMARK 9600               16      . ACH *  998   C2  . .    .    ACH *  998   C3
REMARK 9600                                                  . .    .
REMARK 9600               4285              .          4286              .
REMARK 9600               17      . ACH *  998   C3  . .    .    ACH *  998   O4
REMARK 9600                                                  . .    .
REMARK 9600               4286              .          4287              .
REMARK 9600               18      . ACH *  998   C5  . .    .    ACH *  998   O4
REMARK 9600                                                  . .    .
REMARK 9600               4288              .          4287              .
REMARK 9600               19      . ACH *  998   C5  . .    .    ACH *  998   C6
REMARK 9600                                                  . .    .
REMARK 9600               4288              .          4289              .
REMARK 9600               20      . ACH *  998   C5  . .    .    ACH *  998   O7
REMARK 9600                                                  . .    .
REMARK 9600               4288              .          4290              .
REMARK 9600
REMARK 9600
REMARK 9600
REMARK 9600           ####################
REMARK 9600           #                  #
REMARK 9600           # STRUCT_CONF      #
REMARK 9600           #                  #
REMARK 9600           ####################
REMARK 9600
REMARK 9600
REMARK 9600
REMARK 9600           loop_
REMARK 9600           _struct_conf_type.id
REMARK 9600           _struct_conf_type.criteria
REMARK 9600           _struct_conf_type.reference
REMARK 9600            HELX_RH_AL_P      'From PDB'   .
REMARK 9600
REMARK 9600           loop_
REMARK 9600           _struct_conf.id
REMARK 9600           _struct_conf.conf_type_id
REMARK 9600           _struct_conf.beg_label_comp_id
REMARK 9600           _struct_conf.beg_label_asym_id
REMARK 9600           _struct_conf.beg_auth_seq_id
REMARK 9600           _struct_conf.end_label_comp_id
REMARK 9600           _struct_conf.end_label_asym_id
REMARK 9600           _struct_conf.end_auth_seq_id
REMARK 9600           _struct_conf.details
REMARK 9600           _struct_conf.beg_label_seq_id
REMARK 9600           _struct_conf.end_label_seq_id
REMARK 9600           helix_HB  HELX_RH_AL_P LYS *  133  GLU *  140
REMARK 9600                                     'RIGHT-HANDED ALPHA HELIX'
REMARK 9600                                         133         140
REMARK 9600           helix_HC  HELX_RH_AL_P VAL *  168  ILE *  184
REMARK 9600                                     'RIGHT-HANDED ALPHA HELIX'
REMARK 9600                                         168         184
REMARK 9600           helix_HD  HELX_RH_AL_P ALA *  201  LEU *  211
REMARK 9600                                     'RIGHT-HANDED ALPHA HELIX'
REMARK 9600                                         201         211
REMARK 9600           helix_HE1 HELX_RH_AL_P VAL *  238  ASN *  251
REMARK 9600                                     'RIGHT-HANDED ALPHA HELIX'
REMARK 9600                                         238         251
REMARK 9600           helix_HE2 HELX_RH_AL_P ASP *  259  GLU *  268
REMARK 9600                                     'RIGHT-HANDED ALPHA HELIX'
REMARK 9600                                         259         268
REMARK 9600           helix_HE3 HELX_RH_AL_P PRO *  271  GLU *  278
REMARK 9600                                     'RIGHT-HANDED ALPHA HELIX'
REMARK 9600                                         271         278
REMARK 9600           helix_HE  HELX_RH_AL_P SER *  304  SER *  311
REMARK 9600                                     'RIGHT-HANDED ALPHA HELIX'
REMARK 9600                                         304         311
REMARK 9600           helix_HF1 HELX_RH_AL_P GLY *  328  GLY *  335
REMARK 9600                                     'RIGHT-HANDED ALPHA HELIX'
REMARK 9600                                         328         335
REMARK 9600           helix_HF2 HELX_RH_AL_P ARG *  349  SER *  359
REMARK 9600                                     'RIGHT-HANDED ALPHA HELIX'
REMARK 9600                                         349         359
REMARK 9600           helix_HF3 HELX_RH_AL_P ASP *  365  TYR *  375
REMARK 9600                                     'RIGHT-HANDED ALPHA HELIX'
REMARK 9600                                         365         375
REMARK 9600           helix_HF  HELX_RH_AL_P GLY *  384  TYR *  411
REMARK 9600                                     'RIGHT-HANDED ALPHA HELIX'
REMARK 9600                                         384         411
REMARK 9600           helix_HG  HELX_RH_AL_P ALA *  460  THR *  479
REMARK 9600                                     'RIGHT-HANDED ALPHA HELIX'
REMARK 9600                                         460         479
REMARK 9600           helix_HH  HELX_RH_AL_P VAL *  518  LEU *  531
REMARK 9600                                     'RIGHT-HANDED ALPHA HELIX'
REMARK 9600                                         518         531
REMARK 9600
REMARK 9600
REMARK 9600
REMARK 9600           ####################
REMARK 9600           #                  #
REMARK 9600           # STRUCT_SITE      #
REMARK 9600           #                  #
REMARK 9600           ####################
REMARK 9600
REMARK 9600
REMARK 9600
REMARK 9600           loop_
REMARK 9600           _struct_site.id
REMARK 9600           _struct_site.details
REMARK 9600            ACH  ?
REMARK 9600
REMARK 9600           loop_
REMARK 9600           _struct_site_gen.id
REMARK 9600           _struct_site_gen.site_id
REMARK 9600           _struct_site_gen.label_comp_id
REMARK 9600           _struct_site_gen.label_asym_id
REMARK 9600           _struct_site_gen.auth_seq_id
REMARK 9600           _struct_site_gen.label_seq_id
REMARK 9600           _struct_site_gen.label_alt_id
REMARK 9600           _struct_site_gen.symmetry
REMARK 9600           _struct_site_gen.details
REMARK 9600             2 ACH GLU *  327     327 . 1_555 .
REMARK 9600             3 ACH HIS *  440     440 . 1_555 .
REMARK 9600             4 ACH ACH *  998     .   . 1_555 .
REMARK 9600
REMARK 9600
REMARK 9600
REMARK 9600           ################
REMARK 9600           #              #
REMARK 9600           # STRUCT_SHEET #
REMARK 9600           #              #
REMARK 9600           ################
REMARK 9600
REMARK 9600           loop_
REMARK 9600           _struct_sheet.id
REMARK 9600           _struct_sheet.number_strands
REMARK 9600            S2     2
REMARK 9600
REMARK 9600           loop_
REMARK 9600           _struct_sheet_hbond.sheet_id
REMARK 9600           _struct_sheet_hbond.range_id_1
REMARK 9600           _struct_sheet_hbond.range_id_2
REMARK 9600           _struct_sheet_hbond.range_1_beg_auth_seq_id
REMARK 9600           _struct_sheet_hbond.range_1_beg_label_atom_id
REMARK 9600           _struct_sheet_hbond.range_2_beg_auth_seq_id
REMARK 9600           _struct_sheet_hbond.range_2_beg_label_atom_id
REMARK 9600           _struct_sheet_hbond.range_1_end_auth_seq_id
REMARK 9600           _struct_sheet_hbond.range_1_end_label_atom_id
REMARK 9600           _struct_sheet_hbond.range_2_end_auth_seq_id
REMARK 9600           _struct_sheet_hbond.range_2_end_label_atom_id
REMARK 9600           _struct_sheet_hbond.range_1_beg_label_seq_id
REMARK 9600           _struct_sheet_hbond.range_2_beg_label_seq_id
REMARK 9600           _struct_sheet_hbond.range_1_end_label_seq_id
REMARK 9600           _struct_sheet_hbond.range_2_end_label_seq_id
REMARK 9600            S1    2_S1    3_S1   .    .     .    .     .    .     .
REMARK 9600                                                  .
REMARK 9600                                 .          .          .          .
REMARK 9600            S1    3_S1    4_S1   .    .     .    .     .    .     .
REMARK 9600                                                  .
REMARK 9600                                 .          .          .          .
REMARK 9600            S1    4_S1    5_S1   .    .     .    .     .    .     .
REMARK 9600                                                  .
REMARK 9600                                 .          .          .          .
REMARK 9600            S1    5_S1    6_S1   .    .     .    .     .    .     .
REMARK 9600                                                  .
REMARK 9600                                 .          .          .          .
REMARK 9600            S1    6_S1    7_S1   .    .     .    .     .    .     .
REMARK 9600                                                  .
REMARK 9600                                 .          .          .          .
REMARK 9600            S1    7_S1    8_S1   .    .     .    .     .    .     .
REMARK 9600                                                  .
REMARK 9600                                 .          .          .          .
REMARK 9600            S1    8_S1    9_S1   .    .     .    .     .    .     .
REMARK 9600                                                  .
REMARK 9600                                 .          .          .          .
REMARK 9600            S1    9_S1   10_S1   .    .     .    .     .    .     .
REMARK 9600                                                  .
REMARK 9600                                 .          .          .          .
REMARK 9600            S2    1_S2    2_S2   .    .     .    .     .    .     .
REMARK 9600                                                  .
REMARK 9600                                 .          .          .          .
REMARK 9600
REMARK 9600           loop_
REMARK 9600           _struct_sheet_order.sheet_id
REMARK 9600           _struct_sheet_order.range_id_1
REMARK 9600           _struct_sheet_order.range_id_2
REMARK 9600           _struct_sheet_order.offset
REMARK 9600           _struct_sheet_order.sense
REMARK 9600            S1    2_S1    3_S1  1 anti-parallel
REMARK 9600            S1    3_S1    4_S1  1 anti-parallel
REMARK 9600            S1    4_S1    5_S1  1 anti-parallel
REMARK 9600            S1    5_S1    6_S1  1 parallel
REMARK 9600            S1    6_S1    7_S1  1 parallel
REMARK 9600            S1    7_S1    8_S1  1 parallel
REMARK 9600            S1    8_S1    9_S1  1 parallel
REMARK 9600            S1    9_S1   10_S1  1 parallel
REMARK 9600            S2    1_S2    2_S2  1 anti-parallel
REMARK 9600
REMARK 9600           loop_
REMARK 9600           _struct_sheet_range.sheet_id
REMARK 9600           _struct_sheet_range.id
REMARK 9600           _struct_sheet_range.beg_label_comp_id
REMARK 9600           _struct_sheet_range.beg_label_asym_id
REMARK 9600           _struct_sheet_range.beg_auth_seq_id
REMARK 9600           _struct_sheet_range.end_label_comp_id
REMARK 9600           _struct_sheet_range.end_label_asym_id
REMARK 9600           _struct_sheet_range.end_auth_seq_id
REMARK 9600           _struct_sheet_range.beg_label_seq_id
REMARK 9600           _struct_sheet_range.end_label_seq_id
REMARK 9600            S1   10_S1 ASN *  416  PHE *  423
REMARK 9600                              416         423
REMARK 9600            S1    2_S1 GLY *   13  VAL *   20
REMARK 9600                               13          20
REMARK 9600            S1    3_S1 ILE *   27  LEU *   31
REMARK 9600                               27          31
REMARK 9600            S1    4_S1 TYR *   96  PRO *  102
REMARK 9600                               96         102
REMARK 9600            S1    5_S1 VAL *  141  SER *  147
REMARK 9600                              141         147
REMARK 9600            S1    6_S1 THR *  110  TYR *  116
REMARK 9600                              110         116
REMARK 9600            S1    7_S1 THR *  193  GLU *  199
REMARK 9600                              193         199
REMARK 9600            S1    8_S1 ARG *  221  SER *  226
REMARK 9600                              221         226
REMARK 9600            S1    9_S1 THR *  317  ASN *  324
REMARK 9600                              317         324
REMARK 9600            S2    1_S2 GLN *  500  LEU *  505
REMARK 9600                              500         505
REMARK 9600            S2    2_S2 MET *  510  GLN *  514
REMARK 9600                              510         514
REMARK 9600
REMARK 9600           ##########################
REMARK 9600           #                        #
REMARK 9600           # PDBX_POLY_SEQ_SCHEME   #
REMARK 9600           #                        #
REMARK 9600           ##########################
REMARK 9600
REMARK 9600           loop_
REMARK 9600           _pdbx_poly_seq_scheme.asym_id
REMARK 9600           _pdbx_poly_seq_scheme.entity_id
REMARK 9600           _pdbx_poly_seq_scheme.seq_id
REMARK 9600           _pdbx_poly_seq_scheme.mon_id
REMARK 9600           _pdbx_poly_seq_scheme.auth_num                          #< not in dictionary
REMARK 9600           _pdbx_poly_seq_scheme.pdb_strand_id
REMARK 9600            *     1    2 ASP    .  .
REMARK 9600            *     1    3 HIS    .  .
REMARK 9600            *     1    4 SER    4  .
REMARK 9600            *     1    5 GLU    5  .
REMARK 9600            *     1    6 LEU    6  1_S1
REMARK 9600            *     1    7 LEU    7  1_S1
REMARK 9600            *     1    8 VAL    8  1_S1
REMARK 9600            *     1    9 ASN    9  1_S1
REMARK 9600            *     1   10 THR   10  1_S1
REMARK 9600            *     1   11 LYS   11  .
REMARK 9600            *     1   12 SER   12  .
REMARK 9600            *     1   13 GLY   13  2_S1
REMARK 9600            *     1   14 LYS   14  2_S1
REMARK 9600            *     1   15 VAL   15  2_S1
REMARK 9600            *     1   16 MET   16  2_S1
REMARK 9600            *     1   17 GLY   17  2_S1
REMARK 9600            *     1   18 THR   18  2_S1
REMARK 9600            *     1   19 ARG   19  2_S1
REMARK 9600            *     1   20 VAL   20  2_S1
REMARK 9600            *     1   21 PRO   21  .
REMARK 9600            *     1   22 VAL   22  .
REMARK 9600            *     1   23 LEU   23  .
REMARK 9600            *     1   24 SER   24  .
REMARK 9600            *     1   25 SER   25  .
REMARK 9600            *     1   26 HIS   26  .
REMARK 9600            *     1   27 ILE   27  3_S1
REMARK 9600            *     1   28 SER   28  3_S1
REMARK 9600            *     1   29 ALA   29  3_S1
REMARK 9600            *     1   30 PHE   30  3_S1
REMARK 9600            *     1   31 LEU   31  3_S1
REMARK 9600            *     1   32 GLY   32  .
REMARK 9600            *     1   33 ILE   33  .
REMARK 9600            *     1   34 PRO   34  .
REMARK 9600            *     1   35 PHE   35  .
REMARK 9600            *     1   36 ALA   36  .
REMARK 9600            *     1   37 GLU   37  .
REMARK 9600            *     1   38 PRO   38  .
REMARK 9600            *     1   39 PRO   39  .
REMARK 9600            *     1   40 VAL   40  .
REMARK 9600            *     1   41 GLY   41  .
REMARK 9600            *     1   42 ASN   42  .
REMARK 9600            *     1   43 MET   43  .
REMARK 9600            *     1   44 ARG   44  .
REMARK 9600            *     1   45 PHE   45  .
REMARK 9600            *     1   46 ARG   46  .
REMARK 9600            *     1   47 ARG   47  .
REMARK 9600            *     1   48 PRO   48  .
REMARK 9600            *     1   49 GLU   49  .
REMARK 9600            *     1   50 PRO   50  .
REMARK 9600            *     1   51 LYS   51  .
REMARK 9600            *     1   52 LYS   52  .
REMARK 9600            *     1   53 PRO   53  .
REMARK 9600            *     1   54 TRP   54  .
REMARK 9600            *     1   55 SER   55  .
REMARK 9600            *     1   56 GLY   56  .
REMARK 9600            *     1   57 VAL   57  .
REMARK 9600            *     1   58 TRP   58  .
REMARK 9600            *     1   59 ASN   59  .
REMARK 9600            *     1   60 ALA   60  .
REMARK 9600            *     1   61 SER   61  .
REMARK 9600            *     1   62 THR   62  .
REMARK 9600            *     1   63 TYR   63  .
REMARK 9600            *     1   64 PRO   64  .
REMARK 9600            *     1   65 ASN   65  .
REMARK 9600            *     1   66 ASN   66  .
REMARK 9600            *     1   67 CYS   67  .
REMARK 9600            *     1   68 GLN   68  .
REMARK 9600            *     1   69 GLN   69  .
REMARK 9600            *     1   70 TYR   70  .
REMARK 9600            *     1   71 VAL   71  .
REMARK 9600            *     1   72 ASP   72  .
REMARK 9600            *     1   73 GLU   73  .
REMARK 9600            *     1   74 GLN   74  .
REMARK 9600            *     1   75 PHE   75  .
REMARK 9600            *     1   76 PRO   76  .
REMARK 9600            *     1   77 GLY   77  .
REMARK 9600            *     1   78 PHE   78  .
REMARK 9600            *     1   79 SER   79  .
REMARK 9600            *     1   80 GLY   80  .
REMARK 9600            *     1   81 SER   81  .
REMARK 9600            *     1   82 GLU   82  .
REMARK 9600            *     1   83 MET   83  .
REMARK 9600            *     1   84 TRP   84  .
REMARK 9600            *     1   85 ASN   85  .
REMARK 9600            *     1   86 PRO   86  .
REMARK 9600            *     1   87 ASN   87  .
REMARK 9600            *     1   88 ARG   88  .
REMARK 9600            *     1   89 GLU   89  .
REMARK 9600            *     1   90 MET   90  .
REMARK 9600            *     1   91 SER   91  .
REMARK 9600            *     1   92 GLU   92  .
REMARK 9600            *     1   93 ASP   93  .
REMARK 9600            *     1   94 CYS   94  .
REMARK 9600            *     1   95 LEU   95  .
REMARK 9600            *     1   96 TYR   96  4_S1
REMARK 9600            *     1   97 LEU   97  4_S1
REMARK 9600            *     1   98 ASN   98  4_S1
REMARK 9600            *     1   99 ILE   99  4_S1
REMARK 9600            *     1  100 TRP  100  4_S1
REMARK 9600            *     1  101 VAL  101  4_S1
REMARK 9600            *     1  102 PRO  102  4_S1
REMARK 9600            *     1  103 SER  103  .
REMARK 9600            *     1  104 PRO  104  .
REMARK 9600            *     1  105 ARG  105  .
REMARK 9600            *     1  106 PRO  106  .
REMARK 9600            *     1  107 LYS  107  .
REMARK 9600            *     1  108 SER  108  .
REMARK 9600            *     1  109 THR  109  .
REMARK 9600            *     1  110 THR  110  6_S1
REMARK 9600            *     1  111 VAL  111  6_S1
REMARK 9600            *     1  112 MET  112  6_S1
REMARK 9600            *     1  113 VAL  113  6_S1
REMARK 9600            *     1  114 TRP  114  6_S1
REMARK 9600            *     1  115 ILE  115  6_S1
REMARK 9600            *     1  116 TYR  116  6_S1
REMARK 9600            *     1  117 GLY  117  .
REMARK 9600            *     1  118 GLY  118  .
REMARK 9600            *     1  119 GLY  119  .
REMARK 9600            *     1  120 PHE  120  .
REMARK 9600            *     1  121 TYR  121  .
REMARK 9600            *     1  122 SER  122  .
REMARK 9600            *     1  123 GLY  123  .
REMARK 9600            *     1  124 SER  124  .
REMARK 9600            *     1  125 SER  125  .
REMARK 9600            *     1  126 THR  126  .
REMARK 9600            *     1  127 LEU  127  .
REMARK 9600            *     1  128 ASP  128  .
REMARK 9600            *     1  129 VAL  129  .
REMARK 9600            *     1  130 TYR  130  .
REMARK 9600            *     1  131 ASN  131  .
REMARK 9600            *     1  132 GLY  132  .
REMARK 9600            *     1  133 LYS  133  .
REMARK 9600            *     1  134 TYR  134  .
REMARK 9600            *     1  135 LEU  135  .
REMARK 9600            *     1  136 ALA  136  .
REMARK 9600            *     1  137 TYR  137  .
REMARK 9600            *     1  138 THR  138  .
REMARK 9600            *     1  139 GLU  139  .
REMARK 9600            *     1  140 GLU  140  .
REMARK 9600            *     1  141 VAL  141  5_S1
REMARK 9600            *     1  142 VAL  142  5_S1
REMARK 9600            *     1  143 LEU  143  5_S1
REMARK 9600            *     1  144 VAL  144  5_S1
REMARK 9600            *     1  145 SER  145  5_S1
REMARK 9600            *     1  146 LEU  146  5_S1
REMARK 9600            *     1  147 SER  147  5_S1
REMARK 9600            *     1  148 TYR  148  .
REMARK 9600            *     1  149 ARG  149  .
REMARK 9600            *     1  150 VAL  150  .
REMARK 9600            *     1  151 GLY  151  .
REMARK 9600            *     1  152 ALA  152  .
REMARK 9600            *     1  153 PHE  153  .
REMARK 9600            *     1  154 GLY  154  .
REMARK 9600            *     1  155 PHE  155  .
REMARK 9600            *     1  156 LEU  156  .
REMARK 9600            *     1  157 ALA  157  .
REMARK 9600            *     1  158 LEU  158  .
REMARK 9600            *     1  159 HIS  159  .
REMARK 9600            *     1  160 GLY  160  .
REMARK 9600            *     1  161 SER  161  .
REMARK 9600            *     1  162 GLN  162  .
REMARK 9600            *     1  163 GLU  163  .
REMARK 9600            *     1  164 ALA  164  .
REMARK 9600            *     1  165 PRO  165  .
REMARK 9600            *     1  166 GLY  166  .
REMARK 9600            *     1  167 ASN  167  .
REMARK 9600            *     1  168 VAL  168  .
REMARK 9600            *     1  169 GLY  169  .
REMARK 9600            *     1  170 LEU  170  .
REMARK 9600            *     1  171 LEU  171  .
REMARK 9600            *     1  172 ASP  172  .
REMARK 9600            *     1  173 GLN  173  .
REMARK 9600            *     1  174 ARG  174  .
REMARK 9600            *     1  175 MET  175  .
REMARK 9600            *     1  176 ALA  176  .
REMARK 9600            *     1  177 LEU  177  .
REMARK 9600            *     1  178 GLN  178  .
REMARK 9600            *     1  179 TRP  179  .
REMARK 9600            *     1  180 VAL  180  .
REMARK 9600            *     1  181 HIS  181  .
REMARK 9600            *     1  182 ASP  182  .
REMARK 9600            *     1  183 ASN  183  .
REMARK 9600            *     1  184 ILE  184  .
REMARK 9600            *     1  185 GLN  185  .
REMARK 9600            *     1  186 PHE  186  .
REMARK 9600            *     1  187 PHE  187  .
REMARK 9600            *     1  188 GLY  188  .
REMARK 9600            *     1  189 GLY  189  .
REMARK 9600            *     1  190 ASP  190  .
REMARK 9600            *     1  191 PRO  191  .
REMARK 9600            *     1  192 LYS  192  .
REMARK 9600            *     1  193 THR  193  7_S1
REMARK 9600            *     1  194 VAL  194  7_S1
REMARK 9600            *     1  195 THR  195  7_S1
REMARK 9600            *     1  196 ILE  196  7_S1
REMARK 9600            *     1  197 PHE  197  7_S1
REMARK 9600            *     1  198 GLY  198  7_S1
REMARK 9600            *     1  199 GLU  199  7_S1
REMARK 9600            *     1  200 SER  200  .
REMARK 9600            *     1  201 ALA  201  .
REMARK 9600            *     1  202 GLY  202  .
REMARK 9600            *     1  203 GLY  203  .
REMARK 9600            *     1  204 ALA  204  .
REMARK 9600            *     1  205 SER  205  .
REMARK 9600            *     1  206 VAL  206  .
REMARK 9600            *     1  207 GLY  207  .
REMARK 9600            *     1  208 MET  208  .
REMARK 9600            *     1  209 HIS  209  .
REMARK 9600            *     1  210 ILE  210  .
REMARK 9600            *     1  211 LEU  211  .
REMARK 9600            *     1  212 SER  212  .
REMARK 9600            *     1  213 PRO  213  .
REMARK 9600            *     1  214 GLY  214  .
REMARK 9600            *     1  215 SER  215  .
REMARK 9600            *     1  216 ARG  216  .
REMARK 9600            *     1  217 ASP  217  .
REMARK 9600            *     1  218 LEU  218  .
REMARK 9600            *     1  219 PHE  219  .
REMARK 9600            *     1  220 ARG  220  .
REMARK 9600            *     1  221 ARG  221  8_S1
REMARK 9600            *     1  222 ALA  222  8_S1
REMARK 9600            *     1  223 ILE  223  8_S1
REMARK 9600            *     1  224 LEU  224  8_S1
REMARK 9600            *     1  225 GLN  225  8_S1
REMARK 9600            *     1  226 SER  226  8_S1
REMARK 9600            *     1  227 GLY  227  .
REMARK 9600            *     1  228 SER  228  .
REMARK 9600            *     1  229 PRO  229  .
REMARK 9600            *     1  230 ASN  230  .
REMARK 9600            *     1  231 CYS  231  .
REMARK 9600            *     1  232 PRO  232  .
REMARK 9600            *     1  233 TRP  233  .
REMARK 9600            *     1  234 ALA  234  .
REMARK 9600            *     1  235 SER  235  .
REMARK 9600            *     1  236 VAL  236  .
REMARK 9600            *     1  237 SER  237  .
REMARK 9600            *     1  238 VAL  238  .
REMARK 9600            *     1  239 ALA  239  .
REMARK 9600            *     1  240 GLU  240  .
REMARK 9600            *     1  241 GLY  241  .
REMARK 9600            *     1  242 ARG  242  .
REMARK 9600            *     1  243 ARG  243  .
REMARK 9600            *     1  244 ARG  244  .
REMARK 9600            *     1  245 ALA  245  .
REMARK 9600            *     1  246 VAL  246  .
REMARK 9600            *     1  247 GLU  247  .
REMARK 9600            *     1  248 LEU  248  .
REMARK 9600            *     1  249 GLY  249  .
REMARK 9600            *     1  250 ARG  250  .
REMARK 9600            *     1  251 ASN  251  .
REMARK 9600            *     1  252 LEU  252  .
REMARK 9600            *     1  253 ASN  253  .
REMARK 9600            *     1  254 CYS  254  .
REMARK 9600            *     1  255 ASN  255  .
REMARK 9600            *     1  256 LEU  256  .
REMARK 9600            *     1  257 ASN  257  .
REMARK 9600            *     1  258 SER  258  .
REMARK 9600            *     1  259 ASP  259  .
REMARK 9600            *     1  260 GLU  260  .
REMARK 9600            *     1  261 GLU  261  .
REMARK 9600            *     1  262 LEU  262  .
REMARK 9600            *     1  263 ILE  263  .
REMARK 9600            *     1  264 HIS  264  .
REMARK 9600            *     1  265 CYS  265  .
REMARK 9600            *     1  266 LEU  266  .
REMARK 9600            *     1  267 ARG  267  .
REMARK 9600            *     1  268 GLU  268  .
REMARK 9600            *     1  269 LYS  269  .
REMARK 9600            *     1  270 LYS  270  .
REMARK 9600            *     1  271 PRO  271  .
REMARK 9600            *     1  272 GLN  272  .
REMARK 9600            *     1  273 GLU  273  .
REMARK 9600            *     1  274 LEU  274  .
REMARK 9600            *     1  275 ILE  275  .
REMARK 9600            *     1  276 ASP  276  .
REMARK 9600            *     1  277 VAL  277  .
REMARK 9600            *     1  278 GLU  278  .
REMARK 9600            *     1  279 TRP  279  .
REMARK 9600            *     1  280 ASN  280  .
REMARK 9600            *     1  281 VAL  281  .
REMARK 9600            *     1  282 LEU  282  .
REMARK 9600            *     1  283 PRO  283  .
REMARK 9600            *     1  284 PHE  284  .
REMARK 9600            *     1  285 ASP  285  .
REMARK 9600            *     1  286 SER  286  .
REMARK 9600            *     1  287 ILE  287  .
REMARK 9600            *     1  288 PHE  288  .
REMARK 9600            *     1  289 ARG  289  .
REMARK 9600            *     1  290 PHE  290  .
REMARK 9600            *     1  291 SER  291  .
REMARK 9600            *     1  292 PHE  292  .
REMARK 9600            *     1  293 VAL  293  .
REMARK 9600            *     1  294 PRO  294  .
REMARK 9600            *     1  295 VAL  295  .
REMARK 9600            *     1  296 ILE  296  .
REMARK 9600            *     1  297 ASP  297  .
REMARK 9600            *     1  298 GLY  298  .
REMARK 9600            *     1  299 GLU  299  .
REMARK 9600            *     1  300 PHE  300  .
REMARK 9600            *     1  301 PHE  301  .
REMARK 9600            *     1  302 PRO  302  .
REMARK 9600            *     1  303 THR  303  .
REMARK 9600            *     1  304 SER  304  .
REMARK 9600            *     1  305 LEU  305  .
REMARK 9600            *     1  306 GLU  306  .
REMARK 9600            *     1  307 SER  307  .
REMARK 9600            *     1  308 MET  308  .
REMARK 9600            *     1  309 LEU  309  .
REMARK 9600            *     1  310 ASN  310  .
REMARK 9600            *     1  311 SER  311  .
REMARK 9600            *     1  312 GLY  312  .
REMARK 9600            *     1  313 ASN  313  .
REMARK 9600            *     1  314 PHE  314  .
REMARK 9600            *     1  315 LYS  315  .
REMARK 9600            *     1  316 LYS  316  .
REMARK 9600            *     1  317 THR  317  9_S1
REMARK 9600            *     1  318 GLN  318  9_S1
REMARK 9600            *     1  319 ILE  319  9_S1
REMARK 9600            *     1  320 LEU  320  9_S1
REMARK 9600            *     1  321 LEU  321  9_S1
REMARK 9600            *     1  322 GLY  322  9_S1
REMARK 9600            *     1  323 VAL  323  9_S1
REMARK 9600            *     1  324 ASN  324  9_S1
REMARK 9600            *     1  325 LYS  325  .
REMARK 9600            *     1  326 ASP  326  .
REMARK 9600            *     1  327 GLU  327  .
REMARK 9600            *     1  328 GLY  328  .
REMARK 9600            *     1  329 SER  329  .
REMARK 9600            *     1  330 PHE  330  .
REMARK 9600            *     1  331 PHE  331  .
REMARK 9600            *     1  332 LEU  332  .
REMARK 9600            *     1  333 LEU  333  .
REMARK 9600            *     1  334 TYR  334  .
REMARK 9600            *     1  335 GLY  335  .
REMARK 9600            *     1  336 ALA  336  .
REMARK 9600            *     1  337 PRO  337  .
REMARK 9600            *     1  338 GLY  338  .
REMARK 9600            *     1  339 PHE  339  .
REMARK 9600            *     1  340 SER  340  .
REMARK 9600            *     1  341 LYS  341  .
REMARK 9600            *     1  342 ASP  342  .
REMARK 9600            *     1  343 SER  343  .
REMARK 9600            *     1  344 GLU  344  .
REMARK 9600            *     1  345 SER  345  .
REMARK 9600            *     1  346 LYS  346  .
REMARK 9600            *     1  347 ILE  347  .
REMARK 9600            *     1  348 SER  348  .
REMARK 9600            *     1  349 ARG  349  .
REMARK 9600            *     1  350 GLU  350  .
REMARK 9600            *     1  351 ASP  351  .
REMARK 9600            *     1  352 PHE  352  .
REMARK 9600            *     1  353 MET  353  .
REMARK 9600            *     1  354 SER  354  .
REMARK 9600            *     1  355 GLY  355  .
REMARK 9600            *     1  356 VAL  356  .
REMARK 9600            *     1  357 LYS  357  .
REMARK 9600            *     1  358 LEU  358  .
REMARK 9600            *     1  359 SER  359  .
REMARK 9600            *     1  360 VAL  360  .
REMARK 9600            *     1  361 PRO  361  .
REMARK 9600            *     1  362 HIS  362  .
REMARK 9600            *     1  363 ALA  363  .
REMARK 9600            *     1  364 ASN  364  .
REMARK 9600            *     1  365 ASP  365  .
REMARK 9600            *     1  366 LEU  366  .
REMARK 9600            *     1  367 GLY  367  .
REMARK 9600            *     1  368 LEU  368  .
REMARK 9600            *     1  369 ASP  369  .
REMARK 9600            *     1  370 ALA  370  .
REMARK 9600            *     1  371 VAL  371  .
REMARK 9600            *     1  372 THR  372  .
REMARK 9600            *     1  373 LEU  373  .
REMARK 9600            *     1  374 GLN  374  .
REMARK 9600            *     1  375 TYR  375  .
REMARK 9600            *     1  376 THR  376  .
REMARK 9600            *     1  377 ASP  377  .
REMARK 9600            *     1  378 TRP  378  .
REMARK 9600            *     1  379 MET  379  .
REMARK 9600            *     1  380 ASP  380  .
REMARK 9600            *     1  381 ASP  381  .
REMARK 9600            *     1  382 ASN  382  .
REMARK 9600            *     1  383 ASN  383  .
REMARK 9600            *     1  384 GLY  384  .
REMARK 9600            *     1  385 ILE  385  .
REMARK 9600            *     1  386 LYS  386  .
REMARK 9600            *     1  387 ASN  387  .
REMARK 9600            *     1  388 ARG  388  .
REMARK 9600            *     1  389 ASP  389  .
REMARK 9600            *     1  390 GLY  390  .
REMARK 9600            *     1  391 LEU  391  .
REMARK 9600            *     1  392 ASP  392  .
REMARK 9600            *     1  393 ASP  393  .
REMARK 9600            *     1  394 ILE  394  .
REMARK 9600            *     1  395 VAL  395  .
REMARK 9600            *     1  396 GLY  396  .
REMARK 9600            *     1  397 ASP  397  .
REMARK 9600            *     1  398 HIS  398  .
REMARK 9600            *     1  399 ASN  399  .
REMARK 9600            *     1  400 VAL  400  .
REMARK 9600            *     1  401 ILE  401  .
REMARK 9600            *     1  402 CYS  402  .
REMARK 9600            *     1  403 PRO  403  .
REMARK 9600            *     1  404 LEU  404  .
REMARK 9600            *     1  405 MET  405  .
REMARK 9600            *     1  406 HIS  406  .
REMARK 9600            *     1  407 PHE  407  .
REMARK 9600            *     1  408 VAL  408  .
REMARK 9600            *     1  409 ASN  409  .
REMARK 9600            *     1  410 LYS  410  .
REMARK 9600            *     1  411 TYR  411  .
REMARK 9600            *     1  412 THR  412  .
REMARK 9600            *     1  413 LYS  413  .
REMARK 9600            *     1  414 PHE  414  .
REMARK 9600            *     1  415 GLY  415  .
REMARK 9600            *     1  416 ASN  416  10_S1
REMARK 9600            *     1  417 GLY  417  10_S1
REMARK 9600            *     1  418 THR  418  10_S1
REMARK 9600            *     1  419 TYR  419  10_S1
REMARK 9600            *     1  420 LEU  420  10_S1
REMARK 9600            *     1  421 TYR  421  10_S1
REMARK 9600            *     1  422 PHE  422  10_S1
REMARK 9600            *     1  423 PHE  423  10_S1
REMARK 9600            *     1  424 ASN  424  .
REMARK 9600            *     1  425 HIS  425  .
REMARK 9600            *     1  426 ARG  426  .
REMARK 9600            *     1  427 ALA  427  .
REMARK 9600            *     1  428 SER  428  .
REMARK 9600            *     1  429 ASN  429  .
REMARK 9600            *     1  430 LEU  430  .
REMARK 9600            *     1  431 VAL  431  .
REMARK 9600            *     1  432 TRP  432  .
REMARK 9600            *     1  433 PRO  433  .
REMARK 9600            *     1  434 GLU  434  .
REMARK 9600            *     1  435 TRP  435  .
REMARK 9600            *     1  436 MET  436  .
REMARK 9600            *     1  437 GLY  437  .
REMARK 9600            *     1  438 VAL  438  .
REMARK 9600            *     1  439 ILE  439  .
REMARK 9600            *     1  440 HIS  440  .
REMARK 9600            *     1  441 GLY  441  .
REMARK 9600            *     1  442 TYR  442  .
REMARK 9600            *     1  443 GLU  443  .
REMARK 9600            *     1  444 ILE  444  .
REMARK 9600            *     1  445 GLU  445  .
REMARK 9600            *     1  446 PHE  446  .
REMARK 9600            *     1  447 VAL  447  .
REMARK 9600            *     1  448 PHE  448  .
REMARK 9600            *     1  449 GLY  449  .
REMARK 9600            *     1  450 LEU  450  .
REMARK 9600            *     1  451 PRO  451  .
REMARK 9600            *     1  452 LEU  452  .
REMARK 9600            *     1  453 VAL  453  .
REMARK 9600            *     1  454 LYS  454  .
REMARK 9600            *     1  455 GLU  455  .
REMARK 9600            *     1  456 LEU  456  .
REMARK 9600            *     1  457 ASN  457  .
REMARK 9600            *     1  458 TYR  458  .
REMARK 9600            *     1  459 THR  459  .
REMARK 9600            *     1  460 ALA  460  .
REMARK 9600            *     1  461 GLU  461  .
REMARK 9600            *     1  462 GLU  462  .
REMARK 9600            *     1  463 GLU  463  .
REMARK 9600            *     1  464 ALA  464  .
REMARK 9600            *     1  465 LEU  465  .
REMARK 9600            *     1  466 SER  466  .
REMARK 9600            *     1  467 ARG  467  .
REMARK 9600            *     1  468 ARG  468  .
REMARK 9600            *     1  469 ILE  469  .
REMARK 9600            *     1  470 MET  470  .
REMARK 9600            *     1  471 HIS  471  .
REMARK 9600            *     1  472 TYR  472  .
REMARK 9600            *     1  473 TRP  473  .
REMARK 9600            *     1  474 ALA  474  .
REMARK 9600            *     1  475 THR  475  .
REMARK 9600            *     1  476 PHE  476  .
REMARK 9600            *     1  477 ALA  477  .
REMARK 9600            *     1  478 LYS  478  .
REMARK 9600            *     1  479 THR  479  .
REMARK 9600            *     1  480 GLY  480  .
REMARK 9600            *     1  481 ASN  481  .
REMARK 9600            *     1  482 PRO  482  .
REMARK 9600            *     1  483 ASN  483  .
REMARK 9600            *     1  484 GLU    .  .
REMARK 9600            *     1  485 PRO    .  .
REMARK 9600            *     1  486 HIS    .  .
REMARK 9600            *     1  487 SER    .  .
REMARK 9600            *     1  488 GLN    .  .
REMARK 9600            *     1  489 GLU  484  .
REMARK 9600            *     1  490 SER  490  .
REMARK 9600            *     1  491 LYS  491  .
REMARK 9600            *     1  492 TRP  492  .
REMARK 9600            *     1  493 PRO  493  .
REMARK 9600            *     1  494 LEU  494  .
REMARK 9600            *     1  495 PHE  495  .
REMARK 9600            *     1  496 THR  496  .
REMARK 9600            *     1  497 THR  497  .
REMARK 9600            *     1  498 LYS  498  .
REMARK 9600            *     1  499 GLU  499  .
REMARK 9600            *     1  500 GLN  500  1_S2
REMARK 9600            *     1  501 LYS  501  1_S2
REMARK 9600            *     1  502 PHE  502  1_S2
REMARK 9600            *     1  503 ILE  503  1_S2
REMARK 9600            *     1  504 ASP  504  1_S2
REMARK 9600            *     1  505 LEU  505  1_S2
REMARK 9600            *     1  506 ASN  506  .
REMARK 9600            *     1  507 THR  507  .
REMARK 9600            *     1  508 GLU  508  .
REMARK 9600            *     1  509 PRO  509  .
REMARK 9600            *     1  510 MET  510  2_S2
REMARK 9600            *     1  511 LYS  511  2_S2
REMARK 9600            *     1  512 VAL  512  2_S2
REMARK 9600            *     1  513 HIS  513  2_S2
REMARK 9600            *     1  514 GLN  514  2_S2
REMARK 9600            *     1  515 ARG  515  .
REMARK 9600            *     1  516 LEU  516  .
REMARK 9600            *     1  517 ARG  517  .
REMARK 9600            *     1  518 VAL  518  .
REMARK 9600            *     1  519 GLN  519  .
REMARK 9600            *     1  520 MET  520  .
REMARK 9600            *     1  521 CYS  521  .
REMARK 9600            *     1  522 VAL  522  .
REMARK 9600            *     1  523 PHE  523  .
REMARK 9600            *     1  524 TRP  524  .
REMARK 9600            *     1  525 ASN  525  .
REMARK 9600            *     1  526 GLN  526  .
REMARK 9600            *     1  527 PHE  527  .
REMARK 9600            *     1  528 LEU  528  .
REMARK 9600            *     1  529 PRO  529  .
REMARK 9600            *     1  530 LYS  530  .
REMARK 9600            *     1  531 LEU  531  .
REMARK 9600            *     1  532 LEU  532  .
REMARK 9600            *     1  533 ASN  533  .
REMARK 9600            *     1  534 ALA  534  .
REMARK 9600            *     1  535 THR    .  .
REMARK 9600            *     1  536 ALA    .  .
REMARK 9600            *     1  537 CYS    .  .
REMARK 9600
REMARK 9600
REMARK 9600
REMARK 9600           ########################
REMARK 9600           #                      #
REMARK 9600           # PUBL_MANUSCRIPT_INCL #
REMARK 9600           #                      #
REMARK 9600           ########################
REMARK 9600
REMARK 9600
REMARK 9600
REMARK 9600           loop_
REMARK 9600           _publ_manuscript_incl.entry_id
REMARK 9600           _publ_manuscript_incl.extra_item
REMARK 9600           _publ_manuscript_incl.extra_info
REMARK 9600           _publ_manuscript_incl.extra_defn
REMARK 9600
REMARK 9600              1ACE
REMARK 9600             '_struct_conn.pdb2cif_ptnr2_atom_site_id'
REMARK 9600                 '_atom_site.id of partner 2 of structure connection'
REMARK 9600                 no
REMARK 9600
REMARK 9600           ###############################################
REMARK 9600           # This file was converted automatically from  #
REMARK 9600           # PDB format to mmCIF format by the program   #
REMARK 9600           # pdb2cif version 2.4.3            15 Jul 2005 #
REMARK 9600           #                    by                       #
REMARK 9600           #   Phil Bourne, Herbert J. Bernstein and     #
REMARK 9600           #            Frances C. Bernstein             #
REMARK 9600           #                                             #
REMARK 9600           # This work was supported in part by IUCr     #
REMARK 9600           # (for HJB), US NSF, PHS, NIH, NCRR, NIGMS,   #
REMARK 9600           # NLM and DOE (for FCB prior to 1998), and    #
REMARK 9600           # and NSFgrant no. BIR 9310154 (for PEB)      #
REMARK 9600           #                                             #
REMARK 9600           #                                             #
REMARK 9600           # Conversion from PDB format to mmCIF is a    #
REMARK 9600           # complex process.  This file should be       #
REMARK 9600           # reviewed carefully before use.              #
REMARK 9600           #                                             #
REMARK 9600           # Even though the authors of pdb2cif have     #
REMARK 9600           # made a good faith effort to ensure that     #
REMARK 9600           # pdb2cif performs according to its           #
REMARK 9600           # documentation, and we would greatly         #
REMARK 9600           # appreciate hearing of any problems you      #
REMARK 9600           # may encounter, the program pdb2cif and      #
REMARK 9600           # any files created by pdb2cif are provided   #
REMARK 9600           # **AS IS** without any warrantee as to       #
REMARK 9600           # correctness, merchantability or fitness     #
REMARK 9600           # for any particular or general use.          #
REMARK 9600           #                                             #
REMARK 9600           # THE RESPONSIBILITY FOR ANY ADVERSE          #
REMARK 9600           # CONSEQUENCES FROM THE USE OF THE PROGRAM    #
REMARK 9600           # PDB2CIF OR ANY FILE OR FILES CREATED BY IT  #
REMARK 9600           # LIES SOLELY WITH THE USERS OF THE PROGRAM   #
REMARK 9600           # AND FILE OR FILES AND NOT WITH AUTHORS OF   #
REMARK 9600           # PDB2CIF                                     #
REMARK 9600           #                                             #
REMARK 9600           # The program pdb2cif is available from       #
REMARK 9600           # http://www.bernstein-plus-sons.com          #
REMARK 9600           #                      /software/pdb2cif or   #
REMARK 9600           # the IUCr and its mirrors (see               #
REMARK 9600           # http://www.iucr.org/iucr-top/cif            #
REMARK 9600           #                      /software/pdb2cif) or  #
REMARK 9600           # SDSC (see                                   #
REMARK 9600           # http://www.sdsc.edu/pb/pdb2cif/pdb2cif) or  #
REMARK 9600           # NDB and its mirrors (see                    #
REMARK 9600           # http://ndbserver.rutgers.edu/mmcif          #
REMARK 9600           #                      /software/pdb2cif)     #
REMARK 9600           # and the NDB mirror sites                    #
REMARK 9600           #                                             #
REMARK 9600           #    See H. Bernstein, F. Bernstein,          #
REMARK 9600           #    P. E. Bourne CIF Applications. VIII.     #
REMARK 9600           #    pdb2cif: Translating PDB Entries into    #
REMARK 9600           #    mmCIF Format, J. Appl. Cryst., 31,       #
REMARK 9600           #    1998, pp 282-295.                        #
REMARK 9600           #                                             #
REMARK 9600           # Please report problems to:                  #
REMARK 9600           #         pdb2cif@bernstein-plus-sons.com     #
REMARK 9600           #                                             #
REMARK 9600           ###############################################
REMARK 9600
REMARK 9600
REMARK 9600
REMARK 9600           # REMARK records parsed         =     50;
REMARK 9600                           ## specified by PDB
REMARK 9600           # FTNOTE records parsed         =      2;
REMARK 9600                           ## specified by PDB
REMARK 9600           # HET records parsed            =      1;
REMARK 9600                           ## specified by PDB
REMARK 9600           # HELIX records parsed          =     14;
REMARK 9600                           ## specified by PDB
REMARK 9600           # SHEET records parsed          =     12;
REMARK 9600                           ## specified by PDB
REMARK 9600           # TURN records parsed           =      0;
REMARK 9600                           ## specified by PDB
REMARK 9600           # SITE records parsed           =      1;
REMARK 9600                           ## specified by PDB
REMARK 9600           # AT+HET records parsed         =   4196;
REMARK 9600                           ## specified by PDB
REMARK 9600           # TER records parsed            =      0;
REMARK 9600                           ## specified by PDB
REMARK 9600           # CONECT records parsed         =     17;
REMARK 9600                           ## specified by PDB
REMARK 9600           # SEQRES records parsed         =     42;
REMARK 9600                           ## specified by PDB
REMARK 9600           # Total of   4368 records processed from PDB file
REMARK 9600           #=# DATABASE_PDB_REMARK: Only text in col
REMARK 9600                           #umns 12-70 retained
REMARK 9600           #=# PUBL_MANUSCRIPT_INCL: Tokens _struct_conn.
REMARK 9600           #=# PUBL_MANUSCRIPT_INCL:   pdb2cif_ptnrn
REMARK 9600                           #_atom_site_id used
SEQRES          1              *      537       ASP       ASP       HIS       SER       GLU       LEU       LEU       VAL       ASN
SEQRES          2              *      537       THR       LYS       SER       GLY       LYS       VAL       MET       GLY       THR
SEQRES          3              *      537       ARG       VAL       PRO       VAL       LEU       SER       SER       HIS       ILE
SEQRES          4              *      537       SER       ALA       PHE       LEU       GLY       ILE       PRO       PHE       ALA
SEQRES          5              *      537       GLU       PRO       PRO       VAL       GLY       ASN       MET       ARG       PHE
SEQRES          6              *      537       ARG       ARG       PRO       GLU       PRO       LYS       LYS       PRO       TRP
SEQRES          7              *      537       SER       GLY       VAL       TRP       ASN       ALA       SER       THR       TYR
SEQRES          8              *      537       PRO       ASN       ASN       CYS       GLN       GLN       TYR       VAL       ASP
SEQRES          9              *      537       GLU       GLN       PHE       PRO       GLY       PHE       SER       GLY       SER
SEQRES         10              *      537       GLU       MET       TRP       ASN       PRO       ASN       ARG       GLU       MET
SEQRES         11              *      537       SER       GLU       ASP       CYS       LEU       TYR       LEU       ASN       ILE
SEQRES         12              *      537       TRP       VAL       PRO       SER       PRO       ARG       PRO       LYS       SER
SEQRES         13              *      537       THR       THR       VAL       MET       VAL       TRP       ILE       TYR       GLY
SEQRES         14              *      537       GLY       GLY       PHE       TYR       SER       GLY       SER       SER       THR
SEQRES         15              *      537       LEU       ASP       VAL       TYR       ASN       GLY       LYS       TYR       LEU
SEQRES         16              *      537       ALA       TYR       THR       GLU       GLU       VAL       VAL       LEU       VAL
SEQRES         17              *      537       SER       LEU       SER       TYR       ARG       VAL       GLY       ALA       PHE
SEQRES         18              *      537       GLY       PHE       LEU       ALA       LEU       HIS       GLY       SER       GLN
SEQRES         19              *      537       GLU       ALA       PRO       GLY       ASN       VAL       GLY       LEU       LEU
SEQRES         20              *      537       ASP       GLN       ARG       MET       ALA       LEU       GLN       TRP       VAL
SEQRES         21              *      537       HIS       ASP       ASN       ILE       GLN       PHE       PHE       GLY       GLY
SEQRES         22              *      537       ASP       PRO       LYS       THR       VAL       THR       ILE       PHE       GLY
SEQRES         23              *      537       GLU       SER       ALA       GLY       GLY       ALA       SER       VAL       GLY
SEQRES         24              *      537       MET       HIS       ILE       LEU       SER       PRO       GLY       SER       ARG
SEQRES         25              *      537       ASP       LEU       PHE       ARG       ARG       ALA       ILE       LEU       GLN
SEQRES         26              *      537       SER       GLY       SER       PRO       ASN       CYS       PRO       TRP       ALA
SEQRES         27              *      537       SER       VAL       SER       VAL       ALA       GLU       GLY       ARG       ARG
SEQRES         28              *      537       ARG       ALA       VAL       GLU       LEU       GLY       ARG       ASN       LEU
SEQRES         29              *      537       ASN       CYS       ASN       LEU       ASN       SER       ASP       GLU       GLU
SEQRES         30              *      537       LEU       ILE       HIS       CYS       LEU       ARG       GLU       LYS       LYS
SEQRES         31              *      537       PRO       GLN       GLU       LEU       ILE       ASP       VAL       GLU       TRP
SEQRES         32              *      537       ASN       VAL       LEU       PRO       PHE       ASP       SER       ILE       PHE
SEQRES         33              *      537       ARG       PHE       SER       PHE       VAL       PRO       VAL       ILE       ASP
SEQRES         34              *      537       GLY       GLU       PHE       PHE       PRO       THR       SER       LEU       GLU
SEQRES         35              *      537       SER       MET       LEU       ASN       SER       GLY       ASN       PHE       LYS
SEQRES         36              *      537       LYS       THR       GLN       ILE       LEU       LEU       GLY       VAL       ASN
SEQRES         37              *      537       LYS       ASP       GLU       GLY       SER       PHE       PHE       LEU       LEU
SEQRES         38              *      537       TYR       GLY       ALA       PRO       GLY       PHE       SER       LYS       ASP
SEQRES         39              *      537       SER       GLU       SER       LYS       ILE       SER       ARG       GLU       ASP
SEQRES         40              *      537       PHE       MET       SER       GLY       VAL       LYS       LEU       SER       VAL
SEQRES         41              *      537       PRO       HIS       ALA       ASN       ASP       LEU       GLY       LEU       ASP
SEQRES         42              *      537       ALA       VAL       THR       LEU       GLN       TYR       THR       ASP       TRP
SEQRES         43              *      537       MET       ASP       ASP       ASN       ASN       GLY       ILE       LYS       ASN
SEQRES         44              *      537       ARG       ASP       GLY       LEU       ASP       ASP       ILE       VAL       GLY
SEQRES         45              *      537       ASP       HIS       ASN       VAL       ILE       CYS       PRO       LEU       MET
SEQRES         46              *      537       HIS       PHE       VAL       ASN       LYS       TYR       THR       LYS       PHE
SEQRES         47              *      537       GLY       ASN       GLY       THR       TYR       LEU       TYR       PHE       PHE
SEQRES         48              *      537       ASN       HIS       ARG       ALA       SER       ASN       LEU       VAL       TRP
SEQRES         49              *      537       PRO       GLU       TRP       MET       GLY       VAL       ILE       HIS       GLY
SEQRES         50              *      537       TYR       GLU       ILE       GLU       PHE       VAL       PHE       GLY       LEU
SEQRES         51              *      537       PRO       LEU       VAL       LYS       GLU       LEU       ASN       TYR       THR
SEQRES         52              *      537       ALA       GLU       GLU       GLU       ALA       LEU       SER       ARG       ARG
SEQRES         53              *      537       ILE       MET       HIS       TYR       TRP       ALA       THR       PHE       ALA
SEQRES         54              *      537       LYS       THR       GLY       ASN       PRO       ASN       GLU       PRO       HIS
SEQRES         55              *      537       SER       GLN       GLU       SER       LYS       TRP       PRO       LEU       PHE
SEQRES         56              *      537       THR       THR       LYS       GLU       GLN       LYS       PHE       ILE       ASP
SEQRES         57              *      537       LEU       ASN       THR       GLU       PRO       MET       LYS       VAL       HIS
SEQRES         58              *      537       GLN       ARG       LEU       ARG       VAL       GLN       MET       CYS       VAL
SEQRES         59              *      537       PHE       TRP       ASN       GLN       PHE       LEU       PRO       LYS       LEU
SEQRES         60              *      537       LEU       ASN       ALA       THR       ALA       CYS                              
FTNOTE          1     RESIDUE PRO 104 IS A CIS PROLINE. 
CRYST1                   112.80        112.80        137.00      90.0      90.0     120.0     P 31 2 1          6
ORIGX1                     1.000000      0.000000      0.000000       0.00000
ORIGX2                     0.000000      1.000000      0.000000       0.00000
ORIGX3                     0.000000      0.000000      1.000000       0.00000
SCALE1                     0.008865      0.005118      0.000000       0.00000
SCALE2                     0.000000      0.010237      0.000000       0.00000
SCALE3                     0.000000      0.000000      0.007299       0.00000
ATOM           27      N                  SER         *        4     -12.046       86.376       34.906    1.00 40.05             N  
ATOM           28      CA                 SER         *        4     -11.696       87.780       35.240    1.00 39.66             C  
ATOM           29      C                  SER         *        4     -10.824       87.772       36.489    1.00 38.85             C  
ATOM           30      O                  SER         *        4     -11.401       87.931       37.583    1.00 39.09             O  
ATOM           31      CB                 SER         *        4     -12.969       88.602       35.473    1.00 40.14             C  
ATOM           32      OG                 SER         *        4     -13.945       88.364       34.460    1.00 40.50             O  
ATOM           33      N                  GLU         *        5      -9.531       87.600       36.329    1.00 37.69             N  
ATOM           34      CA                 GLU         *        5      -8.574       87.533       37.442    1.00 36.14             C  
ATOM           35      C                  GLU         *        5      -8.919       86.467       38.479    1.00 34.90             C  
ATOM           36      O                  GLU         *        5      -8.177       85.488       38.609    1.00 34.88             O  
ATOM           37      CB                 GLU         *        5      -8.467       88.813       38.220    1.00 36.60             C  
ATOM           38      CG                 GLU         *        5      -7.270       89.694       37.962    1.00 37.27             C  
ATOM           39      CD                 GLU         *        5      -5.942       89.010       38.195    1.00 37.60             C  
ATOM           40      OE1                GLU         *        5      -5.181       89.459       39.043    1.00 37.92             O  
ATOM           41      OE2                GLU         *        5      -5.774       88.020       37.445    1.00 37.55             O  
ATOM           42      N                  LEU         *        6      -9.997       86.685       39.174    1.00 33.49             N  
ATOM           43      CA                 LEU         *        6     -10.599       85.935       40.230    1.00 32.35             C  
ATOM           44      C                  LEU         *        6     -11.702       84.988       39.872    1.00 32.46             C  
ATOM           45      O                  LEU         *        6     -12.007       84.148       40.776    1.00 33.49             O  
ATOM           46      CB                 LEU         *        6     -11.048       86.956       41.279    1.00 31.62             C  
ATOM           47      CG                 LEU         *        6     -10.155       87.417       42.394    1.00 31.19             C  
ATOM           48      CD1                LEU         *        6      -8.740       87.792       42.018    1.00 30.76             C  
ATOM           49      CD2                LEU         *        6     -10.821       88.683       42.994    1.00 31.08             C  
ATOM           50      N                  LEU         *        7     -12.345       84.999       38.735    1.00 32.18             N  
ATOM           51      CA                 LEU         *        7     -13.419       84.003       38.408    1.00 31.28             C  
ATOM           52      C                  LEU         *        7     -12.795       83.002       37.427    1.00 30.94             C  
ATOM           53      O                  LEU         *        7     -12.485       83.406       36.279    1.00 31.36             O  
ATOM           54      CB                 LEU         *        7     -14.644       84.692       37.841    1.00 31.12             C  
ATOM           55      CG                 LEU         *        7     -15.845       83.851       37.487    1.00 30.99             C  
ATOM           56      CD1                LEU         *        7     -15.473       82.645       36.620    1.00 31.13             C  
ATOM           57      CD2                LEU         *        7     -16.499       83.311       38.754    1.00 31.02             C  
ATOM           58      N                  VAL         *        8     -12.620       81.789       37.839    1.00 30.20             N  
ATOM           59      CA                 VAL         *        8     -12.030       80.701       37.066    1.00 29.45             C  
ATOM           60      C                  VAL         *        8     -13.004       79.581       36.777    1.00 29.45             C  
ATOM           61      O                  VAL         *        8     -13.703       79.168       37.708    1.00 29.64             O  
ATOM           62      CB                 VAL         *        8     -10.796       80.220       37.861    1.00 29.12             C  
ATOM           63      CG1                VAL         *        8     -10.205       78.931       37.368    1.00 28.90             C  
ATOM           64      CG2                VAL         *        8      -9.787       81.367       37.862    1.00 29.24             C  
ATOM           65      N                  ASN         *        9     -13.030       79.105       35.558    1.00 29.41             N  
ATOM           66      CA                 ASN         *        9     -13.894       78.004       35.091    1.00 29.47             C  
ATOM           67      C                  ASN         *        9     -12.973       76.767       35.104    1.00 29.36             C  
ATOM           68      O                  ASN         *        9     -11.921       76.817       34.431    1.00 30.25             O  
ATOM           69      CB                 ASN         *        9     -14.363       78.335       33.716    1.00 30.27             C  
ATOM           70      CG                 ASN         *        9     -15.818       78.345       33.405    1.00 31.48             C  
ATOM           71      OD1                ASN         *        9     -16.574       77.348       33.566    1.00 32.03             O  
ATOM           72      ND2                ASN         *        9     -16.247       79.536       32.899    1.00 31.65             N  
ATOM           73      N                  THR         *       10     -13.267       75.752       35.824    1.00 28.22             N  
ATOM           74      CA                 THR         *       10     -12.513       74.512       35.981    1.00 26.73             C  
ATOM           75      C                  THR         *       10     -13.501       73.479       35.480    1.00 26.20             C  
ATOM           76      O                  THR         *       10     -14.695       73.834       35.499    1.00 26.45             O  
ATOM           77      CB                 THR         *       10     -12.141       74.236       37.485    1.00 26.80             C  
ATOM           78      OG1                THR         *       10     -13.407       73.818       38.131    1.00 26.71             O  
ATOM           79      CG2                THR         *       10     -11.484       75.390       38.237    1.00 26.26             C  
ATOM           80      N                  LYS         *       11     -13.072       72.304       35.101    1.00 25.27             N  
ATOM           81      CA                 LYS         *       11     -14.042       71.318       34.575    1.00 23.77             C  
ATOM           82      C                  LYS         *       11     -15.109       70.921       35.545    1.00 24.03             C  
ATOM           83      O                  LYS         *       11     -16.039       70.174       35.128    1.00 24.66             O  
ATOM           84      CB                 LYS         *       11     -13.243       70.105       34.108    1.00 22.43             C  
ATOM           85      CG                 LYS         *       11     -11.973       70.556       33.388    1.00 21.63             C  
ATOM           86      CD                 LYS         *       11     -11.227       69.311       32.873    1.00 20.98             C  
ATOM           87      CE                 LYS         *       11      -9.944       69.750       32.221    1.00 20.39             C  
ATOM           88      NZ                 LYS         *       11      -9.015       68.610       32.162    1.00 20.52             N  
ATOM           89      N                  SER         *       12     -15.006       71.332       36.780    1.00 24.27             N  
ATOM           90      CA                 SER         *       12     -15.880       70.989       37.903    1.00 24.55             C  
ATOM           91      C                  SER         *       12     -17.006       72.022       37.993    1.00 24.74             C  
ATOM           92      O                  SER         *       12     -18.142       71.701       38.362    1.00 24.64             O  
ATOM           93      CB                 SER         *       12     -15.142       71.007       39.240    1.00 25.04             C  
ATOM           94      OG                 SER         *       12     -14.087       70.107       39.457    1.00 25.46             O  
ATOM           95      N                  GLY         *       13     -16.541       73.218       37.664    1.00 24.90             N  
ATOM           96      CA                 GLY         *       13     -17.359       74.404       37.655    1.00 25.49             C  
ATOM           97      C                  GLY         *       13     -16.539       75.669       37.847    1.00 26.19             C  
ATOM           98      O                  GLY         *       13     -15.305       75.691       37.910    1.00 25.78             O  
ATOM           99      N                  LYS         *       14     -17.334       76.747       37.952    1.00 27.23             N  
ATOM          100      CA                 LYS         *       14     -16.774       78.098       38.127    1.00 28.02             C  
ATOM          101      C                  LYS         *       14     -16.397       78.307       39.591    1.00 28.01             C  
ATOM          102      O                  LYS         *       14     -17.175       77.885       40.460    1.00 27.85             O  
ATOM          103      CB                 LYS         *       14     -17.717       79.190       37.669    1.00 28.74             C  
ATOM          104      CG                 LYS         *       14     -17.860       79.317       36.153    1.00 29.51             C  
ATOM          105      CD                 LYS         *       14     -19.281       79.902       35.906    1.00 30.66             C  
ATOM          106      CE                 LYS         *       14     -19.444       80.397       34.470    1.00 31.03             C  
ATOM          107      NZ                 LYS         *       14     -18.083       80.884       33.984    1.00 31.61             N  
ATOM          108      N                  VAL         *       15     -15.248       78.937       39.770    1.00 28.06             N  
ATOM          109      CA                 VAL         *       15     -14.711       79.217       41.115    1.00 28.37             C  
ATOM          110      C                  VAL         *       15     -14.335       80.671       41.207    1.00 28.82             C  
ATOM          111      O                  VAL         *       15     -13.654       81.136       40.310    1.00 28.99             O  
ATOM          112      CB                 VAL         *       15     -13.569       78.214       41.355    1.00 27.97             C  
ATOM          113      CG1                VAL         *       15     -12.399       78.819       42.068    1.00 28.18             C  
ATOM          114      CG2                VAL         *       15     -14.095       77.000       42.096    1.00 28.00             C  
ATOM          115      N                  MET         *       16     -14.760       81.333       42.257    1.00 29.91             N  
ATOM          116      CA                 MET         *       16     -14.438       82.817       42.450    1.00 30.52             C  
ATOM          117      C                  MET         *       16     -13.553       82.900       43.688    1.00 30.32             C  
ATOM          118      O                  MET         *       16     -13.895       82.527       44.830    1.00 30.03             O  
ATOM          119      CB                 MET         *       16     -15.730       83.549       42.349    1.00 31.13             C  
ATOM          120      CG                 MET         *       16     -16.099       84.808       42.979    1.00 32.08             C  
ATOM          121      SD                 MET         *       16     -15.442       86.233       41.987    1.00 32.98             S  
ATOM          122      CE                 MET         *       16     -16.569       85.961       40.551    1.00 33.02             C  
ATOM          123      N                  GLY         *       17     -12.337       83.347       43.466    1.00 30.47             N  
ATOM          124      CA                 GLY         *       17     -11.280       83.506       44.459    1.00 30.89             C  
ATOM          125      C                  GLY         *       17     -11.407       84.770       45.259    1.00 31.44             C  
ATOM          126      O                  GLY         *       17     -12.493       85.386       45.290    1.00 32.25             O  
ATOM          127      N                  THR         *       18     -10.349       85.181       45.878    1.00 31.74             N  
ATOM          128      CA                 THR         *       18     -10.239       86.367       46.732    1.00 32.33             C  
ATOM          129      C                  THR         *       18      -8.874       86.970       46.490    1.00 32.78             C  
ATOM          130      O                  THR         *       18      -7.880       86.263       46.117    1.00 33.19             O  
ATOM          131      CB                 THR         *       18     -10.466       85.927       48.232    1.00 33.06             C  
ATOM          132      OG1                THR         *       18     -11.205       86.983       48.956    1.00 33.75             O  
ATOM          133      CG2                THR         *       18      -9.193       85.524       48.995    1.00 32.72             C  
ATOM          134      N                  ARG         *       19      -8.776       88.269       46.712    1.00 32.80             N  
ATOM          135      CA                 ARG         *       19      -7.480       88.963       46.494    1.00 32.52             C  
ATOM          136      C                  ARG         *       19      -6.821       89.258       47.823    1.00 31.68             C  
ATOM          137      O                  ARG         *       19      -7.209       90.188       48.578    1.00 32.11             O  
ATOM          138      CB                 ARG         *       19      -7.722       90.207       45.619    1.00 33.39             C  
ATOM          139      CG                 ARG         *       19      -6.505       91.060       45.378    1.00 34.85             C  
ATOM          140      CD                 ARG         *       19      -6.648       92.107       44.342    1.00 36.37             C  
ATOM          141      NE                 ARG         *       19      -5.339       92.654       43.915    1.00 37.94             N  
ATOM          142      CZ                 ARG         *       19      -4.382       91.804       43.440    1.00 39.23             C  
ATOM          143      NH1                ARG         *       19      -4.612       90.463       43.361    1.00 39.63             N  
ATOM          144      NH2                ARG         *       19      -3.192       92.258       43.024    1.00 39.35             N  
ATOM          145      N                  VAL         *       20      -5.783       88.497       48.145    1.00 29.97             N  
ATOM          146      CA                 VAL         *       20      -5.062       88.701       49.424    1.00 28.21             C  
ATOM          147      C                  VAL         *       20      -3.826       89.576       49.285    1.00 27.45             C  
ATOM          148      O                  VAL         *       20      -3.155       89.475       48.268    1.00 27.09             O  
ATOM          149      CB                 VAL         *       20      -4.710       87.265       49.907    1.00 27.43             C  
ATOM          150      CG1                VAL         *       20      -5.935       86.376       49.830    1.00 26.92             C  
ATOM          151      CG2                VAL         *       20      -3.505       86.732       49.169    1.00 26.91             C  
ATOM          152      N                  PRO         *       21      -3.531       90.373       50.300    1.00 27.02             N  
ATOM          153      CA                 PRO         *       21      -2.358       91.243       50.338    1.00 26.97             C  
ATOM          154      C                  PRO         *       21      -1.152       90.352       50.657    1.00 27.18             C  
ATOM          155      O                  PRO         *       21      -1.351       89.355       51.379    1.00 27.18             O  
ATOM          156      CB                 PRO         *       21      -2.578       92.246       51.446    1.00 26.40             C  
ATOM          157      CG                 PRO         *       21      -3.735       91.765       52.206    1.00 26.55             C  
ATOM          158      CD                 PRO         *       21      -4.297       90.521       51.543    1.00 26.94             C  
ATOM          159      N                  VAL         *       22      -0.017       90.749       50.116    1.00 27.28             N  
ATOM          160      CA                 VAL         *       22       1.226       90.002       50.306    1.00 27.81             C  
ATOM          161      C                  VAL         *       22       2.415       90.950       50.138    1.00 28.35             C  
ATOM          162      O                  VAL         *       22       2.625       91.572       49.074    1.00 28.71             O  
ATOM          163      CB                 VAL         *       22       1.307       88.748       49.396    1.00 27.41             C  
ATOM          164      CG1                VAL         *       22       1.605       89.037       47.935    1.00 27.29             C  
ATOM          165      CG2                VAL         *       22       2.397       87.828       49.904    1.00 27.38             C  
ATOM          166      N                  LEU         *       23       3.198       91.004       51.204    1.00 28.71             N  
ATOM          167      CA                 LEU         *       23       4.389       91.877       51.246    1.00 28.74             C  
ATOM          168      C                  LEU         *       23       3.956       93.130       50.478    1.00 29.32             C  
ATOM          169      O                  LEU         *       23       2.960       93.789       50.784    1.00 29.26             O  
ATOM          170      CB                 LEU         *       23       5.640       91.214       50.787    1.00 28.39             C  
ATOM          171      CG                 LEU         *       23       6.313       90.075       51.482    1.00 28.63             C  
ATOM          172      CD1                LEU         *       23       5.907       89.880       52.941    1.00 28.40             C  
ATOM          173      CD2                LEU         *       23       6.048       88.731       50.759    1.00 29.07             C  
ATOM          174      N                  SER         *       24       4.702       93.408       49.453    1.00 30.43             N  
ATOM          175      CA                 SER         *       24       4.474       94.584       48.604    1.00 31.20             C  
ATOM          176      C                  SER         *       24       3.114       94.569       47.923    1.00 31.38             C  
ATOM          177      O                  SER         *       24       2.185       95.352       48.282    1.00 31.46             O  
ATOM          178      CB                 SER         *       24       5.609       94.650       47.575    1.00 31.58             C  
ATOM          179      OG                 SER         *       24       6.459       93.502       47.726    1.00 32.01             O  
ATOM          180      N                  SER         *       25       3.045       93.646       46.944    1.00 30.81             N  
ATOM          181      CA                 SER         *       25       1.827       93.530       46.133    1.00 30.03             C  
ATOM          182      C                  SER         *       25       0.623       92.982       46.842    1.00 29.51             C  
ATOM          183      O                  SER         *       25       0.354       93.191       48.021    1.00 29.26             O  
ATOM          184      CB                 SER         *       25       2.119       92.823       44.818    1.00 30.24             C  
ATOM          185      OG                 SER         *       25       2.820       93.648       43.890    1.00 30.50             O  
ATOM          186      N                  HIS         *       26      -0.145       92.303       46.028    1.00 29.42             N  
ATOM          187      CA                 HIS         *       26      -1.399       91.591       46.189    1.00 28.89             C  
ATOM          188      C                  HIS         *       26      -1.356       90.340       45.281    1.00 28.45             C  
ATOM          189      O                  HIS         *       26      -0.596       90.214       44.315    1.00 28.36             O  
ATOM          190      CB                 HIS         *       26      -2.660       92.406       45.888    1.00 28.81             C  
ATOM          196      N                  ILE         *       27      -2.211       89.395       45.631    1.00 27.93             N  
ATOM          197      CA                 ILE         *       27      -2.292       88.094       44.958    1.00 26.68             C  
ATOM          198      C                  ILE         *       27      -3.686       87.539       44.996    1.00 26.05             C  
ATOM          199      O                  ILE         *       27      -4.581       88.089       45.667    1.00 25.87             O  
ATOM          200      CB                 ILE         *       27      -1.219       87.187       45.654    1.00 26.73             C  
ATOM          201      CG1                ILE         *       27       0.076       87.378       44.822    1.00 27.26             C  
ATOM          202      CG2                ILE         *       27      -1.587       85.733       45.892    1.00 26.85             C  
ATOM          203      CD1                ILE         *       27       1.190       86.328       45.164    1.00 28.13             C  
ATOM          204      N                  SER         *       28      -3.802       86.426       44.251    1.00 25.18             N  
ATOM          205      CA                 SER         *       28      -5.104       85.749       44.164    1.00 24.45             C  
ATOM          206      C                  SER         *       28      -5.041       84.495       45.028    1.00 24.03             C  
ATOM          207      O                  SER         *       28      -3.956       83.886       45.057    1.00 24.32             O  
ATOM          208      CB                 SER         *       28      -5.508       85.442       42.747    1.00 24.63             C  
ATOM          209      OG                 SER         *       28      -6.570       86.322       42.365    1.00 24.88             O  
ATOM          210      N                  ALA         *       29      -6.179       84.194       45.636    1.00 22.79             N  
ATOM          211      CA                 ALA         *       29      -6.236       83.002       46.497    1.00 21.74             C  
ATOM          212      C                  ALA         *       29      -7.595       82.345       46.301    1.00 21.16             C  
ATOM          213      O                  ALA         *       29      -8.578       83.059       46.410    1.00 21.50             O  
ATOM          214      CB                 ALA         *       29      -6.000       83.473       47.920    1.00 21.80             C  
ATOM          215      N                  PHE         *       30      -7.643       81.076       45.999    1.00 20.21             N  
ATOM          216      CA                 PHE         *       30      -8.916       80.351       45.785    1.00 19.62             C  
ATOM          217      C                  PHE         *       30      -8.958       79.399       46.969    1.00 18.95             C  
ATOM          218      O                  PHE         *       30      -8.099       78.466       46.955    1.00 19.71             O  
ATOM          219      CB                 PHE         *       30      -8.935       79.654       44.400    1.00 20.31             C  
ATOM          220      CG                 PHE         *       30      -8.852       80.647       43.252    1.00 19.91             C  
ATOM          221      CD1                PHE         *       30     -10.049       81.072       42.644    1.00 19.60             C  
ATOM          222      CD2                PHE         *       30      -7.615       81.157       42.854    1.00 19.43             C  
ATOM          223      CE1                PHE         *       30     -10.032       82.007       41.639    1.00 19.34             C  
ATOM          224      CE2                PHE         *       30      -7.551       82.101       41.843    1.00 19.19             C  
ATOM          225      CZ                 PHE         *       30      -8.772       82.511       41.254    1.00 19.50             C  
ATOM          226      N                  LEU         *       31      -9.845       79.621       47.899    1.00 17.14             N  
ATOM          227      CA                 LEU         *       31      -9.890       78.831       49.124    1.00 15.69             C  
ATOM          228      C                  LEU         *       31     -10.980       77.803       49.272    1.00 15.52             C  
ATOM          229      O                  LEU         *       31     -12.213       77.870       49.110    1.00 15.73             O  
ATOM          230      CB                 LEU         *       31      -9.837       79.919       50.221    1.00 14.96             C  
ATOM          231      CG                 LEU         *       31      -8.577       80.508       50.809    1.00 14.08             C  
ATOM          232      CD1                LEU         *       31      -7.300       80.372       50.048    1.00 13.65             C  
ATOM          233      CD2                LEU         *       31      -8.853       81.987       51.077    1.00 13.39             C  
ATOM          234      N                  GLY         *       32     -10.507       76.609       49.688    1.00 14.77             N  
ATOM          235      CA                 GLY         *       32     -11.360       75.497       49.923    1.00 14.21             C  
ATOM          236      C                  GLY         *       32     -12.246       75.035       48.803    1.00 13.80             C  
ATOM          237      O                  GLY         *       32     -13.502       74.971       48.988    1.00 13.71             O  
ATOM          238      N                  ILE         *       33     -11.591       74.669       47.725    1.00 13.32             N  
ATOM          239      CA                 ILE         *       33     -12.272       74.112       46.521    1.00 13.05             C  
ATOM          240      C                  ILE         *       33     -12.507       72.619       46.714    1.00 12.89             C  
ATOM          241      O                  ILE         *       33     -11.530       71.839       46.924    1.00 13.18             O  
ATOM          242      CB                 ILE         *       33     -11.310       74.374       45.285    1.00 12.64             C  
ATOM          243      CG1                ILE         *       33     -11.195       75.880       45.032    1.00 12.44             C  
ATOM          244      CG2                ILE         *       33     -11.772       73.587       44.051    1.00 12.66             C  
ATOM          245      CD1                ILE         *       33     -10.060       76.211       44.035    1.00 12.60             C  
ATOM          246      N                  PRO         *       34     -13.721       72.152       46.643    1.00 12.83             N  
ATOM          247      CA                 PRO         *       34     -13.992       70.700       46.807    1.00 13.31             C  
ATOM          248      C                  PRO         *       34     -13.229       69.903       45.771    1.00 14.46             C  
ATOM          249      O                  PRO         *       34     -13.023       70.452       44.631    1.00 15.57             O  
ATOM          250      CB                 PRO         *       34     -15.490       70.593       46.613    1.00 12.72             C  
ATOM          251      CG                 PRO         *       34     -15.930       71.841       45.916    1.00 12.46             C  
ATOM          252      CD                 PRO         *       34     -14.933       72.918       46.381    1.00 12.76             C  
ATOM          253      N                  PHE         *       35     -12.827       68.682       46.009    1.00 14.79             N  
ATOM          254      CA                 PHE         *       35     -12.106       67.900       44.993    1.00 15.27             C  
ATOM          255      C                  PHE         *       35     -12.562       66.457       45.047    1.00 16.32             C  
ATOM          256      O                  PHE         *       35     -12.165       65.595       44.218    1.00 17.02             O  
ATOM          257      CB                 PHE         *       35     -10.640       68.000       45.227    1.00 15.83             C  
ATOM          258      CG                 PHE         *       35     -10.017       67.372       46.413    1.00 16.67             C  
ATOM          259      CD1                PHE         *       35      -9.907       65.987       46.528    1.00 16.80             C  
ATOM          260      CD2                PHE         *       35      -9.470       68.185       47.423    1.00 17.31             C  
ATOM          261      CE1                PHE         *       35      -9.283       65.392       47.600    1.00 17.02             C  
ATOM          262      CE2                PHE         *       35      -8.836       67.626       48.549    1.00 17.65             C  
ATOM          263      CZ                 PHE         *       35      -8.746       66.209       48.609    1.00 17.73             C  
ATOM          264      N                  ALA         *       36     -13.370       66.206       46.059    1.00 16.48             N  
ATOM          265      CA                 ALA         *       36     -13.921       64.878       46.390    1.00 16.29             C  
ATOM          266      C                  ALA         *       36     -15.261       65.057       47.032    1.00 16.72             C  
ATOM          267      O                  ALA         *       36     -15.633       66.175       47.411    1.00 17.04             O  
ATOM          268      CB                 ALA         *       36     -12.871       64.216       47.262    1.00 15.76             C  
ATOM          269      N                  GLU         *       37     -16.081       64.075       47.180    1.00 17.96             N  
ATOM          270      CA                 GLU         *       37     -17.419       64.360       47.831    1.00 19.55             C  
ATOM          271      C                  GLU         *       37     -17.231       64.193       49.295    1.00 20.25             C  
ATOM          272      O                  GLU         *       37     -16.326       63.391       49.646    1.00 21.25             O  
ATOM          273      CB                 GLU         *       37     -18.344       63.379       47.137    1.00 20.11             C  
ATOM          274      CG                 GLU         *       37     -18.774       64.038       45.779    1.00 21.60             C  
ATOM          275      CD                 GLU         *       37     -20.237       64.408       45.804    1.00 22.29             C  
ATOM          276      OE1                GLU         *       37     -21.055       63.495       45.969    1.00 22.52             O  
ATOM          277      OE2                GLU         *       37     -20.415       65.643       45.685    1.00 22.76             O  
ATOM          278      N                  PRO         *       38     -17.940       64.889       50.152    1.00 20.40             N  
ATOM          279      CA                 PRO         *       38     -17.799       64.797       51.600    1.00 20.43             C  
ATOM          280      C                  PRO         *       38     -17.835       63.334       52.010    1.00 20.87             C  
ATOM          281      O                  PRO         *       38     -18.833       62.696       51.664    1.00 21.61             O  
ATOM          282      CB                 PRO         *       38     -18.992       65.554       52.127    1.00 20.32             C  
ATOM          283      CG                 PRO         *       38     -19.190       66.646       51.094    1.00 20.37             C  
ATOM          284      CD                 PRO         *       38     -18.986       65.867       49.793    1.00 20.74             C  
ATOM          285      N                  PRO         *       39     -16.783       62.882       52.695    1.00 20.47             N  
ATOM          286      CA                 PRO         *       39     -16.689       61.520       53.153    1.00 20.40             C  
ATOM          287      C                  PRO         *       39     -17.482       61.322       54.428    1.00 20.63             C  
ATOM          288      O                  PRO         *       39     -17.075       60.561       55.339    1.00 20.93             O  
ATOM          289      CB                 PRO         *       39     -15.185       61.303       53.308    1.00 20.12             C  
ATOM          290      CG                 PRO         *       39     -14.737       62.638       53.779    1.00 20.26             C  
ATOM          291      CD                 PRO         *       39     -15.598       63.648       53.074    1.00 20.16             C  
ATOM          292      N                  VAL         *       40     -18.638       61.951       54.479    1.00 20.74             N  
ATOM          293      CA                 VAL         *       40     -19.509       61.804       55.664    1.00 21.13             C  
ATOM          294      C                  VAL         *       40     -20.376       60.559       55.503    1.00 21.89             C  
ATOM          295      O                  VAL         *       40     -20.157       59.713       54.650    1.00 22.06             O  
ATOM          296      CB                 VAL         *       40     -20.322       63.096       55.831    1.00 20.47             C  
ATOM          297      CG1                VAL         *       40     -19.439       64.326       55.944    1.00 19.97             C  
ATOM          298      CG2                VAL         *       40     -21.301       63.087       54.694    1.00 20.11             C  
ATOM          299      N                  GLY         *       41     -21.351       60.448       56.359    1.00 23.07             N  
ATOM          300      CA                 GLY         *       41     -22.337       59.384       56.468    1.00 24.05             C  
ATOM          301      C                  GLY         *       41     -21.770       58.009       56.242    1.00 24.86             C  
ATOM          302      O                  GLY         *       41     -20.687       57.687       56.740    1.00 24.78             O  
ATOM          303      N                  ASN         *       42     -22.519       57.235       55.470    1.00 26.08             N  
ATOM          304      CA                 ASN         *       42     -22.156       55.834       55.142    1.00 27.08             C  
ATOM          305      C                  ASN         *       42     -20.820       55.732       54.417    1.00 27.67             C  
ATOM          306      O                  ASN         *       42     -20.234       54.643       54.235    1.00 27.65             O  
ATOM          307      CB                 ASN         *       42     -23.315       55.158       54.412    1.00 27.03             C  
ATOM          311      N                  MET         *       43     -20.326       56.877       54.027    1.00 28.53             N  
ATOM          312      CA                 MET         *       43     -19.067       57.043       53.321    1.00 29.22             C  
ATOM          313      C                  MET         *       43     -17.834       57.134       54.190    1.00 28.79             C  
ATOM          314      O                  MET         *       43     -16.750       57.377       53.617    1.00 28.95             O  
ATOM          315      CB                 MET         *       43     -19.209       58.314       52.442    1.00 30.34             C  
ATOM          316      CG                 MET         *       43     -20.244       57.902       51.368    1.00 31.63             C  
ATOM          317      SD                 MET         *       43     -19.416       58.505       49.825    1.00 33.10             S  
ATOM          318      CE                 MET         *       43     -19.711       60.289       50.112    1.00 32.89             C  
ATOM          319      N                  ARG         *       44     -17.952       56.958       55.481    1.00 28.29             N  
ATOM          320      CA                 ARG         *       44     -16.805       57.028       56.381    1.00 27.85             C  
ATOM          321      C                  ARG         *       44     -15.905       55.815       56.123    1.00 27.62             C  
ATOM          322      O                  ARG         *       44     -16.479       54.725       55.999    1.00 27.25             O  
ATOM          323      CB                 ARG         *       44     -17.208       57.037       57.871    1.00 27.85             C  
ATOM          324      CG                 ARG         *       44     -16.039       57.582       58.727    1.00 27.61             C  
ATOM          325      CD                 ARG         *       44     -16.250       57.461       60.198    1.00 26.87             C  
ATOM          326      NE                 ARG         *       44     -17.035       58.590       60.662    1.00 26.43             N  
ATOM          327      CZ                 ARG         *       44     -17.820       58.543       61.737    1.00 26.34             C  
ATOM          328      NH1                ARG         *       44     -17.983       57.423       62.445    1.00 26.20             N  
ATOM          329      NH2                ARG         *       44     -18.403       59.668       62.134    1.00 25.94             N  
ATOM          330      N                  PHE         *       45     -14.600       56.030       56.097    1.00 27.27             N  
ATOM          331      CA                 PHE         *       45     -13.641       54.959       55.880    1.00 27.62             C  
ATOM          332      C                  PHE         *       45     -13.561       54.535       54.407    1.00 27.87             C  
ATOM          333      O                  PHE         *       45     -12.580       53.862       54.017    1.00 27.46             O  
ATOM          334      CB                 PHE         *       45     -13.897       53.734       56.793    1.00 27.81             C  
ATOM          335      CG                 PHE         *       45     -14.213       54.042       58.226    1.00 27.99             C  
ATOM          336      CD1                PHE         *       45     -13.368       54.827       59.014    1.00 27.85             C  
ATOM          337      CD2                PHE         *       45     -15.403       53.548       58.813    1.00 27.97             C  
ATOM          338      CE1                PHE         *       45     -13.684       55.134       60.330    1.00 27.38             C  
ATOM          339      CE2                PHE         *       45     -15.739       53.851       60.125    1.00 27.22             C  
ATOM          340      CZ                 PHE         *       45     -14.859       54.649       60.861    1.00 27.11             C  
ATOM          341      N                  ARG         *       46     -14.550       54.916       53.624    1.00 28.23             N  
ATOM          342      CA                 ARG         *       46     -14.608       54.575       52.203    1.00 28.96             C  
ATOM          343      C                  ARG         *       46     -13.710       55.498       51.370    1.00 28.30             C  
ATOM          344      O                  ARG         *       46     -13.542       56.697       51.652    1.00 28.39             O  
ATOM          345      CB                 ARG         *       46     -16.013       54.530       51.567    1.00 30.40             C  
ATOM          346      CG                 ARG         *       46     -16.745       53.190       51.825    1.00 32.09             C  
ATOM          347      CD                 ARG         *       46     -17.389       52.695       50.584    1.00 33.97             C  
ATOM          348      NE                 ARG         *       46     -16.391       52.260       49.562    1.00 35.66             N  
ATOM          349      CZ                 ARG         *       46     -16.460       52.746       48.294    1.00 36.55             C  
ATOM          350      NH1                ARG         *       46     -17.374       53.645       47.876    1.00 36.65             N  
ATOM          351      NH2                ARG         *       46     -15.577       52.294       47.379    1.00 36.69             N  
ATOM          352      N                  ARG         *       47     -13.150       54.850       50.359    1.00 27.08             N  
ATOM          353      CA                 ARG         *       47     -12.231       55.480       49.388    1.00 25.83             C  
ATOM          354      C                  ARG         *       47     -12.986       56.669       48.852    1.00 25.34             C  
ATOM          355      O                  ARG         *       47     -14.225       56.504       48.780    1.00 25.84             O  
ATOM          356      CB                 ARG         *       47     -11.987       54.450       48.316    1.00 25.85             C  
ATOM          357      CG                 ARG         *       47     -10.982       54.710       47.240    1.00 26.21             C  
ATOM          363      N                  PRO         *       48     -12.332       57.750       48.506    1.00 24.74             N  
ATOM          364      CA                 PRO         *       48     -13.003       58.930       47.985    1.00 24.62             C  
ATOM          365      C                  PRO         *       48     -13.594       58.813       46.589    1.00 24.78             C  
ATOM          366      O                  PRO         *       48     -13.119       58.124       45.672    1.00 24.97             O  
ATOM          367      CB                 PRO         *       48     -11.975       60.049       48.068    1.00 24.08             C  
ATOM          368      CG                 PRO         *       48     -10.666       59.365       48.215    1.00 24.29             C  
ATOM          369      CD                 PRO         *       48     -10.881       57.936       48.617    1.00 24.51             C  
ATOM          370      N                  GLU         *       49     -14.682       59.543       46.430    1.00 24.92             N  
ATOM          371      CA                 GLU         *       49     -15.448       59.677       45.186    1.00 25.26             C  
ATOM          372      C                  GLU         *       49     -15.081       61.089       44.693    1.00 25.46             C  
ATOM          373      O                  GLU         *       49     -14.825       61.949       45.556    1.00 26.21             O  
ATOM          374      CB                 GLU         *       49     -16.940       59.575       45.303    1.00 25.19             C  
ATOM          375      CG                 GLU         *       49     -17.648       58.215       45.497    1.00 25.23             C  
ATOM          379      N                  PRO         *       50     -15.022       61.280       43.401    1.00 25.15             N  
ATOM          380      CA                 PRO         *       50     -14.676       62.584       42.821    1.00 24.77             C  
ATOM          381      C                  PRO         *       50     -15.875       63.492       42.994    1.00 24.96             C  
ATOM          382      O                  PRO         *       50     -17.007       62.997       42.902    1.00 25.16             O  
ATOM          383      CB                 PRO         *       50     -14.364       62.296       41.407    1.00 24.67             C  
ATOM          384      CG                 PRO         *       50     -14.648       60.854       41.162    1.00 25.11             C  
ATOM          385      CD                 PRO         *       50     -15.319       60.272       42.377    1.00 25.06             C  
ATOM          386      N                  LYS         *       51     -15.637       64.756       43.205    1.00 25.14             N  
ATOM          387      CA                 LYS         *       51     -16.704       65.737       43.424    1.00 25.59             C  
ATOM          388      C                  LYS         *       51     -17.601       66.021       42.250    1.00 26.65             C  
ATOM          389      O                  LYS         *       51     -17.070       66.497       41.207    1.00 27.23             O  
ATOM          390      CB                 LYS         *       51     -16.018       67.085       43.783    1.00 24.60             C  
ATOM          391      CG                 LYS         *       51     -17.045       68.177       43.945    1.00 23.47             C  
ATOM          392      CD                 LYS         *       51     -17.982       67.865       45.060    1.00 23.10             C  
ATOM          393      CE                 LYS         *       51     -18.658       69.135       45.561    1.00 23.22             C  
ATOM          394      NZ                 LYS         *       51     -19.864       68.698       46.361    1.00 23.54             N  
ATOM          395      N                  LYS         *       52     -18.894       65.815       42.385    1.00 27.27             N  
ATOM          396      CA                 LYS         *       52     -19.848       66.117       41.273    1.00 27.41             C  
ATOM          397      C                  LYS         *       52     -19.683       67.552       40.839    1.00 27.71             C  
ATOM          398      O                  LYS         *       52     -19.505       68.430       41.691    1.00 27.63             O  
ATOM          399      CB                 LYS         *       52     -21.250       65.877       41.793    1.00 27.34             C  
ATOM          400      CG                 LYS         *       52     -21.421       64.486       42.389    1.00 27.06             C  
ATOM          401      CD                 LYS         *       52     -22.816       63.957       42.101    1.00 27.00             C  
ATOM          402      CE                 LYS         *       52     -23.037       62.596       42.794    1.00 26.70             C  
ATOM          403      NZ                 LYS         *       52     -23.601       62.905       44.146    1.00 26.72             N  
ATOM          404      N                  PRO         *       53     -19.730       67.799       39.536    1.00 28.44             N  
ATOM          405      CA                 PRO         *       53     -19.538       69.165       38.978    1.00 28.96             C  
ATOM          406      C                  PRO         *       53     -20.604       70.067       39.523    1.00 29.76             C  
ATOM          407      O                  PRO         *       53     -21.738       69.581       39.785    1.00 30.55             O  
ATOM          408      CB                 PRO         *       53     -19.589       68.995       37.483    1.00 28.58             C  
ATOM          409      CG                 PRO         *       53     -19.395       67.524       37.243    1.00 28.21             C  
ATOM          410      CD                 PRO         *       53     -19.956       66.841       38.461    1.00 28.30             C  
ATOM          411      N                  TRP         *       54     -20.268       71.319       39.728    1.00 30.37             N  
ATOM          412      CA                 TRP         *       54     -21.319       72.212       40.284    1.00 30.88             C  
ATOM          413      C                  TRP         *       54     -21.637       73.216       39.178    1.00 31.56             C  
ATOM          414      O                  TRP         *       54     -20.942       73.416       38.166    1.00 32.05             O  
ATOM          415      CB                 TRP         *       54     -20.936       72.872       41.630    1.00 30.24             C  
ATOM          416      CG                 TRP         *       54     -19.650       73.592       41.561    1.00 29.97             C  
ATOM          417      CD1                TRP         *       54     -19.429       74.901       41.195    1.00 30.14             C  
ATOM          418      CD2                TRP         *       54     -18.348       73.022       41.781    1.00 29.80             C  
ATOM          419      NE1                TRP         *       54     -18.070       75.180       41.189    1.00 29.89             N  
ATOM          420      CE2                TRP         *       54     -17.395       74.043       41.544    1.00 29.67             C  
ATOM          421      CE3                TRP         *       54     -17.937       71.753       42.172    1.00 29.67             C  
ATOM          422      CZ2                TRP         *       54     -16.042       73.849       41.706    1.00 29.64             C  
ATOM          423      CZ3                TRP         *       54     -16.571       71.541       42.292    1.00 29.89             C  
ATOM          424      CH2                TRP         *       54     -15.646       72.563       42.073    1.00 29.99             C  
ATOM          425      N                  SER         *       55     -22.772       73.816       39.434    1.00 31.93             N  
ATOM          426      CA                 SER         *       55     -23.328       74.888       38.627    1.00 31.99             C  
ATOM          427      C                  SER         *       55     -23.137       76.136       39.523    1.00 31.93             C  
ATOM          428      O                  SER         *       55     -22.920       75.991       40.781    1.00 32.86             O  
ATOM          429      CB                 SER         *       55     -24.807       74.679       38.377    1.00 32.13             C  
ATOM          430      OG                 SER         *       55     -25.169       75.773       37.516    1.00 33.25             O  
ATOM          431      N                  GLY         *       56     -23.254       77.297       38.945    1.00 30.72             N  
ATOM          432      CA                 GLY         *       56     -23.106       78.489       39.830    1.00 29.35             C  
ATOM          433      C                  GLY         *       56     -21.593       78.625       40.008    1.00 28.48             C  
ATOM          434      O                  GLY         *       56     -20.876       77.828       39.441    1.00 29.03             O  
ATOM          435      N                  VAL         *       57     -21.228       79.619       40.713    1.00 27.76             N  
ATOM          436      CA                 VAL         *       57     -19.872       79.970       41.044    1.00 27.31             C  
ATOM          437      C                  VAL         *       57     -19.609       79.447       42.466    1.00 27.26             C  
ATOM          438      O                  VAL         *       57     -20.380       79.759       43.384    1.00 27.25             O  
ATOM          439      CB                 VAL         *       57     -19.756       81.509       40.935    1.00 26.95             C  
ATOM          440      CG1                VAL         *       57     -18.661       82.011       41.869    1.00 27.15             C  
ATOM          441      CG2                VAL         *       57     -19.543       81.989       39.536    1.00 26.60             C  
ATOM          442      N                  TRP         *       58     -18.565       78.672       42.607    1.00 27.31             N  
ATOM          443      CA                 TRP         *       58     -18.163       78.139       43.912    1.00 27.27             C  
ATOM          444      C                  TRP         *       58     -17.475       79.326       44.615    1.00 27.61             C  
ATOM          445      O                  TRP         *       58     -16.483       79.791       43.980    1.00 28.11             O  
ATOM          446      CB                 TRP         *       58     -17.152       76.995       43.748    1.00 27.00             C  
ATOM          447      CG                 TRP         *       58     -16.832       76.512       45.138    1.00 26.72             C  
ATOM          448      CD1                TRP         *       58     -15.856       76.955       45.978    1.00 26.63             C  
ATOM          449      CD2                TRP         *       58     -17.608       75.548       45.860    1.00 26.29             C  
ATOM          450      NE1                TRP         *       58     -15.964       76.263       47.181    1.00 26.44             N  
ATOM          451      CE2                TRP         *       58     -17.015       75.417       47.119    1.00 26.21             C  
ATOM          452      CE3                TRP         *       58     -18.712       74.792       45.536    1.00 26.18             C  
ATOM          453      CZ2                TRP         *       58     -17.491       74.539       48.070    1.00 26.54             C  
ATOM          454      CZ3                TRP         *       58     -19.178       73.918       46.475    1.00 26.44             C  
ATOM          455      CH2                TRP         *       58     -18.600       73.791       47.730    1.00 26.58             C  
ATOM          456      N                  ASN         *       59     -17.942       79.801       45.749    1.00 27.56             N  
ATOM          457      CA                 ASN         *       59     -17.229       80.969       46.349    1.00 27.86             C  
ATOM          458      C                  ASN         *       59     -15.946       80.462       46.971    1.00 27.16             C  
ATOM          459      O                  ASN         *       59     -16.179       79.590       47.829    1.00 27.88             O  
ATOM          460      CB                 ASN         *       59     -18.149       81.668       47.355    1.00 29.07             C  
ATOM          461      CG                 ASN         *       59     -17.459       82.917       47.917    1.00 30.26             C  
ATOM          462      OD1                ASN         *       59     -17.776       83.411       49.008    1.00 30.69             O  
ATOM          463      ND2                ASN         *       59     -16.475       83.449       47.141    1.00 30.68             N  
ATOM          464      N                  ALA         *       60     -14.755       80.887       46.686    1.00 25.90             N  
ATOM          465      CA                 ALA         *       60     -13.553       80.299       47.319    1.00 24.94             C  
ATOM          466      C                  ALA         *       60     -12.693       81.331       47.991    1.00 24.76             C  
ATOM          467      O                  ALA         *       60     -11.486       81.471       47.686    1.00 24.73             O  
ATOM          468      CB                 ALA         *       60     -12.784       79.621       46.176    1.00 24.71             C  
ATOM          469      N                  SER         *       61     -13.269       82.067       48.920    1.00 24.61             N  
ATOM          470      CA                 SER         *       61     -12.537       83.192       49.575    1.00 24.48             C  
ATOM          471      C                  SER         *       61     -12.295       83.015       51.051    1.00 24.72             C  
ATOM          472      O                  SER         *       61     -11.659       83.882       51.722    1.00 25.20             O  
ATOM          473      CB                 SER         *       61     -13.417       84.422       49.276    1.00 24.16             C  
ATOM          474      OG                 SER         *       61     -14.734       83.991       49.775    1.00 23.97             O  
ATOM          475      N                  THR         *       62     -12.772       81.885       51.551    1.00 23.74             N  
ATOM          476      CA                 THR         *       62     -12.621       81.482       52.950    1.00 22.65             C  
ATOM          477      C                  THR         *       62     -12.144       80.044       53.031    1.00 21.52             C  
ATOM          478      O                  THR         *       62     -12.679       79.225       52.292    1.00 21.51             O  
ATOM          479      CB                 THR         *       62     -14.066       81.669       53.564    1.00 23.05             C  
ATOM          480      OG1                THR         *       62     -14.907       80.966       52.601    1.00 23.48             O  
ATOM          481      CG2                THR         *       62     -14.415       83.157       53.667    1.00 23.48             C  
ATOM          482      N                  TYR         *       63     -11.208       79.724       53.883    1.00 20.30             N  
ATOM          483      CA                 TYR         *       63     -10.612       78.437       54.155    1.00 18.96             C  
ATOM          484      C                  TYR         *       63     -11.624       77.342       54.513    1.00 18.07             C  
ATOM          485      O                  TYR         *       63     -12.596       77.592       55.185    1.00 17.83             O  
ATOM          486      CB                 TYR         *       63      -9.659       78.491       55.339    1.00 18.69             C  
ATOM          487      CG                 TYR         *       63      -8.283       78.996       55.076    1.00 19.12             C  
ATOM          488      CD1                TYR         *       63      -7.801       80.150       55.685    1.00 19.25             C  
ATOM          489      CD2                TYR         *       63      -7.414       78.326       54.235    1.00 19.42             C  
ATOM          490      CE1                TYR         *       63      -6.513       80.607       55.477    1.00 19.46             C  
ATOM          491      CE2                TYR         *       63      -6.102       78.775       54.019    1.00 19.59             C  
ATOM          492      CZ                 TYR         *       63      -5.657       79.925       54.631    1.00 19.36             C  
ATOM          493      OH                 TYR         *       63      -4.374       80.338       54.418    1.00 19.12             O  
ATOM          494      N                  PRO         *       64     -11.314       76.134       54.074    1.00 17.52             N  
ATOM          495      CA                 PRO         *       64     -12.178       74.992       54.368    1.00 17.17             C  
ATOM          496      C                  PRO         *       64     -12.041       74.554       55.819    1.00 17.01             C  
ATOM          497      O                  PRO         *       64     -11.129       74.893       56.615    1.00 16.98             O  
ATOM          498      CB                 PRO         *       64     -11.707       73.956       53.332    1.00 17.01             C  
ATOM          499      CG                 PRO         *       64     -10.233       74.262       53.153    1.00 17.14             C  
ATOM          500      CD                 PRO         *       64     -10.107       75.771       53.284    1.00 17.24             C  
ATOM          501      N                  ASN         *       65     -12.981       73.726       56.274    1.00 16.90             N  
ATOM          502      CA                 ASN         *       65     -12.906       73.194       57.630    1.00 16.59             C  
ATOM          503      C                  ASN         *       65     -11.641       72.280       57.593    1.00 16.53             C  
ATOM          504      O                  ASN         *       65     -11.272       71.912       56.479    1.00 16.60             O  
ATOM          505      CB                 ASN         *       65     -14.003       72.242       57.992    1.00 17.06             C  
ATOM          506      CG                 ASN         *       65     -15.356       72.894       58.160    1.00 17.78             C  
ATOM          507      OD1                ASN         *       65     -16.314       72.123       57.869    1.00 18.42             O  
ATOM          508      ND2                ASN         *       65     -15.319       74.160       58.571    1.00 17.45             N  
ATOM          509      N                  ASN         *       66     -11.217       71.991       58.791    1.00 16.22             N  
ATOM          510      CA                 ASN         *       66     -10.094       71.055       58.999    1.00 16.19             C  
ATOM          511      C                  ASN         *       66     -10.780       69.671       59.211    1.00 16.10             C  
ATOM          512      O                  ASN         *       66     -11.968       69.602       59.663    1.00 16.11             O  
ATOM          513      CB                 ASN         *       66      -9.222       71.493       60.158    1.00 16.27             C  
ATOM          514      CG                 ASN         *       66      -8.628       72.856       59.915    1.00 16.62             C  
ATOM          515      OD1                ASN         *       66      -8.419       73.314       58.788    1.00 17.25             O  
ATOM          516      ND2                ASN         *       66      -8.362       73.611       60.964    1.00 17.01             N  
ATOM          517      N                  CYS         *       67     -10.069       68.637       58.867    1.00 15.53             N  
ATOM          518      CA                 CYS         *       67     -10.616       67.282       59.051    1.00 15.55             C  
ATOM          519      C                  CYS         *       67     -10.664       67.021       60.550    1.00 15.97             C  
ATOM          520      O                  CYS         *       67      -9.905       67.701       61.264    1.00 16.40             O  
ATOM          521      CB                 CYS         *       67      -9.717       66.277       58.341    1.00 15.23             C  
ATOM          522      SG                 CYS         *       67      -9.745       66.286       56.559    1.00 15.01             S  
ATOM          523      N                  GLN         *       68     -11.471       66.084       61.002    1.00 16.67             N  
ATOM          524      CA                 GLN         *       68     -11.556       65.702       62.415    1.00 17.21             C  
ATOM          525      C                  GLN         *       68     -10.179       65.237       62.877    1.00 17.81             C  
ATOM          526      O                  GLN         *       68      -9.550       64.473       62.106    1.00 18.37             O  
ATOM          527      CB                 GLN         *       68     -12.518       64.526       62.597    1.00 16.90             C  
ATOM          528      CG                 GLN         *       68     -13.921       64.966       62.330    1.00 17.80             C  
ATOM          529      CD                 GLN         *       68     -14.495       65.851       63.424    1.00 18.19             C  
ATOM          530      OE1                GLN         *       68     -13.734       66.420       64.227    1.00 18.68             O  
ATOM          531      NE2                GLN         *       68     -15.817       65.934       63.419    1.00 17.64             N  
ATOM          532      N                  GLN         *       69      -9.717       65.601       64.050    1.00 18.31             N  
ATOM          533      CA                 GLN         *       69      -8.382       65.108       64.484    1.00 18.71             C  
ATOM          534      C                  GLN         *       69      -8.092       65.496       65.921    1.00 19.41             C  
ATOM          535      O                  GLN         *       69      -8.758       66.374       66.492    1.00 20.31             O  
ATOM          536      CB                 GLN         *       69      -7.262       65.728       63.632    1.00 18.05             C  
ATOM          537      CG                 GLN         *       69      -7.384       67.238       63.727    1.00 17.71             C  
ATOM          538      CD                 GLN         *       69      -6.562       67.948       62.667    1.00 17.32             C  
ATOM          539      OE1                GLN         *       69      -5.431       68.339       63.020    1.00 17.17             O  
ATOM          540      NE2                GLN         *       69      -7.174       68.044       61.506    1.00 16.50             N  
ATOM          541      N                  TYR         *       70      -7.064       64.845       66.416    1.00 19.72             N  
ATOM          542      CA                 TYR         *       70      -6.517       65.042       67.751    1.00 19.44             C  
ATOM          543      C                  TYR         *       70      -6.041       66.482       67.944    1.00 18.64             C  
ATOM          544      O                  TYR         *       70      -5.188       66.942       67.182    1.00 18.51             O  
ATOM          545      CB                 TYR         *       70      -5.270       64.127       67.892    1.00 20.44             C  
ATOM          546      CG                 TYR         *       70      -4.788       64.211       69.321    1.00 21.93             C  
ATOM          547      CD1                TYR         *       70      -5.361       63.426       70.327    1.00 22.45             C  
ATOM          548      CD2                TYR         *       70      -3.767       65.086       69.665    1.00 22.78             C  
ATOM          549      CE1                TYR         *       70      -4.945       63.509       71.641    1.00 22.91             C  
ATOM          550      CE2                TYR         *       70      -3.342       65.186       71.001    1.00 23.34             C  
ATOM          551      CZ                 TYR         *       70      -3.938       64.410       71.973    1.00 23.28             C  
ATOM          552      OH                 TYR         *       70      -3.469       64.537       73.246    1.00 23.43             O  
ATOM          553      N                  VAL         *       71      -6.539       67.178       68.930    1.00 18.04             N  
ATOM          554      CA                 VAL         *       71      -6.111       68.572       69.221    1.00 17.59             C  
ATOM          555      C                  VAL         *       71      -5.155       68.589       70.410    1.00 17.79             C  
ATOM          556      O                  VAL         *       71      -5.596       68.143       71.484    1.00 18.19             O  
ATOM          557      CB                 VAL         *       71      -7.394       69.395       69.443    1.00 16.88             C  
ATOM          558      CG1                VAL         *       71      -7.078       70.835       69.634    1.00 16.37             C  
ATOM          559      CG2                VAL         *       71      -8.366       69.079       68.325    1.00 16.69             C  
ATOM          560      N                  ASP         *       72      -3.935       69.049       70.262    1.00 17.87             N  
ATOM          561      CA                 ASP         *       72      -2.885       69.108       71.255    1.00 17.94             C  
ATOM          562      C                  ASP         *       72      -3.120       70.125       72.352    1.00 18.41             C  
ATOM          563      O                  ASP         *       72      -2.759       71.281       72.189    1.00 18.38             O  
ATOM          564      CB                 ASP         *       72      -1.498       69.311       70.639    1.00 17.95             C  
ATOM          565      CG                 ASP         *       72      -0.372       69.559       71.629    1.00 17.75             C  
ATOM          566      OD1                ASP         *       72      -0.099       70.637       72.127    1.00 17.75             O  
ATOM          567      OD2                ASP         *       72       0.349       68.604       71.939    1.00 17.84             O  
ATOM          568      N                  GLU         *       73      -3.661       69.631       73.478    1.00 19.26             N  
ATOM          569      CA                 GLU         *       73      -3.954       70.480       74.645    1.00 18.92             C  
ATOM          570      C                  GLU         *       73      -2.853       70.646       75.674    1.00 18.74             C  
ATOM          571      O                  GLU         *       73      -3.035       71.473       76.571    1.00 18.52             O  
ATOM          572      CB                 GLU         *       73      -5.218       70.072       75.345    1.00 18.67             C  
ATOM          573      CG                 GLU         *       73      -6.425       70.770       74.698    1.00 18.59             C  
ATOM          574      CD                 GLU         *       73      -7.673       70.001       74.936    1.00 18.87             C  
ATOM          575      OE1                GLU         *       73      -7.668       68.816       75.226    1.00 19.69             O  
ATOM          576      OE2                GLU         *       73      -8.672       70.678       74.785    1.00 19.02             O  
ATOM          577      N                  GLN         *       74      -1.740       69.972       75.499    1.00 18.60             N  
ATOM          578      CA                 GLN         *       74      -0.582       70.037       76.335    1.00 18.48             C  
ATOM          579      C                  GLN         *       74      -0.126       71.400       76.780    1.00 17.87             C  
ATOM          580      O                  GLN         *       74       0.120       71.528       77.994    1.00 18.49             O  
ATOM          581      CB                 GLN         *       74       0.638       69.321       75.686    1.00 19.40             C  
ATOM          582      CG                 GLN         *       74       0.712       67.935       76.312    1.00 20.69             C  
ATOM          583      CD                 GLN         *       74       1.525       67.869       77.560    1.00 21.75             C  
ATOM          584      OE1                GLN         *       74       1.970       66.766       77.953    1.00 23.06             O  
ATOM          585      NE2                GLN         *       74       1.775       68.962       78.274    1.00 22.18             N  
ATOM          586      N                  PHE         *       75       0.026       72.375       75.956    1.00 17.15             N  
ATOM          587      CA                 PHE         *       75       0.498       73.742       76.367    1.00 15.89             C  
ATOM          588      C                  PHE         *       75      -0.521       74.778       75.991    1.00 15.08             C  
ATOM          589      O                  PHE         *       75      -0.324       75.694       75.174    1.00 15.49             O  
ATOM          590      CB                 PHE         *       75       1.905       73.871       75.777    1.00 15.81             C  
ATOM          591      CG                 PHE         *       75       2.836       72.738       76.154    1.00 15.65             C  
ATOM          592      CD1                PHE         *       75       3.161       71.764       75.239    1.00 15.78             C  
ATOM          593      CD2                PHE         *       75       3.402       72.672       77.423    1.00 15.87             C  
ATOM          594      CE1                PHE         *       75       4.040       70.730       75.520    1.00 16.00             C  
ATOM          595      CE2                PHE         *       75       4.264       71.628       77.790    1.00 15.99             C  
ATOM          596      CZ                 PHE         *       75       4.586       70.647       76.817    1.00 16.06             C  
ATOM          597      N                  PRO         *       76      -1.708       74.662       76.598    1.00 14.25             N  
ATOM          598      CA                 PRO         *       76      -2.834       75.592       76.307    1.00 13.00             C  
ATOM          599      C                  PRO         *       76      -2.332       76.989       76.220    1.00 12.28             C  
ATOM          600      O                  PRO         *       76      -1.701       77.405       77.229    1.00 13.01             O  
ATOM          601      CB                 PRO         *       76      -3.829       75.341       77.406    1.00 12.52             C  
ATOM          602      CG                 PRO         *       76      -3.587       73.918       77.789    1.00 13.48             C  
ATOM          603      CD                 PRO         *       76      -2.083       73.640       77.597    1.00 13.71             C  
ATOM          604      N                  GLY         *       77      -2.551       77.680       75.143    1.00 11.44             N  
ATOM          605      CA                 GLY         *       77      -2.119       79.063       74.889    1.00  9.84             C  
ATOM          606      C                  GLY         *       77      -0.738       79.120       74.282    1.00  8.73             C  
ATOM          607      O                  GLY         *       77      -0.325       80.034       73.547    1.00  9.05             O  
ATOM          608      N                  PHE         *       78       0.096       78.135       74.547    1.00  7.52             N  
ATOM          609      CA                 PHE         *       78       1.458       78.154       73.949    1.00  6.62             C  
ATOM          610      C                  PHE         *       78       1.365       78.100       72.429    1.00  7.66             C  
ATOM          611      O                  PHE         *       78       0.841       77.052       71.888    1.00  8.04             O  
ATOM          612      CB                 PHE         *       78       2.168       76.929       74.448    1.00  4.95             C  
ATOM          613      CG                 PHE         *       78       3.604       76.952       74.184    1.00  3.89             C  
ATOM          614      CD1                PHE         *       78       4.308       78.160       74.367    1.00  3.37             C  
ATOM          615      CD2                PHE         *       78       4.262       75.790       73.817    1.00  3.58             C  
ATOM          616      CE1                PHE         *       78       5.687       78.201       74.139    1.00  2.90             C  
ATOM          617      CE2                PHE         *       78       5.670       75.829       73.631    1.00  3.29             C  
ATOM          618      CZ                 PHE         *       78       6.350       77.038       73.804    1.00  2.80             C  
ATOM          619      N                  SER         *       79       1.824       79.108       71.730    1.00  8.08             N  
ATOM          620      CA                 SER         *       79       1.766       79.070       70.263    1.00  8.98             C  
ATOM          621      C                  SER         *       79       2.670       77.933       69.776    1.00  9.37             C  
ATOM          622      O                  SER         *       79       2.208       77.289       68.818    1.00 10.14             O  
ATOM          623      CB                 SER         *       79       2.256       80.364       69.586    1.00  8.90             C  
ATOM          624      OG                 SER         *       79       3.502       80.527       70.290    1.00 10.54             O  
ATOM          625      N                  GLY         *       80       3.836       77.722       70.297    1.00  9.51             N  
ATOM          626      CA                 GLY         *       80       4.707       76.633       69.830    1.00 10.51             C  
ATOM          627      C                  GLY         *       80       3.942       75.337       69.570    1.00 11.42             C  
ATOM          628      O                  GLY         *       80       4.327       74.531       68.673    1.00 11.58             O  
ATOM          629      N                  SER         *       81       2.885       75.069       70.301    1.00 11.89             N  
ATOM          630      CA                 SER         *       81       2.065       73.877       70.189    1.00 12.94             C  
ATOM          631      C                  SER         *       81       0.737       74.140       69.487    1.00 14.14             C  
ATOM          632      O                  SER         *       81       0.078       73.293       68.848    1.00 14.14             O  
ATOM          633      CB                 SER         *       81       1.834       73.258       71.601    1.00 12.30             C  
ATOM          634      OG                 SER         *       81       0.714       73.962       72.207    1.00 11.53             O  
ATOM          635      N                  GLU         *       82       0.228       75.346       69.649    1.00 15.91             N  
ATOM          636      CA                 GLU         *       82      -1.071       75.672       69.017    1.00 17.40             C  
ATOM          637      C                  GLU         *       82      -0.881       75.920       67.537    1.00 16.68             C  
ATOM          638      O                  GLU         *       82      -1.771       75.613       66.684    1.00 16.53             O  
ATOM          639      CB                 GLU         *       82      -1.790       76.768       69.756    1.00 19.34             C  
ATOM          640      CG                 GLU         *       82      -2.774       76.154       70.818    1.00 22.47             C  
ATOM          641      CD                 GLU         *       82      -2.632       76.920       72.100    1.00 25.22             C  
ATOM          642      OE1                GLU         *       82      -3.511       77.082       72.943    1.00 26.95             O  
ATOM          643      OE2                GLU         *       82      -1.476       77.453       72.287    1.00 26.41             O  
ATOM          644      N                  MET         *       83       0.296       76.448       67.207    1.00 15.52             N  
ATOM          645      CA                 MET         *       83       0.600       76.736       65.816    1.00 14.71             C  
ATOM          646      C                  MET         *       83       0.305       75.535       64.895    1.00 14.77             C  
ATOM          647      O                  MET         *       83       0.174       75.817       63.691    1.00 15.00             O  
ATOM          648      CB                 MET         *       83       2.004       77.178       65.555    1.00 13.78             C  
ATOM          649      CG                 MET         *       83       2.892       75.935       65.725    1.00 13.20             C  
ATOM          650      SD                 MET         *       83       4.499       76.784       65.657    1.00 12.68             S  
ATOM          651      CE                 MET         *       83       4.713       76.714       63.847    1.00 12.66             C  
ATOM          652      N                  TRP         *       84       0.241       74.340       65.407    1.00 14.71             N  
ATOM          653      CA                 TRP         *       84      -0.045       73.134       64.642    1.00 14.05             C  
ATOM          654      C                  TRP         *       84      -1.457       72.613       64.828    1.00 14.18             C  
ATOM          655      O                  TRP         *       84      -1.701       71.556       64.145    1.00 14.38             O  
ATOM          656      CB                 TRP         *       84       0.940       72.030       64.998    1.00 14.17             C  
ATOM          657      CG                 TRP         *       84       2.368       72.427       65.063    1.00 14.92             C  
ATOM          658      CD1                TRP         *       84       3.159       72.622       66.177    1.00 15.09             C  
ATOM          659      CD2                TRP         *       84       3.231       72.698       63.947    1.00 14.93             C  
ATOM          660      NE1                TRP         *       84       4.438       72.984       65.824    1.00 14.78             N  
ATOM          661      CE2                TRP         *       84       4.495       73.044       64.471    1.00 14.95             C  
ATOM          662      CE3                TRP         *       84       3.013       72.711       62.578    1.00 15.01             C  
ATOM          663      CZ2                TRP         *       84       5.573       73.362       63.646    1.00 15.30             C  
ATOM          664      CZ3                TRP         *       84       4.068       73.051       61.771    1.00 15.30             C  
ATOM          665      CH2                TRP         *       84       5.331       73.359       62.279    1.00 15.43             C  
ATOM          666      N                  ASN         *       85      -2.331       73.214       65.624    1.00 13.94             N  
ATOM          667      CA                 ASN         *       85      -3.682       72.625       65.806    1.00 13.81             C  
ATOM          668      C                  ASN         *       85      -4.663       73.241       64.819    1.00 13.33             C  
ATOM          669      O                  ASN         *       85      -4.469       74.377       64.366    1.00 13.57             O  
ATOM          670      CB                 ASN         *       85      -4.260       72.769       67.176    1.00 15.25             C  
ATOM          671      CG                 ASN         *       85      -3.765       72.157       68.428    1.00 16.00             C  
ATOM          672      OD1                ASN         *       85      -3.845       70.983       68.720    1.00 16.08             O  
ATOM          673      ND2                ASN         *       85      -3.212       73.070       69.277    1.00 16.77             N  
ATOM          674      N                  PRO         *       86      -5.741       72.491       64.606    1.00 12.85             N  
ATOM          675      CA                 PRO         *       86      -6.781       72.935       63.683    1.00 12.65             C  
ATOM          676      C                  PRO         *       86      -7.097       74.378       63.991    1.00 13.43             C  
ATOM          677      O                  PRO         *       86      -7.224       74.585       65.230    1.00 14.13             O  
ATOM          678      CB                 PRO         *       86      -7.955       72.039       63.919    1.00 11.93             C  
ATOM          679      CG                 PRO         *       86      -7.550       71.019       64.882    1.00 12.06             C  
ATOM          680      CD                 PRO         *       86      -6.062       71.171       65.139    1.00 12.49             C  
ATOM          681      N                  ASN         *       87      -7.187       75.243       62.985    1.00 13.74             N  
ATOM          682      CA                 ASN         *       87      -7.577       76.620       63.266    1.00 14.07             C  
ATOM          683      C                  ASN         *       87      -8.923       76.954       62.617    1.00 14.97             C  
ATOM          684      O                  ASN         *       87      -9.274       78.166       62.729    1.00 15.65             O  
ATOM          685      CB                 ASN         *       87      -6.602       77.654       62.848    1.00 14.16             C  
ATOM          686      CG                 ASN         *       87      -6.270       77.444       61.386    1.00 14.46             C  
ATOM          687      OD1                ASN         *       87      -5.496       78.286       60.926    1.00 14.52             O  
ATOM          688      ND2                ASN         *       87      -6.811       76.369       60.838    1.00 14.61             N  
ATOM          689      N                  ARG         *       88      -9.587       76.027       61.995    1.00 15.38             N  
ATOM          690      CA                 ARG         *       88     -10.910       76.310       61.376    1.00 15.85             C  
ATOM          691      C                  ARG         *       88     -11.756       75.184       61.954    1.00 15.97             C  
ATOM          692      O                  ARG         *       88     -11.085       74.260       62.415    1.00 16.41             O  
ATOM          693      CB                 ARG         *       88     -10.982       76.384       59.880    1.00 16.25             C  
ATOM          694      CG                 ARG         *       88     -10.357       77.411       59.038    1.00 16.91             C  
ATOM          695      CD                 ARG         *       88     -10.453       78.873       59.320    1.00 17.37             C  
ATOM          696      NE                 ARG         *       88     -11.714       79.487       58.859    1.00 17.43             N  
ATOM          700      N                  GLU         *       89     -13.046       75.236       61.913    1.00 16.24             N  
ATOM          701      CA                 GLU         *       89     -13.883       74.182       62.522    1.00 16.30             C  
ATOM          702      C                  GLU         *       89     -13.539       72.848       61.966    1.00 15.84             C  
ATOM          703      O                  GLU         *       89     -13.404       72.857       60.759    1.00 16.50             O  
ATOM          704      CB                 GLU         *       89     -15.362       74.494       62.325    1.00 17.11             C  
ATOM          705      CG                 GLU         *       89     -16.409       73.438       62.052    1.00 17.56             C  
ATOM          709      N                  MET         *       90     -13.402       71.824       62.760    1.00 15.56             N  
ATOM          710      CA                 MET         *       90     -13.112       70.453       62.275    1.00 14.95             C  
ATOM          711      C                  MET         *       90     -14.453       69.926       61.753    1.00 14.38             C  
ATOM          712      O                  MET         *       90     -15.490       70.341       62.329    1.00 14.49             O  
ATOM          713      CB                 MET         *       90     -12.654       69.520       63.404    1.00 15.10             C  
ATOM          714      CG                 MET         *       90     -11.161       69.676       63.594    1.00 15.52             C  
ATOM          715      SD                 MET         *       90     -10.711       68.694       65.075    1.00 15.66             S  
ATOM          716      CE                 MET         *       90     -10.382       70.099       66.161    1.00 16.56             C  
ATOM          717      N                  SER         *       91     -14.417       69.062       60.791    1.00 13.43             N  
ATOM          718      CA                 SER         *       91     -15.664       68.478       60.231    1.00 12.20             C  
ATOM          719      C                  SER         *       91     -15.270       67.284       59.400    1.00 11.86             C  
ATOM          720      O                  SER         *       91     -14.160       67.302       58.872    1.00 10.73             O  
ATOM          721      CB                 SER         *       91     -16.325       69.548       59.378    1.00 12.16             C  
ATOM          722      OG                 SER         *       91     -17.212       68.936       58.426    1.00 12.23             O  
ATOM          723      N                  GLU         *       92     -16.153       66.313       59.242    1.00 12.75             N  
ATOM          724      CA                 GLU         *       92     -15.822       65.129       58.381    1.00 13.24             C  
ATOM          725      C                  GLU         *       92     -15.848       65.571       56.909    1.00 13.74             C  
ATOM          726      O                  GLU         *       92     -15.161       64.942       56.093    1.00 13.77             O  
ATOM          727      CB                 GLU         *       92     -16.618       63.891       58.538    1.00 12.97             C  
ATOM          728      CG                 GLU         *       92     -16.225       63.089       59.757    1.00 13.49             C  
ATOM          729      CD                 GLU         *       92     -17.017       61.845       59.940    1.00 14.26             C  
ATOM          730      OE1                GLU         *       92     -18.192       61.917       60.283    1.00 14.94             O  
ATOM          731      OE2                GLU         *       92     -16.356       60.836       59.678    1.00 14.62             O  
ATOM          732      N                  ASP         *       93     -16.612       66.623       56.658    1.00 13.95             N  
ATOM          733      CA                 ASP         *       93     -16.651       67.253       55.343    1.00 14.22             C  
ATOM          734      C                  ASP         *       93     -15.413       68.209       55.425    1.00 14.65             C  
ATOM          735      O                  ASP         *       93     -15.590       69.355       55.922    1.00 14.93             O  
ATOM          736      CB                 ASP         *       93     -17.898       68.008       55.073    1.00 14.62             C  
ATOM          737      CG                 ASP         *       93     -17.929       68.916       53.876    1.00 15.36             C  
ATOM          738      OD1                ASP         *       93     -19.051       69.157       53.360    1.00 15.91             O  
ATOM          739      OD2                ASP         *       93     -16.885       69.436       53.408    1.00 15.33             O  
ATOM          740      N                  CYS         *       94     -14.293       67.717       54.935    1.00 14.42             N  
ATOM          741      CA                 CYS         *       94     -13.055       68.471       54.949    1.00 14.29             C  
ATOM          742      C                  CYS         *       94     -12.140       68.316       53.768    1.00 14.40             C  
ATOM          743      O                  CYS         *       94     -10.998       68.852       53.913    1.00 14.93             O  
ATOM          744      CB                 CYS         *       94     -12.160       67.975       56.123    1.00 14.43             C  
ATOM          745      SG                 CYS         *       94     -11.655       66.203       55.967    1.00 13.59             S  
ATOM          746      N                  LEU         *       95     -12.499       67.625       52.730    1.00 14.28             N  
ATOM          747      CA                 LEU         *       95     -11.551       67.436       51.568    1.00 13.53             C  
ATOM          748      C                  LEU         *       95     -11.597       68.607       50.587    1.00 13.64             C  
ATOM          749      O                  LEU         *       95     -12.434       68.567       49.616    1.00 14.33             O  
ATOM          750      CB                 LEU         *       95     -12.002       66.098       51.012    1.00 12.42             C  
ATOM          751      CG                 LEU         *       95     -11.632       64.860       51.732    1.00 11.70             C  
ATOM          752      CD1                LEU         *       95     -12.197       63.626       51.019    1.00 11.49             C  
ATOM          753      CD2                LEU         *       95     -10.101       64.781       51.697    1.00 11.86             C  
ATOM          754      N                  TYR         *       96     -10.798       69.601       50.799    1.00 12.84             N  
ATOM          755      CA                 TYR         *       96     -10.680       70.800       50.014    1.00 13.08             C  
ATOM          756      C                  TYR         *       96      -9.253       71.017       49.575    1.00 13.80             C  
ATOM          757      O                  TYR         *       96      -8.379       70.257       50.006    1.00 14.48             O  
ATOM          758      CB                 TYR         *       96     -11.164       72.063       50.831    1.00 12.45             C  
ATOM          759      CG                 TYR         *       96     -12.654       71.801       51.002    1.00 12.39             C  
ATOM          760      CD1                TYR         *       96     -13.082       70.928       51.970    1.00 12.57             C  
ATOM          761      CD2                TYR         *       96     -13.594       72.342       50.152    1.00 12.22             C  
ATOM          762      CE1                TYR         *       96     -14.427       70.642       52.147    1.00 12.78             C  
ATOM          763      CE2                TYR         *       96     -14.922       72.065       50.291    1.00 12.34             C  
ATOM          764      CZ                 TYR         *       96     -15.345       71.196       51.268    1.00 12.79             C  
ATOM          765      OH                 TYR         *       96     -16.704       70.908       51.401    1.00 13.44             O  
ATOM          766      N                  LEU         *       97      -9.069       72.044       48.768    1.00 14.37             N  
ATOM          767      CA                 LEU         *       97      -7.660       72.329       48.277    1.00 14.59             C  
ATOM          768      C                  LEU         *       97      -7.593       73.838       48.202    1.00 15.00             C  
ATOM          769      O                  LEU         *       97      -8.718       74.410       48.050    1.00 15.46             O  
ATOM          770      CB                 LEU         *       97      -7.539       71.485       47.067    1.00 14.57             C  
ATOM          771      CG                 LEU         *       97      -7.942       71.582       45.646    1.00 13.70             C  
ATOM          772      CD1                LEU         *       97      -7.220       72.697       44.874    1.00 13.20             C  
ATOM          773      CD2                LEU         *       97      -7.436       70.273       44.992    1.00 13.51             C  
ATOM          774      N                  ASN         *       98      -6.444       74.422       48.299    1.00 15.15             N  
ATOM          775      CA                 ASN         *       98      -6.282       75.885       48.269    1.00 15.87             C  
ATOM          776      C                  ASN         *       98      -5.222       76.215       47.231    1.00 16.44             C  
ATOM          777      O                  ASN         *       98      -4.192       75.519       47.176    1.00 17.03             O  
ATOM          778      CB                 ASN         *       98      -5.890       76.418       49.665    1.00 16.24             C  
ATOM          779      CG                 ASN         *       98      -6.612       75.833       50.852    1.00 16.56             C  
ATOM          780      OD1                ASN         *       98      -7.874       75.943       50.985    1.00 16.52             O  
ATOM          781      ND2                ASN         *       98      -5.809       75.183       51.736    1.00 16.08             N  
ATOM          782      N                  ILE         *       99      -5.412       77.255       46.471    1.00 17.19             N  
ATOM          783      CA                 ILE         *       99      -4.470       77.671       45.399    1.00 17.42             C  
ATOM          784      C                  ILE         *       99      -4.077       79.121       45.521    1.00 17.78             C  
ATOM          785      O                  ILE         *       99      -4.994       79.979       45.699    1.00 18.24             O  
ATOM          786      CB                 ILE         *       99      -5.230       77.380       44.029    1.00 17.08             C  
ATOM          787      CG1                ILE         *       99      -5.722       75.917       44.044    1.00 16.94             C  
ATOM          788      CG2                ILE         *       99      -4.389       77.738       42.810    1.00 16.91             C  
ATOM          789      CD1                ILE         *       99      -6.830       75.540       43.058    1.00 16.74             C  
ATOM          790      N                  TRP         *      100      -2.808       79.408       45.435    1.00 17.92             N  
ATOM          791      CA                 TRP         *      100      -2.358       80.816       45.548    1.00 18.78             C  
ATOM          792      C                  TRP         *      100      -1.685       81.174       44.212    1.00 19.42             C  
ATOM          793      O                  TRP         *      100      -0.590       80.631       43.932    1.00 19.65             O  
ATOM          794      CB                 TRP         *      100      -1.429       81.039       46.715    1.00 18.47             C  
ATOM          795      CG                 TRP         *      100      -2.091       81.185       48.017    1.00 18.49             C  
ATOM          796      CD1                TRP         *      100      -2.593       82.312       48.611    1.00 18.43             C  
ATOM          797      CD2                TRP         *      100      -2.338       80.092       48.932    1.00 18.70             C  
ATOM          798      NE1                TRP         *      100      -3.156       81.978       49.836    1.00 18.76             N  
ATOM          799      CE2                TRP         *      100      -2.995       80.630       50.058    1.00 18.62             C  
ATOM          800      CE3                TRP         *      100      -2.081       78.734       48.886    1.00 18.64             C  
ATOM          801      CZ2                TRP         *      100      -3.370       79.828       51.090    1.00 18.50             C  
ATOM          802      CZ3                TRP         *      100      -2.468       77.919       49.907    1.00 18.36             C  
ATOM          803      CH2                TRP         *      100      -3.104       78.477       50.987    1.00 18.78             C  
ATOM          804      N                  VAL         *      101      -2.331       82.062       43.487    1.00 19.76             N  
ATOM          805      CA                 VAL         *      101      -1.848       82.467       42.164    1.00 19.79             C  
ATOM          806      C                  VAL         *      101      -1.249       83.857       42.073    1.00 19.54             C  
ATOM          807      O                  VAL         *      101      -1.862       84.836       42.558    1.00 19.88             O  
ATOM          808      CB                 VAL         *      101      -3.031       82.344       41.145    1.00 19.98             C  
ATOM          809      CG1                VAL         *      101      -2.477       82.431       39.732    1.00 20.25             C  
ATOM          810      CG2                VAL         *      101      -3.903       81.126       41.330    1.00 19.92             C  
ATOM          811      N                  PRO         *      102      -0.090       83.905       41.446    1.00 19.05             N  
ATOM          812      CA                 PRO         *      102       0.595       85.181       41.223    1.00 19.48             C  
ATOM          813      C                  PRO         *      102      -0.398       86.123       40.566    1.00 20.52             C  
ATOM          814      O                  PRO         *      102      -1.449       85.665       40.057    1.00 20.72             O  
ATOM          815      CB                 PRO         *      102       1.719       84.801       40.274    1.00 18.75             C  
ATOM          816      CG                 PRO         *      102       2.031       83.397       40.645    1.00 18.80             C  
ATOM          817      CD                 PRO         *      102       0.638       82.773       40.875    1.00 18.89             C  
ATOM          818      N                  SER         *      103      -0.131       87.406       40.565    1.00 22.08             N  
ATOM          819      CA                 SER         *      103      -1.110       88.331       39.885    1.00 23.98             C  
ATOM          820      C                  SER         *      103      -0.257       89.409       39.204    1.00 24.98             C  
ATOM          821      O                  SER         *      103       0.554       90.058       39.865    1.00 25.50             O  
ATOM          822      CB                 SER         *      103      -2.182       88.832       40.778    1.00 24.09             C  
ATOM          823      OG                 SER         *      103      -2.424       90.186       40.437    1.00 25.09             O  
ATOM          824      N                  PRO         *      104      -0.412       89.603       37.903    1.00 25.58     1       N  
ATOM          825      CA                 PRO         *      104      -1.361       88.921       37.026    1.00 25.33     1       C  
ATOM          826      C                  PRO         *      104      -1.078       87.438       36.891    1.00 25.14     1       C  
ATOM          827      O                  PRO         *      104       0.097       87.032       36.944    1.00 24.81     1       O  
ATOM          828      CB                 PRO         *      104      -1.145       89.656       35.696    1.00 25.53     1       C  
ATOM          829      CG                 PRO         *      104       0.334       90.040       35.751    1.00 25.22     1       C  
ATOM          830      CD                 PRO         *      104       0.410       90.609       37.180    1.00 25.36     1       C  
ATOM          831      N                  ARG         *      105      -2.182       86.746       36.711    1.00 25.23             N  
ATOM          832      CA                 ARG         *      105      -2.262       85.277       36.534    1.00 25.25             C  
ATOM          833      C                  ARG         *      105      -1.287       84.825       35.468    1.00 24.86             C  
ATOM          834      O                  ARG         *      105      -1.340       85.428       34.384    1.00 25.63             O  
ATOM          835      CB                 ARG         *      105      -3.662       84.826       36.081    1.00 25.06             C  
ATOM          836      CG                 ARG         *      105      -3.841       83.505       35.453    1.00 24.96             C  
ATOM          837      CD                 ARG         *      105      -5.094       82.788       35.704    1.00 25.17             C  
ATOM          838      NE                 ARG         *      105      -6.303       83.569       35.875    1.00 25.36             N  
ATOM          839      CZ                 ARG         *      105      -7.441       83.261       35.213    1.00 25.66             C  
ATOM          840      NH1                ARG         *      105      -7.566       82.216       34.377    1.00 25.24             N  
ATOM          841      NH2                ARG         *      105      -8.501       84.085       35.355    1.00 25.83             N  
ATOM          842      N                  PRO         *      106      -0.500       83.840       35.809    1.00 24.43             N  
ATOM          843      CA                 PRO         *      106       0.503       83.320       34.837    1.00 24.10             C  
ATOM          844      C                  PRO         *      106      -0.176       82.588       33.698    1.00 23.97             C  
ATOM          845      O                  PRO         *      106      -1.448       82.490       33.690    1.00 23.70             O  
ATOM          846      CB                 PRO         *      106       1.412       82.469       35.734    1.00 23.81             C  
ATOM          847      CG                 PRO         *      106       0.826       82.350       37.055    1.00 23.58             C  
ATOM          848      CD                 PRO         *      106      -0.476       83.145       37.100    1.00 23.86             C  
ATOM          849      N                  LYS         *      107       0.600       82.066       32.742    1.00 23.89             N  
ATOM          850      CA                 LYS         *      107      -0.038       81.306       31.623    1.00 24.28             C  
ATOM          851      C                  LYS         *      107       0.274       79.825       31.730    1.00 23.87             C  
ATOM          852      O                  LYS         *      107      -0.572       78.936       31.472    1.00 23.53             O  
ATOM          853      CB                 LYS         *      107       0.150       81.914       30.242    1.00 24.66             C  
ATOM          854      CG                 LYS         *      107      -1.060       82.838       29.930    1.00 25.31             C  
ATOM          855      CD                 LYS         *      107      -0.595       84.187       29.361    1.00 25.77             C  
ATOM          856      CE                 LYS         *      107      -1.741       85.190       29.329    1.00 26.25             C  
ATOM          857      NZ                 LYS         *      107      -2.557       85.146       30.604    1.00 26.42             N  
ATOM          858      N                  SER         *      108       1.480       79.525       32.139    1.00 23.74             N  
ATOM          859      CA                 SER         *      108       1.937       78.125       32.353    1.00 23.50             C  
ATOM          860      C                  SER         *      108       3.135       78.313       33.280    1.00 22.89             C  
ATOM          861      O                  SER         *      108       4.167       78.702       32.721    1.00 24.00             O  
ATOM          862      CB                 SER         *      108       2.253       77.320       31.149    1.00 23.92             C  
ATOM          863      OG                 SER         *      108       1.042       76.559       30.771    1.00 25.28             O  
ATOM          864      N                  THR         *      109       2.929       78.118       34.552    1.00 21.51             N  
ATOM          865      CA                 THR         *      109       3.987       78.313       35.555    1.00 19.95             C  
ATOM          866      C                  THR         *      109       4.081       77.163       36.505    1.00 19.16             C  
ATOM          867      O                  THR         *      109       3.021       76.488       36.688    1.00 19.33             O  
ATOM          868      CB                 THR         *      109       3.713       79.709       36.240    1.00 19.82             C  
ATOM          869      OG1                THR         *      109       4.939       79.912       37.021    1.00 20.23             O  
ATOM          870      CG2                THR         *      109       2.440       79.819       37.031    1.00 19.41             C  
ATOM          871      N                  THR         *      110       5.254       76.910       37.089    1.00 18.07             N  
ATOM          872      CA                 THR         *      110       5.416       75.757       37.984    1.00 17.41             C  
ATOM          873      C                  THR         *      110       4.380       75.651       39.070    1.00 16.38             C  
ATOM          874      O                  THR         *      110       4.117       76.692       39.713    1.00 17.09             O  
ATOM          875      CB                 THR         *      110       6.799       75.674       38.697    1.00 18.24             C  
ATOM          876      OG1                THR         *      110       7.800       76.429       37.964    1.00 19.25             O  
ATOM          877      CG2                THR         *      110       7.308       74.215       38.830    1.00 18.84             C  
ATOM          878      N                  VAL         *      111       3.837       74.492       39.306    1.00 14.93             N  
ATOM          879      CA                 VAL         *      111       2.867       74.265       40.400    1.00 13.75             C  
ATOM          880      C                  VAL         *      111       3.542       73.539       41.575    1.00 12.90             C  
ATOM          881      O                  VAL         *      111       4.324       72.622       41.254    1.00 12.85             O  
ATOM          882      CB                 VAL         *      111       1.650       73.465       39.930    1.00 13.33             C  
ATOM          883      CG1                VAL         *      111       0.534       73.481       40.964    1.00 13.14             C  
ATOM          884      CG2                VAL         *      111       1.139       73.996       38.615    1.00 13.54             C  
ATOM          885      N                  MET         *      112       3.250       73.915       42.795    1.00 12.08             N  
ATOM          886      CA                 MET         *      112       3.789       73.245       44.027    1.00 11.32             C  
ATOM          887      C                  MET         *      112       2.590       72.768       44.834    1.00 11.24             C  
ATOM          888      O                  MET         *      112       1.653       73.616       45.069    1.00 12.11             O  
ATOM          889      CB                 MET         *      112       4.740       74.108       44.833    1.00 10.63             C  
ATOM          890      CG                 MET         *      112       5.961       74.424       44.008    1.00 10.26             C  
ATOM          891      SD                 MET         *      112       7.246       75.353       44.890    1.00  9.58             S  
ATOM          892      CE                 MET         *      112       8.076       73.992       45.732    1.00  9.23             C  
ATOM          893      N                  VAL         *      113       2.529       71.534       45.191    1.00 10.99             N  
ATOM          894      CA                 VAL         *      113       1.423       70.953       45.974    1.00 11.58             C  
ATOM          895      C                  VAL         *      113       1.969       70.578       47.364    1.00 12.18             C  
ATOM          896      O                  VAL         *      113       2.756       69.615       47.538    1.00 12.59             O  
ATOM          897      CB                 VAL         *      113       0.732       69.769       45.307    1.00 11.69             C  
ATOM          898      CG1                VAL         *      113      -0.550       69.265       45.968    1.00 11.02             C  
ATOM          899      CG2                VAL         *      113       0.397       70.140       43.831    1.00 12.52             C  
ATOM          900      N                  TRP         *      114       1.521       71.352       48.352    1.00 11.76             N  
ATOM          901      CA                 TRP         *      114       2.029       71.028       49.705    1.00 11.45             C  
ATOM          902      C                  TRP         *      114       1.197       69.925       50.284    1.00 11.28             C  
ATOM          903      O                  TRP         *      114      -0.032       70.068       50.158    1.00 11.78             O  
ATOM          904      CB                 TRP         *      114       2.000       72.331       50.520    1.00 11.67             C  
ATOM          905      CG                 TRP         *      114       2.155       72.122       51.995    1.00 11.62             C  
ATOM          906      CD1                TRP         *      114       1.205       72.151       52.992    1.00 11.40             C  
ATOM          907      CD2                TRP         *      114       3.416       71.818       52.633    1.00 11.27             C  
ATOM          908      NE1                TRP         *      114       1.796       71.889       54.205    1.00 11.33             N  
ATOM          909      CE2                TRP         *      114       3.141       71.673       54.011    1.00 11.26             C  
ATOM          910      CE3                TRP         *      114       4.699       71.669       52.141    1.00 10.91             C  
ATOM          911      CZ2                TRP         *      114       4.131       71.406       54.913    1.00 11.34             C  
ATOM          912      CZ3                TRP         *      114       5.694       71.408       53.037    1.00 11.49             C  
ATOM          913      CH2                TRP         *      114       5.431       71.266       54.412    1.00 11.71             C  
ATOM          914      N                  ILE         *      115       1.769       68.936       50.879    1.00 11.33             N  
ATOM          915      CA                 ILE         *      115       1.146       67.812       51.592    1.00 11.16             C  
ATOM          916      C                  ILE         *      115       1.640       67.806       53.062    1.00 11.18             C  
ATOM          917      O                  ILE         *      115       2.843       67.460       53.330    1.00 11.71             O  
ATOM          918      CB                 ILE         *      115       1.449       66.446       50.934    1.00 11.31             C  
ATOM          919      CG1                ILE         *      115       1.182       66.484       49.409    1.00 11.53             C  
ATOM          920      CG2                ILE         *      115       0.625       65.357       51.699    1.00 11.35             C  
ATOM          921      CD1                ILE         *      115       1.208       65.106       48.671    1.00 11.05             C  
ATOM          922      N                  TYR         *      116       0.797       68.178       54.004    1.00 10.41             N  
ATOM          923      CA                 TYR         *      116       1.062       68.306       55.424    1.00  9.30             C  
ATOM          924      C                  TYR         *      116       1.360       67.058       56.216    1.00  9.70             C  
ATOM          925      O                  TYR         *      116       0.901       65.948       55.877    1.00 10.29             O  
ATOM          926      CB                 TYR         *      116      -0.084       69.062       56.169    1.00  8.26             C  
ATOM          927      CG                 TYR         *      116      -1.461       68.504       56.229    1.00  7.08             C  
ATOM          928      CD1                TYR         *      116      -1.703       67.228       56.741    1.00  6.96             C  
ATOM          929      CD2                TYR         *      116      -2.564       69.214       55.771    1.00  6.39             C  
ATOM          930      CE1                TYR         *      116      -2.978       66.666       56.834    1.00  6.60             C  
ATOM          931      CE2                TYR         *      116      -3.846       68.680       55.810    1.00  6.03             C  
ATOM          932      CZ                 TYR         *      116      -4.060       67.433       56.337    1.00  6.42             C  
ATOM          933      OH                 TYR         *      116      -5.334       66.910       56.402    1.00  6.16             O  
ATOM          934      N                  GLY         *      117       2.109       67.275       57.303    1.00  9.63             N  
ATOM          935      CA                 GLY         *      117       2.440       66.153       58.219    1.00  9.76             C  
ATOM          936      C                  GLY         *      117       1.422       66.224       59.382    1.00  9.59             C  
ATOM          937      O                  GLY         *      117       0.518       67.077       59.334    1.00  9.25             O  
ATOM          938      N                  GLY         *      118       1.651       65.376       60.378    1.00  9.43             N  
ATOM          939      CA                 GLY         *      118       0.831       65.248       61.600    1.00  8.26             C  
ATOM          940      C                  GLY         *      118       0.793       63.781       61.986    1.00  8.34             C  
ATOM          941      O                  GLY         *      118      -0.225       63.222       62.484    1.00  9.19             O  
ATOM          942      N                  GLY         *      119       1.866       63.081       61.713    1.00  7.74             N  
ATOM          943      CA                 GLY         *      119       2.004       61.670       62.003    1.00  7.99             C  
ATOM          944      C                  GLY         *      119       0.816       60.901       61.508    1.00  8.67             C  
ATOM          945      O                  GLY         *      119       0.643       59.738       61.964    1.00  9.72             O  
ATOM          946      N                  PHE         *      120       0.009       61.399       60.637    1.00  9.01             N  
ATOM          947      CA                 PHE         *      120      -1.159       60.775       60.039    1.00  9.94             C  
ATOM          948      C                  PHE         *      120      -2.453       60.804       60.868    1.00 10.53             C  
ATOM          949      O                  PHE         *      120      -3.443       60.288       60.330    1.00 10.38             O  
ATOM          950      CB                 PHE         *      120      -0.972       59.317       59.557    1.00  9.74             C  
ATOM          951      CG                 PHE         *      120      -0.078       59.137       58.357    1.00  9.66             C  
ATOM          952      CD1                PHE         *      120      -0.491       59.598       57.103    1.00  9.99             C  
ATOM          953      CD2                PHE         *      120       1.147       58.518       58.460    1.00  9.20             C  
ATOM          954      CE1                PHE         *      120       0.313       59.448       55.990    1.00 10.02             C  
ATOM          955      CE2                PHE         *      120       1.997       58.396       57.360    1.00  9.16             C  
ATOM          956      CZ                 PHE         *      120       1.582       58.858       56.133    1.00  9.41             C  
ATOM          957      N                  TYR         *      121      -2.454       61.347       62.068    1.00 10.89             N  
ATOM          958      CA                 TYR         *      121      -3.595       61.426       62.972    1.00 10.06             C  
ATOM          959      C                  TYR         *      121      -3.987       62.900       63.098    1.00 10.12             C  
ATOM          960      O                  TYR         *      121      -5.008       63.171       63.742    1.00  9.64             O  
ATOM          961      CB                 TYR         *      121      -3.261       60.861       64.406    1.00 10.04             C  
ATOM          962      CG                 TYR         *      121      -2.189       61.729       65.091    1.00  9.71             C  
ATOM          963      CD1                TYR         *      121      -2.530       62.898       65.763    1.00  9.45             C  
ATOM          964      CD2                TYR         *      121      -0.848       61.418       64.974    1.00  9.75             C  
ATOM          965      CE1                TYR         *      121      -1.588       63.718       66.314    1.00  9.38             C  
ATOM          966      CE2                TYR         *      121       0.148       62.213       65.521    1.00 10.04             C  
ATOM          967      CZ                 TYR         *      121      -0.260       63.368       66.205    1.00 10.10             C  
ATOM          968      OH                 TYR         *      121       0.755       64.172       66.713    1.00 10.90             O  
ATOM          969      N                  SER         *      122      -3.139       63.768       62.542    1.00 10.08             N  
ATOM          970      CA                 SER         *      122      -3.418       65.217       62.604    1.00 11.00             C  
ATOM          971      C                  SER         *      122      -2.983       65.869       61.299    1.00 12.06             C  
ATOM          972      O                  SER         *      122      -2.394       65.161       60.465    1.00 13.16             O  
ATOM          973      CB                 SER         *      122      -2.722       65.887       63.779    1.00 10.90             C  
ATOM          974      OG                 SER         *      122      -1.307       65.889       63.623    1.00 10.67             O  
ATOM          975      N                  GLY         *      123      -3.187       67.145       61.113    1.00 12.71             N  
ATOM          976      CA                 GLY         *      123      -2.859       67.938       59.960    1.00 13.06             C  
ATOM          977      C                  GLY         *      123      -4.053       68.830       59.562    1.00 13.95             C  
ATOM          978      O                  GLY         *      123      -5.264       68.582       59.706    1.00 13.64             O  
ATOM          979      N                  SER         *      124      -3.644       69.955       58.992    1.00 14.77             N  
ATOM          980      CA                 SER         *      124      -4.496       71.043       58.507    1.00 14.96             C  
ATOM          981      C                  SER         *      124      -3.784       71.752       57.382    1.00 15.34             C  
ATOM          982      O                  SER         *      124      -2.576       71.962       57.454    1.00 15.56             O  
ATOM          983      CB                 SER         *      124      -4.767       71.942       59.706    1.00 15.12             C  
ATOM          984      OG                 SER         *      124      -6.071       71.762       60.192    1.00 14.71             O  
ATOM          985      N                  SER         *      125      -4.509       72.054       56.320    1.00 16.27             N  
ATOM          986      CA                 SER         *      125      -3.906       72.737       55.152    1.00 16.77             C  
ATOM          987      C                  SER         *      125      -4.091       74.261       55.347    1.00 17.14             C  
ATOM          988      O                  SER         *      125      -3.555       74.976       54.493    1.00 17.86             O  
ATOM          989      CB                 SER         *      125      -4.566       72.361       53.849    1.00 16.76             C  
ATOM          990      OG                 SER         *      125      -5.673       73.212       53.553    1.00 16.93             O  
ATOM          991      N                  THR         *      126      -4.806       74.624       56.392    1.00 16.46             N  
ATOM          992      CA                 THR         *      126      -5.105       75.992       56.708    1.00 16.00             C  
ATOM          993      C                  THR         *      126      -4.251       76.667       57.734    1.00 15.96             C  
ATOM          994      O                  THR         *      126      -4.531       77.854       58.109    1.00 16.20             O  
ATOM          995      CB                 THR         *      126      -6.643       76.021       57.180    1.00 15.89             C  
ATOM          996      OG1                THR         *      126      -6.692       75.384       58.478    1.00 15.75             O  
ATOM          997      CG2                THR         *      126      -7.548       75.334       56.177    1.00 15.58             C  
ATOM          998      N                  LEU         *      127      -3.241       76.022       58.271    1.00 15.77             N  
ATOM          999      CA                 LEU         *      127      -2.391       76.659       59.305    1.00 15.58             C  
ATOM         1000      C                  LEU         *      127      -1.651       77.888       58.786    1.00 16.03             C  
ATOM         1001      O                  LEU         *      127      -1.158       77.887       57.645    1.00 16.89             O  
ATOM         1002      CB                 LEU         *      127      -1.381       75.633       59.815    1.00 14.57             C  
ATOM         1003      CG                 LEU         *      127      -1.773       74.239       60.196    1.00 13.63             C  
ATOM         1004      CD1                LEU         *      127      -0.551       73.548       60.808    1.00 13.41             C  
ATOM         1005      CD2                LEU         *      127      -2.952       74.256       61.104    1.00 13.12             C  
ATOM         1006      N                  ASP         *      128      -1.452       78.880       59.617    1.00 16.31             N  
ATOM         1007      CA                 ASP         *      128      -0.724       80.088       59.286    1.00 16.42             C  
ATOM         1008      C                  ASP         *      128       0.636       79.820       58.620    1.00 16.39             C  
ATOM         1009      O                  ASP         *      128       0.919       80.538       57.648    1.00 16.50             O  
ATOM         1010      CB                 ASP         *      128      -0.552       80.963       60.497    1.00 17.27             C  
ATOM         1011      CG                 ASP         *      128      -1.793       81.645       61.009    1.00 18.71             C  
ATOM         1012      OD1                ASP         *      128      -2.859       81.602       60.366    1.00 18.65             O  
ATOM         1013      OD2                ASP         *      128      -1.630       82.267       62.143    1.00 19.86             O  
ATOM         1014      N                  VAL         *      129       1.455       78.914       59.077    1.00 16.60             N  
ATOM         1015      CA                 VAL         *      129       2.777       78.615       58.586    1.00 16.23             C  
ATOM         1016      C                  VAL         *      129       2.706       77.883       57.250    1.00 16.70             C  
ATOM         1017      O                  VAL         *      129       3.843       77.660       56.789    1.00 17.49             O  
ATOM         1018      CB                 VAL         *      129       3.728       77.681       59.426    1.00 15.40             C  
ATOM         1019      CG1                VAL         *      129       4.707       78.451       60.301    1.00 15.05             C  
ATOM         1020      CG2                VAL         *      129       2.955       76.617       60.100    1.00 14.77             C  
ATOM         1021      N                  TYR         *      130       1.511       77.535       56.854    1.00 16.34             N  
ATOM         1022      CA                 TYR         *      130       1.407       76.830       55.542    1.00 15.89             C  
ATOM         1023      C                  TYR         *      130       0.802       77.838       54.554    1.00 17.00             C  
ATOM         1024      O                  TYR         *      130       0.350       77.469       53.455    1.00 17.69             O  
ATOM         1025      CB                 TYR         *      130       0.510       75.618       55.720    1.00 14.07             C  
ATOM         1026      CG                 TYR         *      130       0.991       74.462       56.546    1.00 12.75             C  
ATOM         1027      CD1                TYR         *      130       2.350       74.190       56.818    1.00 11.53             C  
ATOM         1028      CD2                TYR         *      130       0.017       73.565       57.068    1.00 11.86             C  
ATOM         1029      CE1                TYR         *      130       2.711       73.081       57.559    1.00 10.80             C  
ATOM         1030      CE2                TYR         *      130       0.395       72.459       57.820    1.00 10.90             C  
ATOM         1031      CZ                 TYR         *      130       1.734       72.209       58.067    1.00 10.64             C  
ATOM         1032      OH                 TYR         *      130       2.043       71.081       58.798    1.00  9.56             O  
ATOM         1033      N                  ASN         *      131       0.728       79.099       54.953    1.00 17.73             N  
ATOM         1034      CA                 ASN         *      131       0.105       80.122       54.102    1.00 18.68             C  
ATOM         1035      C                  ASN         *      131       0.932       80.361       52.855    1.00 19.55             C  
ATOM         1036      O                  ASN         *      131       1.991       81.010       52.856    1.00 20.16             O  
ATOM         1037      CB                 ASN         *      131      -0.263       81.341       54.906    1.00 18.67             C  
ATOM         1038      CG                 ASN         *      131      -0.900       82.385       53.972    1.00 18.31             C  
ATOM         1039      OD1                ASN         *      131      -0.266       82.878       53.068    1.00 18.53             O  
ATOM         1040      ND2                ASN         *      131      -2.133       82.658       54.222    1.00 18.45             N  
ATOM         1041      N                  GLY         *      132       0.371       79.848       51.764    1.00 20.13             N  
ATOM         1042      CA                 GLY         *      132       0.967       79.853       50.454    1.00 20.50             C  
ATOM         1043      C                  GLY         *      132       1.358       81.078       49.719    1.00 20.51             C  
ATOM         1044      O                  GLY         *      132       2.093       80.971       48.683    1.00 20.44             O  
ATOM         1045      N                  LYS         *      133       0.913       82.239       50.190    1.00 20.27             N  
ATOM         1046      CA                 LYS         *      133       1.206       83.506       49.545    1.00 20.02             C  
ATOM         1047      C                  LYS         *      133       2.608       84.011       49.525    1.00 20.49             C  
ATOM         1048      O                  LYS         *      133       2.950       84.604       48.441    1.00 21.14             O  
ATOM         1049      CB                 LYS         *      133       0.268       84.555       50.008    1.00 19.93             C  
ATOM         1050      CG                 LYS         *      133       0.456       85.286       51.311    1.00 20.19             C  
ATOM         1051      CD                 LYS         *      133      -0.944       85.706       51.750    1.00 20.60             C  
ATOM         1052      CE                 LYS         *      133      -0.981       86.837       52.738    1.00 21.00             C  
ATOM         1053      NZ                 LYS         *      133       0.354       87.459       52.734    1.00 21.44             N  
ATOM         1054      N                  TYR         *      134       3.478       83.889       50.473    1.00 21.06             N  
ATOM         1055      CA                 TYR         *      134       4.838       84.490       50.298    1.00 21.48             C  
ATOM         1056      C                  TYR         *      134       5.585       83.736       49.230    1.00 21.21             C  
ATOM         1057      O                  TYR         *      134       6.435       84.263       48.494    1.00 20.83             O  
ATOM         1058      CB                 TYR         *      134       5.506       84.650       51.671    1.00 22.63             C  
ATOM         1059      CG                 TYR         *      134       4.609       85.229       52.746    1.00 23.78             C  
ATOM         1060      CD1                TYR         *      134       4.689       86.551       53.183    1.00 24.44             C  
ATOM         1061      CD2                TYR         *      134       3.609       84.441       53.311    1.00 24.30             C  
ATOM         1062      CE1                TYR         *      134       3.828       87.060       54.167    1.00 24.75             C  
ATOM         1063      CE2                TYR         *      134       2.735       84.911       54.268    1.00 24.89             C  
ATOM         1064      CZ                 TYR         *      134       2.875       86.232       54.700    1.00 25.24             C  
ATOM         1065      OH                 TYR         *      134       1.986       86.636       55.682    1.00 26.42             O  
ATOM         1066      N                  LEU         *      135       5.279       82.462       49.117    1.00 21.41             N  
ATOM         1067      CA                 LEU         *      135       5.917       81.540       48.119    1.00 21.36             C  
ATOM         1068      C                  LEU         *      135       5.317       81.833       46.741    1.00 21.93             C  
ATOM         1069      O                  LEU         *      135       6.077       82.045       45.784    1.00 21.96             O  
ATOM         1070      CB                 LEU         *      135       5.803       80.120       48.675    1.00 20.37             C  
ATOM         1071      CG                 LEU         *      135       6.466       78.935       48.035    1.00 19.53             C  
ATOM         1072      CD1                LEU         *      135       7.865       79.401       47.579    1.00 19.99             C  
ATOM         1073      CD2                LEU         *      135       6.598       77.771       48.982    1.00 18.11             C  
ATOM         1074      N                  ALA         *      136       3.987       81.878       46.644    1.00 22.47             N  
ATOM         1075      CA                 ALA         *      136       3.296       82.181       45.397    1.00 23.20             C  
ATOM         1076      C                  ALA         *      136       3.844       83.520       44.865    1.00 23.90             C  
ATOM         1077      O                  ALA         *      136       4.213       83.677       43.678    1.00 24.48             O  
ATOM         1078      CB                 ALA         *      136       1.786       82.280       45.536    1.00 22.85             C  
ATOM         1079      N                  TYR         *      137       3.923       84.479       45.758    1.00 24.21             N  
ATOM         1080      CA                 TYR         *      137       4.412       85.808       45.331    1.00 24.66             C  
ATOM         1081      C                  TYR         *      137       5.891       85.857       45.087    1.00 24.79             C  
ATOM         1082      O                  TYR         *      137       6.321       86.211       43.972    1.00 25.62             O  
ATOM         1083      CB                 TYR         *      137       3.865       86.832       46.299    1.00 24.92             C  
ATOM         1084      CG                 TYR         *      137       4.394       88.225       46.169    1.00 25.79             C  
ATOM         1085      CD1                TYR         *      137       5.646       88.647       46.620    1.00 25.85             C  
ATOM         1086      CD2                TYR         *      137       3.553       89.194       45.618    1.00 26.29             C  
ATOM         1087      CE1                TYR         *      137       6.055       89.978       46.492    1.00 26.26             C  
ATOM         1088      CE2                TYR         *      137       3.939       90.520       45.478    1.00 26.41             C  
ATOM         1089      CZ                 TYR         *      137       5.192       90.907       45.915    1.00 26.58             C  
ATOM         1090      OH                 TYR         *      137       5.480       92.236       45.740    1.00 27.11             O  
ATOM         1091      N                  THR         *      138       6.750       85.562       46.019    1.00 24.70             N  
ATOM         1092      CA                 THR         *      138       8.204       85.631       45.868    1.00 24.18             C  
ATOM         1093      C                  THR         *      138       8.647       84.901       44.634    1.00 24.32             C  
ATOM         1094      O                  THR         *      138       9.305       85.484       43.740    1.00 24.84             O  
ATOM         1095      CB                 THR         *      138       8.893       85.136       47.190    1.00 24.28             C  
ATOM         1096      OG1                THR         *      138       8.415       86.005       48.259    1.00 23.95             O  
ATOM         1097      CG2                THR         *      138      10.424       85.068       47.192    1.00 24.58             C  
ATOM         1098      N                  GLU         *      139       8.289       83.645       44.508    1.00 24.20             N  
ATOM         1099      CA                 GLU         *      139       8.707       82.815       43.376    1.00 24.02             C  
ATOM         1100      C                  GLU         *      139       7.819       82.686       42.190    1.00 24.05             C  
ATOM         1101      O                  GLU         *      139       8.160       81.938       41.263    1.00 24.01             O  
ATOM         1102      CB                 GLU         *      139       9.006       81.400       43.935    1.00 23.93             C  
ATOM         1103      CG                 GLU         *      139      10.132       81.319       44.978    1.00 23.63             C  
ATOM         1104      CD                 GLU         *      139      11.465       81.702       44.364    1.00 23.73             C  
ATOM         1105      OE1                GLU         *      139      11.785       81.317       43.249    1.00 23.53             O  
ATOM         1106      OE2                GLU         *      139      12.167       82.436       45.080    1.00 23.65             O  
ATOM         1107      N                  GLU         *      140       6.711       83.354       42.099    1.00 24.72             N  
ATOM         1108      CA                 GLU         *      140       5.790       83.267       40.946    1.00 25.12             C  
ATOM         1109      C                  GLU         *      140       5.705       81.761       40.681    1.00 24.38             C  
ATOM         1110      O                  GLU         *      140       6.413       81.218       39.828    1.00 25.16             O  
ATOM         1111      CB                 GLU         *      140       6.241       83.969       39.707    1.00 26.36             C  
ATOM         1112      CG                 GLU         *      140       6.032       85.485       39.554    1.00 28.29             C  
ATOM         1113      CD                 GLU         *      140       7.298       86.294       39.478    1.00 29.65             C  
ATOM         1114      OE1                GLU         *      140       8.428       85.762       39.343    1.00 30.80             O  
ATOM         1115      OE2                GLU         *      140       7.131       87.535       39.550    1.00 29.94             O  
ATOM         1116      N                  VAL         *      141       4.894       81.138       41.483    1.00 22.78             N  
ATOM         1117      CA                 VAL         *      141       4.666       79.680       41.422    1.00 20.95             C  
ATOM         1118      C                  VAL         *      141       3.189       79.495       41.788    1.00 20.66             C  
ATOM         1119      O                  VAL         *      141       2.632       80.365       42.516    1.00 20.43             O  
ATOM         1120      CB                 VAL         *      141       5.663       79.034       42.369    1.00 20.29             C  
ATOM         1121      CG1                VAL         *      141       4.976       77.986       43.242    1.00 20.60             C  
ATOM         1122      CG2                VAL         *      141       6.885       78.456       41.712    1.00 19.90             C  
ATOM         1123      N                  VAL         *      142       2.604       78.433       41.238    1.00 19.77             N  
ATOM         1124      CA                 VAL         *      142       1.174       78.212       41.641    1.00 19.15             C  
ATOM         1125      C                  VAL         *      142       1.276       77.304       42.878    1.00 19.05             C  
ATOM         1126      O                  VAL         *      142       1.808       76.152       42.828    1.00 19.49             O  
ATOM         1127      CB                 VAL         *      142       0.289       77.846       40.477    1.00 18.69             C  
ATOM         1128      CG1                VAL         *      142      -0.904       76.977       40.831    1.00 17.89             C  
ATOM         1129      CG2                VAL         *      142      -0.191       79.151       39.779    1.00 18.28             C  
ATOM         1130      N                  LEU         *      143       0.831       77.819       44.021    1.00 18.05             N  
ATOM         1131      CA                 LEU         *      143       0.956       76.926       45.218    1.00 17.68             C  
ATOM         1132      C                  LEU         *      143      -0.384       76.315       45.577    1.00 17.04             C  
ATOM         1133      O                  LEU         *      143      -1.377       77.098       45.651    1.00 16.72             O  
ATOM         1134      CB                 LEU         *      143       1.658       77.798       46.251    1.00 17.96             C  
ATOM         1135      CG                 LEU         *      143       2.574       77.118       47.273    1.00 17.82             C  
ATOM         1136      CD1                LEU         *      143       3.257       78.232       48.041    1.00 18.19             C  
ATOM         1137      CD2                LEU         *      143       1.719       76.284       48.194    1.00 18.07             C  
ATOM         1138      N                  VAL         *      144      -0.424       74.982       45.727    1.00 15.91             N  
ATOM         1139      CA                 VAL         *      144      -1.754       74.391       46.111    1.00 15.46             C  
ATOM         1140      C                  VAL         *      144      -1.490       73.633       47.406    1.00 15.33             C  
ATOM         1141      O                  VAL         *      144      -0.319       73.153       47.571    1.00 16.21             O  
ATOM         1142      CB                 VAL         *      144      -2.540       73.630       45.039    1.00 15.05             C  
ATOM         1143      CG1                VAL         *      144      -1.906       73.789       43.653    1.00 15.06             C  
ATOM         1144      CG2                VAL         *      144      -2.915       72.192       45.248    1.00 13.96             C  
ATOM         1145      N                  SER         *      145      -2.482       73.592       48.259    1.00 14.24             N  
ATOM         1146      CA                 SER         *      145      -2.265       72.849       49.534    1.00 14.17             C  
ATOM         1147      C                  SER         *      145      -3.545       72.017       49.639    1.00 13.99             C  
ATOM         1148      O                  SER         *      145      -4.626       72.623       49.714    1.00 13.82             O  
ATOM         1149      CB                 SER         *      145      -1.978       73.695       50.720    1.00 14.26             C  
ATOM         1150      OG                 SER         *      145      -3.066       74.526       51.046    1.00 14.82             O  
ATOM         1151      N                  LEU         *      146      -3.308       70.706       49.586    1.00 13.50             N  
ATOM         1152      CA                 LEU         *      146      -4.459       69.789       49.622    1.00 13.43             C  
ATOM         1153      C                  LEU         *      146      -4.744       69.344       51.054    1.00 13.97             C  
ATOM         1154      O                  LEU         *      146      -3.941       69.634       51.963    1.00 13.50             O  
ATOM         1155      CB                 LEU         *      146      -4.129       68.728       48.576    1.00 12.78             C  
ATOM         1156      CG                 LEU         *      146      -2.978       67.797       48.910    1.00 12.53             C  
ATOM         1157      CD1                LEU         *      146      -3.498       66.902       50.067    1.00 12.66             C  
ATOM         1158      CD2                LEU         *      146      -2.522       66.991       47.715    1.00 11.50             C  
ATOM         1159      N                  SER         *      147      -5.901       68.680       51.215    1.00 14.35             N  
ATOM         1160      CA                 SER         *      147      -6.292       68.158       52.509    1.00 15.22             C  
ATOM         1161      C                  SER         *      147      -6.502       66.631       52.329    1.00 15.39             C  
ATOM         1162      O                  SER         *      147      -6.749       66.239       51.175    1.00 16.10             O  
ATOM         1163      CB                 SER         *      147      -7.499       68.697       53.179    1.00 15.92             C  
ATOM         1164      OG                 SER         *      147      -8.645       68.774       52.403    1.00 17.03             O  
ATOM         1165      N                  TYR         *      148      -6.377       65.960       53.450    1.00 14.76             N  
ATOM         1166      CA                 TYR         *      148      -6.545       64.503       53.480    1.00 14.23             C  
ATOM         1167      C                  TYR         *      148      -7.090       64.005       54.822    1.00 13.31             C  
ATOM         1168      O                  TYR         *      148      -6.912       64.695       55.841    1.00 13.79             O  
ATOM         1169      CB                 TYR         *      148      -5.297       63.770       53.105    1.00 14.78             C  
ATOM         1170      CG                 TYR         *      148      -4.053       63.765       53.903    1.00 15.14             C  
ATOM         1171      CD1                TYR         *      148      -3.727       62.695       54.750    1.00 15.53             C  
ATOM         1172      CD2                TYR         *      148      -3.131       64.795       53.793    1.00 15.50             C  
ATOM         1173      CE1                TYR         *      148      -2.550       62.653       55.483    1.00 15.62             C  
ATOM         1174      CE2                TYR         *      148      -1.929       64.776       54.509    1.00 15.84             C  
ATOM         1175      CZ                 TYR         *      148      -1.653       63.710       55.349    1.00 15.80             C  
ATOM         1176      OH                 TYR         *      148      -0.472       63.745       56.034    1.00 16.13             O  
ATOM         1177      N                  ARG         *      149      -7.751       62.886       54.783    1.00 11.79             N  
ATOM         1178      CA                 ARG         *      149      -8.319       62.294       55.999    1.00 11.14             C  
ATOM         1179      C                  ARG         *      149      -7.193       61.647       56.785    1.00 11.51             C  
ATOM         1180      O                  ARG         *      149      -6.481       60.753       56.294    1.00 12.34             O  
ATOM         1181      CB                 ARG         *      149      -9.451       61.333       55.679    1.00 10.11             C  
ATOM         1182      CG                 ARG         *      149     -10.689       62.042       55.125    1.00  9.49             C  
ATOM         1183      CD                 ARG         *      149     -11.783       61.072       54.827    1.00  9.47             C  
ATOM         1184      NE                 ARG         *      149     -11.583       60.354       53.568    1.00  8.99             N  
ATOM         1185      CZ                 ARG         *      149     -12.068       59.225       53.119    1.00  8.32             C  
ATOM         1186      NH1                ARG         *      149     -11.685       58.763       51.927    1.00  8.02             N  
ATOM         1187      NH2                ARG         *      149     -12.955       58.504       53.801    1.00  7.90             N  
ATOM         1188      N                  VAL         *      150      -7.018       62.097       58.008    1.00 11.61             N  
ATOM         1189      CA                 VAL         *      150      -6.013       61.626       58.982    1.00 11.48             C  
ATOM         1190      C                  VAL         *      150      -6.711       60.726       60.006    1.00 12.17             C  
ATOM         1191      O                  VAL         *      150      -7.971       60.763       60.028    1.00 13.12             O  
ATOM         1192      CB                 VAL         *      150      -5.414       62.878       59.658    1.00 10.54             C  
ATOM         1193      CG1                VAL         *      150      -4.751       63.866       58.723    1.00 10.21             C  
ATOM         1194      CG2                VAL         *      150      -6.485       63.584       60.458    1.00 10.00             C  
ATOM         1195      N                  GLY         *      151      -6.071       59.969       60.831    1.00 12.52             N  
ATOM         1196      CA                 GLY         *      151      -6.694       59.157       61.850    1.00 13.41             C  
ATOM         1197      C                  GLY         *      151      -7.490       58.014       61.357    1.00 14.87             C  
ATOM         1198      O                  GLY         *      151      -7.421       57.556       60.228    1.00 16.12             O  
ATOM         1199      N                  ALA         *      152      -8.280       57.402       62.211    1.00 15.62             N  
ATOM         1200      CA                 ALA         *      152      -9.106       56.248       61.935    1.00 15.31             C  
ATOM         1201      C                  ALA         *      152      -9.818       56.490       60.609    1.00 15.19             C  
ATOM         1202      O                  ALA         *      152      -9.891       55.593       59.756    1.00 15.16             O  
ATOM         1203      CB                 ALA         *      152     -10.177       56.089       63.050    1.00 15.54             C  
ATOM         1204      N                  PHE         *      153     -10.346       57.726       60.585    1.00 14.47             N  
ATOM         1205      CA                 PHE         *      153     -11.137       58.255       59.482    1.00 13.25             C  
ATOM         1206      C                  PHE         *      153     -10.479       58.097       58.125    1.00 12.71             C  
ATOM         1207      O                  PHE         *      153     -11.219       57.816       57.188    1.00 12.83             O  
ATOM         1208      CB                 PHE         *      153     -11.438       59.759       59.638    1.00 13.09             C  
ATOM         1209      CG                 PHE         *      153     -12.289       59.964       60.861    1.00 13.18             C  
ATOM         1210      CD1                PHE         *      153     -11.774       60.639       61.966    1.00 12.97             C  
ATOM         1211      CD2                PHE         *      153     -13.580       59.423       60.878    1.00 13.13             C  
ATOM         1212      CE1                PHE         *      153     -12.543       60.790       63.099    1.00 13.01             C  
ATOM         1213      CE2                PHE         *      153     -14.351       59.588       62.011    1.00 13.52             C  
ATOM         1214      CZ                 PHE         *      153     -13.818       60.272       63.123    1.00 13.39             C  
ATOM         1215      N                  GLY         *      154      -9.182       58.358       58.098    1.00 11.81             N  
ATOM         1216      CA                 GLY         *      154      -8.437       58.259       56.863    1.00 11.42             C  
ATOM         1217      C                  GLY         *      154      -7.667       56.983       56.745    1.00 11.63             C  
ATOM         1218      O                  GLY         *      154      -7.261       56.573       55.662    1.00 12.11             O  
ATOM         1219      N                  PHE         *      155      -7.430       56.268       57.836    1.00 11.84             N  
ATOM         1220      CA                 PHE         *      155      -6.602       55.076       57.760    1.00 11.47             C  
ATOM         1221      C                  PHE         *      155      -7.097       53.851       58.405    1.00 12.15             C  
ATOM         1222      O                  PHE         *      155      -6.260       52.938       58.678    1.00 12.56             O  
ATOM         1223      CB                 PHE         *      155      -5.237       55.628       58.118    1.00 11.58             C  
ATOM         1224      CG                 PHE         *      155      -4.622       56.713       57.269    1.00 11.72             C  
ATOM         1225      CD1                PHE         *      155      -3.617       56.426       56.343    1.00 11.27             C  
ATOM         1226      CD2                PHE         *      155      -4.944       58.062       57.447    1.00 12.11             C  
ATOM         1227      CE1                PHE         *      155      -2.994       57.372       55.611    1.00 11.28             C  
ATOM         1228      CE2                PHE         *      155      -4.315       59.085       56.708    1.00 11.92             C  
ATOM         1229      CZ                 PHE         *      155      -3.329       58.732       55.793    1.00 11.81             C  
ATOM         1230      N                  LEU         *      156      -8.386       53.613       58.584    1.00 13.01             N  
ATOM         1231      CA                 LEU         *      156      -8.772       52.308       59.231    1.00 14.12             C  
ATOM         1232      C                  LEU         *      156      -8.561       51.242       58.165    1.00 15.41             C  
ATOM         1233      O                  LEU         *      156      -9.112       51.422       57.059    1.00 15.90             O  
ATOM         1234      CB                 LEU         *      156     -10.176       52.407       59.759    1.00 13.88             C  
ATOM         1235      CG                 LEU         *      156     -10.707       51.471       60.795    1.00 13.71             C  
ATOM         1236      CD1                LEU         *      156     -10.987       52.236       62.105    1.00 14.26             C  
ATOM         1237      CD2                LEU         *      156     -12.068       50.945       60.355    1.00 13.77             C  
ATOM         1238      N                  ALA         *      157      -7.801       50.181       58.458    1.00 16.30             N  
ATOM         1239      CA                 ALA         *      157      -7.565       49.141       57.501    1.00 16.66             C  
ATOM         1240      C                  ALA         *      157      -8.168       47.779       57.754    1.00 17.76             C  
ATOM         1241      O                  ALA         *      157      -7.412       46.863       58.245    1.00 18.49             O  
ATOM         1242      CB                 ALA         *      157      -6.052       48.981       57.294    1.00 16.06             C  
ATOM         1243      N                  LEU         *      158      -9.409       47.573       57.361    1.00 18.24             N  
ATOM         1244      CA                 LEU         *      158     -10.004       46.208       57.493    1.00 19.39             C  
ATOM         1245      C                  LEU         *      158      -9.839       45.658       56.054    1.00 20.18             C  
ATOM         1246      O                  LEU         *      158     -10.795       45.712       55.306    1.00 20.02             O  
ATOM         1247      CB                 LEU         *      158     -11.413       46.230       57.989    1.00 19.53             C  
ATOM         1248      CG                 LEU         *      158     -11.906       46.632       59.353    1.00 19.20             C  
ATOM         1249      CD1                LEU         *      158     -13.318       46.123       59.556    1.00 19.22             C  
ATOM         1250      CD2                LEU         *      158     -10.978       45.993       60.398    1.00 19.23             C  
ATOM         1251      N                  HIS         *      159      -8.678       45.203       55.715    1.00 22.12             N  
ATOM         1252      CA                 HIS         *      159      -8.162       44.680       54.477    1.00 23.87             C  
ATOM         1253      C                  HIS         *      159      -9.095       44.032       53.496    1.00 24.70             C  
ATOM         1254      O                  HIS         *      159      -9.179       44.494       52.279    1.00 25.49             O  
ATOM         1255      CB                 HIS         *      159      -6.892       43.783       54.556    1.00 24.69             C  
ATOM         1256      CG                 HIS         *      159      -6.309       43.598       53.179    1.00 25.93             C  
ATOM         1257      ND1                HIS         *      159      -6.062       44.624       52.287    1.00 26.38             N  
ATOM         1258      CD2                HIS         *      159      -5.927       42.450       52.532    1.00 26.36             C  
ATOM         1259      CE1                HIS         *      159      -5.529       44.131       51.184    1.00 26.53             C  
ATOM         1260      NE2                HIS         *      159      -5.436       42.808       51.311    1.00 26.60             N  
ATOM         1261      N                  GLY         *      160      -9.833       43.014       53.859    1.00 25.32             N  
ATOM         1262      CA                 GLY         *      160     -10.718       42.459       52.781    1.00 25.83             C  
ATOM         1263      C                  GLY         *      160     -11.931       43.288       52.468    1.00 26.11             C  
ATOM         1264      O                  GLY         *      160     -12.640       42.844       51.500    1.00 26.85             O  
ATOM         1265      N                  SER         *      161     -12.261       44.364       53.123    1.00 25.93             N  
ATOM         1266      CA                 SER         *      161     -13.507       45.106       52.887    1.00 25.96             C  
ATOM         1267      C                  SER         *      161     -13.486       46.285       51.975    1.00 26.03             C  
ATOM         1268      O                  SER         *      161     -12.379       46.830       51.849    1.00 26.73             O  
ATOM         1269      CB                 SER         *      161     -13.971       45.461       54.310    1.00 26.19             C  
ATOM         1270      OG                 SER         *      161     -14.979       46.454       54.231    1.00 26.81             O  
ATOM         1271      N                  GLN         *      162     -14.583       46.679       51.340    1.00 25.85             N  
ATOM         1272      CA                 GLN         *      162     -14.741       47.811       50.412    1.00 25.62             C  
ATOM         1273      C                  GLN         *      162     -15.222       49.042       51.236    1.00 24.81             C  
ATOM         1274      O                  GLN         *      162     -15.189       50.170       50.720    1.00 25.01             O  
ATOM         1275      CB                 GLN         *      162     -15.733       47.720       49.224    1.00 26.06             C  
ATOM         1276      CG                 GLN         *      162     -17.085       48.411       49.271    1.00 26.69             C  
ATOM         1277      CD                 GLN         *      162     -17.413       49.756       48.672    1.00 26.85             C  
ATOM         1278      OE1                GLN         *      162     -16.929       50.240       47.618    1.00 26.72             O  
ATOM         1279      NE2                GLN         *      162     -18.342       50.564       49.256    1.00 26.19             N  
ATOM         1280      N                  GLU         *      163     -15.695       48.714       52.399    1.00 23.88             N  
ATOM         1281      CA                 GLU         *      163     -16.205       49.683       53.346    1.00 23.36             C  
ATOM         1282      C                  GLU         *      163     -15.050       50.262       54.117    1.00 22.10             C  
ATOM         1283      O                  GLU         *      163     -15.244       51.440       54.519    1.00 22.84             O  
ATOM         1284      CB                 GLU         *      163     -17.288       49.185       54.274    1.00 24.64             C  
ATOM         1285      CG                 GLU         *      163     -18.594       48.736       53.610    1.00 25.84             C  
ATOM         1286      CD                 GLU         *      163     -19.005       49.508       52.388    1.00 27.00             C  
ATOM         1287      OE1                GLU         *      163     -19.271       48.953       51.306    1.00 28.08             O  
ATOM         1288      OE2                GLU         *      163     -19.065       50.747       52.480    1.00 27.40             O  
ATOM         1289      N                  ALA         *      164     -13.947       49.566       54.277    1.00 20.24             N  
ATOM         1290      CA                 ALA         *      164     -12.779       50.174       54.956    1.00 18.66             C  
ATOM         1291      C                  ALA         *      164     -11.465       49.480       54.657    1.00 18.06             C  
ATOM         1292      O                  ALA         *      164     -10.873       48.844       55.558    1.00 18.76             O  
ATOM         1293      CB                 ALA         *      164     -12.956       50.381       56.413    1.00 18.02             C  
ATOM         1294      N                  PRO         *      165     -10.974       49.593       53.436    1.00 17.05             N  
ATOM         1295      CA                 PRO         *      165      -9.652       49.026       53.058    1.00 16.23             C  
ATOM         1296      C                  PRO         *      165      -8.625       49.996       53.580    1.00 15.93             C  
ATOM         1297      O                  PRO         *      165      -9.048       51.113       54.020    1.00 16.52             O  
ATOM         1298      CB                 PRO         *      165      -9.663       49.236       51.551    1.00 16.49             C  
ATOM         1299      CG                 PRO         *      165     -10.405       50.564       51.393    1.00 16.60             C  
ATOM         1300      CD                 PRO         *      165     -11.605       50.353       52.326    1.00 16.56             C  
ATOM         1301      N                  GLY         *      166      -7.353       49.799       53.475    1.00 15.63             N  
ATOM         1302      CA                 GLY         *      166      -6.497       50.942       54.016    1.00 15.28             C  
ATOM         1303      C                  GLY         *      166      -6.576       52.172       53.074    1.00 14.46             C  
ATOM         1304      O                  GLY         *      166      -7.485       52.398       52.299    1.00 15.13             O  
ATOM         1305      N                  ASN         *      167      -5.606       52.984       53.138    1.00 13.07             N  
ATOM         1306      CA                 ASN         *      167      -5.030       54.128       52.656    1.00 12.44             C  
ATOM         1307      C                  ASN         *      167      -5.964       55.165       52.022    1.00 12.14             C  
ATOM         1308      O                  ASN         *      167      -5.554       55.964       51.128    1.00 11.88             O  
ATOM         1309      CB                 ASN         *      167      -3.911       53.723       51.669    1.00 12.43             C  
ATOM         1310      CG                 ASN         *      167      -3.092       52.574       52.078    1.00 12.44             C  
ATOM         1311      OD1                ASN         *      167      -3.492       51.439       52.026    1.00 13.27             O  
ATOM         1312      ND2                ASN         *      167      -1.842       52.661       52.477    1.00 12.96             N  
ATOM         1313      N                  VAL         *      168      -7.154       55.096       52.551    1.00 11.48             N  
ATOM         1314      CA                 VAL         *      168      -8.263       56.005       52.077    1.00 10.70             C  
ATOM         1315      C                  VAL         *      168      -7.756       57.403       52.109    1.00 10.84             C  
ATOM         1316      O                  VAL         *      168      -8.033       58.172       51.151    1.00 12.36             O  
ATOM         1317      CB                 VAL         *      168      -9.474       55.517       52.818    1.00 10.37             C  
ATOM         1318      CG1                VAL         *      168     -10.695       56.318       52.989    1.00 10.40             C  
ATOM         1319      CG2                VAL         *      168      -9.847       54.155       52.126    1.00 10.78             C  
ATOM         1320      N                  GLY         *      169      -6.953       57.828       53.015    1.00 10.25             N  
ATOM         1321      CA                 GLY         *      169      -6.413       59.161       53.134    1.00  9.75             C  
ATOM         1322      C                  GLY         *      169      -5.302       59.448       52.143    1.00  9.40             C  
ATOM         1323      O                  GLY         *      169      -4.966       60.646       51.970    1.00  9.95             O  
ATOM         1324      N                  LEU         *      170      -4.784       58.436       51.550    1.00  8.70             N  
ATOM         1325      CA                 LEU         *      170      -3.645       58.527       50.548    1.00  7.86             C  
ATOM         1326      C                  LEU         *      170      -4.349       58.687       49.197    1.00  8.00             C  
ATOM         1327      O                  LEU         *      170      -4.031       59.524       48.311    1.00  7.09             O  
ATOM         1328      CB                 LEU         *      170      -2.813       57.338       50.928    1.00  7.16             C  
ATOM         1329      CG                 LEU         *      170      -1.324       57.180       50.919    1.00  6.23             C  
ATOM         1330      CD1                LEU         *      170      -0.583       58.319       51.596    1.00  6.03             C  
ATOM         1331      CD2                LEU         *      170      -1.007       55.853       51.617    1.00  5.54             C  
ATOM         1332      N                  LEU         *      171      -5.443       57.919       49.061    1.00  8.64             N  
ATOM         1333      CA                 LEU         *      171      -6.307       58.009       47.856    1.00  9.13             C  
ATOM         1334      C                  LEU         *      171      -6.834       59.443       47.765    1.00  9.96             C  
ATOM         1335      O                  LEU         *      171      -6.894       60.030       46.677    1.00 10.01             O  
ATOM         1336      CB                 LEU         *      171      -7.398       56.949       47.877    1.00  8.43             C  
ATOM         1337      CG                 LEU         *      171      -6.857       55.539       47.708    1.00  7.72             C  
ATOM         1338      CD1                LEU         *      171      -7.971       54.597       47.488    1.00  8.15             C  
ATOM         1339      CD2                LEU         *      171      -5.868       55.545       46.582    1.00  7.61             C  
ATOM         1340      N                  ASP         *      172      -7.186       60.002       48.914    1.00 11.10             N  
ATOM         1341      CA                 ASP         *      172      -7.639       61.406       48.918    1.00 11.95             C  
ATOM         1342      C                  ASP         *      172      -6.470       62.291       48.426    1.00 11.87             C  
ATOM         1343      O                  ASP         *      172      -6.637       63.252       47.689    1.00 11.77             O  
ATOM         1344      CB                 ASP         *      172      -8.063       61.880       50.261    1.00 12.61             C  
ATOM         1345      CG                 ASP         *      172      -9.122       61.202       51.043    1.00 12.93             C  
ATOM         1346      OD1                ASP         *      172      -9.266       61.611       52.206    1.00 13.57             O  
ATOM         1347      OD2                ASP         *      172      -9.849       60.301       50.640    1.00 13.15             O  
ATOM         1348      N                  GLN         *      173      -5.291       61.966       48.900    1.00 12.37             N  
ATOM         1349      CA                 GLN         *      173      -4.114       62.821       48.507    1.00 12.54             C  
ATOM         1350      C                  GLN         *      173      -4.123       62.841       46.969    1.00 12.95             C  
ATOM         1351      O                  GLN         *      173      -4.039       63.918       46.401    1.00 13.24             O  
ATOM         1352      CB                 GLN         *      173      -2.790       62.467       49.070    1.00 11.67             C  
ATOM         1353      CG                 GLN         *      173      -2.650       62.647       50.564    1.00 11.97             C  
ATOM         1354      CD                 GLN         *      173      -1.237       62.296       51.007    1.00 12.40             C  
ATOM         1355      OE1                GLN         *      173      -0.318       62.271       50.214    1.00 12.60             O  
ATOM         1356      NE2                GLN         *      173      -1.021       62.041       52.274    1.00 12.41             N  
ATOM         1357      N                  ARG         *      174      -4.266       61.651       46.447    1.00 12.97             N  
ATOM         1358      CA                 ARG         *      174      -4.265       61.366       45.004    1.00 12.85             C  
ATOM         1359      C                  ARG         *      174      -5.358       62.015       44.193    1.00 13.63             C  
ATOM         1360      O                  ARG         *      174      -5.108       62.524       43.061    1.00 14.12             O  
ATOM         1361      CB                 ARG         *      174      -4.313       59.864       44.856    1.00 11.84             C  
ATOM         1362      CG                 ARG         *      174      -3.996       59.335       43.523    1.00 11.43             C  
ATOM         1363      CD                 ARG         *      174      -4.236       57.906       43.462    1.00 11.16             C  
ATOM         1364      NE                 ARG         *      174      -3.077       57.030       43.527    1.00 11.23             N  
ATOM         1365      CZ                 ARG         *      174      -3.392       55.706       43.633    1.00 11.40             C  
ATOM         1366      NH1                ARG         *      174      -2.426       54.804       43.709    1.00 11.79             N  
ATOM         1367      NH2                ARG         *      174      -4.700       55.441       43.641    1.00 10.75             N  
ATOM         1368      N                  MET         *      175      -6.565       62.035       44.737    1.00 13.69             N  
ATOM         1369      CA                 MET         *      175      -7.684       62.681       44.066    1.00 13.60             C  
ATOM         1370      C                  MET         *      175      -7.350       64.153       43.929    1.00 14.31             C  
ATOM         1371      O                  MET         *      175      -7.565       64.761       42.885    1.00 15.61             O  
ATOM         1372      CB                 MET         *      175      -8.982       62.496       44.797    1.00 13.31             C  
ATOM         1373      CG                 MET         *      175     -10.058       62.920       43.839    1.00 13.59             C  
ATOM         1374      SD                 MET         *      175     -11.524       61.981       44.250    1.00 14.42             S  
ATOM         1375      CE                 MET         *      175     -11.293       60.418       43.526    1.00 13.58             C  
ATOM         1376      N                  ALA         *      176      -6.838       64.775       44.951    1.00 14.82             N  
ATOM         1377      CA                 ALA         *      176      -6.482       66.202       44.934    1.00 14.83             C  
ATOM         1378      C                  ALA         *      176      -5.447       66.392       43.821    1.00 14.61             C  
ATOM         1379      O                  ALA         *      176      -5.543       67.404       43.156    1.00 14.68             O  
ATOM         1380      CB                 ALA         *      176      -5.837       66.645       46.234    1.00 15.35             C  
ATOM         1381      N                  LEU         *      177      -4.568       65.413       43.743    1.00 14.19             N  
ATOM         1382      CA                 LEU         *      177      -3.483       65.425       42.707    1.00 14.04             C  
ATOM         1383      C                  LEU         *      177      -4.156       65.356       41.331    1.00 15.51             C  
ATOM         1384      O                  LEU         *      177      -3.911       66.253       40.473    1.00 16.30             O  
ATOM         1385      CB                 LEU         *      177      -2.448       64.409       43.118    1.00 12.15             C  
ATOM         1386      CG                 LEU         *      177      -1.004       64.811       43.324    1.00 10.99             C  
ATOM         1387      CD1                LEU         *      177      -0.766       66.099       44.123    1.00  9.85             C  
ATOM         1388      CD2                LEU         *      177      -0.221       63.638       43.899    1.00 10.18             C  
ATOM         1389      N                  GLN         *      178      -5.041       64.395       41.076    1.00 16.20             N  
ATOM         1390      CA                 GLN         *      178      -5.799       64.272       39.824    1.00 16.06             C  
ATOM         1391      C                  GLN         *      178      -6.404       65.661       39.534    1.00 15.49             C  
ATOM         1392      O                  GLN         *      178      -6.014       66.183       38.467    1.00 16.60             O  
ATOM         1393      CB                 GLN         *      178      -6.923       63.273       39.893    1.00 16.76             C  
ATOM         1394      CG                 GLN         *      178      -7.494       62.622       38.708    1.00 17.94             C  
ATOM         1395      CD                 GLN         *      178      -6.563       62.105       37.659    1.00 19.19             C  
ATOM         1396      OE1                GLN         *      178      -5.849       61.069       37.770    1.00 20.03             O  
ATOM         1397      NE2                GLN         *      178      -6.502       62.853       36.538    1.00 19.33             N  
ATOM         1398      N                  TRP         *      179      -7.250       66.213       40.333    1.00 13.92             N  
ATOM         1399      CA                 TRP         *      179      -7.855       67.534       40.069    1.00 13.12             C  
ATOM         1400      C                  TRP         *      179      -6.787       68.567       39.753    1.00 13.45             C  
ATOM         1401      O                  TRP         *      179      -6.863       69.402       38.849    1.00 13.51             O  
ATOM         1402      CB                 TRP         *      179      -8.724       67.932       41.249    1.00 12.22             C  
ATOM         1403      CG                 TRP         *      179      -9.679       69.035       41.128    1.00 11.35             C  
ATOM         1404      CD1                TRP         *      179     -11.056       68.899       41.069    1.00 11.30             C  
ATOM         1405      CD2                TRP         *      179      -9.421       70.444       41.101    1.00 11.11             C  
ATOM         1406      NE1                TRP         *      179     -11.649       70.145       40.957    1.00 11.30             N  
ATOM         1407      CE2                TRP         *      179     -10.670       71.105       40.973    1.00 11.04             C  
ATOM         1408      CE3                TRP         *      179      -8.267       71.204       41.109    1.00 10.81             C  
ATOM         1409      CZ2                TRP         *      179     -10.780       72.477       40.852    1.00 10.62             C  
ATOM         1410      CZ3                TRP         *      179      -8.385       72.599       40.994    1.00 10.16             C  
ATOM         1411      CH2                TRP         *      179      -9.584       73.204       40.884    1.00 10.18             C  
ATOM         1412      N                  VAL         *      180      -5.698       68.592       40.494    1.00 14.18             N  
ATOM         1413      CA                 VAL         *      180      -4.625       69.582       40.234    1.00 14.21             C  
ATOM         1414      C                  VAL         *      180      -4.140       69.388       38.795    1.00 14.22             C  
ATOM         1415      O                  VAL         *      180      -3.870       70.389       38.131    1.00 14.64             O  
ATOM         1416      CB                 VAL         *      180      -3.493       69.590       41.244    1.00 13.80             C  
ATOM         1417      CG1                VAL         *      180      -2.479       70.665       40.920    1.00 13.35             C  
ATOM         1418      CG2                VAL         *      180      -4.077       69.742       42.650    1.00 13.78             C  
ATOM         1419      N                  HIS         *      181      -4.078       68.147       38.443    1.00 14.27             N  
ATOM         1420      CA                 HIS         *      181      -3.680       67.611       37.138    1.00 13.87             C  
ATOM         1421      C                  HIS         *      181      -4.583       68.164       36.048    1.00 13.79             C  
ATOM         1422      O                  HIS         *      181      -4.188       68.774       35.077    1.00 13.84             O  
ATOM         1423      CB                 HIS         *      181      -3.784       66.064       37.086    1.00 13.49             C  
ATOM         1424      CG                 HIS         *      181      -3.275       65.587       35.776    1.00 13.55             C  
ATOM         1425      ND1                HIS         *      181      -4.048       65.381       34.699    1.00 13.64             N  
ATOM         1426      CD2                HIS         *      181      -2.008       65.359       35.363    1.00 13.94             C  
ATOM         1427      CE1                HIS         *      181      -3.311       65.007       33.667    1.00 13.74             C  
ATOM         1428      NE2                HIS         *      181      -2.061       64.973       34.038    1.00 13.92             N  
ATOM         1429      N                  ASP         *      182      -5.843       67.952       36.232    1.00 14.31             N  
ATOM         1430      CA                 ASP         *      182      -6.944       68.365       35.372    1.00 14.55             C  
ATOM         1431      C                  ASP         *      182      -7.368       69.799       35.399    1.00 14.71             C  
ATOM         1432      O                  ASP         *      182      -8.209       70.023       34.489    1.00 15.53             O  
ATOM         1433      CB                 ASP         *      182      -8.187       67.497       35.754    1.00 14.23             C  
ATOM         1434      CG                 ASP         *      182      -7.815       66.027       35.662    1.00 14.50             C  
ATOM         1435      OD1                ASP         *      182      -8.577       65.125       36.008    1.00 14.82             O  
ATOM         1436      OD2                ASP         *      182      -6.687       65.800       35.203    1.00 14.81             O  
ATOM         1437      N                  ASN         *      183      -6.996       70.706       36.264    1.00 14.76             N  
ATOM         1438      CA                 ASN         *      183      -7.534       72.088       36.205    1.00 14.23             C  
ATOM         1439      C                  ASN         *      183      -6.573       73.211       36.553    1.00 14.39             C  
ATOM         1440      O                  ASN         *      183      -7.015       74.394       36.473    1.00 14.76             O  
ATOM         1441      CB                 ASN         *      183      -8.738       72.220       37.119    1.00 13.92             C  
ATOM         1442      CG                 ASN         *      183      -9.791       71.181       36.804    1.00 14.43             C  
ATOM         1443      OD1                ASN         *      183     -10.875       71.536       36.231    1.00 14.52             O  
ATOM         1444      ND2                ASN         *      183      -9.428       69.966       37.178    1.00 13.94             N  
ATOM         1445      N                  ILE         *      184      -5.373       72.908       36.977    1.00 14.11             N  
ATOM         1446      CA                 ILE         *      184      -4.451       73.969       37.337    1.00 14.50             C  
ATOM         1447      C                  ILE         *      184      -4.050       74.810       36.137    1.00 15.88             C  
ATOM         1448      O                  ILE         *      184      -3.501       75.937       36.315    1.00 16.38             O  
ATOM         1449      CB                 ILE         *      184      -3.262       73.282       38.087    1.00 13.55             C  
ATOM         1450      CG1                ILE         *      184      -2.658       74.281       39.122    1.00 12.96             C  
ATOM         1451      CG2                ILE         *      184      -2.301       72.734       37.011    1.00 13.01             C  
ATOM         1452      CD1                ILE         *      184      -3.675       74.785       40.216    1.00 11.73             C  
ATOM         1453      N                  GLN         *      185      -4.297       74.302       34.936    1.00 16.93             N  
ATOM         1454      CA                 GLN         *      185      -3.985       74.989       33.666    1.00 17.42             C  
ATOM         1455      C                  GLN         *      185      -4.931       76.186       33.594    1.00 17.13             C  
ATOM         1456      O                  GLN         *      185      -4.517       77.192       33.023    1.00 17.44             O  
ATOM         1457      CB                 GLN         *      185      -4.189       74.192       32.387    1.00 18.51             C  
ATOM         1458      CG                 GLN         *      185      -5.383       73.290       32.527    1.00 20.10             C  
ATOM         1459      CD                 GLN         *      185      -5.876       72.624       31.280    1.00 20.81             C  
ATOM         1460      OE1                GLN         *      185      -5.975       71.399       31.196    1.00 21.32             O  
ATOM         1461      NE2                GLN         *      185      -6.208       73.458       30.310    1.00 21.03             N  
ATOM         1462      N                  PHE         *      186      -6.078       75.989       34.186    1.00 16.87             N  
ATOM         1463      CA                 PHE         *      186      -7.078       77.068       34.257    1.00 17.05             C  
ATOM         1464      C                  PHE         *      186      -6.715       78.126       35.277    1.00 16.57             C  
ATOM         1465      O                  PHE         *      186      -7.536       79.078       35.435    1.00 17.02             O  
ATOM         1466      CB                 PHE         *      186      -8.489       76.475       34.611    1.00 17.54             C  
ATOM         1467      CG                 PHE         *      186      -8.825       75.469       33.529    1.00 18.33             C  
ATOM         1468      CD1                PHE         *      186      -9.188       74.195       33.847    1.00 18.92             C  
ATOM         1469      CD2                PHE         *      186      -8.691       75.842       32.186    1.00 18.78             C  
ATOM         1470      CE1                PHE         *      186      -9.445       73.240       32.868    1.00 19.42             C  
ATOM         1471      CE2                PHE         *      186      -8.939       74.931       31.183    1.00 19.23             C  
ATOM         1472      CZ                 PHE         *      186      -9.337       73.633       31.531    1.00 19.46             C  
ATOM         1473      N                  PHE         *      187      -5.605       77.927       35.982    1.00 15.42             N  
ATOM         1474      CA                 PHE         *      187      -5.246       78.884       37.030    1.00 14.63             C  
ATOM         1475      C                  PHE         *      187      -3.930       79.554       36.696    1.00 15.37             C  
ATOM         1476      O                  PHE         *      187      -3.671       80.604       37.327    1.00 16.08             O  
ATOM         1477      CB                 PHE         *      187      -5.165       78.263       38.414    1.00 13.33             C  
ATOM         1478      CG                 PHE         *      187      -6.426       77.644       38.918    1.00 12.14             C  
ATOM         1479      CD1                PHE         *      187      -6.655       76.285       38.657    1.00 12.10             C  
ATOM         1480      CD2                PHE         *      187      -7.373       78.360       39.575    1.00 11.63             C  
ATOM         1481      CE1                PHE         *      187      -7.833       75.669       39.097    1.00 11.98             C  
ATOM         1482      CE2                PHE         *      187      -8.566       77.792       40.006    1.00 11.57             C  
ATOM         1483      CZ                 PHE         *      187      -8.781       76.439       39.770    1.00 11.74             C  
ATOM         1484      N                  GLY         *      188      -3.192       78.934       35.810    1.00 15.20             N  
ATOM         1485      CA                 GLY         *      188      -1.898       79.469       35.388    1.00 14.89             C  
ATOM         1486      C                  GLY         *      188      -0.891       78.359       35.630    1.00 15.07             C  
ATOM         1487      O                  GLY         *      188       0.309       78.493       35.339    1.00 15.72             O  
ATOM         1488      N                  GLY         *      189      -1.379       77.251       36.127    1.00 15.00             N  
ATOM         1489      CA                 GLY         *      189      -0.418       76.164       36.416    1.00 15.55             C  
ATOM         1490      C                  GLY         *      189      -0.111       75.260       35.241    1.00 15.92             C  
ATOM         1491      O                  GLY         *      189      -1.007       74.797       34.503    1.00 15.96             O  
ATOM         1492      N                  ASP         *      190       1.170       74.994       35.133    1.00 15.79             N  
ATOM         1493      CA                 ASP         *      190       1.694       74.095       34.123    1.00 16.10             C  
ATOM         1494      C                  ASP         *      190       1.557       72.657       34.673    1.00 15.75             C  
ATOM         1495      O                  ASP         *      190       2.440       72.198       35.419    1.00 16.59             O  
ATOM         1496      CB                 ASP         *      190       3.149       74.447       33.757    1.00 16.32             C  
ATOM         1497      CG                 ASP         *      190       3.680       73.371       32.834    1.00 17.61             C  
ATOM         1498      OD1                ASP         *      190       4.899       73.167       32.702    1.00 18.50             O  
ATOM         1499      OD2                ASP         *      190       2.852       72.616       32.203    1.00 17.98             O  
ATOM         1500      N                  PRO         *      191       0.564       71.942       34.282    1.00 15.20             N  
ATOM         1501      CA                 PRO         *      191       0.337       70.601       34.748    1.00 15.70             C  
ATOM         1502      C                  PRO         *      191       1.478       69.690       34.443    1.00 16.54             C  
ATOM         1503      O                  PRO         *      191       1.409       68.609       35.028    1.00 16.21             O  
ATOM         1504      CB                 PRO         *      191      -0.945       70.115       34.091    1.00 15.41             C  
ATOM         1505      CG                 PRO         *      191      -1.104       71.010       32.917    1.00 14.90             C  
ATOM         1506      CD                 PRO         *      191      -0.522       72.337       33.395    1.00 15.52             C  
ATOM         1507      N                  LYS         *      192       2.381       70.146       33.593    1.00 18.32             N  
ATOM         1508      CA                 LYS         *      192       3.513       69.180       33.265    1.00 19.99             C  
ATOM         1509      C                  LYS         *      192       4.646       69.460       34.222    1.00 20.21             C  
ATOM         1510      O                  LYS         *      192       5.733       68.853       34.187    1.00 20.21             O  
ATOM         1511      CB                 LYS         *      192       3.863       69.133       31.794    1.00 20.85             C  
ATOM         1512      CG                 LYS         *      192       4.150       70.493       31.157    1.00 21.99             C  
ATOM         1513      CD                 LYS         *      192       3.682       70.734       29.766    1.00 22.52             C  
ATOM         1514      CE                 LYS         *      192       4.347       69.877       28.709    1.00 23.45             C  
ATOM         1515      NZ                 LYS         *      192       3.635       68.497       28.636    1.00 24.14             N  
ATOM         1516      N                  THR         *      193       4.370       70.409       35.136    1.00 20.31             N  
ATOM         1517      CA                 THR         *      193       5.410       70.659       36.135    1.00 20.71             C  
ATOM         1518      C                  THR         *      193       4.909       71.077       37.501    1.00 20.04             C  
ATOM         1519      O                  THR         *      193       5.033       72.195       37.901    1.00 20.22             O  
ATOM         1520      CB                 THR         *      193       6.670       71.489       35.667    1.00 20.46             C  
ATOM         1521      OG1                THR         *      193       6.065       72.372       34.733    1.00 21.14             O  
ATOM         1522      CG2                THR         *      193       7.722       70.590       35.039    1.00 20.63             C  
ATOM         1523      N                  VAL         *      194       4.406       70.052       38.145    1.00 19.94             N  
ATOM         1524      CA                 VAL         *      194       3.903       70.084       39.501    1.00 19.31             C  
ATOM         1525      C                  VAL         *      194       4.888       69.088       40.253    1.00 19.11             C  
ATOM         1526      O                  VAL         *      194       5.016       67.947       39.799    1.00 18.42             O  
ATOM         1527      CB                 VAL         *      194       2.463       69.701       39.800    1.00 18.56             C  
ATOM         1528      CG1                VAL         *      194       1.480       69.802       38.653    1.00 18.40             C  
ATOM         1529      CG2                VAL         *      194       2.378       68.347       40.434    1.00 18.26             C  
ATOM         1530      N                  THR         *      195       5.389       69.702       41.295    1.00 18.61             N  
ATOM         1531      CA                 THR         *      195       6.280       69.080       42.254    1.00 18.54             C  
ATOM         1532      C                  THR         *      195       5.450       68.808       43.523    1.00 18.20             C  
ATOM         1533      O                  THR         *      195       4.973       69.911       43.983    1.00 18.99             O  
ATOM         1534      CB                 THR         *      195       7.363       70.167       42.698    1.00 18.94             C  
ATOM         1535      OG1                THR         *      195       8.136       70.472       41.531    1.00 19.45             O  
ATOM         1536      CG2                THR         *      195       8.159       69.719       43.911    1.00 19.09             C  
ATOM         1537      N                  ILE         *      196       5.225       67.633       44.039    1.00 16.63             N  
ATOM         1538      CA                 ILE         *      196       4.454       67.511       45.284    1.00 15.54             C  
ATOM         1539      C                  ILE         *      196       5.338       67.721       46.506    1.00 15.38             C  
ATOM         1540      O                  ILE         *      196       6.233       66.819       46.667    1.00 16.20             O  
ATOM         1541      CB                 ILE         *      196       3.786       66.104       45.317    1.00 15.32             C  
ATOM         1542      CG1                ILE         *      196       4.761       64.926       45.054    1.00 14.86             C  
ATOM         1543      CG2                ILE         *      196       2.574       66.024       44.362    1.00 15.91             C  
ATOM         1544      CD1                ILE         *      196       4.079       63.538       45.336    1.00 13.83             C  
ATOM         1545      N                  PHE         *      197       5.228       68.737       47.372    1.00 14.49             N  
ATOM         1546      CA                 PHE         *      197       6.216       68.742       48.547    1.00 13.72             C  
ATOM         1547      C                  PHE         *      197       5.506       68.414       49.861    1.00 13.26             C  
ATOM         1548      O                  PHE         *      197       4.273       68.562       49.938    1.00 13.61             O  
ATOM         1549      CB                 PHE         *      197       7.134       69.942       48.592    1.00 12.65             C  
ATOM         1550      CG                 PHE         *      197       6.535       71.273       48.853    1.00 11.52             C  
ATOM         1551      CD1                PHE         *      197       5.272       71.579       48.337    1.00 11.34             C  
ATOM         1552      CD2                PHE         *      197       7.224       72.231       49.564    1.00 11.40             C  
ATOM         1553      CE1                PHE         *      197       4.724       72.842       48.593    1.00 11.26             C  
ATOM         1554      CE2                PHE         *      197       6.673       73.513       49.787    1.00 11.14             C  
ATOM         1555      CZ                 PHE         *      197       5.412       73.815       49.292    1.00 10.64             C  
ATOM         1556      N                  GLY         *      198       6.254       67.953       50.871    1.00 12.67             N  
ATOM         1557      CA                 GLY         *      198       5.617       67.592       52.157    1.00 11.97             C  
ATOM         1558      C                  GLY         *      198       6.625       67.243       53.222    1.00 11.80             C  
ATOM         1559      O                  GLY         *      198       7.800       66.849       53.044    1.00 11.43             O  
ATOM         1560      N                  GLU         *      199       6.121       67.377       54.451    1.00 11.41             N  
ATOM         1561      CA                 GLU         *      199       6.852       67.142       55.682    1.00 10.77             C  
ATOM         1562      C                  GLU         *      199       6.330       66.133       56.679    1.00 11.28             C  
ATOM         1563      O                  GLU         *      199       5.124       66.281       57.030    1.00 10.95             O  
ATOM         1564      CB                 GLU         *      199       6.669       68.455       56.506    1.00 10.28             C  
ATOM         1565      CG                 GLU         *      199       7.708       68.684       57.564    1.00 10.30             C  
ATOM         1566      CD                 GLU         *      199       7.383       68.403       58.988    1.00 10.23             C  
ATOM         1567      OE1                GLU         *      199       8.287       68.226       59.791    1.00 10.56             O  
ATOM         1568      OE2                GLU         *      199       6.173       68.392       59.277    1.00  9.59             O  
ATOM         1569      N                  SER         *      200       7.239       65.258       57.141    1.00 11.47             N  
ATOM         1570      CA                 SER         *      200       6.892       64.275       58.170    1.00 11.73             C  
ATOM         1571      C                  SER         *      200       5.940       63.306       57.557    1.00 11.90             C  
ATOM         1572      O                  SER         *      200       6.525       62.446       56.859    1.00 13.12             O  
ATOM         1573      CB                 SER         *      200       6.342       64.933       59.417    1.00 12.67             C  
ATOM         1574      OG                 SER         *      200       6.182       64.129       60.557    1.00 13.85             O  
ATOM         1575      N                  ALA         *      201       4.648       63.346       57.735    1.00 11.44             N  
ATOM         1576      CA                 ALA         *      201       3.828       62.271       57.066    1.00 11.05             C  
ATOM         1577      C                  ALA         *      201       3.506       62.775       55.671    1.00 11.70             C  
ATOM         1578      O                  ALA         *      201       3.010       62.119       54.721    1.00 11.72             O  
ATOM         1579      CB                 ALA         *      201       2.727       61.948       58.006    1.00 10.46             C  
ATOM         1580      N                  GLY         *      202       3.797       64.077       55.581    1.00 12.00             N  
ATOM         1581      CA                 GLY         *      202       3.617       64.903       54.357    1.00 11.73             C  
ATOM         1582      C                  GLY         *      202       4.744       64.401       53.447    1.00 11.69             C  
ATOM         1583      O                  GLY         *      202       4.425       63.999       52.359    1.00 12.79             O  
ATOM         1584      N                  GLY         *      203       5.942       64.343       53.920    1.00 11.38             N  
ATOM         1585      CA                 GLY         *      203       7.098       63.872       53.219    1.00 11.34             C  
ATOM         1586      C                  GLY         *      203       7.029       62.396       52.944    1.00 11.36             C  
ATOM         1587      O                  GLY         *      203       7.484       62.003       51.864    1.00 12.10             O  
ATOM         1588      N                  ALA         *      204       6.495       61.581       53.787    1.00 11.48             N  
ATOM         1589      CA                 ALA         *      204       6.437       60.112       53.589    1.00 11.47             C  
ATOM         1590      C                  ALA         *      204       5.392       59.817       52.549    1.00 11.62             C  
ATOM         1591      O                  ALA         *      204       5.621       58.917       51.696    1.00 12.19             O  
ATOM         1592      CB                 ALA         *      204       6.268       59.377       54.917    1.00 11.58             C  
ATOM         1593      N                  SER         *      205       4.294       60.572       52.610    1.00 11.01             N  
ATOM         1594      CA                 SER         *      205       3.199       60.455       51.618    1.00  9.76             C  
ATOM         1595      C                  SER         *      205       3.756       60.763       50.227    1.00  9.71             C  
ATOM         1596      O                  SER         *      205       3.464       59.989       49.290    1.00  9.62             O  
ATOM         1597      CB                 SER         *      205       2.041       61.330       51.951    1.00  9.68             C  
ATOM         1598      OG                 SER         *      205       1.367       60.845       53.098    1.00  9.87             O  
ATOM         1599      N                  VAL         *      206       4.540       61.844       50.111    1.00  9.43             N  
ATOM         1600      CA                 VAL         *      206       5.183       62.210       48.843    1.00  9.05             C  
ATOM         1601      C                  VAL         *      206       5.926       60.960       48.388    1.00  9.85             C  
ATOM         1602      O                  VAL         *      206       5.753       60.320       47.346    1.00 10.58             O  
ATOM         1603      CB                 VAL         *      206       6.097       63.389       48.981    1.00  8.63             C  
ATOM         1604      CG1                VAL         *      206       7.055       63.525       47.805    1.00  8.37             C  
ATOM         1605      CG2                VAL         *      206       5.349       64.701       49.220    1.00  8.89             C  
ATOM         1606      N                  GLY         *      207       6.796       60.530       49.239    1.00 10.86             N  
ATOM         1607      CA                 GLY         *      207       7.571       59.295       48.903    1.00 11.94             C  
ATOM         1608      C                  GLY         *      207       6.568       58.198       48.553    1.00 12.43             C  
ATOM         1609      O                  GLY         *      207       6.982       57.409       47.673    1.00 12.92             O  
ATOM         1610      N                  MET         *      208       5.405       58.102       49.179    1.00 12.62             N  
ATOM         1611      CA                 MET         *      208       4.530       56.923       48.807    1.00 13.48             C  
ATOM         1612      C                  MET         *      208       3.936       57.078       47.425    1.00 13.96             C  
ATOM         1613      O                  MET         *      208       3.615       56.081       46.748    1.00 14.71             O  
ATOM         1614      CB                 MET         *      208       3.566       56.476       49.918    1.00 13.23             C  
ATOM         1615      CG                 MET         *      208       4.094       56.853       51.298    1.00 13.66             C  
ATOM         1616      SD                 MET         *      208       3.296       55.926       52.680    1.00 13.19             S  
ATOM         1617      CE                 MET         *      208       1.723       56.781       52.663    1.00 13.39             C  
ATOM         1618      N                  HIS         *      209       3.745       58.267       46.898    1.00 14.05             N  
ATOM         1619      CA                 HIS         *      209       3.193       58.549       45.548    1.00 12.93             C  
ATOM         1620      C                  HIS         *      209       4.287       58.262       44.526    1.00 12.69             C  
ATOM         1621      O                  HIS         *      209       4.059       57.862       43.389    1.00 12.55             O  
ATOM         1622      CB                 HIS         *      209       2.679       59.954       45.456    1.00 12.50             C  
ATOM         1623      CG                 HIS         *      209       1.464       60.223       46.293    1.00 12.40             C  
ATOM         1624      ND1                HIS         *      209       1.346       61.252       47.206    1.00 11.81             N  
ATOM         1625      CD2                HIS         *      209       0.252       59.575       46.246    1.00 12.00             C  
ATOM         1626      CE1                HIS         *      209       0.116       61.195       47.694    1.00 11.70             C  
ATOM         1627      NE2                HIS         *      209      -0.551       60.201       47.156    1.00 11.56             N  
ATOM         1628      N                  ILE         *      210       5.543       58.459       44.920    1.00 12.36             N  
ATOM         1629      CA                 ILE         *      210       6.640       58.132       43.996    1.00 11.78             C  
ATOM         1630      C                  ILE         *      210       6.617       56.589       43.854    1.00 12.53             C  
ATOM         1631      O                  ILE         *      210       7.055       56.064       42.841    1.00 13.47             O  
ATOM         1632      CB                 ILE         *      210       8.033       58.473       44.613    1.00 10.52             C  
ATOM         1633      CG1                ILE         *      210       8.365       59.936       44.528    1.00 10.10             C  
ATOM         1634      CG2                ILE         *      210       9.167       57.542       44.085    1.00  9.97             C  
ATOM         1635      CD1                ILE         *      210       9.768       60.318       45.100    1.00  9.73             C  
ATOM         1636      N                  LEU         *      211       6.204       55.896       44.874    1.00 12.96             N  
ATOM         1637      CA                 LEU         *      211       6.231       54.424       44.900    1.00 13.47             C  
ATOM         1638      C                  LEU         *      211       4.995       53.775       44.366    1.00 14.05             C  
ATOM         1639      O                  LEU         *      211       5.096       52.667       43.758    1.00 14.78             O  
ATOM         1640      CB                 LEU         *      211       6.576       54.109       46.379    1.00 13.69             C  
ATOM         1641      CG                 LEU         *      211       7.703       53.214       46.833    1.00 13.45             C  
ATOM         1642      CD1                LEU         *      211       9.090       53.731       46.483    1.00 13.26             C  
ATOM         1643      CD2                LEU         *      211       7.627       53.005       48.348    1.00 12.88             C  
ATOM         1644      N                  SER         *      212       3.807       54.360       44.530    1.00 14.18             N  
ATOM         1645      CA                 SER         *      212       2.577       53.709       44.076    1.00 13.76             C  
ATOM         1646      C                  SER         *      212       2.310       53.992       42.621    1.00 14.64             C  
ATOM         1647      O                  SER         *      212       2.133       55.165       42.230    1.00 14.78             O  
ATOM         1648      CB                 SER         *      212       1.433       53.988       44.950    1.00 13.68             C  
ATOM         1649      OG                 SER         *      212       0.133       54.009       44.366    1.00 14.00             O  
ATOM         1650      N                  PRO         *      213       2.232       52.867       41.875    1.00 14.96             N  
ATOM         1651      CA                 PRO         *      213       1.974       52.900       40.433    1.00 14.64             C  
ATOM         1652      C                  PRO         *      213       0.809       53.826       40.175    1.00 15.24             C  
ATOM         1653      O                  PRO         *      213       0.923       54.642       39.231    1.00 16.11             O  
ATOM         1654      CB                 PRO         *      213       1.787       51.491       40.035    1.00 14.26             C  
ATOM         1655      CG                 PRO         *      213       2.018       50.609       41.211    1.00 14.18             C  
ATOM         1656      CD                 PRO         *      213       2.466       51.480       42.348    1.00 14.68             C  
ATOM         1657      N                  GLY         *      214      -0.243       53.736       40.946    1.00 15.25             N  
ATOM         1658      CA                 GLY         *      214      -1.410       54.647       40.739    1.00 15.53             C  
ATOM         1659      C                  GLY         *      214      -0.981       56.071       40.733    1.00 16.39             C  
ATOM         1660      O                  GLY         *      214      -1.284       56.811       39.762    1.00 17.84             O  
ATOM         1661      N                  SER         *      215      -0.229       56.588       41.713    1.00 16.53             N  
ATOM         1662      CA                 SER         *      215       0.156       58.016       41.715    1.00 16.10             C  
ATOM         1663      C                  SER         *      215       1.283       58.482       40.841    1.00 15.31             C  
ATOM         1664      O                  SER         *      215       1.255       59.673       40.403    1.00 15.44             O  
ATOM         1665      CB                 SER         *      215       0.388       58.500       43.170    1.00 16.46             C  
ATOM         1666      OG                 SER         *      215      -0.797       58.282       43.943    1.00 17.17             O  
ATOM         1667      N                  ARG         *      216       2.296       57.702       40.559    1.00 14.25             N  
ATOM         1668      CA                 ARG         *      216       3.458       58.090       39.786    1.00 12.92             C  
ATOM         1669      C                  ARG         *      216       3.291       59.109       38.688    1.00 12.69             C  
ATOM         1670      O                  ARG         *      216       4.239       59.894       38.530    1.00 12.83             O  
ATOM         1671      CB                 ARG         *      216       4.152       56.913       39.092    1.00 12.65             C  
ATOM         1672      CG                 ARG         *      216       5.268       56.199       39.742    1.00 12.71             C  
ATOM         1673      CD                 ARG         *      216       4.963       54.867       40.286    1.00 12.92             C  
ATOM         1674      NE                 ARG         *      216       5.697       53.827       39.713    1.00 13.59             N  
ATOM         1675      CZ                 ARG         *      216       6.142       52.620       39.970    1.00 13.89             C  
ATOM         1676      NH1                ARG         *      216       6.792       52.023       38.926    1.00 14.56             N  
ATOM         1677      NH2                ARG         *      216       6.060       51.855       41.038    1.00 13.32             N  
ATOM         1678      N                  ASP         *      217       2.214       59.076       37.947    1.00 12.54             N  
ATOM         1679      CA                 ASP         *      217       1.934       59.872       36.749    1.00 11.95             C  
ATOM         1680      C                  ASP         *      217       1.388       61.269       36.857    1.00 11.84             C  
ATOM         1681      O                  ASP         *      217       1.461       62.136       35.902    1.00 11.79             O  
ATOM         1682      CB                 ASP         *      217       1.102       58.921       35.825    1.00 11.91             C  
ATOM         1683      CG                 ASP         *      217       1.720       57.646       35.317    1.00 12.20             C  
ATOM         1684      OD1                ASP         *      217       1.098       56.844       34.534    1.00 11.90             O  
ATOM         1685      OD2                ASP         *      217       2.890       57.255       35.588    1.00 12.16             O  
ATOM         1686      N                  LEU         *      218       0.814       61.603       37.994    1.00 11.51             N  
ATOM         1687      CA                 LEU         *      218       0.171       62.811       38.456    1.00  9.74             C  
ATOM         1688      C                  LEU         *      218       1.111       63.875       38.980    1.00  9.65             C  
ATOM         1689      O                  LEU         *      218       0.524       64.962       39.324    1.00 10.04             O  
ATOM         1690      CB                 LEU         *      218      -0.839       62.306       39.488    1.00  9.32             C  
ATOM         1691      CG                 LEU         *      218      -1.951       61.458       38.944    1.00  9.64             C  
ATOM         1692      CD1                LEU         *      218      -2.992       61.010       39.974    1.00 10.01             C  
ATOM         1693      CD2                LEU         *      218      -2.775       62.381       38.017    1.00 10.50             C  
ATOM         1694      N                  PHE         *      219       2.410       63.688       39.028    1.00  8.76             N  
ATOM         1695      CA                 PHE         *      219       3.304       64.766       39.553    1.00  9.35             C  
ATOM         1696      C                  PHE         *      219       4.643       64.579       38.841    1.00 11.04             C  
ATOM         1697      O                  PHE         *      219       4.938       63.430       38.424    1.00 11.69             O  
ATOM         1698      CB                 PHE         *      219       3.341       64.786       41.087    1.00  7.63             C  
ATOM         1699      CG                 PHE         *      219       3.883       63.431       41.556    1.00  6.50             C  
ATOM         1700      CD1                PHE         *      219       3.019       62.351       41.701    1.00  5.67             C  
ATOM         1701      CD2                PHE         *      219       5.251       63.280       41.746    1.00  6.24             C  
ATOM         1702      CE1                PHE         *      219       3.491       61.126       42.062    1.00  5.45             C  
ATOM         1703      CE2                PHE         *      219       5.776       62.041       42.120    1.00  6.28             C  
ATOM         1704      CZ                 PHE         *      219       4.861       60.946       42.264    1.00  5.98             C  
ATOM         1705      N                  ARG         *      220       5.446       65.603       38.683    1.00 12.36             N  
ATOM         1706      CA                 ARG         *      220       6.714       65.592       37.946    1.00 13.26             C  
ATOM         1707      C                  ARG         *      220       7.854       65.192       38.824    1.00 14.58             C  
ATOM         1708      O                  ARG         *      220       8.602       64.227       38.486    1.00 15.73             O  
ATOM         1709      CB                 ARG         *      220       6.984       66.973       37.402    1.00 13.76             C  
ATOM         1710      CG                 ARG         *      220       7.945       67.383       36.346    1.00 14.18             C  
ATOM         1711      CD                 ARG         *      220       8.145       66.371       35.294    1.00 15.23             C  
ATOM         1712      NE                 ARG         *      220       9.138       66.757       34.306    1.00 16.00             N  
ATOM         1713      CZ                 ARG         *      220       8.884       67.704       33.386    1.00 16.00             C  
ATOM         1714      NH1                ARG         *      220       7.773       68.393       33.325    1.00 15.86             N  
ATOM         1715      NH2                ARG         *      220       9.821       67.913       32.478    1.00 16.22             N  
ATOM         1716      N                  ARG         *      221       7.974       65.939       39.913    1.00 15.01             N  
ATOM         1717      CA                 ARG         *      221       9.087       65.635       40.869    1.00 15.38             C  
ATOM         1718      C                  ARG         *      221       8.645       65.833       42.304    1.00 15.25             C  
ATOM         1719      O                  ARG         *      221       7.479       66.214       42.536    1.00 16.04             O  
ATOM         1720      CB                 ARG         *      221      10.299       66.356       40.413    1.00 15.87             C  
ATOM         1721      CG                 ARG         *      221      10.154       67.860       40.236    1.00 16.52             C  
ATOM         1722      CD                 ARG         *      221      11.412       68.192       39.465    1.00 18.06             C  
ATOM         1723      NE                 ARG         *      221      11.079       69.375       38.683    1.00 20.10             N  
ATOM         1724      CZ                 ARG         *      221      11.272       69.373       37.352    1.00 21.11             C  
ATOM         1725      NH1                ARG         *      221      11.737       68.288       36.757    1.00 21.21             N  
ATOM         1726      NH2                ARG         *      221      10.979       70.496       36.690    1.00 21.93             N  
ATOM         1727      N                  ALA         *      222       9.496       65.583       43.272    1.00 14.54             N  
ATOM         1728      CA                 ALA         *      222       9.207       65.650       44.679    1.00 13.95             C  
ATOM         1729      C                  ALA         *      222      10.303       66.227       45.559    1.00 14.19             C  
ATOM         1730      O                  ALA         *      222      11.494       66.184       45.216    1.00 14.37             O  
ATOM         1731      CB                 ALA         *      222       9.094       64.125       45.065    1.00 13.64             C  
ATOM         1732      N                  ILE         *      223       9.889       66.764       46.683    1.00 14.01             N  
ATOM         1733      CA                 ILE         *      223      10.607       67.328       47.807    1.00 13.69             C  
ATOM         1734      C                  ILE         *      223      10.047       66.544       49.035    1.00 13.71             C  
ATOM         1735      O                  ILE         *      223       8.789       66.449       49.187    1.00 14.15             O  
ATOM         1736      CB                 ILE         *      223      10.449       68.858       48.036    1.00 13.57             C  
ATOM         1737      CG1                ILE         *      223      10.887       69.715       46.828    1.00 13.41             C  
ATOM         1738      CG2                ILE         *      223      11.245       69.370       49.277    1.00 13.41             C  
ATOM         1739      CD1                ILE         *      223      10.340       71.161       46.884    1.00 13.13             C  
ATOM         1740      N                  LEU         *      224      10.887       65.977       49.833    1.00 13.42             N  
ATOM         1741      CA                 LEU         *      224      10.440       65.199       51.032    1.00 12.98             C  
ATOM         1742      C                  LEU         *      224      11.333       65.787       52.154    1.00 12.26             C  
ATOM         1743      O                  LEU         *      224      12.549       65.678       51.999    1.00 11.85             O  
ATOM         1744      CB                 LEU         *      224      10.523       63.707       50.947    1.00 12.96             C  
ATOM         1745      CG                 LEU         *      224      10.107       62.894       49.743    1.00 12.68             C  
ATOM         1746      CD1                LEU         *      224      10.934       63.262       48.521    1.00 12.38             C  
ATOM         1747      CD2                LEU         *      224      10.278       61.402       50.062    1.00 12.29             C  
ATOM         1748      N                  GLN         *      225      10.632       66.334       53.102    1.00 11.88             N  
ATOM         1749      CA                 GLN         *      225      11.333       66.975       54.228    1.00 12.04             C  
ATOM         1750      C                  GLN         *      225      10.922       66.319       55.535    1.00 12.36             C  
ATOM         1751      O                  GLN         *      225       9.744       66.370       55.946    1.00 13.00             O  
ATOM         1752      CB                 GLN         *      225      11.178       68.455       54.127    1.00 12.36             C  
ATOM         1753      CG                 GLN         *      225       9.838       69.054       53.841    1.00 12.67             C  
ATOM         1754      CD                 GLN         *      225       9.911       70.480       53.338    1.00 12.77             C  
ATOM         1755      OE1                GLN         *      225       9.596       71.376       54.102    1.00 13.29             O  
ATOM         1756      NE2                GLN         *      225      10.327       70.697       52.099    1.00 12.59             N  
ATOM         1757      N                  SER         *      226      11.894       65.680       56.153    1.00 11.95             N  
ATOM         1758      CA                 SER         *      226      11.859       64.957       57.386    1.00 11.76             C  
ATOM         1759      C                  SER         *      226      10.939       63.760       57.315    1.00 12.66             C  
ATOM         1760      O                  SER         *      226      10.263       63.511       58.348    1.00 13.37             O  
ATOM         1761      CB                 SER         *      226      11.448       65.813       58.564    1.00 11.22             C  
ATOM         1762      OG                 SER         *      226      12.328       66.867       58.772    1.00 11.10             O  
ATOM         1763      N                  GLY         *      227      10.899       63.071       56.181    1.00 12.93             N  
ATOM         1764      CA                 GLY         *      227       9.983       61.867       56.102    1.00 12.91             C  
ATOM         1765      C                  GLY         *      227      10.366       61.070       54.884    1.00 13.09             C  
ATOM         1766      O                  GLY         *      227      10.984       61.669       53.943    1.00 13.79             O  
ATOM         1767      N                  SER         *      228      10.063       59.808       54.865    1.00 12.33             N  
ATOM         1768      CA                 SER         *      228      10.455       58.960       53.622    1.00 11.95             C  
ATOM         1769      C                  SER         *      228       9.473       57.837       53.818    1.00 11.44             C  
ATOM         1770      O                  SER         *      228       9.115       57.748       54.995    1.00 12.22             O  
ATOM         1771      CB                 SER         *      228      11.894       58.755       53.492    1.00 11.61             C  
ATOM         1772      OG                 SER         *      228      12.462       57.775       54.266    1.00 11.56             O  
ATOM         1773      N                  PRO         *      229       9.002       57.153       52.826    1.00 10.79             N  
ATOM         1774      CA                 PRO         *      229       7.920       56.159       53.083    1.00 10.25             C  
ATOM         1775      C                  PRO         *      229       8.382       54.981       53.844    1.00  9.55             C  
ATOM         1776      O                  PRO         *      229       7.525       54.220       54.332    1.00  9.79             O  
ATOM         1777      CB                 PRO         *      229       7.346       55.949       51.685    1.00 10.56             C  
ATOM         1778      CG                 PRO         *      229       8.571       56.123       50.754    1.00 10.23             C  
ATOM         1779      CD                 PRO         *      229       9.360       57.242       51.416    1.00 10.32             C  
ATOM         1780      N                  ASN         *      230       9.694       54.827       53.972    1.00  8.75             N  
ATOM         1781      CA                 ASN         *      230      10.186       53.634       54.735    1.00  8.36             C  
ATOM         1782      C                  ASN         *      230      10.391       53.955       56.201    1.00  8.79             C  
ATOM         1783      O                  ASN         *      230      11.088       53.245       56.959    1.00  9.43             O  
ATOM         1784      CB                 ASN         *      230      11.384       53.088       53.934    1.00  7.01             C  
ATOM         1785      CG                 ASN         *      230      12.454       54.161       54.035    1.00  5.95             C  
ATOM         1786      OD1                ASN         *      230      12.169       55.304       53.799    1.00  5.20             O  
ATOM         1787      ND2                ASN         *      230      13.614       53.754       54.503    1.00  6.61             N  
ATOM         1788      N                  CYS         *      231       9.846       55.036       56.717    1.00  8.91             N  
ATOM         1789      CA                 CYS         *      231       9.982       55.380       58.141    1.00  9.22             C  
ATOM         1790      C                  CYS         *      231       9.201       54.305       58.898    1.00  9.08             C  
ATOM         1791      O                  CYS         *      231       8.151       53.972       58.351    1.00  9.32             O  
ATOM         1792      CB                 CYS         *      231       9.413       56.777       58.283    1.00  9.95             C  
ATOM         1793      SG                 CYS         *      231      10.797       57.854       57.922    1.00 11.80             S  
ATOM         1794      N                  PRO         *      232       9.673       53.866       60.055    1.00  8.30             N  
ATOM         1795      CA                 PRO         *      232       9.077       52.832       60.819    1.00  8.00             C  
ATOM         1796      C                  PRO         *      232       7.666       53.031       61.282    1.00  8.06             C  
ATOM         1797      O                  PRO         *      232       6.959       52.013       61.495    1.00  7.63             O  
ATOM         1798      CB                 PRO         *      232      10.028       52.553       61.964    1.00  8.24             C  
ATOM         1799      CG                 PRO         *      232      11.084       53.583       61.918    1.00  8.50             C  
ATOM         1800      CD                 PRO         *      232      10.927       54.343       60.644    1.00  8.56             C  
ATOM         1801      N                  TRP         *      233       7.356       54.293       61.448    1.00  8.44             N  
ATOM         1802      CA                 TRP         *      233       6.041       54.761       61.917    1.00  8.50             C  
ATOM         1803      C                  TRP         *      233       5.124       55.154       60.780    1.00  9.43             C  
ATOM         1804      O                  TRP         *      233       4.041       55.691       61.076    1.00 10.06             O  
ATOM         1805      CB                 TRP         *      233       6.276       56.063       62.733    1.00  7.63             C  
ATOM         1806      CG                 TRP         *      233       7.110       57.061       62.010    1.00  7.30             C  
ATOM         1807      CD1                TRP         *      233       8.485       57.250       62.074    1.00  7.27             C  
ATOM         1808      CD2                TRP         *      233       6.623       58.052       61.081    1.00  6.89             C  
ATOM         1809      NE1                TRP         *      233       8.874       58.318       61.282    1.00  6.96             N  
ATOM         1810      CE2                TRP         *      233       7.754       58.817       60.644    1.00  6.78             C  
ATOM         1811      CE3                TRP         *      233       5.359       58.331       60.579    1.00  6.31             C  
ATOM         1812      CZ2                TRP         *      233       7.631       59.824       59.733    1.00  6.24             C  
ATOM         1813      CZ3                TRP         *      233       5.205       59.350       59.685    1.00  5.96             C  
ATOM         1814      CH2                TRP         *      233       6.326       60.078       59.283    1.00  6.45             C  
ATOM         1815      N                  ALA         *      234       5.552       54.954       59.527    1.00  9.81             N  
ATOM         1816      CA                 ALA         *      234       4.756       55.362       58.358    1.00  9.13             C  
ATOM         1817      C                  ALA         *      234       3.920       54.312       57.703    1.00  8.73             C  
ATOM         1818      O                  ALA         *      234       3.135       54.751       56.827    1.00  8.27             O  
ATOM         1819      CB                 ALA         *      234       5.672       56.083       57.363    1.00  9.10             C  
ATOM         1820      N                  SER         *      235       4.005       53.051       58.072    1.00  8.48             N  
ATOM         1821      CA                 SER         *      235       3.087       52.070       57.416    1.00  8.90             C  
ATOM         1822      C                  SER         *      235       2.934       50.849       58.318    1.00  8.73             C  
ATOM         1823      O                  SER         *      235       3.828       50.569       59.110    1.00  7.92             O  
ATOM         1824      CB                 SER         *      235       3.592       51.704       56.042    1.00  9.43             C  
ATOM         1825      OG                 SER         *      235       4.821       50.938       56.263    1.00 10.84             O  
ATOM         1826      N                  VAL         *      236       1.806       50.143       58.239    1.00  8.90             N  
ATOM         1827      CA                 VAL         *      236       1.596       48.932       59.038    1.00  8.97             C  
ATOM         1828      C                  VAL         *      236       1.248       47.799       58.020    1.00  9.72             C  
ATOM         1829      O                  VAL         *      236       0.750       48.085       56.920    1.00 10.49             O  
ATOM         1830      CB                 VAL         *      236       0.548       48.987       60.132    1.00  8.45             C  
ATOM         1831      CG1                VAL         *      236       0.745       50.091       61.151    1.00  8.87             C  
ATOM         1832      CG2                VAL         *      236      -0.910       48.958       59.689    1.00  7.54             C  
ATOM         1833      N                  SER         *      237       1.504       46.604       58.425    1.00  9.83             N  
ATOM         1834      CA                 SER         *      237       1.157       45.426       57.650    1.00 10.73             C  
ATOM         1835      C                  SER         *      237      -0.362       45.428       57.716    1.00 11.46             C  
ATOM         1836      O                  SER         *      237      -0.893       46.012       58.687    1.00 11.29             O  
ATOM         1837      CB                 SER         *      237       1.629       44.205       58.440    1.00 11.51             C  
ATOM         1838      OG                 SER         *      237       0.692       44.000       59.531    1.00 12.93             O  
ATOM         1839      N                  VAL         *      238      -1.010       44.745       56.803    1.00 12.91             N  
ATOM         1840      CA                 VAL         *      238      -2.490       44.691       56.843    1.00 13.22             C  
ATOM         1841      C                  VAL         *      238      -2.874       43.891       58.090    1.00 14.18             C  
ATOM         1842      O                  VAL         *      238      -4.005       44.176       58.540    1.00 15.45             O  
ATOM         1843      CB                 VAL         *      238      -3.136       44.032       55.626    1.00 13.14             C  
ATOM         1844      CG1                VAL         *      238      -2.751       44.648       54.282    1.00 13.80             C  
ATOM         1845      CG2                VAL         *      238      -2.853       42.549       55.614    1.00 12.43             C  
ATOM         1846      N                  ALA         *      239      -2.048       42.950       58.529    1.00 14.22             N  
ATOM         1847      CA                 ALA         *      239      -2.435       42.163       59.709    1.00 14.45             C  
ATOM         1848      C                  ALA         *      239      -2.605       43.129       60.889    1.00 15.50             C  
ATOM         1849      O                  ALA         *      239      -3.641       43.182       61.560    1.00 15.75             O  
ATOM         1850      CB                 ALA         *      239      -1.389       41.214       60.130    1.00 14.56             C  
ATOM         1851      N                  GLU         *      240      -1.477       43.848       61.035    1.00 16.05             N  
ATOM         1852      CA                 GLU         *      240      -1.392       44.826       62.116    1.00 16.16             C  
ATOM         1853      C                  GLU         *      240      -2.517       45.844       62.121    1.00 16.18             C  
ATOM         1854      O                  GLU         *      240      -2.912       46.217       63.234    1.00 16.54             O  
ATOM         1855      CB                 GLU         *      240      -0.135       45.695       62.083    1.00 15.74             C  
ATOM         1856      CG                 GLU         *      240       0.498       45.836       63.433    1.00 16.21             C  
ATOM         1857      CD                 GLU         *      240      -0.215       46.024       64.711    1.00 16.18             C  
ATOM         1858      OE1                GLU         *      240      -0.583       45.120       65.425    1.00 16.01             O  
ATOM         1859      OE2                GLU         *      240      -0.385       47.231       65.052    1.00 16.61             O  
ATOM         1860      N                  GLY         *      241      -2.902       46.231       60.918    1.00 15.91             N  
ATOM         1861      CA                 GLY         *      241      -3.949       47.229       60.683    1.00 15.07             C  
ATOM         1862      C                  GLY         *      241      -5.288       46.645       61.071    1.00 14.82             C  
ATOM         1863      O                  GLY         *      241      -6.237       47.297       61.515    1.00 14.34             O  
ATOM         1864      N                  ARG         *      242      -5.329       45.339       60.869    1.00 15.29             N  
ATOM         1865      CA                 ARG         *      242      -6.584       44.637       61.191    1.00 16.02             C  
ATOM         1866      C                  ARG         *      242      -6.822       44.673       62.707    1.00 16.16             C  
ATOM         1867      O                  ARG         *      242      -7.925       44.969       63.175    1.00 16.09             O  
ATOM         1868      CB                 ARG         *      242      -6.605       43.180       60.680    1.00 15.94             C  
ATOM         1869      CG                 ARG         *      242      -7.964       42.669       61.093    1.00 16.65             C  
ATOM         1870      CD                 ARG         *      242      -8.318       41.312       60.657    1.00 17.67             C  
ATOM         1871      NE                 ARG         *      242      -9.669       41.529       59.956    1.00 18.26             N  
ATOM         1872      CZ                 ARG         *      242      -9.536       41.821       58.641    1.00 18.53             C  
ATOM         1873      NH1                ARG         *      242     -10.616       42.118       57.924    1.00 18.44             N  
ATOM         1874      NH2                ARG         *      242      -8.278       41.732       58.120    1.00 18.20             N  
ATOM         1875      N                  ARG         *      243      -5.743       44.310       63.389    1.00 16.18             N  
ATOM         1876      CA                 ARG         *      243      -5.580       44.203       64.825    1.00 15.89             C  
ATOM         1877      C                  ARG         *      243      -5.998       45.538       65.423    1.00 15.81             C  
ATOM         1878      O                  ARG         *      243      -7.044       45.611       66.088    1.00 16.03             O  
ATOM         1879      CB                 ARG         *      243      -4.187       43.857       65.144    1.00 17.15             C  
ATOM         1880      CG                 ARG         *      243      -3.745       43.396       66.484    1.00 18.72             C  
ATOM         1881      CD                 ARG         *      243      -2.329       43.874       66.802    1.00 19.61             C  
ATOM         1882      NE                 ARG         *      243      -2.431       44.601       68.068    1.00 21.22             N  
ATOM         1883      CZ                 ARG         *      243      -2.958       45.822       68.175    1.00 22.17             C  
ATOM         1884      NH1                ARG         *      243      -3.226       46.502       69.291    1.00 22.12             N  
ATOM         1885      NH2                ARG         *      243      -3.138       46.416       66.976    1.00 23.15             N  
ATOM         1886      N                  ARG         *      244      -5.239       46.574       65.139    1.00 15.07             N  
ATOM         1887      CA                 ARG         *      244      -5.642       47.892       65.672    1.00 14.61             C  
ATOM         1888      C                  ARG         *      244      -7.054       48.234       65.277    1.00 15.64             C  
ATOM         1889      O                  ARG         *      244      -7.695       49.063       65.984    1.00 17.04             O  
ATOM         1890      CB                 ARG         *      244      -4.694       48.986       65.188    1.00 13.10             C  
ATOM         1891      CG                 ARG         *      244      -3.222       48.567       65.318    1.00 11.65             C  
ATOM         1892      CD                 ARG         *      244      -2.375       49.729       64.991    1.00 11.02             C  
ATOM         1893      NE                 ARG         *      244      -0.986       49.494       65.139    1.00 10.23             N  
ATOM         1894      CZ                 ARG         *      244       0.062       50.259       64.891    1.00  9.53             C  
ATOM         1895      NH1                ARG         *      244       1.214       49.658       65.130    1.00  9.86             N  
ATOM         1896      NH2                ARG         *      244       0.066       51.472       64.448    1.00  9.01             N  
ATOM         1897      N                  ALA         *      245      -7.611       47.728       64.222    1.00 16.42             N  
ATOM         1898      CA                 ALA         *      245      -8.951       48.080       63.773    1.00 17.40             C  
ATOM         1899      C                  ALA         *      245     -10.037       47.575       64.682    1.00 18.48             C  
ATOM         1900      O                  ALA         *      245     -10.976       48.336       64.958    1.00 18.83             O  
ATOM         1901      CB                 ALA         *      245      -9.210       47.479       62.392    1.00 17.91             C  
ATOM         1902      N                  VAL         *      246      -9.875       46.285       65.042    1.00 19.38             N  
ATOM         1903      CA                 VAL         *      246     -10.885       45.652       65.910    1.00 20.04             C  
ATOM         1904      C                  VAL         *      246     -10.739       46.167       67.340    1.00 20.30             C  
ATOM         1905      O                  VAL         *      246     -11.797       46.332       67.994    1.00 20.74             O  
ATOM         1906      CB                 VAL         *      246     -10.963       44.119       65.787    1.00 20.09             C  
ATOM         1907      CG1                VAL         *      246     -10.229       43.613       64.552    1.00 20.00             C  
ATOM         1908      CG2                VAL         *      246     -10.631       43.372       67.061    1.00 19.86             C  
ATOM         1909      N                  GLU         *      247      -9.526       46.371       67.740    1.00 20.60             N  
ATOM         1910      CA                 GLU         *      247      -9.136       46.874       69.040    1.00 21.24             C  
ATOM         1911      C                  GLU         *      247      -9.801       48.223       69.242    1.00 21.31             C  
ATOM         1912      O                  GLU         *      247     -10.357       48.468       70.347    1.00 21.97             O  
ATOM         1913      CB                 GLU         *      247      -7.673       47.059       69.268    1.00 22.37             C  
ATOM         1914      CG                 GLU         *      247      -7.240       46.772       70.693    1.00 24.38             C  
ATOM         1915      CD                 GLU         *      247      -7.802       45.540       71.353    1.00 25.80             C  
ATOM         1916      OE1                GLU         *      247      -8.220       45.611       72.538    1.00 27.18             O  
ATOM         1917      OE2                GLU         *      247      -7.797       44.508       70.648    1.00 25.90             O  
ATOM         1918      N                  LEU         *      248      -9.773       49.020       68.189    1.00 20.81             N  
ATOM         1919      CA                 LEU         *      248     -10.496       50.320       68.303    1.00 20.39             C  
ATOM         1920      C                  LEU         *      248     -11.950       49.881       68.529    1.00 20.56             C  
ATOM         1921      O                  LEU         *      248     -12.681       50.421       69.316    1.00 21.20             O  
ATOM         1922      CB                 LEU         *      248     -10.294       51.159       67.067    1.00 19.86             C  
ATOM         1923      CG                 LEU         *      248     -11.132       52.440       66.968    1.00 19.40             C  
ATOM         1924      CD1                LEU         *      248     -10.395       53.539       67.745    1.00 19.63             C  
ATOM         1925      CD2                LEU         *      248     -11.272       52.839       65.510    1.00 18.92             C  
ATOM         1926      N                  GLY         *      249     -12.366       48.862       67.823    1.00 21.08             N  
ATOM         1927      CA                 GLY         *      249     -13.705       48.276       67.860    1.00 21.50             C  
ATOM         1928      C                  GLY         *      249     -14.171       48.004       69.280    1.00 21.75             C  
ATOM         1929      O                  GLY         *      249     -15.324       48.272       69.605    1.00 20.75             O  
ATOM         1930      N                  ARG         *      250     -13.228       47.463       70.046    1.00 22.61             N  
ATOM         1931      CA                 ARG         *      250     -13.403       47.115       71.475    1.00 23.40             C  
ATOM         1932      C                  ARG         *      250     -13.607       48.331       72.367    1.00 23.84             C  
ATOM         1933      O                  ARG         *      250     -14.571       48.488       73.116    1.00 24.41             O  
ATOM         1934      CB                 ARG         *      250     -12.196       46.347       71.929    1.00 23.54             C  
ATOM         1935      CG                 ARG         *      250     -12.405       44.843       71.950    1.00 24.58             C  
ATOM         1936      CD                 ARG         *      250     -11.193       44.265       72.654    1.00 25.33             C  
ATOM         1937      NE                 ARG         *      250     -10.231       44.000       71.571    1.00 26.35             N  
ATOM         1938      CZ                 ARG         *      250     -10.308       42.811       70.955    1.00 27.39             C  
ATOM         1939      NH1                ARG         *      250      -9.479       42.463       69.992    1.00 27.90             N  
ATOM         1940      NH2                ARG         *      250     -11.257       41.923       71.324    1.00 28.04             N  
ATOM         1941      N                  ASN         *      251     -12.706       49.268       72.325    1.00 24.23             N  
ATOM         1942      CA                 ASN         *      251     -12.757       50.499       73.095    1.00 24.81             C  
ATOM         1943      C                  ASN         *      251     -14.100       51.197       72.915    1.00 24.93             C  
ATOM         1944      O                  ASN         *      251     -14.376       52.183       73.637    1.00 24.96             O  
ATOM         1945      CB                 ASN         *      251     -11.587       51.382       72.619    1.00 25.17             C  
ATOM         1946      CG                 ASN         *      251     -10.259       50.971       73.177    1.00 25.73             C  
ATOM         1947      OD1                ASN         *      251      -9.838       51.609       74.172    1.00 26.27             O  
ATOM         1948      ND2                ASN         *      251      -9.546       49.980       72.625    1.00 25.87             N  
ATOM         1949      N                  LEU         *      252     -14.888       50.771       71.967    1.00 25.32             N  
ATOM         1950      CA                 LEU         *      252     -16.191       51.439       71.717    1.00 25.98             C  
ATOM         1951      C                  LEU         *      252     -17.335       50.446       71.876    1.00 26.55             C  
ATOM         1952      O                  LEU         *      252     -18.506       50.713       71.541    1.00 26.91             O  
ATOM         1953      CB                 LEU         *      252     -16.155       52.234       70.418    1.00 25.54             C  
ATOM         1954      CG                 LEU         *      252     -15.092       53.277       70.217    1.00 25.45             C  
ATOM         1955      CD1                LEU         *      252     -15.248       53.946       68.829    1.00 25.82             C  
ATOM         1956      CD2                LEU         *      252     -15.196       54.382       71.254    1.00 25.26             C  
ATOM         1957      N                  ASN         *      253     -16.999       49.301       72.399    1.00 27.32             N  
ATOM         1958      CA                 ASN         *      253     -17.952       48.242       72.674    1.00 28.53             C  
ATOM         1959      C                  ASN         *      253     -18.839       48.031       71.465    1.00 28.96             C  
ATOM         1960      O                  ASN         *      253     -20.043       48.252       71.464    1.00 29.53             O  
ATOM         1961      CB                 ASN         *      253     -18.767       48.568       73.954    1.00 29.43             C  
ATOM         1962      CG                 ASN         *      253     -17.779       48.966       75.058    1.00 30.36             C  
ATOM         1963      OD1                ASN         *      253     -16.930       48.112       75.443    1.00 30.46             O  
ATOM         1964      ND2                ASN         *      253     -17.870       50.253       75.449    1.00 30.58             N  
ATOM         1965      N                  CYS         *      254     -18.193       47.599       70.431    1.00 29.52             N  
ATOM         1966      CA                 CYS         *      254     -18.739       47.273       69.148    1.00 29.70             C  
ATOM         1967      C                  CYS         *      254     -18.732       45.719       69.081    1.00 30.79             C  
ATOM         1968      O                  CYS         *      254     -17.939       45.066       69.721    1.00 30.76             O  
ATOM         1969      CB                 CYS         *      254     -17.884       47.695       67.973    1.00 28.88             C  
ATOM         1970      SG                 CYS         *      254     -17.861       49.423       67.779    1.00 27.64             S  
ATOM         1971      N                  ASN         *      255     -19.631       45.380       68.196    1.00 32.24             N  
ATOM         1972      CA                 ASN         *      255     -19.891       43.974       67.843    1.00 33.03             C  
ATOM         1973      C                  ASN         *      255     -18.705       43.648       66.932    1.00 33.30             C  
ATOM         1974      O                  ASN         *      255     -18.682       44.257       65.866    1.00 33.19             O  
ATOM         1975      CB                 ASN         *      255     -21.230       43.938       67.151    1.00 33.40             C  
ATOM         1976      CG                 ASN         *      255     -21.526       42.630       66.472    1.00 34.11             C  
ATOM         1977      OD1                ASN         *      255     -20.733       41.674       66.452    1.00 34.19             O  
ATOM         1978      ND2                ASN         *      255     -22.742       42.629       65.885    1.00 34.65             N  
ATOM         1979      N                  LEU         *      256     -17.837       42.805       67.413    1.00 33.90             N  
ATOM         1980      CA                 LEU         *      256     -16.663       42.421       66.624    1.00 34.55             C  
ATOM         1981      C                  LEU         *      256     -16.884       41.118       65.880    1.00 34.82             C  
ATOM         1982      O                  LEU         *      256     -15.850       40.424       65.697    1.00 35.72             O  
ATOM         1983      CB                 LEU         *      256     -15.497       42.283       67.614    1.00 34.82             C  
ATOM         1984      CG                 LEU         *      256     -15.002       43.452       68.415    1.00 35.23             C  
ATOM         1985      CD1                LEU         *      256     -13.487       43.262       68.694    1.00 35.45             C  
ATOM         1986      CD2                LEU         *      256     -15.212       44.756       67.664    1.00 35.21             C  
ATOM         1987      N                  ASN         *      257     -18.057       40.726       65.498    1.00 34.78             N  
ATOM         1988      CA                 ASN         *      257     -18.217       39.424       64.804    1.00 34.86             C  
ATOM         1989      C                  ASN         *      257     -17.792       39.568       63.360    1.00 34.74             C  
ATOM         1990      O                  ASN         *      257     -16.973       38.723       62.934    1.00 35.37             O  
ATOM         1991      CB                 ASN         *      257     -19.586       38.804       65.047    1.00 35.25             C  
ATOM         1995      N                  SER         *      258     -18.252       40.545       62.631    1.00 34.45             N  
ATOM         1996      CA                 SER         *      258     -17.867       40.742       61.232    1.00 34.19             C  
ATOM         1997      C                  SER         *      258     -17.381       42.158       60.945    1.00 34.07             C  
ATOM         1998      O                  SER         *      258     -17.834       43.108       61.626    1.00 34.48             O  
ATOM         1999      CB                 SER         *      258     -19.105       40.556       60.356    1.00 34.64             C  
ATOM         2000      OG                 SER         *      258     -19.881       41.776       60.441    1.00 34.79             O  
ATOM         2001      N                  ASP         *      259     -16.564       42.289       59.921    1.00 33.58             N  
ATOM         2002      CA                 ASP         *      259     -16.051       43.592       59.491    1.00 33.19             C  
ATOM         2003      C                  ASP         *      259     -17.274       44.516       59.283    1.00 32.89             C  
ATOM         2004      O                  ASP         *      259     -17.207       45.697       59.572    1.00 33.27             O  
ATOM         2005      CB                 ASP         *      259     -15.271       43.537       58.204    1.00 33.58             C  
ATOM         2006      CG                 ASP         *      259     -13.926       42.888       58.230    1.00 34.29             C  
ATOM         2007      OD1                ASP         *      259     -13.233       42.716       59.245    1.00 34.60             O  
ATOM         2008      OD2                ASP         *      259     -13.487       42.495       57.107    1.00 34.87             O  
ATOM         2009      N                  GLU         *      260     -18.320       43.925       58.760    1.00 32.21             N  
ATOM         2010      CA                 GLU         *      260     -19.562       44.581       58.438    1.00 31.52             C  
ATOM         2011      C                  GLU         *      260     -20.220       45.147       59.694    1.00 31.21             C  
ATOM         2012      O                  GLU         *      260     -20.786       46.246       59.707    1.00 30.87             O  
ATOM         2013      CB                 GLU         *      260     -20.628       43.633       57.868    1.00 31.47             C  
ATOM         2018      N                  GLU         *      261     -20.145       44.271       60.666    1.00 31.09             N  
ATOM         2019      CA                 GLU         *      261     -20.701       44.499       62.006    1.00 30.72             C  
ATOM         2020      C                  GLU         *      261     -19.926       45.639       62.650    1.00 29.78             C  
ATOM         2021      O                  GLU         *      261     -20.506       46.596       63.149    1.00 29.18             O  
ATOM         2022      CB                 GLU         *      261     -20.466       43.250       62.869    1.00 31.88             C  
ATOM         2023      CG                 GLU         *      261     -21.440       42.066       62.532    1.00 33.62             C  
ATOM         2024      CD                 GLU         *      261     -22.872       42.444       62.862    1.00 34.42             C  
ATOM         2025      OE1                GLU         *      261     -23.751       41.618       63.090    1.00 35.11             O  
ATOM         2026      OE2                GLU         *      261     -23.034       43.695       62.877    1.00 34.69             O  
ATOM         2027      N                  LEU         *      262     -18.610       45.426       62.554    1.00 28.68             N  
ATOM         2028      CA                 LEU         *      262     -17.613       46.322       63.078    1.00 27.85             C  
ATOM         2029      C                  LEU         *      262     -17.784       47.690       62.434    1.00 27.75             C  
ATOM         2030      O                  LEU         *      262     -18.025       48.650       63.184    1.00 28.58             O  
ATOM         2031      CB                 LEU         *      262     -16.205       45.785       62.870    1.00 27.70             C  
ATOM         2032      CG                 LEU         *      262     -15.050       46.176       63.798    1.00 27.15             C  
ATOM         2033      CD1                LEU         *      262     -13.736       45.618       63.257    1.00 26.60             C  
ATOM         2034      CD2                LEU         *      262     -14.979       47.668       63.942    1.00 27.02             C  
ATOM         2035      N                  ILE         *      263     -17.630       47.742       61.143    1.00 27.14             N  
ATOM         2036      CA                 ILE         *      263     -17.726       48.995       60.389    1.00 26.77             C  
ATOM         2037      C                  ILE         *      263     -19.038       49.707       60.625    1.00 27.09             C  
ATOM         2038      O                  ILE         *      263     -19.133       50.936       60.526    1.00 27.04             O  
ATOM         2039      CB                 ILE         *      263     -17.425       48.778       58.860    1.00 26.08             C  
ATOM         2040      CG1                ILE         *      263     -15.964       48.313       58.707    1.00 25.70             C  
ATOM         2041      CG2                ILE         *      263     -17.732       50.006       57.992    1.00 25.76             C  
ATOM         2042      CD1                ILE         *      263     -15.670       47.632       57.354    1.00 25.56             C  
ATOM         2043      N                  HIS         *      264     -20.062       48.962       60.934    1.00 28.16             N  
ATOM         2044      CA                 HIS         *      264     -21.387       49.567       61.134    1.00 29.16             C  
ATOM         2045      C                  HIS         *      264     -21.341       50.485       62.340    1.00 28.97             C  
ATOM         2046      O                  HIS         *      264     -21.833       51.622       62.307    1.00 29.61             O  
ATOM         2047      CB                 HIS         *      264     -22.521       48.566       61.328    1.00 30.71             C  
ATOM         2048      CG                 HIS         *      264     -23.843       49.249       61.476    1.00 32.23             C  
ATOM         2049      ND1                HIS         *      264     -24.831       48.847       62.333    1.00 33.02             N  
ATOM         2050      CD2                HIS         *      264     -24.310       50.354       60.844    1.00 32.95             C  
ATOM         2051      CE1                HIS         *      264     -25.880       49.654       62.197    1.00 33.53             C  
ATOM         2052      NE2                HIS         *      264     -25.578       50.579       61.303    1.00 33.44             N  
ATOM         2053      N                  CYS         *      265     -20.764       49.911       63.359    1.00 28.12             N  
ATOM         2054      CA                 CYS         *      265     -20.591       50.535       64.665    1.00 27.27             C  
ATOM         2055      C                  CYS         *      265     -19.843       51.848       64.616    1.00 26.57             C  
ATOM         2056      O                  CYS         *      265     -20.322       52.905       65.048    1.00 26.72             O  
ATOM         2057      CB                 CYS         *      265     -19.855       49.488       65.519    1.00 27.67             C  
ATOM         2058      SG                 CYS         *      265     -19.640       49.941       67.244    1.00 28.30             S  
ATOM         2059      N                  LEU         *      266     -18.638       51.759       64.093    1.00 25.66             N  
ATOM         2060      CA                 LEU         *      266     -17.691       52.854       63.970    1.00 24.54             C  
ATOM         2061      C                  LEU         *      266     -18.350       53.930       63.153    1.00 24.44             C  
ATOM         2062      O                  LEU         *      266     -18.221       55.121       63.433    1.00 24.69             O  
ATOM         2063      CB                 LEU         *      266     -16.382       52.311       63.414    1.00 24.33             C  
ATOM         2064      CG                 LEU         *      266     -15.618       51.246       64.177    1.00 24.33             C  
ATOM         2065      CD1                LEU         *      266     -14.178       51.074       63.728    1.00 24.21             C  
ATOM         2066      CD2                LEU         *      266     -15.558       51.625       65.669    1.00 24.28             C  
ATOM         2067      N                  ARG         *      267     -19.076       53.438       62.161    1.00 24.26             N  
ATOM         2068      CA                 ARG         *      267     -19.745       54.347       61.218    1.00 24.09             C  
ATOM         2069      C                  ARG         *      267     -20.758       55.189       61.924    1.00 24.70             C  
ATOM         2070      O                  ARG         *      267     -21.039       56.292       61.401    1.00 25.53             O  
ATOM         2071      CB                 ARG         *      267     -20.307       53.644       59.985    1.00 23.42             C  
ATOM         2072      CG                 ARG         *      267     -19.220       53.246       58.993    1.00 22.67             C  
ATOM         2073      CD                 ARG         *      267     -19.428       53.960       57.703    1.00 22.23             C  
ATOM         2074      NE                 ARG         *      267     -19.481       52.951       56.673    1.00 22.11             N  
ATOM         2075      CZ                 ARG         *      267     -18.744       52.375       55.788    1.00 21.36             C  
ATOM         2076      NH1                ARG         *      267     -19.296       51.414       55.050    1.00 21.69             N  
ATOM         2077      NH2                ARG         *      267     -17.501       52.638       55.516    1.00 21.10             N  
ATOM         2078      N                  GLU         *      268     -21.261       54.699       63.034    1.00 25.06             N  
ATOM         2079      CA                 GLU         *      268     -22.245       55.460       63.797    1.00 25.42             C  
ATOM         2080      C                  GLU         *      268     -21.680       56.190       65.003    1.00 25.22             C  
ATOM         2081      O                  GLU         *      268     -22.517       56.873       65.673    1.00 26.02             O  
ATOM         2082      CB                 GLU         *      268     -23.377       54.555       64.308    1.00 26.18             C  
ATOM         2083      CG                 GLU         *      268     -23.274       54.075       65.766    1.00 26.62             C  
ATOM         2087      N                  LYS         *      269     -20.434       56.071       65.368    1.00 24.42             N  
ATOM         2088      CA                 LYS         *      269     -19.909       56.798       66.533    1.00 23.76             C  
ATOM         2089      C                  LYS         *      269     -19.633       58.241       66.115    1.00 23.28             C  
ATOM         2090      O                  LYS         *      269     -19.208       58.481       64.973    1.00 23.83             O  
ATOM         2091      CB                 LYS         *      269     -18.608       56.260       67.077    1.00 23.80             C  
ATOM         2092      CG                 LYS         *      269     -18.521       54.858       67.547    1.00 23.70             C  
ATOM         2093      CD                 LYS         *      269     -19.891       54.297       67.928    1.00 23.97             C  
ATOM         2094      CE                 LYS         *      269     -19.701       53.224       68.968    1.00 24.42             C  
ATOM         2095      NZ                 LYS         *      269     -20.995       52.568       69.236    1.00 25.47             N  
ATOM         2096      N                  LYS         *      270     -19.845       59.152       67.019    1.00 22.59             N  
ATOM         2097      CA                 LYS         *      270     -19.561       60.598       66.660    1.00 21.64             C  
ATOM         2098      C                  LYS         *      270     -18.065       60.622       66.464    1.00 20.71             C  
ATOM         2099      O                  LYS         *      270     -17.360       59.783       67.092    1.00 21.03             O  
ATOM         2100      CB                 LYS         *      270     -20.182       61.482       67.692    1.00 22.00             C  
ATOM         2101      CG                 LYS         *      270     -21.476       62.195       67.217    1.00 22.13             C  
ATOM         2105      N                  PRO         *      271     -17.562       61.491       65.628    1.00 19.82             N  
ATOM         2106      CA                 PRO         *      271     -16.167       61.575       65.290    1.00 19.24             C  
ATOM         2107      C                  PRO         *      271     -15.206       61.517       66.438    1.00 19.14             C  
ATOM         2108      O                  PRO         *      271     -14.191       60.811       66.370    1.00 19.04             O  
ATOM         2109      CB                 PRO         *      271     -15.972       62.895       64.524    1.00 19.01             C  
ATOM         2110      CG                 PRO         *      271     -17.306       63.335       64.144    1.00 19.42             C  
ATOM         2111      CD                 PRO         *      271     -18.343       62.477       64.856    1.00 19.81             C  
ATOM         2112      N                  GLN         *      272     -15.519       62.325       67.416    1.00 19.50             N  
ATOM         2113      CA                 GLN         *      272     -14.733       62.545       68.641    1.00 19.20             C  
ATOM         2114      C                  GLN         *      272     -14.630       61.256       69.430    1.00 18.94             C  
ATOM         2115      O                  GLN         *      272     -13.642       61.095       70.148    1.00 18.98             O  
ATOM         2116      CB                 GLN         *      272     -15.267       63.663       69.523    1.00 19.19             C  
ATOM         2117      CG                 GLN         *      272     -14.350       64.050       70.676    1.00 19.31             C  
ATOM         2118      CD                 GLN         *      272     -13.009       64.472       70.078    1.00 19.44             C  
ATOM         2119      OE1                GLN         *      272     -12.994       65.384       69.260    1.00 19.43             O  
ATOM         2120      NE2                GLN         *      272     -11.975       63.751       70.505    1.00 19.46             N  
ATOM         2121      N                  GLU         *      273     -15.619       60.408       69.235    1.00 18.92             N  
ATOM         2122      CA                 GLU         *      273     -15.522       59.128       69.988    1.00 19.14             C  
ATOM         2123      C                  GLU         *      273     -14.365       58.331       69.457    1.00 18.82             C  
ATOM         2124      O                  GLU         *      273     -13.790       57.617       70.285    1.00 19.76             O  
ATOM         2125      CB                 GLU         *      273     -16.764       58.306       69.959    1.00 19.58             C  
ATOM         2126      CG                 GLU         *      273     -18.019       59.119       70.417    1.00 20.08             C  
ATOM         2127      CD                 GLU         *      273     -19.124       58.097       70.664    1.00 20.41             C  
ATOM         2128      OE1                GLU         *      273     -18.849       57.155       71.418    1.00 20.34             O  
ATOM         2129      OE2                GLU         *      273     -20.112       58.458       70.006    1.00 20.27             O  
ATOM         2130      N                  LEU         *      274     -14.081       58.424       68.188    1.00 18.11             N  
ATOM         2131      CA                 LEU         *      274     -12.940       57.678       67.606    1.00 17.41             C  
ATOM         2132      C                  LEU         *      274     -11.666       58.340       68.146    1.00 16.51             C  
ATOM         2133      O                  LEU         *      274     -10.793       57.625       68.595    1.00 16.61             O  
ATOM         2134      CB                 LEU         *      274     -13.017       57.676       66.074    1.00 17.42             C  
ATOM         2135      CG                 LEU         *      274     -14.047       56.938       65.275    1.00 16.85             C  
ATOM         2136      CD1                LEU         *      274     -13.634       55.483       65.108    1.00 17.02             C  
ATOM         2137      CD2                LEU         *      274     -15.378       56.942       66.010    1.00 16.73             C  
ATOM         2138      N                  ILE         *      275     -11.605       59.638       68.070    1.00 15.95             N  
ATOM         2139      CA                 ILE         *      275     -10.462       60.476       68.506    1.00 15.80             C  
ATOM         2140      C                  ILE         *      275     -10.067       60.136       69.907    1.00 16.17             C  
ATOM         2141      O                  ILE         *      275      -8.904       59.810       70.146    1.00 16.45             O  
ATOM         2142      CB                 ILE         *      275     -10.810       61.941       68.222    1.00 16.16             C  
ATOM         2143      CG1                ILE         *      275     -11.323       62.083       66.740    1.00 16.12             C  
ATOM         2144      CG2                ILE         *      275      -9.679       62.976       68.425    1.00 16.85             C  
ATOM         2145      CD1                ILE         *      275     -11.611       63.545       66.320    1.00 16.13             C  
ATOM         2146      N                  ASP         *      276     -10.991       60.136       70.865    1.00 16.45             N  
ATOM         2147      CA                 ASP         *      276     -10.867       59.754       72.265    1.00 15.47             C  
ATOM         2148      C                  ASP         *      276     -10.186       58.407       72.444    1.00 15.58             C  
ATOM         2149      O                  ASP         *      276      -9.188       58.402       73.242    1.00 16.97             O  
ATOM         2150      CB                 ASP         *      276     -12.232       59.710       72.948    1.00 15.24             C  
ATOM         2151      CG                 ASP         *      276     -12.755       61.129       73.163    1.00 15.98             C  
ATOM         2152      OD1                ASP         *      276     -11.988       62.094       73.045    1.00 15.81             O  
ATOM         2153      OD2                ASP         *      276     -13.983       61.249       73.484    1.00 16.07             O  
ATOM         2154      N                  VAL         *      277     -10.559       57.304       71.860    1.00 14.80             N  
ATOM         2155      CA                 VAL         *      277      -9.848       56.040       72.124    1.00 14.68             C  
ATOM         2156      C                  VAL         *      277      -8.706       55.709       71.175    1.00 15.13             C  
ATOM         2157      O                  VAL         *      277      -8.064       54.666       71.385    1.00 14.86             O  
ATOM         2158      CB                 VAL         *      277     -10.882       54.900       72.187    1.00 14.61             C  
ATOM         2159      CG1                VAL         *      277     -11.937       55.077       73.279    1.00 14.61             C  
ATOM         2160      CG2                VAL         *      277     -11.583       54.701       70.853    1.00 14.60             C  
ATOM         2161      N                  GLU         *      278      -8.445       56.497       70.149    1.00 15.66             N  
ATOM         2162      CA                 GLU         *      278      -7.455       56.323       69.122    1.00 16.27             C  
ATOM         2163      C                  GLU         *      278      -6.070       55.861       69.548    1.00 17.19             C  
ATOM         2164      O                  GLU         *      278      -5.383       55.033       68.881    1.00 17.47             O  
ATOM         2165      CB                 GLU         *      278      -7.256       57.627       68.392    1.00 16.53             C  
ATOM         2166      CG                 GLU         *      278      -6.888       57.709       66.984    1.00 17.29             C  
ATOM         2167      CD                 GLU         *      278      -6.257       58.823       66.236    1.00 17.22             C  
ATOM         2168      OE1                GLU         *      278      -5.380       58.526       65.408    1.00 17.68             O  
ATOM         2169      OE2                GLU         *      278      -6.613       59.979       66.434    1.00 16.88             O  
ATOM         2170      N                  TRP         *      279      -5.588       56.341       70.674    1.00 17.60             N  
ATOM         2171      CA                 TRP         *      279      -4.283       56.003       71.229    1.00 17.56             C  
ATOM         2172      C                  TRP         *      279      -4.251       54.736       72.058    1.00 17.58             C  
ATOM         2173      O                  TRP         *      279      -3.146       54.344       72.462    1.00 17.58             O  
ATOM         2174      CB                 TRP         *      279      -3.838       57.225       72.060    1.00 17.51             C  
ATOM         2175      CG                 TRP         *      279      -3.669       58.339       71.090    1.00 17.93             C  
ATOM         2176      CD1                TRP         *      279      -4.367       59.491       70.967    1.00 18.31             C  
ATOM         2177      CD2                TRP         *      279      -2.708       58.345       70.033    1.00 18.62             C  
ATOM         2178      NE1                TRP         *      279      -3.883       60.258       69.929    1.00 18.73             N  
ATOM         2179      CE2                TRP         *      279      -2.842       59.574       69.348    1.00 18.65             C  
ATOM         2180      CE3                TRP         *      279      -1.736       57.422       69.612    1.00 19.05             C  
ATOM         2181      CZ2                TRP         *      279      -2.083       59.863       68.243    1.00 18.81             C  
ATOM         2182      CZ3                TRP         *      279      -0.929       57.725       68.535    1.00 18.80             C  
ATOM         2183      CH2                TRP         *      279      -1.136       58.912       67.869    1.00 19.07             C  
ATOM         2184      N                  ASN         *      280      -5.381       54.124       72.335    1.00 17.57             N  
ATOM         2185      CA                 ASN         *      280      -5.462       52.926       73.122    1.00 17.73             C  
ATOM         2186      C                  ASN         *      280      -5.263       51.677       72.293    1.00 18.40             C  
ATOM         2187      O                  ASN         *      280      -5.392       50.631       73.007    1.00 20.05             O  
ATOM         2188      CB                 ASN         *      280      -6.795       52.755       73.871    1.00 17.89             C  
ATOM         2189      CG                 ASN         *      280      -7.146       53.861       74.799    1.00 17.78             C  
ATOM         2190      OD1                ASN         *      280      -6.401       54.819       74.959    1.00 17.87             O  
ATOM         2191      ND2                ASN         *      280      -8.320       53.775       75.404    1.00 18.12             N  
ATOM         2192      N                  VAL         *      281      -5.045       51.646       71.009    1.00 17.93             N  
ATOM         2193      CA                 VAL         *      281      -4.831       50.432       70.241    1.00 16.55             C  
ATOM         2194      C                  VAL         *      281      -3.387       50.181       69.869    1.00 16.49             C  
ATOM         2195      O                  VAL         *      281      -3.170       49.049       69.353    1.00 16.85             O  
ATOM         2196      CB                 VAL         *      281      -5.678       50.501       68.957    1.00 16.67             C  
ATOM         2197      CG1                VAL         *      281      -7.152       50.530       69.258    1.00 16.51             C  
ATOM         2198      CG2                VAL         *      281      -5.139       51.633       68.079    1.00 16.77             C  
ATOM         2199      N                  LEU         *      282      -2.483       51.109       70.046    1.00 16.38             N  
ATOM         2200      CA                 LEU         *      282      -1.033       50.843       69.687    1.00 16.79             C  
ATOM         2201      C                  LEU         *      282      -0.646       49.600       70.445    1.00 18.13             C  
ATOM         2202      O                  LEU         *      282      -1.160       49.353       71.576    1.00 19.41             O  
ATOM         2203      CB                 LEU         *      282      -0.322       52.094       70.019    1.00 15.98             C  
ATOM         2204      CG                 LEU         *      282       0.321       53.108       69.156    1.00 15.30             C  
ATOM         2205      CD1                LEU         *      282      -0.180       53.077       67.735    1.00 15.34             C  
ATOM         2206      CD2                LEU         *      282       0.041       54.496       69.718    1.00 14.78             C  
ATOM         2207      N                  PRO         *      283       0.206       48.750       69.938    1.00 19.03             N  
ATOM         2208      CA                 PRO         *      283       0.594       47.506       70.629    1.00 19.33             C  
ATOM         2209      C                  PRO         *      283       1.654       47.602       71.701    1.00 19.82             C  
ATOM         2210      O                  PRO         *      283       1.901       46.562       72.365    1.00 20.15             O  
ATOM         2211      CB                 PRO         *      283       1.229       46.686       69.455    1.00 18.80             C  
ATOM         2212      CG                 PRO         *      283       1.997       47.812       68.774    1.00 18.53             C  
ATOM         2213      CD                 PRO         *      283       0.884       48.884       68.630    1.00 18.87             C  
ATOM         2214      N                  PHE         *      284       2.302       48.745       71.821    1.00 19.91             N  
ATOM         2215      CA                 PHE         *      284       3.403       48.972       72.729    1.00 19.78             C  
ATOM         2216      C                  PHE         *      284       3.434       50.322       73.399    1.00 19.77             C  
ATOM         2217      O                  PHE         *      284       2.585       51.204       73.242    1.00 20.50             O  
ATOM         2218      CB                 PHE         *      284       4.693       48.906       71.909    1.00 20.89             C  
ATOM         2219      CG                 PHE         *      284       5.013       47.597       71.305    1.00 22.06             C  
ATOM         2220      CD1                PHE         *      284       5.661       47.547       70.084    1.00 22.72             C  
ATOM         2221      CD2                PHE         *      284       4.680       46.417       71.947    1.00 22.87             C  
ATOM         2222      CE1                PHE         *      284       5.987       46.323       69.487    1.00 23.46             C  
ATOM         2223      CE2                PHE         *      284       4.998       45.170       71.378    1.00 23.61             C  
ATOM         2224      CZ                 PHE         *      284       5.676       45.133       70.143    1.00 23.57             C  
ATOM         2225      N                  ASP         *      285       4.470       50.458       74.192    1.00 19.17             N  
ATOM         2226      CA                 ASP         *      285       4.637       51.796       74.926    1.00 18.91             C  
ATOM         2227      C                  ASP         *      285       5.779       52.267       74.036    1.00 18.60             C  
ATOM         2228      O                  ASP         *      285       6.794       51.561       73.917    1.00 18.33             O  
ATOM         2229      CB                 ASP         *      285       4.635       51.516       76.344    1.00 19.35             C  
ATOM         2230      CG                 ASP         *      285       4.849       52.589       77.352    1.00 20.27             C  
ATOM         2231      OD1                ASP         *      285       5.297       52.288       78.484    1.00 20.51             O  
ATOM         2232      OD2                ASP         *      285       4.595       53.786       77.022    1.00 21.08             O  
ATOM         2233      N                  SER         *      286       5.507       53.362       73.342    1.00 18.26             N  
ATOM         2234      CA                 SER         *      286       6.555       53.815       72.378    1.00 18.09             C  
ATOM         2235      C                  SER         *      286       6.393       55.278       72.057    1.00 17.61             C  
ATOM         2236      O                  SER         *      286       5.287       55.804       72.219    1.00 17.87             O  
ATOM         2237      CB                 SER         *      286       6.214       53.084       71.051    1.00 18.28             C  
ATOM         2238      OG                 SER         *      286       4.764       53.314       71.038    1.00 18.87             O  
ATOM         2239      N                  ILE         *      287       7.473       55.803       71.617    1.00 17.00             N  
ATOM         2240      CA                 ILE         *      287       7.480       57.270       71.250    1.00 17.02             C  
ATOM         2241      C                  ILE         *      287       7.612       57.146       69.735    1.00 16.04             C  
ATOM         2242      O                  ILE         *      287       8.244       56.179       69.249    1.00 15.73             O  
ATOM         2243      CB                 ILE         *      287       8.622       57.854       72.143    1.00 17.79             C  
ATOM         2244      CG1                ILE         *      287       8.820       59.317       72.009    1.00 18.68             C  
ATOM         2245      CG2                ILE         *      287      10.042       57.180       71.871    1.00 18.36             C  
ATOM         2246      CD1                ILE         *      287      10.291       59.839       71.929    1.00 19.79             C  
ATOM         2247      N                  PHE         *      288       7.019       58.013       68.976    1.00 15.30             N  
ATOM         2248      CA                 PHE         *      288       7.032       58.097       67.520    1.00 14.11             C  
ATOM         2249      C                  PHE         *      288       6.455       56.875       66.817    1.00 13.61             C  
ATOM         2250      O                  PHE         *      288       7.065       56.243       65.907    1.00 13.87             O  
ATOM         2251      CB                 PHE         *      288       8.489       58.363       67.090    1.00 14.07             C  
ATOM         2252      CG                 PHE         *      288       8.637       59.341       65.982    1.00 13.83             C  
ATOM         2253      CD1                PHE         *      288       7.668       59.430       64.980    1.00 13.57             C  
ATOM         2254      CD2                PHE         *      288       9.778       60.178       65.955    1.00 13.71             C  
ATOM         2255      CE1                PHE         *      288       7.781       60.359       63.974    1.00 13.16             C  
ATOM         2256      CE2                PHE         *      288       9.937       61.112       64.942    1.00 13.39             C  
ATOM         2257      CZ                 PHE         *      288       8.914       61.171       63.972    1.00 13.58             C  
ATOM         2258      N                  ARG         *      289       5.298       56.502       67.252    1.00 12.61             N  
ATOM         2259      CA                 ARG         *      289       4.514       55.357       66.669    1.00 11.44             C  
ATOM         2260      C                  ARG         *      289       3.097       55.900       66.608    1.00 11.07             C  
ATOM         2261      O                  ARG         *      289       2.630       56.632       67.537    1.00 11.29             O  
ATOM         2262      CB                 ARG         *      289       4.900       54.099       67.291    1.00 11.23             C  
ATOM         2263      CG                 ARG         *      289       5.317       53.117       66.211    1.00 12.38             C  
ATOM         2264      CD                 ARG         *      289       6.703       52.586       66.200    1.00 12.18             C  
ATOM         2265      NE                 ARG         *      289       7.679       53.617       66.029    1.00 12.17             N  
ATOM         2266      CZ                 ARG         *      289       8.956       53.370       65.781    1.00 12.11             C  
ATOM         2267      NH1                ARG         *      289       9.539       52.190       65.760    1.00 12.26             N  
ATOM         2268      NH2                ARG         *      289       9.656       54.427       65.411    1.00 12.23             N  
ATOM         2269      N                  PHE         *      290       2.445       55.745       65.452    1.00  9.96             N  
ATOM         2270      CA                 PHE         *      290       1.043       56.364       65.340    1.00  8.22             C  
ATOM         2271      C                  PHE         *      290       0.141       55.191       65.101    1.00  7.30             C  
ATOM         2272      O                  PHE         *      290       0.589       54.157       64.598    1.00  6.25             O  
ATOM         2273      CB                 PHE         *      290       1.073       57.562       64.421    1.00  7.79             C  
ATOM         2274      CG                 PHE         *      290       2.165       58.571       64.676    1.00  7.37             C  
ATOM         2275      CD1                PHE         *      290       2.022       59.482       65.736    1.00  7.70             C  
ATOM         2276      CD2                PHE         *      290       3.279       58.654       63.876    1.00  6.89             C  
ATOM         2277      CE1                PHE         *      290       3.014       60.447       66.002    1.00  7.68             C  
ATOM         2278      CE2                PHE         *      290       4.272       59.589       64.131    1.00  6.73             C  
ATOM         2279      CZ                 PHE         *      290       4.171       60.480       65.200    1.00  6.76             C  
ATOM         2280      N                  SER         *      291      -1.104       55.308       65.456    1.00  7.72             N  
ATOM         2281      CA                 SER         *      291      -2.008       54.154       65.359    1.00  8.74             C  
ATOM         2282      C                  SER         *      291      -2.492       53.742       64.004    1.00  9.31             C  
ATOM         2283      O                  SER         *      291      -2.316       52.525       63.675    1.00  9.78             O  
ATOM         2284      CB                 SER         *      291      -3.152       54.265       66.409    1.00  8.55             C  
ATOM         2285      OG                 SER         *      291      -2.634       54.379       67.721    1.00  7.85             O  
ATOM         2286      N                  PHE         *      292      -3.150       54.622       63.300    1.00  9.71             N  
ATOM         2287      CA                 PHE         *      292      -3.727       54.387       61.969    1.00 10.01             C  
ATOM         2288      C                  PHE         *      292      -2.820       55.088       60.952    1.00  9.73             C  
ATOM         2289      O                  PHE         *      292      -2.749       56.308       60.890    1.00  9.72             O  
ATOM         2290      CB                 PHE         *      292      -5.155       54.906       61.889    1.00 10.94             C  
ATOM         2291      CG                 PHE         *      292      -5.981       54.265       62.954    1.00 11.49             C  
ATOM         2292      CD1                PHE         *      292      -6.494       55.057       63.973    1.00 12.10             C  
ATOM         2293      CD2                PHE         *      292      -6.191       52.907       62.907    1.00 11.95             C  
ATOM         2294      CE1                PHE         *      292      -7.240       54.477       64.989    1.00 12.43             C  
ATOM         2295      CE2                PHE         *      292      -6.965       52.289       63.919    1.00 12.44             C  
ATOM         2296      CZ                 PHE         *      292      -7.457       53.093       64.960    1.00 12.68             C  
ATOM         2297      N                  VAL         *      293      -2.188       54.212       60.203    1.00  9.31             N  
ATOM         2298      CA                 VAL         *      293      -1.170       54.821       59.209    1.00  8.69             C  
ATOM         2299      C                  VAL         *      293      -1.281       53.957       57.992    1.00  9.33             C  
ATOM         2300      O                  VAL         *      293      -2.038       52.944       58.054    1.00 10.40             O  
ATOM         2301      CB                 VAL         *      293      -0.064       54.735       60.302    1.00  7.15             C  
ATOM         2302      CG1                VAL         *      293       0.547       53.375       60.224    1.00  6.76             C  
ATOM         2303      CG2                VAL         *      293       0.784       55.917       60.405    1.00  6.73             C  
ATOM         2304      N                  PRO         *      294      -0.681       54.255       56.858    1.00  9.13             N  
ATOM         2305      CA                 PRO         *      294      -0.774       53.443       55.671    1.00  9.21             C  
ATOM         2306      C                  PRO         *      294      -0.448       51.978       55.919    1.00  9.91             C  
ATOM         2307      O                  PRO         *      294       0.525       51.566       56.579    1.00 10.52             O  
ATOM         2308      CB                 PRO         *      294       0.265       54.095       54.734    1.00  8.66             C  
ATOM         2309      CG                 PRO         *      294       0.212       55.555       55.147    1.00  8.34             C  
ATOM         2310      CD                 PRO         *      294       0.198       55.451       56.672    1.00  8.84             C  
ATOM         2311      N                  VAL         *      295      -1.275       51.131       55.382    1.00 10.27             N  
ATOM         2312      CA                 VAL         *      295      -1.188       49.665       55.408    1.00 10.58             C  
ATOM         2313      C                  VAL         *      295      -0.566       49.221       54.090    1.00 10.71             C  
ATOM         2314      O                  VAL         *      295      -0.883       49.825       52.993    1.00 11.74             O  
ATOM         2315      CB                 VAL         *      295      -2.658       49.250       55.623    1.00 11.04             C  
ATOM         2316      CG1                VAL         *      295      -3.440       48.841       54.372    1.00 10.93             C  
ATOM         2317      CG2                VAL         *      295      -2.776       48.222       56.733    1.00 11.45             C  
ATOM         2318      N                  ILE         *      296       0.283       48.263       54.083    1.00 10.22             N  
ATOM         2319      CA                 ILE         *      296       0.932       47.725       52.863    1.00 10.02             C  
ATOM         2320      C                  ILE         *      296      -0.011       46.644       52.330    1.00 11.07             C  
ATOM         2321      O                  ILE         *      296       0.189       45.458       52.627    1.00 11.44             O  
ATOM         2322      CB                 ILE         *      296       2.321       47.169       53.262    1.00  8.93             C  
ATOM         2323      CG1                ILE         *      296       3.108       48.285       54.003    1.00  8.71             C  
ATOM         2324      CG2                ILE         *      296       3.090       46.623       52.056    1.00  8.66             C  
ATOM         2325      CD1                ILE         *      296       3.568       49.452       53.093    1.00  8.33             C  
ATOM         2326      N                  ASP         *      297      -1.058       47.024       51.632    1.00 11.94             N  
ATOM         2327      CA                 ASP         *      297      -2.097       46.208       51.104    1.00 12.97             C  
ATOM         2328      C                  ASP         *      297      -1.891       45.429       49.818    1.00 13.56             C  
ATOM         2329      O                  ASP         *      297      -2.755       44.503       49.710    1.00 14.37             O  
ATOM         2330      CB                 ASP         *      297      -3.370       47.069       50.763    1.00 13.38             C  
ATOM         2331      CG                 ASP         *      297      -2.960       48.250       49.885    1.00 13.71             C  
ATOM         2332      OD1                ASP         *      297      -3.770       49.154       49.632    1.00 13.78             O  
ATOM         2333      OD2                ASP         *      297      -1.769       48.242       49.494    1.00 14.05             O  
ATOM         2334      N                  GLY         *      298      -0.993       45.791       48.960    1.00 13.41             N  
ATOM         2335      CA                 GLY         *      298      -0.840       45.068       47.699    1.00 13.55             C  
ATOM         2336      C                  GLY         *      298      -1.602       45.786       46.583    1.00 13.78             C  
ATOM         2337      O                  GLY         *      298      -1.591       45.341       45.405    1.00 14.42             O  
ATOM         2338      N                  GLU         *      299      -2.292       46.846       46.902    1.00 13.48             N  
ATOM         2339      CA                 GLU         *      299      -3.047       47.636       45.868    1.00 12.69             C  
ATOM         2340      C                  GLU         *      299      -2.272       48.930       45.813    1.00 12.69             C  
ATOM         2341      O                  GLU         *      299      -1.436       49.135       44.894    1.00 13.14             O  
ATOM         2342      CB                 GLU         *      299      -4.448       47.801       46.270    1.00 13.01             C  
ATOM         2343      CG                 GLU         *      299      -5.507       48.285       45.281    1.00 13.72             C  
ATOM         2347      N                  PHE         *      300      -2.429       49.781       46.828    1.00 12.12             N  
ATOM         2348      CA                 PHE         *      300      -1.630       51.047       46.803    1.00 12.28             C  
ATOM         2349      C                  PHE         *      300      -0.137       50.743       46.669    1.00 14.58             C  
ATOM         2350      O                  PHE         *      300       0.619       51.531       46.029    1.00 15.78             O  
ATOM         2351      CB                 PHE         *      300      -1.994       51.923       47.961    1.00  9.90             C  
ATOM         2352      CG                 PHE         *      300      -1.715       53.379       47.881    1.00  7.69             C  
ATOM         2353      CD1                PHE         *      300      -2.762       54.254       47.578    1.00  7.17             C  
ATOM         2354      CD2                PHE         *      300      -0.430       53.870       48.129    1.00  6.56             C  
ATOM         2355      CE1                PHE         *      300      -2.507       55.640       47.464    1.00  7.18             C  
ATOM         2356      CE2                PHE         *      300      -0.140       55.212       48.068    1.00  5.75             C  
ATOM         2357      CZ                 PHE         *      300      -1.184       56.121       47.743    1.00  6.35             C  
ATOM         2358      N                  PHE         *      301       0.356       49.667       47.250    1.00 16.10             N  
ATOM         2359      CA                 PHE         *      301       1.769       49.270       47.242    1.00 17.33             C  
ATOM         2360      C                  PHE         *      301       1.683       47.809       46.772    1.00 19.56             C  
ATOM         2361      O                  PHE         *      301       1.078       46.917       47.417    1.00 20.18             O  
ATOM         2362      CB                 PHE         *      301       2.516       49.488       48.542    1.00 16.44             C  
ATOM         2363      CG                 PHE         *      301       2.470       50.861       49.150    1.00 16.07             C  
ATOM         2364      CD1                PHE         *      301       3.360       51.857       48.765    1.00 15.97             C  
ATOM         2365      CD2                PHE         *      301       1.509       51.172       50.141    1.00 15.72             C  
ATOM         2366      CE1                PHE         *      301       3.264       53.138       49.311    1.00 16.03             C  
ATOM         2367      CE2                PHE         *      301       1.413       52.412       50.736    1.00 15.22             C  
ATOM         2368      CZ                 PHE         *      301       2.307       53.414       50.314    1.00 15.63             C  
ATOM         2369      N                  PRO         *      302       2.267       47.623       45.586    1.00 20.74             N  
ATOM         2370      CA                 PRO         *      302       2.266       46.301       44.908    1.00 20.68             C  
ATOM         2371      C                  PRO         *      302       2.892       45.234       45.761    1.00 21.23             C  
ATOM         2372      O                  PRO         *      302       2.298       44.122       45.869    1.00 21.92             O  
ATOM         2373      CB                 PRO         *      302       2.936       46.608       43.610    1.00 20.36             C  
ATOM         2374      CG                 PRO         *      302       2.491       48.047       43.398    1.00 20.64             C  
ATOM         2375      CD                 PRO         *      302       2.965       48.648       44.761    1.00 20.51             C  
ATOM         2376      N                  THR         *      303       4.023       45.541       46.359    1.00 21.18             N  
ATOM         2377      CA                 THR         *      303       4.799       44.704       47.246    1.00 20.78             C  
ATOM         2378      C                  THR         *      303       5.277       45.623       48.443    1.00 19.76             C  
ATOM         2379      O                  THR         *      303       4.924       46.752       48.639    1.00 19.67             O  
ATOM         2380      CB                 THR         *      303       6.189       44.103       46.806    1.00 21.21             C  
ATOM         2381      OG1                THR         *      303       6.419       44.041       45.421    1.00 21.47             O  
ATOM         2382      CG2                THR         *      303       6.462       42.732       47.522    1.00 22.08             C  
ATOM         2383      N                  SER         *      304       6.167       44.997       49.123    1.00 18.78             N  
ATOM         2384      CA                 SER         *      304       6.898       45.474       50.267    1.00 18.68             C  
ATOM         2385      C                  SER         *      304       7.710       46.685       49.794    1.00 18.17             C  
ATOM         2386      O                  SER         *      304       8.341       46.582       48.749    1.00 18.98             O  
ATOM         2387      CB                 SER         *      304       7.782       44.365       50.823    1.00 18.61             C  
ATOM         2388      OG                 SER         *      304       9.114       44.348       50.458    1.00 18.38             O  
ATOM         2389      N                  LEU         *      305       7.673       47.766       50.512    1.00 17.29             N  
ATOM         2390      CA                 LEU         *      305       8.416       48.977       50.178    1.00 16.44             C  
ATOM         2391      C                  LEU         *      305       9.888       48.568       49.980    1.00 16.72             C  
ATOM         2392      O                  LEU         *      305      10.613       49.136       49.142    1.00 17.11             O  
ATOM         2393      CB                 LEU         *      305       8.110       49.943       51.261    1.00 15.72             C  
ATOM         2394      CG                 LEU         *      305       7.083       50.982       51.386    1.00 16.01             C  
ATOM         2395      CD1                LEU         *      305       5.642       50.659       51.043    1.00 16.18             C  
ATOM         2396      CD2                LEU         *      305       7.089       51.453       52.858    1.00 16.05             C  
ATOM         2397      N                  GLU         *      306      10.388       47.593       50.717    1.00 16.72             N  
ATOM         2398      CA                 GLU         *      306      11.798       47.241       50.585    1.00 17.05             C  
ATOM         2399      C                  GLU         *      306      12.028       46.573       49.248    1.00 17.04             C  
ATOM         2400      O                  GLU         *      306      13.071       46.939       48.616    1.00 17.05             O  
ATOM         2401      CB                 GLU         *      306      12.409       46.420       51.699    1.00 17.69             C  
ATOM         2402      CG                 GLU         *      306      13.929       46.342       51.811    1.00 18.62             C  
ATOM         2403      CD                 GLU         *      306      14.758       47.577       51.854    1.00 19.60             C  
ATOM         2404      OE1                GLU         *      306      15.982       47.638       51.629    1.00 19.99             O  
ATOM         2405      OE2                GLU         *      306      14.136       48.651       52.150    1.00 20.10             O  
ATOM         2406      N                  SER         *      307      11.115       45.679       48.885    1.00 16.59             N  
ATOM         2407      CA                 SER         *      307      11.319       45.017       47.573    1.00 17.03             C  
ATOM         2408      C                  SER         *      307      11.228       46.087       46.499    1.00 17.50             C  
ATOM         2409      O                  SER         *      307      12.080       46.120       45.571    1.00 18.36             O  
ATOM         2410      CB                 SER         *      307      10.439       43.859       47.324    1.00 17.24             C  
ATOM         2411      OG                 SER         *      307       9.129       44.208       47.654    1.00 18.38             O  
ATOM         2412      N                  MET         *      308      10.265       46.975       46.678    1.00 17.39             N  
ATOM         2413      CA                 MET         *      308      10.105       48.091       45.736    1.00 17.10             C  
ATOM         2414      C                  MET         *      308      11.396       48.879       45.640    1.00 17.45             C  
ATOM         2415      O                  MET         *      308      12.006       48.818       44.571    1.00 17.72             O  
ATOM         2416      CB                 MET         *      308       8.889       48.895       46.048    1.00 16.78             C  
ATOM         2417      CG                 MET         *      308       7.625       48.235       45.547    1.00 16.87             C  
ATOM         2418      SD                 MET         *      308       6.285       49.381       45.799    1.00 17.65             S  
ATOM         2419      CE                 MET         *      308       5.745       50.035       44.267    1.00 17.25             C  
ATOM         2420      N                  LEU         *      309      11.865       49.575       46.623    1.00 18.20             N  
ATOM         2421      CA                 LEU         *      309      13.091       50.394       46.575    1.00 18.97             C  
ATOM         2422      C                  LEU         *      309      14.250       49.607       45.954    1.00 19.60             C  
ATOM         2423      O                  LEU         *      309      15.148       49.983       45.182    1.00 19.08             O  
ATOM         2424      CB                 LEU         *      309      13.410       50.895       48.007    1.00 18.73             C  
ATOM         2425      CG                 LEU         *      309      12.837       52.186       48.532    1.00 18.80             C  
ATOM         2426      CD1                LEU         *      309      11.308       52.259       48.394    1.00 19.08             C  
ATOM         2427      CD2                LEU         *      309      13.087       52.296       50.044    1.00 18.61             C  
ATOM         2428      N                  ASN         *      310      14.198       48.361       46.397    1.00 20.59             N  
ATOM         2429      CA                 ASN         *      310      15.252       47.406       46.015    1.00 21.41             C  
ATOM         2430      C                  ASN         *      310      15.353       47.192       44.531    1.00 20.63             C  
ATOM         2431      O                  ASN         *      310      16.501       47.115       44.071    1.00 20.71             O  
ATOM         2432      CB                 ASN         *      310      15.061       46.159       46.883    1.00 22.99             C  
ATOM         2433      CG                 ASN         *      310      16.429       45.553       47.215    1.00 24.06             C  
ATOM         2434      OD1                ASN         *      310      17.399       46.290       47.428    1.00 23.99             O  
ATOM         2435      ND2                ASN         *      310      16.376       44.190       47.243    1.00 24.74             N  
ATOM         2436      N                  SER         *      311      14.229       47.077       43.858    1.00 19.63             N  
ATOM         2437      CA                 SER         *      311      14.174       46.844       42.418    1.00 18.74             C  
ATOM         2438      C                  SER         *      311      13.991       48.035       41.519    1.00 17.75             C  
ATOM         2439      O                  SER         *      311      13.876       47.839       40.307    1.00 17.81             O  
ATOM         2440      CB                 SER         *      311      13.114       45.779       42.123    1.00 19.25             C  
ATOM         2441      OG                 SER         *      311      11.802       46.208       42.436    1.00 20.29             O  
ATOM         2442      N                  GLY         *      312      13.965       49.247       41.993    1.00 17.06             N  
ATOM         2443      CA                 GLY         *      312      13.834       50.503       41.260    1.00 15.35             C  
ATOM         2444      C                  GLY         *      312      12.377       50.620       40.742    1.00 14.56             C  
ATOM         2445      O                  GLY         *      312      12.089       51.433       39.821    1.00 14.44             O  
ATOM         2446      N                  ASN         *      313      11.557       49.791       41.380    1.00 12.33             N  
ATOM         2447      CA                 ASN         *      313      10.141       49.752       41.104    1.00 10.50             C  
ATOM         2448      C                  ASN         *      313       9.511       51.032       41.669    1.00 10.28             C  
ATOM         2449      O                  ASN         *      313       8.735       50.938       42.648    1.00 10.67             O  
ATOM         2450      CB                 ASN         *      313       9.517       48.504       41.746    1.00  9.97             C  
ATOM         2451      CG                 ASN         *      313       8.008       48.436       41.546    1.00  9.29             C  
ATOM         2452      OD1                ASN         *      313       7.397       49.408       41.067    1.00  8.83             O  
ATOM         2453      ND2                ASN         *      313       7.454       47.292       41.953    1.00  8.99             N  
ATOM         2454      N                  PHE         *      314       9.825       52.139       41.062    1.00  9.54             N  
ATOM         2455      CA                 PHE         *      314       9.287       53.448       41.453    1.00  9.20             C  
ATOM         2456      C                  PHE         *      314       9.569       54.555       40.403    1.00  8.86             C  
ATOM         2457      O                  PHE         *      314      10.471       54.513       39.537    1.00  8.08             O  
ATOM         2458      CB                 PHE         *      314       9.884       53.843       42.841    1.00  8.85             C  
ATOM         2459      CG                 PHE         *      314      11.396       53.927       42.807    1.00  8.08             C  
ATOM         2460      CD1                PHE         *      314      12.037       54.912       42.095    1.00  7.67             C  
ATOM         2461      CD2                PHE         *      314      12.152       52.980       43.486    1.00  8.42             C  
ATOM         2462      CE1                PHE         *      314      13.401       54.969       42.033    1.00  7.79             C  
ATOM         2463      CE2                PHE         *      314      13.548       53.002       43.484    1.00  8.26             C  
ATOM         2464      CZ                 PHE         *      314      14.174       54.025       42.736    1.00  8.19             C  
ATOM         2465      N                  LYS         *      315       8.762       55.614       40.543    1.00  7.96             N  
ATOM         2466      CA                 LYS         *      315       8.917       56.753       39.630    1.00  7.89             C  
ATOM         2467      C                  LYS         *      315      10.369       57.178       39.666    1.00  9.22             C  
ATOM         2468      O                  LYS         *      315      10.826       57.332       40.808    1.00 10.20             O  
ATOM         2469      CB                 LYS         *      315       7.981       57.829       39.967    1.00  6.62             C  
ATOM         2470      CG                 LYS         *      315       8.085       59.134       39.180    1.00  6.19             C  
ATOM         2471      CD                 LYS         *      315       6.764       59.847       39.468    1.00  6.34             C  
ATOM         2472      CE                 LYS         *      315       6.726       61.257       39.039    1.00  6.91             C  
ATOM         2473      NZ                 LYS         *      315       6.399       61.357       37.589    1.00  7.61             N  
ATOM         2474      N                  LYS         *      316      11.063       57.341       38.540    1.00 10.35             N  
ATOM         2475      CA                 LYS         *      316      12.474       57.792       38.580    1.00 11.11             C  
ATOM         2476      C                  LYS         *      316      12.382       59.222       37.993    1.00 12.10             C  
ATOM         2477      O                  LYS         *      316      12.123       59.367       36.814    1.00 12.55             O  
ATOM         2478      CB                 LYS         *      316      13.424       56.992       37.825    1.00 11.51             C  
ATOM         2479      CG                 LYS         *      316      12.880       55.659       37.304    1.00 12.31             C  
ATOM         2480      CD                 LYS         *      316      13.399       54.550       38.195    1.00 12.89             C  
ATOM         2481      CE                 LYS         *      316      12.491       53.326       37.982    1.00 13.15             C  
ATOM         2482      NZ                 LYS         *      316      13.415       52.332       37.371    1.00 14.45             N  
ATOM         2483      N                  THR         *      317      12.489       60.196       38.853    1.00 12.73             N  
ATOM         2484      CA                 THR         *      317      12.405       61.625       38.625    1.00 13.07             C  
ATOM         2485      C                  THR         *      317      13.555       62.200       39.419    1.00 14.04             C  
ATOM         2486      O                  THR         *      317      14.491       61.338       39.625    1.00 15.40             O  
ATOM         2487      CB                 THR         *      317      11.032       62.220       39.099    1.00 12.95             C  
ATOM         2488      OG1                THR         *      317      11.075       63.647       38.840    1.00 12.83             O  
ATOM         2489      CG2                THR         *      317      10.658       61.845       40.514    1.00 12.95             C  
ATOM         2490      N                  GLN         *      318      13.549       63.437       39.764    1.00 14.00             N  
ATOM         2491      CA                 GLN         *      318      14.685       63.914       40.584    1.00 14.55             C  
ATOM         2492      C                  GLN         *      318      13.968       64.464       41.831    1.00 14.86             C  
ATOM         2493      O                  GLN         *      318      12.949       65.149       41.688    1.00 15.11             O  
ATOM         2494      CB                 GLN         *      318      15.649       64.815       39.926    1.00 15.54             C  
ATOM         2495      CG                 GLN         *      318      15.112       66.085       39.287    1.00 16.29             C  
ATOM         2496      CD                 GLN         *      318      14.604       65.794       37.889    1.00 16.81             C  
ATOM         2497      OE1                GLN         *      318      13.466       66.100       37.554    1.00 17.40             O  
ATOM         2498      NE2                GLN         *      318      15.436       65.167       37.073    1.00 16.87             N  
ATOM         2499      N                  ILE         *      319      14.486       64.104       43.010    1.00 14.44             N  
ATOM         2500      CA                 ILE         *      319      13.940       64.498       44.278    1.00 13.70             C  
ATOM         2501      C                  ILE         *      319      14.881       65.368       45.083    1.00 14.69             C  
ATOM         2502      O                  ILE         *      319      16.120       65.194       44.973    1.00 15.94             O  
ATOM         2503      CB                 ILE         *      319      13.721       63.171       45.137    1.00 12.67             C  
ATOM         2504      CG1                ILE         *      319      15.090       62.502       45.229    1.00 11.59             C  
ATOM         2505      CG2                ILE         *      319      12.566       62.298       44.585    1.00 12.75             C  
ATOM         2506      CD1                ILE         *      319      15.198       61.353       46.242    1.00 11.16             C  
ATOM         2507      N                  LEU         *      320      14.315       66.248       45.886    1.00 14.53             N  
ATOM         2508      CA                 LEU         *      320      15.100       67.091       46.802    1.00 14.21             C  
ATOM         2509      C                  LEU         *      320      14.566       66.697       48.215    1.00 14.47             C  
ATOM         2510      O                  LEU         *      320      13.341       66.778       48.473    1.00 14.56             O  
ATOM         2511      CB                 LEU         *      320      15.040       68.525       46.419    1.00 13.57             C  
ATOM         2512      CG                 LEU         *      320      15.599       69.522       47.435    1.00 13.20             C  
ATOM         2513      CD1                LEU         *      320      15.793       70.889       46.824    1.00 13.19             C  
ATOM         2514      CD2                LEU         *      320      14.526       69.618       48.514    1.00 13.17             C  
ATOM         2515      N                  LEU         *      321      15.492       66.270       49.071    1.00 14.10             N  
ATOM         2516      CA                 LEU         *      321      15.105       65.845       50.424    1.00 13.56             C  
ATOM         2517      C                  LEU         *      321      16.135       66.219       51.456    1.00 14.22             C  
ATOM         2518      O                  LEU         *      321      17.257       66.676       51.153    1.00 14.93             O  
ATOM         2519      CB                 LEU         *      321      14.793       64.350       50.370    1.00 12.28             C  
ATOM         2520      CG                 LEU         *      321      15.853       63.314       50.521    1.00 10.75             C  
ATOM         2521      CD1                LEU         *      321      15.231       61.901       50.458    1.00 10.61             C  
ATOM         2522      CD2                LEU         *      321      16.878       63.479       49.423    1.00 10.47             C  
ATOM         2523      N                  GLY         *      322      15.721       66.054       52.716    1.00 14.41             N  
ATOM         2524      CA                 GLY         *      322      16.635       66.377       53.822    1.00 14.66             C  
ATOM         2525      C                  GLY         *      322      15.878       66.230       55.133    1.00 15.35             C  
ATOM         2526      O                  GLY         *      322      14.671       65.965       55.175    1.00 15.64             O  
ATOM         2527      N                  VAL         *      323      16.641       66.434       56.170    1.00 15.57             N  
ATOM         2528      CA                 VAL         *      323      16.401       66.342       57.595    1.00 15.17             C  
ATOM         2529      C                  VAL         *      323      16.776       67.576       58.403    1.00 15.52             C  
ATOM         2530      O                  VAL         *      323      17.476       68.528       57.970    1.00 15.75             O  
ATOM         2531      CB                 VAL         *      323      17.406       65.154       57.874    1.00 14.91             C  
ATOM         2532      CG1                VAL         *      323      18.268       65.380       59.070    1.00 15.37             C  
ATOM         2533      CG2                VAL         *      323      16.704       63.839       57.794    1.00 14.40             C  
ATOM         2534      N                  ASN         *      324      16.307       67.571       59.641    1.00 15.46             N  
ATOM         2535      CA                 ASN         *      324      16.525       68.600       60.675    1.00 15.11             C  
ATOM         2536      C                  ASN         *      324      17.551       68.001       61.675    1.00 15.70             C  
ATOM         2537      O                  ASN         *      324      17.723       66.754       61.784    1.00 16.20             O  
ATOM         2538      CB                 ASN         *      324      15.303       69.075       61.354    1.00 14.22             C  
ATOM         2539      CG                 ASN         *      324      14.603       70.201       60.683    1.00 13.80             C  
ATOM         2540      OD1                ASN         *      324      13.567       70.648       61.185    1.00 14.24             O  
ATOM         2541      ND2                ASN         *      324      15.116       70.698       59.589    1.00 13.79             N  
ATOM         2542      N                  LYS         *      325      18.195       68.917       62.332    1.00 15.52             N  
ATOM         2543      CA                 LYS         *      325      19.259       68.572       63.277    1.00 15.87             C
[truncated: 228,497 more chars]
