# Supplementary material for: COD::CIF::Parser: an error-correcting CIF parser for the Perl language
Source: J Appl Crystallogr. 2016 Feb 1;49(Pt 1):292–301. doi: 10.1107/S1600576715022396 (PMC4762566; doi:10.1107/S1600576715022396)
Supplement: Supplementary file 3 [file j-49-00292-sup3.tgz › cod-tools-1.0/src/components/codcif/data/IUCr/CIFTEST_2.1/outs/ciftbx/1hyh.tpdb]

HEADER    OXIDOREDUCTASE (CHOH(D)-NAD+(A))        05-JUN-95   1HYH
TITLE     Crystal Structure Of L-2-hydroxyisocaproate Dehydrogenase
TITLE    2 From Lactobacillus Confusus At 2.2 Angstroms Resolution -
TITLE    3 An Example Of Strong Asymmetry Between Subunits
COMPND    Mol_id: 1;
COMPND   2 Molecule: L-2-hydroxyisocaproate Dehydrogenase;
COMPND   3 Chain: A, B, C, D;
COMPND   4 Synonym: L-hicdh;
COMPND   5 Ec: 1.1.1.27;
COMPND   6 Engineered: Yes;
COMPND   7 Heterogen: Nad+;
COMPND   8 Heterogen: Sulfate
SOURCE    Mol_id: 1;
SOURCE   2 Organism_scientific: Lactobacillus Confusus;
SOURCE   3 Expression_system: Escherichia Coli;
SOURCE   4 Expression_system_strain: Jm103;
SOURCE   5 Expression_system_plasmid: Phl6;
SOURCE   6 Other_details: German Collection Of Microorganisms (Dsm)
SOURCE   7 Number Dsm 20196, Cell Plasm
KEYWDS    L-2-HYDROXYCARBOXYLATE DEHYDROGENASE, L-LACTATE             
KEYWDS   2 DEHYDROGENASE 
EXPDTA    single-crystal x-ray diffraction 
AUTHOR    K.Niefind,H.-J.Hecht,D.Schomburg
JRNL        AUTH   K.Niefind,H.-J.Hecht,D.Schomburg
JRNL        TITL   Crystal Structure Of L-2-hydroxyisocaproate
JRNL        TITL 2 Dehydrogenase From Lactobacillus Confusus At 2.2
JRNL        TITL 3 Angstroms Resolution - An Example Of Strong
JRNL        TITL 4 Asymmetry Between Subunits
JRNL        REF    J.MOL.BIOL.                   V. 251   256 1995
JRNL        REFN   ASTM JMOBAK  UK ISSN 0022-2836                 0070
REMARK   1
REMARK   1 REFERENCE 1      
REMARK   1  AUTH   I.K.Feil,H.-P.Lerch,D.Schomburg
REMARK   1  TITL   Deletion Variants Of L-hydroxyisocaproate
REMARK   1  TITL 2 Dehydrogenase - Probing Substrate Specificity
REMARK   1  REF    EUR.J.BIOCHEM.                V. 223   857 1994
REMARK   1  REFN   ASTM EJBCAI  IX ISSN 0014-2956                 0262
REMARK   1 REFERENCE 2      
REMARK   1  AUTH   K.Niefind
REMARK   1  TITL   Roentgenkristallographische Untersuchungen An Drei
REMARK   1  TITL 2 Mikrobiellen Enzymen:
REMARK   1  TITL 3 D-2-hydroxyisocaproat-dehydrogenase Aus
REMARK   1  TITL 4 Lactobacillus Casei,
REMARK   1  TITL 5 L-2-hydroxyisocaproat-dehydrogenase Aus
REMARK   1  TITL 6 Lactobacillus Confusus, Alkalische Protease Aus
REMARK   1  TITL 7 Bacillus Alcalophilus(Slash)variante Q59r (German,
REMARK   1  TITL 8 With English Summary)
REMARK   1  REF    THESIS, TECHNISCHE                         1993
REMARK   1  REF  2 UNIVERSITAT                 
REMARK   1  REF  3 CAROLO-WILHELMINA ZU        
REMARK   1  REF  4 BRAUNSCHWEIG                
REMARK   1  PUBL   ?                                                  
REMARK   1  REFN                GW                                2069
REMARK   1 REFERENCE 3      
REMARK   1  AUTH   H.-P.Lerch,R.Frank,J.Collins
REMARK   1  TITL   Cloning, Sequencing And Expression Of The
REMARK   1  TITL 2 L-2-hydroxyisocaproate Dehydrogenase-encoding Gene
REMARK   1  TITL 3 Of Lactobacillus Confusus In Escherichia Coli
REMARK   1  REF    GENE                          V.  83   263 1989
REMARK   1  REFN   ASTM GENED6  NE ISSN 0378-1119                 0861
REMARK   1 REFERENCE 4      
REMARK   1  AUTH   H.Schuette,W.Hummel,M.-R.Kula
REMARK   1  TITL   L-2-hydroxyisocaproate Dehydrogenase - A New Enzyme
REMARK   1  TITL 2 From Lactobacillus Confusus For The Stereospecific
REMARK   1  TITL 3 Reduction Of 2-ketocarboxylic Acids
REMARK   1  REF    APPL.MICROBIOL.BIOTECHNOL.    V.  19   167 1984
REMARK   1  REFN   ASTM AMBIDG  GW ISSN 0175-7598                 0786
REMARK   2
REMARK   2 RESOLUTION.  2.2 ANGSTROMS.
REMARK   3
REMARK   3 REFINEMENT.
REMARK   3   PROGRAM                    PROLSQ 5.10 IN THE CCP4-SUITE
REMARK   3   AUTHORS                    KONNERT,HENDRICKSON
REMARK   3   R VALUE                    0.210
REMARK   3   FREE R VALUE               0.250
REMARK   3   FREE R VALUE TEST SET      10.00  %
REMARK   3   MEAN B VALUE               27.6   ANGSTROMS**2
REMARK   3   ESD FROM LUZZATI PLOT      0.27   ANGSTROMS
REMARK   3   FINAL RMS COORD. SHIFT     0.011  ANGSTROMS
REMARK   3
REMARK   3   NUMBER OF REFLECTIONS      102618
REMARK   3   RESOLUTION RANGE        8. - 2.2  ANGSTROMS
REMARK   3   DATA CUTOFF                2.     SIGMA(F)
REMARK   3   COMPLETENESS FOR RANGE     93.2   %
REMARK   3
REMARK   3  DATA COLLECTION.
REMARK   3   NUMBER OF UNIQUE REFLECTIONS      105688
REMARK   3   RESOLUTION RANGE             15.1 - 2.22 ANGSTROMS
REMARK   3   COMPLETENESS OF DATA              94.9   %
REMARK   3   REJECTION CRITERIA                3.     SIGMA(I)
REMARK   3
REMARK   3  NUMBER OF ATOMS USED IN REFINEMENT.
REMARK   3   NUMBER OF PROTEIN ATOMS                       8812
REMARK   3   NUMBER OF NUCLEIC ACID ATOMS                     0
REMARK   3   NUMBER OF HETEROGEN ATOMS                      196
REMARK   3   NUMBER OF SOLVENT ATOMS                        309
REMARK   3
REMARK   3  RMS DEVIATIONS FROM IDEAL VALUES (THE VALUES OF
REMARK   3      SIGMA, IN PARENTHESES, ARE THE INPUT ESTIMATED
REMARK   3      STANDARD DEVIATIONS THAT DETERMINE THE RELATIVE
REMARK   3      WEIGHTS OF THE CORRESPONDING RESTRAINTS).
REMARK   3    DISTANCE RESTRAINTS (ANGSTROMS).
REMARK   3      BOND DISTANCE                            0.015(0.015)
REMARK   3      ANGLE DISTANCE                           0.030(0.020)
REMARK   3      PLANAR 1-4 DISTANCE                      0.034(0.030)
REMARK   3    PLANE RESTRAINT (ANGSTROMS)                0.011(0.015)
REMARK   3    CHIRAL-CENTER RESTRAINT (ANGSTROMS**3)     0.065(0.050)
REMARK   3    NON-BONDED CONTACT RESTRAINTS (ANGSTROMS).
REMARK   3      SINGLE TORSION CONTACT                   0.180(0.200)
REMARK   3      MULTIPLE TORSION CONTACT                 0.194(0.200)
REMARK   3    CONFORMATIONAL TORSION ANGLE RESTRAINT (DEGREES).
REMARK   3      PLANAR                                     2.0
REMARK   3      STAGGERED                                 15.0
REMARK   3      ORTHONORMAL                               33.8
REMARK   3    ISOTROPIC THERMAL FACTOR RESTRAINTS (ANGSTROMS**2).
REMARK   3      MAIN-CHAIN BOND                          1.260(1.000)
REMARK   3      MAIN-CHAIN ANGLE                         1.964(1.500)
REMARK   3      SIDE-CHAIN BOND                          1.383(1.000)
REMARK   3      SIDE-CHAIN ANGLE                         1.953(1.500)
REMARK   3
REMARK   3  REMARK: THE DEPOSITORS USED THE FILE "PROTIN_VL.DIC" FROM
REMARK   3  THE CCP4-DICTIONARY (VERSION 5.10) TO NUMBER 4 (1994).
REMARK   3  ACTA CRYST. D50, 760-763]
REMARK   4
REMARK   4 L-HICDH IS A TETRAMER WITH THREE ORTHOGONAL TWO-FOLD AXES.
REMARK   4 THE AXIAL SYSTEM OF THIS COORDINATE ENTRY HAS X,Y,Z
REMARK   4 COINCIDENT WITH THE P,Q,R SET CUSTOMARILY USED FOR MEMBERS
REMARK   4 OF THE L-LACTATE DEHYDROGENASE FAMILY AND DEFINED BY
REMARK   4 M.G.ROSSMANN ET AL. IN J.MOL.BIOL,V.76 533 1973.
REMARK   5
REMARK   5 NO NON-CRYSTALLOGRAPHIC SYMMETRY RESTRAINTS WERE APPLIED
REMARK   5 IN THE FINAL REFINEMENT.
REMARK   6
REMARK   6 FOUR L-HICDH SUBUNITS ARE INCLUDED.  EACH SUBUNIT HAS NAD+
REMARK   6 AND A SULFATE ION IN THE ACTIVE SITE.
REMARK   7
REMARK   7 RESIDUES ARE NUMBERED SEQUENTIALLY STARTING WITH ALA 21 AND
REMARK   7 ENDING WITH LEU 329.  THE REASON FOR BEGINNING WITH 21 IS
REMARK   7 THAT L-HICDH MISSES AN N-TERMINAL ARM OF ABOUT 20 RESIDUES,
REMARK   7 WHICH IS PRESENT IN HOMOLOGOUS EUKARYOTIC L-LACTATE
REMARK   7 DEHYDROGENASES.
REMARK   8
REMARK   8 THE *SCALE* TRANSFORMATION BELOW GENERATES FRACTIONAL.
REMARK   8 COORDINATES WITH RESPECT TO SPACE GROUP P 32 2 1.
REMARK   9
REMARK   9 NON-CRYSTALLOGRAPHIC SYMMETRY IS WELL PRESERVED AROUND THE
REMARK   9 MOLECULAR P-AXIS, WHILE IT IS STRONGLY DISTURBED AROUND Q
REMARK   9 AND R. STRUCTURAL DIFFERENCES BETWEEN THE CHAINS *A* AND
REMARK   9 *B* ON THE ONE SIDE AND *C* AND *D* ON THE OTHER ARE
REMARK   9 ESPECIALLY PRONOUNCED IN THE REGION OF THE ACTIVE SITE.
REMARK  10
REMARK  10 MTRIX
REMARK  10  THE TRANSFORMATIONS PRESENTED ON MTRIX RECORDS BELOW
REMARK  10  DESCRIBE NON-CRYSTALLOGRAPHIC RELATIONSHIPS AMONG THE
REMARK  10  VARIOUS DOMAINS IN THIS ENTRY.  APPLYING THE APPROPRIATE
REMARK  10  MTRIX TRANSFORMATION TO THE RESIDUES LISTED FIRST WILL
REMARK  10  YIELD APPROXIMATE COORDINATES FOR THE RESIDUES LISTED
REMARK  10  SECOND.
REMARK  10
REMARK  10            APPLIED TO           TRANSFORMED TO
REMARK  10  MTRIX      RESIDUES               RESIDUES         RMSD
REMARK  10    M1   A   21  ..  A  331     B   21  ..  B  331   0.244
REMARK  10    M2   A   21  ..  A  331     C   21  ..  C  331   5.043
REMARK  10    M3   A   21  ..  A  331     D   21  ..  D  331   5.041
REMARK  10
REMARK  10   THE FIRST MTRIX-OPERATION DESCRIBES THE TWO-FOLD
REMARK  10   ROTATION AROUND THE MOLECULAR P-AXIS AND MAPS CHAIN *A*
REMARK  10   ON CHAIN *B* (INCLUDING THE BOUND NAD+ AND SULFATE,
REMARK  10   RESPECTIVELY).
REMARK  10   THE SECOND MTRIX-OPERATION DESCRIBES THE TWO-FOLD
REMARK  10   ROTATION AROUND THE MOLECULAR Q-AXIS AND MAPS CHAIN *A*
REMARK  10   ON CHAIN *C* (INCLUDING THE BOUND NAD+ AND SULFATE,
REMARK  10   RESPECTIVELY).
REMARK  10   THE THIRD MTRIX-OPERATION DESCRIBES THE TWO-FOLD
REMARK  10   ROTATION AROUND THE MOLECULAR R-AXIS AND MAPS CHAIN *A*
REMARK  10   ON CHAIN *D* (INCLUDING THE BOUND NAD+ AND SULFATE,
REMARK  10   RESPECTIVELY).
REMARK  11
REMARK  11 ATOMS OG SER A 255 AND OG SER B 255 ARE PRESENTED WITH
REMARK  11 ALTERNATE SIDE CHAIN CONFORMATIONS.
REMARK  12
REMARK  12 SOURCE:
REMARK  12  DSM NUMBER: DSM 20196 (DSM = DEUTSCHE SAMMLUNG VON
REMARK  12  MIKROORGANISMEN/GERMAN COLLECTION OF MICROORGANISMS)
REMARK  13
REMARK  13 THE FOLLOWING PARTS OF THE MOLECULE ARE NOT INCLUDED IN
REMARK  13 THIS ENTRY, BECAUSE THEY ARE NOT DEFINED BY ELECTRON
REMARK  13 DENSITY:
REMARK  13
REMARK  13 SUBUNIT A:
REMARK  13  COMPLETELY MISSING: ASP 105 - ARG 111, ALA 220 - ASP 224
REMARK  13  PARTLY MISSING: LYS 101, ILE 225, ASP 226, ARG 235,
REMARK  13                  GLU 309, GLN 313, ASP 327
REMARK  13 SUBUNIT B:
REMARK  13  COMPLETELY MISSING: ASP 105 - ARG 111, ALA 220 - ASP 224,
REMARK  13                     ASP 327 - LEU 329
REMARK  13  PARTLY MISSING: LYS 101, LYS 116, ILE 225, ASP 226,
REMARK  13                  ARG 235, GLU 309, GLN 320, ARG 321,
REMARK  13                  VAL 326
REMARK  13 SUBUNIT C:
REMARK  13  COMPLETELY MISSING: ASN 99 - THR 108, GLY 223 - ASP 224
REMARK  13  PARTLY MISSING: ASP 110, GLU 114, GLU 232, ARG 235,
REMARK  13                  LYS 236, ARG 321
REMARK  13 SUBUNIT D:
REMARK  13  COMPLETELY MISSING: ASN 99 - THR 108, GLY 223 - ASP 224
REMARK  13  PARTLY MISSING: ASN 200, GLU 232, ARG 235, LYS 236,
REMARK  13                  GLU 309, GLN 320, ARG 321
REMARK  14
REMARK  14 THE RESIDUES BEHIND THE STRUCTURAL GAPS SPECIFIED IN REMARK
REMARK  14 13 CONTAIN SOME BOND ANGLES WITH LARGE DISTORTIONS FROM
REMARK  14 STANDARD GEOMETRY AND SHOULD BE LEFT OUT IN STRUCTURAL
REMARK  14 STUDIES. THESE RESIDUES ARE:
REMARK  14 SUBUNIT A: PHE 112, ILE 225
REMARK  14 SUBUNIT B: PHE 112, ILE 225
REMARK  14 SUBUNIT C: GLY 109, ILE 225
REMARK  14 SUBUNIT D: GLY 109, ILE 225
REMARK  15
REMARK  15 STRUCTURE FACTORS CORRESPONDING TO THIS ENTRY HAVE BEEN
REMARK  15 DEPOSITED WITH THE PROTEIN DATA BANK.
REMARK  18
REMARK  18 EXPERIMENTAL DETAILS.
REMARK  18  DATE OF DATA COLLECTION        : 30-NOV-93
REMARK  18  SOURCE                         : DESY
REMARK  18  BEAMLINE                       : BW6
REMARK  18  MONOCHROMATIC (Y/N)            : Y
REMARK  18  LAUE (Y/N)                     : N
REMARK  18  WAVELENGTH OR RANGE (A)        : 1.0
REMARK  18  DETECTOR TYPE                  : IMAGE PLATE (300MM)
REMARK  18  DETECTOR MANUFACTURER          : MARRESEARCH
REMARK  18  INTENSITY-INTEGRATION SOFTWARE : MOSFLM
REMARK  18  DATA REDUNDANCY                : 3.5
REMARK  18  MERGING R VALUE (INTENSITY)    : 0.076
REMARK  19
REMARK  19 SOLVENT CONTENT (VS)      : 70.4 %
REMARK  19 MATTHEWS COEFFICIENT (VM) : 4.15 ANGSTROMS**3/DA
REMARK 999
REMARK 999 CROSS REFERENCE TO SEQUENCE DATABASE
REMARK 999 SWISS-PROT ENTRY NAME       PDB ENTRY CHAIN NAME
REMARK 999    DHL2_LACCO                       A
REMARK 999
REMARK 999 CROSS REFERENCE TO SEQUENCE DATABASE
REMARK 999 SWISS-PROT ENTRY NAME       PDB ENTRY CHAIN NAME
REMARK 999    DHL2_LACCO                       B
REMARK 999
REMARK 999 CROSS REFERENCE TO SEQUENCE DATABASE
REMARK 999 SWISS-PROT ENTRY NAME       PDB ENTRY CHAIN NAME
REMARK 999    DHL2_LACCO                       C
REMARK 999
REMARK 999 CROSS REFERENCE TO SEQUENCE DATABASE
REMARK 999 SWISS-PROT ENTRY NAME       PDB ENTRY CHAIN NAME
REMARK 999    DHL2_LACCO                       D
REMARK 999
REMARK 999 SEQUENCE
REMARK 999  REFERENCE
REMARK 999   DATABASE: SWISS-PROT, RELEASE 31.0 (3/95)
REMARK 999   ENTRY_NAME: DHL2_LACCO; P14295
REMARK 999   REFERENCE: H.-P. LERCH, R. FRANK, J. COLLINS (1989).
REMARK 999   CLONING, SEQUENCING, EXPRESSION OF THE
REMARK 999   L-2-HYDROXYISOCAPROATE DEHYDROGENASE-ENCODING GENE OF
REMARK 999   LACTOBACILLUS CONFUSUS IN ESCHERICHIA COLI. GENE, 83,
REMARK 999   263-270.
REMARK 960
REMARK 960 EMBEDDED CIF
REMARK 960
REMARK 960 ###################################################
REMARK 960 #                                                 #
REMARK 960 #   Converted from PDB format to CIF format by    #
REMARK 960 #   pdb2cif version 2.4.3            15 Jul 2005   #
REMARK 960 #                       by                        #
REMARK 960 # P.E. Bourne, H.J. Bernstein and F.C. Bernstein  #
REMARK 960 #                                                 #
REMARK 960 # http://www.bernstein-plus-sons.com/software     #
REMARK 960 #                     /pdb2cif                    #
REMARK 960 #   *** See the remarks at the end of this  ***   #
REMARK 960 #   *** file for information on conversion  ***   #
REMARK 960 #   *** of this entry and on the program    ***   #
REMARK 960 #   ***               pdb2cif               ***   #
REMARK 960 # Please report problems to:                      #
REMARK 960 #         pdb2cif@bernstein-plus-sons.com         #
REMARK 960 ###################################################
REMARK 960
REMARK 960
REMARK 960 data_1HYH
REMARK 960
REMARK 960 _entry.id        1HYH
REMARK 960
REMARK 960
REMARK 960
REMARK 960 ##################
REMARK 960 #                #
REMARK 960 #  STRUCT        #
REMARK 960 #                #
REMARK 960 ##################
REMARK 960
REMARK 960 loop_
REMARK 960 _struct.entry_id
REMARK 960         1HYH
REMARK 960 _exptl.entry_id 1HYH
REMARK 960 _reflns.entry_id             1HYH
REMARK 960 _cell.entry_id           1HYH
REMARK 960 _cell.volume          4251562.8
REMARK 960 _cell.details                 ?
REMARK 960 _symmetry.entry_id                1HYH
REMARK 960 _audit.revision_id         1HYH
REMARK 960 _audit.creation_date       1995-06-05
REMARK 960 ;\
REMARK 960 2005-07-15  Converted to mmCIF format by pdb2cif.pl 2.4.3
REMARK 960 ;
REMARK 960
REMARK 960
REMARK 960 #############################
REMARK 960 #                           #
REMARK 960 # STRUCT_KEYWORDS           #
REMARK 960 #                           #
REMARK 960 #############################
REMARK 960
REMARK 960 loop_
REMARK 960 _entity.id
REMARK 960 _entity.details
REMARK 960                   5     'het group   NAD'
REMARK 960                   6     'het group   SO4'
REMARK 960                   7     HOH
REMARK 960
REMARK 960         loop_
REMARK 960     _chem_comp.id
REMARK 960     _chem_comp.formula
REMARK 960     _chem_comp.name
REMARK 960         SO4
REMARK 960 ;\
REMARK 960         4(O4 S1 2-)
REMARK 960 ;
REMARK 960 ;\
REMARK 960         SULFATE ION
REMARK 960 ;
REMARK 960         HOH
REMARK 960 ;\
REMARK 960         309(H2 O1)
REMARK 960 ;
REMARK 960 ;\
REMARK 960
REMARK 960 ;
REMARK 960 ALA              'C3 H7 N1 O2'      Alanine
REMARK 960 ARG              'C6 H14 N4 O2'     Arginine
REMARK 960 ASN              'C4 H8 N2 O3'      Asparagine
REMARK 960 ASP              'C4 H7 N1 O4'     'Aspartic acid'
REMARK 960 GLN              'C5 H10 N2 O3'     Glutamine
REMARK 960 GLU              'C5 H9 N1 O4'     'Glutamic acid'
REMARK 960 GLY              'C2 H5 N1 O2'      Glycine
REMARK 960 HIS              'C6 H9 N3 O2'      Histidine
REMARK 960 ILE              'C6 H13 N1 O2'     Isoleucine
REMARK 960 LEU              'C6 H13 N1 O2'     Leucine
REMARK 960 LYS              'C6 H14 N2 O2'     Lysine
REMARK 960         MET             'C5 H11 N1 O2 S1'
REMARK 960                                 Methionine
REMARK 960 PHE              'C9 H11 N1 O2'     Phenylalanine
REMARK 960 PRO              'C5 H9 N1 O2'      Proline
REMARK 960 SER              'C3 H7 N1 O3'      Serine
REMARK 960 THR              'C4 H9 N1 O3'      Threonine
REMARK 960 TRP              'C11 H12 N2 O2'    Tryptophan
REMARK 960 TYR              'C9 H11 N1 O3'     Tyrosine
REMARK 960 VAL              'C5 H11 N1 O2' V   aline
REMARK 960
REMARK 960
REMARK 960
REMARK 960 ######################
REMARK 960 #                    #
REMARK 960 # ATOM_SITES         #
REMARK 960 #                    #
REMARK 960 ######################
REMARK 960
REMARK 960
REMARK 960
REMARK 960
REMARK 960
REMARK 960
REMARK 960         loop_
REMARK 960     _database_pdb_matrix.entry_id
REMARK 960                         1HYH
REMARK 960
REMARK 960         loop_
REMARK 960     _atom_sites.entry_id
REMARK 960     _atom_sites.cartn_transform_axes
REMARK 960                         1HYH
REMARK 960               'See _atom_sites.fract_transf_matrix[i][j]'
REMARK 960
REMARK 960         loop_
REMARK 960     _struct_ncs_oper.id
REMARK 960     _struct_ncs_oper.code
REMARK 960     _struct_ncs_oper.matrix[1][1]
REMARK 960     _struct_ncs_oper.matrix[1][2]
REMARK 960     _struct_ncs_oper.matrix[1][3]
REMARK 960     _struct_ncs_oper.vector[1]
REMARK 960     _struct_ncs_oper.matrix[2][1]
REMARK 960     _struct_ncs_oper.matrix[2][2]
REMARK 960     _struct_ncs_oper.matrix[2][3]
REMARK 960     _struct_ncs_oper.vector[2]
REMARK 960     _struct_ncs_oper.matrix[3][1]
REMARK 960     _struct_ncs_oper.matrix[3][2]
REMARK 960     _struct_ncs_oper.matrix[3][3]
REMARK 960     _struct_ncs_oper.vector[3]
REMARK 960   2    given
REMARK 960  -0.999980   0.002870  -0.005370    0.00929
REMARK 960   0.002910   0.999970  -0.006560    0.21671
REMARK 960   0.005350  -0.006570  -0.999960   -0.06222
REMARK 960   3    given
REMARK 960  -1.000000  -0.000110  -0.002370    0.00131
REMARK 960   0.000100  -0.999980   0.006730   -0.22078
REMARK 960  -0.002370   0.006730   0.999970    0.03004
REMARK 960
REMARK 960
REMARK 960
REMARK 960 ####################
REMARK 960 #                  #
REMARK 960 # ATOM_SITES_ALT   #
REMARK 960 #                  #
REMARK 960 ####################
REMARK 960
REMARK 960
REMARK 960
REMARK 960 loop_
REMARK 960 _atom_sites_alt.id
REMARK 960 _atom_sites_alt.details
REMARK 960    B    ?
REMARK 960
REMARK 960
REMARK 960
REMARK 960 ######################
REMARK 960 #                    #
REMARK 960 # ATOM_SITES_FOOTNOTE#
REMARK 960 #                    #
REMARK 960 ######################
REMARK 960
REMARK 960
REMARK 960
REMARK 960 _database_2.database_id                 PDB
REMARK 960 loop_
REMARK 960 _database_PDB_rev.num
REMARK 960 _database_PDB_rev.date
REMARK 960 _database_PDB_rev.mod_type
REMARK 960 _database_PDB_rev.status
REMARK 960 _database_PDB_rev.replaced_by
REMARK 960 _database_PDB_rev.replaces
REMARK 960         1               1995-10-15
REMARK 960                   0     .           .           .
REMARK 960
REMARK 960
REMARK 960
REMARK 960 ####################
REMARK 960 #                  #
REMARK 960 # STRUCT_BIOL      #
REMARK 960 #                  #
REMARK 960 ####################
REMARK 960
REMARK 960
REMARK 960
REMARK 960         loop_
REMARK 960     _struct_biol.id
REMARK 960                         A
REMARK 960                         B
REMARK 960                         C
REMARK 960                         D
REMARK 960         loop_
REMARK 960     _struct_biol_gen.biol_id
REMARK 960     _struct_biol_gen.asym_id
REMARK 960     _struct_biol_gen.symmetry
REMARK 960     _struct_biol_gen.details
REMARK 960  1HYH      B   1_555   .
REMARK 960  1HYH      C   1_555   .
REMARK 960  1HYH      D   1_555   .
REMARK 960  1HYH    NAD   1_555   .
REMARK 960  1HYH    SO4   1_555   .
REMARK 960  1HYH    HOH   1_555   .
REMARK 960     A      A   1_555   .
REMARK 960     B      B   1_555   .
REMARK 960     C      C   1_555   .
REMARK 960     D      D   1_555   .
REMARK 960
REMARK 960
REMARK 960
REMARK 960 ##############################
REMARK 960 #                            #
REMARK 960 # STRUCT_CONN_TYPE           #
REMARK 960 #                            #
REMARK 960 ##############################
REMARK 960
REMARK 960
REMARK 960
REMARK 960 loop_
REMARK 960 _struct_conn_type.id
REMARK 960 _struct_conn_type.criteria
REMARK 960 _struct_conn_type.reference
REMARK 960 saltbr  'salt bridge from PDB entry'       ?
REMARK 960 hydrog  'hydrogen bond from PDB entry'     ?
REMARK 960
REMARK 960
REMARK 960
REMARK 960 ##############################
REMARK 960 #                            #
REMARK 960 # STRUCT_CONN                #
REMARK 960 #                            #
REMARK 960 ##############################
REMARK 960
REMARK 960
REMARK 960
REMARK 960 loop_
REMARK 960 _struct_conn.id
REMARK 960 _struct_conn.conn_type_id
REMARK 960 _struct_conn.ptnr1_label_comp_id
REMARK 960 _struct_conn.ptnr1_label_asym_id
REMARK 960 _struct_conn.ptnr1_auth_seq_id
REMARK 960 _struct_conn.ptnr1_label_atom_id
REMARK 960 _struct_conn.ptnr1_label_alt_id
REMARK 960 _struct_conn.ptnr1_role
REMARK 960 _struct_conn.ptnr1_symmetry
REMARK 960 _struct_conn.ptnr2_label_comp_id
REMARK 960 _struct_conn.ptnr2_label_asym_id
REMARK 960 _struct_conn.ptnr2_auth_seq_id
REMARK 960 _struct_conn.ptnr2_label_atom_id
REMARK 960 _struct_conn.ptnr2_label_alt_id
REMARK 960 _struct_conn.ptnr2_role
REMARK 960 _struct_conn.ptnr2_symmetry
REMARK 960 _struct_conn.pdb2cif_ptnr1_atom_site_id
REMARK 960                                      #< not in dictionary
REMARK 960 _struct_conn.ptnr1_label_seq_id
REMARK 960 _struct_conn.pdb2cif_ptnr2_atom_site_id
REMARK 960                                      #< not in dictionary
REMARK 960 _struct_conn.ptnr2_label_seq_id
REMARK 960      2      . NAD A  330  AO2  . .    .    NAD A  330  AP
REMARK 960                                        . .    .
REMARK 960     2221              .          2219              .
REMARK 960      3      . NAD A  330  AO5* . .    .    NAD A  330  AP
REMARK 960                                        . .    .
REMARK 960     2222              .          2219              .
REMARK 960      4      . NAD A  330   O3  . .    .    NAD A  330  AP
REMARK 960                                        . .    .
REMARK 960     2241              .          2219              .
REMARK 960      5      . NAD A  330  AC5* . .    .    NAD A  330
REMARK 960                                                      AO5*
REMARK 960                                        . .    .
REMARK 960     2223              .          2222              .
REMARK 960      6      . NAD A  330  AC4* . .    .    NAD A  330
REMARK 960                                                      AC5*
REMARK 960                                        . .    .
REMARK 960     2224              .          2223              .
REMARK 960      7      . NAD A  330  AC4* . .    .    NAD A  330
REMARK 960                                                      AO4*
REMARK 960                                        . .    .
REMARK 960     2224              .          2225              .
REMARK 960      8      . NAD A  330  AC3* . .    .    NAD A  330
REMARK 960                                                      AC4*
REMARK 960                                        . .    .
REMARK 960     2226              .          2224              .
REMARK 960      9      . NAD A  330  AC1* . .    .    NAD A  330
REMARK 960                                                      AO4*
REMARK 960                                        . .    .
REMARK 960     2230              .          2225              .
REMARK 960     10      . NAD A  330  AC3* . .    .    NAD A  330
REMARK 960                                                      AO3*
REMARK 960                                        . .    .
REMARK 960     2226              .          2227              .
REMARK 960     11      . NAD A  330  AC2* . .    .    NAD A  330
REMARK 960                                                      AC3*
REMARK 960                                        . .    .
REMARK 960     2228              .          2226              .
REMARK 960     12      . NAD A  330  AC2* . .    .    NAD A  330
REMARK 960                                                      AO2*
REMARK 960                                        . .    .
REMARK 960     2228              .          2229              .
REMARK 960     13      . NAD A  330  AC1* . .    .    NAD A  330
REMARK 960                                                      AC2*
REMARK 960                                        . .    .
REMARK 960     2230              .          2228              .
REMARK 960     14      . NAD A  330  AC1* . .    .    NAD A  330
REMARK 960                                                       AN9
REMARK 960                                        . .    .
REMARK 960     2230              .          2231              .
REMARK 960     15      . NAD A  330  AC8  . .    .    NAD A  330
REMARK 960                                                       AN9
REMARK 960                                        . .    .
REMARK 960     2232              .          2231              .
REMARK 960     16      . NAD A  330  AC4  . .    .    NAD A  330
REMARK 960                                                       AN9
REMARK 960                                        . .    .
REMARK 960     2240              .          2231              .
REMARK 960     17      . NAD A  330  AC8  . .    .    NAD A  330
REMARK 960                                                       AN7
REMARK 960                                        . .    .
REMARK 960     2232              .          2233              .
REMARK 960     18      . NAD A  330  AC5  . .    .    NAD A  330
REMARK 960                                                       AN7
REMARK 960                                        . .    .
REMARK 960     2234              .          2233              .
REMARK 960     19      . NAD A  330  AC5  . .    .    NAD A  330
REMARK 960                                                       AC6
REMARK 960                                        . .    .
REMARK 960     2234              .          2235              .
REMARK 960     20      . NAD A  330  AC4  . .    .    NAD A  330
REMARK 960                                                       AC5
REMARK 960                                        . .    .
REMARK 960     2240              .          2234              .
REMARK 960     21      . NAD A  330  AC6  . .    .    NAD A  330
REMARK 960                                                       AN6
REMARK 960                                        . .    .
REMARK 960     2235              .          2236              .
REMARK 960     22      . NAD A  330  AC6  . .    .    NAD A  330
REMARK 960                                                       AN1
REMARK 960                                        . .    .
REMARK 960     2235              .          2237              .
REMARK 960     23      . NAD A  330  AC2  . .    .    NAD A  330
REMARK 960                                                       AN1
REMARK 960                                        . .    .
REMARK 960     2238              .          2237              .
REMARK 960     24      . NAD A  330  AC2  . .    .    NAD A  330
REMARK 960                                                       AN3
REMARK 960                                        . .    .
REMARK 960     2238              .          2239              .
REMARK 960     25      . NAD A  330  AC4  . .    .    NAD A  330
REMARK 960                                                       AN3
REMARK 960                                        . .    .
REMARK 960     2240              .          2239              .
REMARK 960     26      . NAD A  330   O3  . .    .    NAD A  330  NP
REMARK 960                                        . .    .
REMARK 960     2241              .          2242              .
REMARK 960     27      . NAD A  330  NO1  . .    .    NAD A  330  NP
REMARK 960                                        . .    .
REMARK 960     2243              .          2242              .
REMARK 960     28      . NAD A  330  NO2  . .    .    NAD A  330  NP
REMARK 960                                        . .    .
REMARK 960     2244              .          2242              .
REMARK 960     29      . NAD A  330  NO5* . .    .    NAD A  330  NP
REMARK 960                                        . .    .
REMARK 960     2245              .          2242              .
REMARK 960     30      . NAD A  330  NC5* . .    .    NAD A  330
REMARK 960                                                      NO5*
REMARK 960                                        . .    .
REMARK 960     2246              .          2245              .
REMARK 960     31      . NAD A  330  NC4* . .    .    NAD A  330
REMARK 960                                                      NC5*
REMARK 960                                        . .    .
REMARK 960     2247              .          2246              .
REMARK 960     32      . NAD A  330  NC4* . .    .    NAD A  330
REMARK 960                                                      NO4*
REMARK 960                                        . .    .
REMARK 960     2247              .          2248              .
REMARK 960     33      . NAD A  330  NC3* . .    .    NAD A  330
REMARK 960                                                      NC4*
REMARK 960                                        . .    .
REMARK 960     2249              .          2247              .
REMARK 960     34      . NAD A  330  NC1* . .    .    NAD A  330
REMARK 960                                                      NO4*
REMARK 960                                        . .    .
REMARK 960     2253              .          2248              .
REMARK 960     35      . NAD A  330  NC3* . .    .    NAD A  330
REMARK 960                                                      NO3*
REMARK 960                                        . .    .
REMARK 960     2249              .          2250              .
REMARK 960     36      . NAD A  330  NC2* . .    .    NAD A  330
REMARK 960                                                      NC3*
REMARK 960                                        . .    .
REMARK 960     2251              .          2249              .
REMARK 960     37      . NAD A  330  NC2* . .    .    NAD A  330
REMARK 960                                                      NO2*
REMARK 960                                        . .    .
REMARK 960     2251              .          2252              .
REMARK 960     38      . NAD A  330  NC1* . .    .    NAD A  330
REMARK 960                                                      NC2*
REMARK 960                                        . .    .
REMARK 960     2253              .          2251              .
REMARK 960     39      . NAD A  330  NC1* . .    .    NAD A  330
REMARK 960                                                       NN1
REMARK 960                                        . .    .
REMARK 960     2253              .          2254              .
REMARK 960     40      . NAD A  330  NC2  . .    .    NAD A  330
REMARK 960                                                       NN1
REMARK 960                                        . .    .
REMARK 960     2255              .          2254              .
REMARK 960     41      . NAD A  330  NC6  . .    .    NAD A  330
REMARK 960                                                       NN1
REMARK 960                                        . .    .
REMARK 960     2262              .          2254              .
REMARK 960     42      . NAD A  330  NC2  . .    .    NAD A  330
REMARK 960                                                       NC3
REMARK 960                                        . .    .
REMARK 960     2255              .          2256              .
REMARK 960     43      . NAD A  330  NC3  . .    .    NAD A  330
REMARK 960                                                       NC7
REMARK 960                                        . .    .
REMARK 960     2256              .          2257              .
REMARK 960     44      . NAD A  330  NC3  . .    .    NAD A  330
REMARK 960                                                       NC4
REMARK 960                                        . .    .
REMARK 960     2256              .          2260              .
REMARK 960     45      . NAD A  330  NC7  . .    .    NAD A  330
REMARK 960                                                       NO7
REMARK 960                                        . .    .
REMARK 960     2257              .          2258              .
REMARK 960     46      . NAD A  330  NC7  . .    .    NAD A  330
REMARK 960                                                       NN7
REMARK 960                                        . .    .
REMARK 960     2257              .          2259              .
REMARK 960     47      . NAD A  330  NC4  . .    .    NAD A  330
REMARK 960                                                       NC5
REMARK 960                                        . .    .
REMARK 960     2260              .          2261              .
REMARK 960     48      . NAD A  330  NC5  . .    .    NAD A  330
REMARK 960                                                       NC6
REMARK 960                                        . .    .
REMARK 960     2261              .          2262              .
REMARK 960     49      . SO4 A  331   O1  . .    .    SO4 A  331   S
REMARK 960                                        . .    .
REMARK 960     2264              .          2263              .
REMARK 960     50      . SO4 A  331   O2  . .    .    SO4 A  331   S
REMARK 960                                        . .    .
REMARK 960     2265              .          2263              .
REMARK 960     51      . SO4 A  331   O3  . .    .    SO4 A  331   S
REMARK 960                                        . .    .
REMARK 960     2266              .          2263              .
REMARK 960     52      . SO4 A  331   O4  . .    .    SO4 A  331   S
REMARK 960                                        . .    .
REMARK 960     2267              .          2263              .
REMARK 960     53      . NAD B  330  AO1  . .    .    NAD B  330  AP
REMARK 960                                        . .    .
REMARK 960     4540              .          4539              .
REMARK 960     54      . NAD B  330  AO2  . .    .    NAD B  330  AP
REMARK 960                                        . .    .
REMARK 960     4541              .          4539              .
REMARK 960     55      . NAD B  330  AO5* . .    .    NAD B  330  AP
REMARK 960                                        . .    .
REMARK 960     4542              .          4539              .
REMARK 960     56      . NAD B  330   O3  . .    .    NAD B  330  AP
REMARK 960                                        . .    .
REMARK 960     4561              .          4539              .
REMARK 960     57      . NAD B  330  AC5* . .    .    NAD B  330
REMARK 960                                                      AO5*
REMARK 960                                        . .    .
REMARK 960     4543              .          4542              .
REMARK 960     58      . NAD B  330  AC4* . .    .    NAD B  330
REMARK 960                                                      AC5*
REMARK 960                                        . .    .
REMARK 960     4544              .          4543              .
REMARK 960     59      . NAD B  330  AC4* . .    .    NAD B  330
REMARK 960                                                      AO4*
REMARK 960                                        . .    .
REMARK 960     4544              .          4545              .
REMARK 960     60      . NAD B  330  AC3* . .    .    NAD B  330
REMARK 960                                                      AC4*
REMARK 960                                        . .    .
REMARK 960     4546              .          4544              .
REMARK 960     61      . NAD B  330  AC1* . .    .    NAD B  330
REMARK 960                                                      AO4*
REMARK 960                                        . .    .
REMARK 960     4550              .          4545              .
REMARK 960     62      . NAD B  330  AC3* . .    .    NAD B  330
REMARK 960                                                      AO3*
REMARK 960                                        . .    .
REMARK 960     4546              .          4547              .
REMARK 960     63      . NAD B  330  AC2* . .    .    NAD B  330
REMARK 960                                                      AC3*
REMARK 960                                        . .    .
REMARK 960     4548              .          4546              .
REMARK 960     64      . NAD B  330  AC2* . .    .    NAD B  330
REMARK 960                                                      AO2*
REMARK 960                                        . .    .
REMARK 960     4548              .          4549              .
REMARK 960     65      . NAD B  330  AC1* . .    .    NAD B  330
REMARK 960                                                      AC2*
REMARK 960                                        . .    .
REMARK 960     4550              .          4548              .
REMARK 960     66      . NAD B  330  AC1* . .    .    NAD B  330
REMARK 960                                                       AN9
REMARK 960                                        . .    .
REMARK 960     4550              .          4551              .
REMARK 960     67      . NAD B  330  AC8  . .    .    NAD B  330
REMARK 960                                                       AN9
REMARK 960                                        . .    .
REMARK 960     4552              .          4551              .
REMARK 960     68      . NAD B  330  AC4  . .    .    NAD B  330
REMARK 960                                                       AN9
REMARK 960                                        . .    .
REMARK 960     4560              .          4551              .
REMARK 960     69      . NAD B  330  AC8  . .    .    NAD B  330
REMARK 960                                                       AN7
REMARK 960                                        . .    .
REMARK 960     4552              .          4553              .
REMARK 960     70      . NAD B  330  AC5  . .    .    NAD B  330
REMARK 960                                                       AN7
REMARK 960                                        . .    .
REMARK 960     4554              .          4553              .
REMARK 960     71      . NAD B  330  AC5  . .    .    NAD B  330
REMARK 960                                                       AC6
REMARK 960                                        . .    .
REMARK 960     4554              .          4555              .
REMARK 960     72      . NAD B  330  AC4  . .    .    NAD B  330
REMARK 960                                                       AC5
REMARK 960                                        . .    .
REMARK 960     4560              .          4554              .
REMARK 960     73      . NAD B  330  AC6  . .    .    NAD B  330
REMARK 960                                                       AN6
REMARK 960                                        . .    .
REMARK 960     4555              .          4556              .
REMARK 960     74      . NAD B  330  AC6  . .    .    NAD B  330
REMARK 960                                                       AN1
REMARK 960                                        . .    .
REMARK 960     4555              .          4557              .
REMARK 960     75      . NAD B  330  AC2  . .    .    NAD B  330
REMARK 960                                                       AN1
REMARK 960                                        . .    .
REMARK 960     4558              .          4557              .
REMARK 960     76      . NAD B  330  AC2  . .    .    NAD B  330
REMARK 960                                                       AN3
REMARK 960                                        . .    .
REMARK 960     4558              .          4559              .
REMARK 960     77      . NAD B  330  AC4  . .    .    NAD B  330
REMARK 960                                                       AN3
REMARK 960                                        . .    .
REMARK 960     4560              .          4559              .
REMARK 960     78      . NAD B  330   O3  . .    .    NAD B  330  NP
REMARK 960                                        . .    .
REMARK 960     4561              .          4562              .
REMARK 960     79      . NAD B  330  NO1  . .    .    NAD B  330  NP
REMARK 960                                        . .    .
REMARK 960     4563              .          4562              .
REMARK 960     80      . NAD B  330  NO2  . .    .    NAD B  330  NP
REMARK 960                                        . .    .
REMARK 960     4564              .          4562              .
REMARK 960     81      . NAD B  330  NO5* . .    .    NAD B  330  NP
REMARK 960                                        . .    .
REMARK 960     4565              .          4562              .
REMARK 960     82      . NAD B  330  NC5* . .    .    NAD B  330
REMARK 960                                                      NO5*
REMARK 960                                        . .    .
REMARK 960     4566              .          4565              .
REMARK 960     83      . NAD B  330  NC4* . .    .    NAD B  330
REMARK 960                                                      NC5*
REMARK 960                                        . .    .
REMARK 960     4567              .          4566              .
REMARK 960     84      . NAD B  330  NC4* . .    .    NAD B  330
REMARK 960                                                      NO4*
REMARK 960                                        . .    .
REMARK 960     4567              .          4568              .
REMARK 960     85      . NAD B  330  NC3* . .    .    NAD B  330
REMARK 960                                                      NC4*
REMARK 960                                        . .    .
REMARK 960     4569              .          4567              .
REMARK 960     86      . NAD B  330  NC1* . .    .    NAD B  330
REMARK 960                                                      NO4*
REMARK 960                                        . .    .
REMARK 960     4573              .          4568              .
REMARK 960     87      . NAD B  330  NC3* . .    .    NAD B  330
REMARK 960                                                      NO3*
REMARK 960                                        . .    .
REMARK 960     4569              .          4570              .
REMARK 960     88      . NAD B  330  NC2* . .    .    NAD B  330
REMARK 960                                                      NC3*
REMARK 960                                        . .    .
REMARK 960     4571              .          4569              .
REMARK 960     89      . NAD B  330  NC2* . .    .    NAD B  330
REMARK 960                                                      NO2*
REMARK 960                                        . .    .
REMARK 960     4571              .          4572              .
REMARK 960     90      . NAD B  330  NC1* . .    .    NAD B  330
REMARK 960                                                      NC2*
REMARK 960                                        . .    .
REMARK 960     4573              .          4571              .
REMARK 960     91      . NAD B  330  NC1* . .    .    NAD B  330
REMARK 960                                                       NN1
REMARK 960                                        . .    .
REMARK 960     4573              .          4574              .
REMARK 960     92      . NAD B  330  NC2  . .    .    NAD B  330
REMARK 960                                                       NN1
REMARK 960                                        . .    .
REMARK 960     4575              .          4574              .
REMARK 960     93      . NAD B  330  NC6  . .    .    NAD B  330
REMARK 960                                                       NN1
REMARK 960                                        . .    .
REMARK 960     4582              .          4574              .
REMARK 960     94      . NAD B  330  NC2  . .    .    NAD B  330
REMARK 960                                                       NC3
REMARK 960                                        . .    .
REMARK 960     4575              .          4576              .
REMARK 960     95      . NAD B  330  NC3  . .    .    NAD B  330
REMARK 960                                                       NC7
REMARK 960                                        . .    .
REMARK 960     4576              .          4577              .
REMARK 960     96      . NAD B  330  NC3  . .    .    NAD B  330
REMARK 960                                                       NC4
REMARK 960                                        . .    .
REMARK 960     4576              .          4580              .
REMARK 960     97      . NAD B  330  NC7  . .    .    NAD B  330
REMARK 960                                                       NO7
REMARK 960                                        . .    .
REMARK 960     4577              .          4578              .
REMARK 960     98      . NAD B  330  NC7  . .    .    NAD B  330
REMARK 960                                                       NN7
REMARK 960                                        . .    .
REMARK 960     4577              .          4579              .
REMARK 960     99      . NAD B  330  NC4  . .    .    NAD B  330
REMARK 960                                                       NC5
REMARK 960                                        . .    .
REMARK 960     4580              .          4581              .
REMARK 960    100      . NAD B  330  NC5  . .    .    NAD B  330
REMARK 960                                                       NC6
REMARK 960                                        . .    .
REMARK 960     4581              .          4582              .
REMARK 960    101      . SO4 B  331   O1  . .    .    SO4 B  331   S
REMARK 960                                        . .    .
REMARK 960     4584              .          4583              .
REMARK 960    102      . SO4 B  331   O2  . .    .    SO4 B  331   S
REMARK 960                                        . .    .
REMARK 960     4585              .          4583              .
REMARK 960    103      . SO4 B  331   O3  . .    .    SO4 B  331   S
REMARK 960                                        . .    .
REMARK 960     4586              .          4583              .
REMARK 960    104      . SO4 B  331   O4  . .    .    SO4 B  331   S
REMARK 960                                        . .    .
REMARK 960     4587              .          4583              .
REMARK 960    105      . NAD C  330  AO1  . .    .    NAD C  330  AP
REMARK 960                                        . .    .
REMARK 960     6863              .          6862              .
REMARK 960    106      . NAD C  330  AO2  . .    .    NAD C  330  AP
REMARK 960                                        . .    .
REMARK 960     6864              .          6862              .
REMARK 960    107      . NAD C  330  AO5* . .    .    NAD C  330  AP
REMARK 960                                        . .    .
REMARK 960     6865              .          6862              .
REMARK 960    108      . NAD C  330   O3  . .    .    NAD C  330  AP
REMARK 960                                        . .    .
REMARK 960     6884              .          6862              .
REMARK 960    109      . NAD C  330  AC5* . .    .    NAD C  330
REMARK 960                                                      AO5*
REMARK 960                                        . .    .
REMARK 960     6866              .          6865              .
REMARK 960    110      . NAD C  330  AC4* . .    .    NAD C  330
REMARK 960                                                      AC5*
REMARK 960                                        . .    .
REMARK 960     6867              .          6866              .
REMARK 960    111      . NAD C  330  AC4* . .    .    NAD C  330
REMARK 960                                                      AO4*
REMARK 960                                        . .    .
REMARK 960     6867              .          6868              .
REMARK 960    112      . NAD C  330  AC3* . .    .    NAD C  330
REMARK 960                                                      AC4*
REMARK 960                                        . .    .
REMARK 960     6869              .          6867              .
REMARK 960    113      . NAD C  330  AC1* . .    .    NAD C  330
REMARK 960                                                      AO4*
REMARK 960                                        . .    .
REMARK 960     6873              .          6868              .
REMARK 960    114      . NAD C  330  AC3* . .    .    NAD C  330
REMARK 960                                                      AO3*
REMARK 960                                        . .    .
REMARK 960     6869              .          6870              .
REMARK 960    115      . NAD C  330  AC2* . .    .    NAD C  330
REMARK 960                                                      AC3*
REMARK 960                                        . .    .
REMARK 960     6871              .          6869              .
REMARK 960    116      . NAD C  330  AC2* . .    .    NAD C  330
REMARK 960                                                      AO2*
REMARK 960                                        . .    .
REMARK 960     6871              .          6872              .
REMARK 960    117      . NAD C  330  AC1* . .    .    NAD C  330
REMARK 960                                                      AC2*
REMARK 960                                        . .    .
REMARK 960     6873              .          6871              .
REMARK 960    118      . NAD C  330  AC1* . .    .    NAD C  330
REMARK 960                                                       AN9
REMARK 960                                        . .    .
REMARK 960     6873              .          6874              .
REMARK 960    119      . NAD C  330  AC8  . .    .    NAD C  330
REMARK 960                                                       AN9
REMARK 960                                        . .    .
REMARK 960     6875              .          6874              .
REMARK 960    120      . NAD C  330  AC4  . .    .    NAD C  330
REMARK 960                                                       AN9
REMARK 960                                        . .    .
REMARK 960     6883              .          6874              .
REMARK 960    121      . NAD C  330  AC8  . .    .    NAD C  330
REMARK 960                                                       AN7
REMARK 960                                        . .    .
REMARK 960     6875              .          6876              .
REMARK 960    122      . NAD C  330  AC5  . .    .    NAD C  330
REMARK 960                                                       AN7
REMARK 960                                        . .    .
REMARK 960     6877              .          6876              .
REMARK 960    123      . NAD C  330  AC5  . .    .    NAD C  330
REMARK 960                                                       AC6
REMARK 960                                        . .    .
REMARK 960     6877              .          6878              .
REMARK 960    124      . NAD C  330  AC4  . .    .    NAD C  330
REMARK 960                                                       AC5
REMARK 960                                        . .    .
REMARK 960     6883              .          6877              .
REMARK 960    125      . NAD C  330  AC6  . .    .    NAD C  330
REMARK 960                                                       AN6
REMARK 960                                        . .    .
REMARK 960     6878              .          6879              .
REMARK 960    126      . NAD C  330  AC6  . .    .    NAD C  330
REMARK 960                                                       AN1
REMARK 960                                        . .    .
REMARK 960     6878              .          6880              .
REMARK 960    127      . NAD C  330  AC2  . .    .    NAD C  330
REMARK 960                                                       AN1
REMARK 960                                        . .    .
REMARK 960     6881              .          6880              .
REMARK 960    128      . NAD C  330  AC2  . .    .    NAD C  330
REMARK 960                                                       AN3
REMARK 960                                        . .    .
REMARK 960     6881              .          6882              .
REMARK 960    129      . NAD C  330  AC4  . .    .    NAD C  330
REMARK 960                                                       AN3
REMARK 960                                        . .    .
REMARK 960     6883              .          6882              .
REMARK 960    130      . NAD C  330   O3  . .    .    NAD C  330  NP
REMARK 960                                        . .    .
REMARK 960     6884              .          6885              .
REMARK 960    131      . NAD C  330  NO1  . .    .    NAD C  330  NP
REMARK 960                                        . .    .
REMARK 960     6886              .          6885              .
REMARK 960    132      . NAD C  330  NO2  . .    .    NAD C  330  NP
REMARK 960                                        . .    .
REMARK 960     6887              .          6885              .
REMARK 960    133      . NAD C  330  NO5* . .    .    NAD C  330  NP
REMARK 960                                        . .    .
REMARK 960     6888              .          6885              .
REMARK 960    134      . NAD C  330  NC5* . .    .    NAD C  330
REMARK 960                                                      NO5*
REMARK 960                                        . .    .
REMARK 960     6889              .          6888              .
REMARK 960    135      . NAD C  330  NC4* . .    .    NAD C  330
REMARK 960                                                      NC5*
REMARK 960                                        . .    .
REMARK 960     6890              .          6889              .
REMARK 960    136      . NAD C  330  NC4* . .    .    NAD C  330
REMARK 960                                                      NO4*
REMARK 960                                        . .    .
REMARK 960     6890              .          6891              .
REMARK 960    137      . NAD C  330  NC3* . .    .    NAD C  330
REMARK 960                                                      NC4*
REMARK 960                                        . .    .
REMARK 960     6892              .          6890              .
REMARK 960    138      . NAD C  330  NC1* . .    .    NAD C  330
REMARK 960                                                      NO4*
REMARK 960                                        . .    .
REMARK 960     6896              .          6891              .
REMARK 960    139      . NAD C  330  NC3* . .    .    NAD C  330
REMARK 960                                                      NO3*
REMARK 960                                        . .    .
REMARK 960     6892              .          6893              .
REMARK 960    140      . NAD C  330  NC2* . .    .    NAD C  330
REMARK 960                                                      NC3*
REMARK 960                                        . .    .
REMARK 960     6894              .          6892              .
REMARK 960    141      . NAD C  330  NC2* . .    .    NAD C  330
REMARK 960                                                      NO2*
REMARK 960                                        . .    .
REMARK 960     6894              .          6895              .
REMARK 960    142      . NAD C  330  NC1* . .    .    NAD C  330
REMARK 960                                                      NC2*
REMARK 960                                        . .    .
REMARK 960     6896              .          6894              .
REMARK 960    143      . NAD C  330  NC1* . .    .    NAD C  330
REMARK 960                                                       NN1
REMARK 960                                        . .    .
REMARK 960     6896              .          6897              .
REMARK 960    144      . NAD C  330  NC2  . .    .    NAD C  330
REMARK 960                                                       NN1
REMARK 960                                        . .    .
REMARK 960     6898              .          6897              .
REMARK 960    145      . NAD C  330  NC6  . .    .    NAD C  330
REMARK 960                                                       NN1
REMARK 960                                        . .    .
REMARK 960     6905              .          6897              .
REMARK 960    146      . NAD C  330  NC2  . .    .    NAD C  330
REMARK 960                                                       NC3
REMARK 960                                        . .    .
REMARK 960     6898              .          6899              .
REMARK 960    147      . NAD C  330  NC3  . .    .    NAD C  330
REMARK 960                                                       NC7
REMARK 960                                        . .    .
REMARK 960     6899              .          6900              .
REMARK 960    148      . NAD C  330  NC3  . .    .    NAD C  330
REMARK 960                                                       NC4
REMARK 960                                        . .    .
REMARK 960     6899              .          6903              .
REMARK 960    149      . NAD C  330  NC7  . .    .    NAD C  330
REMARK 960                                                       NO7
REMARK 960                                        . .    .
REMARK 960     6900              .          6901              .
REMARK 960    150      . NAD C  330  NC7  . .    .    NAD C  330
REMARK 960                                                       NN7
REMARK 960                                        . .    .
REMARK 960     6900              .          6902              .
REMARK 960    151      . NAD C  330  NC4  . .    .    NAD C  330
REMARK 960                                                       NC5
REMARK 960                                        . .    .
REMARK 960     6903              .          6904              .
REMARK 960    152      . NAD C  330  NC5  . .    .    NAD C  330
REMARK 960                                                       NC6
REMARK 960                                        . .    .
REMARK 960     6904              .          6905              .
REMARK 960    153      . SO4 C  331   O1  . .    .    SO4 C  331   S
REMARK 960                                        . .    .
REMARK 960     6907              .          6906              .
REMARK 960    154      . SO4 C  331   O2  . .    .    SO4 C  331   S
REMARK 960                                        . .    .
REMARK 960     6908              .          6906              .
REMARK 960    155      . SO4 C  331   O3  . .    .    SO4 C  331   S
REMARK 960                                        . .    .
REMARK 960     6909              .          6906              .
REMARK 960    156      . SO4 C  331   O4  . .    .    SO4 C  331   S
REMARK 960                                        . .    .
REMARK 960     6910              .          6906              .
REMARK 960    157      . NAD D  330  AO1  . .    .    NAD D  330  AP
REMARK 960                                        . .    .
REMARK 960     9203              .          9202              .
REMARK 960    158      . NAD D  330  AO2  . .    .    NAD D  330  AP
REMARK 960                                        . .    .
REMARK 960     9204              .          9202              .
REMARK 960    159      . NAD D  330  AO5* . .    .    NAD D  330  AP
REMARK 960                                        . .    .
REMARK 960     9205              .          9202              .
REMARK 960    160      . NAD D  330   O3  . .    .    NAD D  330  AP
REMARK 960                                        . .    .
REMARK 960     9224              .          9202              .
REMARK 960    161      . NAD D  330  AC5* . .    .    NAD D  330
REMARK 960                                                      AO5*
REMARK 960                                        . .    .
REMARK 960     9206              .          9205              .
REMARK 960    162      . NAD D  330  AC4* . .    .    NAD D  330
REMARK 960                                                      AC5*
REMARK 960                                        . .    .
REMARK 960     9207              .          9206              .
REMARK 960    163      . NAD D  330  AC4* . .    .    NAD D  330
REMARK 960                                                      AO4*
REMARK 960                                        . .    .
REMARK 960     9207              .          9208              .
REMARK 960    164      . NAD D  330  AC3* . .    .    NAD D  330
REMARK 960                                                      AC4*
REMARK 960                                        . .    .
REMARK 960     9209              .          9207              .
REMARK 960    165      . NAD D  330  AC1* . .    .    NAD D  330
REMARK 960                                                      AO4*
REMARK 960                                        . .    .
REMARK 960     9213              .          9208              .
REMARK 960    166      . NAD D  330  AC3* . .    .    NAD D  330
REMARK 960                                                      AO3*
REMARK 960                                        . .    .
REMARK 960     9209              .          9210              .
REMARK 960    167      . NAD D  330  AC2* . .    .    NAD D  330
REMARK 960                                                      AC3*
REMARK 960                                        . .    .
REMARK 960     9211              .          9209              .
REMARK 960    168      . NAD D  330  AC2* . .    .    NAD D  330
REMARK 960                                                      AO2*
REMARK 960                                        . .    .
REMARK 960     9211              .          9212              .
REMARK 960    169      . NAD D  330  AC1* . .    .    NAD D  330
REMARK 960                                                      AC2*
REMARK 960                                        . .    .
REMARK 960     9213              .          9211              .
REMARK 960    170      . NAD D  330  AC1* . .    .    NAD D  330
REMARK 960                                                       AN9
REMARK 960                                        . .    .
REMARK 960     9213              .          9214              .
REMARK 960    171      . NAD D  330  AC8  . .    .    NAD D  330
REMARK 960                                                       AN9
REMARK 960                                        . .    .
REMARK 960     9215              .          9214              .
REMARK 960    172      . NAD D  330  AC4  . .    .    NAD D  330
REMARK 960                                                       AN9
REMARK 960                                        . .    .
REMARK 960     9223              .          9214              .
REMARK 960    173      . NAD D  330  AC8  . .    .    NAD D  330
REMARK 960                                                       AN7
REMARK 960                                        . .    .
REMARK 960     9215              .          9216              .
REMARK 960    174      . NAD D  330  AC5  . .    .    NAD D  330
REMARK 960                                                       AN7
REMARK 960                                        . .    .
REMARK 960     9217              .          9216              .
REMARK 960    175      . NAD D  330  AC5  . .    .    NAD D  330
REMARK 960                                                       AC6
REMARK 960                                        . .    .
REMARK 960     9217              .          9218              .
REMARK 960    176      . NAD D  330  AC4  . .    .    NAD D  330
REMARK 960                                                       AC5
REMARK 960                                        . .    .
REMARK 960     9223              .          9217              .
REMARK 960    177      . NAD D  330  AC6  . .    .    NAD D  330
REMARK 960                                                       AN6
REMARK 960                                        . .    .
REMARK 960     9218              .          9219              .
REMARK 960    178      . NAD D  330  AC6  . .    .    NAD D  330
REMARK 960                                                       AN1
REMARK 960                                        . .    .
REMARK 960     9218              .          9220              .
REMARK 960    179      . NAD D  330  AC2  . .    .    NAD D  330
REMARK 960                                                       AN1
REMARK 960                                        . .    .
REMARK 960     9221              .          9220              .
REMARK 960    180      . NAD D  330  AC2  . .    .    NAD D  330
REMARK 960                                                       AN3
REMARK 960                                        . .    .
REMARK 960     9221              .          9222              .
REMARK 960    181      . NAD D  330  AC4  . .    .    NAD D  330
REMARK 960                                                       AN3
REMARK 960                                        . .    .
REMARK 960     9223              .          9222              .
REMARK 960    182      . NAD D  330   O3  . .    .    NAD D  330  NP
REMARK 960                                        . .    .
REMARK 960     9224              .          9225              .
REMARK 960    183      . NAD D  330  NO1  . .    .    NAD D  330  NP
REMARK 960                                        . .    .
REMARK 960     9226              .          9225              .
REMARK 960    184      . NAD D  330  NO2  . .    .    NAD D  330  NP
REMARK 960                                        . .    .
REMARK 960     9227              .          9225              .
REMARK 960    185      . NAD D  330  NO5* . .    .    NAD D  330  NP
REMARK 960                                        . .    .
REMARK 960     9228              .          9225              .
REMARK 960    186      . NAD D  330  NC5* . .    .    NAD D  330
REMARK 960                                                      NO5*
REMARK 960                                        . .    .
REMARK 960     9229              .          9228              .
REMARK 960    187      . NAD D  330  NC4* . .    .    NAD D  330
REMARK 960                                                      NC5*
REMARK 960                                        . .    .
REMARK 960     9230              .          9229              .
REMARK 960    188      . NAD D  330  NC4* . .    .    NAD D  330
REMARK 960                                                      NO4*
REMARK 960                                        . .    .
REMARK 960     9230              .          9231              .
REMARK 960    189      . NAD D  330  NC3* . .    .    NAD D  330
REMARK 960                                                      NC4*
REMARK 960                                        . .    .
REMARK 960     9232              .          9230              .
REMARK 960    190      . NAD D  330  NC1* . .    .    NAD D  330
REMARK 960                                                      NO4*
REMARK 960                                        . .    .
REMARK 960     9236              .          9231              .
REMARK 960    191      . NAD D  330  NC3* . .    .    NAD D  330
REMARK 960                                                      NO3*
REMARK 960                                        . .    .
REMARK 960     9232              .          9233              .
REMARK 960    192      . NAD D  330  NC2* . .    .    NAD D  330
REMARK 960                                                      NC3*
REMARK 960                                        . .    .
REMARK 960     9234              .          9232              .
REMARK 960    193      . NAD D  330  NC2* . .    .    NAD D  330
REMARK 960                                                      NO2*
REMARK 960                                        . .    .
REMARK 960     9234              .          9235              .
REMARK 960    194      . NAD D  330  NC1* . .    .    NAD D  330
REMARK 960                                                      NC2*
REMARK 960                                        . .    .
REMARK 960     9236              .          9234              .
REMARK 960    195      . NAD D  330  NC1* . .    .    NAD D  330
REMARK 960                                                       NN1
REMARK 960                                        . .    .
REMARK 960     9236              .          9237              .
REMARK 960    196      . NAD D  330  NC2  . .    .    NAD D  330
REMARK 960                                                       NN1
REMARK 960                                        . .    .
REMARK 960     9238              .          9237              .
REMARK 960    197      . NAD D  330  NC6  . .    .    NAD D  330
REMARK 960                                                       NN1
REMARK 960                                        . .    .
REMARK 960     9245              .          9237              .
REMARK 960    198      . NAD D  330  NC2  . .    .    NAD D  330
REMARK 960                                                       NC3
REMARK 960                                        . .    .
REMARK 960     9238              .          9239              .
REMARK 960    199      . NAD D  330  NC3  . .    .    NAD D  330
REMARK 960                                                       NC7
REMARK 960                                        . .    .
REMARK 960     9239              .          9240              .
REMARK 960    200      . NAD D  330  NC3  . .    .    NAD D  330
REMARK 960                                                       NC4
REMARK 960                                        . .    .
REMARK 960     9239              .          9243              .
REMARK 960    201      . NAD D  330  NC7  . .    .    NAD D  330
REMARK 960                                                       NO7
REMARK 960                                        . .    .
REMARK 960     9240              .          9241              .
REMARK 960    202      . NAD D  330  NC7  . .    .    NAD D  330
REMARK 960                                                       NN7
REMARK 960                                        . .    .
REMARK 960     9240              .          9242              .
REMARK 960    203      . NAD D  330  NC4  . .    .    NAD D  330
REMARK 960                                                       NC5
REMARK 960                                        . .    .
REMARK 960     9243              .          9244              .
REMARK 960    204      . NAD D  330  NC5  . .    .    NAD D  330
REMARK 960                                                       NC6
REMARK 960                                        . .    .
REMARK 960     9244              .          9245              .
REMARK 960    205      . SO4 D  331   O1  . .    .    SO4 D  331   S
REMARK 960                                        . .    .
REMARK 960     9247              .          9246              .
REMARK 960    206      . SO4 D  331   O2  . .    .    SO4 D  331   S
REMARK 960                                        . .    .
REMARK 960     9248              .          9246              .
REMARK 960    207      . SO4 D  331   O3  . .    .    SO4 D  331   S
REMARK 960                                        . .    .
REMARK 960     9249              .          9246              .
REMARK 960    208      . SO4 D  331   O4  . .    .    SO4 D  331   S
REMARK 960                                        . .    .
REMARK 960     9250              .          9246              .
REMARK 960
REMARK 960
REMARK 960
REMARK 960 ####################
REMARK 960 #                  #
REMARK 960 # STRUCT_CONF      #
REMARK 960 #                  #
REMARK 960 ####################
REMARK 960
REMARK 960
REMARK 960
REMARK 960 loop_
REMARK 960 _struct_conf_type.id
REMARK 960 _struct_conf_type.criteria
REMARK 960 _struct_conf_type.reference
REMARK 960  HELX_RH_3T_P      'From PDB'   .
REMARK 960
REMARK 960 loop_
REMARK 960 _struct_conf.id
REMARK 960 _struct_conf.conf_type_id
REMARK 960 _struct_conf.beg_label_comp_id
REMARK 960 _struct_conf.beg_label_asym_id
REMARK 960 _struct_conf.beg_auth_seq_id
REMARK 960 _struct_conf.end_label_comp_id
REMARK 960 _struct_conf.end_label_asym_id
REMARK 960 _struct_conf.end_auth_seq_id
REMARK 960 _struct_conf.details
REMARK 960 _struct_conf.beg_label_seq_id
REMARK 960 _struct_conf.end_label_seq_id
REMARK 960 helix_2   HELX_RH_AL_P GLU A   56  ASN A   72
REMARK 960                           'RIGHT-HANDED ALPHA HELIX'
REMARK 960                                36          52
REMARK 960 helix_3   HELX_RH_3T_P TRP A   84  LEU A   87
REMARK 960                           'RIGHT-HANDED 3/10 HELIX'
REMARK 960                                64          67
REMARK 960 helix_4   HELX_RH_3T_P ILE A  100  GLN A  103
REMARK 960                           'RIGHT-HANDED 3/10 HELIX'
REMARK 960                                80          83
REMARK 960 helix_5   HELX_RH_3T_P ALA A  113  GLU A  131
REMARK 960                           'RIGHT-HANDED 3/10 HELIX'
REMARK 960                                93         111
REMARK 960 helix_6   HELX_RH_AL_P VAL A  145  THR A  156
REMARK 960                           'RIGHT-HANDED ALPHA HELIX'
REMARK 960                               125         136
REMARK 960 helix_7   HELX_RH_AL_P GLY A  167  PHE A  183
REMARK 960                           'RIGHT-HANDED ALPHA HELIX'
REMARK 960                               147         163
REMARK 960 helix_8   HELX_RH_AL_P LEU A  227  LYS A  245
REMARK 960                           'RIGHT-HANDED ALPHA HELIX'
REMARK 960                               207         225
REMARK 960 helix_9   HELX_RH_AL_P TYR A  250  MET A  264
REMARK 960                           'RIGHT-HANDED ALPHA HELIX'
REMARK 960                               230         244
REMARK 960 helix_10  HELX_RH_AL_P THR A  305  VAL A  326
REMARK 960                           'RIGHT-HANDED ALPHA HELIX'
REMARK 960                               285         306
REMARK 960 helix_11  HELX_RH_AL_P ASN B   31  GLN B   43
REMARK 960                           'RIGHT-HANDED ALPHA HELIX'
REMARK 960                                11          23
REMARK 960 helix_12  HELX_RH_AL_P GLU B   56  ASN B   72
REMARK 960                           'RIGHT-HANDED ALPHA HELIX'
REMARK 960                                36          52
REMARK 960 helix_13  HELX_RH_3T_P TRP B   84  LEU B   87
REMARK 960                           'RIGHT-HANDED 3/10 HELIX'
REMARK 960                                64          67
REMARK 960 helix_14  HELX_RH_3T_P ILE B  100  GLN B  103
REMARK 960                           'RIGHT-HANDED 3/10 HELIX'
REMARK 960                                80          83
REMARK 960 helix_15  HELX_RH_3T_P ALA B  113  SER B  132
REMARK 960                           'RIGHT-HANDED 3/10 HELIX'
REMARK 960                                93         112
REMARK 960 helix_16  HELX_RH_AL_P VAL B  145  THR B  156
REMARK 960                           'RIGHT-HANDED ALPHA HELIX'
REMARK 960                               125         136
REMARK 960 helix_17  HELX_RH_AL_P GLY B  167  PHE B  183
REMARK 960                           'RIGHT-HANDED ALPHA HELIX'
REMARK 960                               147         163
REMARK 960 helix_18  HELX_RH_AL_P LEU B  227  LYS B  245
REMARK 960                           'RIGHT-HANDED ALPHA HELIX'
REMARK 960                               207         225
REMARK 960 helix_19  HELX_RH_AL_P TYR B  250  MET B  264
REMARK 960                           'RIGHT-HANDED ALPHA HELIX'
REMARK 960                               230         244
REMARK 960 helix_20  HELX_RH_AL_P THR B  305  ILE B  325
REMARK 960                           'RIGHT-HANDED ALPHA HELIX'
REMARK 960                               285         305
REMARK 960 helix_21  HELX_RH_AL_P ASN C   31  GLN C   43
REMARK 960                           'RIGHT-HANDED ALPHA HELIX'
REMARK 960                                11          23
REMARK 960 helix_22  HELX_RH_AL_P GLU C   56  ASN C   72
REMARK 960                           'RIGHT-HANDED ALPHA HELIX'
REMARK 960                                36          52
REMARK 960 helix_23  HELX_RH_3T_P TRP C   84  ASP C   89
REMARK 960                           'RIGHT-HANDED 3/10 HELIX'
REMARK 960                                64          69
REMARK 960 helix_24  HELX_RH_AL_P ASP C  110  SER C  132
REMARK 960                           'RIGHT-HANDED ALPHA HELIX'
REMARK 960                                90         112
REMARK 960 helix_25  HELX_RH_AL_P VAL C  145  THR C  156
REMARK 960                           'RIGHT-HANDED ALPHA HELIX'
REMARK 960                               125         136
REMARK 960 helix_26  HELX_RH_AL_P LEU C  169  ALA C  182
REMARK 960                           'RIGHT-HANDED ALPHA HELIX'
REMARK 960                               149         162
REMARK 960 helix_27  HELX_RH_AL_P ILE C  216  ASP C  221
REMARK 960                           'RIGHT-HANDED ALPHA HELIX'
REMARK 960                               196         201
REMARK 960 helix_28  HELX_RH_AL_P LEU C  227  LYS C  245
REMARK 960                           'RIGHT-HANDED ALPHA HELIX'
REMARK 960                               207         225
REMARK 960 helix_29  HELX_RH_AL_P TYR C  250  MET C  264
REMARK 960                           'RIGHT-HANDED ALPHA HELIX'
REMARK 960                               230         244
REMARK 960 helix_30  HELX_RH_AL_P THR C  305  THR C  328
REMARK 960                           'RIGHT-HANDED ALPHA HELIX'
REMARK 960                               285         308
REMARK 960 helix_31  HELX_RH_AL_P ASN D   31  ALA D   42
REMARK 960                           'RIGHT-HANDED ALPHA HELIX'
REMARK 960                                11          22
REMARK 960 helix_32  HELX_RH_AL_P GLU D   56  ASN D   72
REMARK 960                           'RIGHT-HANDED ALPHA HELIX'
REMARK 960                                36          52
REMARK 960 helix_33  HELX_RH_3T_P TRP D   84  LEU D   87
REMARK 960                           'RIGHT-HANDED 3/10 HELIX'
REMARK 960                                64          67
REMARK 960 helix_34  HELX_RH_AL_P ASP D  110  SER D  132
REMARK 960                           'RIGHT-HANDED ALPHA HELIX'
REMARK 960                                90         112
REMARK 960 helix_35  HELX_RH_AL_P VAL D  145  THR D  156
REMARK 960                           'RIGHT-HANDED ALPHA HELIX'
REMARK 960                               125         136
REMARK 960 helix_36  HELX_RH_AL_P GLY D  167  PHE D  183
REMARK 960                           'RIGHT-HANDED ALPHA HELIX'
REMARK 960                               147         163
REMARK 960 helix_37  HELX_RH_AL_P ILE D  216  ASP D  221
REMARK 960                           'RIGHT-HANDED ALPHA HELIX'
REMARK 960                               196         201
REMARK 960 helix_38  HELX_RH_AL_P LEU D  227  LYS D  245
REMARK 960                           'RIGHT-HANDED ALPHA HELIX'
REMARK 960                               207         225
REMARK 960 helix_39  HELX_RH_AL_P TYR D  250  ALA D  265
REMARK 960                           'RIGHT-HANDED ALPHA HELIX'
REMARK 960                               230         245
REMARK 960 helix_40  HELX_RH_AL_P THR D  305  ASP D  327
REMARK 960                           'RIGHT-HANDED ALPHA HELIX'
REMARK 960                               285         307
REMARK 960
REMARK 960
REMARK 960
REMARK 960 ################
REMARK 960 #              #
REMARK 960 # STRUCT_SHEET #
REMARK 960 #              #
REMARK 960 ################
REMARK 960
REMARK 960 loop_
REMARK 960 _struct_sheet.id
REMARK 960 _struct_sheet.number_strands
REMARK 960   B     3
REMARK 960   C     3
REMARK 960   D     6
REMARK 960   E     3
REMARK 960   F     3
REMARK 960   G     6
REMARK 960   H     3
REMARK 960   I     3
REMARK 960   J     6
REMARK 960   K     3
REMARK 960   L     3
REMARK 960
REMARK 960 loop_
REMARK 960 _struct_sheet_hbond.sheet_id
REMARK 960 _struct_sheet_hbond.range_id_1
REMARK 960 _struct_sheet_hbond.range_id_2
REMARK 960 _struct_sheet_hbond.range_1_beg_auth_seq_id
REMARK 960 _struct_sheet_hbond.range_1_beg_label_atom_id
REMARK 960 _struct_sheet_hbond.range_2_beg_auth_seq_id
REMARK 960 _struct_sheet_hbond.range_2_beg_label_atom_id
REMARK 960 _struct_sheet_hbond.range_1_end_auth_seq_id
REMARK 960 _struct_sheet_hbond.range_1_end_label_atom_id
REMARK 960 _struct_sheet_hbond.range_2_end_auth_seq_id
REMARK 960 _struct_sheet_hbond.range_2_end_label_atom_id
REMARK 960 _struct_sheet_hbond.range_1_beg_label_seq_id
REMARK 960 _struct_sheet_hbond.range_2_beg_label_seq_id
REMARK 960 _struct_sheet_hbond.range_1_end_label_seq_id
REMARK 960 _struct_sheet_hbond.range_2_end_label_seq_id
REMARK 960   A     2_A     3_A  137   O     93   N    137   O     93
REMARK 960                                        N
REMARK 960                      117         73        117         73
REMARK 960   A     3_A     4_A   92   O     25   N     92   O     25
REMARK 960                                        N
REMARK 960                       72          5         72          5
REMARK 960   A     4_A     5_A   24   O     48   N     24   O     48
REMARK 960                                        N
REMARK 960                        4         28          4         28
REMARK 960   A     5_A     6_A   49   O     78   N     49   O     78
REMARK 960                                        N
REMARK 960                       29         58         29         58
REMARK 960   B     1_B     2_B  193   O    205   N    193   O    205
REMARK 960                                        N
REMARK 960                      173        185        173        185
REMARK 960   B     2_B     3_B  210   O    214   N    210   O    214
REMARK 960                                        N
REMARK 960                      190        194        190        194
REMARK 960   C     1_C     2_C  269   O    290   N    269   O    290
REMARK 960                                        N
REMARK 960                      249        270        249        270
REMARK 960   C     2_C     3_C  289   O    297   N    289   O    297
REMARK 960                                        N
REMARK 960                      269        277        269        277
REMARK 960   D     1_D     2_D  164   O    138   N    164   O    138
REMARK 960                                        N
REMARK 960                      144        118        144        118
REMARK 960   D     2_D     3_D  137   O     93   N    137   O     93
REMARK 960                                        N
REMARK 960                      117         73        117         73
REMARK 960   D     3_D     4_D   92   O     25   N     92   O     25
REMARK 960                                        N
REMARK 960                       72          5         72          5
REMARK 960   D     4_D     5_D   24   O     48   N     24   O     48
REMARK 960                                        N
REMARK 960                        4         28          4         28
REMARK 960   D     5_D     6_D   49   O     78   N     49   O     78
REMARK 960                                        N
REMARK 960                       29         58         29         58
REMARK 960   E     1_E     2_E  193   O    205   N    193   O    205
REMARK 960                                        N
REMARK 960                      173        185        173        185
REMARK 960   E     2_E     3_E  210   O    214   N    210   O    214
REMARK 960                                        N
REMARK 960                      190        194        190        194
REMARK 960   F     1_F     2_F  269   O    290   N    269   O    290
REMARK 960                                        N
REMARK 960                      249        270        249        270
REMARK 960   F     2_F     3_F  289   O    297   N    289   O    297
REMARK 960                                        N
REMARK 960                      269        277        269        277
REMARK 960   G     1_G     2_G  164   O    138   N    164   O    138
REMARK 960                                        N
REMARK 960                      144        118        144        118
REMARK 960   G     2_G     3_G  137   O     93   N    137   O     93
REMARK 960                                        N
REMARK 960                      117         73        117         73
REMARK 960   G     3_G     4_G   92   O     25   N     92   O     25
REMARK 960                                        N
REMARK 960                       72          5         72          5
REMARK 960   G     4_G     5_G   24   O     48   N     24   O     48
REMARK 960                                        N
REMARK 960                        4         28          4         28
REMARK 960   G     5_G     6_G   49   O     78   N     49   O     78
REMARK 960                                        N
REMARK 960                       29         58         29         58
REMARK 960   H     1_H     2_H  193   O    205   N    193   O    205
REMARK 960                                        N
REMARK 960                      173        185        173        185
REMARK 960   H     2_H     3_H  210   O    214   N    210   O    214
REMARK 960                                        N
REMARK 960                      190        194        190        194
REMARK 960   I     1_I     2_I  269   O    290   N    269   O    290
REMARK 960                                        N
REMARK 960                      249        270        249        270
REMARK 960   I     2_I     3_I  289   O    297   N    289   O    297
REMARK 960                                        N
REMARK 960                      269        277        269        277
REMARK 960   J     1_J     2_J  164   O    138   N    164   O    138
REMARK 960                                        N
REMARK 960                      144        118        144        118
REMARK 960   J     2_J     3_J  137   O     93   N    137   O     93
REMARK 960                                        N
REMARK 960                      117         73        117         73
REMARK 960   J     3_J     4_J   92   O     25   N     92   O     25
REMARK 960                                        N
REMARK 960                       72          5         72          5
REMARK 960   J     4_J     5_J   24   O     48   N     24   O     48
REMARK 960                                        N
REMARK 960                        4         28          4         28
REMARK 960   J     5_J     6_J   49   O     78   N     49   O     78
REMARK 960                                        N
REMARK 960                       29         58         29         58
REMARK 960   K     1_K     2_K  193   O    205   N    193   O    205
REMARK 960                                        N
REMARK 960                      173        185        173        185
REMARK 960   K     2_K     3_K  210   O    214   N    210   O    214
REMARK 960                                        N
REMARK 960                      190        194        190        194
REMARK 960   L     1_L     2_L  269   O    290   N    269   O    290
REMARK 960                                        N
REMARK 960                      249        270        249        270
REMARK 960   L     2_L     3_L  289   O    297   N    289   O    297
REMARK 960                                        N
REMARK 960                      269        277        269        277
REMARK 960
REMARK 960 loop_
REMARK 960 _struct_sheet_order.sheet_id
REMARK 960 _struct_sheet_order.range_id_1
REMARK 960 _struct_sheet_order.range_id_2
REMARK 960 _struct_sheet_order.offset
REMARK 960 _struct_sheet_order.sense
REMARK 960   A     2_A     3_A  1 parallel
REMARK 960   A     3_A     4_A  1 parallel
REMARK 960   A     4_A     5_A  1 parallel
REMARK 960   A     5_A     6_A  1 parallel
REMARK 960   B     1_B     2_B  1 anti-parallel
REMARK 960   B     2_B     3_B  1 anti-parallel
REMARK 960   C     1_C     2_C  1 anti-parallel
REMARK 960   C     2_C     3_C  1 anti-parallel
REMARK 960   D     1_D     2_D  1 parallel
REMARK 960   D     2_D     3_D  1 parallel
REMARK 960   D     3_D     4_D  1 parallel
REMARK 960   D     4_D     5_D  1 parallel
REMARK 960   D     5_D     6_D  1 parallel
REMARK 960   E     1_E     2_E  1 anti-parallel
REMARK 960   E     2_E     3_E  1 anti-parallel
REMARK 960   F     1_F     2_F  1 anti-parallel
REMARK 960   F     2_F     3_F  1 anti-parallel
REMARK 960   G     1_G     2_G  1 parallel
REMARK 960   G     2_G     3_G  1 parallel
REMARK 960   G     3_G     4_G  1 parallel
REMARK 960   G     4_G     5_G  1 parallel
REMARK 960   G     5_G     6_G  1 parallel
REMARK 960   H     1_H     2_H  1 anti-parallel
REMARK 960   H     2_H     3_H  1 anti-parallel
REMARK 960   I     1_I     2_I  1 anti-parallel
REMARK 960   I     2_I     3_I  1 anti-parallel
REMARK 960   J     1_J     2_J  1 parallel
REMARK 960   J     2_J     3_J  1 parallel
REMARK 960   J     3_J     4_J  1 parallel
REMARK 960   J     4_J     5_J  1 parallel
REMARK 960   J     5_J     6_J  1 parallel
REMARK 960   K     1_K     2_K  1 anti-parallel
REMARK 960   K     2_K     3_K  1 anti-parallel
REMARK 960   L     1_L     2_L  1 anti-parallel
REMARK 960   L     2_L     3_L  1 anti-parallel
REMARK 960
REMARK 960 loop_
REMARK 960 _struct_sheet_range.sheet_id
REMARK 960 _struct_sheet_range.id
REMARK 960 _struct_sheet_range.beg_label_comp_id
REMARK 960 _struct_sheet_range.beg_label_asym_id
REMARK 960 _struct_sheet_range.beg_auth_seq_id
REMARK 960 _struct_sheet_range.end_label_comp_id
REMARK 960 _struct_sheet_range.end_label_asym_id
REMARK 960 _struct_sheet_range.end_auth_seq_id
REMARK 960 _struct_sheet_range.beg_label_seq_id
REMARK 960 _struct_sheet_range.end_label_seq_id
REMARK 960   A     2_A VAL A  137  VAL A  140
REMARK 960                    117         120
REMARK 960   A     3_A VAL A   92  SER A   95
REMARK 960                     72          75
REMARK 960   A     4_A LYS A   23  ILE A   27
REMARK 960                      3           7
REMARK 960   A     5_A ASP A   48  ILE A   52
REMARK 960                     28          32
REMARK 960   A     6_A ASN A   78  ILE A   81
REMARK 960                     58          61
REMARK 960   B     1_B TYR A  193  LEU A  195
REMARK 960                    173         175
REMARK 960   B     2_B PHE A  203  VAL A  211
REMARK 960                    183         191
REMARK 960   B     3_B GLN A  214  PRO A  215
REMARK 960                    194         195
REMARK 960   C     1_C ALA A  269  ARG A  276
REMARK 960                    249         256
REMARK 960   C     2_C TYR A  283  GLY A  291
REMARK 960                    263         271
REMARK 960   C     3_C GLY A  294  GLU A  298
REMARK 960                    274         278
REMARK 960   D     1_D VAL B  163  GLY B  165
REMARK 960                    143         145
REMARK 960   D     2_D VAL B  137  VAL B  140
REMARK 960                    117         120
REMARK 960   D     3_D VAL B   92  SER B   95
REMARK 960                     72          75
REMARK 960   D     4_D LYS B   23  ILE B   27
REMARK 960                      3           7
REMARK 960   D     5_D ASP B   48  ILE B   52
REMARK 960                     28          32
REMARK 960   D     6_D ASN B   78  ILE B   81
REMARK 960                     58          61
REMARK 960   E     1_E TYR B  193  LEU B  195
REMARK 960                    173         175
REMARK 960   E     2_E PHE B  203  VAL B  211
REMARK 960                    183         191
REMARK 960   E     3_E GLN B  214  PRO B  215
REMARK 960                    194         195
REMARK 960   F     1_F ALA B  269  ASN B  275
REMARK 960                    249         255
REMARK 960   F     2_F LEU B  284  GLY B  291
REMARK 960                    264         271
REMARK 960   F     3_F GLY B  294  GLU B  298
REMARK 960                    274         278
REMARK 960   G     1_G VAL C  163  GLY C  165
REMARK 960                    143         145
REMARK 960   G     2_G VAL C  137  VAL C  140
REMARK 960                    117         120
REMARK 960   G     3_G VAL C   92  SER C   95
REMARK 960                     72          75
REMARK 960   G     4_G LYS C   23  ILE C   27
REMARK 960                      3           7
REMARK 960   G     5_G ASP C   48  ILE C   52
REMARK 960                     28          32
REMARK 960   G     6_G ASN C   78  ILE C   81
REMARK 960                     58          61
REMARK 960   H     1_H TYR C  193  LEU C  195
REMARK 960                    173         175
REMARK 960   H     2_H PHE C  203  VAL C  211
REMARK 960                    183         191
REMARK 960   H     3_H GLN C  214  PRO C  215
REMARK 960                    194         195
REMARK 960   I     1_I ALA C  269  ARG C  276
REMARK 960                    249         256
REMARK 960   I     2_I TYR C  283  GLY C  291
REMARK 960                    263         271
REMARK 960   I     3_I GLY C  294  GLU C  298
REMARK 960                    274         278
REMARK 960   J     1_J VAL D  163  GLY D  165
REMARK 960                    143         145
REMARK 960   J     2_J VAL D  137  VAL D  140
REMARK 960                    117         120
REMARK 960   J     3_J VAL D   92  SER D   95
REMARK 960                     72          75
REMARK 960   J     4_J LYS D   23  ILE D   27
REMARK 960                      3           7
REMARK 960   J     5_J ASP D   48  ILE D   52
REMARK 960                     28          32
REMARK 960   J     6_J ASN D   78  ILE D   81
REMARK 960                     58          61
REMARK 960   K     1_K TYR D  193  LEU D  195
REMARK 960                    173         175
REMARK 960   K     2_K PHE D  203  VAL D  211
REMARK 960                    183         191
REMARK 960   K     3_K GLN D  214  PRO D  215
REMARK 960                    194         195
REMARK 960   L     1_L ALA D  269  ARG D  276
REMARK 960                    249         256
REMARK 960   L     2_L TYR D  283  GLY D  291
REMARK 960                    263         271
REMARK 960   L     3_L GLY D  294  GLU D  298
REMARK 960                    274         278
REMARK 960
REMARK 960 ##########################
REMARK 960 #                        #
REMARK 960 # PDBX_POLY_SEQ_SCHEME   #
REMARK 960 #                        #
REMARK 960 ##########################
REMARK 960
REMARK 960 loop_
REMARK 960 _pdbx_poly_seq_scheme.asym_id
REMARK 960 _pdbx_poly_seq_scheme.entity_id
REMARK 960 _pdbx_poly_seq_scheme.seq_id
REMARK 960 _pdbx_poly_seq_scheme.mon_id
REMARK 960 _pdbx_poly_seq_scheme.auth_num
REMARK 960                                      #< not in dictionary
REMARK 960 _pdbx_poly_seq_scheme.pdb_strand_id
REMARK 960  A     1    2 ARG   22  .
REMARK 960  A     1    3 LYS   23  .
REMARK 960  A     1    4 ILE   24  .
REMARK 960  A     1    5 GLY   25  .
REMARK 960  A     1    6 ILE   26  .
REMARK 960  A     1    7 ILE   27  .
REMARK 960  A     1    8 GLY   28  .
REMARK 960  A     1    9 LEU   29  .
REMARK 960  A     1   10 GLY   30  .
REMARK 960  A     1   11 ASN   31  .
REMARK 960  A     1   12 VAL   32  .
REMARK 960  A     1   13 GLY   33  .
REMARK 960  A     1   14 ALA   34  .
REMARK 960  A     1   15 ALA   35  .
REMARK 960  A     1   16 VAL   36  .
REMARK 960  A     1   17 ALA   37  .
REMARK 960  A     1   18 HIS   38  .
REMARK 960  A     1   19 GLY   39  .
REMARK 960  A     1   20 LEU   40  .
REMARK 960  A     1   21 ILE   41  .
REMARK 960  A     1   22 ALA   42  .
REMARK 960  A     1   23 GLN   43  4_A
REMARK 960  A     1   24 GLY   44  4_A
REMARK 960  A     1   25 VAL   45  4_A
REMARK 960  A     1   26 ALA   46  4_A
REMARK 960  A     1   27 ASP   47  4_A
REMARK 960  A     1   28 ASP   48  .
REMARK 960  A     1   29 TYR   49  .
REMARK 960  A     1   30 VAL   50  .
REMARK 960  A     1   31 PHE   51  .
REMARK 960  A     1   32 ILE   52  .
REMARK 960  A     1   33 ASP   53  .
REMARK 960  A     1   34 ALA   54  .
REMARK 960  A     1   35 ASN   55  .
REMARK 960  A     1   36 GLU   56  .
REMARK 960  A     1   37 ALA   57  .
REMARK 960  A     1   38 LYS   58  .
REMARK 960  A     1   39 VAL   59  .
REMARK 960  A     1   40 LYS   60  .
REMARK 960  A     1   41 ALA   61  .
REMARK 960  A     1   42 ASP   62  .
REMARK 960  A     1   43 GLN   63  .
REMARK 960  A     1   44 ILE   64  .
REMARK 960  A     1   45 ASP   65  .
REMARK 960  A     1   46 PHE   66  .
REMARK 960  A     1   47 GLN   67  .
REMARK 960  A     1   48 ASP   68  5_A
REMARK 960  A     1   49 ALA   69  5_A
REMARK 960  A     1   50 MET   70  5_A
REMARK 960  A     1   51 ALA   71  5_A
REMARK 960  A     1   52 ASN   72  5_A
REMARK 960  A     1   53 LEU   73  .
REMARK 960  A     1   54 GLU   74  .
REMARK 960  A     1   55 ALA   75  .
REMARK 960  A     1   56 HIS   76  .
REMARK 960  A     1   57 GLY   77  .
REMARK 960  A     1   58 ASN   78  .
REMARK 960  A     1   59 ILE   79  .
REMARK 960  A     1   60 VAL   80  .
REMARK 960  A     1   61 ILE   81  .
REMARK 960  A     1   62 ASN   82  .
REMARK 960  A     1   63 ASP   83  .
REMARK 960  A     1   64 TRP   84  .
REMARK 960  A     1   65 ALA   85  .
REMARK 960  A     1   66 ALA   86  .
REMARK 960  A     1   67 LEU   87  .
REMARK 960  A     1   68 ALA   88  .
REMARK 960  A     1   69 ASP   89  .
REMARK 960  A     1   70 ALA   90  .
REMARK 960  A     1   71 ASP   91  .
REMARK 960  A     1   72 VAL   92  .
REMARK 960  A     1   73 VAL   93  .
REMARK 960  A     1   74 ILE   94  .
REMARK 960  A     1   75 SER   95  .
REMARK 960  A     1   76 THR   96  .
REMARK 960  A     1   77 LEU   97  .
REMARK 960  A     1   78 GLY   98  6_A
REMARK 960  A     1   79 ASN   99  6_A
REMARK 960  A     1   80 ILE  100  6_A
REMARK 960  A     1   81 LYS  101  6_A
REMARK 960  A     1   82 LEU  102  .
REMARK 960  A     1   83 GLN  103  .
REMARK 960  A     1   84 GLN  104  .
REMARK 960  A     1   85 ASP    .  .
REMARK 960  A     1   86 ASN    .  .
REMARK 960  A     1   87 PRO    .  .
REMARK 960  A     1   88 THR    .  .
REMARK 960  A     1   89 GLY    .  .
REMARK 960  A     1   90 ASP    .  .
REMARK 960  A     1   91 ARG    .  .
REMARK 960  A     1   92 PHE  112  3_A
REMARK 960  A     1   93 ALA  113  3_A
REMARK 960  A     1   94 GLU  114  3_A
REMARK 960  A     1   95 LEU  115  3_A
REMARK 960  A     1   96 LYS  116  .
REMARK 960  A     1   97 PHE  117  .
REMARK 960  A     1   98 THR  118  .
REMARK 960  A     1   99 SER  119  .
REMARK 960  A     1  100 SER  120  .
REMARK 960  A     1  101 MET  121  .
REMARK 960  A     1  102 VAL  122  .
REMARK 960  A     1  103 GLN  123  .
REMARK 960  A     1  104 SER  124  .
REMARK 960  A     1  105 VAL  125  .
REMARK 960  A     1  106 GLY  126  .
REMARK 960  A     1  107 THR  127  .
REMARK 960  A     1  108 ASN  128  .
REMARK 960  A     1  109 LEU  129  .
REMARK 960  A     1  110 LYS  130  .
REMARK 960  A     1  111 GLU  131  .
REMARK 960  A     1  112 SER  132  .
REMARK 960  A     1  113 GLY  133  .
REMARK 960  A     1  114 PHE  134  .
REMARK 960  A     1  115 HIS  135  .
REMARK 960  A     1  116 GLY  136  .
REMARK 960  A     1  117 VAL  137  .
REMARK 960  A     1  118 LEU  138  .
REMARK 960  A     1  119 VAL  139  .
REMARK 960  A     1  120 VAL  140  .
REMARK 960  A     1  121 ILE  141  .
REMARK 960  A     1  122 SER  142  .
REMARK 960  A     1  123 ASN  143  .
REMARK 960  A     1  124 PRO  144  .
REMARK 960  A     1  125 VAL  145  .
REMARK 960  A     1  126 ASP  146  .
REMARK 960  A     1  127 VAL  147  .
REMARK 960  A     1  128 ILE  148  .
REMARK 960  A     1  129 THR  149  .
REMARK 960  A     1  130 ALA  150  .
REMARK 960  A     1  131 LEU  151  .
REMARK 960  A     1  132 PHE  152  .
REMARK 960  A     1  133 GLN  153  .
REMARK 960  A     1  134 HIS  154  .
REMARK 960  A     1  135 VAL  155  .
REMARK 960  A     1  136 THR  156  .
REMARK 960  A     1  137 GLY  157  2_A
REMARK 960  A     1  138 PHE  158  2_A
REMARK 960  A     1  139 PRO  159  2_A
REMARK 960  A     1  140 ALA  160  2_A
REMARK 960  A     1  141 HIS  161  .
REMARK 960  A     1  142 LYS  162  .
REMARK 960  A     1  143 VAL  163  .
REMARK 960  A     1  144 ILE  164  .
REMARK 960  A     1  145 GLY  165  .
REMARK 960  A     1  146 THR  166  .
REMARK 960  A     1  147 GLY  167  .
REMARK 960  A     1  148 THR  168  .
REMARK 960  A     1  149 LEU  169  .
REMARK 960  A     1  150 LEU  170  .
REMARK 960  A     1  151 ASP  171  .
REMARK 960  A     1  152 THR  172  .
REMARK 960  A     1  153 ALA  173  .
REMARK 960  A     1  154 ARG  174  .
REMARK 960  A     1  155 MET  175  .
REMARK 960  A     1  156 GLN  176  .
REMARK 960  A     1  157 ARG  177  .
REMARK 960  A     1  158 ALA  178  .
REMARK 960  A     1  159 VAL  179  .
REMARK 960  A     1  160 GLY  180  .
REMARK 960  A     1  161 GLU  181  .
REMARK 960  A     1  162 ALA  182  .
REMARK 960  A     1  163 PHE  183  1_A
REMARK 960  A     1  164 ASP  184  1_A
REMARK 960  A     1  165 LEU  185  1_A
REMARK 960  A     1  166 ASP  186  .
REMARK 960  A     1  167 PRO  187  .
REMARK 960  A     1  168 ARG  188  .
REMARK 960  A     1  169 SER  189  .
REMARK 960  A     1  170 VAL  190  .
REMARK 960  A     1  171 SER  191  .
REMARK 960  A     1  172 GLY  192  .
REMARK 960  A     1  173 TYR  193  .
REMARK 960  A     1  174 ASN  194  .
REMARK 960  A     1  175 LEU  195  .
REMARK 960  A     1  176 GLY  196  .
REMARK 960  A     1  177 GLU  197  .
REMARK 960  A     1  178 HIS  198  .
REMARK 960  A     1  179 GLY  199  .
REMARK 960  A     1  180 ASN  200  .
REMARK 960  A     1  181 SER  201  .
REMARK 960  A     1  182 GLN  202  .
REMARK 960  A     1  183 PHE  203  .
REMARK 960  A     1  184 VAL  204  .
REMARK 960  A     1  185 ALA  205  .
REMARK 960  A     1  186 TRP  206  .
REMARK 960  A     1  187 SER  207  .
REMARK 960  A     1  188 THR  208  .
REMARK 960  A     1  189 VAL  209  .
REMARK 960  A     1  190 ARG  210  .
REMARK 960  A     1  191 VAL  211  .
REMARK 960  A     1  192 MET  212  .
REMARK 960  A     1  193 GLY  213  1_B
REMARK 960  A     1  194 GLN  214  1_B
REMARK 960  A     1  195 PRO  215  1_B
REMARK 960  A     1  196 ILE  216  .
REMARK 960  A     1  197 VAL  217  .
REMARK 960  A     1  198 THR  218  .
REMARK 960  A     1  199 LEU  219  .
REMARK 960  A     1  200 ALA    .  .
REMARK 960  A     1  201 ASP    .  .
REMARK 960  A     1  202 ALA    .  .
REMARK 960  A     1  203 GLY    .  2_B
REMARK 960  A     1  204 ASP    .  2_B
REMARK 960  A     1  205 ILE  225  2_B
REMARK 960  A     1  206 ASP  226  2_B
REMARK 960  A     1  207 LEU  227  2_B
REMARK 960  A     1  208 ALA  228  2_B
REMARK 960  A     1  209 ALA  229  2_B
REMARK 960  A     1  210 ILE  230  2_B
REMARK 960  A     1  211 GLU  231  2_B
REMARK 960  A     1  212 GLU  232  .
REMARK 960  A     1  213 GLU  233  .
REMARK 960  A     1  214 ALA  234  3_B
REMARK 960  A     1  215 ARG  235  3_B
REMARK 960  A     1  216 LYS  236  .
REMARK 960  A     1  217 GLY  237  .
REMARK 960  A     1  218 GLY  238  .
REMARK 960  A     1  219 PHE  239  .
REMARK 960  A     1  220 THR  240  .
REMARK 960  A     1  221 VAL  241  .
REMARK 960  A     1  222 LEU  242  .
REMARK 960  A     1  223 ASN  243  .
REMARK 960  A     1  224 GLY  244  .
REMARK 960  A     1  225 LYS  245  .
REMARK 960  A     1  226 GLY  246  .
REMARK 960  A     1  227 TYR  247  .
REMARK 960  A     1  228 THR  248  .
REMARK 960  A     1  229 SER  249  .
REMARK 960  A     1  230 TYR  250  .
REMARK 960  A     1  231 GLY  251  .
REMARK 960  A     1  232 VAL  252  .
REMARK 960  A     1  233 ALA  253  .
REMARK 960  A     1  234 THR  254  .
REMARK 960  A     1  235 SER  255  .
REMARK 960  A     1  236 ALA  256  .
REMARK 960  A     1  237 ILE  257  .
REMARK 960  A     1  238 ARG  258  .
REMARK 960  A     1  239 ILE  259  .
REMARK 960  A     1  240 ALA  260  .
REMARK 960  A     1  241 LYS  261  .
REMARK 960  A     1  242 ALA  262  .
REMARK 960  A     1  243 VAL  263  .
REMARK 960  A     1  244 MET  264  .
REMARK 960  A     1  245 ALA  265  .
REMARK 960  A     1  246 ASP  266  .
REMARK 960  A     1  247 ALA  267  .
REMARK 960  A     1  248 HIS  268  .
REMARK 960  A     1  249 ALA  269  .
REMARK 960  A     1  250 GLU  270  .
REMARK 960  A     1  251 LEU  271  .
REMARK 960  A     1  252 VAL  272  .
REMARK 960  A     1  253 VAL  273  .
REMARK 960  A     1  254 SER  274  .
REMARK 960  A     1  255 ASN  275  .
REMARK 960  A     1  256 ARG  276  .
REMARK 960  A     1  257 ARG  277  .
REMARK 960  A     1  258 ASP  278  .
REMARK 960  A     1  259 ASP  279  .
REMARK 960  A     1  260 MET  280  .
REMARK 960  A     1  261 GLY  281  .
REMARK 960  A     1  262 MET  282  .
REMARK 960  A     1  263 TYR  283  .
REMARK 960  A     1  264 LEU  284  .
REMARK 960  A     1  265 SER  285  .
REMARK 960  A     1  266 TYR  286  .
REMARK 960  A     1  267 PRO  287  .
REMARK 960  A     1  268 ALA  288  .
REMARK 960  A     1  269 ILE  289  1_C
REMARK 960  A     1  270 ILE  290  1_C
REMARK 960  A     1  271 GLY  291  1_C
REMARK 960  A     1  272 ARG  292  1_C
REMARK 960  A     1  273 ASP  293  1_C
REMARK 960  A     1  274 GLY  294  1_C
REMARK 960  A     1  275 VAL  295  1_C
REMARK 960  A     1  276 LEU  296  1_C
REMARK 960  A     1  277 ALA  297  .
REMARK 960  A     1  278 GLU  298  .
REMARK 960  A     1  279 THR  299  .
REMARK 960  A     1  280 THR  300  .
REMARK 960  A     1  281 LEU  301  .
REMARK 960  A     1  282 ASP  302  .
REMARK 960  A     1  283 LEU  303  2_C
REMARK 960  A     1  284 THR  304  2_C
REMARK 960  A     1  285 THR  305  2_C
REMARK 960  A     1  286 ASP  306  2_C
REMARK 960  A     1  287 GLU  307  2_C
REMARK 960  A     1  288 GLN  308  2_C
REMARK 960  A     1  289 GLU  309  2_C
REMARK 960  A     1  290 LYS  310  2_C
REMARK 960  A     1  291 LEU  311  2_C
REMARK 960  A     1  292 LEU  312  .
REMARK 960  A     1  293 GLN  313  .
REMARK 960  A     1  294 SER  314  3_C
REMARK 960  A     1  295 ARG  315  3_C
REMARK 960  A     1  296 ASP  316  3_C
REMARK 960  A     1  297 TYR  317  3_C
REMARK 960  A     1  298 ILE  318  3_C
REMARK 960  A     1  299 GLN  319  .
REMARK 960  A     1  300 GLN  320  .
REMARK 960  A     1  301 ARG  321  .
REMARK 960  A     1  302 PHE  322  .
REMARK 960  A     1  303 ASP  323  .
REMARK 960  A     1  304 GLU  324  .
REMARK 960  A     1  305 ILE  325  .
REMARK 960  A     1  306 VAL  326  .
REMARK 960  A     1  307 ASP  327  .
REMARK 960  A     1  308 THR  328  .
REMARK 960  A     1  309 LEU  329  .
REMARK 960  B     1    1 ALA   21  .
REMARK 960  B     1    2 ARG   22  .
REMARK 960  B     1    3 LYS   23  .
REMARK 960  B     1    4 ILE   24  .
REMARK 960  B     1    5 GLY   25  .
REMARK 960  B     1    6 ILE   26  .
REMARK 960  B     1    7 ILE   27  .
REMARK 960  B     1    8 GLY   28  .
REMARK 960  B     1    9 LEU   29  .
REMARK 960  B     1   10 GLY   30  .
REMARK 960  B     1   11 ASN   31  .
REMARK 960  B     1   12 VAL   32  .
REMARK 960  B     1   13 GLY   33  .
REMARK 960  B     1   14 ALA   34  .
REMARK 960  B     1   15 ALA   35  .
REMARK 960  B     1   16 VAL   36  .
REMARK 960  B     1   17 ALA   37  .
REMARK 960  B     1   18 HIS   38  .
REMARK 960  B     1   19 GLY   39  .
REMARK 960  B     1   20 LEU   40  .
REMARK 960  B     1   21 ILE   41  .
REMARK 960  B     1   22 ALA   42  .
REMARK 960  B     1   23 GLN   43  4_D
REMARK 960  B     1   24 GLY   44  4_D
REMARK 960  B     1   25 VAL   45  4_D
REMARK 960  B     1   26 ALA   46  4_D
REMARK 960  B     1   27 ASP   47  4_D
REMARK 960  B     1   28 ASP   48  .
REMARK 960  B     1   29 TYR   49  .
REMARK 960  B     1   30 VAL   50  .
REMARK 960  B     1   31 PHE   51  .
REMARK 960  B     1   32 ILE   52  .
REMARK 960  B     1   33 ASP   53  .
REMARK 960  B     1   34 ALA   54  .
REMARK 960  B     1   35 ASN   55  .
REMARK 960  B     1   36 GLU   56  .
REMARK 960  B     1   37 ALA   57  .
REMARK 960  B     1   38 LYS   58  .
REMARK 960  B     1   39 VAL   59  .
REMARK 960  B     1   40 LYS   60  .
REMARK 960  B     1   41 ALA   61  .
REMARK 960  B     1   42 ASP   62  .
REMARK 960  B     1   43 GLN   63  .
REMARK 960  B     1   44 ILE   64  .
REMARK 960  B     1   45 ASP   65  .
REMARK 960  B     1   46 PHE   66  .
REMARK 960  B     1   47 GLN   67  .
REMARK 960  B     1   48 ASP   68  5_D
REMARK 960  B     1   49 ALA   69  5_D
REMARK 960  B     1   50 MET   70  5_D
REMARK 960  B     1   51 ALA   71  5_D
REMARK 960  B     1   52 ASN   72  5_D
REMARK 960  B     1   53 LEU   73  .
REMARK 960  B     1   54 GLU   74  .
REMARK 960  B     1   55 ALA   75  .
REMARK 960  B     1   56 HIS   76  .
REMARK 960  B     1   57 GLY   77  .
REMARK 960  B     1   58 ASN   78  .
REMARK 960  B     1   59 ILE   79  .
REMARK 960  B     1   60 VAL   80  .
REMARK 960  B     1   61 ILE   81  .
REMARK 960  B     1   62 ASN   82  .
REMARK 960  B     1   63 ASP   83  .
REMARK 960  B     1   64 TRP   84  .
REMARK 960  B     1   65 ALA   85  .
REMARK 960  B     1   66 ALA   86  .
REMARK 960  B     1   67 LEU   87  .
REMARK 960  B     1   68 ALA   88  .
REMARK 960  B     1   69 ASP   89  .
REMARK 960  B     1   70 ALA   90  .
REMARK 960  B     1   71 ASP   91  .
REMARK 960  B     1   72 VAL   92  .
REMARK 960  B     1   73 VAL   93  .
REMARK 960  B     1   74 ILE   94  .
REMARK 960  B     1   75 SER   95  .
REMARK 960  B     1   76 THR   96  .
REMARK 960  B     1   77 LEU   97  .
REMARK 960  B     1   78 GLY   98  6_D
REMARK 960  B     1   79 ASN   99  6_D
REMARK 960  B     1   80 ILE  100  6_D
REMARK 960  B     1   81 LYS  101  6_D
REMARK 960  B     1   82 LEU  102  .
REMARK 960  B     1   83 GLN  103  .
REMARK 960  B     1   84 GLN  104  .
REMARK 960  B     1   85 ASP    .  .
REMARK 960  B     1   86 ASN    .  .
REMARK 960  B     1   87 PRO    .  .
REMARK 960  B     1   88 THR    .  .
REMARK 960  B     1   89 GLY    .  .
REMARK 960  B     1   90 ASP    .  .
REMARK 960  B     1   91 ARG    .  .
REMARK 960  B     1   92 PHE  112  3_D
REMARK 960  B     1   93 ALA  113  3_D
REMARK 960  B     1   94 GLU  114  3_D
REMARK 960  B     1   95 LEU  115  3_D
REMARK 960  B     1   96 LYS  116  .
REMARK 960  B     1   97 PHE  117  .
REMARK 960  B     1   98 THR  118  .
REMARK 960  B     1   99 SER  119  .
REMARK 960  B     1  100 SER  120  .
REMARK 960  B     1  101 MET  121  .
REMARK 960  B     1  102 VAL  122  .
REMARK 960  B     1  103 GLN  123  .
REMARK 960  B     1  104 SER  124  .
REMARK 960  B     1  105 VAL  125  .
REMARK 960  B     1  106 GLY  126  .
REMARK 960  B     1  107 THR  127  .
REMARK 960  B     1  108 ASN  128  .
REMARK 960  B     1  109 LEU  129  .
REMARK 960  B     1  110 LYS  130  .
REMARK 960  B     1  111 GLU  131  .
REMARK 960  B     1  112 SER  132  .
REMARK 960  B     1  113 GLY  133  .
REMARK 960  B     1  114 PHE  134  .
REMARK 960  B     1  115 HIS  135  .
REMARK 960  B     1  116 GLY  136  .
REMARK 960  B     1  117 VAL  137  .
REMARK 960  B     1  118 LEU  138  .
REMARK 960  B     1  119 VAL  139  .
REMARK 960  B     1  120 VAL  140  .
REMARK 960  B     1  121 ILE  141  .
REMARK 960  B     1  122 SER  142  .
REMARK 960  B     1  123 ASN  143  .
REMARK 960  B     1  124 PRO  144  .
REMARK 960  B     1  125 VAL  145  .
REMARK 960  B     1  126 ASP  146  .
REMARK 960  B     1  127 VAL  147  .
REMARK 960  B     1  128 ILE  148  .
REMARK 960  B     1  129 THR  149  .
REMARK 960  B     1  130 ALA  150  .
REMARK 960  B     1  131 LEU  151  .
REMARK 960  B     1  132 PHE  152  .
REMARK 960  B     1  133 GLN  153  .
REMARK 960  B     1  134 HIS  154  .
REMARK 960  B     1  135 VAL  155  .
REMARK 960  B     1  136 THR  156  .
REMARK 960  B     1  137 GLY  157  2_D
REMARK 960  B     1  138 PHE  158  2_D
REMARK 960  B     1  139 PRO  159  2_D
REMARK 960  B     1  140 ALA  160  2_D
REMARK 960  B     1  141 HIS  161  .
REMARK 960  B     1  142 LYS  162  .
REMARK 960  B     1  143 VAL  163  .
REMARK 960  B     1  144 ILE  164  .
REMARK 960  B     1  145 GLY  165  .
REMARK 960  B     1  146 THR  166  .
REMARK 960  B     1  147 GLY  167  .
REMARK 960  B     1  148 THR  168  .
REMARK 960  B     1  149 LEU  169  .
REMARK 960  B     1  150 LEU  170  .
REMARK 960  B     1  151 ASP  171  .
REMARK 960  B     1  152 THR  172  .
REMARK 960  B     1  153 ALA  173  .
REMARK 960  B     1  154 ARG  174  .
REMARK 960  B     1  155 MET  175  .
REMARK 960  B     1  156 GLN  176  .
REMARK 960  B     1  157 ARG  177  .
REMARK 960  B     1  158 ALA  178  .
REMARK 960  B     1  159 VAL  179  .
REMARK 960  B     1  160 GLY  180  .
REMARK 960  B     1  161 GLU  181  .
REMARK 960  B     1  162 ALA  182  .
REMARK 960  B     1  163 PHE  183  1_D
REMARK 960  B     1  164 ASP  184  1_D
REMARK 960  B     1  165 LEU  185  1_D
REMARK 960  B     1  166 ASP  186  .
REMARK 960  B     1  167 PRO  187  .
REMARK 960  B     1  168 ARG  188  .
REMARK 960  B     1  169 SER  189  .
REMARK 960  B     1  170 VAL  190  .
REMARK 960  B     1  171 SER  191  .
REMARK 960  B     1  172 GLY  192  .
REMARK 960  B     1  173 TYR  193  .
REMARK 960  B     1  174 ASN  194  .
REMARK 960  B     1  175 LEU  195  .
REMARK 960  B     1  176 GLY  196  .
REMARK 960  B     1  177 GLU  197  .
REMARK 960  B     1  178 HIS  198  .
REMARK 960  B     1  179 GLY  199  .
REMARK 960  B     1  180 ASN  200  .
REMARK 960  B     1  181 SER  201  .
REMARK 960  B     1  182 GLN  202  .
REMARK 960  B     1  183 PHE  203  .
REMARK 960  B     1  184 VAL  204  .
REMARK 960  B     1  185 ALA  205  .
REMARK 960  B     1  186 TRP  206  .
REMARK 960  B     1  187 SER  207  .
REMARK 960  B     1  188 THR  208  .
REMARK 960  B     1  189 VAL  209  .
REMARK 960  B     1  190 ARG  210  .
REMARK 960  B     1  191 VAL  211  .
REMARK 960  B     1  192 MET  212  .
REMARK 960  B     1  193 GLY  213  1_E
REMARK 960  B     1  194 GLN  214  1_E
REMARK 960  B     1  195 PRO  215  1_E
REMARK 960  B     1  196 ILE  216  .
REMARK 960  B     1  197 VAL  217  .
REMARK 960  B     1  198 THR  218  .
REMARK 960  B     1  199 LEU  219  .
REMARK 960  B     1  200 ALA    .  .
REMARK 960  B     1  201 ASP    .  .
REMARK 960  B     1  202 ALA    .  .
REMARK 960  B     1  203 GLY    .  2_E
REMARK 960  B     1  204 ASP    .  2_E
REMARK 960  B     1  205 ILE  225  2_E
REMARK 960  B     1  206 ASP  226  2_E
REMARK 960  B     1  207 LEU  227  2_E
REMARK 960  B     1  208 ALA  228  2_E
REMARK 960  B     1  209 ALA  229  2_E
REMARK 960  B     1  210 ILE  230  2_E
REMARK 960  B     1  211 GLU  231  2_E
REMARK 960  B     1  212 GLU  232  .
REMARK 960  B     1  213 GLU  233  .
REMARK 960  B     1  214 ALA  234  3_E
REMARK 960  B     1  215 ARG  235  3_E
REMARK 960  B     1  216 LYS  236  .
REMARK 960  B     1  217 GLY  237  .
REMARK 960  B     1  218 GLY  238  .
REMARK 960  B     1  219 PHE  239  .
REMARK 960  B     1  220 THR  240  .
REMARK 960  B     1  221 VAL  241  .
REMARK 960  B     1  222 LEU  242  .
REMARK 960  B     1  223 ASN  243  .
REMARK 960  B     1  224 GLY  244  .
REMARK 960  B     1  225 LYS  245  .
REMARK 960  B     1  226 GLY  246  .
REMARK 960  B     1  227 TYR  247  .
REMARK 960  B     1  228 THR  248  .
REMARK 960  B     1  229 SER  249  .
REMARK 960  B     1  230 TYR  250  .
REMARK 960  B     1  231 GLY  251  .
REMARK 960  B     1  232 VAL  252  .
REMARK 960  B     1  233 ALA  253  .
REMARK 960  B     1  234 THR  254  .
REMARK 960  B     1  235 SER  255  .
REMARK 960  B     1  236 ALA  256  .
REMARK 960  B     1  237 ILE  257  .
REMARK 960  B     1  238 ARG  258  .
REMARK 960  B     1  239 ILE  259  .
REMARK 960  B     1  240 ALA  260  .
REMARK 960  B     1  241 LYS  261  .
REMARK 960  B     1  242 ALA  262  .
REMARK 960  B     1  243 VAL  263  .
REMARK 960  B     1  244 MET  264  .
REMARK 960  B     1  245 ALA  265  .
REMARK 960  B     1  246 ASP  266  .
REMARK 960  B     1  247 ALA  267  .
REMARK 960  B     1  248 HIS  268  .
REMARK 960  B     1  249 ALA  269  .
REMARK 960  B     1  250 GLU  270  .
REMARK 960  B     1  251 LEU  271  .
REMARK 960  B     1  252 VAL  272  .
REMARK 960  B     1  253 VAL  273  .
REMARK 960  B     1  254 SER  274  .
REMARK 960  B     1  255 ASN  275  .
REMARK 960  B     1  256 ARG  276  .
REMARK 960  B     1  257 ARG  277  .
REMARK 960  B     1  258 ASP  278  .
REMARK 960  B     1  259 ASP  279  .
REMARK 960  B     1  260 MET  280  .
REMARK 960  B     1  261 GLY  281  .
REMARK 960  B     1  262 MET  282  .
REMARK 960  B     1  263 TYR  283  .
REMARK 960  B     1  264 LEU  284  .
REMARK 960  B     1  265 SER  285  .
REMARK 960  B     1  266 TYR  286  .
REMARK 960  B     1  267 PRO  287  .
REMARK 960  B     1  268 ALA  288  .
REMARK 960  B     1  269 ILE  289  1_F
REMARK 960  B     1  270 ILE  290  1_F
REMARK 960  B     1  271 GLY  291  1_F
REMARK 960  B     1  272 ARG  292  1_F
REMARK 960  B     1  273 ASP  293  1_F
REMARK 960  B     1  274 GLY  294  1_F
REMARK 960  B     1  275 VAL  295  1_F
REMARK 960  B     1  276 LEU  296  .
REMARK 960  B     1  277 ALA  297  .
REMARK 960  B     1  278 GLU  298  .
REMARK 960  B     1  279 THR  299  .
REMARK 960  B     1  280 THR  300  .
REMARK 960  B     1  281 LEU  301  .
REMARK 960  B     1  282 ASP  302  .
REMARK 960  B     1  283 LEU  303  .
REMARK 960  B     1  284 THR  304  2_F
REMARK 960  B     1  285 THR  305  2_F
REMARK 960  B     1  286 ASP  306  2_F
REMARK 960  B     1  287 GLU  307  2_F
REMARK 960  B     1  288 GLN  308  2_F
REMARK 960  B     1  289 GLU  309  2_F
REMARK 960  B     1  290 LYS  310  2_F
REMARK 960  B     1  291 LEU  311  2_F
REMARK 960  B     1  292 LEU  312  .
REMARK 960  B     1  293 GLN  313  .
REMARK 960  B     1  294 SER  314  3_F
REMARK 960  B     1  295 ARG  315  3_F
REMARK 960  B     1  296 ASP  316  3_F
REMARK 960  B     1  297 TYR  317  3_F
REMARK 960  B     1  298 ILE  318  3_F
REMARK 960  B     1  299 GLN  319  .
REMARK 960  B     1  300 GLN  320  .
REMARK 960  B     1  301 ARG  321  .
REMARK 960  B     1  302 PHE  322  .
REMARK 960  B     1  303 ASP  323  .
REMARK 960  B     1  304 GLU  324  .
REMARK 960  B     1  305 ILE  325  .
REMARK 960  B     1  306 VAL  326  .
REMARK 960  B     1  307 ASP    .  .
REMARK 960  B     1  308 THR    .  .
REMARK 960  B     1  309 LEU    .  .
REMARK 960  C     1    1 ALA   21  .
REMARK 960  C     1    2 ARG   22  .
REMARK 960  C     1    3 LYS   23  .
REMARK 960  C     1    4 ILE   24  .
REMARK 960  C     1    5 GLY   25  .
REMARK 960  C     1    6 ILE   26  .
REMARK 960  C     1    7 ILE   27  .
REMARK 960  C     1    8 GLY   28  .
REMARK 960  C     1    9 LEU   29  .
REMARK 960  C     1   10 GLY   30  .
REMARK 960  C     1   11 ASN   31  .
REMARK 960  C     1   12 VAL   32  .
REMARK 960  C     1   13 GLY   33  .
REMARK 960  C     1   14 ALA   34  .
REMARK 960  C     1   15 ALA   35  .
REMARK 960  C     1   16 VAL   36  .
REMARK 960  C     1   17 ALA   37  .
REMARK 960  C     1   18 HIS   38  .
REMARK 960  C     1   19 GLY   39  .
REMARK 960  C     1   20 LEU   40  .
REMARK 960  C     1   21 ILE   41  .
REMARK 960  C     1   22 ALA   42  .
REMARK 960  C     1   23 GLN   43  4_G
REMARK 960  C     1   24 GLY   44  4_G
REMARK 960  C     1   25 VAL   45  4_G
REMARK 960  C     1   26 ALA   46  4_G
REMARK 960  C     1   27 ASP   47  4_G
REMARK 960  C     1   28 ASP   48  .
REMARK 960  C     1   29 TYR   49  .
REMARK 960  C     1   30 VAL   50  .
REMARK 960  C     1   31 PHE   51  .
REMARK 960  C     1   32 ILE   52  .
REMARK 960  C     1   33 ASP   53  .
REMARK 960  C     1   34 ALA   54  .
REMARK 960  C     1   35 ASN   55  .
REMARK 960  C     1   36 GLU   56  .
REMARK 960  C     1   37 ALA   57  .
REMARK 960  C     1   38 LYS   58  .
REMARK 960  C     1   39 VAL   59  .
REMARK 960  C     1   40 LYS   60  .
REMARK 960  C     1   41 ALA   61  .
REMARK 960  C     1   42 ASP   62  .
REMARK 960  C     1   43 GLN   63  .
REMARK 960  C     1   44 ILE   64  .
REMARK 960  C     1   45 ASP   65  .
REMARK 960  C     1   46 PHE   66  .
REMARK 960  C     1   47 GLN   67  .
REMARK 960  C     1   48 ASP   68  5_G
REMARK 960  C     1   49 ALA   69  5_G
REMARK 960  C     1   50 MET   70  5_G
REMARK 960  C     1   51 ALA   71  5_G
REMARK 960  C     1   52 ASN   72  5_G
REMARK 960  C     1   53 LEU   73  .
REMARK 960  C     1   54 GLU   74  .
REMARK 960  C     1   55 ALA   75  .
REMARK 960  C     1   56 HIS   76  .
REMARK 960  C     1   57 GLY   77  .
REMARK 960  C     1   58 ASN   78  .
REMARK 960  C     1   59 ILE   79  .
REMARK 960  C     1   60 VAL   80  .
REMARK 960  C     1   61 ILE   81  .
REMARK 960  C     1   62 ASN   82  .
REMARK 960  C     1   63 ASP   83  .
REMARK 960  C     1   64 TRP   84  .
REMARK 960  C     1   65 ALA   85  .
REMARK 960  C     1   66 ALA   86  .
REMARK 960  C     1   67 LEU   87  .
REMARK 960  C     1   68 ALA   88  .
REMARK 960  C     1   69 ASP   89  .
REMARK 960  C     1   70 ALA   90  .
REMARK 960  C     1   71 ASP   91  .
REMARK 960  C     1   72 VAL   92  .
REMARK 960  C     1   73 VAL   93  .
REMARK 960  C     1   74 ILE   94  .
REMARK 960  C     1   75 SER   95  .
REMARK 960  C     1   76 THR   96  .
REMARK 960  C     1   77 LEU   97  .
REMARK 960  C     1   78 GLY   98  6_G
REMARK 960  C     1   79 ASN    .  6_G
REMARK 960  C     1   80 ILE    .  6_G
REMARK 960  C     1   81 LYS    .  6_G
REMARK 960  C     1   82 LEU    .  .
REMARK 960  C     1   83 GLN    .  .
REMARK 960  C     1   84 GLN    .  .
REMARK 960  C     1   85 ASP    .  .
REMARK 960  C     1   86 ASN    .  .
REMARK 960  C     1   87 PRO    .  .
REMARK 960  C     1   88 THR    .  .
REMARK 960  C     1   89 GLY  109  .
REMARK 960  C     1   90 ASP  110  .
REMARK 960  C     1   91 ARG  111  .
REMARK 960  C     1   92 PHE  112  3_G
REMARK 960  C     1   93 ALA  113  3_G
REMARK 960  C     1   94 GLU  114  3_G
REMARK 960  C     1   95 LEU  115  3_G
REMARK 960  C     1   96 LYS  116  .
REMARK 960  C     1   97 PHE  117  .
REMARK 960  C     1   98 THR  118  .
REMARK 960  C     1   99 SER  119  .
REMARK 960  C     1  100 SER  120  .
REMARK 960  C     1  101 MET  121  .
REMARK 960  C     1  102 VAL  122  .
REMARK 960  C     1  103 GLN  123  .
REMARK 960  C     1  104 SER  124  .
REMARK 960  C     1  105 VAL  125  .
REMARK 960  C     1  106 GLY  126  .
REMARK 960  C     1  107 THR  127  .
REMARK 960  C     1  108 ASN  128  .
REMARK 960  C     1  109 LEU  129  .
REMARK 960  C     1  110 LYS  130  .
REMARK 960  C     1  111 GLU  131  .
REMARK 960  C     1  112 SER  132  .
REMARK 960  C     1  113 GLY  133  .
REMARK 960  C     1  114 PHE  134  .
REMARK 960  C     1  115 HIS  135  .
REMARK 960  C     1  116 GLY  136  .
REMARK 960  C     1  117 VAL  137  .
REMARK 960  C     1  118 LEU  138  .
REMARK 960  C     1  119 VAL  139  .
REMARK 960  C     1  120 VAL  140  .
REMARK 960  C     1  121 ILE  141  .
REMARK 960  C     1  122 SER  142  .
REMARK 960  C     1  123 ASN  143  .
REMARK 960  C     1  124 PRO  144  .
REMARK 960  C     1  125 VAL  145  .
REMARK 960  C     1  126 ASP  146  .
REMARK 960  C     1  127 VAL  147  .
REMARK 960  C     1  128 ILE  148  .
REMARK 960  C     1  129 THR  149  .
REMARK 960  C     1  130 ALA  150  .
REMARK 960  C     1  131 LEU  151  .
REMARK 960  C     1  132 PHE  152  .
REMARK 960  C     1  133 GLN  153  .
REMARK 960  C     1  134 HIS  154  .
REMARK 960  C     1  135 VAL  155  .
REMARK 960  C     1  136 THR  156  .
REMARK 960  C     1  137 GLY  157  2_G
REMARK 960  C     1  138 PHE  158  2_G
REMARK 960  C     1  139 PRO  159  2_G
REMARK 960  C     1  140 ALA  160  2_G
REMARK 960  C     1  141 HIS  161  .
REMARK 960  C     1  142 LYS  162  .
REMARK 960  C     1  143 VAL  163  .
REMARK 960  C     1  144 ILE  164  .
REMARK 960  C     1  145 GLY  165  .
REMARK 960  C     1  146 THR  166  .
REMARK 960  C     1  147 GLY  167  .
REMARK 960  C     1  148 THR  168  .
REMARK 960  C     1  149 LEU  169  .
REMARK 960  C     1  150 LEU  170  .
REMARK 960  C     1  151 ASP  171  .
REMARK 960  C     1  152 THR  172  .
REMARK 960  C     1  153 ALA  173  .
REMARK 960  C     1  154 ARG  174  .
REMARK 960  C     1  155 MET  175  .
REMARK 960  C     1  156 GLN  176  .
REMARK 960  C     1  157 ARG  177  .
REMARK 960  C     1  158 ALA  178  .
REMARK 960  C     1  159 VAL  179  .
REMARK 960  C     1  160 GLY  180  .
REMARK 960  C     1  161 GLU  181  .
REMARK 960  C     1  162 ALA  182  .
REMARK 960  C     1  163 PHE  183  1_G
REMARK 960  C     1  164 ASP  184  1_G
REMARK 960  C     1  165 LEU  185  1_G
REMARK 960  C     1  166 ASP  186  .
REMARK 960  C     1  167 PRO  187  .
REMARK 960  C     1  168 ARG  188  .
REMARK 960  C     1  169 SER  189  .
REMARK 960  C     1  170 VAL  190  .
REMARK 960  C     1  171 SER  191  .
REMARK 960  C     1  172 GLY  192  .
REMARK 960  C     1  173 TYR  193  .
REMARK 960  C     1  174 ASN  194  .
REMARK 960  C     1  175 LEU  195  .
REMARK 960  C     1  176 GLY  196  .
REMARK 960  C     1  177 GLU  197  .
REMARK 960  C     1  178 HIS  198  .
REMARK 960  C     1  179 GLY  199  .
REMARK 960  C     1  180 ASN  200  .
REMARK 960  C     1  181 SER  201  .
REMARK 960  C     1  182 GLN  202  .
REMARK 960  C     1  183 PHE  203  .
REMARK 960  C     1  184 VAL  204  .
REMARK 960  C     1  185 ALA  205  .
REMARK 960  C     1  186 TRP  206  .
REMARK 960  C     1  187 SER  207  .
REMARK 960  C     1  188 THR  208  .
REMARK 960  C     1  189 VAL  209  .
REMARK 960  C     1  190 ARG  210  .
REMARK 960  C     1  191 VAL  211  .
REMARK 960  C     1  192 MET  212  .
REMARK 960  C     1  193 GLY  213  1_H
REMARK 960  C     1  194 GLN  214  1_H
REMARK 960  C     1  195 PRO  215  1_H
REMARK 960  C     1  196 ILE  216  .
REMARK 960  C     1  197 VAL  217  .
REMARK 960  C     1  198 THR  218  .
REMARK 960  C     1  199 LEU  219  .
REMARK 960  C     1  200 ALA  220  .
REMARK 960  C     1  201 ASP  221  .
REMARK 960  C     1  202 ALA  222  .
REMARK 960  C     1  203 GLY    .  2_H
REMARK 960  C     1  204 ASP    .  2_H
REMARK 960  C     1  205 ILE  225  2_H
REMARK 960  C     1  206 ASP  226  2_H
REMARK 960  C     1  207 LEU  227  2_H
REMARK 960  C     1  208 ALA  228  2_H
REMARK 960  C     1  209 ALA  229  2_H
REMARK 960  C     1  210 ILE  230  2_H
REMARK 960  C     1  211 GLU  231  2_H
REMARK 960  C     1  212 GLU  232  .
REMARK 960  C     1  213 GLU  233  .
REMARK 960  C     1  214 ALA  234  3_H
REMARK 960  C     1  215 ARG  235  3_H
REMARK 960  C     1  216 LYS  236  .
REMARK 960  C     1  217 GLY  237  .
REMARK 960  C     1  218 GLY  238  .
REMARK 960  C     1  219 PHE  239  .
REMARK 960  C     1  220 THR  240  .
REMARK 960  C     1  221 VAL  241  .
REMARK 960  C     1  222 LEU  242  .
REMARK 960  C     1  223 ASN  243  .
REMARK 960  C     1  224 GLY  244  .
REMARK 960  C     1  225 LYS  245  .
REMARK 960  C     1  226 GLY  246  .
REMARK 960  C     1  227 TYR  247  .
REMARK 960  C     1  228 THR  248  .
REMARK 960  C     1  229 SER  249  .
REMARK 960  C     1  230 TYR  250  .
REMARK 960  C     1  231 GLY  251  .
REMARK 960  C     1  232 VAL  252  .
REMARK 960  C     1  233 ALA  253  .
REMARK 960  C     1  234 THR  254  .
REMARK 960  C     1  235 SER  255  .
REMARK 960  C     1  236 ALA  256  .
REMARK 960  C     1  237 ILE  257  .
REMARK 960  C     1  238 ARG  258  .
REMARK 960  C     1  239 ILE  259  .
REMARK 960  C     1  240 ALA  260  .
REMARK 960  C     1  241 LYS  261  .
REMARK 960  C     1  242 ALA  262  .
REMARK 960  C     1  243 VAL  263  .
REMARK 960  C     1  244 MET  264  .
REMARK 960  C     1  245 ALA  265  .
REMARK 960  C     1  246 ASP  266  .
REMARK 960  C     1  247 ALA  267  .
REMARK 960  C     1  248 HIS  268  .
REMARK 960  C     1  249 ALA  269  .
REMARK 960  C     1  250 GLU  270  .
REMARK 960  C     1  251 LEU  271  .
REMARK 960  C     1  252 VAL  272  .
REMARK 960  C     1  253 VAL  273  .
REMARK 960  C     1  254 SER  274  .
REMARK 960  C     1  255 ASN  275  .
REMARK 960  C     1  256 ARG  276  .
REMARK 960  C     1  257 ARG  277  .
REMARK 960  C     1  258 ASP  278  .
REMARK 960  C     1  259 ASP  279  .
REMARK 960  C     1  260 MET  280  .
REMARK 960  C     1  261 GLY  281  .
REMARK 960  C     1  262 MET  282  .
REMARK 960  C     1  263 TYR  283  .
REMARK 960  C     1  264 LEU  284  .
REMARK 960  C     1  265 SER  285  .
REMARK 960  C     1  266 TYR  286  .
REMARK 960  C     1  267 PRO  287  .
REMARK 960  C     1  268 ALA  288  .
REMARK 960  C     1  269 ILE  289  1_I
REMARK 960  C     1  270 ILE  290  1_I
REMARK 960  C     1  271 GLY  291  1_I
REMARK 960  C     1  272 ARG  292  1_I
REMARK 960  C     1  273 ASP  293  1_I
REMARK 960  C     1  274 GLY  294  1_I
REMARK 960  C     1  275 VAL  295  1_I
REMARK 960  C     1  276 LEU  296  1_I
REMARK 960  C     1  277 ALA  297  .
REMARK 960  C     1  278 GLU  298  .
REMARK 960  C     1  279 THR  299  .
REMARK 960  C     1  280 THR  300  .
REMARK 960  C     1  281 LEU  301  .
REMARK 960  C     1  282 ASP  302  .
REMARK 960  C     1  283 LEU  303  2_I
REMARK 960  C     1  284 THR  304  2_I
REMARK 960  C     1  285 THR  305  2_I
REMARK 960  C     1  286 ASP  306  2_I
REMARK 960  C     1  287 GLU  307  2_I
REMARK 960  C     1  288 GLN  308  2_I
REMARK 960  C     1  289 GLU  309  2_I
REMARK 960  C     1  290 LYS  310  2_I
REMARK 960  C     1  291 LEU  311  2_I
REMARK 960  C     1  292 LEU  312  .
REMARK 960  C     1  293 GLN  313  .
REMARK 960  C     1  294 SER  314  3_I
REMARK 960  C     1  295 ARG  315  3_I
REMARK 960  C     1  296 ASP  316  3_I
REMARK 960  C     1  297 TYR  317  3_I
REMARK 960  C     1  298 ILE  318  3_I
REMARK 960  C     1  299 GLN  319  .
REMARK 960  C     1  300 GLN  320  .
REMARK 960  C     1  301 ARG  321  .
REMARK 960  C     1  302 PHE  322  .
REMARK 960  C     1  303 ASP  323  .
REMARK 960  C     1  304 GLU  324  .
REMARK 960  C     1  305 ILE  325  .
REMARK 960  C     1  306 VAL  326  .
REMARK 960  C     1  307 ASP  327  .
REMARK 960  C     1  308 THR  328  .
REMARK 960  C     1  309 LEU  329  .
REMARK 960  D     1    1 ALA   21  .
REMARK 960  D     1    2 ARG   22  .
REMARK 960  D     1    3 LYS   23  .
REMARK 960  D     1    4 ILE   24  .
REMARK 960  D     1    5 GLY   25  .
REMARK 960  D     1    6 ILE   26  .
REMARK 960  D     1    7 ILE   27  .
REMARK 960  D     1    8 GLY   28  .
REMARK 960  D     1    9 LEU   29  .
REMARK 960  D     1   10 GLY   30  .
REMARK 960  D     1   11 ASN   31  .
REMARK 960  D     1   12 VAL   32  .
REMARK 960  D     1   13 GLY   33  .
REMARK 960  D     1   14 ALA   34  .
REMARK 960  D     1   15 ALA   35  .
REMARK 960  D     1   16 VAL   36  .
REMARK 960  D     1   17 ALA   37  .
REMARK 960  D     1   18 HIS   38  .
REMARK 960  D     1   19 GLY   39  .
REMARK 960  D     1   20 LEU   40  .
REMARK 960  D     1   21 ILE   41  .
REMARK 960  D     1   22 ALA   42  .
REMARK 960  D     1   23 GLN   43  4_J
REMARK 960  D     1   24 GLY   44  4_J
REMARK 960  D     1   25 VAL   45  4_J
REMARK 960  D     1   26 ALA   46  4_J
REMARK 960  D     1   27 ASP   47  4_J
REMARK 960  D     1   28 ASP   48  .
REMARK 960  D     1   29 TYR   49  .
REMARK 960  D     1   30 VAL   50  .
REMARK 960  D     1   31 PHE   51  .
REMARK 960  D     1   32 ILE   52  .
REMARK 960  D     1   33 ASP   53  .
REMARK 960  D     1   34 ALA   54  .
REMARK 960  D     1   35 ASN   55  .
REMARK 960  D     1   36 GLU   56  .
REMARK 960  D     1   37 ALA   57  .
REMARK 960  D     1   38 LYS   58  .
REMARK 960  D     1   39 VAL   59  .
REMARK 960  D     1   40 LYS   60  .
REMARK 960  D     1   41 ALA   61  .
REMARK 960  D     1   42 ASP   62  .
REMARK 960  D     1   43 GLN   63  .
REMARK 960  D     1   44 ILE   64  .
REMARK 960  D     1   45 ASP   65  .
REMARK 960  D     1   46 PHE   66  .
REMARK 960  D     1   47 GLN   67  .
REMARK 960  D     1   48 ASP   68  5_J
REMARK 960  D     1   49 ALA   69  5_J
REMARK 960  D     1   50 MET   70  5_J
REMARK 960  D     1   51 ALA   71  5_J
REMARK 960  D     1   52 ASN   72  5_J
REMARK 960  D     1   53 LEU   73  .
REMARK 960  D     1   54 GLU   74  .
REMARK 960  D     1   55 ALA   75  .
REMARK 960  D     1   56 HIS   76  .
REMARK 960  D     1   57 GLY   77  .
REMARK 960  D     1   58 ASN   78  .
REMARK 960  D     1   59 ILE   79  .
REMARK 960  D     1   60 VAL   80  .
REMARK 960  D     1   61 ILE   81  .
REMARK 960  D     1   62 ASN   82  .
REMARK 960  D     1   63 ASP   83  .
REMARK 960  D     1   64 TRP   84  .
REMARK 960  D     1   65 ALA   85  .
REMARK 960  D     1   66 ALA   86  .
REMARK 960  D     1   67 LEU   87  .
REMARK 960  D     1   68 ALA   88  .
REMARK 960  D     1   69 ASP   89  .
REMARK 960  D     1   70 ALA   90  .
REMARK 960  D     1   71 ASP   91  .
REMARK 960  D     1   72 VAL   92  .
REMARK 960  D     1   73 VAL   93  .
REMARK 960  D     1   74 ILE   94  .
REMARK 960  D     1   75 SER   95  .
REMARK 960  D     1   76 THR   96  .
REMARK 960  D     1   77 LEU   97  .
REMARK 960  D     1   78 GLY   98  6_J
REMARK 960  D     1   79 ASN    .  6_J
REMARK 960  D     1   80 ILE    .  6_J
REMARK 960  D     1   81 LYS    .  6_J
REMARK 960  D     1   82 LEU    .  .
REMARK 960  D     1   83 GLN    .  .
REMARK 960  D     1   84 GLN    .  .
REMARK 960  D     1   85 ASP    .  .
REMARK 960  D     1   86 ASN    .  .
REMARK 960  D     1   87 PRO    .  .
REMARK 960  D     1   88 THR    .  .
REMARK 960  D     1   89 GLY  109  .
REMARK 960  D     1   90 ASP  110  .
REMARK 960  D     1   91 ARG  111  .
REMARK 960  D     1   92 PHE  112  3_J
REMARK 960  D     1   93 ALA  113  3_J
REMARK 960  D     1   94 GLU  114  3_J
REMARK 960  D     1   95 LEU  115  3_J
REMARK 960  D     1   96 LYS  116  .
REMARK 960  D     1   97 PHE  117  .
REMARK 960  D     1   98 THR  118  .
REMARK 960  D     1   99 SER  119  .
REMARK 960  D     1  100 SER  120  .
REMARK 960  D     1  101 MET  121  .
REMARK 960  D     1  102 VAL  122  .
REMARK 960  D     1  103 GLN  123  .
REMARK 960  D     1  104 SER  124  .
REMARK 960  D     1  105 VAL  125  .
REMARK 960  D     1  106 GLY  126  .
REMARK 960  D     1  107 THR  127  .
REMARK 960  D     1  108 ASN  128  .
REMARK 960  D     1  109 LEU  129  .
REMARK 960  D     1  110 LYS  130  .
REMARK 960  D     1  111 GLU  131  .
REMARK 960  D     1  112 SER  132  .
REMARK 960  D     1  113 GLY  133  .
REMARK 960  D     1  114 PHE  134  .
REMARK 960  D     1  115 HIS  135  .
REMARK 960  D     1  116 GLY  136  .
REMARK 960  D     1  117 VAL  137  .
REMARK 960  D     1  118 LEU  138  .
REMARK 960  D     1  119 VAL  139  .
REMARK 960  D     1  120 VAL  140  .
REMARK 960  D     1  121 ILE  141  .
REMARK 960  D     1  122 SER  142  .
REMARK 960  D     1  123 ASN  143  .
REMARK 960  D     1  124 PRO  144  .
REMARK 960  D     1  125 VAL  145  .
REMARK 960  D     1  126 ASP  146  .
REMARK 960  D     1  127 VAL  147  .
REMARK 960  D     1  128 ILE  148  .
REMARK 960  D     1  129 THR  149  .
REMARK 960  D     1  130 ALA  150  .
REMARK 960  D     1  131 LEU  151  .
REMARK 960  D     1  132 PHE  152  .
REMARK 960  D     1  133 GLN  153  .
REMARK 960  D     1  134 HIS  154  .
REMARK 960  D     1  135 VAL  155  .
REMARK 960  D     1  136 THR  156  .
REMARK 960  D     1  137 GLY  157  2_J
REMARK 960  D     1  138 PHE  158  2_J
REMARK 960  D     1  139 PRO  159  2_J
REMARK 960  D     1  140 ALA  160  2_J
REMARK 960  D     1  141 HIS  161  .
REMARK 960  D     1  142 LYS  162  .
REMARK 960  D     1  143 VAL  163  .
REMARK 960  D     1  144 ILE  164  .
REMARK 960  D     1  145 GLY  165  .
REMARK 960  D     1  146 THR  166  .
REMARK 960  D     1  147 GLY  167  .
REMARK 960  D     1  148 THR  168  .
REMARK 960  D     1  149 LEU  169  .
REMARK 960  D     1  150 LEU  170  .
REMARK 960  D     1  151 ASP  171  .
REMARK 960  D     1  152 THR  172  .
REMARK 960  D     1  153 ALA  173  .
REMARK 960  D     1  154 ARG  174  .
REMARK 960  D     1  155 MET  175  .
REMARK 960  D     1  156 GLN  176  .
REMARK 960  D     1  157 ARG  177  .
REMARK 960  D     1  158 ALA  178  .
REMARK 960  D     1  159 VAL  179  .
REMARK 960  D     1  160 GLY  180  .
REMARK 960  D     1  161 GLU  181  .
REMARK 960  D     1  162 ALA  182  .
REMARK 960  D     1  163 PHE  183  1_J
REMARK 960  D     1  164 ASP  184  1_J
REMARK 960  D     1  165 LEU  185  1_J
REMARK 960  D     1  166 ASP  186  .
REMARK 960  D     1  167 PRO  187  .
REMARK 960  D     1  168 ARG  188  .
REMARK 960  D     1  169 SER  189  .
REMARK 960  D     1  170 VAL  190  .
REMARK 960  D     1  171 SER  191  .
REMARK 960  D     1  172 GLY  192  .
REMARK 960  D     1  173 TYR  193  .
REMARK 960  D     1  174 ASN  194  .
REMARK 960  D     1  175 LEU  195  .
REMARK 960  D     1  176 GLY  196  .
REMARK 960  D     1  177 GLU  197  .
REMARK 960  D     1  178 HIS  198  .
REMARK 960  D     1  179 GLY  199  .
REMARK 960  D     1  180 ASN  200  .
REMARK 960  D     1  181 SER  201  .
REMARK 960  D     1  182 GLN  202  .
REMARK 960  D     1  183 PHE  203  .
REMARK 960  D     1  184 VAL  204  .
REMARK 960  D     1  185 ALA  205  .
REMARK 960  D     1  186 TRP  206  .
REMARK 960  D     1  187 SER  207  .
REMARK 960  D     1  188 THR  208  .
REMARK 960  D     1  189 VAL  209  .
REMARK 960  D     1  190 ARG  210  .
REMARK 960  D     1  191 VAL  211  .
REMARK 960  D     1  192 MET  212  .
REMARK 960  D     1  193 GLY  213  1_K
REMARK 960  D     1  194 GLN  214  1_K
REMARK 960  D     1  195 PRO  215  1_K
REMARK 960  D     1  196 ILE  216  .
REMARK 960  D     1  197 VAL  217  .
REMARK 960  D     1  198 THR  218  .
REMARK 960  D     1  199 LEU  219  .
REMARK 960  D     1  200 ALA  220  .
REMARK 960  D     1  201 ASP  221  .
REMARK 960  D     1  202 ALA  222  .
REMARK 960  D     1  203 GLY    .  2_K
REMARK 960  D     1  204 ASP    .  2_K
REMARK 960  D     1  205 ILE  225  2_K
REMARK 960  D     1  206 ASP  226  2_K
REMARK 960  D     1  207 LEU  227  2_K
REMARK 960  D     1  208 ALA  228  2_K
REMARK 960  D     1  209 ALA  229  2_K
REMARK 960  D     1  210 ILE  230  2_K
REMARK 960  D     1  211 GLU  231  2_K
REMARK 960  D     1  212 GLU  232  .
REMARK 960  D     1  213 GLU  233  .
REMARK 960  D     1  214 ALA  234  3_K
REMARK 960  D     1  215 ARG  235  3_K
REMARK 960  D     1  216 LYS  236  .
REMARK 960  D     1  217 GLY  237  .
REMARK 960  D     1  218 GLY  238  .
REMARK 960  D     1  219 PHE  239  .
REMARK 960  D     1  220 THR  240  .
REMARK 960  D     1  221 VAL  241  .
REMARK 960  D     1  222 LEU  242  .
REMARK 960  D     1  223 ASN  243  .
REMARK 960  D     1  224 GLY  244  .
REMARK 960  D     1  225 LYS  245  .
REMARK 960  D     1  226 GLY  246  .
REMARK 960  D     1  227 TYR  247  .
REMARK 960  D     1  228 THR  248  .
REMARK 960  D     1  229 SER  249  .
REMARK 960  D     1  230 TYR  250  .
REMARK 960  D     1  231 GLY  251  .
REMARK 960  D     1  232 VAL  252  .
REMARK 960  D     1  233 ALA  253  .
REMARK 960  D     1  234 THR  254  .
REMARK 960  D     1  235 SER  255  .
REMARK 960  D     1  236 ALA  256  .
REMARK 960  D     1  237 ILE  257  .
REMARK 960  D     1  238 ARG  258  .
REMARK 960  D     1  239 ILE  259  .
REMARK 960  D     1  240 ALA  260  .
REMARK 960  D     1  241 LYS  261  .
REMARK 960  D     1  242 ALA  262  .
REMARK 960  D     1  243 VAL  263  .
REMARK 960  D     1  244 MET  264  .
REMARK 960  D     1  245 ALA  265  .
REMARK 960  D     1  246 ASP  266  .
REMARK 960  D     1  247 ALA  267  .
REMARK 960  D     1  248 HIS  268  .
REMARK 960  D     1  249 ALA  269  .
REMARK 960  D     1  250 GLU  270  .
REMARK 960  D     1  251 LEU  271  .
REMARK 960  D     1  252 VAL  272  .
REMARK 960  D     1  253 VAL  273  .
REMARK 960  D     1  254 SER  274  .
REMARK 960  D     1  255 ASN  275  .
REMARK 960  D     1  256 ARG  276  .
REMARK 960  D     1  257 ARG  277  .
REMARK 960  D     1  258 ASP  278  .
REMARK 960  D     1  259 ASP  279  .
REMARK 960  D     1  260 MET  280  .
REMARK 960  D     1  261 GLY  281  .
REMARK 960  D     1  262 MET  282  .
REMARK 960  D     1  263 TYR  283  .
REMARK 960  D     1  264 LEU  284  .
REMARK 960  D     1  265 SER  285  .
REMARK 960  D     1  266 TYR  286  .
REMARK 960  D     1  267 PRO  287  .
REMARK 960  D     1  268 ALA  288  .
REMARK 960  D     1  269 ILE  289  1_L
REMARK 960  D     1  270 ILE  290  1_L
REMARK 960  D     1  271 GLY  291  1_L
REMARK 960  D     1  272 ARG  292  1_L
REMARK 960  D     1  273 ASP  293  1_L
REMARK 960  D     1  274 GLY  294  1_L
REMARK 960  D     1  275 VAL  295  1_L
REMARK 960  D     1  276 LEU  296  1_L
REMARK 960  D     1  277 ALA  297  .
REMARK 960  D     1  278 GLU  298  .
REMARK 960  D     1  279 THR  299  .
REMARK 960  D     1  280 THR  300  .
REMARK 960  D     1  281 LEU  301  .
REMARK 960  D     1  282 ASP  302  .
REMARK 960  D     1  283 LEU  303  2_L
REMARK 960  D     1  284 THR  304  2_L
REMARK 960  D     1  285 THR  305  2_L
REMARK 960  D     1  286 ASP  306  2_L
REMARK 960  D     1  287 GLU  307  2_L
REMARK 960  D     1  288 GLN  308  2_L
REMARK 960  D     1  289 GLU  309  2_L
REMARK 960  D     1  290 LYS  310  2_L
REMARK 960  D     1  291 LEU  311  2_L
REMARK 960  D     1  292 LEU  312  .
REMARK 960  D     1  293 GLN  313  .
REMARK 960  D     1  294 SER  314  3_L
REMARK 960  D     1  295 ARG  315  3_L
REMARK 960  D     1  296 ASP  316  3_L
REMARK 960  D     1  297 TYR  317  3_L
REMARK 960  D     1  298 ILE  318  3_L
REMARK 960  D     1  299 GLN  319  .
REMARK 960  D     1  300 GLN  320  .
REMARK 960  D     1  301 ARG  321  .
REMARK 960  D     1  302 PHE  322  .
REMARK 960  D     1  303 ASP  323  .
REMARK 960  D     1  304 GLU  324  .
REMARK 960  D     1  305 ILE  325  .
REMARK 960  D     1  306 VAL  326  .
REMARK 960  D     1  307 ASP  327  .
REMARK 960  D     1  308 THR  328  .
REMARK 960  D     1  309 LEU  329  .
REMARK 960
REMARK 960
REMARK 960
REMARK 960 ########################
REMARK 960 #                      #
REMARK 960 # PUBL_MANUSCRIPT_INCL #
REMARK 960 #                      #
REMARK 960 ########################
REMARK 960
REMARK 960
REMARK 960
REMARK 960 loop_
REMARK 960 _publ_manuscript_incl.entry_id
REMARK 960 _publ_manuscript_incl.extra_item
REMARK 960 _publ_manuscript_incl.extra_info
REMARK 960 _publ_manuscript_incl.extra_defn
REMARK 960
REMARK 960    1HYH
REMARK 960   '_struct_conn.pdb2cif_ptnr2_atom_site_id'
REMARK 960      '_atom_site.id of partner 2 of structure connection'
REMARK 960       no
REMARK 960
REMARK 960 ###############################################
REMARK 960 # This file was converted automatically from  #
REMARK 960 # PDB format to mmCIF format by the program   #
REMARK 960 # pdb2cif version 2.4.3            15 Jul 2005 #
REMARK 960 #                    by                       #
REMARK 960 #   Phil Bourne, Herbert J. Bernstein and     #
REMARK 960 #            Frances C. Bernstein             #
REMARK 960 #                                             #
REMARK 960 # This work was supported in part by IUCr     #
REMARK 960 # (for HJB), US NSF, PHS, NIH, NCRR, NIGMS,   #
REMARK 960 # NLM and DOE (for FCB prior to 1998), and    #
REMARK 960 # and NSFgrant no. BIR 9310154 (for PEB)      #
REMARK 960 #                                             #
REMARK 960 #                                             #
REMARK 960 # Conversion from PDB format to mmCIF is a    #
REMARK 960 # complex process.  This file should be       #
REMARK 960 # reviewed carefully before use.              #
REMARK 960 #                                             #
REMARK 960 # Even though the authors of pdb2cif have     #
REMARK 960 # made a good faith effort to ensure that     #
REMARK 960 # pdb2cif performs according to its           #
REMARK 960 # documentation, and we would greatly         #
REMARK 960 # appreciate hearing of any problems you      #
REMARK 960 # may encounter, the program pdb2cif and      #
REMARK 960 # any files created by pdb2cif are provided   #
REMARK 960 # **AS IS** without any warrantee as to       #
REMARK 960 # correctness, merchantability or fitness     #
REMARK 960 # for any particular or general use.          #
REMARK 960 #                                             #
REMARK 960 # THE RESPONSIBILITY FOR ANY ADVERSE          #
REMARK 960 # CONSEQUENCES FROM THE USE OF THE PROGRAM    #
REMARK 960 # PDB2CIF OR ANY FILE OR FILES CREATED BY IT  #
REMARK 960 # LIES SOLELY WITH THE USERS OF THE PROGRAM   #
REMARK 960 # AND FILE OR FILES AND NOT WITH AUTHORS OF   #
REMARK 960 # PDB2CIF                                     #
REMARK 960 #                                             #
REMARK 960 # The program pdb2cif is available from       #
REMARK 960 # http://www.bernstein-plus-sons.com          #
REMARK 960 #                      /software/pdb2cif or   #
REMARK 960 # the IUCr and its mirrors (see               #
REMARK 960 # http://www.iucr.org/iucr-top/cif            #
REMARK 960 #                      /software/pdb2cif) or  #
REMARK 960 # SDSC (see                                   #
REMARK 960 # http://www.sdsc.edu/pb/pdb2cif/pdb2cif) or  #
REMARK 960 # NDB and its mirrors (see                    #
REMARK 960 # http://ndbserver.rutgers.edu/mmcif          #
REMARK 960 #                      /software/pdb2cif)     #
REMARK 960 # and the NDB mirror sites                    #
REMARK 960 #                                             #
REMARK 960 #    See H. Bernstein, F. Bernstein,          #
REMARK 960 #    P. E. Bourne CIF Applications. VIII.     #
REMARK 960 #    pdb2cif: Translating PDB Entries into    #
REMARK 960 #    mmCIF Format, J. Appl. Cryst., 31,       #
REMARK 960 #    1998, pp 282-295.                        #
REMARK 960 #                                             #
REMARK 960 # Please report problems to:                  #
REMARK 960 #         pdb2cif@bernstein-plus-sons.com     #
REMARK 960 #                                             #
REMARK 960 ###############################################
REMARK 960
REMARK 960
REMARK 960
REMARK 960 # REMARK records parsed         =    230;
REMARK 960                 ## specified by PDB
REMARK 960 # FTNOTE records parsed         =      8;
REMARK 960                 ## specified by PDB
REMARK 960 # HET records parsed            =      8;
REMARK 960                 ## specified by PDB
REMARK 960 # HELIX records parsed          =     40;
REMARK 960                 ## specified by PDB
REMARK 960 # SHEET records parsed          =     48;
REMARK 960                 ## specified by PDB
REMARK 960 # TURN records parsed           =      0;
REMARK 960                 ## specified by PDB
REMARK 960 # SITE records parsed           =      0;
REMARK 960                 ## specified by PDB
REMARK 960 # AT+HET records parsed         =   9319;
REMARK 960                 ## specified by PDB
REMARK 960 # TER records parsed            =      4;
REMARK 960                 ## specified by PDB
REMARK 960 # CONECT records parsed         =    196;
REMARK 960                 ## specified by PDB
REMARK 960 # SEQRES records parsed         =     96;
REMARK 960                 ## specified by PDB
REMARK 960 # Total of  10005 records processed from PDB file
REMARK 960 #=# DATABASE_PDB_REMARK: Only text in col
REMARK 960                 #umns 12-70 retained
REMARK 960 #=# STRUCT_NCS_OPER: Domain information needed
REMARK 960 #=# ATOM_SITE: Het group NAD; atom type A
REMARK 960                 #P converted to P
REMARK 960 #=# ATOM_SITE: Het group NAD; atom type A
REMARK 960                 #O converted to O
REMARK 960 #=# ATOM_SITE: Het group NAD; atom type A
REMARK 960                 #C converted to C
REMARK 960 #=# ATOM_SITE: Het group NAD; atom type A
REMARK 960                 #N converted to N
REMARK 960 #=# ATOM_SITE: Het group NAD; atom type N
REMARK 960                 #P converted to P
REMARK 960 #=# ATOM_SITE: Het group NAD; atom type N
REMARK 960                 #O converted to O
REMARK 960 #=# ATOM_SITE: Het group NAD; atom type N
REMARK 960                 #C converted to C
REMARK 960 #=# ATOM_SITE: Het group NAD; atom type N
REMARK 960                 #N converted to N
REMARK 960 #=# PUBL_MANUSCRIPT_INCL: Tokens _struct_conn.
REMARK 960 #=# PUBL_MANUSCRIPT_INCL:   pdb2cif_ptnrn
REMARK 960                 #_atom_site_id used
SEQRES   1 A  309  ALA ARG LYS ILE GLY ILE ILE GLY LEU GLY ASN VAL GLY
SEQRES   2 A  309  ALA ALA VAL ALA HIS GLY LEU ILE ALA GLN GLY VAL ALA
SEQRES   3 A  309  ASP ASP TYR VAL PHE ILE ASP ALA ASN GLU ALA LYS VAL
SEQRES   4 A  309  LYS ALA ASP GLN ILE ASP PHE GLN ASP ALA MET ALA ASN
SEQRES   5 A  309  LEU GLU ALA HIS GLY ASN ILE VAL ILE ASN ASP TRP ALA
SEQRES   6 A  309  ALA LEU ALA ASP ALA ASP VAL VAL ILE SER THR LEU GLY
SEQRES   7 A  309  ASN ILE LYS LEU GLN GLN ASP ASN PRO THR GLY ASP ARG
SEQRES   8 A  309  PHE ALA GLU LEU LYS PHE THR SER SER MET VAL GLN SER
SEQRES   9 A  309  VAL GLY THR ASN LEU LYS GLU SER GLY PHE HIS GLY VAL
SEQRES  10 A  309  LEU VAL VAL ILE SER ASN PRO VAL ASP VAL ILE THR ALA
SEQRES  11 A  309  LEU PHE GLN HIS VAL THR GLY PHE PRO ALA HIS LYS VAL
SEQRES  12 A  309  ILE GLY THR GLY THR LEU LEU ASP THR ALA ARG MET GLN
SEQRES  13 A  309  ARG ALA VAL GLY GLU ALA PHE ASP LEU ASP PRO ARG SER
SEQRES  14 A  309  VAL SER GLY TYR ASN LEU GLY GLU HIS GLY ASN SER GLN
SEQRES  15 A  309  PHE VAL ALA TRP SER THR VAL ARG VAL MET GLY GLN PRO
SEQRES  16 A  309  ILE VAL THR LEU ALA ASP ALA GLY ASP ILE ASP LEU ALA
SEQRES  17 A  309  ALA ILE GLU GLU GLU ALA ARG LYS GLY GLY PHE THR VAL
SEQRES  18 A  309  LEU ASN GLY LYS GLY TYR THR SER TYR GLY VAL ALA THR
SEQRES  19 A  309  SER ALA ILE ARG ILE ALA LYS ALA VAL MET ALA ASP ALA
SEQRES  20 A  309  HIS ALA GLU LEU VAL VAL SER ASN ARG ARG ASP ASP MET
SEQRES  21 A  309  GLY MET TYR LEU SER TYR PRO ALA ILE ILE GLY ARG ASP
SEQRES  22 A  309  GLY VAL LEU ALA GLU THR THR LEU ASP LEU THR THR ASP
SEQRES  23 A  309  GLU GLN GLU LYS LEU LEU GLN SER ARG ASP TYR ILE GLN
SEQRES  24 A  309  GLN ARG PHE ASP GLU ILE VAL ASP THR LEU            
SEQRES   1 B  309  ALA ARG LYS ILE GLY ILE ILE GLY LEU GLY ASN VAL GLY
SEQRES   2 B  309  ALA ALA VAL ALA HIS GLY LEU ILE ALA GLN GLY VAL ALA
SEQRES   3 B  309  ASP ASP TYR VAL PHE ILE ASP ALA ASN GLU ALA LYS VAL
SEQRES   4 B  309  LYS ALA ASP GLN ILE ASP PHE GLN ASP ALA MET ALA ASN
SEQRES   5 B  309  LEU GLU ALA HIS GLY ASN ILE VAL ILE ASN ASP TRP ALA
SEQRES   6 B  309  ALA LEU ALA ASP ALA ASP VAL VAL ILE SER THR LEU GLY
SEQRES   7 B  309  ASN ILE LYS LEU GLN GLN ASP ASN PRO THR GLY ASP ARG
SEQRES   8 B  309  PHE ALA GLU LEU LYS PHE THR SER SER MET VAL GLN SER
SEQRES   9 B  309  VAL GLY THR ASN LEU LYS GLU SER GLY PHE HIS GLY VAL
SEQRES  10 B  309  LEU VAL VAL ILE SER ASN PRO VAL ASP VAL ILE THR ALA
SEQRES  11 B  309  LEU PHE GLN HIS VAL THR GLY PHE PRO ALA HIS LYS VAL
SEQRES  12 B  309  ILE GLY THR GLY THR LEU LEU ASP THR ALA ARG MET GLN
SEQRES  13 B  309  ARG ALA VAL GLY GLU ALA PHE ASP LEU ASP PRO ARG SER
SEQRES  14 B  309  VAL SER GLY TYR ASN LEU GLY GLU HIS GLY ASN SER GLN
SEQRES  15 B  309  PHE VAL ALA TRP SER THR VAL ARG VAL MET GLY GLN PRO
SEQRES  16 B  309  ILE VAL THR LEU ALA ASP ALA GLY ASP ILE ASP LEU ALA
SEQRES  17 B  309  ALA ILE GLU GLU GLU ALA ARG LYS GLY GLY PHE THR VAL
SEQRES  18 B  309  LEU ASN GLY LYS GLY TYR THR SER TYR GLY VAL ALA THR
SEQRES  19 B  309  SER ALA ILE ARG ILE ALA LYS ALA VAL MET ALA ASP ALA
SEQRES  20 B  309  HIS ALA GLU LEU VAL VAL SER ASN ARG ARG ASP ASP MET
SEQRES  21 B  309  GLY MET TYR LEU SER TYR PRO ALA ILE ILE GLY ARG ASP
SEQRES  22 B  309  GLY VAL LEU ALA GLU THR THR LEU ASP LEU THR THR ASP
SEQRES  23 B  309  GLU GLN GLU LYS LEU LEU GLN SER ARG ASP TYR ILE GLN
SEQRES  24 B  309  GLN ARG PHE ASP GLU ILE VAL ASP THR LEU            
SEQRES   1 C  309  ALA ARG LYS ILE GLY ILE ILE GLY LEU GLY ASN VAL GLY
SEQRES   2 C  309  ALA ALA VAL ALA HIS GLY LEU ILE ALA GLN GLY VAL ALA
SEQRES   3 C  309  ASP ASP TYR VAL PHE ILE ASP ALA ASN GLU ALA LYS VAL
SEQRES   4 C  309  LYS ALA ASP GLN ILE ASP PHE GLN ASP ALA MET ALA ASN
SEQRES   5 C  309  LEU GLU ALA HIS GLY ASN ILE VAL ILE ASN ASP TRP ALA
SEQRES   6 C  309  ALA LEU ALA ASP ALA ASP VAL VAL ILE SER THR LEU GLY
SEQRES   7 C  309  ASN ILE LYS LEU GLN GLN ASP ASN PRO THR GLY ASP ARG
SEQRES   8 C  309  PHE ALA GLU LEU LYS PHE THR SER SER MET VAL GLN SER
SEQRES   9 C  309  VAL GLY THR ASN LEU LYS GLU SER GLY PHE HIS GLY VAL
SEQRES  10 C  309  LEU VAL VAL ILE SER ASN PRO VAL ASP VAL ILE THR ALA
SEQRES  11 C  309  LEU PHE GLN HIS VAL THR GLY PHE PRO ALA HIS LYS VAL
SEQRES  12 C  309  ILE GLY THR GLY THR LEU LEU ASP THR ALA ARG MET GLN
SEQRES  13 C  309  ARG ALA VAL GLY GLU ALA PHE ASP LEU ASP PRO ARG SER
SEQRES  14 C  309  VAL SER GLY TYR ASN LEU GLY GLU HIS GLY ASN SER GLN
SEQRES  15 C  309  PHE VAL ALA TRP SER THR VAL ARG VAL MET GLY GLN PRO
SEQRES  16 C  309  ILE VAL THR LEU ALA ASP ALA GLY ASP ILE ASP LEU ALA
SEQRES  17 C  309  ALA ILE GLU GLU GLU ALA ARG LYS GLY GLY PHE THR VAL
SEQRES  18 C  309  LEU ASN GLY LYS GLY TYR THR SER TYR GLY VAL ALA THR
SEQRES  19 C  309  SER ALA ILE ARG ILE ALA LYS ALA VAL MET ALA ASP ALA
SEQRES  20 C  309  HIS ALA GLU LEU VAL VAL SER ASN ARG ARG ASP ASP MET
SEQRES  21 C  309  GLY MET TYR LEU SER TYR PRO ALA ILE ILE GLY ARG ASP
SEQRES  22 C  309  GLY VAL LEU ALA GLU THR THR LEU ASP LEU THR THR ASP
SEQRES  23 C  309  GLU GLN GLU LYS LEU LEU GLN SER ARG ASP TYR ILE GLN
SEQRES  24 C  309  GLN ARG PHE ASP GLU ILE VAL ASP THR LEU            
SEQRES   1 D  309  ALA ARG LYS ILE GLY ILE ILE GLY LEU GLY ASN VAL GLY
SEQRES   2 D  309  ALA ALA VAL ALA HIS GLY LEU ILE ALA GLN GLY VAL ALA
SEQRES   3 D  309  ASP ASP TYR VAL PHE ILE ASP ALA ASN GLU ALA LYS VAL
SEQRES   4 D  309  LYS ALA ASP GLN ILE ASP PHE GLN ASP ALA MET ALA ASN
SEQRES   5 D  309  LEU GLU ALA HIS GLY ASN ILE VAL ILE ASN ASP TRP ALA
SEQRES   6 D  309  ALA LEU ALA ASP ALA ASP VAL VAL ILE SER THR LEU GLY
SEQRES   7 D  309  ASN ILE LYS LEU GLN GLN ASP ASN PRO THR GLY ASP ARG
SEQRES   8 D  309  PHE ALA GLU LEU LYS PHE THR SER SER MET VAL GLN SER
SEQRES   9 D  309  VAL GLY THR ASN LEU LYS GLU SER GLY PHE HIS GLY VAL
SEQRES  10 D  309  LEU VAL VAL ILE SER ASN PRO VAL ASP VAL ILE THR ALA
SEQRES  11 D  309  LEU PHE GLN HIS VAL THR GLY PHE PRO ALA HIS LYS VAL
SEQRES  12 D  309  ILE GLY THR GLY THR LEU LEU ASP THR ALA ARG MET GLN
SEQRES  13 D  309  ARG ALA VAL GLY GLU ALA PHE ASP LEU ASP PRO ARG SER
SEQRES  14 D  309  VAL SER GLY TYR ASN LEU GLY GLU HIS GLY ASN SER GLN
SEQRES  15 D  309  PHE VAL ALA TRP SER THR VAL ARG VAL MET GLY GLN PRO
SEQRES  16 D  309  ILE VAL THR LEU ALA ASP ALA GLY ASP ILE ASP LEU ALA
SEQRES  17 D  309  ALA ILE GLU GLU GLU ALA ARG LYS GLY GLY PHE THR VAL
SEQRES  18 D  309  LEU ASN GLY LYS GLY TYR THR SER TYR GLY VAL ALA THR
SEQRES  19 D  309  SER ALA ILE ARG ILE ALA LYS ALA VAL MET ALA ASP ALA
SEQRES  20 D  309  HIS ALA GLU LEU VAL VAL SER ASN ARG ARG ASP ASP MET
SEQRES  21 D  309  GLY MET TYR LEU SER TYR PRO ALA ILE ILE GLY ARG ASP
SEQRES  22 D  309  GLY VAL LEU ALA GLU THR THR LEU ASP LEU THR THR ASP
SEQRES  23 D  309  GLU GLN GLU LYS LEU LEU GLN SER ARG ASP TYR ILE GLN
SEQRES  24 D  309  GLN ARG PHE ASP GLU ILE VAL ASP THR LEU            
FTNOTE   1 CIS PROLINE - PRO A   144 
FTNOTE   2 CIS PROLINE - PRO B   144 
FTNOTE   3 CIS PROLINE - PRO C   144 
FTNOTE   4 CIS PROLINE - PRO D   144 
CRYST1  135.900  135.900  205.900  90.00  90.00 120.00 P 32 2 1     24
ORIGX1     -0.841744 -0.495301  0.214789       69.78027
ORIGX2      0.488184 -0.528440  0.694573       -0.23980
ORIGX3     -0.230524  0.689510  0.686614        0.40915
SCALE1     -0.004120 -0.005889  0.004531        0.51242
SCALE2      0.004148 -0.004490  0.005902       -0.00204
SCALE3     -0.001119  0.003348  0.003334        0.00199
ATOM      1  N   ALA A  21      -2.163  -0.548  18.406  1.00 13.29           N  
ATOM      2  CA  ALA A  21      -2.514   0.202  17.123  1.00 13.29           C  
ATOM      3  C   ALA A  21      -1.459   1.263  16.952  1.00 13.29           C  
ATOM      4  O   ALA A  21      -0.680   1.472  17.901  1.00 13.29           O  
ATOM      5  CB  ALA A  21      -3.905   0.720  17.229  1.00 13.38           C  
ATOM      6  N   ARG A  22      -1.420   1.894  15.751  1.00 11.39           N  
ATOM      7  CA  ARG A  22      -0.383   2.934  15.515  1.00 11.39           C  
ATOM      8  C   ARG A  22      -0.948   4.316  15.725  1.00 11.39           C  
ATOM      9  O   ARG A  22      -2.061   4.613  15.278  1.00 11.39           O  
ATOM     10  CB  ARG A  22       0.148   2.808  14.106  1.00 13.03           C  
ATOM     11  CG  ARG A  22       1.097   1.672  13.842  1.00 13.03           C  
ATOM     12  CD  ARG A  22       1.317   1.488  12.388  1.00 13.03           C  
ATOM     13  NE  ARG A  22       2.075   0.368  11.952  1.00 13.03           N  
ATOM     14  CZ  ARG A  22       2.120  -0.037  10.657  1.00 13.03           C  
ATOM     15  NH1 ARG A  22       1.462   0.617   9.712  1.00 13.03           N  
ATOM     16  NH2 ARG A  22       2.789  -1.121  10.331  1.00 13.03           N  
ATOM     17  N   LYS A  23      -0.238   5.173  16.412  1.00 11.92           N  
ATOM     18  CA  LYS A  23      -0.684   6.530  16.683  1.00 11.92           C  
ATOM     19  C   LYS A  23       0.462   7.500  16.446  1.00 11.92           C  
ATOM     20  O   LYS A  23       1.535   7.330  17.042  1.00 11.92           O  
ATOM     21  CB  LYS A  23      -1.183   6.682  18.130  1.00 12.16           C  
ATOM     22  CG  LYS A  23      -1.499   8.154  18.401  1.00 12.16           C  
ATOM     23  CD  LYS A  23      -1.959   8.342  19.814  1.00 12.16           C  
ATOM     24  CE  LYS A  23      -3.413   7.920  19.959  1.00 12.16           C  
ATOM     25  NZ  LYS A  23      -3.888   8.570  21.225  1.00 12.16           N  
ATOM     26  N   ILE A  24       0.207   8.515  15.612  1.00 11.72           N  
ATOM     27  CA  ILE A  24       1.216   9.511  15.286  1.00 11.72           C  
ATOM     28  C   ILE A  24       0.708  10.911  15.583  1.00 11.72           C  
ATOM     29  O   ILE A  24      -0.442  11.241  15.305  1.00 11.72           O  
ATOM     30  CB  ILE A  24       1.599   9.445  13.789  1.00 14.25           C  
ATOM     31  CG1 ILE A  24       2.253   8.099  13.472  1.00 14.25           C  
ATOM     32  CG2 ILE A  24       2.616  10.515  13.406  1.00 14.25           C  
ATOM     33  CD1 ILE A  24       2.282   7.758  11.988  1.00 14.25           C  
ATOM     34  N   GLY A  25       1.557  11.707  16.225  1.00  9.64           N  
ATOM     35  CA  GLY A  25       1.210  13.076  16.538  1.00  9.64           C  
ATOM     36  C   GLY A  25       2.000  13.997  15.623  1.00  9.64           C  
ATOM     37  O   GLY A  25       3.163  13.723  15.354  1.00  9.64           O  
ATOM     38  N   ILE A  26       1.358  15.058  15.079  1.00 11.27           N  
ATOM     39  CA  ILE A  26       2.065  16.011  14.200  1.00 11.27           C  
ATOM     40  C   ILE A  26       1.871  17.401  14.770  1.00 11.27           C  
ATOM     41  O   ILE A  26       0.734  17.827  14.904  1.00 11.27           O  
ATOM     42  CB  ILE A  26       1.569  15.987  12.749  1.00 11.51           C  
ATOM     43  CG1 ILE A  26       1.651  14.593  12.152  1.00 11.51           C  
ATOM     44  CG2 ILE A  26       2.427  16.911  11.899  1.00 11.51           C  
ATOM     45  CD1 ILE A  26       1.023  14.392  10.815  1.00 11.51           C  
ATOM     46  N   ILE A  27       2.955  18.068  15.149  1.00 13.25           N  
ATOM     47  CA  ILE A  27       2.911  19.395  15.732  1.00 13.25           C  
ATOM     48  C   ILE A  27       3.328  20.404  14.666  1.00 13.25           C  
ATOM     49  O   ILE A  27       4.491  20.406  14.248  1.00 13.25           O  
ATOM     50  CB  ILE A  27       3.822  19.508  16.954  1.00 13.30           C  
ATOM     51  CG1 ILE A  27       3.458  18.412  17.966  1.00 13.30           C  
ATOM     52  CG2 ILE A  27       3.677  20.868  17.637  1.00 13.30           C  
ATOM     53  CD1 ILE A  27       4.346  18.353  19.165  1.00 13.30           C  
ATOM     54  N   GLY A  28       2.374  21.224  14.233  1.00 13.63           N  
ATOM     55  CA  GLY A  28       2.648  22.252  13.198  1.00 13.63           C  
ATOM     56  C   GLY A  28       2.122  21.739  11.880  1.00 13.63           C  
ATOM     57  O   GLY A  28       2.843  21.003  11.261  1.00 13.63           O  
ATOM     58  N   LEU A  29       0.901  22.046  11.495  1.00 15.23           N  
ATOM     59  CA  LEU A  29       0.292  21.589  10.282  1.00 15.23           C  
ATOM     60  C   LEU A  29       0.399  22.659   9.188  1.00 15.23           C  
ATOM     61  O   LEU A  29      -0.621  23.212   8.794  1.00 15.23           O  
ATOM     62  CB  LEU A  29      -1.193  21.216  10.481  1.00 14.94           C  
ATOM     63  CG  LEU A  29      -1.570  19.754  10.776  1.00 14.94           C  
ATOM     64  CD1 LEU A  29      -1.284  18.790   9.659  1.00 14.94           C  
ATOM     65  CD2 LEU A  29      -0.799  19.262  12.016  1.00 14.94           C  
ATOM     66  N   GLY A  30       1.595  22.924   8.725  1.00 15.54           N  
ATOM     67  CA  GLY A  30       1.884  23.850   7.674  1.00 15.54           C  
ATOM     68  C   GLY A  30       2.174  23.079   6.404  1.00 15.54           C  
ATOM     69  O   GLY A  30       1.620  21.970   6.233  1.00 15.54           O  
ATOM     70  N   ASN A  31       3.012  23.596   5.520  1.00 13.35           N  
ATOM     71  CA  ASN A  31       3.298  22.889   4.279  1.00 13.35           C  
ATOM     72  C   ASN A  31       3.898  21.513   4.535  1.00 13.35           C  
ATOM     73  O   ASN A  31       3.502  20.579   3.877  1.00 13.35           O  
ATOM     74  CB  ASN A  31       4.319  23.598   3.374  1.00 13.93           C  
ATOM     75  CG  ASN A  31       3.783  24.968   2.970  1.00 13.93           C  
ATOM     76  OD1 ASN A  31       2.752  24.976   2.287  1.00 13.93           O  
ATOM     77  ND2 ASN A  31       4.445  26.054   3.330  1.00 13.93           N  
ATOM     78  N   VAL A  32       4.865  21.424   5.408  1.00 13.75           N  
ATOM     79  CA  VAL A  32       5.520  20.143   5.681  1.00 13.75           C  
ATOM     80  C   VAL A  32       4.629  19.275   6.522  1.00 13.75           C  
ATOM     81  O   VAL A  32       4.351  18.128   6.163  1.00 13.75           O  
ATOM     82  CB  VAL A  32       6.847  20.384   6.408  1.00 12.57           C  
ATOM     83  CG1 VAL A  32       7.572  19.064   6.601  1.00 12.57           C  
ATOM     84  CG2 VAL A  32       7.744  21.283   5.613  1.00 12.57           C  
ATOM     85  N   GLY A  33       4.100  19.746   7.642  1.00 12.43           N  
ATOM     86  CA  GLY A  33       3.271  18.874   8.471  1.00 12.43           C  
ATOM     87  C   GLY A  33       2.085  18.283   7.778  1.00 12.43           C  
ATOM     88  O   GLY A  33       1.749  17.118   7.968  1.00 12.43           O  
ATOM     89  N   ALA A  34       1.414  19.055   6.951  1.00 11.36           N  
ATOM     90  CA  ALA A  34       0.251  18.604   6.174  1.00 11.36           C  
ATOM     91  C   ALA A  34       0.647  17.647   5.107  1.00 11.36           C  
ATOM     92  O   ALA A  34      -0.121  16.687   4.800  1.00 11.36           O  
ATOM     93  CB  ALA A  34      -0.463  19.870   5.649  1.00 10.98           C  
ATOM     94  N   ALA A  35       1.849  17.713   4.538  1.00 10.76           N  
ATOM     95  CA  ALA A  35       2.330  16.749   3.537  1.00 10.76           C  
ATOM     96  C   ALA A  35       2.675  15.434   4.233  1.00 10.76           C  
ATOM     97  O   ALA A  35       2.478  14.347   3.665  1.00 10.76           O  
ATOM     98  CB  ALA A  35       3.564  17.205   2.772  1.00  8.81           C  
ATOM     99  N   VAL A  36       3.197  15.516   5.465  1.00 11.59           N  
ATOM    100  CA  VAL A  36       3.504  14.317   6.289  1.00 11.59           C  
ATOM    101  C   VAL A  36       2.202  13.585   6.530  1.00 11.59           C  
ATOM    102  O   VAL A  36       2.088  12.377   6.294  1.00 11.59           O  
ATOM    103  CB  VAL A  36       4.150  14.682   7.614  1.00 11.11           C  
ATOM    104  CG1 VAL A  36       4.256  13.500   8.551  1.00 11.11           C  
ATOM    105  CG2 VAL A  36       5.590  15.216   7.326  1.00 11.11           C  
ATOM    106  N   ALA A  37       1.203  14.315   6.989  1.00 11.90           N  
ATOM    107  CA  ALA A  37      -0.125  13.745   7.248  1.00 11.90           C  
ATOM    108  C   ALA A  37      -0.699  13.160   6.004  1.00 11.90           C  
ATOM    109  O   ALA A  37      -1.235  11.992   6.001  1.00 11.90           O  
ATOM    110  CB  ALA A  37      -1.016  14.879   7.742  1.00 11.32           C  
ATOM    111  N   HIS A  38      -0.648  13.827   4.846  1.00 12.79           N  
ATOM    112  CA  HIS A  38      -1.220  13.245   3.622  1.00 12.79           C  
ATOM    113  C   HIS A  38      -0.475  12.010   3.174  1.00 12.79           C  
ATOM    114  O   HIS A  38      -1.067  11.022   2.662  1.00 12.79           O  
ATOM    115  CB  HIS A  38      -1.245  14.341   2.536  1.00 12.58           C  
ATOM    116  CG  HIS A  38      -2.041  13.936   1.325  1.00 12.58           C  
ATOM    117  ND1 HIS A  38      -1.882  14.541   0.067  1.00 12.58           N  
ATOM    118  CD2 HIS A  38      -2.999  12.980   1.199  1.00 12.58           C  
ATOM    119  CE1 HIS A  38      -2.726  13.918  -0.755  1.00 12.58           C  
ATOM    120  NE2 HIS A  38      -3.402  12.955  -0.097  1.00 12.58           N  
ATOM    121  N   GLY A  39       0.830  11.996   3.310  1.00 13.48           N  
ATOM    122  CA  GLY A  39       1.627  10.797   2.936  1.00 13.48           C  
ATOM    123  C   GLY A  39       1.273   9.590   3.800  1.00 13.48           C  
ATOM    124  O   GLY A  39       1.197   8.478   3.282  1.00 13.48           O  
ATOM    125  N   LEU A  40       1.074   9.791   5.118  1.00 12.16           N  
ATOM    126  CA  LEU A  40       0.692   8.737   6.038  1.00 12.16           C  
ATOM    127  C   LEU A  40      -0.746   8.341   5.750  1.00 12.16           C  
ATOM    128  O   LEU A  40      -0.975   7.143   5.535  1.00 12.16           O  
ATOM    129  CB  LEU A  40       0.738   9.227   7.472  1.00  9.60           C  
ATOM    130  CG  LEU A  40       2.150   9.538   8.000  1.00  9.60           C  
ATOM    131  CD1 LEU A  40       2.057  10.338   9.253  1.00  9.60           C  
ATOM    132  CD2 LEU A  40       2.894   8.229   8.232  1.00  9.60           C  
ATOM    133  N   ILE A  41      -1.645   9.336   5.681  1.00 14.06           N  
ATOM    134  CA  ILE A  41      -3.074   8.927   5.455  1.00 14.06           C  
ATOM    135  C   ILE A  41      -3.324   8.256   4.139  1.00 14.06           C  
ATOM    136  O   ILE A  41      -4.132   7.302   4.031  1.00 14.06           O  
ATOM    137  CB  ILE A  41      -3.949  10.210   5.650  1.00 12.15           C  
ATOM    138  CG1 ILE A  41      -4.066  10.503   7.126  1.00 12.15           C  
ATOM    139  CG2 ILE A  41      -5.332  10.037   5.037  1.00 12.15           C  
ATOM    140  CD1 ILE A  41      -4.542  11.851   7.531  1.00 12.15           C  
ATOM    141  N   ALA A  42      -2.634   8.663   3.065  1.00 16.97           N  
ATOM    142  CA  ALA A  42      -2.797   8.083   1.739  1.00 16.97           C  
ATOM    143  C   ALA A  42      -2.401   6.611   1.729  1.00 16.97           C  
ATOM    144  O   ALA A  42      -2.973   5.797   1.008  1.00 16.97           O  
ATOM    145  CB  ALA A  42      -1.984   8.917   0.743  1.00 15.79           C  
ATOM    146  N   GLN A  43      -1.414   6.194   2.511  1.00 19.98           N  
ATOM    147  CA  GLN A  43      -1.035   4.790   2.565  1.00 19.98           C  
ATOM    148  C   GLN A  43      -1.723   4.082   3.742  1.00 19.98           C  
ATOM    149  O   GLN A  43      -1.536   2.865   3.919  1.00 19.98           O  
ATOM    150  CB  GLN A  43       0.460   4.612   2.759  1.00 23.69           C  
ATOM    151  CG  GLN A  43       1.349   5.392   1.920  1.00 23.69           C  
ATOM    152  CD  GLN A  43       2.811   5.311   2.329  1.00 23.69           C  
ATOM    153  OE1 GLN A  43       3.437   4.307   2.031  1.00 23.69           O  
ATOM    154  NE2 GLN A  43       3.291   6.384   2.943  1.00 23.69           N  
ATOM    155  N   GLY A  44      -2.442   4.785   4.590  1.00 18.31           N  
ATOM    156  CA  GLY A  44      -3.080   4.099   5.729  1.00 18.31           C  
ATOM    157  C   GLY A  44      -2.037   3.577   6.689  1.00 18.31           C  
ATOM    158  O   GLY A  44      -2.179   2.436   7.114  1.00 18.31           O  
ATOM    159  N   VAL A  45      -1.031   4.350   7.004  1.00 15.91           N  
ATOM    160  CA  VAL A  45       0.033   3.905   7.880  1.00 15.91           C  
ATOM    161  C   VAL A  45      -0.395   3.829   9.345  1.00 15.91           C  
ATOM    162  O   VAL A  45      -0.077   2.831   9.978  1.00 15.91           O  
ATOM    163  CB  VAL A  45       1.292   4.813   7.795  1.00 13.29           C  
ATOM    164  CG1 VAL A  45       2.338   4.374   8.802  1.00 13.29           C  
ATOM    165  CG2 VAL A  45       1.890   4.725   6.396  1.00 13.29           C  
ATOM    166  N   ALA A  46      -1.034   4.849   9.881  1.00 12.24           N  
ATOM    167  CA  ALA A  46      -1.434   4.878  11.262  1.00 12.24           C  
ATOM    168  C   ALA A  46      -2.938   4.691  11.423  1.00 12.24           C  
ATOM    169  O   ALA A  46      -3.699   4.700  10.465  1.00 12.24           O  
ATOM    170  CB  ALA A  46      -1.033   6.202  11.914  1.00 11.35           C  
ATOM    171  N   ASP A  47      -3.339   4.448  12.676  1.00 10.80           N  
ATOM    172  CA  ASP A  47      -4.753   4.270  12.952  1.00 10.80           C  
ATOM    173  C   ASP A  47      -5.298   5.566  13.496  1.00 10.80           C  
ATOM    174  O   ASP A  47      -6.376   5.975  13.149  1.00 10.80           O  
ATOM    175  CB  ASP A  47      -4.943   3.121  13.957  1.00 11.06           C  
ATOM    176  CG  ASP A  47      -4.468   1.808  13.393  1.00 11.06           C  
ATOM    177  OD1 ASP A  47      -5.102   1.291  12.447  1.00 11.06           O  
ATOM    178  OD2 ASP A  47      -3.435   1.293  13.885  1.00 11.06           O  
ATOM    179  N   ASP A  48      -4.556   6.206  14.398  1.00 11.80           N  
ATOM    180  CA  ASP A  48      -4.927   7.420  15.080  1.00 11.80           C  
ATOM    181  C   ASP A  48      -3.890   8.513  14.857  1.00 11.80           C  
ATOM    182  O   ASP A  48      -2.690   8.246  14.954  1.00 11.80           O  
ATOM    183  CB  ASP A  48      -5.049   7.182  16.590  1.00 15.59           C  
ATOM    184  CG  ASP A  48      -6.059   6.128  16.953  1.00 15.59           C  
ATOM    185  OD1 ASP A  48      -7.231   6.142  16.522  1.00 15.59           O  
ATOM    186  OD2 ASP A  48      -5.697   5.169  17.686  1.00 15.59           O  
ATOM    187  N   TYR A  49      -4.389   9.748  14.549  1.00  9.37           N  
ATOM    188  CA  TYR A  49      -3.504  10.866  14.319  1.00  9.37           C  
ATOM    189  C   TYR A  49      -3.899  12.024  15.222  1.00  9.37           C  
ATOM    190  O   TYR A  49      -5.084  12.182  15.525  1.00  9.37           O  
ATOM    191  CB  TYR A  49      -3.530  11.434  12.863  1.00  2.00           C  
ATOM    192  CG  TYR A  49      -3.225  10.454  11.751  1.00  2.00           C  
ATOM    193  CD1 TYR A  49      -4.254   9.609  11.225  1.00  2.00           C  
ATOM    194  CD2 TYR A  49      -1.957  10.308  11.307  1.00  2.00           C  
ATOM    195  CE1 TYR A  49      -3.982   8.700  10.243  1.00  2.00           C  
ATOM    196  CE2 TYR A  49      -1.689   9.371  10.330  1.00  2.00           C  
ATOM    197  CZ  TYR A  49      -2.686   8.614   9.792  1.00  2.00           C  
ATOM    198  OH  TYR A  49      -2.348   7.711   8.769  1.00  2.00           O  
ATOM    199  N   VAL A  50      -2.909  12.787  15.688  1.00 10.64           N  
ATOM    200  CA  VAL A  50      -3.216  13.926  16.552  1.00 10.64           C  
ATOM    201  C   VAL A  50      -2.586  15.127  15.853  1.00 10.64           C  
ATOM    202  O   VAL A  50      -1.365  15.088  15.661  1.00 10.64           O  
ATOM    203  CB  VAL A  50      -2.657  13.819  17.957  1.00 10.36           C  
ATOM    204  CG1 VAL A  50      -3.040  14.983  18.864  1.00 10.36           C  
ATOM    205  CG2 VAL A  50      -3.184  12.549  18.654  1.00 10.36           C  
ATOM    206  N   PHE A  51      -3.419  16.109  15.452  1.00 11.52           N  
ATOM    207  CA  PHE A  51      -2.858  17.284  14.729  1.00 11.52           C  
ATOM    208  C   PHE A  51      -2.811  18.401  15.740  1.00 11.52           C  
ATOM    209  O   PHE A  51      -3.808  18.576  16.439  1.00 11.52           O  
ATOM    210  CB  PHE A  51      -3.685  17.710  13.541  1.00 12.35           C  
ATOM    211  CG  PHE A  51      -3.715  16.817  12.334  1.00 12.35           C  
ATOM    212  CD1 PHE A  51      -2.881  15.719  12.247  1.00 12.35           C  
ATOM    213  CD2 PHE A  51      -4.573  17.037  11.259  1.00 12.35           C  
ATOM    214  CE1 PHE A  51      -2.912  14.831  11.195  1.00 12.35           C  
ATOM    215  CE2 PHE A  51      -4.581  16.149  10.195  1.00 12.35           C  
ATOM    216  CZ  PHE A  51      -3.760  15.051  10.131  1.00 12.35           C  
ATOM    217  N   ILE A  52      -1.707  19.084  15.897  1.00 12.91           N  
ATOM    218  CA  ILE A  52      -1.625  20.177  16.854  1.00 12.91           C  
ATOM    219  C   ILE A  52      -1.051  21.403  16.128  1.00 12.91           C  
ATOM    220  O   ILE A  52      -0.021  21.279  15.456  1.00 12.91           O  
ATOM    221  CB  ILE A  52      -0.732  19.849  18.072  1.00 14.51           C  
ATOM    222  CG1 ILE A  52      -1.375  18.747  18.939  1.00 14.51           C  
ATOM    223  CG2 ILE A  52      -0.486  21.086  18.913  1.00 14.51           C  
ATOM    224  CD1 ILE A  52      -0.638  18.275  20.151  1.00 14.51           C  
ATOM    225  N   ASP A  53      -1.726  22.548  16.252  1.00 14.65           N  
ATOM    226  CA  ASP A  53      -1.195  23.747  15.608  1.00 14.65           C  
ATOM    227  C   ASP A  53      -1.645  24.957  16.402  1.00 14.65           C  
ATOM    228  O   ASP A  53      -2.782  24.871  16.884  1.00 14.65           O  
ATOM    229  CB  ASP A  53      -1.697  23.920  14.184  1.00 15.67           C  
ATOM    230  CG  ASP A  53      -0.824  24.844  13.362  1.00 15.67           C  
ATOM    231  OD1 ASP A  53      -0.739  26.036  13.688  1.00 15.67           O  
ATOM    232  OD2 ASP A  53      -0.155  24.371  12.437  1.00 15.67           O  
ATOM    233  N   ALA A  54      -0.832  25.970  16.511  1.00 18.17           N  
ATOM    234  CA  ALA A  54      -1.184  27.167  17.257  1.00 18.17           C  
ATOM    235  C   ALA A  54      -2.343  27.887  16.578  1.00 18.17           C  
ATOM    236  O   ALA A  54      -3.229  28.524  17.203  1.00 18.17           O  
ATOM    237  CB  ALA A  54       0.041  28.064  17.356  1.00 15.54           C  
ATOM    238  N   ASN A  55      -2.372  27.833  15.256  1.00 20.42           N  
ATOM    239  CA  ASN A  55      -3.440  28.436  14.491  1.00 20.42           C  
ATOM    240  C   ASN A  55      -4.585  27.451  14.463  1.00 20.42           C  
ATOM    241  O   ASN A  55      -4.543  26.457  13.750  1.00 20.42           O  
ATOM    242  CB  ASN A  55      -2.953  28.744  13.083  1.00 22.10           C  
ATOM    243  CG  ASN A  55      -3.986  29.367  12.172  1.00 22.10           C  
ATOM    244  OD1 ASN A  55      -5.098  29.729  12.531  1.00 22.10           O  
ATOM    245  ND2 ASN A  55      -3.650  29.480  10.911  1.00 22.10           N  
ATOM    246  N   GLU A  56      -5.595  27.727  15.269  1.00 24.09           N  
ATOM    247  CA  GLU A  56      -6.752  26.846  15.375  1.00 24.09           C  
ATOM    248  C   GLU A  56      -7.554  26.660  14.115  1.00 24.09           C  
ATOM    249  O   GLU A  56      -7.858  25.524  13.746  1.00 24.09           O  
ATOM    250  CB  GLU A  56      -7.726  27.421  16.423  1.00 31.60           C  
ATOM    251  CG  GLU A  56      -7.140  27.381  17.788  1.00 31.60           C  
ATOM    252  CD  GLU A  56      -7.888  26.487  18.779  1.00 31.60           C  
ATOM    253  OE1 GLU A  56      -9.156  26.463  18.712  1.00 31.60           O  
ATOM    254  OE2 GLU A  56      -7.155  25.869  19.629  1.00 31.60           O  
ATOM    255  N   ALA A  57      -7.920  27.729  13.425  1.00 21.65           N  
ATOM    256  CA  ALA A  57      -8.734  27.577  12.198  1.00 21.65           C  
ATOM    257  C   ALA A  57      -8.022  26.744  11.152  1.00 21.65           C  
ATOM    258  O   ALA A  57      -8.706  25.970  10.460  1.00 21.65           O  
ATOM    259  CB  ALA A  57      -9.084  28.949  11.648  1.00 21.28           C  
ATOM    260  N   LYS A  58      -6.710  26.845  11.016  1.00 19.24           N  
ATOM    261  CA  LYS A  58      -5.962  26.082  10.037  1.00 19.24           C  
ATOM    262  C   LYS A  58      -6.019  24.585  10.290  1.00 19.24           C  
ATOM    263  O   LYS A  58      -6.341  23.790   9.419  1.00 19.24           O  
ATOM    264  CB  LYS A  58      -4.476  26.440  10.045  1.00 20.22           C  
ATOM    265  CG  LYS A  58      -3.709  26.400   8.780  1.00 20.22           C  
ATOM    266  CD  LYS A  58      -4.007  25.229   7.871  1.00 20.22           C  
ATOM    267  CE  LYS A  58      -3.004  25.127   6.734  1.00 20.22           C  
ATOM    268  NZ  LYS A  58      -2.467  23.713   6.535  1.00 20.22           N  
ATOM    269  N   VAL A  59      -5.689  24.187  11.528  1.00 19.32           N  
ATOM    270  CA  VAL A  59      -5.676  22.761  11.857  1.00 19.32           C  
ATOM    271  C   VAL A  59      -7.060  22.144  11.773  1.00 19.32           C  
ATOM    272  O   VAL A  59      -7.245  21.017  11.277  1.00 19.32           O  
ATOM    273  CB  VAL A  59      -5.028  22.567  13.245  1.00 18.23           C  
ATOM    274  CG1 VAL A  59      -5.946  22.914  14.383  1.00 18.23           C  
ATOM    275  CG2 VAL A  59      -4.611  21.113  13.323  1.00 18.23           C  
ATOM    276  N   LYS A  60      -8.085  22.875  12.154  1.00 19.35           N  
ATOM    277  CA  LYS A  60      -9.473  22.379  12.050  1.00 19.35           C  
ATOM    278  C   LYS A  60      -9.857  22.250  10.599  1.00 19.35           C  
ATOM    279  O   LYS A  60     -10.592  21.337  10.206  1.00 19.35           O  
ATOM    280  CB  LYS A  60     -10.350  23.321  12.853  1.00 27.47           C  
ATOM    281  CG  LYS A  60     -11.826  23.172  12.778  1.00 27.47           C  
ATOM    282  CD  LYS A  60     -12.331  21.758  12.748  1.00 27.47           C  
ATOM    283  CE  LYS A  60     -13.270  21.430  13.932  1.00 27.47           C  
ATOM    284  NZ  LYS A  60     -12.877  20.141  14.669  1.00 27.47           N  
ATOM    285  N   ALA A  61      -9.354  23.129   9.713  1.00 17.57           N  
ATOM    286  CA  ALA A  61      -9.599  23.058   8.282  1.00 17.57           C  
ATOM    287  C   ALA A  61      -9.020  21.807   7.670  1.00 17.57           C  
ATOM    288  O   ALA A  61      -9.689  21.119   6.876  1.00 17.57           O  
ATOM    289  CB  ALA A  61      -8.956  24.242   7.545  1.00 17.55           C  
ATOM    290  N   ASP A  62      -7.787  21.478   8.067  1.00 17.73           N  
ATOM    291  CA  ASP A  62      -7.115  20.263   7.602  1.00 17.73           C  
ATOM    292  C   ASP A  62      -7.766  18.995   8.152  1.00 17.73           C  
ATOM    293  O   ASP A  62      -7.857  17.967   7.471  1.00 17.73           O  
ATOM    294  CB  ASP A  62      -5.631  20.263   8.010  1.00 19.91           C  
ATOM    295  CG  ASP A  62      -4.790  21.086   7.072  1.00 19.91           C  
ATOM    296  OD1 ASP A  62      -5.080  21.165   5.842  1.00 19.91           O  
ATOM    297  OD2 ASP A  62      -3.798  21.706   7.468  1.00 19.91           O  
ATOM    298  N   GLN A  63      -8.237  19.021   9.404  1.00 15.66           N  
ATOM    299  CA  GLN A  63      -8.911  17.862   9.979  1.00 15.66           C  
ATOM    300  C   GLN A  63     -10.148  17.510   9.178  1.00 15.66           C  
ATOM    301  O   GLN A  63     -10.315  16.364   8.752  1.00 15.66           O  
ATOM    302  CB  GLN A  63      -9.315  18.198  11.422  1.00 16.11           C  
ATOM    303  CG  GLN A  63     -10.196  17.098  11.964  1.00 16.11           C  
ATOM    304  CD  GLN A  63     -10.721  17.368  13.342  1.00 16.11           C  
ATOM    305  OE1 GLN A  63     -11.154  18.475  13.644  1.00 16.11           O  
ATOM    306  NE2 GLN A  63     -10.763  16.330  14.165  1.00 16.11           N  
ATOM    307  N   ILE A  64     -11.009  18.502   8.953  1.00 14.64           N  
ATOM    308  CA  ILE A  64     -12.241  18.302   8.184  1.00 14.64           C  
ATOM    309  C   ILE A  64     -11.967  17.851   6.751  1.00 14.64           C  
ATOM    310  O   ILE A  64     -12.597  16.948   6.200  1.00 14.64           O  
ATOM    311  CB  ILE A  64     -13.079  19.579   8.102  1.00 17.40           C  
ATOM    312  CG1 ILE A  64     -13.457  20.182   9.461  1.00 17.40           C  
ATOM    313  CG2 ILE A  64     -14.371  19.260   7.339  1.00 17.40           C  
ATOM    314  CD1 ILE A  64     -14.357  19.224  10.252  1.00 17.40           C  
ATOM    315  N   ASP A  65     -11.025  18.494   6.099  1.00 14.05           N  
ATOM    316  CA  ASP A  65     -10.686  18.159   4.698  1.00 14.05           C  
ATOM    317  C   ASP A  65     -10.226  16.740   4.600  1.00 14.05           C  
ATOM    318  O   ASP A  65     -10.606  16.045   3.648  1.00 14.05           O  
ATOM    319  CB  ASP A  65      -9.651  19.174   4.194  1.00 14.22           C  
ATOM    320  CG  ASP A  65      -9.500  19.222   2.694  1.00 14.22           C  
ATOM    321  OD1 ASP A  65     -10.389  18.725   1.956  1.00 14.22           O  
ATOM    322  OD2 ASP A  65      -8.477  19.747   2.226  1.00 14.22           O  
ATOM    323  N   PHE A  66      -9.456  16.248   5.578  1.00 12.92           N  
ATOM    324  CA  PHE A  66      -9.017  14.834   5.629  1.00 12.92           C  
ATOM    325  C   PHE A  66     -10.173  13.896   5.951  1.00 12.92           C  
ATOM    326  O   PHE A  66     -10.333  12.822   5.345  1.00 12.92           O  
ATOM    327  CB  PHE A  66      -7.918  14.632   6.665  1.00  9.14           C  
ATOM    328  CG  PHE A  66      -6.535  14.916   6.134  1.00  9.14           C  
ATOM    329  CD1 PHE A  66      -6.029  14.226   5.077  1.00  9.14           C  
ATOM    330  CD2 PHE A  66      -5.728  15.856   6.781  1.00  9.14           C  
ATOM    331  CE1 PHE A  66      -4.761  14.517   4.572  1.00  9.14           C  
ATOM    332  CE2 PHE A  66      -4.461  16.138   6.301  1.00  9.14           C  
ATOM    333  CZ  PHE A  66      -3.981  15.445   5.223  1.00  9.14           C  
ATOM    334  N   GLN A  67     -11.056  14.325   6.851  1.00 13.69           N  
ATOM    335  CA  GLN A  67     -12.233  13.540   7.187  1.00 13.69           C  
ATOM    336  C   GLN A  67     -13.206  13.454   6.044  1.00 13.69           C  
ATOM    337  O   GLN A  67     -13.989  12.483   5.960  1.00 13.69           O  
ATOM    338  CB  GLN A  67     -12.943  14.153   8.413  1.00 15.57           C  
ATOM    339  CG  GLN A  67     -12.089  14.081   9.648  1.00 15.57           C  
ATOM    340  CD  GLN A  67     -12.757  14.662  10.860  1.00 15.57           C  
ATOM    341  OE1 GLN A  67     -12.483  14.202  12.028  1.00 15.57           O  
ATOM    342  NE2 GLN A  67     -13.594  15.663  10.721  1.00 15.57           N  
ATOM    343  N   ASP A  68     -13.200  14.395   5.130  1.00 14.91           N  
ATOM    344  CA  ASP A  68     -14.011  14.378   3.914  1.00 14.91           C  
ATOM    345  C   ASP A  68     -13.423  13.416   2.890  1.00 14.91           C  
ATOM    346  O   ASP A  68     -14.141  12.877   2.043  1.00 14.91           O  
ATOM    347  CB  ASP A  68     -14.088  15.770   3.267  1.00 15.80           C  
ATOM    348  CG  ASP A  68     -14.956  16.718   4.042  1.00 15.80           C  
ATOM    349  OD1 ASP A  68     -15.773  16.305   4.906  1.00 15.80           O  
ATOM    350  OD2 ASP A  68     -14.851  17.960   3.835  1.00 15.80           O  
ATOM    351  N   ALA A  69     -12.131  13.123   3.000  1.00 12.73           N  
ATOM    352  CA  ALA A  69     -11.477  12.189   2.097  1.00 12.73           C  
ATOM    353  C   ALA A  69     -11.737  10.771   2.465  1.00 12.73           C  
ATOM    354  O   ALA A  69     -11.718   9.831   1.666  1.00 12.73           O  
ATOM    355  CB  ALA A  69      -9.954  12.456   2.172  1.00 12.47           C  
ATOM    356  N   MET A  70     -11.959  10.521   3.776  1.00 14.05           N  
ATOM    357  CA  MET A  70     -12.153   9.171   4.324  1.00 14.05           C  
ATOM    358  C   MET A  70     -13.173   8.370   3.577  1.00 14.05           C  
ATOM    359  O   MET A  70     -12.861   7.175   3.235  1.00 14.05           O  
ATOM    360  CB  MET A  70     -12.556   9.203   5.826  1.00 14.54           C  
ATOM    361  CG  MET A  70     -11.494   9.535   6.851  1.00 14.54           C  
ATOM    362  SD  MET A  70     -10.073   8.400   6.727  1.00 14.54           S  
ATOM    363  CE  MET A  70      -8.843   9.467   7.563  1.00 14.54           C  
ATOM    364  N   ALA A  71     -14.353   8.822   3.190  1.00 12.57           N  
ATOM    365  CA  ALA A  71     -15.259   7.933   2.468  1.00 12.57           C  
ATOM    366  C   ALA A  71     -14.665   7.430   1.188  1.00 12.57           C  
ATOM    367  O   ALA A  71     -15.138   6.421   0.654  1.00 12.57           O  
ATOM    368  CB  ALA A  71     -16.561   8.623   2.048  1.00 13.46           C  
ATOM    369  N   ASN A  72     -13.710   8.158   0.607  1.00 14.29           N  
ATOM    370  CA  ASN A  72     -13.119   7.740  -0.650  1.00 14.29           C  
ATOM    371  C   ASN A  72     -11.717   7.207  -0.516  1.00 14.29           C  
ATOM    372  O   ASN A  72     -11.062   6.912  -1.548  1.00 14.29           O  
ATOM    373  CB  ASN A  72     -13.173   8.904  -1.669  1.00 15.19           C  
ATOM    374  CG  ASN A  72     -14.590   9.241  -2.081  1.00 15.19           C  
ATOM    375  OD1 ASN A  72     -15.403   8.356  -2.365  1.00 15.19           O  
ATOM    376  ND2 ASN A  72     -14.937  10.502  -2.072  1.00 15.19           N  
ATOM    377  N   LEU A  73     -11.246   7.050   0.732  1.00 16.66           N  
ATOM    378  CA  LEU A  73      -9.899   6.458   0.944  1.00 16.66           C  
ATOM    379  C   LEU A  73     -10.019   4.951   1.152  1.00 16.66           C  
ATOM    380  O   LEU A  73     -11.104   4.461   1.529  1.00 16.66           O  
ATOM    381  CB  LEU A  73      -9.215   7.086   2.138  1.00 14.10           C  
ATOM    382  CG  LEU A  73      -8.571   8.443   2.006  1.00 14.10           C  
ATOM    383  CD1 LEU A  73      -8.307   9.064   3.346  1.00 14.10           C  
ATOM    384  CD2 LEU A  73      -7.233   8.334   1.270  1.00 14.10           C  
ATOM    385  N   GLU A  74      -8.966   4.182   0.979  1.00 19.23           N  
ATOM    386  CA  GLU A  74      -9.013   2.733   1.171  1.00 19.23           C  
ATOM    387  C   GLU A  74      -8.850   2.288   2.613  1.00 19.23           C  
ATOM    388  O   GLU A  74      -9.404   1.258   3.018  1.00 19.23           O  
ATOM    389  CB  GLU A  74      -7.891   2.062   0.355  1.00 26.71           C  
ATOM    390  CG  GLU A  74      -8.312   1.914  -1.071  1.00 26.71           C  
ATOM    391  CD  GLU A  74      -7.372   2.622  -2.029  1.00 26.71           C  
ATOM    392  OE1 GLU A  74      -7.424   3.875  -2.166  1.00 26.71           O  
ATOM    393  OE2 GLU A  74      -6.568   1.864  -2.691  1.00 26.71           O  
ATOM    394  N   ALA A  75      -8.121   3.016   3.411  1.00 16.44           N  
ATOM    395  CA  ALA A  75      -7.850   2.704   4.807  1.00 16.44           C  
ATOM    396  C   ALA A  75      -8.421   3.805   5.682  1.00 16.44           C  
ATOM    397  O   ALA A  75      -8.458   4.937   5.216  1.00 16.44           O  
ATOM    398  CB  ALA A  75      -6.350   2.665   5.027  1.00 15.12           C  
ATOM    399  N   HIS A  76      -8.808   3.454   6.895  1.00 13.40           N  
ATOM    400  CA  HIS A  76      -9.394   4.419   7.836  1.00 13.40           C  
ATOM    401  C   HIS A  76      -8.357   4.948   8.812  1.00 13.40           C  
ATOM    402  O   HIS A  76      -7.393   4.274   9.159  1.00 13.40           O  
ATOM    403  CB  HIS A  76     -10.549   3.755   8.595  1.00 12.73           C  
ATOM    404  CG  HIS A  76     -11.120   4.590   9.702  1.00 12.73           C  
ATOM    405  ND1 HIS A  76     -12.217   5.431   9.478  1.00 12.73           N  
ATOM    406  CD2 HIS A  76     -10.754   4.769  10.992  1.00 12.73           C  
ATOM    407  CE1 HIS A  76     -12.489   6.085  10.593  1.00 12.73           C  
ATOM    408  NE2 HIS A  76     -11.622   5.699  11.515  1.00 12.73           N  
ATOM    409  N   GLY A  77      -8.573   6.189   9.256  1.00 11.14           N  
ATOM    410  CA  GLY A  77      -7.660   6.784  10.245  1.00 11.14           C  
ATOM    411  C   GLY A  77      -8.518   7.735  11.064  1.00 11.14           C  
ATOM    412  O   GLY A  77      -9.474   8.260  10.518  1.00 11.14           O  
ATOM    413  N   ASN A  78      -8.225   7.889  12.337  1.00 12.13           N  
ATOM    414  CA  ASN A  78      -8.978   8.773  13.219  1.00 12.13           C  
ATOM    415  C   ASN A  78      -8.154   9.992  13.449  1.00 12.13           C  
ATOM    416  O   ASN A  78      -6.920   9.898  13.591  1.00 12.13           O  
ATOM    417  CB  ASN A  78      -9.221   8.081  14.584  1.00 13.33           C  
ATOM    418  CG  ASN A  78      -9.981   6.805  14.441  1.00 13.33           C  
ATOM    419  OD1 ASN A  78     -11.178   6.835  14.053  1.00 13.33           O  
ATOM    420  ND2 ASN A  78      -9.369   5.652  14.711  1.00 13.33           N  
ATOM    421  N   ILE A  79      -8.770  11.190  13.488  1.00 14.00           N  
ATOM    422  CA  ILE A  79      -7.975  12.423  13.681  1.00 14.00           C  
ATOM    423  C   ILE A  79      -8.503  13.309  14.765  1.00 14.00           C  
ATOM    424  O   ILE A  79      -9.671  13.608  14.718  1.00 14.00           O  
ATOM    425  CB  ILE A  79      -7.969  13.268  12.376  1.00 13.36           C  
ATOM    426  CG1 ILE A  79      -7.413  12.471  11.204  1.00 13.36           C  
ATOM    427  CG2 ILE A  79      -7.137  14.546  12.540  1.00 13.36           C  
ATOM    428  CD1 ILE A  79      -7.778  12.917   9.842  1.00 13.36           C  
ATOM    429  N   VAL A  80      -7.686  13.701  15.732  1.00 13.93           N  
ATOM    430  CA  VAL A  80      -8.151  14.598  16.786  1.00 13.93           C  
ATOM    431  C   VAL A  80      -7.221  15.792  16.713  1.00 13.93           C  
ATOM    432  O   VAL A  80      -6.116  15.673  16.170  1.00 13.93           O  
ATOM    433  CB  VAL A  80      -8.138  14.072  18.235  1.00 14.63           C  
ATOM    434  CG1 VAL A  80      -8.958  12.767  18.306  1.00 14.63           C  
ATOM    435  CG2 VAL A  80      -6.769  13.798  18.792  1.00 14.63           C  
ATOM    436  N   ILE A  81      -7.681  16.956  17.164  1.00 15.82           N  
ATOM    437  CA  ILE A  81      -6.824  18.135  17.079  1.00 15.82           C  
ATOM    438  C   ILE A  81      -6.610  18.785  18.426  1.00 15.82           C  
ATOM    439  O   ILE A  81      -7.414  18.660  19.347  1.00 15.82           O  
ATOM    440  CB  ILE A  81      -7.368  19.205  16.093  1.00 15.90           C  
ATOM    441  CG1 ILE A  81      -8.693  19.743  16.613  1.00 15.90           C  
ATOM    442  CG2 ILE A  81      -7.516  18.619  14.709  1.00 15.90           C  
ATOM    443  CD1 ILE A  81      -9.305  20.844  15.762  1.00 15.90           C  
ATOM    444  N   ASN A  82      -5.480  19.455  18.541  1.00 17.91           N  
ATOM    445  CA  ASN A  82      -5.041  20.196  19.686  1.00 17.91           C  
ATOM    446  C   ASN A  82      -5.413  19.588  21.011  1.00 17.91           C  
ATOM    447  O   ASN A  82      -5.991  20.248  21.883  1.00 17.91           O  
ATOM    448  CB  ASN A  82      -5.606  21.624  19.617  1.00 18.34           C  
ATOM    449  CG  ASN A  82      -4.939  22.445  18.533  1.00 18.34           C  
ATOM    450  OD1 ASN A  82      -4.002  22.006  17.869  1.00 18.34           O  
ATOM    451  ND2 ASN A  82      -5.456  23.658  18.314  1.00 18.34           N  
ATOM    452  N   ASP A  83      -5.001  18.348  21.217  1.00 18.75           N  
ATOM    453  CA  ASP A  83      -5.255  17.616  22.447  1.00 18.75           C  
ATOM    454  C   ASP A  83      -3.948  17.014  22.902  1.00 18.75           C  
ATOM    455  O   ASP A  83      -3.616  15.939  22.362  1.00 18.75           O  
ATOM    456  CB  ASP A  83      -6.265  16.499  22.159  1.00 22.36           C  
ATOM    457  CG  ASP A  83      -6.717  15.796  23.423  1.00 22.36           C  
ATOM    458  OD1 ASP A  83      -6.346  16.194  24.563  1.00 22.36           O  
ATOM    459  OD2 ASP A  83      -7.474  14.811  23.288  1.00 22.36           O  
ATOM    460  N   TRP A  84      -3.231  17.672  23.795  1.00 16.91           N  
ATOM    461  CA  TRP A  84      -1.939  17.152  24.251  1.00 16.91           C  
ATOM    462  C   TRP A  84      -2.011  15.803  24.927  1.00 16.91           C  
ATOM    463  O   TRP A  84      -1.199  14.893  24.702  1.00 16.91           O  
ATOM    464  CB  TRP A  84      -1.308  18.175  25.209  1.00 15.20           C  
ATOM    465  CG  TRP A  84      -0.858  19.428  24.515  1.00 15.20           C  
ATOM    466  CD1 TRP A  84      -1.478  20.642  24.534  1.00 15.20           C  
ATOM    467  CD2 TRP A  84       0.320  19.593  23.711  1.00 15.20           C  
ATOM    468  NE1 TRP A  84      -0.759  21.550  23.798  1.00 15.20           N  
ATOM    469  CE2 TRP A  84       0.357  20.913  23.262  1.00 15.20           C  
ATOM    470  CE3 TRP A  84       1.357  18.741  23.332  1.00 15.20           C  
ATOM    471  CZ2 TRP A  84       1.377  21.435  22.485  1.00 15.20           C  
ATOM    472  CZ3 TRP A  84       2.370  19.240  22.531  1.00 15.20           C  
ATOM    473  CH2 TRP A  84       2.376  20.566  22.109  1.00 15.20           C  
ATOM    474  N   ALA A  85      -3.038  15.578  25.737  1.00 17.99           N  
ATOM    475  CA  ALA A  85      -3.204  14.313  26.455  1.00 17.99           C  
ATOM    476  C   ALA A  85      -3.352  13.156  25.514  1.00 17.99           C  
ATOM    477  O   ALA A  85      -2.937  12.016  25.848  1.00 17.99           O  
ATOM    478  CB  ALA A  85      -4.400  14.389  27.408  1.00 16.57           C  
ATOM    479  N   ALA A  86      -3.826  13.360  24.287  1.00 18.31           N  
ATOM    480  CA  ALA A  86      -3.939  12.337  23.267  1.00 18.31           C  
ATOM    481  C   ALA A  86      -2.574  11.874  22.789  1.00 18.31           C  
ATOM    482  O   ALA A  86      -2.512  10.841  22.100  1.00 18.31           O  
ATOM    483  CB  ALA A  86      -4.728  12.885  22.069  1.00 18.24           C  
ATOM    484  N   LEU A  87      -1.501  12.579  23.096  1.00 17.70           N  
ATOM    485  CA  LEU A  87      -0.167  12.142  22.738  1.00 17.70           C  
ATOM    486  C   LEU A  87       0.451  11.114  23.656  1.00 17.70           C  
ATOM    487  O   LEU A  87       1.447  10.462  23.305  1.00 17.70           O  
ATOM    488  CB  LEU A  87       0.718  13.404  22.766  1.00 15.39           C  
ATOM    489  CG  LEU A  87       0.480  14.333  21.566  1.00 15.39           C  
ATOM    490  CD1 LEU A  87       1.621  15.332  21.528  1.00 15.39           C  
ATOM    491  CD2 LEU A  87       0.461  13.584  20.250  1.00 15.39           C  
ATOM    492  N   ALA A  88      -0.109  10.870  24.820  1.00 19.10           N  
ATOM    493  CA  ALA A  88       0.367   9.962  25.829  1.00 19.10           C  
ATOM    494  C   ALA A  88       0.764   8.595  25.294  1.00 19.10           C  
ATOM    495  O   ALA A  88       1.857   8.104  25.633  1.00 19.10           O  
ATOM    496  CB  ALA A  88      -0.720   9.735  26.878  1.00 18.33           C  
ATOM    497  N   ASP A  89      -0.045   8.014  24.430  1.00 20.80           N  
ATOM    498  CA  ASP A  89       0.287   6.696  23.869  1.00 20.80           C  
ATOM    499  C   ASP A  89       0.658   6.740  22.387  1.00 20.80           C  
ATOM    500  O   ASP A  89       0.505   5.743  21.656  1.00 20.80           O  
ATOM    501  CB  ASP A  89      -0.884   5.738  24.085  1.00 23.82           C  
ATOM    502  CG  ASP A  89      -2.162   6.205  23.460  1.00 23.82           C  
ATOM    503  OD1 ASP A  89      -2.461   7.427  23.375  1.00 23.82           O  
ATOM    504  OD2 ASP A  89      -2.915   5.295  23.037  1.00 23.82           O  
ATOM    505  N   ALA A  90       1.203   7.877  21.941  1.00 18.01           N  
ATOM    506  CA  ALA A  90       1.645   7.947  20.555  1.00 18.01           C  
ATOM    507  C   ALA A  90       2.977   7.238  20.432  1.00 18.01           C  
ATOM    508  O   ALA A  90       3.825   7.278  21.345  1.00 18.01           O  
ATOM    509  CB  ALA A  90       1.751   9.410  20.183  1.00 16.55           C  
ATOM    510  N   ASP A  91       3.198   6.600  19.282  1.00 16.64           N  
ATOM    511  CA  ASP A  91       4.454   5.902  19.002  1.00 16.64           C  
ATOM    512  C   ASP A  91       5.523   6.904  18.636  1.00 16.64           C  
ATOM    513  O   ASP A  91       6.679   6.823  19.021  1.00 16.64           O  
ATOM    514  CB  ASP A  91       4.305   4.943  17.833  1.00 16.11           C  
ATOM    515  CG  ASP A  91       3.267   3.896  18.087  1.00 16.11           C  
ATOM    516  OD1 ASP A  91       2.060   4.152  17.972  1.00 16.11           O  
ATOM    517  OD2 ASP A  91       3.629   2.741  18.401  1.00 16.11           O  
ATOM    518  N   VAL A  92       5.122   7.845  17.737  1.00 14.26           N  
ATOM    519  CA  VAL A  92       5.987   8.876  17.190  1.00 14.26           C  
ATOM    520  C   VAL A  92       5.302  10.218  17.192  1.00 14.26           C  
ATOM    521  O   VAL A  92       4.087  10.291  16.981  1.00 14.26           O  
ATOM    522  CB  VAL A  92       6.353   8.508  15.735  1.00 14.85           C  
ATOM    523  CG1 VAL A  92       7.366   9.526  15.228  1.00 14.85           C  
ATOM    524  CG2 VAL A  92       7.020   7.167  15.552  1.00 14.85           C  
ATOM    525  N   VAL A  93       6.049  11.248  17.518  1.00 13.74           N  
ATOM    526  CA  VAL A  93       5.523  12.619  17.471  1.00 13.74           C  
ATOM    527  C   VAL A  93       6.458  13.371  16.499  1.00 13.74           C  
ATOM    528  O   VAL A  93       7.700  13.262  16.667  1.00 13.74           O  
ATOM    529  CB  VAL A  93       5.415  13.349  18.790  1.00 11.60           C  
ATOM    530  CG1 VAL A  93       5.124  14.843  18.637  1.00 11.60           C  
ATOM    531  CG2 VAL A  93       4.246  12.805  19.623  1.00 11.60           C  
ATOM    532  N   ILE A  94       5.902  14.002  15.465  1.00 14.15           N  
ATOM    533  CA  ILE A  94       6.707  14.727  14.463  1.00 14.15           C  
ATOM    534  C   ILE A  94       6.546  16.218  14.626  1.00 14.15           C  
ATOM    535  O   ILE A  94       5.421  16.706  14.658  1.00 14.15           O  
ATOM    536  CB  ILE A  94       6.323  14.279  13.057  1.00 14.42           C  
ATOM    537  CG1 ILE A  94       6.625  12.810  12.898  1.00 14.42           C  
ATOM    538  CG2 ILE A  94       7.158  15.035  12.012  1.00 14.42           C  
ATOM    539  CD1 ILE A  94       6.045  12.053  11.796  1.00 14.42           C  
ATOM    540  N   SER A  95       7.638  16.935  14.848  1.00 14.68           N  
ATOM    541  CA  SER A  95       7.603  18.379  15.020  1.00 14.68           C  
ATOM    542  C   SER A  95       7.910  19.099  13.720  1.00 14.68           C  
ATOM    543  O   SER A  95       9.034  19.032  13.199  1.00 14.68           O  
ATOM    544  CB  SER A  95       8.611  18.827  16.065  1.00 15.09           C  
ATOM    545  OG  SER A  95       8.581  20.264  16.151  1.00 15.09           O  
ATOM    546  N   THR A  96       6.899  19.750  13.157  1.00 17.08           N  
ATOM    547  CA  THR A  96       7.051  20.448  11.889  1.00 17.08           C  
ATOM    548  C   THR A  96       6.632  21.910  11.998  1.00 17.08           C  
ATOM    549  O   THR A  96       6.267  22.546  10.994  1.00 17.08           O  
ATOM    550  CB  THR A  96       6.255  19.712  10.813  1.00 17.10           C  
ATOM    551  OG1 THR A  96       4.999  19.286  11.332  1.00 17.10           O  
ATOM    552  CG2 THR A  96       6.937  18.431  10.341  1.00 17.10           C  
ATOM    553  N   LEU A  97       6.690  22.491  13.163  1.00 16.74           N  
ATOM    554  CA  LEU A  97       6.356  23.869  13.434  1.00 16.74           C  
ATOM    555  C   LEU A  97       7.506  24.771  12.984  1.00 16.74           C  
ATOM    556  O   LEU A  97       8.661  24.340  12.857  1.00 16.74           O  
ATOM    557  CB  LEU A  97       6.038  24.090  14.919  1.00 14.44           C  
ATOM    558  CG  LEU A  97       7.133  23.875  15.957  1.00 14.44           C  
ATOM    559  CD1 LEU A  97       8.004  25.118  16.176  1.00 14.44           C  
ATOM    560  CD2 LEU A  97       6.518  23.491  17.280  1.00 14.44           C  
ATOM    561  N   GLY A  98       7.178  26.043  12.728  1.00 18.76           N  
ATOM    562  CA  GLY A  98       8.178  27.014  12.269  1.00 18.76           C  
ATOM    563  C   GLY A  98       7.468  28.113  11.489  1.00 18.76           C  
ATOM    564  O   GLY A  98       6.240  28.286  11.610  1.00 18.76           O  
ATOM    565  N   ASN A  99       8.240  28.923  10.804  1.00 18.93           N  
ATOM    566  CA  ASN A  99       7.633  30.025  10.020  1.00 18.93           C  
ATOM    567  C   ASN A  99       8.419  30.070   8.722  1.00 18.93           C  
ATOM    568  O   ASN A  99       9.517  30.624   8.669  1.00 18.93           O  
ATOM    569  CB  ASN A  99       7.718  31.308  10.784  1.00 19.67           C  
ATOM    570  CG  ASN A  99       7.016  32.473  10.118  1.00 19.67           C  
ATOM    571  OD1 ASN A  99       6.502  32.388   9.001  1.00 19.67           O  
ATOM    572  ND2 ASN A  99       6.987  33.612  10.796  1.00 19.67           N  
ATOM    573  N   ILE A 100       7.917  29.468   7.663  1.00 22.08           N  
ATOM    574  CA  ILE A 100       8.621  29.435   6.385  1.00 22.08           C  
ATOM    575  C   ILE A 100       8.887  30.811   5.825  1.00 22.08           C  
ATOM    576  O   ILE A 100       9.852  30.985   5.026  1.00 22.08           O  
ATOM    577  CB  ILE A 100       7.824  28.588   5.349  1.00 20.00           C  
ATOM    578  CG1 ILE A 100       8.699  28.192   4.145  1.00 20.00           C  
ATOM    579  CG2 ILE A 100       6.596  29.340   4.868  1.00 20.00           C  
ATOM    580  CD1 ILE A 100       9.961  27.382   4.503  1.00 20.00           C  
ATOM    581  N   LYS A 101       8.156  31.867   6.198  1.00 29.28           N  
ATOM    582  CA  LYS A 101       8.414  33.216   5.745  1.00 29.28           C  
ATOM    583  C   LYS A 101       9.809  33.636   6.189  1.00 29.28           C  
ATOM    584  O   LYS A 101      10.418  34.434   5.494  1.00 29.28           O  
ATOM    585  CB  LYS A 101       7.468  34.273   6.277  1.00 31.95           C  
ATOM    586  CG  LYS A 101       6.004  34.033   5.958  1.00 31.95           C  
ATOM    587  CD  LYS A 101       5.260  35.385   6.132  1.00 31.95           C  
ATOM    588  N   LEU A 102      10.371  33.145   7.253  1.00 35.39           N  
ATOM    589  CA  LEU A 102      11.710  33.497   7.675  1.00 35.39           C  
ATOM    590  C   LEU A 102      12.731  32.773   6.837  1.00 35.39           C  
ATOM    591  O   LEU A 102      13.918  33.116   6.953  1.00 35.39           O  
ATOM    592  CB  LEU A 102      11.901  33.187   9.163  1.00 32.10           C  
ATOM    593  CG  LEU A 102      11.131  34.141  10.081  1.00 32.10           C  
ATOM    594  CD1 LEU A 102      11.213  33.701  11.529  1.00 32.10           C  
ATOM    595  CD2 LEU A 102      11.687  35.550   9.962  1.00 32.10           C  
ATOM    596  N   GLN A 103      12.401  31.803   6.012  1.00 43.85           N  
ATOM    597  CA  GLN A 103      13.364  31.157   5.148  1.00 43.85           C  
ATOM    598  C   GLN A 103      13.273  31.806   3.752  1.00 43.85           C  
ATOM    599  O   GLN A 103      14.235  31.884   3.000  1.00 43.85           O  
ATOM    600  CB  GLN A 103      13.124  29.675   4.927  1.00 46.31           C  
ATOM    601  CG  GLN A 103      13.256  28.789   6.164  1.00 46.31           C  
ATOM    602  CD  GLN A 103      14.658  28.760   6.756  1.00 46.31           C  
ATOM    603  OE1 GLN A 103      15.620  28.995   5.846  1.00 46.31           O  
ATOM    604  NE2 GLN A 103      14.877  28.536   7.956  1.00 46.31           N  
ATOM    605  N   GLN A 104      12.069  32.254   3.392  1.00 50.58           N  
ATOM    606  CA  GLN A 104      11.832  32.836   2.068  1.00 50.58           C  
ATOM    607  C   GLN A 104      12.714  34.027   1.858  1.00 50.58           C  
ATOM    608  O   GLN A 104      12.669  35.018   2.591  1.00 50.58           O  
ATOM    609  CB  GLN A 104      10.331  33.172   1.926  1.00 52.63           C  
ATOM    610  CG  GLN A 104       9.469  31.904   1.888  1.00 52.63           C  
ATOM    611  CD  GLN A 104       7.979  32.117   1.857  1.00 52.63           C  
ATOM    612  OE1 GLN A 104       7.464  33.245   1.928  1.00 52.63           O  
ATOM    613  NE2 GLN A 104       7.168  31.036   1.762  1.00 52.63           N  
ATOM    614  N   PHE A 112      17.887  28.759   9.554  1.00 47.51           N  
ATOM    615  CA  PHE A 112      18.664  29.377  10.568  1.00 47.51           C  
ATOM    616  C   PHE A 112      18.224  30.763  10.982  1.00 47.51           C  
ATOM    617  O   PHE A 112      18.290  31.066  12.199  1.00 47.51           O  
ATOM    618  CB  PHE A 112      20.163  29.572  10.137  1.00 50.55           C  
ATOM    619  CG  PHE A 112      20.974  29.066  11.331  1.00 50.55           C  
ATOM    620  CD1 PHE A 112      20.900  29.697  12.557  1.00 50.55           C  
ATOM    621  CD2 PHE A 112      21.727  27.918  11.179  1.00 50.55           C  
ATOM    622  CE1 PHE A 112      21.569  29.175  13.640  1.00 50.55           C  
ATOM    623  CE2 PHE A 112      22.413  27.401  12.259  1.00 50.55           C  
ATOM    624  CZ  PHE A 112      22.333  28.040  13.484  1.00 50.55           C  
ATOM    625  N   ALA A 113      17.692  31.650  10.112  1.00 40.84           N  
ATOM    626  CA  ALA A 113      17.208  32.971  10.606  1.00 40.84           C  
ATOM    627  C   ALA A 113      15.879  32.757  11.361  1.00 40.84           C  
ATOM    628  O   ALA A 113      15.364  33.530  12.172  1.00 40.84           O  
ATOM    629  CB  ALA A 113      16.960  33.932   9.480  1.00 41.98           C  
ATOM    630  N   GLU A 114      15.317  31.568  11.110  1.00 30.01           N  
ATOM    631  CA  GLU A 114      14.160  31.011  11.683  1.00 30.01           C  
ATOM    632  C   GLU A 114      14.409  30.660  13.137  1.00 30.01           C  
ATOM    633  O   GLU A 114      13.445  30.522  13.898  1.00 30.01           O  
ATOM    634  CB  GLU A 114      13.760  29.723  10.934  1.00 26.48           C  
ATOM    635  CG  GLU A 114      12.269  29.496  11.000  1.00 26.48           C  
ATOM    636  CD  GLU A 114      11.794  28.301  10.232  1.00 26.48           C  
ATOM    637  OE1 GLU A 114      12.463  27.905   9.260  1.00 26.48           O  
ATOM    638  OE2 GLU A 114      10.748  27.743  10.613  1.00 26.48           O  
ATOM    639  N   LEU A 115      15.657  30.563  13.570  1.00 24.94           N  
ATOM    640  CA  LEU A 115      16.042  30.232  14.925  1.00 24.94           C  
ATOM    641  C   LEU A 115      15.361  31.098  15.963  1.00 24.94           C  
ATOM    642  O   LEU A 115      14.905  30.543  17.005  1.00 24.94           O  
ATOM    643  CB  LEU A 115      17.565  30.309  15.128  1.00 24.32           C  
ATOM    644  CG  LEU A 115      18.148  29.860  16.469  1.00 24.32           C  
ATOM    645  CD1 LEU A 115      17.677  28.465  16.829  1.00 24.32           C  
ATOM    646  CD2 LEU A 115      19.673  29.851  16.435  1.00 24.32           C  
ATOM    647  N   LYS A 116      15.201  32.411  15.787  1.00 23.59           N  
ATOM    648  CA  LYS A 116      14.524  33.259  16.772  1.00 23.59           C  
ATOM    649  C   LYS A 116      13.071  32.842  16.940  1.00 23.59           C  
ATOM    650  O   LYS A 116      12.497  32.937  18.017  1.00 23.59           O  
ATOM    651  CB  LYS A 116      14.530  34.729  16.388  1.00 31.77           C  
ATOM    652  CG  LYS A 116      13.892  35.041  15.031  1.00 31.77           C  
ATOM    653  CD  LYS A 116      13.480  36.497  14.896  1.00 31.77           C  
ATOM    654  CE  LYS A 116      13.115  36.916  13.489  1.00 31.77           C  
ATOM    655  NZ  LYS A 116      14.281  37.148  12.548  1.00 31.77           N  
ATOM    656  N   PHE A 117      12.442  32.377  15.892  1.00 19.82           N  
ATOM    657  CA  PHE A 117      11.081  31.906  15.921  1.00 19.82           C  
ATOM    658  C   PHE A 117      10.974  30.542  16.566  1.00 19.82           C  
ATOM    659  O   PHE A 117      10.405  30.392  17.649  1.00 19.82           O  
ATOM    660  CB  PHE A 117      10.502  31.796  14.468  1.00 16.68           C  
ATOM    661  CG  PHE A 117       9.037  31.408  14.493  1.00 16.68           C  
ATOM    662  CD1 PHE A 117       8.067  32.367  14.583  1.00 16.68           C  
ATOM    663  CD2 PHE A 117       8.661  30.089  14.453  1.00 16.68           C  
ATOM    664  CE1 PHE A 117       6.738  32.011  14.624  1.00 16.68           C  
ATOM    665  CE2 PHE A 117       7.334  29.731  14.530  1.00 16.68           C  
ATOM    666  CZ  PHE A 117       6.353  30.688  14.579  1.00 16.68           C  
ATOM    667  N   THR A 118      11.560  29.534  15.892  1.00 18.65           N  
ATOM    668  CA  THR A 118      11.404  28.166  16.433  1.00 18.65           C  
ATOM    669  C   THR A 118      11.940  28.003  17.831  1.00 18.65           C  
ATOM    670  O   THR A 118      11.297  27.274  18.632  1.00 18.65           O  
ATOM    671  CB  THR A 118      12.020  27.135  15.506  1.00 18.19           C  
ATOM    672  OG1 THR A 118      13.312  27.605  15.172  1.00 18.19           O  
ATOM    673  CG2 THR A 118      11.167  26.988  14.259  1.00 18.19           C  
ATOM    674  N   SER A 119      13.025  28.635  18.227  1.00 21.00           N  
ATOM    675  CA  SER A 119      13.564  28.499  19.588  1.00 21.00           C  
ATOM    676  C   SER A 119      12.621  29.117  20.595  1.00 21.00           C  
ATOM    677  O   SER A 119      12.573  28.649  21.761  1.00 21.00           O  
ATOM    678  CB  SER A 119      14.946  29.123  19.706  1.00 20.94           C  
ATOM    679  OG  SER A 119      14.953  30.510  19.799  1.00 20.94           O  
ATOM    680  N   SER A 120      11.828  30.102  20.189  1.00 21.90           N  
ATOM    681  CA  SER A 120      10.825  30.723  21.035  1.00 21.90           C  
ATOM    682  C   SER A 120       9.696  29.742  21.310  1.00 21.90           C  
ATOM    683  O   SER A 120       9.057  29.809  22.379  1.00 21.90           O  
ATOM    684  CB  SER A 120      10.251  31.961  20.344  1.00 20.78           C  
ATOM    685  OG  SER A 120      11.181  33.039  20.297  1.00 20.78           O  
ATOM    686  N   MET A 121       9.454  28.772  20.435  1.00 22.12           N  
ATOM    687  CA  MET A 121       8.386  27.814  20.589  1.00 22.12           C  
ATOM    688  C   MET A 121       8.707  26.547  21.361  1.00 22.12           C  
ATOM    689  O   MET A 121       7.784  25.951  21.957  1.00 22.12           O  
ATOM    690  CB  MET A 121       7.930  27.382  19.166  1.00 22.16           C  
ATOM    691  CG  MET A 121       7.444  28.557  18.340  1.00 22.16           C  
ATOM    692  SD  MET A 121       6.155  29.486  19.181  1.00 22.16           S  
ATOM    693  CE  MET A 121       5.998  30.842  18.017  1.00 22.16           C  
ATOM    694  N   VAL A 122       9.959  26.114  21.355  1.00 24.35           N  
ATOM    695  CA  VAL A 122      10.352  24.874  22.032  1.00 24.35           C  
ATOM    696  C   VAL A 122      10.075  24.809  23.527  1.00 24.35           C  
ATOM    697  O   VAL A 122       9.694  23.724  24.020  1.00 24.35           O  
ATOM    698  CB  VAL A 122      11.851  24.624  21.799  1.00 24.02           C  
ATOM    699  CG1 VAL A 122      12.321  23.365  22.532  1.00 24.02           C  
ATOM    700  CG2 VAL A 122      12.121  24.437  20.335  1.00 24.02           C  
ATOM    701  N   GLN A 123      10.204  25.840  24.337  1.00 26.97           N  
ATOM    702  CA  GLN A 123       9.926  25.733  25.753  1.00 26.97           C  
ATOM    703  C   GLN A 123       8.490  25.283  25.986  1.00 26.97           C  
ATOM    704  O   GLN A 123       8.326  24.262  26.677  1.00 26.97           O  
ATOM    705  CB  GLN A 123      10.099  27.036  26.515  1.00 37.17           C  
ATOM    706  CG  GLN A 123       9.798  26.779  28.032  1.00 37.17           C  
ATOM    707  CD  GLN A 123      11.070  26.258  28.709  1.00 37.17           C  
ATOM    708  OE1 GLN A 123      11.208  25.130  29.239  1.00 37.17           O  
ATOM    709  NE2 GLN A 123      12.067  27.177  28.696  1.00 37.17           N  
ATOM    710  N   SER A 124       7.506  25.990  25.443  1.00 23.99           N  
ATOM    711  CA  SER A 124       6.105  25.600  25.693  1.00 23.99           C  
ATOM    712  C   SER A 124       5.709  24.292  25.023  1.00 23.99           C  
ATOM    713  O   SER A 124       5.029  23.471  25.635  1.00 23.99           O  
ATOM    714  CB  SER A 124       5.159  26.721  25.247  1.00 24.17           C  
ATOM    715  OG  SER A 124       5.252  26.914  23.839  1.00 24.17           O  
ATOM    716  N   VAL A 125       6.117  24.074  23.789  1.00 21.26           N  
ATOM    717  CA  VAL A 125       5.801  22.826  23.092  1.00 21.26           C  
ATOM    718  C   VAL A 125       6.474  21.674  23.830  1.00 21.26           C  
ATOM    719  O   VAL A 125       5.859  20.631  24.059  1.00 21.26           O  
ATOM    720  CB  VAL A 125       6.254  22.856  21.633  1.00 20.01           C  
ATOM    721  CG1 VAL A 125       6.017  21.499  20.971  1.00 20.01           C  
ATOM    722  CG2 VAL A 125       5.512  23.931  20.869  1.00 20.01           C  
ATOM    723  N   GLY A 126       7.741  21.855  24.194  1.00 21.38           N  
ATOM    724  CA  GLY A 126       8.495  20.859  24.919  1.00 21.38           C  
ATOM    725  C   GLY A 126       7.873  20.523  26.275  1.00 21.38           C  
ATOM    726  O   GLY A 126       7.759  19.335  26.626  1.00 21.38           O  
ATOM    727  N   THR A 127       7.474  21.528  27.039  1.00 20.76           N  
ATOM    728  CA  THR A 127       6.877  21.271  28.334  1.00 20.76           C  
ATOM    729  C   THR A 127       5.556  20.565  28.183  1.00 20.76           C  
ATOM    730  O   THR A 127       5.308  19.602  28.944  1.00 20.76           O  
ATOM    731  CB  THR A 127       6.674  22.596  29.091  1.00 21.34           C  
ATOM    732  OG1 THR A 127       7.966  23.222  29.110  1.00 21.34           O  
ATOM    733  CG2 THR A 127       6.178  22.386  30.494  1.00 21.34           C  
ATOM    734  N   ASN A 128       4.684  20.928  27.279  1.00 20.62           N  
ATOM    735  CA  ASN A 128       3.403  20.244  27.093  1.00 20.62           C  
ATOM    736  C   ASN A 128       3.627  18.791  26.685  1.00 20.62           C  
ATOM    737  O   ASN A 128       2.924  17.867  27.097  1.00 20.62           O  
ATOM    738  CB  ASN A 128       2.584  20.951  26.008  1.00 21.93           C  
ATOM    739  CG  ASN A 128       2.068  22.322  26.430  1.00 21.93           C  
ATOM    740  OD1 ASN A 128       1.662  22.503  27.586  1.00 21.93           O  
ATOM    741  ND2 ASN A 128       2.095  23.309  25.530  1.00 21.93           N  
ATOM    742  N   LEU A 129       4.640  18.565  25.855  1.00 21.44           N  
ATOM    743  CA  LEU A 129       4.999  17.241  25.375  1.00 21.44           C  
ATOM    744  C   LEU A 129       5.432  16.356  26.539  1.00 21.44           C  
ATOM    745  O   LEU A 129       4.903  15.243  26.667  1.00 21.44           O  
ATOM    746  CB  LEU A 129       6.067  17.345  24.273  1.00 20.82           C  
ATOM    747  CG  LEU A 129       6.243  16.116  23.376  1.00 20.82           C  
ATOM    748  CD1 LEU A 129       4.923  15.681  22.737  1.00 20.82           C  
ATOM    749  CD2 LEU A 129       7.288  16.358  22.300  1.00 20.82           C  
ATOM    750  N   LYS A 130       6.293  16.841  27.396  1.00 24.55           N  
ATOM    751  CA  LYS A 130       6.737  16.132  28.576  1.00 24.55           C  
ATOM    752  C   LYS A 130       5.565  15.842  29.522  1.00 24.55           C  
ATOM    753  O   LYS A 130       5.301  14.725  29.977  1.00 24.55           O  
ATOM    754  CB  LYS A 130       7.743  16.992  29.303  1.00 29.68           C  
ATOM    755  CG  LYS A 130       8.391  16.318  30.494  1.00 29.68           C  
ATOM    756  CD  LYS A 130       8.636  17.373  31.564  1.00 29.68           C  
ATOM    757  CE  LYS A 130       9.691  18.391  31.165  1.00 29.68           C  
ATOM    758  NZ  LYS A 130       9.518  19.655  31.997  1.00 29.68           N  
ATOM    759  N   GLU A 131       4.761  16.861  29.806  1.00 25.30           N  
ATOM    760  CA  GLU A 131       3.598  16.743  30.646  1.00 25.30           C  
ATOM    761  C   GLU A 131       2.524  15.861  30.102  1.00 25.30           C  
ATOM    762  O   GLU A 131       1.733  15.329  30.907  1.00 25.30           O  
ATOM    763  CB  GLU A 131       2.990  18.133  30.871  1.00 30.04           C  
ATOM    764  CG  GLU A 131       3.864  19.119  31.612  1.00 30.04           C  
ATOM    765  CD  GLU A 131       4.107  18.750  33.059  1.00 30.04           C  
ATOM    766  OE1 GLU A 131       3.348  17.914  33.617  1.00 30.04           O  
ATOM    767  OE2 GLU A 131       5.062  19.300  33.663  1.00 30.04           O  
ATOM    768  N   SER A 132       2.396  15.570  28.815  1.00 21.06           N  
ATOM    769  CA  SER A 132       1.336  14.739  28.307  1.00 21.06           C  
ATOM    770  C   SER A 132       1.510  13.279  28.639  1.00 21.06           C  
ATOM    771  O   SER A 132       0.540  12.532  28.435  1.00 21.06           O  
ATOM    772  CB  SER A 132       1.242  14.778  26.757  1.00 19.69           C  
ATOM    773  OG  SER A 132       2.453  14.248  26.238  1.00 19.69           O  
ATOM    774  N   GLY A 133       2.723  12.873  29.019  1.00 18.32           N  
ATOM    775  CA  GLY A 133       2.987  11.491  29.340  1.00 18.32           C  
ATOM    776  C   GLY A 133       3.550  10.724  28.165  1.00 18.32           C  
ATOM    777  O   GLY A 133       3.722   9.496  28.203  1.00 18.32           O  
ATOM    778  N   PHE A 134       3.824  11.462  27.089  1.00 15.79           N  
ATOM    779  CA  PHE A 134       4.372  10.885  25.868  1.00 15.79           C  
ATOM    780  C   PHE A 134       5.709  10.231  26.173  1.00 15.79           C  
ATOM    781  O   PHE A 134       6.525  10.857  26.864  1.00 15.79           O  
ATOM    782  CB  PHE A 134       4.552  11.992  24.830  1.00  8.99           C  
ATOM    783  CG  PHE A 134       5.330  11.574  23.622  1.00  8.99           C  
ATOM    784  CD1 PHE A 134       4.787  10.693  22.725  1.00  8.99           C  
ATOM    785  CD2 PHE A 134       6.604  12.096  23.423  1.00  8.99           C  
ATOM    786  CE1 PHE A 134       5.543  10.295  21.625  1.00  8.99           C  
ATOM    787  CE2 PHE A 134       7.332  11.731  22.288  1.00  8.99           C  
ATOM    788  CZ  PHE A 134       6.773  10.840  21.425  1.00  8.99           C  
ATOM    789  N   HIS A 135       5.956   9.052  25.625  1.00 17.99           N  
ATOM    790  CA  HIS A 135       7.252   8.424  25.911  1.00 17.99           C  
ATOM    791  C   HIS A 135       7.743   7.686  24.691  1.00 17.99           C  
ATOM    792  O   HIS A 135       8.492   6.721  24.861  1.00 17.99           O  
ATOM    793  CB  HIS A 135       7.150   7.471  27.126  1.00 21.87           C  
ATOM    794  CG  HIS A 135       5.951   6.582  27.065  1.00 21.87           C  
ATOM    795  ND1 HIS A 135       4.711   6.964  27.546  1.00 21.87           N  
ATOM    796  CD2 HIS A 135       5.783   5.332  26.566  1.00 21.87           C  
ATOM    797  CE1 HIS A 135       3.839   5.988  27.348  1.00 21.87           C  
ATOM    798  NE2 HIS A 135       4.457   4.983  26.748  1.00 21.87           N  
ATOM    799  N   GLY A 136       7.309   8.098  23.512  1.00 15.57           N  
ATOM    800  CA  GLY A 136       7.748   7.431  22.278  1.00 15.57           C  
ATOM    801  C   GLY A 136       8.946   8.179  21.745  1.00 15.57           C  
ATOM    802  O   GLY A 136       9.595   8.878  22.524  1.00 15.57           O  
ATOM    803  N   VAL A 137       9.143   8.135  20.433  1.00 14.35           N  
ATOM    804  CA  VAL A 137      10.261   8.856  19.797  1.00 14.35           C  
ATOM    805  C   VAL A 137       9.781  10.169  19.199  1.00 14.35           C  
ATOM    806  O   VAL A 137       8.720  10.250  18.599  1.00 14.35           O  
ATOM    807  CB  VAL A 137      10.932   7.993  18.714  1.00 12.98           C  
ATOM    808  CG1 VAL A 137      12.078   8.667  18.003  1.00 12.98           C  
ATOM    809  CG2 VAL A 137      11.516   6.737  19.416  1.00 12.98           C  
ATOM    810  N   LEU A 138      10.578  11.216  19.397  1.00 14.34           N  
ATOM    811  CA  LEU A 138      10.292  12.542  18.879  1.00 14.34           C  
ATOM    812  C   LEU A 138      11.162  12.808  17.665  1.00 14.34           C  
ATOM    813  O   LEU A 138      12.392  12.715  17.755  1.00 14.34           O  
ATOM    814  CB  LEU A 138      10.578  13.609  19.940  1.00 15.22           C  
ATOM    815  CG  LEU A 138      10.393  15.080  19.554  1.00 15.22           C  
ATOM    816  CD1 LEU A 138       8.936  15.373  19.300  1.00 15.22           C  
ATOM    817  CD2 LEU A 138      10.882  16.030  20.632  1.00 15.22           C  
ATOM    818  N   VAL A 139      10.531  13.088  16.509  1.00 14.58           N  
ATOM    819  CA  VAL A 139      11.259  13.365  15.282  1.00 14.58           C  
ATOM    820  C   VAL A 139      11.088  14.829  14.945  1.00 14.58           C  
ATOM    821  O   VAL A 139       9.967  15.316  14.749  1.00 14.58           O  
ATOM    822  CB  VAL A 139      10.742  12.497  14.136  1.00 14.13           C  
ATOM    823  CG1 VAL A 139      11.593  12.682  12.883  1.00 14.13           C  
ATOM    824  CG2 VAL A 139      10.724  11.021  14.531  1.00 14.13           C  
ATOM    825  N   VAL A 140      12.163  15.607  14.916  1.00 16.38           N  
ATOM    826  CA  VAL A 140      12.146  17.034  14.672  1.00 16.38           C  
ATOM    827  C   VAL A 140      12.501  17.373  13.242  1.00 16.38           C  
ATOM    828  O   VAL A 140      13.424  16.808  12.664  1.00 16.38           O  
ATOM    829  CB  VAL A 140      13.144  17.749  15.605  1.00 15.61           C  
ATOM    830  CG1 VAL A 140      13.151  19.232  15.462  1.00 15.61           C  
ATOM    831  CG2 VAL A 140      12.816  17.389  17.089  1.00 15.61           C  
ATOM    832  N   ILE A 141      11.732  18.287  12.658  1.00 15.41           N  
ATOM    833  CA  ILE A 141      11.951  18.769  11.293  1.00 15.41           C  
ATOM    834  C   ILE A 141      12.242  20.271  11.362  1.00 15.41           C  
ATOM    835  O   ILE A 141      13.065  20.751  10.597  1.00 15.41           O  
ATOM    836  CB  ILE A 141      10.738  18.513  10.400  1.00 14.83           C  
ATOM    837  CG1 ILE A 141      10.659  17.041  10.026  1.00 14.83           C  
ATOM    838  CG2 ILE A 141      10.802  19.330   9.099  1.00 14.83           C  
ATOM    839  CD1 ILE A 141       9.609  16.658   9.031  1.00 14.83           C  
ATOM    840  N   SER A 142      11.613  20.957  12.314  1.00 14.74           N  
ATOM    841  CA  SER A 142      11.769  22.397  12.501  1.00 14.74           C  
ATOM    842  C   SER A 142      13.201  22.859  12.330  1.00 14.74           C  
ATOM    843  O   SER A 142      14.068  22.233  12.947  1.00 14.74           O  
ATOM    844  CB  SER A 142      11.274  22.755  13.926  1.00 14.02           C  
ATOM    845  OG  SER A 142       9.938  22.292  14.064  1.00 14.02           O  
ATOM    846  N   ASN A 143      13.471  23.911  11.522  1.00 16.44           N  
ATOM    847  CA  ASN A 143      14.829  24.401  11.307  1.00 16.44           C  
ATOM    848  C   ASN A 143      15.201  25.521  12.261  1.00 16.44           C  
ATOM    849  O   ASN A 143      14.352  26.265  12.773  1.00 16.44           O  
ATOM    850  CB  ASN A 143      14.980  24.936   9.885  1.00 17.52           C  
ATOM    851  CG  ASN A 143      15.387  23.877   8.917  1.00 17.52           C  
ATOM    852  OD1 ASN A 143      16.029  22.907   9.297  1.00 17.52           O  
ATOM    853  ND2 ASN A 143      15.036  24.047   7.654  1.00 17.52           N  
ATOM    854  N   PRO A 144      16.504  25.656  12.561  1.00 18.63   1       N  
ATOM    855  CA  PRO A 144      17.584  24.800  12.125  1.00 18.63   1       C  
ATOM    856  C   PRO A 144      17.519  23.456  12.857  1.00 18.63   1       C  
ATOM    857  O   PRO A 144      17.755  23.390  14.077  1.00 18.63   1       O  
ATOM    858  CB  PRO A 144      18.867  25.568  12.462  1.00 17.49   1       C  
ATOM    859  CG  PRO A 144      18.461  26.471  13.577  1.00 17.49   1       C  
ATOM    860  CD  PRO A 144      16.973  26.695  13.498  1.00 17.49   1       C  
ATOM    861  N   VAL A 145      17.193  22.389  12.145  1.00 19.51           N  
ATOM    862  CA  VAL A 145      17.000  21.039  12.679  1.00 19.51           C  
ATOM    863  C   VAL A 145      18.002  20.587  13.686  1.00 19.51           C  
ATOM    864  O   VAL A 145      17.585  20.160  14.824  1.00 19.51           O  
ATOM    865  CB  VAL A 145      16.884  20.085  11.463  1.00 18.63           C  
ATOM    866  CG1 VAL A 145      18.193  19.754  10.830  1.00 18.63           C  
ATOM    867  CG2 VAL A 145      16.161  18.831  11.954  1.00 18.63           C  
ATOM    868  N   ASP A 146      19.295  20.664  13.503  1.00 18.93           N  
ATOM    869  CA  ASP A 146      20.221  20.205  14.558  1.00 18.93           C  
ATOM    870  C   ASP A 146      20.065  20.970  15.833  1.00 18.93           C  
ATOM    871  O   ASP A 146      19.954  20.319  16.869  1.00 18.93           O  
ATOM    872  CB  ASP A 146      21.673  20.302  14.061  1.00 18.80           C  
ATOM    873  CG  ASP A 146      21.817  19.444  12.852  1.00 18.80           C  
ATOM    874  OD1 ASP A 146      21.775  18.200  12.931  1.00 18.80           O  
ATOM    875  OD2 ASP A 146      21.895  20.010  11.731  1.00 18.80           O  
ATOM    876  N   VAL A 147      20.038  22.281  15.823  1.00 18.73           N  
ATOM    877  CA  VAL A 147      19.909  23.056  17.054  1.00 18.73           C  
ATOM    878  C   VAL A 147      18.541  22.855  17.680  1.00 18.73           C  
ATOM    879  O   VAL A 147      18.509  22.661  18.923  1.00 18.73           O  
ATOM    880  CB  VAL A 147      20.122  24.548  16.822  1.00 18.20           C  
ATOM    881  CG1 VAL A 147      20.051  25.364  18.110  1.00 18.20           C  
ATOM    882  CG2 VAL A 147      21.498  24.752  16.217  1.00 18.20           C  
ATOM    883  N   ILE A 148      17.467  22.846  16.938  1.00 18.26           N  
ATOM    884  CA  ILE A 148      16.144  22.632  17.556  1.00 18.26           C  
ATOM    885  C   ILE A 148      15.998  21.252  18.111  1.00 18.26           C  
ATOM    886  O   ILE A 148      15.385  21.064  19.164  1.00 18.26           O  
ATOM    887  CB  ILE A 148      15.012  22.909  16.537  1.00 16.19           C  
ATOM    888  CG1 ILE A 148      15.121  24.361  16.043  1.00 16.19           C  
ATOM    889  CG2 ILE A 148      13.655  22.711  17.144  1.00 16.19           C  
ATOM    890  CD1 ILE A 148      15.134  25.398  17.163  1.00 16.19           C  
ATOM    891  N   THR A 149      16.587  20.244  17.452  1.00 18.58           N  
ATOM    892  CA  THR A 149      16.533  18.889  18.027  1.00 18.58           C  
ATOM    893  C   THR A 149      17.173  18.926  19.404  1.00 18.58           C  
ATOM    894  O   THR A 149      16.619  18.409  20.410  1.00 18.58           O  
ATOM    895  CB  THR A 149      17.232  17.886  17.104  1.00 17.23           C  
ATOM    896  OG1 THR A 149      16.593  17.916  15.835  1.00 17.23           O  
ATOM    897  CG2 THR A 149      17.123  16.460  17.590  1.00 17.23           C  
ATOM    898  N   ALA A 150      18.342  19.521  19.558  1.00 19.52           N  
ATOM    899  CA  ALA A 150      19.043  19.624  20.825  1.00 19.52           C  
ATOM    900  C   ALA A 150      18.254  20.383  21.863  1.00 19.52           C  
ATOM    901  O   ALA A 150      18.171  19.909  23.027  1.00 19.52           O  
ATOM    902  CB  ALA A 150      20.360  20.330  20.574  1.00 17.81           C  
ATOM    903  N   LEU A 151      17.627  21.499  21.540  1.00 21.08           N  
ATOM    904  CA  LEU A 151      16.856  22.232  22.546  1.00 21.08           C  
ATOM    905  C   LEU A 151      15.631  21.452  22.973  1.00 21.08           C  
ATOM    906  O   LEU A 151      15.231  21.554  24.133  1.00 21.08           O  
ATOM    907  CB  LEU A 151      16.397  23.600  22.063  1.00 21.39           C  
ATOM    908  CG  LEU A 151      17.477  24.635  21.766  1.00 21.39           C  
ATOM    909  CD1 LEU A 151      16.869  25.805  21.010  1.00 21.39           C  
ATOM    910  CD2 LEU A 151      18.153  25.165  23.024  1.00 21.39           C  
ATOM    911  N   PHE A 152      15.041  20.667  22.085  1.00 21.88           N  
ATOM    912  CA  PHE A 152      13.891  19.848  22.433  1.00 21.88           C  
ATOM    913  C   PHE A 152      14.347  18.808  23.449  1.00 21.88           C  
ATOM    914  O   PHE A 152      13.717  18.661  24.475  1.00 21.88           O  
ATOM    915  CB  PHE A 152      13.280  19.119  21.231  1.00 21.44           C  
ATOM    916  CG  PHE A 152      12.017  19.750  20.705  1.00 21.44           C  
ATOM    917  CD1 PHE A 152      10.910  19.902  21.505  1.00 21.44           C  
ATOM    918  CD2 PHE A 152      11.937  20.212  19.379  1.00 21.44           C  
ATOM    919  CE1 PHE A 152       9.752  20.473  21.017  1.00 21.44           C  
ATOM    920  CE2 PHE A 152      10.790  20.786  18.877  1.00 21.44           C  
ATOM    921  CZ  PHE A 152       9.683  20.910  19.702  1.00 21.44           C  
ATOM    922  N   GLN A 153      15.491  18.170  23.161  1.00 23.32           N  
ATOM    923  CA  GLN A 153      16.023  17.170  24.117  1.00 23.32           C  
ATOM    924  C   GLN A 153      16.236  17.836  25.457  1.00 23.32           C  
ATOM    925  O   GLN A 153      15.885  17.298  26.520  1.00 23.32           O  
ATOM    926  CB  GLN A 153      17.273  16.536  23.577  1.00 23.27           C  
ATOM    927  CG  GLN A 153      17.759  15.245  24.238  1.00 23.27           C  
ATOM    928  CD  GLN A 153      18.517  15.548  25.525  1.00 23.27           C  
ATOM    929  OE1 GLN A 153      19.440  16.375  25.530  1.00 23.27           O  
ATOM    930  NE2 GLN A 153      18.128  14.900  26.619  1.00 23.27           N  
ATOM    931  N   HIS A 154      16.788  19.031  25.450  1.00 25.64           N  
ATOM    932  CA  HIS A 154      17.057  19.818  26.641  1.00 25.64           C  
ATOM    933  C   HIS A 154      15.823  20.223  27.413  1.00 25.64           C  
ATOM    934  O   HIS A 154      15.833  20.182  28.683  1.00 25.64           O  
ATOM    935  CB  HIS A 154      17.837  21.084  26.156  1.00 26.92           C  
ATOM    936  CG  HIS A 154      18.208  21.967  27.310  1.00 26.92           C  
ATOM    937  ND1 HIS A 154      19.323  21.713  28.091  1.00 26.92           N  
ATOM    938  CD2 HIS A 154      17.618  23.051  27.836  1.00 26.92           C  
ATOM    939  CE1 HIS A 154      19.407  22.603  29.048  1.00 26.92           C  
ATOM    940  NE2 HIS A 154      18.381  23.428  28.929  1.00 26.92           N  
ATOM    941  N   VAL A 155      14.731  20.657  26.812  1.00 25.75           N  
ATOM    942  CA  VAL A 155      13.516  21.071  27.515  1.00 25.75           C  
ATOM    943  C   VAL A 155      12.690  19.889  27.967  1.00 25.75           C  
ATOM    944  O   VAL A 155      12.184  19.882  29.084  1.00 25.75           O  
ATOM    945  CB  VAL A 155      12.658  21.982  26.596  1.00 24.83           C  
ATOM    946  CG1 VAL A 155      11.360  22.442  27.211  1.00 24.83           C  
ATOM    947  CG2 VAL A 155      13.495  23.214  26.257  1.00 24.83           C  
ATOM    948  N   THR A 156      12.523  18.879  27.119  1.00 25.96           N  
ATOM    949  CA  THR A 156      11.674  17.745  27.504  1.00 25.96           C  
ATOM    950  C   THR A 156      12.322  16.893  28.538  1.00 25.96           C  
ATOM    951  O   THR A 156      11.643  16.242  29.348  1.00 25.96           O  
ATOM    952  CB  THR A 156      11.344  16.845  26.287  1.00 24.43           C  
ATOM    953  OG1 THR A 156      12.573  16.344  25.775  1.00 24.43           O  
ATOM    954  CG2 THR A 156      10.602  17.673  25.230  1.00 24.43           C  
ATOM    955  N   GLY A 157      13.652  16.781  28.460  1.00 24.40           N  
ATOM    956  CA  GLY A 157      14.366  15.914  29.388  1.00 24.40           C  
ATOM    957  C   GLY A 157      14.312  14.471  28.938  1.00 24.40           C  
ATOM    958  O   GLY A 157      14.747  13.581  29.688  1.00 24.40           O  
ATOM    959  N   PHE A 158      13.806  14.199  27.744  1.00 22.34           N  
ATOM    960  CA  PHE A 158      13.739  12.828  27.228  1.00 22.34           C  
ATOM    961  C   PHE A 158      15.158  12.353  26.971  1.00 22.34           C  
ATOM    962  O   PHE A 158      16.065  13.146  26.687  1.00 22.34           O  
ATOM    963  CB  PHE A 158      12.921  12.789  25.951  1.00 21.59           C  
ATOM    964  CG  PHE A 158      11.470  13.174  26.074  1.00 21.59           C  
ATOM    965  CD1 PHE A 158      10.805  13.093  27.271  1.00 21.59           C  
ATOM    966  CD2 PHE A 158      10.749  13.577  24.962  1.00 21.59           C  
ATOM    967  CE1 PHE A 158       9.462  13.434  27.385  1.00 21.59           C  
ATOM    968  CE2 PHE A 158       9.420  13.900  25.039  1.00 21.59           C  
ATOM    969  CZ  PHE A 158       8.755  13.842  26.259  1.00 21.59           C  
ATOM    970  N   PRO A 159      15.381  11.061  27.021  1.00 21.79           N  
ATOM    971  CA  PRO A 159      16.719  10.547  26.735  1.00 21.79           C  
ATOM    972  C   PRO A 159      17.090  10.976  25.349  1.00 21.79           C  
ATOM    973  O   PRO A 159      16.258  10.873  24.434  1.00 21.79           O  
ATOM    974  CB  PRO A 159      16.645   9.053  26.943  1.00 21.43           C  
ATOM    975  CG  PRO A 159      15.213   8.769  27.244  1.00 21.43           C  
ATOM    976  CD  PRO A 159      14.415  10.030  27.339  1.00 21.43           C  
ATOM    977  N   ALA A 160      18.333  11.361  25.097  1.00 20.80           N  
ATOM    978  CA  ALA A 160      18.797  11.779  23.780  1.00 20.80           C  
ATOM    979  C   ALA A 160      18.540  10.760  22.698  1.00 20.80           C  
ATOM    980  O   ALA A 160      18.346  11.155  21.529  1.00 20.80           O  
ATOM    981  CB  ALA A 160      20.281  12.070  23.871  1.00 20.60           C  
ATOM    982  N   HIS A 161      18.460   9.466  22.968  1.00 19.97           N  
ATOM    983  CA  HIS A 161      18.171   8.477  21.918  1.00 19.97           C  
ATOM    984  C   HIS A 161      16.710   8.441  21.528  1.00 19.97           C  
ATOM    985  O   HIS A 161      16.345   7.735  20.580  1.00 19.97           O  
ATOM    986  CB  HIS A 161      18.620   7.082  22.365  1.00 18.88           C  
ATOM    987  CG  HIS A 161      17.942   6.531  23.572  1.00 18.88           C  
ATOM    988  ND1 HIS A 161      16.882   5.654  23.471  1.00 18.88           N  
ATOM    989  CD2 HIS A 161      18.165   6.711  24.889  1.00 18.88           C  
ATOM    990  CE1 HIS A 161      16.485   5.321  24.709  1.00 18.88           C  
ATOM    991  NE2 HIS A 161      17.232   5.968  25.571  1.00 18.88           N  
ATOM    992  N   LYS A 162      15.840   9.127  22.264  1.00 19.24           N  
ATOM    993  CA  LYS A 162      14.446   9.210  21.921  1.00 19.24           C  
ATOM    994  C   LYS A 162      14.109  10.489  21.147  1.00 19.24           C  
ATOM    995  O   LYS A 162      12.962  10.698  20.760  1.00 19.24           O  
ATOM    996  CB  LYS A 162      13.610   9.265  23.192  1.00 21.69           C  
ATOM    997  CG  LYS A 162      13.693   7.989  24.000  1.00 21.69           C  
ATOM    998  CD  LYS A 162      12.729   6.934  23.552  1.00 21.69           C  
ATOM    999  CE  LYS A 162      11.979   6.358  24.764  1.00 21.69           C  
ATOM   1000  NZ  LYS A 162      11.154   5.184  24.217  1.00 21.69           N  
ATOM   1001  N   VAL A 163      15.051  11.406  21.000  1.00 17.20           N  
ATOM   1002  CA  VAL A 163      14.887  12.659  20.313  1.00 17.20           C  
ATOM   1003  C   VAL A 163      15.866  12.775  19.166  1.00 17.20           C  
ATOM   1004  O   VAL A 163      17.075  12.946  19.377  1.00 17.20           O  
ATOM   1005  CB  VAL A 163      15.175  13.866  21.236  1.00 15.42           C  
ATOM   1006  CG1 VAL A 163      14.873  15.158  20.482  1.00 15.42           C  
ATOM   1007  CG2 VAL A 163      14.324  13.805  22.467  1.00 15.42           C  
ATOM   1008  N   ILE A 164      15.359  12.684  17.934  1.00 16.62           N  
ATOM   1009  CA  ILE A 164      16.192  12.750  16.743  1.00 16.62           C  
ATOM   1010  C   ILE A 164      15.629  13.735  15.708  1.00 16.62           C  
ATOM   1011  O   ILE A 164      14.500  14.191  15.818  1.00 16.62           O  
ATOM   1012  CB  ILE A 164      16.313  11.367  16.074  1.00 17.07           C  
ATOM   1013  CG1 ILE A 164      14.906  10.776  15.918  1.00 17.07           C  
ATOM   1014  CG2 ILE A 164      17.166  10.406  16.867  1.00 17.07           C  
ATOM   1015  CD1 ILE A 164      14.955   9.472  15.106  1.00 17.07           C  
ATOM   1016  N   GLY A 165      16.439  14.082  14.720  1.00 15.16           N  
ATOM   1017  CA  GLY A 165      16.022  15.024  13.679  1.00 15.16           C  
ATOM   1018  C   GLY A 165      16.206  14.458  12.309  1.00 15.16           C  
ATOM   1019  O   GLY A 165      17.087  13.620  12.093  1.00 15.16           O  
ATOM   1020  N   THR A 166      15.428  14.906  11.315  1.00 14.48           N  
ATOM   1021  CA  THR A 166      15.615  14.397   9.942  1.00 14.48           C  
ATOM   1022  C   THR A 166      17.031  14.701   9.470  1.00 14.48           C  
ATOM   1023  O   THR A 166      17.599  13.949   8.657  1.00 14.48           O  
ATOM   1024  CB  THR A 166      14.604  14.998   8.971  1.00 13.28           C  
ATOM   1025  OG1 THR A 166      14.565  16.417   9.161  1.00 13.28           O  
ATOM   1026  CG2 THR A 166      13.208  14.423   9.234  1.00 13.28           C  
ATOM   1027  N   GLY A 167      17.588  15.820   9.891  1.00 16.09           N  
ATOM   1028  CA  GLY A 167      18.945  16.232   9.555  1.00 16.09           C  
ATOM   1029  C   GLY A 167      19.325  16.018   8.133  1.00 16.09           C  
ATOM   1030  O   GLY A 167      18.556  16.460   7.255  1.00 16.09           O  
ATOM   1031  N   THR A 168      20.430  15.353   7.795  1.00 16.82           N  
ATOM   1032  CA  THR A 168      20.798  15.228   6.382  1.00 16.82           C  
ATOM   1033  C   THR A 168      20.209  14.035   5.705  1.00 16.82           C  
ATOM   1034  O   THR A 168      20.705  13.637   4.620  1.00 16.82           O  
ATOM   1035  CB  THR A 168      22.326  15.186   6.210  1.00 15.86           C  
ATOM   1036  OG1 THR A 168      22.806  14.088   6.955  1.00 15.86           O  
ATOM   1037  CG2 THR A 168      22.959  16.461   6.744  1.00 15.86           C  
ATOM   1038  N   LEU A 169      19.090  13.490   6.165  1.00 17.11           N  
ATOM   1039  CA  LEU A 169      18.444  12.381   5.425  1.00 17.11           C  
ATOM   1040  C   LEU A 169      17.881  12.996   4.137  1.00 17.11           C  
ATOM   1041  O   LEU A 169      17.789  12.291   3.141  1.00 17.11           O  
ATOM   1042  CB  LEU A 169      17.374  11.679   6.241  1.00 14.41           C  
ATOM   1043  CG  LEU A 169      16.645  10.447   5.669  1.00 14.41           C  
ATOM   1044  CD1 LEU A 169      17.624   9.347   5.284  1.00 14.41           C  
ATOM   1045  CD2 LEU A 169      15.652   9.895   6.662  1.00 14.41           C  
ATOM   1046  N   LEU A 170      17.485  14.270   4.168  1.00 17.73           N  
ATOM   1047  CA  LEU A 170      16.964  14.974   3.028  1.00 17.73           C  
ATOM   1048  C   LEU A 170      18.114  15.333   2.098  1.00 17.73           C  
ATOM   1049  O   LEU A 170      18.076  15.016   0.908  1.00 17.73           O  
ATOM   1050  CB  LEU A 170      16.250  16.255   3.450  1.00 17.39           C  
ATOM   1051  CG  LEU A 170      15.789  17.213   2.334  1.00 17.39           C  
ATOM   1052  CD1 LEU A 170      14.854  16.493   1.356  1.00 17.39           C  
ATOM   1053  CD2 LEU A 170      15.116  18.413   2.934  1.00 17.39           C  
ATOM   1054  N   ASP A 171      19.180  15.892   2.672  1.00 18.59           N  
ATOM   1055  CA  ASP A 171      20.379  16.230   1.915  1.00 18.59           C  
ATOM   1056  C   ASP A 171      20.948  15.045   1.199  1.00 18.59           C  
ATOM   1057  O   ASP A 171      21.343  15.177   0.025  1.00 18.59           O  
ATOM   1058  CB  ASP A 171      21.452  16.747   2.857  1.00 21.17           C  
ATOM   1059  CG  ASP A 171      20.931  17.941   3.594  1.00 21.17           C  
ATOM   1060  OD1 ASP A 171      20.810  19.014   2.943  1.00 21.17           O  
ATOM   1061  OD2 ASP A 171      20.573  17.939   4.750  1.00 21.17           O  
ATOM   1062  N   THR A 172      20.977  13.881   1.864  1.00 15.32           N  
ATOM   1063  CA  THR A 172      21.467  12.658   1.204  1.00 15.32           C  
ATOM   1064  C   THR A 172      20.555  12.244   0.076  1.00 15.32           C  
ATOM   1065  O   THR A 172      21.042  11.799  -0.989  1.00 15.32           O  
ATOM   1066  CB  THR A 172      21.546  11.514   2.243  1.00 13.44           C  
ATOM   1067  OG1 THR A 172      22.409  11.977   3.240  1.00 13.44           O  
ATOM   1068  CG2 THR A 172      22.054  10.235   1.633  1.00 13.44           C  
ATOM   1069  N   ALA A 173      19.246  12.428   0.213  1.00 14.27           N  
ATOM   1070  CA  ALA A 173      18.295  12.059  -0.833  1.00 14.27           C  
ATOM   1071  C   ALA A 173      18.466  12.983  -2.046  1.00 14.27           C  
ATOM   1072  O   ALA A 173      18.173  12.553  -3.177  1.00 14.27           O  
ATOM   1073  CB  ALA A 173      16.880  12.113  -0.339  1.00 14.30           C  
ATOM   1074  N   ARG A 174      18.914  14.207  -1.853  1.00 16.09           N  
ATOM   1075  CA  ARG A 174      19.165  15.167  -2.967  1.00 16.09           C  
ATOM   1076  C   ARG A 174      20.431  14.765  -3.708  1.00 16.09           C  
ATOM   1077  O   ARG A 174      20.530  14.798  -4.928  1.00 16.09           O  
ATOM   1078  CB  ARG A 174      19.307  16.544  -2.372  1.00 14.80           C  
ATOM   1079  CG  ARG A 174      17.926  17.080  -2.024  1.00 14.80           C  
ATOM   1080  CD  ARG A 174      18.018  18.472  -1.418  1.00 14.80           C  
ATOM   1081  NE  ARG A 174      16.604  18.928  -1.230  1.00 14.80           N  
ATOM   1082  CZ  ARG A 174      16.284  19.810  -0.310  1.00 14.80           C  
ATOM   1083  NH1 ARG A 174      17.251  20.330   0.440  1.00 14.80           N  
ATOM   1084  NH2 ARG A 174      14.999  20.152  -0.138  1.00 14.80           N  
ATOM   1085  N   MET A 175      21.402  14.270  -2.930  1.00 18.56           N  
ATOM   1086  CA  MET A 175      22.671  13.745  -3.436  1.00 18.56           C  
ATOM   1087  C   MET A 175      22.351  12.510  -4.244  1.00 18.56           C  
ATOM   1088  O   MET A 175      22.749  12.386  -5.408  1.00 18.56           O  
ATOM   1089  CB  MET A 175      23.634  13.374  -2.337  1.00 19.35           C  
ATOM   1090  CG  MET A 175      24.957  12.776  -2.785  1.00 19.35           C  
ATOM   1091  SD  MET A 175      24.881  10.959  -2.974  1.00 19.35           S  
ATOM   1092  CE  MET A 175      24.889  10.468  -1.238  1.00 19.35           C  
ATOM   1093  N   GLN A 176      21.561  11.599  -3.735  1.00 18.45           N  
ATOM   1094  CA  GLN A 176      21.231  10.407  -4.517  1.00 18.45           C  
ATOM   1095  C   GLN A 176      20.474  10.769  -5.780  1.00 18.45           C  
ATOM   1096  O   GLN A 176      20.690  10.115  -6.805  1.00 18.45           O  
ATOM   1097  CB  GLN A 176      20.419   9.438  -3.690  1.00 18.61           C  
ATOM   1098  CG  GLN A 176      21.094   9.075  -2.353  1.00 18.61           C  
ATOM   1099  CD  GLN A 176      20.133   8.244  -1.519  1.00 18.61           C  
ATOM   1100  OE1 GLN A 176      19.520   8.736  -0.585  1.00 18.61           O  
ATOM   1101  NE2 GLN A 176      19.952   6.999  -1.900  1.00 18.61           N  
ATOM   1102  N   ARG A 177      19.590  11.762  -5.750  1.00 19.91           N  
ATOM   1103  CA  ARG A 177      18.847  12.192  -6.919  1.00 19.91           C  
ATOM   1104  C   ARG A 177      19.823  12.731  -7.967  1.00 19.91           C  
ATOM   1105  O   ARG A 177      19.743  12.297  -9.101  1.00 19.91           O  
ATOM   1106  CB  ARG A 177      17.846  13.311  -6.614  1.00 21.28           C  
ATOM   1107  CG  ARG A 177      17.284  13.986  -7.848  1.00 21.28           C  
ATOM   1108  CD  ARG A 177      16.350  15.127  -7.577  1.00 21.28           C  
ATOM   1109  NE  ARG A 177      16.958  16.249  -6.895  1.00 21.28           N  
ATOM   1110  CZ  ARG A 177      17.798  17.108  -7.444  1.00 21.28           C  
ATOM   1111  NH1 ARG A 177      18.163  16.932  -8.695  1.00 21.28           N  
ATOM   1112  NH2 ARG A 177      18.271  18.139  -6.735  1.00 21.28           N  
ATOM   1113  N   ALA A 178      20.713  13.624  -7.541  1.00 19.56           N  
ATOM   1114  CA  ALA A 178      21.711  14.215  -8.424  1.00 19.56           C  
ATOM   1115  C   ALA A 178      22.598  13.140  -8.996  1.00 19.56           C  
ATOM   1116  O   ALA A 178      22.741  13.075 -10.226  1.00 19.56           O  
ATOM   1117  CB  ALA A 178      22.568  15.248  -7.707  1.00 19.24           C  
ATOM   1118  N   VAL A 179      23.146  12.238  -8.169  1.00 21.48           N  
ATOM   1119  CA  VAL A 179      23.978  11.159  -8.752  1.00 21.48           C  
ATOM   1120  C   VAL A 179      23.148  10.237  -9.615  1.00 21.48           C  
ATOM   1121  O   VAL A 179      23.660   9.647 -10.604  1.00 21.48           O  
ATOM   1122  CB  VAL A 179      24.726  10.371  -7.694  1.00 19.71           C  
ATOM   1123  CG1 VAL A 179      25.537   9.221  -8.335  1.00 19.71           C  
ATOM   1124  CG2 VAL A 179      25.697  11.249  -6.946  1.00 19.71           C  
ATOM   1125  N   GLY A 180      21.875  10.067  -9.288  1.00 23.38           N  
ATOM   1126  CA  GLY A 180      20.999   9.203 -10.060  1.00 23.38           C  
ATOM   1127  C   GLY A 180      20.787   9.747 -11.458  1.00 23.38           C  
ATOM   1128  O   GLY A 180      20.854   8.993 -12.431  1.00 23.38           O  
ATOM   1129  N   GLU A 181      20.535  11.042 -11.565  1.00 27.09           N  
ATOM   1130  CA  GLU A 181      20.310  11.685 -12.863  1.00 27.09           C  
ATOM   1131  C   GLU A 181      21.555  11.546 -13.740  1.00 27.09           C  
ATOM   1132  O   GLU A 181      21.446  11.224 -14.927  1.00 27.09           O  
ATOM   1133  CB  GLU A 181      19.958  13.155 -12.689  1.00 31.21           C  
ATOM   1134  CG  GLU A 181      18.531  13.494 -12.297  1.00 31.21           C  
ATOM   1135  CD  GLU A 181      18.324  14.918 -11.842  1.00 31.21           C  
ATOM   1136  OE1 GLU A 181      19.087  15.841 -12.272  1.00 31.21           O  
ATOM   1137  OE2 GLU A 181      17.383  15.198 -11.034  1.00 31.21           O  
ATOM   1138  N   ALA A 182      22.729  11.760 -13.162  1.00 27.40           N  
ATOM   1139  CA  ALA A 182      23.987  11.649 -13.872  1.00 27.40           C  
ATOM   1140  C   ALA A 182      24.210  10.261 -14.440  1.00 27.40           C  
ATOM   1141  O   ALA A 182      24.650  10.156 -15.607  1.00 27.40           O  
ATOM   1142  CB  ALA A 182      25.180  11.950 -12.963  1.00 25.79           C  
ATOM   1143  N   PHE A 183      23.967   9.180 -13.676  1.00 27.24           N  
ATOM   1144  CA  PHE A 183      24.175   7.839 -14.202  1.00 27.24           C  
ATOM   1145  C   PHE A 183      22.906   7.179 -14.696  1.00 27.24           C  
ATOM   1146  O   PHE A 183      22.902   5.986 -15.053  1.00 27.24           O  
ATOM   1147  CB  PHE A 183      24.735   6.947 -13.103  1.00 25.56           C  
ATOM   1148  CG  PHE A 183      26.142   7.335 -12.727  1.00 25.56           C  
ATOM   1149  CD1 PHE A 183      26.359   8.273 -11.737  1.00 25.56           C  
ATOM   1150  CD2 PHE A 183      27.206   6.758 -13.386  1.00 25.56           C  
ATOM   1151  CE1 PHE A 183      27.651   8.646 -11.394  1.00 25.56           C  
ATOM   1152  CE2 PHE A 183      28.499   7.124 -13.040  1.00 25.56           C  
ATOM   1153  CZ  PHE A 183      28.724   8.056 -12.053  1.00 25.56           C  
ATOM   1154  N   ASP A 184      21.827   7.927 -14.709  1.00 29.97           N  
ATOM   1155  CA  ASP A 184      20.538   7.399 -15.174  1.00 29.97           C  
ATOM   1156  C   ASP A 184      20.176   6.140 -14.374  1.00 29.97           C  
ATOM   1157  O   ASP A 184      19.783   5.110 -14.941  1.00 29.97           O  
ATOM   1158  CB  ASP A 184      20.585   7.086 -16.665  1.00 36.27           C  
ATOM   1159  CG  ASP A 184      19.190   7.024 -17.264  1.00 36.27           C  
ATOM   1160  OD1 ASP A 184      18.199   7.436 -16.582  1.00 36.27           O  
ATOM   1161  OD2 ASP A 184      19.041   6.540 -18.423  1.00 36.27           O  
ATOM   1162  N   LEU A 185      20.316   6.233 -13.047  1.00 27.10           N  
ATOM   1163  CA  LEU A 185      20.054   5.185 -12.099  1.00 27.10           C  
ATOM   1164  C   LEU A 185      18.919   5.525 -11.120  1.00 27.10           C  
ATOM   1165  O   LEU A 185      18.570   6.664 -10.899  1.00 27.10           O  
ATOM   1166  CB  LEU A 185      21.243   5.049 -11.154  1.00 27.62           C  
ATOM   1167  CG  LEU A 185      22.419   4.202 -11.455  1.00 27.62           C  
ATOM   1168  CD1 LEU A 185      23.329   4.171 -10.220  1.00 27.62           C  
ATOM   1169  CD2 LEU A 185      22.007   2.765 -11.823  1.00 27.62           C  
ATOM   1170  N   ASP A 186      18.402   4.459 -10.519  1.00 21.87           N  
ATOM   1171  CA  ASP A 186      17.356   4.596  -9.476  1.00 21.87           C  
ATOM   1172  C   ASP A 186      18.096   5.243  -8.333  1.00 21.87           C  
ATOM   1173  O   ASP A 186      19.166   4.749  -7.952  1.00 21.87           O  
ATOM   1174  CB  ASP A 186      16.871   3.223  -9.089  1.00 20.79           C  
ATOM   1175  CG  ASP A 186      15.818   3.120  -8.029  1.00 20.79           C  
ATOM   1176  OD1 ASP A 186      15.635   4.085  -7.231  1.00 20.79           O  
ATOM   1177  OD2 ASP A 186      15.125   2.097  -7.961  1.00 20.79           O  
ATOM   1178  N   PRO A 187      17.609   6.328  -7.751  1.00 19.36           N  
ATOM   1179  CA  PRO A 187      18.307   6.996  -6.655  1.00 19.36           C  
ATOM   1180  C   PRO A 187      18.505   6.070  -5.460  1.00 19.36           C  
ATOM   1181  O   PRO A 187      19.478   6.194  -4.721  1.00 19.36           O  
ATOM   1182  CB  PRO A 187      17.463   8.219  -6.293  1.00 18.44           C  
ATOM   1183  CG  PRO A 187      16.220   8.083  -7.088  1.00 18.44           C  
ATOM   1184  CD  PRO A 187      16.388   7.003  -8.143  1.00 18.44           C  
ATOM   1185  N   ARG A 188      17.638   5.102  -5.245  1.00 20.06           N  
ATOM   1186  CA  ARG A 188      17.681   4.121  -4.209  1.00 20.06           C  
ATOM   1187  C   ARG A 188      18.863   3.192  -4.406  1.00 20.06           C  
ATOM   1188  O   ARG A 188      19.320   2.580  -3.437  1.00 20.06           O  
ATOM   1189  CB  ARG A 188      16.401   3.267  -4.188  1.00 21.35           C  
ATOM   1190  CG  ARG A 188      15.174   4.006  -3.729  1.00 21.35           C  
ATOM   1191  CD  ARG A 188      13.850   3.286  -3.932  1.00 21.35           C  
ATOM   1192  NE  ARG A 188      13.663   2.788  -5.278  1.00 21.35           N  
ATOM   1193  CZ  ARG A 188      12.777   1.874  -5.656  1.00 21.35           C  
ATOM   1194  NH1 ARG A 188      11.926   1.376  -4.730  1.00 21.35           N  
ATOM   1195  NH2 ARG A 188      12.709   1.391  -6.911  1.00 21.35           N  
ATOM   1196  N   SER A 189      19.416   3.134  -5.638  1.00 19.58           N  
ATOM   1197  CA  SER A 189      20.589   2.340  -5.937  1.00 19.58           C  
ATOM   1198  C   SER A 189      21.908   3.070  -5.687  1.00 19.58           C  
ATOM   1199  O   SER A 189      23.000   2.513  -5.914  1.00 19.58           O  
ATOM   1200  CB  SER A 189      20.597   1.868  -7.387  1.00 17.83           C  
ATOM   1201  OG  SER A 189      19.451   1.076  -7.647  1.00 17.83           O  
ATOM   1202  N   VAL A 190      21.856   4.291  -5.208  1.00 20.31           N  
ATOM   1203  CA  VAL A 190      23.065   5.037  -4.919  1.00 20.31           C  
ATOM   1204  C   VAL A 190      23.318   4.971  -3.432  1.00 20.31           C  
ATOM   1205  O   VAL A 190      22.410   5.333  -2.658  1.00 20.31           O  
ATOM   1206  CB  VAL A 190      22.901   6.514  -5.303  1.00 19.39           C  
ATOM   1207  CG1 VAL A 190      24.061   7.355  -4.773  1.00 19.39           C  
ATOM   1208  CG2 VAL A 190      22.781   6.600  -6.809  1.00 19.39           C  
ATOM   1209  N   SER A 191      24.536   4.606  -3.032  1.00 22.76           N  
ATOM   1210  CA  SER A 191      24.755   4.538  -1.572  1.00 22.76           C  
ATOM   1211  C   SER A 191      25.686   5.630  -1.133  1.00 22.76           C  
ATOM   1212  O   SER A 191      26.326   6.247  -2.013  1.00 22.76           O  
ATOM   1213  CB  SER A 191      25.268   3.173  -1.171  1.00 25.60           C  
ATOM   1214  OG  SER A 191      26.481   2.844  -1.827  1.00 25.60           O  
ATOM   1215  N   GLY A 192      25.713   5.938   0.161  1.00 21.81           N  
ATOM   1216  CA  GLY A 192      26.592   7.031   0.600  1.00 21.81           C  
ATOM   1217  C   GLY A 192      25.791   8.005   1.423  1.00 21.81           C  
ATOM   1218  O   GLY A 192      24.557   7.944   1.483  1.00 21.81           O  
ATOM   1219  N   TYR A 193      26.482   8.903   2.127  1.00 22.93           N  
ATOM   1220  CA  TYR A 193      25.803   9.856   2.941  1.00 22.93           C  
ATOM   1221  C   TYR A 193      26.395  11.273   2.871  1.00 22.93           C  
ATOM   1222  O   TYR A 193      27.545  11.439   2.496  1.00 22.93           O  
ATOM   1223  CB  TYR A 193      25.903   9.537   4.476  1.00 28.50           C  
ATOM   1224  CG  TYR A 193      25.731   8.082   4.805  1.00 28.50           C  
ATOM   1225  CD1 TYR A 193      24.493   7.483   4.911  1.00 28.50           C  
ATOM   1226  CD2 TYR A 193      26.855   7.302   4.908  1.00 28.50           C  
ATOM   1227  CE1 TYR A 193      24.384   6.115   5.174  1.00 28.50           C  
ATOM   1228  CE2 TYR A 193      26.772   5.923   5.168  1.00 28.50           C  
ATOM   1229  CZ  TYR A 193      25.515   5.365   5.292  1.00 28.50           C  
ATOM   1230  OH  TYR A 193      25.474   3.996   5.564  1.00 28.50           O  
ATOM   1231  N   ASN A 194      25.539  12.185   3.266  1.00 23.92           N  
ATOM   1232  CA  ASN A 194      25.774  13.593   3.454  1.00 23.92           C  
ATOM   1233  C   ASN A 194      25.830  13.761   4.978  1.00 23.92           C  
ATOM   1234  O   ASN A 194      24.895  13.309   5.651  1.00 23.92           O  
ATOM   1235  CB  ASN A 194      24.654  14.478   2.940  1.00 24.41           C  
ATOM   1236  CG  ASN A 194      24.843  14.909   1.497  1.00 24.41           C  
ATOM   1237  OD1 ASN A 194      24.996  13.960   0.591  1.00 24.41           O  
ATOM   1238  ND2 ASN A 194      24.850  16.140   1.233  1.00 24.41           N  
ATOM   1239  N   LEU A 195      26.869  14.314   5.526  1.00 25.19           N  
ATOM   1240  CA  LEU A 195      26.923  14.406   6.999  1.00 25.19           C  
ATOM   1241  C   LEU A 195      27.011  15.804   7.501  1.00 25.19           C  
ATOM   1242  O   LEU A 195      27.127  16.716   6.669  1.00 25.19           O  
ATOM   1243  CB  LEU A 195      28.164  13.637   7.487  1.00 24.57           C  
ATOM   1244  CG  LEU A 195      28.361  12.232   6.881  1.00 24.57           C  
ATOM   1245  CD1 LEU A 195      29.821  11.826   6.991  1.00 24.57           C  
ATOM   1246  CD2 LEU A 195      27.456  11.204   7.541  1.00 24.57           C  
ATOM   1247  N   GLY A 196      26.958  16.002   8.809  1.00 26.90           N  
ATOM   1248  CA  GLY A 196      27.067  17.319   9.351  1.00 26.90           C  
ATOM   1249  C   GLY A 196      25.797  18.087   9.622  1.00 26.90           C  
ATOM   1250  O   GLY A 196      24.773  17.472   9.905  1.00 26.90           O  
ATOM   1251  N   GLU A 197      25.872  19.408   9.551  1.00 28.27           N  
ATOM   1252  CA  GLU A 197      24.803  20.342   9.864  1.00 28.27           C  
ATOM   1253  C   GLU A 197      23.911  20.660   8.677  1.00 28.27           C  
ATOM   1254  O   GLU A 197      24.368  21.222   7.682  1.00 28.27           O  
ATOM   1255  CB  GLU A 197      25.490  21.612  10.375  1.00 31.33           C  
ATOM   1256  CG  GLU A 197      24.648  22.789  10.708  1.00 31.33           C  
ATOM   1257  CD  GLU A 197      25.434  24.096  10.777  1.00 31.33           C  
ATOM   1258  OE1 GLU A 197      26.391  24.314   9.961  1.00 31.33           O  
ATOM   1259  OE2 GLU A 197      25.118  24.961  11.647  1.00 31.33           O  
ATOM   1260  N   HIS A 198      22.643  20.265   8.763  1.00 29.55           N  
ATOM   1261  CA  HIS A 198      21.693  20.483   7.712  1.00 29.55           C  
ATOM   1262  C   HIS A 198      21.500  21.992   7.535  1.00 29.55           C  
ATOM   1263  O   HIS A 198      21.294  22.710   8.509  1.00 29.55           O  
ATOM   1264  CB  HIS A 198      20.324  19.864   7.962  1.00 27.89           C  
ATOM   1265  CG  HIS A 198      19.257  20.308   7.005  1.00 27.89           C  
ATOM   1266  ND1 HIS A 198      19.036  19.730   5.775  1.00 27.89           N  
ATOM   1267  CD2 HIS A 198      18.365  21.320   7.118  1.00 27.89           C  
ATOM   1268  CE1 HIS A 198      18.033  20.360   5.158  1.00 27.89           C  
ATOM   1269  NE2 HIS A 198      17.635  21.332   5.938  1.00 27.89           N  
ATOM   1270  N   GLY A 199      21.522  22.387   6.273  1.00 34.10           N  
ATOM   1271  CA  GLY A 199      21.299  23.733   5.820  1.00 34.10           C  
ATOM   1272  C   GLY A 199      22.426  24.722   6.065  1.00 34.10           C  
ATOM   1273  O   GLY A 199      22.210  25.930   6.212  1.00 34.10           O  
ATOM   1274  N   ASN A 200      23.639  24.223   6.126  1.00 35.92           N  
ATOM   1275  CA  ASN A 200      24.792  25.093   6.359  1.00 35.92           C  
ATOM   1276  C   ASN A 200      26.040  24.274   6.075  1.00 35.92           C  
ATOM   1277  O   ASN A 200      26.252  23.995   4.882  1.00 35.92           O  
ATOM   1278  CB  ASN A 200      24.814  25.687   7.759  1.00 38.92           C  
ATOM   1279  CG  ASN A 200      25.939  26.708   7.919  1.00 38.92           C  
ATOM   1280  OD1 ASN A 200      26.412  27.254   6.895  1.00 38.92           O  
ATOM   1281  ND2 ASN A 200      26.353  26.960   9.165  1.00 38.92           N  
ATOM   1282  N   SER A 201      26.786  23.810   7.070  1.00 33.57           N  
ATOM   1283  CA  SER A 201      27.994  23.031   6.762  1.00 33.57           C  
ATOM   1284  C   SER A 201      27.795  21.577   6.434  1.00 33.57           C  
ATOM   1285  O   SER A 201      28.833  20.873   6.381  1.00 33.57           O  
ATOM   1286  CB  SER A 201      28.952  23.164   7.973  1.00 32.34           C  
ATOM   1287  OG  SER A 201      28.305  22.902   9.185  1.00 32.34           O  
ATOM   1288  N   GLN A 202      26.632  21.020   6.129  1.00 30.71           N  
ATOM   1289  CA  GLN A 202      26.545  19.594   5.750  1.00 30.71           C  
ATOM   1290  C   GLN A 202      27.367  19.331   4.496  1.00 30.71           C  
ATOM   1291  O   GLN A 202      27.501  20.240   3.674  1.00 30.71           O  
ATOM   1292  CB  GLN A 202      25.098  19.213   5.518  1.00 32.85           C  
ATOM   1293  CG  GLN A 202      24.393  19.808   4.335  1.00 32.85           C  
ATOM   1294  CD  GLN A 202      24.562  18.962   3.092  1.00 32.85           C  
ATOM   1295  OE1 GLN A 202      24.714  17.639   3.191  1.00 32.85           O  
ATOM   1296  NE2 GLN A 202      24.574  19.477   1.976  1.00 32.85           N  
ATOM   1297  N   PHE A 203      27.927  18.142   4.271  1.00 26.66           N  
ATOM   1298  CA  PHE A 203      28.741  17.859   3.107  1.00 26.66           C  
ATOM   1299  C   PHE A 203      28.520  16.477   2.580  1.00 26.66           C  
ATOM   1300  O   PHE A 203      28.001  15.677   3.333  1.00 26.66           O  
ATOM   1301  CB  PHE A 203      30.246  17.952   3.430  1.00 22.89           C  
ATOM   1302  CG  PHE A 203      30.677  17.144   4.612  1.00 22.89           C  
ATOM   1303  CD1 PHE A 203      30.447  17.587   5.899  1.00 22.89           C  
ATOM   1304  CD2 PHE A 203      31.341  15.949   4.422  1.00 22.89           C  
ATOM   1305  CE1 PHE A 203      30.844  16.815   6.992  1.00 22.89           C  
ATOM   1306  CE2 PHE A 203      31.743  15.173   5.512  1.00 22.89           C  
ATOM   1307  CZ  PHE A 203      31.493  15.616   6.792  1.00 22.89           C  
ATOM   1308  N   VAL A 204      28.890  16.175   1.367  1.00 26.49           N  
ATOM   1309  CA  VAL A 204      28.738  14.827   0.832  1.00 26.49           C  
ATOM   1310  C   VAL A 204      29.998  14.054   1.182  1.00 26.49           C  
ATOM   1311  O   VAL A 204      31.063  14.621   0.875  1.00 26.49           O  
ATOM   1312  CB  VAL A 204      28.633  14.813  -0.692  1.00 25.82           C  
ATOM   1313  CG1 VAL A 204      28.576  13.373  -1.200  1.00 25.82           C  
ATOM   1314  CG2 VAL A 204      27.392  15.542  -1.168  1.00 25.82           C  
ATOM   1315  N   ALA A 205      29.912  12.912   1.818  1.00 26.26           N  
ATOM   1316  CA  ALA A 205      31.102  12.098   2.141  1.00 26.26           C  
ATOM   1317  C   ALA A 205      31.327  11.220   0.924  1.00 26.26           C  
ATOM   1318  O   ALA A 205      30.943  10.056   0.898  1.00 26.26           O  
ATOM   1319  CB  ALA A 205      30.922  11.272   3.397  1.00 25.04           C  
ATOM   1320  N   TRP A 206      32.007  11.766  -0.087  1.00 26.50           N  
ATOM   1321  CA  TRP A 206      32.220  11.057  -1.345  1.00 26.50           C  
ATOM   1322  C   TRP A 206      32.935   9.750  -1.172  1.00 26.50           C  
ATOM   1323  O   TRP A 206      32.831   8.873  -2.045  1.00 26.50           O  
ATOM   1324  CB  TRP A 206      32.993  11.961  -2.327  1.00 25.13           C  
ATOM   1325  CG  TRP A 206      32.173  13.134  -2.812  1.00 25.13           C  
ATOM   1326  CD1 TRP A 206      32.421  14.430  -2.518  1.00 25.13           C  
ATOM   1327  CD2 TRP A 206      30.994  13.117  -3.617  1.00 25.13           C  
ATOM   1328  NE1 TRP A 206      31.464  15.237  -3.111  1.00 25.13           N  
ATOM   1329  CE2 TRP A 206      30.575  14.450  -3.796  1.00 25.13           C  
ATOM   1330  CE3 TRP A 206      30.241  12.085  -4.197  1.00 25.13           C  
ATOM   1331  CZ2 TRP A 206      29.444  14.811  -4.529  1.00 25.13           C  
ATOM   1332  CZ3 TRP A 206      29.117  12.436  -4.935  1.00 25.13           C  
ATOM   1333  CH2 TRP A 206      28.721  13.802  -5.089  1.00 25.13           C  
ATOM   1334  N   SER A 207      33.659   9.535  -0.075  1.00 27.44           N  
ATOM   1335  CA  SER A 207      34.308   8.251   0.137  1.00 27.44           C  
ATOM   1336  C   SER A 207      33.266   7.165   0.343  1.00 27.44           C  
ATOM   1337  O   SER A 207      33.528   6.002  -0.020  1.00 27.44           O  
ATOM   1338  CB  SER A 207      35.223   8.304   1.359  1.00 27.37           C  
ATOM   1339  OG  SER A 207      34.614   8.603   2.564  1.00 27.37           O  
ATOM   1340  N   THR A 208      32.078   7.462   0.866  1.00 26.77           N  
ATOM   1341  CA  THR A 208      31.025   6.501   1.107  1.00 26.77           C  
ATOM   1342  C   THR A 208      30.117   6.282  -0.070  1.00 26.77           C  
ATOM   1343  O   THR A 208      29.329   5.336  -0.082  1.00 26.77           O  
ATOM   1344  CB  THR A 208      30.141   6.980   2.298  1.00 24.80           C  
ATOM   1345  OG1 THR A 208      29.396   8.137   1.942  1.00 24.80           O  
ATOM   1346  CG2 THR A 208      30.996   7.360   3.504  1.00 24.80           C  
ATOM   1347  N   VAL A 209      30.170   7.131  -1.094  1.00 27.75           N  
ATOM   1348  CA  VAL A 209      29.220   6.985  -2.217  1.00 27.75           C  
ATOM   1349  C   VAL A 209      29.621   5.924  -3.183  1.00 27.75           C  
ATOM   1350  O   VAL A 209      30.788   5.849  -3.571  1.00 27.75           O  
ATOM   1351  CB  VAL A 209      29.075   8.348  -2.951  1.00 24.63           C  
ATOM   1352  CG1 VAL A 209      28.066   8.255  -4.071  1.00 24.63           C  
ATOM   1353  CG2 VAL A 209      28.617   9.420  -1.971  1.00 24.63           C  
ATOM   1354  N   ARG A 210      28.731   5.034  -3.603  1.00 32.24           N  
ATOM   1355  CA  ARG A 210      29.093   4.006  -4.575  1.00 32.24           C  
ATOM   1356  C   ARG A 210      27.966   3.832  -5.576  1.00 32.24           C  
ATOM   1357  O   ARG A 210      26.792   3.870  -5.187  1.00 32.24           O  
ATOM   1358  CB  ARG A 210      29.341   2.637  -3.928  1.00 42.62           C  
ATOM   1359  CG  ARG A 210      30.114   2.620  -2.676  1.00 42.62           C  
ATOM   1360  CD  ARG A 210      30.722   1.413  -2.086  1.00 42.62           C  
ATOM   1361  NE  ARG A 210      31.768   0.831  -2.947  1.00 42.62           N  
ATOM   1362  CZ  ARG A 210      31.476  -0.113  -3.854  1.00 42.62           C  
ATOM   1363  NH1 ARG A 210      30.232  -0.589  -3.984  1.00 42.62           N  
ATOM   1364  NH2 ARG A 210      32.457  -0.611  -4.621  1.00 42.62           N  
ATOM   1365  N   VAL A 211      28.294   3.701  -6.858  1.00 33.29           N  
ATOM   1366  CA  VAL A 211      27.305   3.535  -7.903  1.00 33.29           C  
ATOM   1367  C   VAL A 211      27.757   2.441  -8.861  1.00 33.29           C  
ATOM   1368  O   VAL A 211      28.885   2.426  -9.346  1.00 33.29           O  
ATOM   1369  CB  VAL A 211      27.068   4.772  -8.773  1.00 33.57           C  
ATOM   1370  CG1 VAL A 211      26.293   5.834  -8.026  1.00 33.57           C  
ATOM   1371  CG2 VAL A 211      28.380   5.375  -9.248  1.00 33.57           C  
ATOM   1372  N   MET A 212      26.832   1.534  -9.091  1.00 36.21           N  
ATOM   1373  CA  MET A 212      27.056   0.406  -9.972  1.00 36.21           C  
ATOM   1374  C   MET A 212      28.298  -0.414  -9.691  1.00 36.21           C  
ATOM   1375  O   MET A 212      29.058  -0.766 -10.619  1.00 36.21           O  
ATOM   1376  CB  MET A 212      27.203   0.907 -11.403  1.00 37.89           C  
ATOM   1377  CG  MET A 212      25.874   1.031 -12.140  1.00 37.89           C  
ATOM   1378  SD  MET A 212      26.195   2.144 -13.505  1.00 37.89           S  
ATOM   1379  CE  MET A 212      24.579   2.197 -14.281  1.00 37.89           C  
ATOM   1380  N   GLY A 213      28.521  -0.745  -8.419  1.00 38.48           N  
ATOM   1381  CA  GLY A 213      29.606  -1.514  -7.938  1.00 38.48           C  
ATOM   1382  C   GLY A 213      30.892  -0.812  -7.654  1.00 38.48           C  
ATOM   1383  O   GLY A 213      31.756  -1.387  -6.975  1.00 38.48           O  
ATOM   1384  N   GLN A 214      31.081   0.404  -8.109  1.00 39.82           N  
ATOM   1385  CA  GLN A 214      32.298   1.164  -7.945  1.00 39.82           C  
ATOM   1386  C   GLN A 214      32.103   2.386  -7.067  1.00 39.82           C  
ATOM   1387  O   GLN A 214      30.991   2.927  -7.014  1.00 39.82           O  
ATOM   1388  CB  GLN A 214      32.742   1.694  -9.316  1.00 44.37           C  
ATOM   1389  CG  GLN A 214      32.998   0.618 -10.370  1.00 44.37           C  
ATOM   1390  CD  GLN A 214      34.353  -0.044 -10.142  1.00 44.37           C  
ATOM   1391  OE1 GLN A 214      35.384   0.659 -10.142  1.00 44.37           O  
ATOM   1392  NE2 GLN A 214      34.356  -1.348  -9.932  1.00 44.37           N  
ATOM   1393  N   PRO A 215      33.149   2.804  -6.388  1.00 38.58           N  
ATOM   1394  CA  PRO A 215      33.142   3.985  -5.544  1.00 38.58           C  
ATOM   1395  C   PRO A 215      33.084   5.142  -6.519  1.00 38.58           C  
ATOM   1396  O   PRO A 215      33.850   5.101  -7.498  1.00 38.58           O  
ATOM   1397  CB  PRO A 215      34.410   3.972  -4.737  1.00 38.30           C  
ATOM   1398  CG  PRO A 215      35.082   2.690  -5.111  1.00 38.30           C  
ATOM   1399  CD  PRO A 215      34.478   2.217  -6.426  1.00 38.30           C  
ATOM   1400  N   ILE A 216      32.248   6.125  -6.275  1.00 40.22           N  
ATOM   1401  CA  ILE A 216      32.136   7.227  -7.248  1.00 40.22           C  
ATOM   1402  C   ILE A 216      33.450   7.945  -7.395  1.00 40.22           C  
ATOM   1403  O   ILE A 216      33.699   8.386  -8.543  1.00 40.22           O  
ATOM   1404  CB  ILE A 216      31.001   8.184  -6.858  1.00 37.75           C  
ATOM   1405  CG1 ILE A 216      30.558   8.935  -8.112  1.00 37.75           C  
ATOM   1406  CG2 ILE A 216      31.399   9.130  -5.750  1.00 37.75           C  
ATOM   1407  CD1 ILE A 216      29.192   9.580  -8.010  1.00 37.75           C  
ATOM   1408  N   VAL A 217      34.329   8.057  -6.402  1.00 44.13           N  
ATOM   1409  CA  VAL A 217      35.580   8.766  -6.662  1.00 44.13           C  
ATOM   1410  C   VAL A 217      36.450   8.046  -7.656  1.00 44.13           C  
ATOM   1411  O   VAL A 217      37.236   8.776  -8.315  1.00 44.13           O  
ATOM   1412  CB  VAL A 217      36.431   9.038  -5.411  1.00 44.05           C  
ATOM   1413  CG1 VAL A 217      35.618   9.820  -4.387  1.00 44.05           C  
ATOM   1414  CG2 VAL A 217      36.928   7.726  -4.822  1.00 44.05           C  
ATOM   1415  N   THR A 218      36.330   6.736  -7.892  1.00 47.15           N  
ATOM   1416  CA  THR A 218      37.179   6.170  -8.951  1.00 47.15           C  
ATOM   1417  C   THR A 218      36.433   6.240 -10.290  1.00 47.15           C  
ATOM   1418  O   THR A 218      36.810   5.493 -11.205  1.00 47.15           O  
ATOM   1419  CB  THR A 218      37.690   4.741  -8.706  1.00 47.57           C  
ATOM   1420  OG1 THR A 218      36.778   3.741  -9.186  1.00 47.57           O  
ATOM   1421  CG2 THR A 218      37.910   4.475  -7.209  1.00 47.57           C  
ATOM   1422  N   LEU A 219      35.447   7.091 -10.457  1.00 49.37           N  
ATOM   1423  CA  LEU A 219      34.730   7.264 -11.708  1.00 49.37           C  
ATOM   1424  C   LEU A 219      34.855   8.699 -12.228  1.00 49.37           C  
ATOM   1425  O   LEU A 219      34.996   9.689 -11.505  1.00 49.37           O  
ATOM   1426  CB  LEU A 219      33.250   6.944 -11.589  1.00 49.48           C  
ATOM   1427  CG  LEU A 219      32.808   5.506 -11.402  1.00 49.48           C  
ATOM   1428  CD1 LEU A 219      31.328   5.328 -11.792  1.00 49.48           C  
ATOM   1429  CD2 LEU A 219      33.591   4.508 -12.232  1.00 49.48           C  
ATOM   1430  N   ILE A 225      32.950  12.068 -14.291  1.00 60.41           N  
ATOM   1431  CA  ILE A 225      31.962  12.945 -13.724  1.00 60.41           C  
ATOM   1432  C   ILE A 225      32.507  14.142 -12.935  1.00 60.41           C  
ATOM   1433  O   ILE A 225      33.603  14.072 -12.336  1.00 60.41           O  
ATOM   1434  CB  ILE A 225      31.047  12.064 -12.772  1.00 60.56           C  
ATOM   1435  N   ASP A 226      31.768  15.271 -12.909  1.00 57.15           N  
ATOM   1436  CA  ASP A 226      32.217  16.453 -12.122  1.00 57.15           C  
ATOM   1437  C   ASP A 226      31.548  16.330 -10.748  1.00 57.15           C  
ATOM   1438  O   ASP A 226      30.418  16.807 -10.589  1.00 57.15           O  
ATOM   1439  N   LEU A 227      32.207  15.729  -9.767  1.00 52.82           N  
ATOM   1440  CA  LEU A 227      31.607  15.544  -8.444  1.00 52.82           C  
ATOM   1441  C   LEU A 227      31.109  16.820  -7.790  1.00 52.82           C  
ATOM   1442  O   LEU A 227      30.046  16.818  -7.131  1.00 52.82           O  
ATOM   1443  CB  LEU A 227      32.596  14.839  -7.502  1.00 50.46           C  
ATOM   1444  CG  LEU A 227      32.973  13.406  -7.844  1.00 50.46           C  
ATOM   1445  CD1 LEU A 227      33.405  12.698  -6.565  1.00 50.46           C  
ATOM   1446  CD2 LEU A 227      31.847  12.620  -8.480  1.00 50.46           C  
ATOM   1447  N   ALA A 228      31.832  17.910  -7.933  1.00 49.90           N  
ATOM   1448  CA  ALA A 228      31.437  19.215  -7.383  1.00 49.90           C  
ATOM   1449  C   ALA A 228      30.201  19.735  -8.104  1.00 49.90           C  
ATOM   1450  O   ALA A 228      29.385  20.380  -7.442  1.00 49.90           O  
ATOM   1451  CB  ALA A 228      32.584  20.199  -7.474  1.00 51.29           C  
ATOM   1452  N   ALA A 229      30.022  19.445  -9.385  1.00 45.35           N  
ATOM   1453  CA  ALA A 229      28.832  19.808 -10.142  1.00 45.35           C  
ATOM   1454  C   ALA A 229      27.605  19.094  -9.524  1.00 45.35           C  
ATOM   1455  O   ALA A 229      26.570  19.693  -9.250  1.00 45.35           O  
ATOM   1456  CB  ALA A 229      28.973  19.373 -11.584  1.00 44.90           C  
ATOM   1457  N   ILE A 230      27.818  17.780  -9.277  1.00 42.27           N  
ATOM   1458  CA  ILE A 230      26.831  16.930  -8.649  1.00 42.27           C  
ATOM   1459  C   ILE A 230      26.607  17.482  -7.241  1.00 42.27           C  
ATOM   1460  O   ILE A 230      25.467  17.707  -6.878  1.00 42.27           O  
ATOM   1461  CB  ILE A 230      27.259  15.452  -8.553  1.00 40.83           C  
ATOM   1462  CG1 ILE A 230      27.333  14.846  -9.947  1.00 40.83           C  
ATOM   1463  CG2 ILE A 230      26.270  14.640  -7.727  1.00 40.83           C  
ATOM   1464  CD1 ILE A 230      27.891  13.458 -10.051  1.00 40.83           C  
ATOM   1465  N   GLU A 231      27.668  17.768  -6.486  1.00 42.33           N  
ATOM   1466  CA  GLU A 231      27.463  18.330  -5.163  1.00 42.33           C  
ATOM   1467  C   GLU A 231      26.746  19.673  -5.222  1.00 42.33           C  
ATOM   1468  O   GLU A 231      25.939  19.996  -4.331  1.00 42.33           O  
ATOM   1469  CB  GLU A 231      28.815  18.484  -4.434  1.00 46.84           C  
ATOM   1470  CG  GLU A 231      28.672  18.618  -2.914  1.00 46.84           C  
ATOM   1471  CD  GLU A 231      29.973  18.451  -2.132  1.00 46.84           C  
ATOM   1472  OE1 GLU A 231      31.007  18.412  -2.871  1.00 46.84           O  
ATOM   1473  OE2 GLU A 231      30.002  18.382  -0.847  1.00 46.84           O  
ATOM   1474  N   GLU A 232      26.974  20.499  -6.223  1.00 40.13           N  
ATOM   1475  CA  GLU A 232      26.309  21.795  -6.324  1.00 40.13           C  
ATOM   1476  C   GLU A 232      24.804  21.662  -6.590  1.00 40.13           C  
ATOM   1477  O   GLU A 232      23.969  22.360  -6.031  1.00 40.13           O  
ATOM   1478  CB  GLU A 232      26.921  22.582  -7.489  1.00 46.54           C  
ATOM   1479  CG  GLU A 232      26.390  24.019  -7.488  1.00 46.54           C  
ATOM   1480  CD  GLU A 232      26.992  24.816  -8.626  1.00 46.54           C  
ATOM   1481  OE1 GLU A 232      27.425  24.237  -9.657  1.00 46.54           O  
ATOM   1482  OE2 GLU A 232      27.019  26.075  -8.493  1.00 46.54           O  
ATOM   1483  N   GLU A 233      24.482  20.745  -7.476  1.00 37.35           N  
ATOM   1484  CA  GLU A 233      23.121  20.387  -7.834  1.00 37.35           C  
ATOM   1485  C   GLU A 233      22.415  19.845  -6.598  1.00 37.35           C  
ATOM   1486  O   GLU A 233      21.246  20.150  -6.388  1.00 37.35           O  
ATOM   1487  CB  GLU A 233      23.145  19.338  -8.915  1.00 38.72           C  
ATOM   1488  CG  GLU A 233      21.840  18.710  -9.329  1.00 38.72           C  
ATOM   1489  CD  GLU A 233      20.894  19.704  -9.971  1.00 38.72           C  
ATOM   1490  OE1 GLU A 233      21.234  20.222 -11.088  1.00 38.72           O  
ATOM   1491  OE2 GLU A 233      19.847  19.966  -9.353  1.00 38.72           O  
ATOM   1492  N   ALA A 234      23.120  19.079  -5.769  1.00 36.92           N  
ATOM   1493  CA  ALA A 234      22.595  18.540  -4.526  1.00 36.92           C  
ATOM   1494  C   ALA A 234      22.390  19.683  -3.542  1.00 36.92           C  
ATOM   1495  O   ALA A 234      21.248  19.860  -3.100  1.00 36.92           O  
ATOM   1496  CB  ALA A 234      23.524  17.515  -3.909  1.00 36.18           C  
ATOM   1497  N   ARG A 235      23.401  20.467  -3.227  1.00 36.43           N  
ATOM   1498  CA  ARG A 235      23.324  21.595  -2.303  1.00 36.43           C  
ATOM   1499  C   ARG A 235      22.454  22.760  -2.753  1.00 36.43           C  
ATOM   1500  O   ARG A 235      21.769  23.307  -1.863  1.00 36.43           O  
ATOM   1501  CB  ARG A 235      24.748  22.125  -2.024  1.00 35.78           C  
ATOM   1502  N   LYS A 236      22.430  23.149  -4.019  1.00 35.54           N  
ATOM   1503  CA  LYS A 236      21.602  24.268  -4.457  1.00 35.54           C  
ATOM   1504  C   LYS A 236      20.212  23.854  -4.827  1.00 35.54           C  
ATOM   1505  O   LYS A 236      19.322  24.698  -4.830  1.00 35.54           O  
ATOM   1506  CB  LYS A 236      22.295  24.947  -5.644  1.00 37.46           C  
ATOM   1507  CG  LYS A 236      23.102  26.119  -5.114  1.00 37.46           C  
ATOM   1508  CD  LYS A 236      24.507  25.710  -4.742  1.00 37.46           C  
ATOM   1509  CE  LYS A 236      25.406  26.967  -4.935  1.00 37.46           C  
ATOM   1510  NZ  LYS A 236      25.932  27.017  -6.326  1.00 37.46           N  
ATOM   1511  N   GLY A 237      20.004  22.555  -5.063  1.00 34.53           N  
ATOM   1512  CA  GLY A 237      18.713  21.961  -5.371  1.00 34.53           C  
ATOM   1513  C   GLY A 237      17.621  22.313  -4.390  1.00 34.53           C  
ATOM   1514  O   GLY A 237      16.469  22.526  -4.816  1.00 34.53           O  
ATOM   1515  N   GLY A 238      17.880  22.460  -3.118  1.00 32.18           N  
ATOM   1516  CA  GLY A 238      16.921  22.848  -2.112  1.00 32.18           C  
ATOM   1517  C   GLY A 238      16.517  24.293  -2.240  1.00 32.18           C  
ATOM   1518  O   GLY A 238      15.361  24.625  -1.912  1.00 32.18           O  
ATOM   1519  N   PHE A 239      17.416  25.178  -2.722  1.00 31.91           N  
ATOM   1520  CA  PHE A 239      17.046  26.603  -2.896  1.00 31.91           C  
ATOM   1521  C   PHE A 239      16.197  26.711  -4.164  1.00 31.91           C  
ATOM   1522  O   PHE A 239      15.247  27.477  -4.222  1.00 31.91           O  
ATOM   1523  CB  PHE A 239      18.171  27.614  -3.008  1.00 40.60           C  
ATOM   1524  CG  PHE A 239      19.284  27.330  -2.064  1.00 40.60           C  
ATOM   1525  CD1 PHE A 239      19.084  27.118  -0.705  1.00 40.60           C  
ATOM   1526  CD2 PHE A 239      20.568  27.256  -2.577  1.00 40.60           C  
ATOM   1527  CE1 PHE A 239      20.162  26.839   0.140  1.00 40.60           C  
ATOM   1528  CE2 PHE A 239      21.652  26.988  -1.749  1.00 40.60           C  
ATOM   1529  CZ  PHE A 239      21.445  26.778  -0.395  1.00 40.60           C  
ATOM   1530  N   THR A 240      16.488  25.906  -5.167  1.00 25.55           N  
ATOM   1531  CA  THR A 240      15.685  25.883  -6.379  1.00 25.55           C  
ATOM   1532  C   THR A 240      14.239  25.614  -6.032  1.00 25.55           C  
ATOM   1533  O   THR A 240      13.334  26.313  -6.482  1.00 25.55           O  
ATOM   1534  CB  THR A 240      16.210  24.787  -7.314  1.00 25.33           C  
ATOM   1535  OG1 THR A 240      17.632  25.014  -7.464  1.00 25.33           O  
ATOM   1536  CG2 THR A 240      15.489  24.792  -8.638  1.00 25.33           C  
ATOM   1537  N   VAL A 241      13.988  24.606  -5.180  1.00 22.33           N  
ATOM   1538  CA  VAL A 241      12.608  24.275  -4.805  1.00 22.33           C  
ATOM   1539  C   VAL A 241      11.956  25.379  -4.014  1.00 22.33           C  
ATOM   1540  O   VAL A 241      10.857  25.778  -4.350  1.00 22.33           O  
ATOM   1541  CB  VAL A 241      12.575  22.931  -4.036  1.00 19.79           C  
ATOM   1542  CG1 VAL A 241      11.164  22.616  -3.565  1.00 19.79           C  
ATOM   1543  CG2 VAL A 241      13.101  21.831  -4.949  1.00 19.79           C  
ATOM   1544  N   LEU A 242      12.593  25.942  -3.019  1.00 24.22           N  
ATOM   1545  CA  LEU A 242      12.037  27.025  -2.193  1.00 24.22           C  
ATOM   1546  C   LEU A 242      11.754  28.250  -3.050  1.00 24.22           C  
ATOM   1547  O   LEU A 242      10.723  28.928  -3.012  1.00 24.22           O  
ATOM   1548  CB  LEU A 242      13.011  27.279  -1.070  1.00 26.32           C  
ATOM   1549  CG  LEU A 242      12.902  28.439  -0.109  1.00 26.32           C  
ATOM   1550  CD1 LEU A 242      11.691  28.340   0.787  1.00 26.32           C  
ATOM   1551  CD2 LEU A 242      14.160  28.450   0.774  1.00 26.32           C  
ATOM   1552  N   ASN A 243      12.741  28.524  -3.911  1.00 26.30           N  
ATOM   1553  CA  ASN A 243      12.659  29.603  -4.861  1.00 26.30           C  
ATOM   1554  C   ASN A 243      11.508  29.396  -5.817  1.00 26.30           C  
ATOM   1555  O   ASN A 243      10.802  30.344  -6.114  1.00 26.30           O  
ATOM   1556  CB  ASN A 243      13.951  29.704  -5.695  1.00 32.91           C  
ATOM   1557  CG  ASN A 243      14.919  30.680  -5.077  1.00 32.91           C  
ATOM   1558  OD1 ASN A 243      14.795  31.912  -5.598  1.00 32.91           O  
ATOM   1559  ND2 ASN A 243      15.743  30.415  -4.197  1.00 32.91           N  
ATOM   1560  N   GLY A 244      11.273  28.215  -6.328  1.00 21.90           N  
ATOM   1561  CA  GLY A 244      10.196  27.955  -7.271  1.00 21.90           C  
ATOM   1562  C   GLY A 244       8.808  27.976  -6.747  1.00 21.90           C  
ATOM   1563  O   GLY A 244       7.884  28.371  -7.461  1.00 21.90           O  
ATOM   1564  N   LYS A 245       8.574  27.468  -5.511  1.00 18.23           N  
ATOM   1565  CA  LYS A 245       7.202  27.442  -5.007  1.00 18.23           C  
ATOM   1566  C   LYS A 245       7.057  28.055  -3.648  1.00 18.23           C  
ATOM   1567  O   LYS A 245       5.913  28.165  -3.166  1.00 18.23           O  
ATOM   1568  CB  LYS A 245       6.657  26.007  -5.012  1.00 16.77           C  
ATOM   1569  CG  LYS A 245       7.345  25.004  -4.089  1.00 16.77           C  
ATOM   1570  CD  LYS A 245       6.774  23.602  -4.392  1.00 16.77           C  
ATOM   1571  CE  LYS A 245       7.319  22.622  -3.329  1.00 16.77           C  
ATOM   1572  NZ  LYS A 245       6.864  21.222  -3.619  1.00 16.77           N  
ATOM   1573  N   GLY A 246       8.146  28.492  -3.005  1.00 17.55           N  
ATOM   1574  CA  GLY A 246       8.037  29.133  -1.701  1.00 17.55           C  
ATOM   1575  C   GLY A 246       8.246  28.289  -0.481  1.00 17.55           C  
ATOM   1576  O   GLY A 246       8.172  28.786   0.666  1.00 17.55           O  
ATOM   1577  N   TYR A 247       8.450  26.996  -0.617  1.00 16.50           N  
ATOM   1578  CA  TYR A 247       8.670  26.075   0.490  1.00 16.50           C  
ATOM   1579  C   TYR A 247       9.137  24.769  -0.094  1.00 16.50           C  
ATOM   1580  O   TYR A 247       9.240  24.660  -1.314  1.00 16.50           O  
ATOM   1581  CB  TYR A 247       7.352  25.809   1.240  1.00 13.44           C  
ATOM   1582  CG  TYR A 247       6.264  25.335   0.314  1.00 13.44           C  
ATOM   1583  CD1 TYR A 247       6.069  23.989   0.051  1.00 13.44           C  
ATOM   1584  CD2 TYR A 247       5.408  26.223  -0.310  1.00 13.44           C  
ATOM   1585  CE1 TYR A 247       5.092  23.541  -0.797  1.00 13.44           C  
ATOM   1586  CE2 TYR A 247       4.434  25.813  -1.189  1.00 13.44           C  
ATOM   1587  CZ  TYR A 247       4.296  24.486  -1.440  1.00 13.44           C  
ATOM   1588  OH  TYR A 247       3.311  24.008  -2.311  1.00 13.44           O  
ATOM   1589  N   THR A 248       9.407  23.796   0.773  1.00 19.00           N  
ATOM   1590  CA  THR A 248       9.784  22.445   0.284  1.00 19.00           C  
ATOM   1591  C   THR A 248       8.890  21.505   1.155  1.00 19.00           C  
ATOM   1592  O   THR A 248       8.636  21.879   2.304  1.00 19.00           O  
ATOM   1593  CB  THR A 248      11.220  22.012   0.323  1.00 21.02           C  
ATOM   1594  OG1 THR A 248      11.601  21.676   1.666  1.00 21.02           O  
ATOM   1595  CG2 THR A 248      12.237  23.066  -0.109  1.00 21.02           C  
ATOM   1596  N   SER A 249       8.329  20.449   0.568  1.00 17.82           N  
ATOM   1597  CA  SER A 249       7.448  19.594   1.326  1.00 17.82           C  
ATOM   1598  C   SER A 249       7.624  18.133   1.031  1.00 17.82           C  
ATOM   1599  O   SER A 249       7.919  17.421   2.006  1.00 17.82           O  
ATOM   1600  CB  SER A 249       5.960  19.967   1.091  1.00 16.94           C  
ATOM   1601  OG  SER A 249       5.712  19.906  -0.301  1.00 16.94           O  
ATOM   1602  N   TYR A 250       7.486  17.606  -0.146  1.00 16.75           N  
ATOM   1603  CA  TYR A 250       7.599  16.172  -0.393  1.00 16.75           C  
ATOM   1604  C   TYR A 250       8.903  15.539  -0.023  1.00 16.75           C  
ATOM   1605  O   TYR A 250       8.886  14.417   0.578  1.00 16.75           O  
ATOM   1606  CB  TYR A 250       7.287  15.876  -1.901  1.00 15.23           C  
ATOM   1607  CG  TYR A 250       6.043  16.639  -2.323  1.00 15.23           C  
ATOM   1608  CD1 TYR A 250       4.843  16.426  -1.646  1.00 15.23           C  
ATOM   1609  CD2 TYR A 250       6.057  17.578  -3.349  1.00 15.23           C  
ATOM   1610  CE1 TYR A 250       3.709  17.108  -1.958  1.00 15.23           C  
ATOM   1611  CE2 TYR A 250       4.920  18.270  -3.673  1.00 15.23           C  
ATOM   1612  CZ  TYR A 250       3.743  18.041  -2.983  1.00 15.23           C  
ATOM   1613  OH  TYR A 250       2.597  18.747  -3.291  1.00 15.23           O  
ATOM   1614  N   GLY A 251      10.059  16.125  -0.276  1.00 15.72           N  
ATOM   1615  CA  GLY A 251      11.342  15.624   0.074  1.00 15.72           C  
ATOM   1616  C   GLY A 251      11.479  15.329   1.568  1.00 15.72           C  
ATOM   1617  O   GLY A 251      11.802  14.206   1.946  1.00 15.72           O  
ATOM   1618  N   VAL A 252      11.285  16.340   2.409  1.00 15.65           N  
ATOM   1619  CA  VAL A 252      11.459  16.192   3.840  1.00 15.65           C  
ATOM   1620  C   VAL A 252      10.312  15.425   4.480  1.00 15.65           C  
ATOM   1621  O   VAL A 252      10.563  14.671   5.471  1.00 15.65           O  
ATOM   1622  CB  VAL A 252      11.666  17.563   4.508  1.00 15.11           C  
ATOM   1623  CG1 VAL A 252      10.433  18.442   4.475  1.00 15.11           C  
ATOM   1624  CG2 VAL A 252      12.065  17.369   5.970  1.00 15.11           C  
ATOM   1625  N   ALA A 253       9.107  15.512   3.985  1.00 15.13           N  
ATOM   1626  CA  ALA A 253       7.962  14.796   4.538  1.00 15.13           C  
ATOM   1627  C   ALA A 253       8.203  13.309   4.417  1.00 15.13           C  
ATOM   1628  O   ALA A 253       7.933  12.565   5.362  1.00 15.13           O  
ATOM   1629  CB  ALA A 253       6.653  15.035   3.795  1.00 13.20           C  
ATOM   1630  N   THR A 254       8.703  12.871   3.288  1.00 14.23           N  
ATOM   1631  CA  THR A 254       8.972  11.465   3.029  1.00 14.23           C  
ATOM   1632  C   THR A 254      10.125  10.987   3.889  1.00 14.23           C  
ATOM   1633  O   THR A 254      10.107   9.808   4.299  1.00 14.23           O  
ATOM   1634  CB  THR A 254       9.284  11.246   1.542  1.00 13.81           C  
ATOM   1635  OG1 THR A 254       8.104  11.736   0.782  1.00 13.81           O  
ATOM   1636  CG2 THR A 254       9.528   9.832   1.173  1.00 13.81           C  
ATOM   1637  N   SER A 255      11.104  11.808   4.227  1.00 14.92           N  
ATOM   1638  CA  SER A 255      12.252  11.450   5.057  1.00 14.92           C  
ATOM   1639  C   SER A 255      11.739  11.179   6.472  1.00 14.92           C  
ATOM   1640  O   SER A 255      12.113  10.189   7.101  1.00 14.92           O  
ATOM   1641  CB  SER A 255      13.293  12.586   4.907  1.00 14.68           C  
ATOM   1642  OG ASER A 255      13.652  12.532   3.544  0.50 14.68           O  
ATOM   1643  OG BSER A 255      12.854  13.596   5.836  0.50 14.68           O  
ATOM   1644  N   ALA A 256      10.802  11.983   7.013  1.00 14.99           N  
ATOM   1645  CA  ALA A 256      10.173  11.859   8.303  1.00 14.99           C  
ATOM   1646  C   ALA A 256       9.314  10.593   8.345  1.00 14.99           C  
ATOM   1647  O   ALA A 256       9.343   9.856   9.337  1.00 14.99           O  
ATOM   1648  CB  ALA A 256       9.309  13.071   8.598  1.00 13.91           C  
ATOM   1649  N   ILE A 257       8.578  10.280   7.312  1.00 14.89           N  
ATOM   1650  CA  ILE A 257       7.723   9.108   7.244  1.00 14.89           C  
ATOM   1651  C   ILE A 257       8.590   7.870   7.267  1.00 14.89           C  
ATOM   1652  O   ILE A 257       8.225   6.908   7.941  1.00 14.89           O  
ATOM   1653  CB  ILE A 257       6.842   9.102   6.012  1.00 11.96           C  
ATOM   1654  CG1 ILE A 257       5.750  10.178   6.215  1.00 11.96           C  
ATOM   1655  CG2 ILE A 257       6.166   7.784   5.737  1.00 11.96           C  
ATOM   1656  CD1 ILE A 257       5.081  10.501   4.868  1.00 11.96           C  
ATOM   1657  N   ARG A 258       9.723   7.867   6.579  1.00 16.01           N  
ATOM   1658  CA  ARG A 258      10.601   6.720   6.579  1.00 16.01           C  
ATOM   1659  C   ARG A 258      11.123   6.435   7.993  1.00 16.01           C  
ATOM   1660  O   ARG A 258      11.196   5.263   8.389  1.00 16.01           O  
ATOM   1661  CB  ARG A 258      11.806   6.950   5.679  1.00 17.60           C  
ATOM   1662  CG  ARG A 258      12.435   5.628   5.291  1.00 17.60           C  
ATOM   1663  CD  ARG A 258      13.730   5.822   4.562  1.00 17.60           C  
ATOM   1664  NE  ARG A 258      14.399   4.550   4.350  1.00 17.60           N  
ATOM   1665  CZ  ARG A 258      15.538   4.418   3.660  1.00 17.60           C  
ATOM   1666  NH1 ARG A 258      16.099   5.448   3.023  1.00 17.60           N  
ATOM   1667  NH2 ARG A 258      16.085   3.197   3.582  1.00 17.60           N  
ATOM   1668  N   ILE A 259      11.527   7.464   8.731  1.00 15.17           N  
ATOM   1669  CA  ILE A 259      11.990   7.318  10.084  1.00 15.17           C  
ATOM   1670  C   ILE A 259      10.811   6.911  10.908  1.00 15.17           C  
ATOM   1671  O   ILE A 259      10.989   5.899  11.673  1.00 15.17           O  
ATOM   1672  CB  ILE A 259      12.525   8.640  10.654  1.00 12.93           C  
ATOM   1673  CG1 ILE A 259      13.791   9.047   9.895  1.00 12.93           C  
ATOM   1674  CG2 ILE A 259      12.860   8.511  12.140  1.00 12.93           C  
ATOM   1675  CD1 ILE A 259      14.197  10.506  10.142  1.00 12.93           C  
ATOM   1676  N   ALA A 260       9.651   7.500  10.884  1.00 14.48           N  
ATOM   1677  CA  ALA A 260       8.504   7.095  11.671  1.00 14.48           C  
ATOM   1678  C   ALA A 260       8.146   5.679  11.404  1.00 14.48           C  
ATOM   1679  O   ALA A 260       7.833   4.995  12.402  1.00 14.48           O  
ATOM   1680  CB  ALA A 260       7.303   7.964  11.340  1.00 13.78           C  
ATOM   1681  N   LYS A 261       8.165   5.074  10.274  1.00 12.40           N  
ATOM   1682  CA  LYS A 261       7.873   3.674  10.048  1.00 12.40           C  
ATOM   1683  C   LYS A 261       8.942   2.760  10.613  1.00 12.40           C  
ATOM   1684  O   LYS A 261       8.596   1.652  10.985  1.00 12.40           O  
ATOM   1685  CB  LYS A 261       7.794   3.425   8.529  1.00 10.93           C  
ATOM   1686  CG  LYS A 261       6.545   4.000   7.905  1.00 10.93           C  
ATOM   1687  CD  LYS A 261       6.520   3.465   6.477  1.00 10.93           C  
ATOM   1688  CE  LYS A 261       5.448   4.207   5.696  1.00 10.93           C  
ATOM   1689  NZ  LYS A 261       5.261   3.471   4.418  1.00 10.93           N  
ATOM   1690  N   ALA A 262      10.215   3.178  10.643  1.00 13.14           N  
ATOM   1691  CA  ALA A 262      11.304   2.377  11.180  1.00 13.14           C  
ATOM   1692  C   ALA A 262      11.151   2.277  12.676  1.00 13.14           C  
ATOM   1693  O   ALA A 262      11.463   1.239  13.256  1.00 13.14           O  
ATOM   1694  CB  ALA A 262      12.672   2.974  10.860  1.00 11.39           C  
ATOM   1695  N   VAL A 263      10.685   3.291  13.356  1.00 13.94           N  
ATOM   1696  CA  VAL A 263      10.455   3.317  14.767  1.00 13.94           C  
ATOM   1697  C   VAL A 263       9.315   2.388  15.126  1.00 13.94           C  
ATOM   1698  O   VAL A 263       9.551   1.399  15.856  1.00 13.94           O  
ATOM   1699  CB  VAL A 263      10.111   4.738  15.244  1.00 11.63           C  
ATOM   1700  CG1 VAL A 263       9.647   4.756  16.676  1.00 11.63           C  
ATOM   1701  CG2 VAL A 263      11.338   5.626  15.086  1.00 11.63           C  
ATOM   1702  N   MET A 264       8.141   2.584  14.594  1.00 16.16           N  
ATOM   1703  CA  MET A 264       6.986   1.750  14.907  1.00 16.16           C  
ATOM   1704  C   MET A 264       7.201   0.287  14.638  1.00 16.16           C  
ATOM   1705  O   MET A 264       6.717  -0.597  15.401  1.00 16.16           O  
ATOM   1706  CB  MET A 264       5.762   2.233  14.086  1.00 15.35           C  
ATOM   1707  CG  MET A 264       5.426   3.672  14.449  1.00 15.35           C  
ATOM   1708  SD  MET A 264       3.868   4.183  13.722  1.00 15.35           S  
ATOM   1709  CE  MET A 264       4.257   4.158  11.957  1.00 15.35           C  
ATOM   1710  N   ALA A 265       7.913  -0.085  13.607  1.00 14.99           N  
ATOM   1711  CA  ALA A 265       8.153  -1.464  13.225  1.00 14.99           C  
ATOM   1712  C   ALA A 265       9.363  -2.022  13.918  1.00 14.99           C  
ATOM   1713  O   ALA A 265       9.703  -3.176  13.686  1.00 14.99           O  
ATOM   1714  CB  ALA A 265       8.368  -1.545  11.700  1.00 13.80           C  
ATOM   1715  N   ASP A 266      10.078  -1.201  14.666  1.00 17.04           N  
ATOM   1716  CA  ASP A 266      11.301  -1.622  15.346  1.00 17.04           C  
ATOM   1717  C   ASP A 266      12.228  -2.307  14.362  1.00 17.04           C  
ATOM   1718  O   ASP A 266      12.784  -3.365  14.653  1.00 17.04           O  
ATOM   1719  CB  ASP A 266      10.910  -2.570  16.469  1.00 19.40           C  
ATOM   1720  CG  ASP A 266      12.003  -2.759  17.458  1.00 19.40           C  
ATOM   1721  OD1 ASP A 266      12.849  -1.864  17.655  1.00 19.40           O  
ATOM   1722  OD2 ASP A 266      12.058  -3.866  18.095  1.00 19.40           O  
ATOM   1723  N   ALA A 267      12.455  -1.666  13.178  1.00 16.01           N  
ATOM   1724  CA  ALA A 267      13.248  -2.258  12.130  1.00 16.01           C  
ATOM   1725  C   ALA A 267      14.712  -2.414  12.387  1.00 16.01           C  
ATOM   1726  O   ALA A 267      15.332  -3.288  11.737  1.00 16.01           O  
ATOM   1727  CB  ALA A 267      13.088  -1.417  10.819  1.00 13.59           C  
ATOM   1728  N   HIS A 268      15.328  -1.565  13.205  1.00 18.90           N  
ATOM   1729  CA  HIS A 268      16.781  -1.599  13.408  1.00 18.90           C  
ATOM   1730  C   HIS A 268      17.440  -1.246  12.073  1.00 18.90           C  
ATOM   1731  O   HIS A 268      18.426  -1.871  11.642  1.00 18.90           O  
ATOM   1732  CB  HIS A 268      17.278  -2.954  13.824  1.00 20.31           C  
ATOM   1733  CG  HIS A 268      16.881  -3.301  15.231  1.00 20.31           C  
ATOM   1734  ND1 HIS A 268      17.769  -3.757  16.142  1.00 20.31           N  
ATOM   1735  CD2 HIS A 268      15.670  -3.202  15.837  1.00 20.31           C  
ATOM   1736  CE1 HIS A 268      17.119  -3.950  17.276  1.00 20.31           C  
ATOM   1737  NE2 HIS A 268      15.847  -3.624  17.104  1.00 20.31           N  
ATOM   1738  N   ALA A 269      16.892  -0.202  11.423  1.00 18.75           N  
ATOM   1739  CA  ALA A 269      17.322   0.264  10.127  1.00 18.75           C  
ATOM   1740  C   ALA A 269      18.382   1.319  10.277  1.00 18.75           C  
ATOM   1741  O   ALA A 269      18.331   2.173  11.144  1.00 18.75           O  
ATOM   1742  CB  ALA A 269      16.137   0.868   9.398  1.00 18.54           C  
ATOM   1743  N   GLU A 270      19.385   1.256   9.429  1.00 18.75           N  
ATOM   1744  CA  GLU A 270      20.441   2.282   9.446  1.00 18.75           C  
ATOM   1745  C   GLU A 270      19.955   3.462   8.636  1.00 18.75           C  
ATOM   1746  O   GLU A 270      19.594   3.331   7.446  1.00 18.75           O  
ATOM   1747  CB  GLU A 270      21.693   1.701   8.815  1.00 21.58           C  
ATOM   1748  CG  GLU A 270      22.879   2.659   8.922  1.00 21.58           C  
ATOM   1749  CD  GLU A 270      23.941   2.234   7.944  1.00 21.58           C  
ATOM   1750  OE1 GLU A 270      23.579   1.867   6.803  1.00 21.58           O  
ATOM   1751  OE2 GLU A 270      25.131   2.213   8.232  1.00 21.58           O  
ATOM   1752  N   LEU A 271      19.887   4.636   9.217  1.00 17.49           N  
ATOM   1753  CA  LEU A 271      19.440   5.863   8.598  1.00 17.49           C  
ATOM   1754  C   LEU A 271      20.329   6.992   9.034  1.00 17.49           C  
ATOM   1755  O   LEU A 271      20.774   7.026  10.188  1.00 17.49           O  
ATOM   1756  CB  LEU A 271      18.015   6.239   9.049  1.00 13.99           C  
ATOM   1757  CG  LEU A 271      16.920   5.231   8.653  1.00 13.99           C  
ATOM   1758  CD1 LEU A 271      15.625   5.521   9.332  1.00 13.99           C  
ATOM   1759  CD2 LEU A 271      16.786   5.284   7.147  1.00 13.99           C  
ATOM   1760  N   VAL A 272      20.578   7.945   8.106  1.00 17.17           N  
ATOM   1761  CA  VAL A 272      21.410   9.086   8.511  1.00 17.17           C  
ATOM   1762  C   VAL A 272      20.422  10.049   9.102  1.00 17.17           C  
ATOM   1763  O   VAL A 272      19.377  10.349   8.552  1.00 17.17           O  
ATOM   1764  CB  VAL A 272      22.245   9.587   7.323  1.00 15.97           C  
ATOM   1765  CG1 VAL A 272      21.326  10.052   6.238  1.00 15.97           C  
ATOM   1766  CG2 VAL A 272      23.174  10.699   7.752  1.00 15.97           C  
ATOM   1767  N   VAL A 273      20.526  10.412  10.379  1.00 16.93           N  
ATOM   1768  CA  VAL A 273      19.603  11.287  11.059  1.00 16.93           C  
ATOM   1769  C   VAL A 273      20.438  12.127  12.014  1.00 16.93           C  
ATOM   1770  O   VAL A 273      21.613  11.789  12.234  1.00 16.93           O  
ATOM   1771  CB  VAL A 273      18.534  10.555  11.886  1.00 16.07           C  
ATOM   1772  CG1 VAL A 273      17.574   9.715  11.037  1.00 16.07           C  
ATOM   1773  CG2 VAL A 273      19.162   9.588  12.924  1.00 16.07           C  
ATOM   1774  N   SER A 274      19.830  13.165  12.540  1.00 20.11           N  
ATOM   1775  CA  SER A 274      20.540  14.042  13.484  1.00 20.11           C  
ATOM   1776  C   SER A 274      20.416  13.358  14.842  1.00 20.11           C  
ATOM   1777  O   SER A 274      19.297  13.180  15.363  1.00 20.11           O  
ATOM   1778  CB  SER A 274      19.971  15.448  13.448  1.00 18.74           C  
ATOM   1779  OG  SER A 274      20.624  16.289  14.388  1.00 18.74           O  
ATOM   1780  N   ASN A 275      21.537  12.836  15.360  1.00 23.03           N  
ATOM   1781  CA  ASN A 275      21.548  12.135  16.631  1.00 23.03           C  
ATOM   1782  C   ASN A 275      22.746  12.555  17.454  1.00 23.03           C  
ATOM   1783  O   ASN A 275      23.750  13.015  16.932  1.00 23.03           O  
ATOM   1784  CB  ASN A 275      21.578  10.625  16.422  1.00 21.47           C  
ATOM   1785  CG  ASN A 275      22.747  10.089  15.671  1.00 21.47           C  
ATOM   1786  OD1 ASN A 275      23.624   9.386  16.187  1.00 21.47           O  
ATOM   1787  ND2 ASN A 275      22.806  10.337  14.355  1.00 21.47           N  
ATOM   1788  N   ARG A 276      22.625  12.404  18.770  1.00 27.50           N  
ATOM   1789  CA  ARG A 276      23.745  12.805  19.608  1.00 27.50           C  
ATOM   1790  C   ARG A 276      24.719  11.663  19.881  1.00 27.50           C  
ATOM   1791  O   ARG A 276      24.446  10.787  20.704  1.00 27.50           O  
ATOM   1792  CB  ARG A 276      23.265  13.351  20.967  1.00 33.20           C  
ATOM   1793  CG  ARG A 276      24.408  14.177  21.576  1.00 33.20           C  
ATOM   1794  CD  ARG A 276      23.903  14.896  22.826  1.00 33.20           C  
ATOM   1795  NE  ARG A 276      23.750  13.888  23.847  1.00 33.20           N  
ATOM   1796  CZ  ARG A 276      23.237  13.941  25.051  1.00 33.20           C  
ATOM   1797  NH1 ARG A 276      22.698  15.036  25.578  1.00 33.20           N  
ATOM   1798  NH2 ARG A 276      23.245  12.795  25.785  1.00 33.20           N  
ATOM   1799  N   ARG A 277      25.835  11.708  19.182  1.00 30.65           N  
ATOM   1800  CA  ARG A 277      26.852  10.675  19.368  1.00 30.65           C  
ATOM   1801  C   ARG A 277      27.692  10.997  20.584  1.00 30.65           C  
ATOM   1802  O   ARG A 277      27.944  12.177  20.903  1.00 30.65           O  
ATOM   1803  CB  ARG A 277      27.744  10.630  18.141  1.00 27.78           C  
ATOM   1804  CG  ARG A 277      27.063  10.106  16.890  1.00 27.78           C  
ATOM   1805  CD  ARG A 277      28.027  10.255  15.740  1.00 27.78           C  
ATOM   1806  NE  ARG A 277      29.253   9.536  15.964  1.00 27.78           N  
ATOM   1807  CZ  ARG A 277      29.494   8.260  15.705  1.00 27.78           C  
ATOM   1808  NH1 ARG A 277      28.608   7.410  15.225  1.00 27.78           N  
ATOM   1809  NH2 ARG A 277      30.724   7.781  15.939  1.00 27.78           N  
ATOM   1810  N   ASP A 278      28.158   9.993  21.292  1.00 36.73           N  
ATOM   1811  CA  ASP A 278      28.970  10.261  22.493  1.00 36.73           C  
ATOM   1812  C   ASP A 278      30.250  11.003  22.163  1.00 36.73           C  
ATOM   1813  O   ASP A 278      30.617  12.009  22.779  1.00 36.73           O  
ATOM   1814  CB  ASP A 278      29.302   8.934  23.152  1.00 42.32           C  
ATOM   1815  CG  ASP A 278      28.090   8.235  23.753  1.00 42.32           C  
ATOM   1816  OD1 ASP A 278      27.322   8.860  24.529  1.00 42.32           O  
ATOM   1817  OD2 ASP A 278      27.904   7.016  23.456  1.00 42.32           O  
ATOM   1818  N   ASP A 279      30.930  10.566  21.112  1.00 37.60           N  
ATOM   1819  CA  ASP A 279      32.176  11.192  20.678  1.00 37.60           C  
ATOM   1820  C   ASP A 279      32.017  12.623  20.192  1.00 37.60           C  
ATOM   1821  O   ASP A 279      33.011  13.367  20.188  1.00 37.60           O  
ATOM   1822  CB  ASP A 279      32.804  10.364  19.553  1.00 42.02           C  
ATOM   1823  CG  ASP A 279      32.020  10.255  18.276  1.00 42.02           C  
ATOM   1824  OD1 ASP A 279      30.763  10.337  18.340  1.00 42.02           O  
ATOM   1825  OD2 ASP A 279      32.618  10.078  17.172  1.00 42.02           O  
ATOM   1826  N   MET A 280      30.847  13.016  19.735  1.00 32.23           N  
ATOM   1827  CA  MET A 280      30.562  14.348  19.210  1.00 32.23           C  
ATOM   1828  C   MET A 280      30.081  15.261  20.311  1.00 32.23           C  
ATOM   1829  O   MET A 280      30.415  16.449  20.357  1.00 32.23           O  
ATOM   1830  CB  MET A 280      29.491  14.218  18.106  1.00 31.45           C  
ATOM   1831  CG  MET A 280      30.060  13.478  16.871  1.00 31.45           C  
ATOM   1832  SD  MET A 280      31.295  14.576  16.113  1.00 31.45           S  
ATOM   1833  CE  MET A 280      32.583  13.448  15.672  1.00 31.45           C  
ATOM   1834  N   GLY A 281      29.253  14.740  21.240  1.00 29.10           N  
ATOM   1835  CA  GLY A 281      28.726  15.533  22.338  1.00 29.10           C  
ATOM   1836  C   GLY A 281      27.707  16.591  21.972  1.00 29.10           C  
ATOM   1837  O   GLY A 281      27.283  17.409  22.814  1.00 29.10           O  
ATOM   1838  N   MET A 282      27.217  16.608  20.760  1.00 26.37           N  
ATOM   1839  CA  MET A 282      26.247  17.528  20.232  1.00 26.37           C  
ATOM   1840  C   MET A 282      25.547  16.817  19.085  1.00 26.37           C  
ATOM   1841  O   MET A 282      26.133  15.901  18.472  1.00 26.37           O  
ATOM   1842  CB  MET A 282      26.942  18.780  19.682  1.00 28.38           C  
ATOM   1843  CG  MET A 282      25.985  19.856  19.158  1.00 28.38           C  
ATOM   1844  SD  MET A 282      24.711  20.183  20.427  1.00 28.38           S  
ATOM   1845  CE  MET A 282      23.353  20.566  19.378  1.00 28.38           C  
ATOM   1846  N   TYR A 283      24.328  17.211  18.838  1.00 22.98           N  
ATOM   1847  CA  TYR A 283      23.551  16.630  17.747  1.00 22.98           C  
ATOM   1848  C   TYR A 283      24.136  17.018  16.406  1.00 22.98           C  
ATOM   1849  O   TYR A 283      24.522  18.172  16.242  1.00 22.98           O  
ATOM   1850  CB  TYR A 283      22.112  17.134  17.830  1.00 19.05           C  
ATOM   1851  CG  TYR A 283      21.223  16.361  18.779  1.00 19.05           C  
ATOM   1852  CD1 TYR A 283      21.120  16.728  20.106  1.00 19.05           C  
ATOM   1853  CD2 TYR A 283      20.483  15.285  18.334  1.00 19.05           C  
ATOM   1854  CE1 TYR A 283      20.288  16.031  21.008  1.00 19.05           C  
ATOM   1855  CE2 TYR A 283      19.658  14.572  19.213  1.00 19.05           C  
ATOM   1856  CZ  TYR A 283      19.569  14.957  20.544  1.00 19.05           C  
ATOM   1857  OH  TYR A 283      18.758  14.256  21.403  1.00 19.05           O  
ATOM   1858  N   LEU A 284      24.228  16.112  15.464  1.00 23.55           N  
ATOM   1859  CA  LEU A 284      24.707  16.370  14.107  1.00 23.55           C  
ATOM   1860  C   LEU A 284      24.349  15.058  13.359  1.00 23.55           C  
ATOM   1861  O   LEU A 284      24.128  14.062  14.031  1.00 23.55           O  
ATOM   1862  CB  LEU A 284      26.118  16.781  13.932  1.00 26.75           C  
ATOM   1863  CG  LEU A 284      27.323  15.994  14.390  1.00 26.75           C  
ATOM   1864  CD1 LEU A 284      27.448  14.637  13.747  1.00 26.75           C  
ATOM   1865  CD2 LEU A 284      28.583  16.793  14.010  1.00 26.75           C  
ATOM   1866  N   SER A 285      24.230  15.126  12.058  1.00 22.40           N  
ATOM   1867  CA  SER A 285      23.871  13.956  11.288  1.00 22.40           C  
ATOM   1868  C   SER A 285      25.038  13.023  10.992  1.00 22.40           C  
ATOM   1869  O   SER A 285      26.135  13.391  10.571  1.00 22.40           O  
ATOM   1870  CB  SER A 285      23.247  14.343   9.939  1.00 21.67           C  
ATOM   1871  OG  SER A 285      21.985  14.921  10.095  1.00 21.67           O  
ATOM   1872  N   TYR A 286      24.744  11.751  11.234  1.00 20.03           N  
ATOM   1873  CA  TYR A 286      25.664  10.639  11.073  1.00 20.03           C  
ATOM   1874  C   TYR A 286      24.770   9.417  11.143  1.00 20.03           C  
ATOM   1875  O   TYR A 286      23.855   9.385  11.982  1.00 20.03           O  
ATOM   1876  CB  TYR A 286      26.671  10.687  12.218  1.00 23.75           C  
ATOM   1877  CG  TYR A 286      27.952   9.910  12.042  1.00 23.75           C  
ATOM   1878  CD1 TYR A 286      28.005   8.523  12.126  1.00 23.75           C  
ATOM   1879  CD2 TYR A 286      29.148  10.573  11.794  1.00 23.75           C  
ATOM   1880  CE1 TYR A 286      29.199   7.832  11.953  1.00 23.75           C  
ATOM   1881  CE2 TYR A 286      30.355   9.906  11.599  1.00 23.75           C  
ATOM   1882  CZ  TYR A 286      30.361   8.522  11.690  1.00 23.75           C  
ATOM   1883  OH  TYR A 286      31.574   7.882  11.492  1.00 23.75           O  
ATOM   1884  N   PRO A 287      24.983   8.453  10.273  1.00 18.02           N  
ATOM   1885  CA  PRO A 287      24.167   7.243  10.282  1.00 18.02           C  
ATOM   1886  C   PRO A 287      24.061   6.576  11.626  1.00 18.02           C  
ATOM   1887  O   PRO A 287      25.051   6.499  12.395  1.00 18.02           O  
ATOM   1888  CB  PRO A 287      24.834   6.323   9.229  1.00 17.13           C  
ATOM   1889  CG  PRO A 287      26.058   7.033   8.753  1.00 17.13           C  
ATOM   1890  CD  PRO A 287      26.010   8.458   9.251  1.00 17.13           C  
ATOM   1891  N   ALA A 288      22.912   6.043  12.003  1.00 16.45           N  
ATOM   1892  CA  ALA A 288      22.628   5.380  13.250  1.00 16.45           C  
ATOM   1893  C   ALA A 288      21.614   4.285  13.013  1.00 16.45           C  
ATOM   1894  O   ALA A 288      21.098   4.148  11.882  1.00 16.45           O  
ATOM   1895  CB  ALA A 288      22.037   6.343  14.276  1.00 14.98           C  
ATOM   1896  N   ILE A 289      21.403   3.440  14.035  1.00 16.21           N  
ATOM   1897  CA  ILE A 289      20.453   2.328  13.934  1.00 16.21           C  
ATOM   1898  C   ILE A 289      19.204   2.702  14.686  1.00 16.21           C  
ATOM   1899  O   ILE A 289      19.250   3.066  15.849  1.00 16.21           O  
ATOM   1900  CB  ILE A 289      21.095   1.038  14.464  1.00 16.44           C  
ATOM   1901  CG1 ILE A 289      22.442   0.839  13.740  1.00 16.44           C  
ATOM   1902  CG2 ILE A 289      20.184  -0.138  14.254  1.00 16.44           C  
ATOM   1903  CD1 ILE A 289      22.456   0.619  12.268  1.00 16.44           C  
ATOM   1904  N   ILE A 290      18.074   2.716  13.972  1.00 13.66           N  
ATOM   1905  CA  ILE A 290      16.789   3.189  14.481  1.00 13.66           C  
ATOM   1906  C   ILE A 290      15.790   2.078  14.697  1.00 13.66           C  
ATOM   1907  O   ILE A 290      15.610   1.198  13.849  1.00 13.66           O  
ATOM   1908  CB  ILE A 290      16.149   4.228  13.487  1.00 12.41           C  
ATOM   1909  CG1 ILE A 290      17.157   5.348  13.175  1.00 12.41           C  
ATOM   1910  CG2 ILE A 290      14.887   4.852  14.024  1.00 12.41           C  
ATOM   1911  CD1 ILE A 290      17.692   6.006  14.446  1.00 12.41           C  
ATOM   1912  N   GLY A 291      15.138   2.119  15.865  1.00 12.44           N  
ATOM   1913  CA  GLY A 291      14.139   1.071  16.170  1.00 12.44           C  
ATOM   1914  C   GLY A 291      13.090   1.690  17.041  1.00 12.44           C  
ATOM   1915  O   GLY A 291      13.111   2.915  17.263  1.00 12.44           O  
ATOM   1916  N   ARG A 292      12.219   0.901  17.655  1.00 15.07           N  
ATOM   1917  CA  ARG A 292      11.141   1.456  18.504  1.00 15.07           C  
ATOM   1918  C   ARG A 292      11.589   2.318  19.638  1.00 15.07           C  
ATOM   1919  O   ARG A 292      10.759   3.204  20.045  1.00 15.07           O  
ATOM   1920  CB  ARG A 292      10.271   0.335  19.013  1.00 14.56           C  
ATOM   1921  CG  ARG A 292       8.843   0.749  19.363  1.00 14.56           C  
ATOM   1922  CD  ARG A 292       7.982  -0.530  19.513  1.00 14.56           C  
ATOM   1923  NE  ARG A 292       7.691  -1.112  18.231  1.00 14.56           N  
ATOM   1924  CZ  ARG A 292       7.359  -2.331  17.908  1.00 14.56           C  
ATOM   1925  NH1 ARG A 292       7.369  -3.231  18.885  1.00 14.56           N  
ATOM   1926  NH2 ARG A 292       7.086  -2.746  16.687  1.00 14.56           N  
ATOM   1927  N   ASP A 293      12.789   2.226  20.159  1.00 19.74           N  
ATOM   1928  CA  ASP A 293      13.237   3.101  21.248  1.00 19.74           C  
ATOM   1929  C   ASP A 293      14.151   4.219  20.782  1.00 19.74           C  
ATOM   1930  O   ASP A 293      14.771   4.841  21.642  1.00 19.74           O  
ATOM   1931  CB  ASP A 293      14.005   2.349  22.333  1.00 29.01           C  
ATOM   1932  CG  ASP A 293      13.048   1.470  23.111  1.00 29.01           C  
ATOM   1933  OD1 ASP A 293      12.036   1.975  23.662  1.00 29.01           O  
ATOM   1934  OD2 ASP A 293      13.308   0.235  23.121  1.00 29.01           O  
ATOM   1935  N   GLY A 294      14.161   4.442  19.469  1.00 18.24           N  
ATOM   1936  CA  GLY A 294      14.977   5.510  18.917  1.00 18.24           C  
ATOM   1937  C   GLY A 294      16.323   4.971  18.470  1.00 18.24           C  
ATOM   1938  O   GLY A 294      16.378   3.928  17.815  1.00 18.24           O  
ATOM   1939  N   VAL A 295      17.373   5.704  18.797  1.00 20.07           N  
ATOM   1940  CA  VAL A 295      18.715   5.319  18.387  1.00 20.07           C  
ATOM   1941  C   VAL A 295      19.165   4.130  19.213  1.00 20.07           C  
ATOM   1942  O   VAL A 295      19.362   4.238  20.432  1.00 20.07           O  
ATOM   1943  CB  VAL A 295      19.701   6.480  18.542  1.00 18.43           C  
ATOM   1944  CG1 VAL A 295      21.016   6.148  17.903  1.00 18.43           C  
ATOM   1945  CG2 VAL A 295      19.157   7.749  17.860  1.00 18.43           C  
ATOM   1946  N   LEU A 296      19.286   2.971  18.564  1.00 23.02           N  
ATOM   1947  CA  LEU A 296      19.701   1.757  19.253  1.00 23.02           C  
ATOM   1948  C   LEU A 296      21.199   1.556  19.167  1.00 23.02           C  
ATOM   1949  O   LEU A 296      21.754   0.862  20.026  1.00 23.02           O  
ATOM   1950  CB  LEU A 296      19.067   0.488  18.673  1.00 19.35           C  
ATOM   1951  CG  LEU A 296      17.565   0.651  18.396  1.00 19.35           C  
ATOM   1952  CD1 LEU A 296      17.013  -0.608  17.742  1.00 19.35           C  
ATOM   1953  CD2 LEU A 296      16.803   0.975  19.654  1.00 19.35           C  
ATOM   1954  N   ALA A 297      21.834   2.147  18.135  1.00 26.33           N  
ATOM   1955  CA  ALA A 297      23.288   1.971  18.025  1.00 26.33           C  
ATOM   1956  C   ALA A 297      23.891   2.988  17.100  1.00 26.33           C  
ATOM   1957  O   ALA A 297      23.171   3.462  16.200  1.00 26.33           O  
ATOM   1958  CB  ALA A 297      23.587   0.576  17.490  1.00 24.71           C  
ATOM   1959  N   GLU A 298      25.161   3.303  17.257  1.00 29.22           N  
ATOM   1960  CA  GLU A 298      25.839   4.232  16.371  1.00 29.22           C  
ATOM   1961  C   GLU A 298      26.573   3.431  15.302  1.00 29.22           C  
ATOM   1962  O   GLU A 298      26.846   2.247  15.530  1.00 29.22           O  
ATOM   1963  CB  GLU A 298      26.845   5.072  17.142  1.00 32.71           C  
ATOM   1964  CG  GLU A 298      26.278   5.885  18.285  1.00 32.71           C  
ATOM   1965  CD  GLU A 298      27.346   6.545  19.135  1.00 32.71           C  
ATOM   1966  OE1 GLU A 298      28.581   6.322  18.896  1.00 32.71           O  
ATOM   1967  OE2 GLU A 298      26.953   7.306  20.065  1.00 32.71           O  
ATOM   1968  N   THR A 299      26.868   4.036  14.154  1.00 29.33           N  
ATOM   1969  CA  THR A 299      27.622   3.331  13.129  1.00 29.33           C  
ATOM   1970  C   THR A 299      29.027   3.981  13.143  1.00 29.33           C  
ATOM   1971  O   THR A 299      29.257   4.966  13.874  1.00 29.33           O  
ATOM   1972  CB  THR A 299      27.070   3.372  11.714  1.00 29.96           C  
ATOM   1973  OG1 THR A 299      27.166   4.695  11.189  1.00 29.96           O  
ATOM   1974  CG2 THR A 299      25.609   2.959  11.635  1.00 29.96           C  
ATOM   1975  N   THR A 300      29.932   3.384  12.384  1.00 30.83           N  
ATOM   1976  CA  THR A 300      31.293   3.883  12.292  1.00 30.83           C  
ATOM   1977  C   THR A 300      31.694   3.960  10.828  1.00 30.83           C  
ATOM   1978  O   THR A 300      31.637   2.983  10.085  1.00 30.83           O  
ATOM   1979  CB  THR A 300      32.284   2.968  13.023  1.00 31.98           C  
ATOM   1980  OG1 THR A 300      31.901   2.840  14.412  1.00 31.98           O  
ATOM   1981  CG2 THR A 300      33.692   3.527  12.997  1.00 31.98           C  
ATOM   1982  N   LEU A 301      32.057   5.162  10.432  1.00 33.78           N  
ATOM   1983  CA  LEU A 301      32.472   5.377   9.041  1.00 33.78           C  
ATOM   1984  C   LEU A 301      33.971   5.617   8.981  1.00 33.78           C  
ATOM   1985  O   LEU A 301      34.561   6.257   9.880  1.00 33.78           O  
ATOM   1986  CB  LEU A 301      31.712   6.569   8.455  1.00 30.56           C  
ATOM   1987  CG  LEU A 301      30.187   6.434   8.329  1.00 30.56           C  
ATOM   1988  CD1 LEU A 301      29.576   7.726   7.810  1.00 30.56           C  
ATOM   1989  CD2 LEU A 301      29.818   5.298   7.383  1.00 30.56           C  
ATOM   1990  N   ASP A 302      34.581   5.115   7.911  1.00 39.75           N  
ATOM   1991  CA  ASP A 302      36.036   5.393   7.747  1.00 39.75           C  
ATOM   1992  C   ASP A 302      36.106   6.584   6.786  1.00 39.75           C  
ATOM   1993  O   ASP A 302      36.182   6.500   5.560  1.00 39.75           O  
ATOM   1994  CB  ASP A 302      36.787   4.173   7.276  1.00 45.54           C  
ATOM   1995  CG  ASP A 302      36.955   3.117   8.365  1.00 45.54           C  
ATOM   1996  OD1 ASP A 302      37.090   3.476   9.578  1.00 45.54           O  
ATOM   1997  OD2 ASP A 302      36.940   1.886   8.002  1.00 45.54           O  
ATOM   1998  N   LEU A 303      36.004   7.764   7.415  1.00 38.49           N  
ATOM   1999  CA  LEU A 303      36.030   9.011   6.661  1.00 38.49           C  
ATOM   2000  C   LEU A 303      37.440   9.481   6.373  1.00 38.49           C  
ATOM   2001  O   LEU A 303      38.337   9.327   7.195  1.00 38.49           O  
ATOM   2002  CB  LEU A 303      35.312  10.120   7.434  1.00 34.86           C  
ATOM   2003  CG  LEU A 303      33.879   9.821   7.859  1.00 34.86           C  
ATOM   2004  CD1 LEU A 303      33.300  11.072   8.515  1.00 34.86           C  
ATOM   2005  CD2 LEU A 303      33.020   9.408   6.676  1.00 34.86           C  
ATOM   2006  N   THR A 304      37.626  10.123   5.207  1.00 39.03           N  
ATOM   2007  CA  THR A 304      39.011  10.632   5.004  1.00 39.03           C  
ATOM   2008  C   THR A 304      39.222  11.669   6.083  1.00 39.03           C  
ATOM   2009  O   THR A 304      38.292  12.079   6.802  1.00 39.03           O  
ATOM   2010  CB  THR A 304      39.159  11.176   3.605  1.00 38.32           C  
ATOM   2011  OG1 THR A 304      38.460  12.422   3.537  1.00 38.32           O  
ATOM   2012  CG2 THR A 304      38.556  10.230   2.582  1.00 38.32           C  
ATOM   2013  N   THR A 305      40.445  12.112   6.229  1.00 42.30           N  
ATOM   2014  CA  THR A 305      40.828  13.111   7.251  1.00 42.30           C  
ATOM   2015  C   THR A 305      40.124  14.412   6.948  1.00 42.30           C  
ATOM   2016  O   THR A 305      39.651  15.176   7.792  1.00 42.30           O  
ATOM   2017  CB  THR A 305      42.348  13.263   7.204  1.00 44.92           C  
ATOM   2018  OG1 THR A 305      42.742  13.045   5.828  1.00 44.92           O  
ATOM   2019  CG2 THR A 305      43.043  12.269   8.125  1.00 44.92           C  
ATOM   2020  N   ASP A 306      40.003  14.678   5.667  1.00 42.89           N  
ATOM   2021  CA  ASP A 306      39.285  15.789   5.087  1.00 42.89           C  
ATOM   2022  C   ASP A 306      37.831  15.799   5.553  1.00 42.89           C  
ATOM   2023  O   ASP A 306      37.288  16.801   6.001  1.00 42.89           O  
ATOM   2024  CB  ASP A 306      39.283  15.601   3.556  1.00 49.50           C  
ATOM   2025  CG  ASP A 306      40.722  15.577   3.042  1.00 49.50           C  
ATOM   2026  OD1 ASP A 306      41.180  16.742   2.756  1.00 49.50           O  
ATOM   2027  OD2 ASP A 306      41.348  14.489   2.912  1.00 49.50           O  
ATOM   2028  N   GLU A 307      37.206  14.604   5.446  1.00 38.99           N  
ATOM   2029  CA  GLU A 307      35.807  14.454   5.834  1.00 38.99           C  
ATOM   2030  C   GLU A 307      35.667  14.523   7.332  1.00 38.99           C  
ATOM   2031  O   GLU A 307      34.731  15.158   7.833  1.00 38.99           O  
ATOM   2032  CB  GLU A 307      35.270  13.132   5.295  1.00 36.91           C  
ATOM   2033  CG  GLU A 307      35.111  13.131   3.789  1.00 36.91           C  
ATOM   2034  CD  GLU A 307      34.889  11.767   3.178  1.00 36.91           C  
ATOM   2035  OE1 GLU A 307      35.097  10.718   3.844  1.00 36.91           O  
ATOM   2036  OE2 GLU A 307      34.513  11.698   1.969  1.00 36.91           O  
ATOM   2037  N   GLN A 308      36.601  13.961   8.105  1.00 40.28           N  
ATOM   2038  CA  GLN A 308      36.463  14.082   9.573  1.00 40.28           C  
ATOM   2039  C   GLN A 308      36.563  15.551   9.966  1.00 40.28           C  
ATOM   2040  O   GLN A 308      35.811  16.040  10.813  1.00 40.28           O  
ATOM   2041  CB  GLN A 308      37.495  13.299  10.316  1.00 45.46           C  
ATOM   2042  CG  GLN A 308      37.753  11.878   9.851  1.00 45.46           C  
ATOM   2043  CD  GLN A 308      39.004  11.278  10.473  1.00 45.46           C  
ATOM   2044  OE1 GLN A 308      39.661  11.949  11.303  1.00 45.46           O  
ATOM   2045  NE2 GLN A 308      39.373  10.055  10.066  1.00 45.46           N  
ATOM   2046  N   GLU A 309      37.503  16.253   9.327  1.00 39.24           N  
ATOM   2047  CA  GLU A 309      37.740  17.671   9.568  1.00 39.24           C  
ATOM   2048  C   GLU A 309      36.467  18.494   9.412  1.00 39.24           C  
ATOM   2049  O   GLU A 309      36.106  19.311  10.262  1.00 39.24           O  
ATOM   2050  N   LYS A 310      35.771  18.276   8.292  1.00 37.69           N  
ATOM   2051  CA  LYS A 310      34.513  18.961   8.016  1.00 37.69           C  
ATOM   2052  C   LYS A 310      33.450  18.589   9.048  1.00 37.69           C  
ATOM   2053  O   LYS A 310      32.718  19.485   9.527  1.00 37.69           O  
ATOM   2054  CB  LYS A 310      34.020  18.612   6.624  1.00 40.47           C  
ATOM   2055  CG  LYS A 310      35.022  18.952   5.525  1.00 40.47           C  
ATOM   2056  CD  LYS A 310      34.256  19.112   4.227  1.00 40.47           C  
ATOM   2057  CE  LYS A 310      35.092  18.825   2.996  1.00 40.47           C  
ATOM   2058  NZ  LYS A 310      34.174  18.475   1.838  1.00 40.47           N  
ATOM   2059  N   LEU A 311      33.409  17.302   9.418  1.00 35.00           N  
ATOM   2060  CA  LEU A 311      32.454  16.843  10.405  1.00 35.00           C  
ATOM   2061  C   LEU A 311      32.627  17.590  11.702  1.00 35.00           C  
ATOM   2062  O   LEU A 311      31.609  18.044  12.234  1.00 35.00           O  
ATOM   2063  CB  LEU A 311      32.578  15.350  10.650  1.00 32.81           C  
ATOM   2064  CG  LEU A 311      31.303  14.759  11.267  1.00 32.81           C  
ATOM   2065  CD1 LEU A 311      30.119  14.786  10.325  1.00 32.81           C  
ATOM   2066  CD2 LEU A 311      31.601  13.329  11.666  1.00 32.81           C  
ATOM   2067  N   LEU A 312      33.832  17.801  12.216  1.00 35.82           N  
ATOM   2068  CA  LEU A 312      33.934  18.547  13.493  1.00 35.82           C  
ATOM   2069  C   LEU A 312      33.640  20.018  13.310  1.00 35.82           C  
ATOM   2070  O   LEU A 312      33.215  20.696  14.257  1.00 35.82           O  
ATOM   2071  CB  LEU A 312      35.330  18.377  14.082  1.00 37.88           C  
ATOM   2072  CG  LEU A 312      35.659  16.896  14.372  1.00 37.88           C  
ATOM   2073  CD1 LEU A 312      37.170  16.729  14.376  1.00 37.88           C  
ATOM   2074  CD2 LEU A 312      35.032  16.467  15.675  1.00 37.88           C  
ATOM   2075  N   GLN A 313      33.801  20.547  12.089  1.00 35.99           N  
ATOM   2076  CA  GLN A 313      33.455  21.956  11.841  1.00 35.99           C  
ATOM   2077  C   GLN A 313      31.959  22.107  12.091  1.00 35.99           C  
ATOM   2078  O   GLN A 313      31.527  22.972  12.857  1.00 35.99           O  
ATOM   2079  CB  GLN A 313      33.813  22.404  10.430  1.00 36.03           C  
ATOM   2080  N   SER A 314      31.151  21.205  11.514  1.00 35.24           N  
ATOM   2081  CA  SER A 314      29.703  21.233  11.695  1.00 35.24           C  
ATOM   2082  C   SER A 314      29.345  21.135  13.176  1.00 35.24           C  
ATOM   2083  O   SER A 314      28.508  21.875  13.681  1.00 35.24           O  
ATOM   2084  CB  SER A 314      29.025  20.087  10.966  1.00 33.08           C  
ATOM   2085  OG  SER A 314      29.135  20.120   9.574  1.00 33.08           O  
ATOM   2086  N   ARG A 315      29.997  20.239  13.907  1.00 39.28           N  
ATOM   2087  CA  ARG A 315      29.794  20.030  15.337  1.00 39.28           C  
ATOM   2088  C   ARG A 315      29.987  21.321  16.124  1.00 39.28           C  
ATOM   2089  O   ARG A 315      29.208  21.721  16.984  1.00 39.28           O  
ATOM   2090  CB  ARG A 315      30.767  18.962  15.846  1.00 45.15           C  
ATOM   2091  CG  ARG A 315      30.376  18.351  17.169  1.00 45.15           C  
ATOM   2092  CD  ARG A 315      30.776  19.208  18.352  1.00 45.15           C  
ATOM   2093  NE  ARG A 315      32.187  19.569  18.333  1.00 45.15           N  
ATOM   2094  CZ  ARG A 315      33.178  18.684  18.449  1.00 45.15           C  
ATOM   2095  NH1 ARG A 315      32.885  17.380  18.622  1.00 45.15           N  
ATOM   2096  NH2 ARG A 315      34.447  19.046  18.413  1.00 45.15           N  
ATOM   2097  N   ASP A 316      31.082  22.008  15.788  1.00 42.04           N  
ATOM   2098  CA  ASP A 316      31.393  23.286  16.434  1.00 42.04           C  
ATOM   2099  C   ASP A 316      30.344  24.330  16.098  1.00 42.04           C  
ATOM   2100  O   ASP A 316      29.865  25.013  17.024  1.00 42.04           O  
ATOM   2101  CB  ASP A 316      32.780  23.744  16.000  1.00 44.09           C  
ATOM   2102  CG  ASP A 316      33.832  22.866  16.664  1.00 44.09           C  
ATOM   2103  OD1 ASP A 316      33.592  22.418  17.820  1.00 44.09           O  
ATOM   2104  OD2 ASP A 316      34.878  22.634  16.013  1.00 44.09           O  
ATOM   2105  N   TYR A 317      29.944  24.447  14.825  1.00 42.66           N  
ATOM   2106  CA  TYR A 317      28.884  25.391  14.484  1.00 42.66           C  
ATOM   2107  C   TYR A 317      27.621  25.184  15.288  1.00 42.66           C  
ATOM   2108  O   TYR A 317      27.147  26.106  15.953  1.00 42.66           O  
ATOM   2109  CB  TYR A 317      28.481  25.212  13.044  1.00 49.57           C  
ATOM   2110  CG  TYR A 317      29.463  25.715  12.046  1.00 49.57           C  
ATOM   2111  CD1 TYR A 317      29.927  27.014  12.134  1.00 49.57           C  
ATOM   2112  CD2 TYR A 317      29.914  24.922  11.014  1.00 49.57           C  
ATOM   2113  CE1 TYR A 317      30.820  27.516  11.215  1.00 49.57           C  
ATOM   2114  CE2 TYR A 317      30.816  25.400  10.079  1.00 49.57           C  
ATOM   2115  CZ  TYR A 317      31.264  26.710  10.188  1.00 49.57           C  
ATOM   2116  OH  TYR A 317      32.145  27.246   9.239  1.00 49.57           O  
ATOM   2117  N   ILE A 318      27.096  23.946  15.262  1.00 38.40           N  
ATOM   2118  CA  ILE A 318      25.862  23.631  15.971  1.00 38.40           C  
ATOM   2119  C   ILE A 318      25.987  23.934  17.440  1.00 38.40           C  
ATOM   2120  O   ILE A 318      25.140  24.587  18.037  1.00 38.40           O  
ATOM   2121  CB  ILE A 318      25.506  22.145  15.789  1.00 35.54           C  
ATOM   2122  CG1 ILE A 318      25.473  21.824  14.317  1.00 35.54           C  
ATOM   2123  CG2 ILE A 318      24.159  21.874  16.419  1.00 35.54           C  
ATOM   2124  CD1 ILE A 318      25.401  20.388  13.917  1.00 35.54           C  
ATOM   2125  N   GLN A 319      27.083  23.457  17.986  1.00 41.32           N  
ATOM   2126  CA  GLN A 319      27.381  23.610  19.413  1.00 41.32           C  
ATOM   2127  C   GLN A 319      27.331  25.058  19.866  1.00 41.32           C  
ATOM   2128  O   GLN A 319      26.700  25.385  20.880  1.00 41.32           O  
ATOM   2129  CB  GLN A 319      28.761  23.007  19.662  1.00 43.77           C  
ATOM   2130  CG  GLN A 319      29.206  22.878  21.078  1.00 43.77           C  
ATOM   2131  CD  GLN A 319      28.246  22.245  22.043  1.00 43.77           C  
ATOM   2132  OE1 GLN A 319      28.170  20.998  22.118  1.00 43.77           O  
ATOM   2133  NE2 GLN A 319      27.512  23.038  22.843  1.00 43.77           N  
ATOM   2134  N   GLN A 320      27.941  25.969  19.156  1.00 45.09           N  
ATOM   2135  CA  GLN A 320      27.981  27.397  19.489  1.00 45.09           C  
ATOM   2136  C   GLN A 320      26.631  28.082  19.432  1.00 45.09           C  
ATOM   2137  O   GLN A 320      26.215  28.835  20.329  1.00 45.09           O  
ATOM   2138  CB  GLN A 320      28.944  28.055  18.520  1.00 51.81           C  
ATOM   2139  CG  GLN A 320      29.289  29.516  18.756  1.00 51.81           C  
ATOM   2140  CD  GLN A 320      29.953  30.100  17.496  1.00 51.81           C  
ATOM   2141  OE1 GLN A 320      29.851  29.509  16.394  1.00 51.81           O  
ATOM   2142  NE2 GLN A 320      30.623  31.240  17.648  1.00 51.81           N  
ATOM   2143  N   ARG A 321      25.876  27.811  18.360  1.00 44.11           N  
ATOM   2144  CA  ARG A 321      24.538  28.399  18.190  1.00 44.11           C  
ATOM   2145  C   ARG A 321      23.677  27.852  19.325  1.00 44.11           C  
ATOM   2146  O   ARG A 321      22.984  28.575  20.018  1.00 44.11           O  
ATOM   2147  CB  ARG A 321      23.894  28.066  16.873  1.00 51.58           C  
ATOM   2148  CG  ARG A 321      24.780  28.061  15.674  1.00 51.58           C  
ATOM   2149  CD  ARG A 321      25.268  29.367  15.122  1.00 51.58           C  
ATOM   2150  NE  ARG A 321      24.206  30.286  14.707  1.00 51.58           N  
ATOM   2151  CZ  ARG A 321      23.614  31.183  15.492  1.00 51.58           C  
ATOM   2152  NH1 ARG A 321      24.009  31.325  16.767  1.00 51.58           N  
ATOM   2153  NH2 ARG A 321      22.624  31.927  15.032  1.00 51.58           N  
ATOM   2154  N   PHE A 322      23.805  26.534  19.575  1.00 43.18           N  
ATOM   2155  CA  PHE A 322      23.039  25.960  20.689  1.00 43.18           C  
ATOM   2156  C   PHE A 322      23.415  26.681  21.971  1.00 43.18           C  
ATOM   2157  O   PHE A 322      22.569  27.078  22.768  1.00 43.18           O  
ATOM   2158  CB  PHE A 322      23.277  24.457  20.816  1.00 40.04           C  
ATOM   2159  CG  PHE A 322      22.727  23.875  22.092  1.00 40.04           C  
ATOM   2160  CD1 PHE A 322      21.390  23.531  22.190  1.00 40.04           C  
ATOM   2161  CD2 PHE A 322      23.535  23.688  23.203  1.00 40.04           C  
ATOM   2162  CE1 PHE A 322      20.875  23.006  23.369  1.00 40.04           C  
ATOM   2163  CE2 PHE A 322      23.010  23.180  24.384  1.00 40.04           C  
ATOM   2164  CZ  PHE A 322      21.683  22.817  24.464  1.00 40.04           C  
ATOM   2165  N   ASP A 323      24.717  26.828  22.182  1.00 48.92           N  
ATOM   2166  CA  ASP A 323      25.195  27.496  23.388  1.00 48.92           C  
ATOM   2167  C   ASP A 323      24.578  28.869  23.551  1.00 48.92           C  
ATOM   2168  O   ASP A 323      24.038  29.195  24.623  1.00 48.92           O  
ATOM   2169  CB  ASP A 323      26.726  27.636  23.365  1.00 50.19           C  
ATOM   2170  CG  ASP A 323      27.411  26.344  23.795  1.00 50.19           C  
ATOM   2171  OD1 ASP A 323      26.871  25.584  24.638  1.00 50.19           O  
ATOM   2172  OD2 ASP A 323      28.524  26.133  23.252  1.00 50.19           O  
ATOM   2173  N   GLU A 324      24.619  29.677  22.494  1.00 54.55           N  
ATOM   2174  CA  GLU A 324      24.020  30.993  22.637  1.00 54.55           C  
ATOM   2175  C   GLU A 324      22.552  30.929  23.029  1.00 54.55           C  
ATOM   2176  O   GLU A 324      22.126  31.685  23.916  1.00 54.55           O  
ATOM   2177  CB  GLU A 324      24.142  31.721  21.308  1.00 60.00           C  
ATOM   2178  CG  GLU A 324      25.531  31.845  20.710  1.00 60.00           C  
ATOM   2179  CD  GLU A 324      25.456  32.496  19.332  1.00 60.00           C  
ATOM   2180  OE1 GLU A 324      24.527  33.334  19.136  1.00 60.00           O  
ATOM   2181  OE2 GLU A 324      26.272  32.187  18.425  1.00 60.00           O  
ATOM   2182  N   ILE A 325      21.765  30.059  22.415  1.00 56.17           N  
ATOM   2183  CA  ILE A 325      20.321  30.048  22.709  1.00 56.17           C  
ATOM   2184  C   ILE A 325      19.855  29.232  23.857  1.00 56.17           C  
ATOM   2185  O   ILE A 325      18.811  29.649  24.431  1.00 56.17           O  
ATOM   2186  CB  ILE A 325      19.614  29.647  21.369  1.00 56.81           C  
ATOM   2187  CG1 ILE A 325      18.112  29.781  21.448  1.00 56.81           C  
ATOM   2188  CG2 ILE A 325      19.972  28.209  21.012  1.00 56.81           C  
ATOM   2189  CD1 ILE A 325      17.581  31.195  21.566  1.00 56.81           C  
ATOM   2190  N   VAL A 326      20.473  28.190  24.360  1.00 57.79           N  
ATOM   2191  CA  VAL A 326      19.918  27.405  25.471  1.00 57.79           C  
ATOM   2192  C   VAL A 326      19.606  28.120  26.756  1.00 57.79           C  
ATOM   2193  O   VAL A 326      18.698  27.656  27.527  1.00 57.79           O  
ATOM   2194  CB  VAL A 326      20.888  26.218  25.743  1.00 57.45           C  
ATOM   2195  CG1 VAL A 326      22.143  26.715  26.431  1.00 57.45           C  
ATOM   2196  CG2 VAL A 326      20.164  25.165  26.565  1.00 57.45           C  
ATOM   2197  N   ASP A 327      20.248  29.222  27.090  1.00 60.83           N  
ATOM   2198  CA  ASP A 327      19.984  29.952  28.338  1.00 60.83           C  
ATOM   2199  C   ASP A 327      18.712  30.776  28.292  1.00 60.83           C  
ATOM   2200  O   ASP A 327      17.997  30.992  29.277  1.00 60.83           O  
ATOM   2201  CB  ASP A 327      21.206  30.855  28.646  1.00 60.65           C  
ATOM   2202  N   THR A 328      18.363  31.265  27.119  1.00 62.42           N  
ATOM   2203  CA  THR A 328      17.238  32.076  26.717  1.00 62.42           C  
ATOM   2204  C   THR A 328      15.904  31.394  26.912  1.00 62.42           C  
ATOM   2205  O   THR A 328      14.905  32.059  27.213  1.00 62.42           O  
ATOM   2206  CB  THR A 328      17.432  32.413  25.208  1.00 62.26           C  
ATOM   2207  OG1 THR A 328      18.419  33.478  25.171  1.00 62.26           O  
ATOM   2208  CG2 THR A 328      16.195  32.855  24.471  1.00 62.26           C  
ATOM   2209  N   LEU A 329      15.832  30.076  26.751  1.00 63.38           N  
ATOM   2210  CA  LEU A 329      14.566  29.368  26.925  1.00 63.38           C  
ATOM   2211  C   LEU A 329      14.041  29.731  28.317  1.00 63.38           C  
ATOM   2212  O   LEU A 329      14.869  29.442  29.236  1.00 63.38           O  
ATOM   2213  CB  LEU A 329      14.766  27.870  26.776  1.00 62.08           C  
ATOM   2214  CG  LEU A 329      15.207  27.405  25.381  1.00 62.08           C  
ATOM   2215  CD1 LEU A 329      15.700  25.985  25.409  1.00 62.08           C  
ATOM   2216  CD2 LEU A 329      14.022  27.536  24.430  1.00 62.08           C  
ATOM   2217  OXT LEU A 329      12.448  29.821  28.569  1.00 62.08           O  
HETATM 2219 AP   NAD A 330       4.903  26.825   7.628  1.00 14.39           P  
HETATM 2220 AO1  NAD A 330       5.227  28.193   8.043  1.00 14.39           O  
HETATM 2221 AO2  NAD A 330       4.083  26.595   6.422  1.00 14.39           O  
HETATM 2222 AO5* NAD A 330       4.181  26.016   8.784  1.00 14.39           O  
HETATM 2223 AC5* NAD A 330       4.538  26.126  10.173  1.00 14.39           C  
HETATM 2224 AC4* NAD A 330       3.257  25.651  10.894  1.00 14.39           C  
HETATM 2225 AO4* NAD A 330       3.696  25.577  12.307  1.00 14.39           O  
HETATM 2226 AC3* NAD A 330       2.193  26.774  10.897  1.00 14.39           C  
HETATM 2227 AO3* NAD A 330       0.868  26.262  10.618  1.00 14.39           O  
HETATM 2228 AC2* NAD A 330       2.219  27.386  12.281  1.00 14.39           C  
HETATM 2229 AO2* NAD A 330       0.983  27.752  12.742  1.00 14.39           O  
HETATM 2230 AC1* NAD A 330       2.666  26.095  13.066  1.00 14.39           C  
HETATM 2231 AN9  NAD A 330       3.215  26.508  14.319  1.00 14.39           N  
HETATM 2232 AC8  NAD A 330       4.047  27.530  14.671  1.00 14.39           C  
HETATM 2233 AN7  NAD A 330       4.335  27.638  15.954  1.00 14.39           N  
HETATM 2234 AC5  NAD A 330       3.667  26.609  16.529  1.00 14.39           C  
HETATM 2235 AC6  NAD A 330       3.593  26.213  17.924  1.00 14.39           C  
HETATM 2236 AN6  NAD A 330       4.202  26.824  18.920  1.00 14.39           N  
HETATM 2237 AN1  NAD A 330       2.827  25.130  18.111  1.00 14.39           N  
HETATM 2238 AC2  NAD A 330       2.161  24.459  17.146  1.00 14.39           C  
HETATM 2239 AN3  NAD A 330       2.181  24.799  15.833  1.00 14.39           N  
HETATM 2240 AC4  NAD A 330       2.958  25.906  15.555  1.00 14.39           C  
HETATM 2241  O3  NAD A 330       6.296  26.071   7.504  1.00 14.39           O  
HETATM 2242 NP   NAD A 330       6.719  24.785   6.663  1.00 14.39           P  
HETATM 2243 NO1  NAD A 330       7.063  25.124   5.240  1.00 14.39           O  
HETATM 2244 NO2  NAD A 330       5.655  23.780   6.776  1.00 14.39           O  
HETATM 2245 NO5* NAD A 330       8.032  24.270   7.407  1.00 14.39           O  
HETATM 2246 NC5* NAD A 330       7.955  24.034   8.824  1.00 14.39           C  
HETATM 2247 NC4* NAD A 330       9.310  23.925   9.391  1.00 14.39           C  
HETATM 2248 NO4* NAD A 330       9.989  22.878   8.506  1.00 14.39           O  
HETATM 2249 NC3* NAD A 330      10.209  25.171   9.178  1.00 14.39           C  
HETATM 2250 NO3* NAD A 330      11.025  25.223  10.307  1.00 14.39           O  
HETATM 2251 NC2* NAD A 330      11.091  24.855   7.925  1.00 14.39           C  
HETATM 2252 NO2* NAD A 330      12.331  25.450   8.084  1.00 14.39           O  
HETATM 2253 NC1* NAD A 330      11.311  23.350   8.274  1.00 14.39           C  
HETATM 2254  NN1 NAD A 330      11.849  22.548   7.116  1.00 14.39           N  
HETATM 2255 NC2  NAD A 330      12.878  21.690   7.462  1.00 14.39           C  
HETATM 2256 NC3  NAD A 330      13.371  20.950   6.413  1.00 14.39           C  
HETATM 2257 NC7  NAD A 330      14.532  19.977   6.855  1.00 14.39           C  
HETATM 2258 NO7  NAD A 330      15.056  19.260   6.009  1.00 14.39           O  
HETATM 2259  NN7 NAD A 330      14.825  19.971   8.192  1.00 14.39           N  
HETATM 2260 NC4  NAD A 330      12.920  20.979   5.117  1.00 14.39           C  
HETATM 2261 NC5  NAD A 330      11.877  21.911   4.877  1.00 14.39           C  
HETATM 2262 NC6  NAD A 330      11.333  22.683   5.881  1.00 14.39           C  
HETATM 2263  S   SO4 A 331      15.157  22.811   3.130  1.00 82.53           S  
HETATM 2264  O1  SO4 A 331      14.303  21.739   2.512  1.00 82.53           O  
HETATM 2265  O2  SO4 A 331      15.322  22.651   4.594  1.00 82.53           O  
HETATM 2266  O3  SO4 A 331      14.539  24.160   2.851  1.00 82.53           O  
HETATM 2267  O4  SO4 A 331      16.497  22.779   2.424  1.00 82.53           O  
HETATM 2268  O   HOH A 332      13.280  12.209   0.819  1.00 15.65           O  
HETATM 2269  O   HOH A 333       7.886   4.263  19.732  1.00 26.81           O  
HETATM 2270  O   HOH A 334      -5.960   6.591   5.962  1.00 19.19           O  
HETATM 2271  O   HOH A 335      -4.420   6.365   8.100  1.00 13.44           O  
HETATM 2272  O   HOH A 336      24.350   1.227  -8.210  1.00 29.61           O  
HETATM 2273  O   HOH A 337      25.720   7.777  14.829  1.00 22.83           O  
HETATM 2274  O   HOH A 338      18.094   8.691   1.802  1.00 20.89           O  
HETATM 2275  O   HOH A 339     -17.678   5.581   0.328  1.00 26.94           O  
HETATM 2276  O   HOH A 340      16.019  17.376   7.329  1.00 26.86           O  
HETATM 2277  O   HOH A 341       5.931   0.966  10.802  1.00 16.62           O  
HETATM 2278  O   HOH A 342      -5.331  11.115  -1.062  1.00 16.59           O  
HETATM 2279  O   HOH A 343       4.896   8.385   1.618  1.00 21.95           O  
HETATM 2280  O   HOH A 344     -11.511   5.199   5.002  1.00 17.11           O  
HETATM 2281  O   HOH A 345       6.027  -0.276   8.229  1.00 16.61           O  
HETATM 2282  O   HOH A 346       4.160   0.711   6.361  1.00 32.23           O  
HETATM 2283  O   HOH A 347      -5.361   2.599   8.696  1.00 18.23           O  
HETATM 2284  O   HOH A 348      -8.470   0.599   7.314  1.00 19.64           O  
HETATM 2285  O   HOH A 349      10.704  -0.163  -8.291  1.00 20.72           O  
HETATM 2286  O   HOH A 350     -13.114   5.434   6.872  1.00 26.44           O  
HETATM 2287  O   HOH A 351      20.234  10.648  19.711  1.00 30.18           O  
HETATM 2288  O   HOH A 352      11.413   2.630   7.080  1.00 13.66           O  
HETATM 2289  O   HOH A 353     -13.455   3.866   0.040  1.00 34.10           O  
HETATM 2290  O   HOH A 354      16.028  -0.125  -6.048  1.00 24.24           O  
HETATM 2291  O   HOH A 355      20.262   6.799   5.287  1.00 27.99           O  
HETATM 2292  O   HOH A 356      -8.945   6.155  -3.412  1.00 34.44           O  
HETATM 2293  O   HOH A 357      26.432  13.467  17.221  1.00 20.84           O  
HETATM 2294  O   HOH A 358      18.555  -0.975  -5.715  1.00 29.56           O  
HETATM 2295  O   HOH A 359      21.911  17.601  10.466  1.00 20.68           O  
HETATM 2296  O   HOH A 360      -1.350  -0.160   6.669  1.00 27.53           O  
HETATM 2297  O   HOH A 361      13.720  -0.948  19.971  1.00 24.30           O  
HETATM 2298  O   HOH A 362       4.206   7.465  24.206  1.00 17.52           O  
HETATM 2299  O   HOH A 363     -15.794  11.031   4.252  1.00 20.45           O  
HETATM 2300  O   HOH A 364      -3.400  21.588   3.693  1.00 36.46           O  
HETATM 2301  O   HOH A 365       0.625  18.585  -1.782  1.00 16.67           O  
HETATM 2302  O   HOH A 366      11.648  18.808   0.852  1.00 20.76           O  
HETATM 2303  O   HOH A 367     -13.066  18.859   2.002  1.00 29.46           O  
HETATM 2304  O   HOH A 368      20.587  18.345  24.330  1.00 29.94           O  
HETATM 2305  O   HOH A 369     -11.537  10.285  10.274  1.00 23.67           O  
HETATM 2306  O   HOH A 370       4.469  22.298   8.835  1.00 11.94           O  
HETATM 2307  O   HOH A 371       1.562  20.488   1.933  1.00 19.78           O  
HETATM 2308  O   HOH A 372     -11.502  11.414  12.580  1.00 22.14           O  
HETATM 2309  O   HOH A 373     -10.207   2.938  -4.372  1.00 35.64           O  
HETATM 2310  O   HOH A 374     -10.831  16.902  17.714  1.00 28.04           O  
HETATM 2311  O   HOH A 375      14.015   2.318   6.277  1.00 23.36           O  
HETATM 2312  O   HOH A 376       0.183   3.594  20.163  1.00 30.26           O  
HETATM 2313  O   HOH A 377       3.028  20.196  -0.309  1.00 23.91           O  
HETATM 2314  O   HOH A 378      17.346  10.896  -9.986  1.00 34.06           O  
HETATM 2315  O   HOH A 379      -8.871  -0.684   4.995  1.00 29.04           O  
HETATM 2316  O   HOH A 380      23.599   8.323  18.726  1.00 39.83           O  
HETATM 2317  O   HOH A 381      -5.838   4.587   2.237  1.00 31.27           O  
HETATM 2318  O   HOH A 382      -2.768   3.792  20.115  1.00 33.43           O  
HETATM 2319  O   HOH A 383      16.833  19.280  -4.617  1.00 28.84           O  
HETATM 2320  O   HOH A 384      26.530  -0.479  -6.129  1.00 36.17           O  
HETATM 2321  O   HOH A 385       9.981   9.943  24.950  1.00 25.91           O  
HETATM 2322  O   HOH A 386      21.693   4.596   5.146  1.00 39.68           O  
HETATM 2323  O   HOH A 387      13.117  32.222  24.704  1.00 36.09           O  
HETATM 2324  O   HOH A 388      24.979   1.321  -4.602  1.00 35.01           O  
HETATM 2325  O   HOH A 389      -6.546   6.511  -2.699  1.00 36.70           O  
HETATM 2326  O   HOH A 390      19.635   6.874   2.743  1.00 44.79           O  
HETATM 2327  O   HOH A 391      22.405   6.560   1.366  1.00 44.82           O  
HETATM 2328  O   HOH A 392      13.536  -5.724  15.728  1.00 43.06           O  
HETATM 2329  O   HOH A 393     -11.442  -0.262   1.381  1.00 34.55           O  
HETATM 2330  O   HOH A 394       9.085  24.074   3.807  1.00 13.34           O  
HETATM 2331  O   HOH A 395      -0.528  27.027   8.319  1.00 34.64           O  
HETATM 2332  O   HOH A 396      -4.528  27.497  19.525  1.00 37.03           O  
HETATM 2333  O   HOH A 397       5.849   2.211  19.366  1.00 48.77           O  
HETATM 2334  O   HOH A 398      14.955  -6.028  12.497  1.00 35.59           O  
HETATM 2335  O   HOH A 399       9.665   3.988  22.345  1.00 30.96           O  
HETATM 2336  O   HOH A 400       1.942  21.750  30.148  1.00 31.45           O  
HETATM 2337  O   HOH A 401      11.342  29.878  25.702  1.00 39.93           O  
HETATM 2338  O   HOH A 402       4.251  30.185  11.595  1.00 22.72           O  
HETATM 2339  O   HOH A 403       3.432  26.807  21.873  1.00 34.91           O  
HETATM 2340  O   HOH A 404      20.426  11.179  27.572  1.00 35.25           O  
HETATM 2341  O   HOH A 405       7.362  28.845  24.433  1.00 38.59           O  
HETATM 2342  O   HOH A 406       1.346  27.010   6.051  1.00 22.33           O  
HETATM 2343  O   HOH A 407      -0.043  18.660  28.463  1.00 36.53           O  
HETATM 2344  O   HOH A 408      20.896  22.438  11.620  1.00 24.81           O  
HETATM 2345  O   HOH A 409      13.180  25.516   4.464  1.00 36.51           O  
HETATM 2346  O   HOH A 410     -11.319  26.794  10.163  1.00 36.16           O  
HETATM 2347  O   HOH A 411       1.265  23.187   0.959  1.00 40.36           O  
HETATM 2348  O   HOH A 412     -14.934  17.051  12.548  1.00 44.65           O  
HETATM 2349  O   HOH A 413      25.767  21.930 -11.097  1.00 49.47           O  
HETATM 2350  O   HOH A 414      13.708  33.317  22.173  1.00 47.76           O  
HETATM 2351  O   HOH A 415      33.619   6.923  -3.524  1.00 38.01           O  
HETATM 2352  O   HOH A 416       3.382  30.068   9.190  1.00 37.06           O  
ATOM   2353  N   ALA B  21      -2.178   0.619 -18.319  1.00 20.84           N  
ATOM   2354  CA  ALA B  21      -2.506  -0.283 -17.177  1.00 20.84           C  
ATOM   2355  C   ALA B  21      -1.390  -1.279 -16.985  1.00 20.84           C  
ATOM   2356  O   ALA B  21      -0.484  -1.399 -17.825  1.00 20.84           O  
ATOM   2357  CB  ALA B  21      -3.836  -0.938 -17.445  1.00 20.76           C  
ATOM   2358  N   ARG B  22      -1.385  -1.974 -15.842  1.00 18.98           N  
ATOM   2359  CA  ARG B  22      -0.288  -2.950 -15.589  1.00 18.98           C  
ATOM   2360  C   ARG B  22      -0.868  -4.322 -15.808  1.00 18.98           C  
ATOM   2361  O   ARG B  22      -2.013  -4.478 -15.426  1.00 18.98           O  
ATOM   2362  CB  ARG B  22       0.150  -2.749 -14.184  1.00 15.75           C  
ATOM   2363  CG  ARG B  22       1.155  -1.694 -13.855  1.00 15.75           C  
ATOM   2364  CD  ARG B  22       1.131  -1.328 -12.417  1.00 15.75           C  
ATOM   2365  NE  ARG B  22       2.147  -0.384 -11.981  1.00 15.75           N  
ATOM   2366  CZ  ARG B  22       2.205  -0.002 -10.703  1.00 15.75           C  
ATOM   2367  NH1 ARG B  22       1.407  -0.486  -9.770  1.00 15.75           N  
ATOM   2368  NH2 ARG B  22       3.098   0.918 -10.308  1.00 15.75           N  
ATOM   2369  N   LYS B  23      -0.196  -5.231 -16.455  1.00 20.24           N  
ATOM   2370  CA  LYS B  23      -0.700  -6.558 -16.722  1.00 20.24           C  
ATOM   2371  C   LYS B  23       0.426  -7.545 -16.471  1.00 20.24           C  
ATOM   2372  O   LYS B  23       1.510  -7.404 -17.038  1.00 20.24           O  
ATOM   2373  CB  LYS B  23      -1.187  -6.676 -18.171  1.00 22.17           C  
ATOM   2374  CG  LYS B  23      -1.461  -8.142 -18.511  1.00 22.17           C  
ATOM   2375  CD  LYS B  23      -2.023  -8.385 -19.862  1.00 22.17           C  
ATOM   2376  CE  LYS B  23      -3.442  -7.853 -19.983  1.00 22.17           C  
ATOM   2377  NZ  LYS B  23      -4.087  -8.477 -21.200  1.00 22.17           N  
ATOM   2378  N   ILE B  24       0.177  -8.515 -15.607  1.00 19.94           N  
ATOM   2379  CA  ILE B  24       1.196  -9.517 -15.281  1.00 19.94           C  
ATOM   2380  C   ILE B  24       0.664 -10.891 -15.612  1.00 19.94           C  
ATOM   2381  O   ILE B  24      -0.499 -11.220 -15.394  1.00 19.94           O  
ATOM   2382  CB  ILE B  24       1.594  -9.472 -13.804  1.00 19.35           C  
ATOM   2383  CG1 ILE B  24       2.338  -8.171 -13.512  1.00 19.35           C  
ATOM   2384  CG2 ILE B  24       2.521 -10.631 -13.430  1.00 19.35           C  
ATOM   2385  CD1 ILE B  24       2.565  -7.891 -12.065  1.00 19.35           C  
ATOM   2386  N   GLY B  25       1.549 -11.709 -16.180  1.00 19.48           N  
ATOM   2387  CA  GLY B  25       1.150 -13.091 -16.495  1.00 19.48           C  
ATOM   2388  C   GLY B  25       1.961 -14.030 -15.624  1.00 19.48           C  
ATOM   2389  O   GLY B  25       3.145 -13.772 -15.339  1.00 19.48           O  
ATOM   2390  N   ILE B  26       1.334 -15.081 -15.156  1.00 22.16           N  
ATOM   2391  CA  ILE B  26       2.047 -16.044 -14.318  1.00 22.16           C  
ATOM   2392  C   ILE B  26       1.829 -17.408 -14.963  1.00 22.16           C  
ATOM   2393  O   ILE B  26       0.681 -17.780 -15.212  1.00 22.16           O  
ATOM   2394  CB  ILE B  26       1.570 -16.032 -12.873  1.00 21.06           C  
ATOM   2395  CG1 ILE B  26       1.870 -14.684 -12.181  1.00 21.06           C  
ATOM   2396  CG2 ILE B  26       2.281 -17.098 -12.030  1.00 21.06           C  
ATOM   2397  CD1 ILE B  26       0.865 -14.315 -11.141  1.00 21.06           C  
ATOM   2398  N   ILE B  27       2.945 -18.072 -15.238  1.00 25.81           N  
ATOM   2399  CA  ILE B  27       2.916 -19.426 -15.826  1.00 25.81           C  
ATOM   2400  C   ILE B  27       3.304 -20.460 -14.746  1.00 25.81           C  
ATOM   2401  O   ILE B  27       4.454 -20.494 -14.349  1.00 25.81           O  
ATOM   2402  CB  ILE B  27       3.841 -19.583 -17.036  1.00 27.48           C  
ATOM   2403  CG1 ILE B  27       3.519 -18.567 -18.151  1.00 27.48           C  
ATOM   2404  CG2 ILE B  27       3.718 -21.011 -17.604  1.00 27.48           C  
ATOM   2405  CD1 ILE B  27       4.723 -18.319 -19.070  1.00 27.48           C  
ATOM   2406  N   GLY B  28       2.310 -21.218 -14.322  1.00 24.16           N  
ATOM   2407  CA  GLY B  28       2.530 -22.226 -13.302  1.00 24.16           C  
ATOM   2408  C   GLY B  28       1.991 -21.724 -11.976  1.00 24.16           C  
ATOM   2409  O   GLY B  28       2.718 -21.048 -11.287  1.00 24.16           O  
ATOM   2410  N   LEU B  29       0.748 -22.041 -11.652  1.00 24.41           N  
ATOM   2411  CA  LEU B  29       0.191 -21.581 -10.376  1.00 24.41           C  
ATOM   2412  C   LEU B  29       0.359 -22.611  -9.248  1.00 24.41           C  
ATOM   2413  O   LEU B  29      -0.623 -23.053  -8.647  1.00 24.41           O  
ATOM   2414  CB  LEU B  29      -1.290 -21.214 -10.546  1.00 24.73           C  
ATOM   2415  CG  LEU B  29      -1.616 -19.740 -10.727  1.00 24.73           C  
ATOM   2416  CD1 LEU B  29      -1.647 -18.980  -9.423  1.00 24.73           C  
ATOM   2417  CD2 LEU B  29      -0.569 -19.061 -11.600  1.00 24.73           C  
ATOM   2418  N   GLY B  30       1.606 -22.925  -8.910  1.00 23.11           N  
ATOM   2419  CA  GLY B  30       1.895 -23.859  -7.836  1.00 23.11           C  
ATOM   2420  C   GLY B  30       2.097 -23.108  -6.548  1.00 23.11           C  
ATOM   2421  O   GLY B  30       1.413 -22.129  -6.317  1.00 23.11           O  
ATOM   2422  N   ASN B  31       3.034 -23.512  -5.716  1.00 22.51           N  
ATOM   2423  CA  ASN B  31       3.309 -22.864  -4.450  1.00 22.51           C  
ATOM   2424  C   ASN B  31       3.877 -21.483  -4.668  1.00 22.51           C  
ATOM   2425  O   ASN B  31       3.406 -20.517  -4.084  1.00 22.51           O  
ATOM   2426  CB  ASN B  31       4.314 -23.656  -3.621  1.00 23.50           C  
ATOM   2427  CG  ASN B  31       3.681 -24.954  -3.114  1.00 23.50           C  
ATOM   2428  OD1 ASN B  31       2.532 -24.974  -2.618  1.00 23.50           O  
ATOM   2429  ND2 ASN B  31       4.425 -26.028  -3.236  1.00 23.50           N  
ATOM   2430  N   VAL B  32       4.906 -21.405  -5.518  1.00 23.57           N  
ATOM   2431  CA  VAL B  32       5.522 -20.111  -5.821  1.00 23.57           C  
ATOM   2432  C   VAL B  32       4.587 -19.259  -6.654  1.00 23.57           C  
ATOM   2433  O   VAL B  32       4.352 -18.085  -6.297  1.00 23.57           O  
ATOM   2434  CB  VAL B  32       6.862 -20.338  -6.522  1.00 22.91           C  
ATOM   2435  CG1 VAL B  32       7.553 -19.031  -6.825  1.00 22.91           C  
ATOM   2436  CG2 VAL B  32       7.781 -21.145  -5.612  1.00 22.91           C  
ATOM   2437  N   GLY B  33       3.970 -19.818  -7.671  1.00 22.37           N  
ATOM   2438  CA  GLY B  33       3.036 -19.091  -8.516  1.00 22.37           C  
ATOM   2439  C   GLY B  33       1.945 -18.372  -7.775  1.00 22.37           C  
ATOM   2440  O   GLY B  33       1.809 -17.141  -7.861  1.00 22.37           O  
ATOM   2441  N   ALA B  34       1.135 -19.083  -7.014  1.00 20.48           N  
ATOM   2442  CA  ALA B  34       0.045 -18.548  -6.215  1.00 20.48           C  
ATOM   2443  C   ALA B  34       0.573 -17.571  -5.164  1.00 20.48           C  
ATOM   2444  O   ALA B  34      -0.132 -16.597  -4.852  1.00 20.48           O  
ATOM   2445  CB  ALA B  34      -0.699 -19.685  -5.548  1.00 20.76           C  
ATOM   2446  N   ALA B  35       1.800 -17.747  -4.658  1.00 19.29           N  
ATOM   2447  CA  ALA B  35       2.379 -16.814  -3.681  1.00 19.29           C  
ATOM   2448  C   ALA B  35       2.685 -15.489  -4.380  1.00 19.29           C  
ATOM   2449  O   ALA B  35       2.439 -14.411  -3.826  1.00 19.29           O  
ATOM   2450  CB  ALA B  35       3.631 -17.358  -3.045  1.00 17.97           C  
ATOM   2451  N   VAL B  36       3.196 -15.555  -5.610  1.00 18.64           N  
ATOM   2452  CA  VAL B  36       3.494 -14.357  -6.398  1.00 18.64           C  
ATOM   2453  C   VAL B  36       2.160 -13.664  -6.630  1.00 18.64           C  
ATOM   2454  O   VAL B  36       1.965 -12.479  -6.310  1.00 18.64           O  
ATOM   2455  CB  VAL B  36       4.207 -14.713  -7.705  1.00 18.42           C  
ATOM   2456  CG1 VAL B  36       4.232 -13.534  -8.690  1.00 18.42           C  
ATOM   2457  CG2 VAL B  36       5.666 -15.125  -7.483  1.00 18.42           C  
ATOM   2458  N   ALA B  37       1.146 -14.407  -7.074  1.00 17.01           N  
ATOM   2459  CA  ALA B  37      -0.179 -13.827  -7.296  1.00 17.01           C  
ATOM   2460  C   ALA B  37      -0.765 -13.179  -6.054  1.00 17.01           C  
ATOM   2461  O   ALA B  37      -1.359 -12.099  -6.148  1.00 17.01           O  
ATOM   2462  CB  ALA B  37      -1.196 -14.844  -7.762  1.00 15.11           C  
ATOM   2463  N   HIS B  38      -0.605 -13.821  -4.874  1.00 16.42           N  
ATOM   2464  CA  HIS B  38      -1.185 -13.224  -3.682  1.00 16.42           C  
ATOM   2465  C   HIS B  38      -0.420 -11.999  -3.254  1.00 16.42           C  
ATOM   2466  O   HIS B  38      -1.001 -11.021  -2.736  1.00 16.42           O  
ATOM   2467  CB  HIS B  38      -1.239 -14.274  -2.544  1.00 17.30           C  
ATOM   2468  CG  HIS B  38      -2.109 -13.866  -1.394  1.00 17.30           C  
ATOM   2469  ND1 HIS B  38      -2.042 -14.478  -0.151  1.00 17.30           N  
ATOM   2470  CD2 HIS B  38      -3.076 -12.930  -1.277  1.00 17.30           C  
ATOM   2471  CE1 HIS B  38      -2.909 -13.918   0.671  1.00 17.30           C  
ATOM   2472  NE2 HIS B  38      -3.550 -12.959   0.011  1.00 17.30           N  
ATOM   2473  N   GLY B  39       0.881 -11.970  -3.412  1.00 15.44           N  
ATOM   2474  CA  GLY B  39       1.668 -10.801  -3.024  1.00 15.44           C  
ATOM   2475  C   GLY B  39       1.274  -9.593  -3.875  1.00 15.44           C  
ATOM   2476  O   GLY B  39       1.318  -8.453  -3.387  1.00 15.44           O  
ATOM   2477  N   LEU B  40       0.965  -9.789  -5.136  1.00 14.72           N  
ATOM   2478  CA  LEU B  40       0.593  -8.714  -6.048  1.00 14.72           C  
ATOM   2479  C   LEU B  40      -0.821  -8.254  -5.792  1.00 14.72           C  
ATOM   2480  O   LEU B  40      -1.096  -7.060  -5.648  1.00 14.72           O  
ATOM   2481  CB  LEU B  40       0.704  -9.208  -7.514  1.00 11.77           C  
ATOM   2482  CG  LEU B  40       2.095  -9.517  -8.006  1.00 11.77           C  
ATOM   2483  CD1 LEU B  40       2.029 -10.273  -9.313  1.00 11.77           C  
ATOM   2484  CD2 LEU B  40       2.879  -8.231  -8.258  1.00 11.77           C  
ATOM   2485  N   ILE B  41      -1.737  -9.206  -5.677  1.00 16.86           N  
ATOM   2486  CA  ILE B  41      -3.160  -8.881  -5.451  1.00 16.86           C  
ATOM   2487  C   ILE B  41      -3.402  -8.267  -4.106  1.00 16.86           C  
ATOM   2488  O   ILE B  41      -4.241  -7.345  -3.970  1.00 16.86           O  
ATOM   2489  CB  ILE B  41      -3.999 -10.157  -5.677  1.00 14.76           C  
ATOM   2490  CG1 ILE B  41      -3.896 -10.583  -7.141  1.00 14.76           C  
ATOM   2491  CG2 ILE B  41      -5.443  -9.947  -5.330  1.00 14.76           C  
ATOM   2492  CD1 ILE B  41      -4.668 -11.795  -7.563  1.00 14.76           C  
ATOM   2493  N   ALA B  42      -2.696  -8.696  -3.050  1.00 20.12           N  
ATOM   2494  CA  ALA B  42      -2.854  -8.114  -1.723  1.00 20.12           C  
ATOM   2495  C   ALA B  42      -2.466  -6.630  -1.742  1.00 20.12           C  
ATOM   2496  O   ALA B  42      -3.057  -5.817  -1.027  1.00 20.12           O  
ATOM   2497  CB  ALA B  42      -1.958  -8.807  -0.694  1.00 19.43           C  
ATOM   2498  N   GLN B  43      -1.447  -6.277  -2.535  1.00 23.60           N  
ATOM   2499  CA  GLN B  43      -0.993  -4.898  -2.655  1.00 23.60           C  
ATOM   2500  C   GLN B  43      -1.736  -4.148  -3.766  1.00 23.60           C  
ATOM   2501  O   GLN B  43      -1.703  -2.930  -3.799  1.00 23.60           O  
ATOM   2502  CB  GLN B  43       0.481  -4.785  -2.961  1.00 27.84           C  
ATOM   2503  CG  GLN B  43       1.419  -5.252  -1.896  1.00 27.84           C  
ATOM   2504  CD  GLN B  43       2.856  -5.340  -2.340  1.00 27.84           C  
ATOM   2505  OE1 GLN B  43       3.633  -4.482  -1.970  1.00 27.84           O  
ATOM   2506  NE2 GLN B  43       3.220  -6.380  -3.104  1.00 27.84           N  
ATOM   2507  N   GLY B  44      -2.359  -4.893  -4.693  1.00 22.49           N  
ATOM   2508  CA  GLY B  44      -3.109  -4.237  -5.777  1.00 22.49           C  
ATOM   2509  C   GLY B  44      -2.106  -3.675  -6.769  1.00 22.49           C  
ATOM   2510  O   GLY B  44      -2.275  -2.622  -7.370  1.00 22.49           O  
ATOM   2511  N   VAL B  45      -1.005  -4.408  -6.955  1.00 20.86           N  
ATOM   2512  CA  VAL B  45       0.061  -3.993  -7.831  1.00 20.86           C  
ATOM   2513  C   VAL B  45      -0.411  -3.903  -9.259  1.00 20.86           C  
ATOM   2514  O   VAL B  45      -0.132  -2.839  -9.853  1.00 20.86           O  
ATOM   2515  CB  VAL B  45       1.251  -4.938  -7.723  1.00 20.38           C  
ATOM   2516  CG1 VAL B  45       2.294  -4.654  -8.781  1.00 20.38           C  
ATOM   2517  CG2 VAL B  45       1.890  -4.757  -6.337  1.00 20.38           C  
ATOM   2518  N   ALA B  46      -1.057  -4.877  -9.864  1.00 17.63           N  
ATOM   2519  CA  ALA B  46      -1.469  -4.806 -11.255  1.00 17.63           C  
ATOM   2520  C   ALA B  46      -2.958  -4.712 -11.420  1.00 17.63           C  
ATOM   2521  O   ALA B  46      -3.766  -4.850 -10.502  1.00 17.63           O  
ATOM   2522  CB  ALA B  46      -0.970  -6.025 -12.018  1.00 16.41           C  
ATOM   2523  N   ASP B  47      -3.364  -4.410 -12.664  1.00 17.59           N  
ATOM   2524  CA  ASP B  47      -4.774  -4.242 -12.993  1.00 17.59           C  
ATOM   2525  C   ASP B  47      -5.331  -5.496 -13.575  1.00 17.59           C  
ATOM   2526  O   ASP B  47      -6.473  -5.872 -13.315  1.00 17.59           O  
ATOM   2527  CB  ASP B  47      -4.950  -3.091 -14.012  1.00 17.24           C  
ATOM   2528  CG  ASP B  47      -4.439  -1.796 -13.439  1.00 17.24           C  
ATOM   2529  OD1 ASP B  47      -5.065  -1.246 -12.497  1.00 17.24           O  
ATOM   2530  OD2 ASP B  47      -3.374  -1.315 -13.906  1.00 17.24           O  
ATOM   2531  N   ASP B  48      -4.527  -6.158 -14.429  1.00 18.86           N  
ATOM   2532  CA  ASP B  48      -4.934  -7.399 -15.091  1.00 18.86           C  
ATOM   2533  C   ASP B  48      -3.932  -8.507 -14.844  1.00 18.86           C  
ATOM   2534  O   ASP B  48      -2.744  -8.257 -14.735  1.00 18.86           O  
ATOM   2535  CB  ASP B  48      -5.032  -7.218 -16.607  1.00 22.66           C  
ATOM   2536  CG  ASP B  48      -5.961  -6.095 -17.011  1.00 22.66           C  
ATOM   2537  OD1 ASP B  48      -7.112  -6.038 -16.502  1.00 22.66           O  
ATOM   2538  OD2 ASP B  48      -5.526  -5.240 -17.814  1.00 22.66           O  
ATOM   2539  N   TYR B  49      -4.453  -9.732 -14.670  1.00 17.68           N  
ATOM   2540  CA  TYR B  49      -3.621 -10.894 -14.412  1.00 17.68           C  
ATOM   2541  C   TYR B  49      -4.040 -12.003 -15.366  1.00 17.68           C  
ATOM   2542  O   TYR B  49      -5.226 -12.122 -15.669  1.00 17.68           O  
ATOM   2543  CB  TYR B  49      -3.810 -11.408 -12.980  1.00 16.35           C  
ATOM   2544  CG  TYR B  49      -3.365 -10.438 -11.899  1.00 16.35           C  
ATOM   2545  CD1 TYR B  49      -2.043 -10.408 -11.468  1.00 16.35           C  
ATOM   2546  CD2 TYR B  49      -4.265  -9.542 -11.346  1.00 16.35           C  
ATOM   2547  CE1 TYR B  49      -1.633  -9.532 -10.489  1.00 16.35           C  
ATOM   2548  CE2 TYR B  49      -3.869  -8.624 -10.385  1.00 16.35           C  
ATOM   2549  CZ  TYR B  49      -2.539  -8.661  -9.951  1.00 16.35           C  
ATOM   2550  OH  TYR B  49      -2.178  -7.695  -8.999  1.00 16.35           O  
ATOM   2551  N   VAL B  50      -3.060 -12.719 -15.856  1.00 19.26           N  
ATOM   2552  CA  VAL B  50      -3.260 -13.867 -16.721  1.00 19.26           C  
ATOM   2553  C   VAL B  50      -2.653 -15.081 -16.001  1.00 19.26           C  
ATOM   2554  O   VAL B  50      -1.438 -15.083 -15.769  1.00 19.26           O  
ATOM   2555  CB  VAL B  50      -2.571 -13.737 -18.090  1.00 19.67           C  
ATOM   2556  CG1 VAL B  50      -2.886 -14.957 -18.971  1.00 19.67           C  
ATOM   2557  CG2 VAL B  50      -2.993 -12.481 -18.811  1.00 19.67           C  
ATOM   2558  N   PHE B  51      -3.504 -16.022 -15.602  1.00 22.67           N  
ATOM   2559  CA  PHE B  51      -2.977 -17.223 -14.897  1.00 22.67           C  
ATOM   2560  C   PHE B  51      -2.940 -18.382 -15.887  1.00 22.67           C  
ATOM   2561  O   PHE B  51      -3.970 -18.718 -16.464  1.00 22.67           O  
ATOM   2562  CB  PHE B  51      -3.816 -17.604 -13.696  1.00 20.24           C  
ATOM   2563  CG  PHE B  51      -3.832 -16.702 -12.503  1.00 20.24           C  
ATOM   2564  CD1 PHE B  51      -2.882 -15.711 -12.308  1.00 20.24           C  
ATOM   2565  CD2 PHE B  51      -4.792 -16.862 -11.506  1.00 20.24           C  
ATOM   2566  CE1 PHE B  51      -2.924 -14.868 -11.218  1.00 20.24           C  
ATOM   2567  CE2 PHE B  51      -4.826 -16.060 -10.395  1.00 20.24           C  
ATOM   2568  CZ  PHE B  51      -3.903 -15.043 -10.251  1.00 20.24           C  
ATOM   2569  N   ILE B  52      -1.757 -18.952 -16.098  1.00 27.32           N  
ATOM   2570  CA  ILE B  52      -1.615 -20.104 -17.005  1.00 27.32           C  
ATOM   2571  C   ILE B  52      -1.001 -21.303 -16.279  1.00 27.32           C  
ATOM   2572  O   ILE B  52       0.095 -21.233 -15.696  1.00 27.32           O  
ATOM   2573  CB  ILE B  52      -0.791 -19.731 -18.249  1.00 27.75           C  
ATOM   2574  CG1 ILE B  52      -1.664 -18.909 -19.229  1.00 27.75           C  
ATOM   2575  CG2 ILE B  52      -0.274 -20.970 -18.979  1.00 27.75           C  
ATOM   2576  CD1 ILE B  52      -0.937 -18.290 -20.370  1.00 27.75           C  
ATOM   2577  N   ASP B  53      -1.716 -22.422 -16.324  1.00 31.68           N  
ATOM   2578  CA  ASP B  53      -1.258 -23.652 -15.697  1.00 31.68           C  
ATOM   2579  C   ASP B  53      -1.776 -24.882 -16.427  1.00 31.68           C  
ATOM   2580  O   ASP B  53      -2.953 -24.936 -16.804  1.00 31.68           O  
ATOM   2581  CB  ASP B  53      -1.768 -23.748 -14.225  1.00 31.74           C  
ATOM   2582  CG  ASP B  53      -0.954 -24.766 -13.448  1.00 31.74           C  
ATOM   2583  OD1 ASP B  53      -1.233 -25.968 -13.648  1.00 31.74           O  
ATOM   2584  OD2 ASP B  53      -0.076 -24.388 -12.669  1.00 31.74           O  
ATOM   2585  N   ALA B  54      -0.895 -25.870 -16.596  1.00 34.05           N  
ATOM   2586  CA  ALA B  54      -1.260 -27.140 -17.237  1.00 34.05           C  
ATOM   2587  C   ALA B  54      -2.393 -27.803 -16.461  1.00 34.05           C  
ATOM   2588  O   ALA B  54      -3.381 -28.227 -17.045  1.00 34.05           O  
ATOM   2589  CB  ALA B  54      -0.050 -28.043 -17.331  1.00 33.15           C  
ATOM   2590  N   ASN B  55      -2.321 -27.848 -15.152  1.00 37.50           N  
ATOM   2591  CA  ASN B  55      -3.414 -28.420 -14.350  1.00 37.50           C  
ATOM   2592  C   ASN B  55      -4.520 -27.391 -14.334  1.00 37.50           C  
ATOM   2593  O   ASN B  55      -4.543 -26.436 -13.547  1.00 37.50           O  
ATOM   2594  CB  ASN B  55      -2.879 -28.731 -12.981  1.00 37.88           C  
ATOM   2595  CG  ASN B  55      -3.852 -29.210 -11.940  1.00 37.88           C  
ATOM   2596  OD1 ASN B  55      -5.005 -29.526 -12.185  1.00 37.88           O  
ATOM   2597  ND2 ASN B  55      -3.368 -29.277 -10.687  1.00 37.88           N  
ATOM   2598  N   GLU B  56      -5.492 -27.547 -15.208  1.00 40.66           N  
ATOM   2599  CA  GLU B  56      -6.589 -26.606 -15.301  1.00 40.66           C  
ATOM   2600  C   GLU B  56      -7.437 -26.447 -14.079  1.00 40.66           C  
ATOM   2601  O   GLU B  56      -7.903 -25.318 -13.800  1.00 40.66           O  
ATOM   2602  CB  GLU B  56      -7.495 -27.064 -16.490  1.00 49.58           C  
ATOM   2603  CG  GLU B  56      -8.269 -25.858 -17.017  1.00 49.58           C  
ATOM   2604  CD  GLU B  56      -9.635 -26.288 -17.549  1.00 49.58           C  
ATOM   2605  OE1 GLU B  56     -10.543 -26.528 -16.697  1.00 49.58           O  
ATOM   2606  OE2 GLU B  56      -9.768 -26.400 -18.799  1.00 49.58           O  
ATOM   2607  N   ALA B  57      -7.698 -27.490 -13.307  1.00 37.67           N  
ATOM   2608  CA  ALA B  57      -8.563 -27.375 -12.124  1.00 37.67           C  
ATOM   2609  C   ALA B  57      -7.905 -26.605 -10.980  1.00 37.67           C  
ATOM   2610  O   ALA B  57      -8.666 -26.046 -10.185  1.00 37.67           O  
ATOM   2611  CB  ALA B  57      -8.975 -28.734 -11.596  1.00 38.38           C  
ATOM   2612  N   LYS B  58      -6.593 -26.631 -10.924  1.00 34.92           N  
ATOM   2613  CA  LYS B  58      -5.884 -25.902  -9.870  1.00 34.92           C  
ATOM   2614  C   LYS B  58      -5.887 -24.428 -10.235  1.00 34.92           C  
ATOM   2615  O   LYS B  58      -6.118 -23.623  -9.339  1.00 34.92           O  
ATOM   2616  CB  LYS B  58      -4.472 -26.387  -9.659  1.00 35.69           C  
ATOM   2617  CG  LYS B  58      -3.563 -25.465  -8.858  1.00 35.69           C  
ATOM   2618  CD  LYS B  58      -4.148 -25.164  -7.476  1.00 35.69           C  
ATOM   2619  CE  LYS B  58      -3.142 -24.663  -6.472  1.00 35.69           C  
ATOM   2620  NZ  LYS B  58      -2.414 -23.446  -6.831  1.00 35.69           N  
ATOM   2621  N   VAL B  59      -5.674 -24.098 -11.525  1.00 32.52           N  
ATOM   2622  CA  VAL B  59      -5.682 -22.658 -11.913  1.00 32.52           C  
ATOM   2623  C   VAL B  59      -7.068 -22.085 -11.791  1.00 32.52           C  
ATOM   2624  O   VAL B  59      -7.276 -20.998 -11.213  1.00 32.52           O  
ATOM   2625  CB  VAL B  59      -5.011 -22.503 -13.292  1.00 31.03           C  
ATOM   2626  CG1 VAL B  59      -5.913 -22.937 -14.431  1.00 31.03           C  
ATOM   2627  CG2 VAL B  59      -4.601 -21.066 -13.452  1.00 31.03           C  
ATOM   2628  N   LYS B  60      -8.105 -22.795 -12.224  1.00 30.80           N  
ATOM   2629  CA  LYS B  60      -9.482 -22.351 -12.119  1.00 30.80           C  
ATOM   2630  C   LYS B  60      -9.891 -22.160 -10.672  1.00 30.80           C  
ATOM   2631  O   LYS B  60     -10.645 -21.264 -10.312  1.00 30.80           O  
ATOM   2632  CB  LYS B  60     -10.333 -23.392 -12.830  1.00 37.75           C  
ATOM   2633  CG  LYS B  60     -11.810 -23.138 -12.899  1.00 37.75           C  
ATOM   2634  CD  LYS B  60     -12.153 -21.883 -13.649  1.00 37.75           C  
ATOM   2635  CE  LYS B  60     -13.624 -21.484 -13.438  1.00 37.75           C  
ATOM   2636  NZ  LYS B  60     -13.795 -20.020 -13.824  1.00 37.75           N  
ATOM   2637  N   ALA B  61      -9.396 -22.931  -9.712  1.00 26.67           N  
ATOM   2638  CA  ALA B  61      -9.651 -22.854  -8.294  1.00 26.67           C  
ATOM   2639  C   ALA B  61      -9.068 -21.583  -7.701  1.00 26.67           C  
ATOM   2640  O   ALA B  61      -9.763 -20.850  -6.986  1.00 26.67           O  
ATOM   2641  CB  ALA B  61      -9.035 -24.075  -7.594  1.00 26.65           C  
ATOM   2642  N   ASP B  62      -7.821 -21.280  -8.014  1.00 25.56           N  
ATOM   2643  CA  ASP B  62      -7.171 -20.052  -7.506  1.00 25.56           C  
ATOM   2644  C   ASP B  62      -7.844 -18.828  -8.080  1.00 25.56           C  
ATOM   2645  O   ASP B  62      -8.086 -17.867  -7.353  1.00 25.56           O  
ATOM   2646  CB  ASP B  62      -5.698 -20.049  -7.805  1.00 26.87           C  
ATOM   2647  CG  ASP B  62      -4.920 -21.040  -6.974  1.00 26.87           C  
ATOM   2648  OD1 ASP B  62      -5.209 -21.203  -5.773  1.00 26.87           O  
ATOM   2649  OD2 ASP B  62      -3.952 -21.625  -7.530  1.00 26.87           O  
ATOM   2650  N   GLN B  63      -8.245 -18.880  -9.341  1.00 24.84           N  
ATOM   2651  CA  GLN B  63      -8.925 -17.761  -9.974  1.00 24.84           C  
ATOM   2652  C   GLN B  63     -10.138 -17.376  -9.163  1.00 24.84           C  
ATOM   2653  O   GLN B  63     -10.257 -16.245  -8.711  1.00 24.84           O  
ATOM   2654  CB  GLN B  63      -9.345 -18.120 -11.405  1.00 25.65           C  
ATOM   2655  CG  GLN B  63     -10.364 -17.102 -11.951  1.00 25.65           C  
ATOM   2656  CD  GLN B  63     -10.852 -17.468 -13.335  1.00 25.65           C  
ATOM   2657  OE1 GLN B  63     -11.399 -18.559 -13.538  1.00 25.65           O  
ATOM   2658  NE2 GLN B  63     -10.661 -16.563 -14.271  1.00 25.65           N  
ATOM   2659  N   ILE B  64     -11.042 -18.342  -8.954  1.00 22.39           N  
ATOM   2660  CA  ILE B  64     -12.272 -18.100  -8.203  1.00 22.39           C  
ATOM   2661  C   ILE B  64     -11.984 -17.742  -6.766  1.00 22.39           C  
ATOM   2662  O   ILE B  64     -12.653 -16.879  -6.179  1.00 22.39           O  
ATOM   2663  CB  ILE B  64     -13.231 -19.321  -8.271  1.00 23.09           C  
ATOM   2664  CG1 ILE B  64     -13.762 -19.376  -9.702  1.00 23.09           C  
ATOM   2665  CG2 ILE B  64     -14.401 -19.235  -7.338  1.00 23.09           C  
ATOM   2666  CD1 ILE B  64     -14.776 -20.403 -10.016  1.00 23.09           C  
ATOM   2667  N   ASP B  65     -10.950 -18.336  -6.195  1.00 21.27           N  
ATOM   2668  CA  ASP B  65     -10.598 -18.033  -4.784  1.00 21.27           C  
ATOM   2669  C   ASP B  65     -10.190 -16.579  -4.645  1.00 21.27           C  
ATOM   2670  O   ASP B  65     -10.595 -15.913  -3.673  1.00 21.27           O  
ATOM   2671  CB  ASP B  65      -9.539 -19.000  -4.289  1.00 21.88           C  
ATOM   2672  CG  ASP B  65      -9.560 -19.217  -2.780  1.00 21.88           C  
ATOM   2673  OD1 ASP B  65     -10.541 -18.938  -2.048  1.00 21.88           O  
ATOM   2674  OD2 ASP B  65      -8.479 -19.672  -2.307  1.00 21.88           O  
ATOM   2675  N   PHE B  66      -9.433 -16.054  -5.602  1.00 19.92           N  
ATOM   2676  CA  PHE B  66      -9.018 -14.646  -5.583  1.00 19.92           C  
ATOM   2677  C   PHE B  66     -10.185 -13.742  -5.940  1.00 19.92           C  
ATOM   2678  O   PHE B  66     -10.352 -12.653  -5.347  1.00 19.92           O  
ATOM   2679  CB  PHE B  66      -7.878 -14.466  -6.558  1.00 15.66           C  
ATOM   2680  CG  PHE B  66      -6.522 -14.820  -6.085  1.00 15.66           C  
ATOM   2681  CD1 PHE B  66      -6.017 -14.236  -4.926  1.00 15.66           C  
ATOM   2682  CD2 PHE B  66      -5.729 -15.710  -6.793  1.00 15.66           C  
ATOM   2683  CE1 PHE B  66      -4.739 -14.528  -4.488  1.00 15.66           C  
ATOM   2684  CE2 PHE B  66      -4.442 -16.009  -6.355  1.00 15.66           C  
ATOM   2685  CZ  PHE B  66      -3.956 -15.408  -5.209  1.00 15.66           C  
ATOM   2686  N   GLN B  67     -11.097 -14.170  -6.803  1.00 21.40           N  
ATOM   2687  CA  GLN B  67     -12.281 -13.391  -7.116  1.00 21.40           C  
ATOM   2688  C   GLN B  67     -13.235 -13.306  -5.948  1.00 21.40           C  
ATOM   2689  O   GLN B  67     -14.028 -12.361  -5.782  1.00 21.40           O  
ATOM   2690  CB  GLN B  67     -13.023 -14.021  -8.313  1.00 25.53           C  
ATOM   2691  CG  GLN B  67     -12.130 -14.035  -9.549  1.00 25.53           C  
ATOM   2692  CD  GLN B  67     -12.758 -14.583 -10.789  1.00 25.53           C  
ATOM   2693  OE1 GLN B  67     -12.570 -13.980 -11.904  1.00 25.53           O  
ATOM   2694  NE2 GLN B  67     -13.509 -15.668 -10.756  1.00 25.53           N  
ATOM   2695  N   ASP B  68     -13.182 -14.304  -5.051  1.00 21.05           N  
ATOM   2696  CA  ASP B  68     -14.000 -14.330  -3.826  1.00 21.05           C  
ATOM   2697  C   ASP B  68     -13.410 -13.357  -2.826  1.00 21.05           C  
ATOM   2698  O   ASP B  68     -14.089 -12.807  -1.967  1.00 21.05           O  
ATOM   2699  CB  ASP B  68     -14.065 -15.717  -3.204  1.00 24.68           C  
ATOM   2700  CG  ASP B  68     -14.999 -16.641  -3.929  1.00 24.68           C  
ATOM   2701  OD1 ASP B  68     -15.902 -16.206  -4.671  1.00 24.68           O  
ATOM   2702  OD2 ASP B  68     -14.845 -17.882  -3.750  1.00 24.68           O  
ATOM   2703  N   ALA B  69     -12.111 -13.133  -2.921  1.00 16.59           N  
ATOM   2704  CA  ALA B  69     -11.408 -12.199  -2.063  1.00 16.59           C  
ATOM   2705  C   ALA B  69     -11.692 -10.762  -2.451  1.00 16.59           C  
ATOM   2706  O   ALA B  69     -11.712  -9.842  -1.632  1.00 16.59           O  
ATOM   2707  CB  ALA B  69      -9.904 -12.393  -2.245  1.00 15.10           C  
ATOM   2708  N   MET B  70     -11.890 -10.532  -3.778  1.00 16.70           N  
ATOM   2709  CA  MET B  70     -12.105  -9.203  -4.328  1.00 16.70           C  
ATOM   2710  C   MET B  70     -13.100  -8.356  -3.598  1.00 16.70           C  
ATOM   2711  O   MET B  70     -12.754  -7.193  -3.306  1.00 16.70           O  
ATOM   2712  CB  MET B  70     -12.595  -9.204  -5.798  1.00 17.47           C  
ATOM   2713  CG  MET B  70     -11.506  -9.601  -6.755  1.00 17.47           C  
ATOM   2714  SD  MET B  70     -10.113  -8.416  -6.671  1.00 17.47           S  
ATOM   2715  CE  MET B  70      -8.825  -9.596  -7.211  1.00 17.47           C  
ATOM   2716  N   ALA B  71     -14.273  -8.810  -3.179  1.00 14.99           N  
ATOM   2717  CA  ALA B  71     -15.153  -7.862  -2.462  1.00 14.99           C  
ATOM   2718  C   ALA B  71     -14.595  -7.366  -1.155  1.00 14.99           C  
ATOM   2719  O   ALA B  71     -15.083  -6.354  -0.646  1.00 14.99           O  
ATOM   2720  CB  ALA B  71     -16.487  -8.524  -2.170  1.00 15.85           C  
ATOM   2721  N   ASN B  72     -13.597  -7.983  -0.556  1.00 15.27           N  
ATOM   2722  CA  ASN B  72     -13.024  -7.556   0.722  1.00 15.27           C  
ATOM   2723  C   ASN B  72     -11.598  -7.048   0.626  1.00 15.27           C  
ATOM   2724  O   ASN B  72     -10.950  -6.820   1.661  1.00 15.27           O  
ATOM   2725  CB  ASN B  72     -13.068  -8.737   1.701  1.00 14.01           C  
ATOM   2726  CG  ASN B  72     -14.491  -9.049   2.097  1.00 14.01           C  
ATOM   2727  OD1 ASN B  72     -15.223  -8.122   2.467  1.00 14.01           O  
ATOM   2728  ND2 ASN B  72     -14.874 -10.300   1.961  1.00 14.01           N  
ATOM   2729  N   LEU B  73     -11.131  -6.842  -0.616  1.00 17.35           N  
ATOM   2730  CA  LEU B  73      -9.819  -6.279  -0.892  1.00 17.35           C  
ATOM   2731  C   LEU B  73      -9.965  -4.773  -1.114  1.00 17.35           C  
ATOM   2732  O   LEU B  73     -11.062  -4.309  -1.400  1.00 17.35           O  
ATOM   2733  CB  LEU B  73      -9.218  -6.902  -2.146  1.00 17.50           C  
ATOM   2734  CG  LEU B  73      -8.567  -8.249  -2.017  1.00 17.50           C  
ATOM   2735  CD1 LEU B  73      -8.155  -8.821  -3.364  1.00 17.50           C  
ATOM   2736  CD2 LEU B  73      -7.299  -8.158  -1.171  1.00 17.50           C  
ATOM   2737  N   GLU B  74      -8.888  -4.007  -0.944  1.00 20.82           N  
ATOM   2738  CA  GLU B  74      -8.938  -2.577  -1.140  1.00 20.82           C  
ATOM   2739  C   GLU B  74      -8.818  -2.155  -2.617  1.00 20.82           C  
ATOM   2740  O   GLU B  74      -9.406  -1.116  -2.960  1.00 20.82           O  
ATOM   2741  CB  GLU B  74      -7.809  -1.864  -0.422  1.00 27.35           C  
ATOM   2742  CG  GLU B  74      -8.038  -1.703   1.050  1.00 27.35           C  
ATOM   2743  CD  GLU B  74      -7.497  -2.891   1.818  1.00 27.35           C  
ATOM   2744  OE1 GLU B  74      -7.112  -3.949   1.215  1.00 27.35           O  
ATOM   2745  OE2 GLU B  74      -7.412  -2.714   3.065  1.00 27.35           O  
ATOM   2746  N   ALA B  75      -8.078  -2.855  -3.422  1.00 18.43           N  
ATOM   2747  CA  ALA B  75      -7.858  -2.615  -4.803  1.00 18.43           C  
ATOM   2748  C   ALA B  75      -8.469  -3.695  -5.672  1.00 18.43           C  
ATOM   2749  O   ALA B  75      -8.625  -4.835  -5.214  1.00 18.43           O  
ATOM   2750  CB  ALA B  75      -6.359  -2.605  -5.101  1.00 17.37           C  
ATOM   2751  N   HIS B  76      -8.761  -3.353  -6.921  1.00 18.57           N  
ATOM   2752  CA  HIS B  76      -9.343  -4.297  -7.852  1.00 18.57           C  
ATOM   2753  C   HIS B  76      -8.307  -4.889  -8.803  1.00 18.57           C  
ATOM   2754  O   HIS B  76      -7.272  -4.252  -9.096  1.00 18.57           O  
ATOM   2755  CB  HIS B  76     -10.440  -3.558  -8.628  1.00 18.65           C  
ATOM   2756  CG  HIS B  76     -11.101  -4.430  -9.641  1.00 18.65           C  
ATOM   2757  ND1 HIS B  76     -12.184  -5.244  -9.383  1.00 18.65           N  
ATOM   2758  CD2 HIS B  76     -10.789  -4.641 -10.946  1.00 18.65           C  
ATOM   2759  CE1 HIS B  76     -12.519  -5.910 -10.476  1.00 18.65           C  
ATOM   2760  NE2 HIS B  76     -11.689  -5.562 -11.435  1.00 18.65           N  
ATOM   2761  N   GLY B  77      -8.529  -6.091  -9.287  1.00 17.94           N  
ATOM   2762  CA  GLY B  77      -7.626  -6.759 -10.208  1.00 17.94           C  
ATOM   2763  C   GLY B  77      -8.477  -7.661 -11.088  1.00 17.94           C  
ATOM   2764  O   GLY B  77      -9.498  -8.146 -10.608  1.00 17.94           O  
ATOM   2765  N   ASN B  78      -8.155  -7.859 -12.342  1.00 20.49           N  
ATOM   2766  CA  ASN B  78      -8.945  -8.752 -13.210  1.00 20.49           C  
ATOM   2767  C   ASN B  78      -8.122  -9.995 -13.469  1.00 20.49           C  
ATOM   2768  O   ASN B  78      -6.893  -9.916 -13.630  1.00 20.49           O  
ATOM   2769  CB  ASN B  78      -9.284  -8.097 -14.517  1.00 21.22           C  
ATOM   2770  CG  ASN B  78      -9.983  -6.767 -14.355  1.00 21.22           C  
ATOM   2771  OD1 ASN B  78     -11.156  -6.753 -13.975  1.00 21.22           O  
ATOM   2772  ND2 ASN B  78      -9.308  -5.658 -14.613  1.00 21.22           N  
ATOM   2773  N   ILE B  79      -8.773 -11.174 -13.443  1.00 22.83           N  
ATOM   2774  CA  ILE B  79      -8.037 -12.429 -13.642  1.00 22.83           C  
ATOM   2775  C   ILE B  79      -8.590 -13.270 -14.765  1.00 22.83           C  
ATOM   2776  O   ILE B  79      -9.794 -13.577 -14.782  1.00 22.83           O  
ATOM   2777  CB  ILE B  79      -8.053 -13.286 -12.319  1.00 22.32           C  
ATOM   2778  CG1 ILE B  79      -7.532 -12.535 -11.122  1.00 22.32           C  
ATOM   2779  CG2 ILE B  79      -7.181 -14.536 -12.503  1.00 22.32           C  
ATOM   2780  CD1 ILE B  79      -7.618 -13.168  -9.774  1.00 22.32           C  
ATOM   2781  N   VAL B  80      -7.778 -13.664 -15.732  1.00 25.33           N  
ATOM   2782  CA  VAL B  80      -8.229 -14.560 -16.801  1.00 25.33           C  
ATOM   2783  C   VAL B  80      -7.272 -15.752 -16.763  1.00 25.33           C  
ATOM   2784  O   VAL B  80      -6.099 -15.555 -16.399  1.00 25.33           O  
ATOM   2785  CB  VAL B  80      -8.239 -14.013 -18.217  1.00 25.23           C  
ATOM   2786  CG1 VAL B  80      -9.079 -12.735 -18.255  1.00 25.23           C  
ATOM   2787  CG2 VAL B  80      -6.837 -13.744 -18.732  1.00 25.23           C  
ATOM   2788  N   ILE B  81      -7.783 -16.934 -17.107  1.00 30.57           N  
ATOM   2789  CA  ILE B  81      -6.873 -18.086 -17.039  1.00 30.57           C  
ATOM   2790  C   ILE B  81      -6.686 -18.749 -18.397  1.00 30.57           C  
ATOM   2791  O   ILE B  81      -7.528 -18.708 -19.279  1.00 30.57           O  
ATOM   2792  CB  ILE B  81      -7.395 -19.139 -16.062  1.00 31.17           C  
ATOM   2793  CG1 ILE B  81      -8.738 -19.711 -16.544  1.00 31.17           C  
ATOM   2794  CG2 ILE B  81      -7.632 -18.575 -14.661  1.00 31.17           C  
ATOM   2795  CD1 ILE B  81      -8.997 -21.119 -16.112  1.00 31.17           C  
ATOM   2796  N   ASN B  82      -5.523 -19.370 -18.532  1.00 35.80           N  
ATOM   2797  CA  ASN B  82      -5.112 -20.114 -19.707  1.00 35.80           C  
ATOM   2798  C   ASN B  82      -5.497 -19.535 -21.057  1.00 35.80           C  
ATOM   2799  O   ASN B  82      -6.018 -20.198 -21.976  1.00 35.80           O  
ATOM   2800  CB  ASN B  82      -5.679 -21.541 -19.572  1.00 35.98           C  
ATOM   2801  CG  ASN B  82      -5.016 -22.316 -18.455  1.00 35.98           C  
ATOM   2802  OD1 ASN B  82      -3.963 -21.962 -17.935  1.00 35.98           O  
ATOM   2803  ND2 ASN B  82      -5.676 -23.392 -18.027  1.00 35.98           N  
ATOM   2804  N   ASP B  83      -5.199 -18.275 -21.306  1.00 36.31           N  
ATOM   2805  CA  ASP B  83      -5.419 -17.520 -22.496  1.00 36.31           C  
ATOM   2806  C   ASP B  83      -4.058 -16.958 -22.889  1.00 36.31           C  
ATOM   2807  O   ASP B  83      -3.639 -15.902 -22.401  1.00 36.31           O  
ATOM   2808  CB  ASP B  83      -6.400 -16.401 -22.231  1.00 39.22           C  
ATOM   2809  CG  ASP B  83      -6.918 -15.666 -23.430  1.00 39.22           C  
ATOM   2810  OD1 ASP B  83      -6.332 -15.718 -24.536  1.00 39.22           O  
ATOM   2811  OD2 ASP B  83      -7.977 -14.972 -23.291  1.00 39.22           O  
ATOM   2812  N   TRP B  84      -3.335 -17.662 -23.759  1.00 35.60           N  
ATOM   2813  CA  TRP B  84      -2.003 -17.195 -24.169  1.00 35.60           C  
ATOM   2814  C   TRP B  84      -2.123 -15.873 -24.901  1.00 35.60           C  
ATOM   2815  O   TRP B  84      -1.291 -14.955 -24.769  1.00 35.60           O  
ATOM   2816  CB  TRP B  84      -1.305 -18.232 -25.040  1.00 35.84           C  
ATOM   2817  CG  TRP B  84      -0.793 -19.419 -24.301  1.00 35.84           C  
ATOM   2818  CD1 TRP B  84      -1.442 -20.609 -24.091  1.00 35.84           C  
ATOM   2819  CD2 TRP B  84       0.480 -19.552 -23.652  1.00 35.84           C  
ATOM   2820  NE1 TRP B  84      -0.653 -21.466 -23.357  1.00 35.84           N  
ATOM   2821  CE2 TRP B  84       0.529 -20.844 -23.074  1.00 35.84           C  
ATOM   2822  CE3 TRP B  84       1.585 -18.705 -23.494  1.00 35.84           C  
ATOM   2823  CZ2 TRP B  84       1.629 -21.301 -22.355  1.00 35.84           C  
ATOM   2824  CZ3 TRP B  84       2.679 -19.156 -22.783  1.00 35.84           C  
ATOM   2825  CH2 TRP B  84       2.697 -20.444 -22.226  1.00 35.84           C  
ATOM   2826  N   ALA B  85      -3.177 -15.638 -25.696  1.00 33.17           N  
ATOM   2827  CA  ALA B  85      -3.330 -14.388 -26.436  1.00 33.17           C  
ATOM   2828  C   ALA B  85      -3.413 -13.185 -25.535  1.00 33.17           C  
ATOM   2829  O   ALA B  85      -2.949 -12.090 -25.897  1.00 33.17           O  
ATOM   2830  CB  ALA B  85      -4.593 -14.385 -27.320  1.00 32.85           C  
ATOM   2831  N   ALA B  86      -3.945 -13.350 -24.332  1.00 29.69           N  
ATOM   2832  CA  ALA B  86      -4.040 -12.270 -23.365  1.00 29.69           C  
ATOM   2833  C   ALA B  86      -2.666 -11.809 -22.926  1.00 29.69           C  
ATOM   2834  O   ALA B  86      -2.626 -10.697 -22.381  1.00 29.69           O  
ATOM   2835  CB  ALA B  86      -4.837 -12.723 -22.156  1.00 29.00           C  
ATOM   2836  N   LEU B  87      -1.602 -12.530 -23.173  1.00 29.26           N  
ATOM   2837  CA  LEU B  87      -0.245 -12.139 -22.836  1.00 29.26           C  
ATOM   2838  C   LEU B  87       0.396 -11.176 -23.814  1.00 29.26           C  
ATOM   2839  O   LEU B  87       1.472 -10.632 -23.546  1.00 29.26           O  
ATOM   2840  CB  LEU B  87       0.610 -13.407 -22.753  1.00 28.61           C  
ATOM   2841  CG  LEU B  87       0.368 -14.385 -21.582  1.00 28.61           C  
ATOM   2842  CD1 LEU B  87       1.480 -15.451 -21.595  1.00 28.61           C  
ATOM   2843  CD2 LEU B  87       0.354 -13.695 -20.244  1.00 28.61           C  
ATOM   2844  N   ALA B  88      -0.267 -10.912 -24.925  1.00 30.12           N  
ATOM   2845  CA  ALA B  88       0.228 -10.021 -25.968  1.00 30.12           C  
ATOM   2846  C   ALA B  88       0.706  -8.700 -25.412  1.00 30.12           C  
ATOM   2847  O   ALA B  88       1.809  -8.255 -25.757  1.00 30.12           O  
ATOM   2848  CB  ALA B  88      -0.877  -9.731 -26.986  1.00 30.04           C  
ATOM   2849  N   ASP B  89      -0.088  -8.062 -24.570  1.00 30.41           N  
ATOM   2850  CA  ASP B  89       0.319  -6.788 -23.975  1.00 30.41           C  
ATOM   2851  C   ASP B  89       0.629  -6.888 -22.493  1.00 30.41           C  
ATOM   2852  O   ASP B  89       0.440  -5.912 -21.737  1.00 30.41           O  
ATOM   2853  CB  ASP B  89      -0.773  -5.752 -24.236  1.00 32.86           C  
ATOM   2854  CG  ASP B  89      -2.064  -6.007 -23.526  1.00 32.86           C  
ATOM   2855  OD1 ASP B  89      -2.526  -7.175 -23.501  1.00 32.86           O  
ATOM   2856  OD2 ASP B  89      -2.618  -5.022 -22.971  1.00 32.86           O  
ATOM   2857  N   ALA B  90       1.171  -8.027 -22.041  1.00 26.38           N  
ATOM   2858  CA  ALA B  90       1.538  -8.105 -20.612  1.00 26.38           C  
ATOM   2859  C   ALA B  90       2.867  -7.376 -20.465  1.00 26.38           C  
ATOM   2860  O   ALA B  90       3.693  -7.457 -21.351  1.00 26.38           O  
ATOM   2861  CB  ALA B  90       1.649  -9.530 -20.139  1.00 26.48           C  
ATOM   2862  N   ASP B  91       3.047  -6.675 -19.379  1.00 23.01           N  
ATOM   2863  CA  ASP B  91       4.269  -5.962 -19.070  1.00 23.01           C  
ATOM   2864  C   ASP B  91       5.397  -6.910 -18.704  1.00 23.01           C  
ATOM   2865  O   ASP B  91       6.549  -6.726 -19.118  1.00 23.01           O  
ATOM   2866  CB  ASP B  91       4.066  -5.048 -17.856  1.00 22.73           C  
ATOM   2867  CG  ASP B  91       3.182  -3.876 -18.140  1.00 22.73           C  
ATOM   2868  OD1 ASP B  91       1.947  -4.000 -18.190  1.00 22.73           O  
ATOM   2869  OD2 ASP B  91       3.753  -2.777 -18.307  1.00 22.73           O  
ATOM   2870  N   VAL B  92       5.099  -7.867 -17.834  1.00 21.59           N  
ATOM   2871  CA  VAL B  92       6.028  -8.843 -17.336  1.00 21.59           C  
ATOM   2872  C   VAL B  92       5.327 -10.179 -17.348  1.00 21.59           C  
ATOM   2873  O   VAL B  92       4.099 -10.267 -17.125  1.00 21.59           O  
ATOM   2874  CB  VAL B  92       6.419  -8.529 -15.880  1.00 19.53           C  
ATOM   2875  CG1 VAL B  92       7.342  -9.595 -15.334  1.00 19.53           C  
ATOM   2876  CG2 VAL B  92       7.187  -7.240 -15.702  1.00 19.53           C  
ATOM   2877  N   VAL B  93       6.066 -11.252 -17.597  1.00 21.97           N  
ATOM   2878  CA  VAL B  93       5.515 -12.618 -17.537  1.00 21.97           C  
ATOM   2879  C   VAL B  93       6.474 -13.367 -16.599  1.00 21.97           C  
ATOM   2880  O   VAL B  93       7.669 -13.256 -16.816  1.00 21.97           O  
ATOM   2881  CB  VAL B  93       5.394 -13.337 -18.856  1.00 22.71           C  
ATOM   2882  CG1 VAL B  93       5.313 -14.848 -18.734  1.00 22.71           C  
ATOM   2883  CG2 VAL B  93       4.079 -12.890 -19.550  1.00 22.71           C  
ATOM   2884  N   ILE B  94       5.922 -14.002 -15.560  1.00 23.25           N  
ATOM   2885  CA  ILE B  94       6.778 -14.728 -14.587  1.00 23.25           C  
ATOM   2886  C   ILE B  94       6.566 -16.235 -14.761  1.00 23.25           C  
ATOM   2887  O   ILE B  94       5.437 -16.712 -14.769  1.00 23.25           O  
ATOM   2888  CB  ILE B  94       6.480 -14.312 -13.144  1.00 21.55           C  
ATOM   2889  CG1 ILE B  94       6.934 -12.867 -12.876  1.00 21.55           C  
ATOM   2890  CG2 ILE B  94       7.168 -15.234 -12.139  1.00 21.55           C  
ATOM   2891  CD1 ILE B  94       6.080 -12.144 -11.876  1.00 21.55           C  
ATOM   2892  N   SER B  95       7.647 -16.967 -14.943  1.00 26.10           N  
ATOM   2893  CA  SER B  95       7.553 -18.425 -15.138  1.00 26.10           C  
ATOM   2894  C   SER B  95       7.900 -19.118 -13.813  1.00 26.10           C  
ATOM   2895  O   SER B  95       9.031 -18.980 -13.309  1.00 26.10           O  
ATOM   2896  CB  SER B  95       8.466 -18.847 -16.256  1.00 26.81           C  
ATOM   2897  OG  SER B  95       8.588 -20.265 -16.386  1.00 26.81           O  
ATOM   2898  N   THR B  96       6.918 -19.824 -13.247  1.00 29.84           N  
ATOM   2899  CA  THR B  96       7.062 -20.545 -11.985  1.00 29.84           C  
ATOM   2900  C   THR B  96       6.603 -22.002 -12.136  1.00 29.84           C  
ATOM   2901  O   THR B  96       6.126 -22.608 -11.176  1.00 29.84           O  
ATOM   2902  CB  THR B  96       6.239 -19.920 -10.849  1.00 27.11           C  
ATOM   2903  OG1 THR B  96       4.939 -19.624 -11.353  1.00 27.11           O  
ATOM   2904  CG2 THR B  96       6.867 -18.651 -10.351  1.00 27.11           C  
ATOM   2905  N   LEU B  97       6.735 -22.538 -13.346  1.00 36.97           N  
ATOM   2906  CA  LEU B  97       6.337 -23.921 -13.636  1.00 36.97           C  
ATOM   2907  C   LEU B  97       7.434 -24.872 -13.146  1.00 36.97           C  
ATOM   2908  O   LEU B  97       8.587 -24.452 -12.978  1.00 36.97           O  
ATOM   2909  CB  LEU B  97       6.026 -24.187 -15.094  1.00 36.24           C  
ATOM   2910  CG  LEU B  97       7.078 -24.027 -16.172  1.00 36.24           C  
ATOM   2911  CD1 LEU B  97       8.094 -25.152 -16.159  1.00 36.24           C  
ATOM   2912  CD2 LEU B  97       6.451 -23.984 -17.569  1.00 36.24           C  
ATOM   2913  N   GLY B  98       7.050 -26.113 -12.910  1.00 41.82           N  
ATOM   2914  CA  GLY B  98       7.950 -27.146 -12.447  1.00 41.82           C  
ATOM   2915  C   GLY B  98       7.204 -28.202 -11.630  1.00 41.82           C  
ATOM   2916  O   GLY B  98       5.987 -28.421 -11.685  1.00 41.82           O  
ATOM   2917  N   ASN B  99       8.022 -28.949 -10.879  1.00 46.44           N  
ATOM   2918  CA  ASN B  99       7.434 -30.029 -10.039  1.00 46.44           C  
ATOM   2919  C   ASN B  99       8.233 -30.169  -8.772  1.00 46.44           C  
ATOM   2920  O   ASN B  99       9.269 -30.850  -8.712  1.00 46.44           O  
ATOM   2921  CB  ASN B  99       7.430 -31.312 -10.837  1.00 49.36           C  
ATOM   2922  CG  ASN B  99       6.715 -32.428 -10.095  1.00 49.36           C  
ATOM   2923  OD1 ASN B  99       6.082 -32.239  -9.054  1.00 49.36           O  
ATOM   2924  ND2 ASN B  99       6.843 -33.627 -10.662  1.00 49.36           N  
ATOM   2925  N   ILE B 100       7.724 -29.522  -7.716  1.00 48.93           N  
ATOM   2926  CA  ILE B 100       8.422 -29.532  -6.422  1.00 48.93           C  
ATOM   2927  C   ILE B 100       8.538 -30.929  -5.837  1.00 48.93           C  
ATOM   2928  O   ILE B 100       9.505 -31.257  -5.150  1.00 48.93           O  
ATOM   2929  CB  ILE B 100       7.762 -28.559  -5.424  1.00 47.22           C  
ATOM   2930  CG1 ILE B 100       8.699 -28.304  -4.241  1.00 47.22           C  
ATOM   2931  CG2 ILE B 100       6.438 -29.085  -4.909  1.00 47.22           C  
ATOM   2932  CD1 ILE B 100      10.018 -27.686  -4.646  1.00 47.22           C  
ATOM   2933  N   LYS B 101       7.603 -31.816  -6.170  1.00 55.22           N  
ATOM   2934  CA  LYS B 101       7.636 -33.202  -5.764  1.00 55.22           C  
ATOM   2935  C   LYS B 101       8.974 -33.819  -6.161  1.00 55.22           C  
ATOM   2936  O   LYS B 101       9.537 -34.580  -5.375  1.00 55.22           O  
ATOM   2937  CB  LYS B 101       6.547 -34.072  -6.388  1.00 55.41           C  
ATOM   2938  CG  LYS B 101       5.136 -33.514  -6.357  1.00 55.41           C  
ATOM   2939  N   LEU B 102       9.531 -33.475  -7.340  1.00 60.68           N  
ATOM   2940  CA  LEU B 102      10.827 -33.999  -7.716  1.00 60.68           C  
ATOM   2941  C   LEU B 102      11.920 -33.448  -6.807  1.00 60.68           C  
ATOM   2942  O   LEU B 102      12.964 -34.096  -6.654  1.00 60.68           O  
ATOM   2943  CB  LEU B 102      11.225 -33.629  -9.142  1.00 59.53           C  
ATOM   2944  CG  LEU B 102      10.197 -33.855 -10.245  1.00 59.53           C  
ATOM   2945  CD1 LEU B 102      10.849 -33.667 -11.611  1.00 59.53           C  
ATOM   2946  CD2 LEU B 102       9.570 -35.247 -10.164  1.00 59.53           C  
ATOM   2947  N   GLN B 103      11.736 -32.300  -6.167  1.00 66.62           N  
ATOM   2948  CA  GLN B 103      12.763 -31.791  -5.264  1.00 66.62           C  
ATOM   2949  C   GLN B 103      12.637 -32.362  -3.856  1.00 66.62           C  
ATOM   2950  O   GLN B 103      13.379 -31.985  -2.926  1.00 66.62           O  
ATOM   2951  CB  GLN B 103      12.701 -30.255  -5.227  1.00 69.85           C  
ATOM   2952  CG  GLN B 103      14.066 -29.607  -5.032  1.00 69.85           C  
ATOM   2953  CD  GLN B 103      15.119 -30.136  -5.995  1.00 69.85           C  
ATOM   2954  OE1 GLN B 103      15.882 -31.146  -5.562  1.00 69.85           O  
ATOM   2955  NE2 GLN B 103      15.243 -29.638  -7.139  1.00 69.85           N  
ATOM   2956  N   GLN B 104      11.748 -33.322  -3.612  1.00 69.38           N  
ATOM   2957  CA  GLN B 104      11.569 -33.944  -2.307  1.00 69.38           C  
ATOM   2958  C   GLN B 104      11.202 -35.433  -2.402  1.00 69.38           C  
ATOM   2959  O   GLN B 104      11.917 -36.265  -2.983  1.00 69.38           O  
ATOM   2960  CB  GLN B 104      10.468 -33.192  -1.550  1.00 71.06           C  
ATOM   2961  CG  GLN B 104       9.225 -32.904  -2.365  1.00 71.06           C  
ATOM   2962  CD  GLN B 104       8.115 -32.267  -1.562  1.00 71.06           C  
ATOM   2963  OE1 GLN B 104       8.142 -32.498  -0.241  1.00 71.06           O  
ATOM   2964  NE2 GLN B 104       7.227 -31.585  -2.074  1.00 71.06           N  
ATOM   2965  N   PHE B 112      18.884 -30.465  -8.444  1.00 76.63           N  
ATOM   2966  CA  PHE B 112      18.951 -30.452  -9.894  1.00 76.63           C  
ATOM   2967  C   PHE B 112      17.953 -31.396 -10.559  1.00 76.63           C  
ATOM   2968  O   PHE B 112      17.839 -31.493 -11.783  1.00 76.63           O  
ATOM   2969  CB  PHE B 112      20.368 -30.844 -10.368  1.00 79.88           C  
ATOM   2970  CG  PHE B 112      21.075 -29.683 -11.013  1.00 79.88           C  
ATOM   2971  CD1 PHE B 112      21.752 -28.746 -10.250  1.00 79.88           C  
ATOM   2972  CD2 PHE B 112      21.031 -29.547 -12.390  1.00 79.88           C  
ATOM   2973  CE1 PHE B 112      22.385 -27.670 -10.870  1.00 79.88           C  
ATOM   2974  CE2 PHE B 112      21.673 -28.485 -13.002  1.00 79.88           C  
ATOM   2975  CZ  PHE B 112      22.353 -27.540 -12.250  1.00 79.88           C  
ATOM   2976  N   ALA B 113      17.219 -32.085  -9.710  1.00 73.08           N  
ATOM   2977  CA  ALA B 113      16.209 -33.060  -9.967  1.00 73.08           C  
ATOM   2978  C   ALA B 113      15.149 -32.724 -11.001  1.00 73.08           C  
ATOM   2979  O   ALA B 113      14.793 -33.571 -11.839  1.00 73.08           O  
ATOM   2980  CB  ALA B 113      15.447 -33.314  -8.610  1.00 73.49           C  
ATOM   2981  N   GLU B 114      14.644 -31.503 -10.945  1.00 66.89           N  
ATOM   2982  CA  GLU B 114      13.620 -31.029 -11.872  1.00 66.89           C  
ATOM   2983  C   GLU B 114      14.153 -30.716 -13.248  1.00 66.89           C  
ATOM   2984  O   GLU B 114      13.347 -30.622 -14.181  1.00 66.89           O  
ATOM   2985  CB  GLU B 114      12.973 -29.767 -11.277  1.00 67.43           C  
ATOM   2986  CG  GLU B 114      12.326 -30.016  -9.927  1.00 67.43           C  
ATOM   2987  CD  GLU B 114      11.652 -28.755  -9.431  1.00 67.43           C  
ATOM   2988  OE1 GLU B 114      10.760 -28.260 -10.146  1.00 67.43           O  
ATOM   2989  OE2 GLU B 114      12.028 -28.288  -8.342  1.00 67.43           O  
ATOM   2990  N   LEU B 115      15.460 -30.578 -13.450  1.00 62.22           N  
ATOM   2991  CA  LEU B 115      16.015 -30.234 -14.756  1.00 62.22           C  
ATOM   2992  C   LEU B 115      15.427 -31.030 -15.905  1.00 62.22           C  
ATOM   2993  O   LEU B 115      15.077 -30.427 -16.935  1.00 62.22           O  
ATOM   2994  CB  LEU B 115      17.546 -30.396 -14.762  1.00 60.56           C  
ATOM   2995  CG  LEU B 115      18.262 -29.969 -16.042  1.00 60.56           C  
ATOM   2996  CD1 LEU B 115      17.873 -28.561 -16.462  1.00 60.56           C  
ATOM   2997  CD2 LEU B 115      19.783 -30.018 -15.877  1.00 60.56           C  
ATOM   2998  N   LYS B 116      15.302 -32.345 -15.776  1.00 60.57           N  
ATOM   2999  CA  LYS B 116      14.696 -33.159 -16.842  1.00 60.57           C  
ATOM   3000  C   LYS B 116      13.264 -32.695 -17.128  1.00 60.57           C  
ATOM   3001  O   LYS B 116      12.958 -32.377 -18.286  1.00 60.57           O  
ATOM   3002  N   PHE B 117      12.414 -32.642 -16.120  1.00 57.04           N  
ATOM   3003  CA  PHE B 117      11.038 -32.211 -16.231  1.00 57.04           C  
ATOM   3004  C   PHE B 117      10.892 -30.772 -16.745  1.00 57.04           C  
ATOM   3005  O   PHE B 117      10.217 -30.547 -17.745  1.00 57.04           O  
ATOM   3006  CB  PHE B 117      10.349 -32.251 -14.841  1.00 56.55           C  
ATOM   3007  CG  PHE B 117       8.923 -31.779 -14.879  1.00 56.55           C  
ATOM   3008  CD1 PHE B 117       7.899 -32.666 -15.168  1.00 56.55           C  
ATOM   3009  CD2 PHE B 117       8.595 -30.460 -14.627  1.00 56.55           C  
ATOM   3010  CE1 PHE B 117       6.584 -32.250 -15.216  1.00 56.55           C  
ATOM   3011  CE2 PHE B 117       7.280 -30.040 -14.689  1.00 56.55           C  
ATOM   3012  CZ  PHE B 117       6.271 -30.929 -14.973  1.00 56.55           C  
ATOM   3013  N   THR B 118      11.526 -29.823 -16.031  1.00 55.89           N  
ATOM   3014  CA  THR B 118      11.435 -28.405 -16.410  1.00 55.89           C  
ATOM   3015  C   THR B 118      12.015 -28.216 -17.805  1.00 55.89           C  
ATOM   3016  O   THR B 118      11.390 -27.407 -18.532  1.00 55.89           O  
ATOM   3017  CB  THR B 118      12.030 -27.432 -15.389  1.00 56.26           C  
ATOM   3018  OG1 THR B 118      13.396 -27.691 -15.140  1.00 56.26           O  
ATOM   3019  CG2 THR B 118      11.269 -27.529 -14.049  1.00 56.26           C  
ATOM   3020  N   SER B 119      13.033 -28.893 -18.291  1.00 54.03           N  
ATOM   3021  CA  SER B 119      13.507 -28.737 -19.669  1.00 54.03           C  
ATOM   3022  C   SER B 119      12.506 -29.166 -20.725  1.00 54.03           C  
ATOM   3023  O   SER B 119      12.459 -28.615 -21.838  1.00 54.03           O
[truncated: 510,133 more chars]
