# Supplementary material for: COD::CIF::Parser: an error-correcting CIF parser for the Perl language
Source: J Appl Crystallogr. 2016 Feb 1;49(Pt 1):292–301. doi: 10.1107/S1600576715022396 (PMC4762566; doi:10.1107/S1600576715022396)
Supplement: Supplementary file 3 [file j-49-00292-sup3.tgz › cod-tools-1.0/src/components/codcif/data/IUCr/CIFTEST_2.1/outs/ciftbx/5hvp.twid]

LEADER          1     HYDROLASE(ACID PROTEINASE)                                   30-APR-1990            5HVP
TITLE                 Acetyl-Pepstatin At 2.0-Angstroms Resolution
COMPND                HIV-1 Protease Complex With Acetyl-pepstatin (NY5 Strain)
SOURCE                NY5 Strain Of Human Immunodeficiency Virus Type 1 Expressed In (Escherichia coli), The Inhibitor Is From
SOURCE              2 (Streptomyces namwaensis)
AUTHOR                P.M.D.Fitzgerald,B.M.McKeever,J.F.VanMiddlesworth,J.P.Springer
JRNL                  AUTH P.M.D.Fitzgerald,B.M.McKeever,J.F.VanMiddlesworth,J.P.Springer,J.C.Heimbach,C.-T.Leu,W.K.Herber,
JRNL                2 AUTH R.A.F.Dixon,P.L.Darke
JRNL                  TITL Acetyl-Pepstatin At 2.0-Angstroms Resolution
JRNL                  REF  J.BIOL.CHEM.                                                               V.    265     14209  1990
JRNL                  REFN ASTM JBCHA3 US ISSN 0021-9258                    071
REMARK    1     1
REMARK    1     1          REFERENCE     1
REMARK    1     1     AUTH M.A.Navia,P.M.D.Fitzgerald,B.M.McKeever,C.-T.Leu,J.C.Heimbach,W.K.Herber,I.S.Sigal,P.L.Darke,
REMARK    1     1   2 AUTH J.P.Springer
REMARK    1     1     TITL Three-dimensional Structure Of Aspartyl Protease From Human Immunodeficiency Virus HIV-1
REMARK    1     1     REF  NATURE                                                                     V.    337       615  1989
REMARK    1     1     REFN ASTM NATUAS UK ISSN 0028-0836                    006
REMARK    1     2
REMARK    1     2          REFERENCE     2
REMARK    1     2     AUTH B.M.McKeever,M.A.Navia,P.M.D.Fitzgerald,J.P.Springer,C.-T.Leu,J.C.Heimbach,W.K.Herber,I.S.Sigal,
REMARK    1     2   2 AUTH P.L.Darke
REMARK    1     2     TITL Crystallization Of The Aspartylprotease From The Human Immunodefeciency Virus, HIV-1
REMARK    1     2     REF  J.BIOL.CHEM.                                                               V.    264      1919  1989
REMARK    1     2     REFN ASTM JBCHA3 US ISSN 0021-9258                    071
REMARK    1     3
REMARK    1     3          REFERENCE     3
REMARK    1     3     AUTH P.L.Darke,C.-T.Leu,L.J.Davis,J.C.Heimabch,R.E.Diehl,W.S.Hill,R.A.F.Dixon,I.S.Sigal
REMARK    1     3     TITL Human Immunodeficiency Virus Protease. Bacterial Expression And Characterization Of The Purified
REMARK    1     3   2 TITL Aspartic Protease
REMARK    1     3     REF  J.BIOL.CHEM.                                                               V.    264      2307  1989
REMARK    1     3     REFN ASTM JBCHA3 US ISSN 0021-9258                    071
REMARK    2
REMARK    2         2      RESOLUTION.   2. ANGSTROMS.
REMARK    3
REMARK    3         2      REFINEMENT. BY THE RESTRAINED LEAST-SQUARES PROCEDURE OF J.
REMARK    3         3       KONNERT AND W. HENDRICKSON (PROGRAM *PROLSQ*).  THE R
REMARK    3         4       VALUE IS 0.176 FOR 12901 REFLECTIONS IN THE RESOLUTION
REMARK    3         5       RANGE 8.0 TO 2.0 ANGSTROMS WITH I .GT. SIGMA(I).
REMARK    3         6
REMARK    3         7       RMS DEVIATIONS FROM IDEAL VALUES (THE VALUES OF
REMARK    3         8           SIGMA, IN PARENTHESES, ARE THE INPUT ESTIMATED
REMARK    3         9           STANDARD DEVIATIONS THAT DETERMINE THE RELATIVE
REMARK    3        10           WEIGHTS OF THE CORRESPONDING RESTRAINTS)
REMARK    3        11         DISTANCE RESTRAINTS (ANGSTROMS)
REMARK    3        12           BOND DISTANCE                            0.018(0.020)
REMARK    3        13           ANGLE DISTANCE                           0.038(0.030)
REMARK    3        14           PLANAR 1-4 DISTANCE                      0.043(0.040)
REMARK    3        15         PLANE RESTRAINT (ANGSTROMS)                0.015(0.020)
REMARK    3        16         CHIRAL-CENTER RESTRAINT (ANGSTROMS**3)     0.177(0.150)
REMARK    3        17         NON-BONDED CONTACT RESTRAINTS (ANGSTROMS)
REMARK    3        18           SINGLE TORSION CONTACT                   0.216(0.500)
REMARK    3        19           MULTIPLE TORSION CONTACT                 0.207(0.500)
REMARK    3        20           POSSIBLE HYDROGEN BOND                   0.245(0.500)
REMARK    3        21         CONFORMATIONAL TORSION ANGLE RESTRAINT (DEGREES)
REMARK    3        22           PLANAR (OMEGA)                             2.6(3.0)
REMARK    3        23           STAGGERED                                 17.4(15.0)
REMARK    3        24           ORTHONORMAL                               18.1(20.0)
REMARK    4
REMARK    4         2      THE TWO CHAINS OF THE DIMERIC ENZYME HAS BEEN ASSIGNED THE
REMARK    4         3      THE CHAIN INDICATORS *A* AND *B*.
REMARK    5
REMARK    5         2      THE INHIBITOR HAS BEEN ASSIGNED THE CHAIN INDICATOR *C*.
REMARK    6
REMARK    6         2      THE INHIBITOR BINDS TO THE ENZYME IN TWO ROUGHLY TWOFOLD SYMMETRIC ORIENTATIONS. THE ALTERNATE CONFORMATIONS
REMARK    6         3      ARE REPRESENTED BY THE ALTERNATE LOCATION INDICATORS *1* AND *2*. THE FIRST ORIENTATION, *1*, WAS DENOTED A IN
REMARK    6         4      THE PUBLICATION CITED IN THE *JRNL* RECORDS ABOVE, WHILE THE ALTERNATE ORIENTATION, *2*, WAS DENOTED B.
REMARK    7
REMARK    7         2      IN THE PAPER CITED IN THE *JRNL* RECORDS ABOVE, THE *B* CHAIN RESIDUES WERE NUMBERED FROM 201 TO 299. THIS
REMARK    7         3      NUMBERING SCHEME HAS BEEN RETAINED.
REMARK    8
REMARK    8         2      NO ELECTRON DENSITY WAS OBSERVED BEYOND THE POSITION OF THE BETA CARBON OF RESIDUES ARG A 41, LYS A 43 AND GLN
REMARK    8         3      A 61 AND NO ELECTRON DENSITY WAS OBSERVED FOR THE DELTA CARBON OF RESIDUE ILE A 72. THEREFORE THE CORRESPONDING
REMARK    8         4      COORDINATES ARE NOT INCLUDED IN THIS ENTRY.
REMARK    9
REMARK    9         2      THE SHEET *S1* IS FORMED BY THE INTERDIGITATING STRANDS FROM THE TWO MONOMERS OF THE DIMERIC ENZYME. STRANDS 1
REMARK    9         3      AND 3 ARE FROM CHAIN *A*. STRANDS 2 AND 4 ARE FROM CHAIN *B*.
REMARK   10
REMARK   10         2      WATER MOLECULES WITH ALTERNATE LOCATION INDICATOR *1* OR *2* AND OCCUPANCY 0.50 EITHER CORRELATE WITH THE
REMARK   10         3      APPROPRIATE ALTERNATE LOCATION (*1* OR *2*) OF AN AMINO ACID SIDE CHAIN IN THE PROTEIN OR CORRELATE WITH A
REMARK   10         4      SECOND WATER MOLECULE WHOSE POSITION CANNOT BE OCCUPIED SIMULATANEOUSLY.
REMARK   11
REMARK   11         2      THE SOLVENT AND CHLORIDE IONS ARE GIVEN IN THE HETATM LIST IN ORDER OF INCREASING TEMPERATURE FACTORS.
REMARK 9600
REMARK 9600           EMBEDDED CIF
REMARK 9600
REMARK 9600           ###################################################
REMARK 9600           #                                                 #
REMARK 9600           #   Converted from PDB format to CIF format by    #
REMARK 9600           #   pdb2cif version 2.4.3            15 Jul 2005   #
REMARK 9600           #                       by                        #
REMARK 9600           # P.E. Bourne, H.J. Bernstein and F.C. Bernstein  #
REMARK 9600           #                                                 #
REMARK 9600           # http://www.bernstein-plus-sons.com/software     #
REMARK 9600           #                     /pdb2cif                    #
REMARK 9600           #   *** See the remarks at the end of this  ***   #
REMARK 9600           #   *** file for information on conversion  ***   #
REMARK 9600           #   *** of this entry and on the program    ***   #
REMARK 9600           #   ***               pdb2cif               ***   #
REMARK 9600           # Please report problems to:                      #
REMARK 9600           #         pdb2cif@bernstein-plus-sons.com         #
REMARK 9600           ###################################################
REMARK 9600
REMARK 9600
REMARK 9600           data_5HVP
REMARK 9600
REMARK 9600           _entry.id        5HVP
REMARK 9600
REMARK 9600
REMARK 9600
REMARK 9600           ##################
REMARK 9600           #                #
REMARK 9600           #  STRUCT        #
REMARK 9600           #                #
REMARK 9600           ##################
REMARK 9600
REMARK 9600           loop_
REMARK 9600           _struct.entry_id
REMARK 9600                   5HVP
REMARK 9600           _reflns.entry_id             5HVP
REMARK 9600           _cell.entry_id           5HVP
REMARK 9600           _cell.volume           234237.8
REMARK 9600           _cell.details                 ?
REMARK 9600           _symmetry.entry_id                5HVP
REMARK 9600           _audit.revision_id         5HVP
REMARK 9600           _audit.creation_date       1990-04-30
REMARK 9600           ;\
REMARK 9600           2005-07-15  Converted to mmCIF format by pdb2cif.pl 2.4.3
REMARK 9600           ;
REMARK 9600           ##########################
REMARK 9600           #                        #
REMARK 9600           # ENTITY_POLY_SEQ        #
REMARK 9600           #                        #
REMARK 9600           ##########################
REMARK 9600
REMARK 9600           loop_
REMARK 9600           _entity.id
REMARK 9600           _entity.details
REMARK 9600                                           3
REMARK 9600           ;\
REMARK 9600                   Protein chain: C
REMARK 9600           ;
REMARK 9600                                   4               'het group  CL'
REMARK 9600                                   5               HOH
REMARK 9600
REMARK 9600                   loop_
REMARK 9600               _chem_comp.id
REMARK 9600               _chem_comp.formula
REMARK 9600               _chem_comp.name
REMARK 9600                                           CL
REMARK 9600           ;\
REMARK 9600                   2(CL1 -)
REMARK 9600           ;
REMARK 9600           ;\
REMARK 9600                   CHLORIDE ION
REMARK 9600           ;
REMARK 9600                                           HOH
REMARK 9600           ;\
REMARK 9600                   170(H2 O1)
REMARK 9600           ;
REMARK 9600           ;\
REMARK 9600
REMARK 9600           ;
REMARK 9600                             ALA                     'C3 H7 N1 O2'           Alanine
REMARK 9600                             ARG                     'C6 H14 N4 O2'          Arginine
REMARK 9600                             ASN                     'C4 H8 N2 O3'           Asparagine
REMARK 9600                             ASP                     'C4 H7 N1 O4'           'Aspartic acid'
REMARK 9600                             CYS                     'C3 H7 N1 O2 S1'        Cysteine
REMARK 9600                             GLN                     'C5 H10 N2 O3'          Glutamine
REMARK 9600                             GLU                     'C5 H9 N1 O4'           'Glutamic acid'
REMARK 9600                             GLY                     'C2 H5 N1 O2'           Glycine
REMARK 9600                             HIS                     'C6 H9 N3 O2'           Histidine
REMARK 9600                             ILE                     'C6 H13 N1 O2'          Isoleucine
REMARK 9600                             LEU                     'C6 H13 N1 O2'          Leucine
REMARK 9600                             LYS                     'C6 H14 N2 O2'          Lysine
REMARK 9600                             MET                     'C5 H11 N1 O2 S1'       Methionine
REMARK 9600                             PHE                     'C9 H11 N1 O2'          Phenylalanine
REMARK 9600                             PRO                     'C5 H9 N1 O2'           Proline
REMARK 9600                             THR                     'C4 H9 N1 O3'           Threonine
REMARK 9600                             TRP                     'C11 H12 N2 O2'         Tryptophan
REMARK 9600                             TYR                     'C9 H11 N1 O3'          Tyrosine
REMARK 9600                             VAL                     'C5 H11 N1 O2'          Valine
REMARK 9600                             ACE           'C2 H4 O2'              'Acetic Acid'
REMARK 9600
REMARK 9600
REMARK 9600
REMARK 9600           ######################
REMARK 9600           #                    #
REMARK 9600           # ATOM_SITES         #
REMARK 9600           #                    #
REMARK 9600           ######################
REMARK 9600
REMARK 9600
REMARK 9600
REMARK 9600
REMARK 9600
REMARK 9600
REMARK 9600                   loop_
REMARK 9600               _database_pdb_matrix.entry_id
REMARK 9600                                           5HVP
REMARK 9600
REMARK 9600                   loop_
REMARK 9600               _atom_sites.entry_id
REMARK 9600               _atom_sites.cartn_transform_axes
REMARK 9600                                           5HVP
REMARK 9600                                                   'See _atom_sites.fract_transf_matrix[i][j]'
REMARK 9600
REMARK 9600                   loop_
REMARK 9600               _atom_sites_alt.id
REMARK 9600               _atom_sites_alt.details
REMARK 9600              2    ?
REMARK 9600
REMARK 9600
REMARK 9600
REMARK 9600           ######################
REMARK 9600           #                    #
REMARK 9600           # ATOM_SITES_FOOTNOTE#
REMARK 9600           #                    #
REMARK 9600           ######################
REMARK 9600
REMARK 9600
REMARK 9600
REMARK 9600           _database_2.database_id                 PDB
REMARK 9600           loop_
REMARK 9600           _database_PDB_rev.num
REMARK 9600           _database_PDB_rev.date
REMARK 9600           _database_PDB_rev.mod_type
REMARK 9600           _database_PDB_rev.status
REMARK 9600           _database_PDB_rev.replaced_by
REMARK 9600           _database_PDB_rev.replaces
REMARK 9600           1                 1991-10-15    0                 .                 .                 .
REMARK 9600
REMARK 9600
REMARK 9600
REMARK 9600           ####################
REMARK 9600           #                  #
REMARK 9600           # STRUCT_BIOL      #
REMARK 9600           #                  #
REMARK 9600           ####################
REMARK 9600
REMARK 9600
REMARK 9600
REMARK 9600                   loop_
REMARK 9600               _struct_biol.id
REMARK 9600                                           A
REMARK 9600                                           B
REMARK 9600                                           C
REMARK 9600                   loop_
REMARK 9600               _struct_biol_gen.biol_id
REMARK 9600               _struct_biol_gen.asym_id
REMARK 9600               _struct_biol_gen.symmetry
REMARK 9600               _struct_biol_gen.details
REMARK 9600            5HVP      B   1_555   .
REMARK 9600            5HVP      C   1_555   .
REMARK 9600            5HVP     CL   1_555   .
REMARK 9600            5HVP    HOH   1_555   .
REMARK 9600               A      A   1_555   .
REMARK 9600               B      B   1_555   .
REMARK 9600               C      C   1_555   .
REMARK 9600
REMARK 9600
REMARK 9600
REMARK 9600           ##############################
REMARK 9600           #                            #
REMARK 9600           # STRUCT_CONN_TYPE           #
REMARK 9600           #                            #
REMARK 9600           ##############################
REMARK 9600
REMARK 9600
REMARK 9600
REMARK 9600           loop_
REMARK 9600           _struct_conn_type.id
REMARK 9600           _struct_conn_type.criteria
REMARK 9600           _struct_conn_type.reference
REMARK 9600           saltbr  'salt bridge from PDB entry'       ?
REMARK 9600           hydrog  'hydrogen bond from PDB entry'     ?
REMARK 9600
REMARK 9600
REMARK 9600
REMARK 9600           ##############################
REMARK 9600           #                            #
REMARK 9600           # STRUCT_CONN                #
REMARK 9600           #                            #
REMARK 9600           ##############################
REMARK 9600
REMARK 9600
REMARK 9600
REMARK 9600           loop_
REMARK 9600           _struct_conn.id
REMARK 9600           _struct_conn.conn_type_id
REMARK 9600           _struct_conn.ptnr1_label_comp_id
REMARK 9600           _struct_conn.ptnr1_label_asym_id
REMARK 9600           _struct_conn.ptnr1_auth_seq_id
REMARK 9600           _struct_conn.ptnr1_label_atom_id
REMARK 9600           _struct_conn.ptnr1_label_alt_id
REMARK 9600           _struct_conn.ptnr1_role
REMARK 9600           _struct_conn.ptnr1_symmetry
REMARK 9600           _struct_conn.ptnr2_label_comp_id
REMARK 9600           _struct_conn.ptnr2_label_asym_id
REMARK 9600           _struct_conn.ptnr2_auth_seq_id
REMARK 9600           _struct_conn.ptnr2_label_atom_id
REMARK 9600           _struct_conn.ptnr2_label_alt_id
REMARK 9600           _struct_conn.ptnr2_role
REMARK 9600           _struct_conn.ptnr2_symmetry
REMARK 9600           _struct_conn.pdb2cif_ptnr1_atom_site_id                 #< not in dictionary
REMARK 9600           _struct_conn.ptnr1_label_seq_id
REMARK 9600           _struct_conn.pdb2cif_ptnr2_atom_site_id                 #< not in dictionary
REMARK 9600           _struct_conn.ptnr2_label_seq_id
REMARK 9600                2      . STA C    4   CA  1 .    .    STA C    4   CB
REMARK 9600                                                  1 .    .
REMARK 9600               1576             103         1577             103
REMARK 9600                3      . STA C    4   CA  1 .    .    STA C    4   CH
REMARK 9600                                                  1 .    .
REMARK 9600               1576             103         1581             103
REMARK 9600                4      . STA C    4   CB  1 .    .    STA C    4   CG
REMARK 9600                                                  1 .    .
REMARK 9600               1577             103         1578             103
REMARK 9600                5      . STA C    4   CD1 1 .    .    STA C    4   CG
REMARK 9600                                                  1 .    .
REMARK 9600               1579             103         1578             103
REMARK 9600                6      . STA C    4   CD2 1 .    .    STA C    4   CG
REMARK 9600                                                  1 .    .
REMARK 9600               1580             103         1578             103
REMARK 9600                7      . STA C    4   CH  1 .    .    STA C    4   OH
REMARK 9600                                                  1 .    .
REMARK 9600               1581             103         1582             103
REMARK 9600                8      . STA C    4   CH  1 .    .    STA C    4   CM
REMARK 9600                                                  1 .    .
REMARK 9600               1581             103         1583             103
REMARK 9600                9      . STA C    4   C   1 .    .    STA C    4   CM
REMARK 9600                                                  1 .    .
REMARK 9600               1584             103         1583             103
REMARK 9600               10      . STA C    4   C   1 .    .    STA C    4   O
REMARK 9600                                                  1 .    .
REMARK 9600               1584             103         1585             103
REMARK 9600               11      . STA C    6   CA  1 .    .    STA C    6   N
REMARK 9600                                                  1 .    .
REMARK 9600               1592             105         1591             105
REMARK 9600               12      . STA C    6   CA  1 .    .    STA C    6   CB
REMARK 9600                                                  1 .    .
REMARK 9600               1592             105         1593             105
REMARK 9600               13      . STA C    6   CA  1 .    .    STA C    6   CH
REMARK 9600                                                  1 .    .
REMARK 9600               1592             105         1597             105
REMARK 9600               14      . STA C    6   CB  1 .    .    STA C    6   CG
REMARK 9600                                                  1 .    .
REMARK 9600               1593             105         1594             105
REMARK 9600               15      . STA C    6   CD1 1 .    .    STA C    6   CG
REMARK 9600                                                  1 .    .
REMARK 9600               1595             105         1594             105
REMARK 9600               16      . STA C    6   CD2 1 .    .    STA C    6   CG
REMARK 9600                                                  1 .    .
REMARK 9600               1596             105         1594             105
REMARK 9600               17      . STA C    6   CH  1 .    .    STA C    6   OH
REMARK 9600                                                  1 .    .
REMARK 9600               1597             105         1598             105
REMARK 9600               18      . STA C    6   CH  1 .    .    STA C    6   CM
REMARK 9600                                                  1 .    .
REMARK 9600               1597             105         1599             105
REMARK 9600               19      . STA C    6   C   1 .    .    STA C    6   CM
REMARK 9600                                                  1 .    .
REMARK 9600               1600             105         1599             105
REMARK 9600               20      . STA C    6   C   1 .    .    STA C    6   O
REMARK 9600                                                  1 .    .
REMARK 9600               1600             105         1601             105
REMARK 9600               21      . STA C    6   C   1 .    .    STA C    6   OXT
REMARK 9600                                                  1 .    .
REMARK 9600               1600             105         1602             105
REMARK 9600               22      . STA C    4   CA  2 .    .    STA C    4   N
REMARK 9600                                                  2 .    .
REMARK 9600               1621             103         1620             103
REMARK 9600               23      . STA C    4   CA  2 .    .    STA C    4   CB
REMARK 9600                                                  2 .    .
REMARK 9600               1621             103         1622             103
REMARK 9600               24      . STA C    4   CA  2 .    .    STA C    4   CH
REMARK 9600                                                  2 .    .
REMARK 9600               1621             103         1626             103
REMARK 9600               25      . STA C    4   CB  2 .    .    STA C    4   CG
REMARK 9600                                                  2 .    .
REMARK 9600               1622             103         1623             103
REMARK 9600               26      . STA C    4   CD1 2 .    .    STA C    4   CG
REMARK 9600                                                  2 .    .
REMARK 9600               1624             103         1623             103
REMARK 9600               27      . STA C    4   CD2 2 .    .    STA C    4   CG
REMARK 9600                                                  2 .    .
REMARK 9600               1625             103         1623             103
REMARK 9600               28      . STA C    4   CH  2 .    .    STA C    4   OH
REMARK 9600                                                  2 .    .
REMARK 9600               1626             103         1627             103
REMARK 9600               29      . STA C    4   CH  2 .    .    STA C    4   CM
REMARK 9600                                                  2 .    .
REMARK 9600               1626             103         1628             103
REMARK 9600               30      . STA C    4   C   2 .    .    STA C    4   CM
REMARK 9600                                                  2 .    .
REMARK 9600               1629             103         1628             103
REMARK 9600               31      . STA C    4   C   2 .    .    STA C    4   O
REMARK 9600                                                  2 .    .
REMARK 9600               1629             103         1630             103
REMARK 9600               32      . STA C    6   CA  2 .    .    STA C    6   N
REMARK 9600                                                  2 .    .
REMARK 9600               1637             105         1636             105
REMARK 9600               33      . STA C    6   CA  2 .    .    STA C    6   CB
REMARK 9600                                                  2 .    .
REMARK 9600               1637             105         1638             105
REMARK 9600               34      . STA C    6   CA  2 .    .    STA C    6   CH
REMARK 9600                                                  2 .    .
REMARK 9600               1637             105         1642             105
REMARK 9600               35      . STA C    6   CB  2 .    .    STA C    6   CG
REMARK 9600                                                  2 .    .
REMARK 9600               1638             105         1639             105
REMARK 9600               36      . STA C    6   CD1 2 .    .    STA C    6   CG
REMARK 9600                                                  2 .    .
REMARK 9600               1640             105         1639             105
REMARK 9600               37      . STA C    6   CD2 2 .    .    STA C    6   CG
REMARK 9600                                                  2 .    .
REMARK 9600               1641             105         1639             105
REMARK 9600               38      . STA C    6   CH  2 .    .    STA C    6   OH
REMARK 9600                                                  2 .    .
REMARK 9600               1642             105         1643             105
REMARK 9600               39      . STA C    6   CH  2 .    .    STA C    6   CM
REMARK 9600                                                  2 .    .
REMARK 9600               1642             105         1644             105
REMARK 9600               40      . STA C    6   C   2 .    .    STA C    6   CM
REMARK 9600                                                  2 .    .
REMARK 9600               1645             105         1644             105
REMARK 9600               41      . STA C    6   C   2 .    .    STA C    6   O
REMARK 9600                                                  2 .    .
REMARK 9600               1645             105         1646             105
REMARK 9600               42      . STA C    6   C   2 .    .    STA C    6   OXT
REMARK 9600                                                  2 .    .
REMARK 9600               1645             105         1647             105
REMARK 9600
REMARK 9600
REMARK 9600
REMARK 9600           ####################
REMARK 9600           #                  #
REMARK 9600           # STRUCT_CONF      #
REMARK 9600           #                  #
REMARK 9600           ####################
REMARK 9600
REMARK 9600
REMARK 9600
REMARK 9600           loop_
REMARK 9600           _struct_conf_type.id
REMARK 9600           _struct_conf_type.criteria
REMARK 9600           _struct_conf_type.reference
REMARK 9600            TURN_P      'From PDB'   .
REMARK 9600
REMARK 9600           loop_
REMARK 9600           _struct_conf.id
REMARK 9600           _struct_conf.conf_type_id
REMARK 9600           _struct_conf.beg_label_comp_id
REMARK 9600           _struct_conf.beg_label_asym_id
REMARK 9600           _struct_conf.beg_auth_seq_id
REMARK 9600           _struct_conf.end_label_comp_id
REMARK 9600           _struct_conf.end_label_asym_id
REMARK 9600           _struct_conf.end_auth_seq_id
REMARK 9600           _struct_conf.details
REMARK 9600           _struct_conf.beg_label_seq_id
REMARK 9600           _struct_conf.end_label_seq_id
REMARK 9600           helix_H2  HELX_RH_AL_P ARG B  287  GLN B  292
REMARK 9600                                     'RIGHT-HANDED ALPHA HELIX'
REMARK 9600                                          87          92
REMARK 9600           turn_T1   TURN_P       ILE A   15  GLN A   18
REMARK 9600                                     'TYPE I(PRIME)'
REMARK 9600                                          15          18
REMARK 9600           turn_T2   TURN_P       GLY A   49  GLY A   52  'TYPE II'
REMARK 9600                                          49          52
REMARK 9600           turn_T3   TURN_P       ILE A   66  HIS A   69
REMARK 9600                                     'TYPE I(PRIME)'
REMARK 9600                                          66          69
REMARK 9600           turn_T4   TURN_P       THR A   91  GLY A   94  'TYPE I'
REMARK 9600                                          91          94
REMARK 9600           turn_T5   TURN_P       ILE B  215  GLN B  218
REMARK 9600                                     'TYPE I(PRIME)'
REMARK 9600                                          15          18
REMARK 9600           turn_T6   TURN_P       GLY B  249  GLY B  252  'TYPE I'
REMARK 9600                                          49          52
REMARK 9600           turn_T7   TURN_P       ILE B  266  HIS B  269
REMARK 9600                                     'TYPE I(PRIME)'
REMARK 9600                                          66          69
REMARK 9600           turn_T8   TURN_P       THR B  291  GLY B  294  'TYPE I'
REMARK 9600                                          91          94
REMARK 9600
REMARK 9600
REMARK 9600
REMARK 9600           ################
REMARK 9600           #              #
REMARK 9600           # STRUCT_SHEET #
REMARK 9600           #              #
REMARK 9600           ################
REMARK 9600
REMARK 9600           loop_
REMARK 9600           _struct_sheet.id
REMARK 9600           _struct_sheet.number_strands
REMARK 9600            S2     2
REMARK 9600            S3     3
REMARK 9600            S4     2
REMARK 9600            S5     2
REMARK 9600            S6     2
REMARK 9600            S7     3
REMARK 9600            S8     2
REMARK 9600            S9     2
REMARK 9600
REMARK 9600           loop_
REMARK 9600           _struct_sheet_hbond.sheet_id
REMARK 9600           _struct_sheet_hbond.range_id_1
REMARK 9600           _struct_sheet_hbond.range_id_2
REMARK 9600           _struct_sheet_hbond.range_1_beg_auth_seq_id
REMARK 9600           _struct_sheet_hbond.range_1_beg_label_atom_id
REMARK 9600           _struct_sheet_hbond.range_2_beg_auth_seq_id
REMARK 9600           _struct_sheet_hbond.range_2_beg_label_atom_id
REMARK 9600           _struct_sheet_hbond.range_1_end_auth_seq_id
REMARK 9600           _struct_sheet_hbond.range_1_end_label_atom_id
REMARK 9600           _struct_sheet_hbond.range_2_end_auth_seq_id
REMARK 9600           _struct_sheet_hbond.range_2_end_label_atom_id
REMARK 9600           _struct_sheet_hbond.range_1_beg_label_seq_id
REMARK 9600           _struct_sheet_hbond.range_2_beg_label_seq_id
REMARK 9600           _struct_sheet_hbond.range_1_end_label_seq_id
REMARK 9600           _struct_sheet_hbond.range_2_end_label_seq_id
REMARK 9600            S1    2_S1    3_S1  298   N     96   O    298   N     96
REMARK 9600                                                  O
REMARK 9600                                 98         96         98         96
REMARK 9600            S1    3_S1    4_S1   97   N    203   O     97   N    203
REMARK 9600                                                  O
REMARK 9600                                 97          3         97          3
REMARK 9600            S2    1_S2    2_S2   11   N     22   O     11   N     22
REMARK 9600                                                  O
REMARK 9600                                 11         22         11         22
REMARK 9600            S3    1_S3    2_S3   23   N     83   O     23   N     83
REMARK 9600                                                  O
REMARK 9600                                 23         83         23         83
REMARK 9600            S3    2_S3    3_S3   84   O     32   N     84   O     32
REMARK 9600                                                  N
REMARK 9600                                 84         32         84         32
REMARK 9600            S4    1_S4    2_S4   43   N     58   O     43   N     58
REMARK 9600                                                  O
REMARK 9600                                 43         58         43         58
REMARK 9600            S5    1_S5    2_S5   62   O     73   N     62   O     73
REMARK 9600                                                  N
REMARK 9600                                 62         73         62         73
REMARK 9600            S6    1_S6    2_S6  211   N    222   O    211   N    222
REMARK 9600                                                  O
REMARK 9600                                 11         22         11         22
REMARK 9600            S7    1_S7    2_S7  223   N    283   O    223   N    283
REMARK 9600                                                  O
REMARK 9600                                 23         83         23         83
REMARK 9600            S7    2_S7    3_S7  284   O    232   N    284   O    232
REMARK 9600                                                  N
REMARK 9600                                 84         32         84         32
REMARK 9600            S8    1_S8    2_S8  243   N    258   O    243   N    258
REMARK 9600                                                  O
REMARK 9600                                 43         58         43         58
REMARK 9600            S9    1_S9    2_S9  262   O    273   N    262   O    273
REMARK 9600                                                  N
REMARK 9600                                 62         73         62         73
REMARK 9600
REMARK 9600           loop_
REMARK 9600           _struct_sheet_order.sheet_id
REMARK 9600           _struct_sheet_order.range_id_1
REMARK 9600           _struct_sheet_order.range_id_2
REMARK 9600           _struct_sheet_order.offset
REMARK 9600           _struct_sheet_order.sense
REMARK 9600            S1    2_S1    3_S1  1 anti-parallel
REMARK 9600            S1    3_S1    4_S1  1 anti-parallel
REMARK 9600            S2    1_S2    2_S2  1 anti-parallel
REMARK 9600            S3    1_S3    2_S3  1 parallel
REMARK 9600            S3    2_S3    3_S3  1 anti-parallel
REMARK 9600            S4    1_S4    2_S4  1 anti-parallel
REMARK 9600            S5    1_S5    2_S5  1 anti-parallel
REMARK 9600            S6    1_S6    2_S6  1 anti-parallel
REMARK 9600            S7    1_S7    2_S7  1 parallel
REMARK 9600            S7    2_S7    3_S7  1 anti-parallel
REMARK 9600            S8    1_S8    2_S8  1 anti-parallel
REMARK 9600            S9    1_S9    2_S9  1 anti-parallel
REMARK 9600
REMARK 9600           loop_
REMARK 9600           _struct_sheet_range.sheet_id
REMARK 9600           _struct_sheet_range.id
REMARK 9600           _struct_sheet_range.beg_label_comp_id
REMARK 9600           _struct_sheet_range.beg_label_asym_id
REMARK 9600           _struct_sheet_range.beg_auth_seq_id
REMARK 9600           _struct_sheet_range.end_label_comp_id
REMARK 9600           _struct_sheet_range.end_label_asym_id
REMARK 9600           _struct_sheet_range.end_auth_seq_id
REMARK 9600           _struct_sheet_range.beg_label_seq_id
REMARK 9600           _struct_sheet_range.end_label_seq_id
REMARK 9600            S1    2_S1 CYS B  295  PHE B  299
REMARK 9600                               95          99
REMARK 9600            S1    3_S1 CYS A   95  PHE A   99
REMARK 9600                               95          99
REMARK 9600            S1    4_S1 PRO B  201  LEU B  205
REMARK 9600                                1           5
REMARK 9600            S2    1_S2 VAL A   11  ILE A   15
REMARK 9600                               11          15
REMARK 9600            S2    2_S2 GLN A   18  ALA A   22
REMARK 9600                               18          22
REMARK 9600            S3    1_S3 ALA A   22  LEU A   24
REMARK 9600                               22          24
REMARK 9600            S3    2_S3 ASN A   83  GLY A   86
REMARK 9600                               83          86
REMARK 9600            S3    3_S3 ASP A   30  VAL A   32
REMARK 9600                               30          32
REMARK 9600            S4    1_S4 LYS A   43  GLY A   49
REMARK 9600                               43          49
REMARK 9600            S4    2_S4 GLY A   52  GLN A   58
REMARK 9600                               52          58
REMARK 9600            S5    1_S5 ILE A   62  ILE A   66
REMARK 9600                               62          66
REMARK 9600            S5    2_S5 HIS A   69  GLY A   73
REMARK 9600                               69          73
REMARK 9600            S6    1_S6 VAL B  211  ILE B  215
REMARK 9600                               11          15
REMARK 9600            S6    2_S6 GLN B  218  ALA B  222
REMARK 9600                               18          22
REMARK 9600            S7    1_S7 ALA B  222  LEU B  224
REMARK 9600                               22          24
REMARK 9600            S7    2_S7 ASN B  283  GLY B  286
REMARK 9600                               83          86
REMARK 9600            S7    3_S7 ASP B  230  VAL B  232
REMARK 9600                               30          32
REMARK 9600            S8    1_S8 LYS B  243  GLY B  249
REMARK 9600                               43          49
REMARK 9600            S8    2_S8 GLY B  252  GLN B  258
REMARK 9600                               52          58
REMARK 9600            S9    1_S9 ILE B  262  ILE B  266
REMARK 9600                               62          66
REMARK 9600            S9    2_S9 HIS B  269  GLY B  273
REMARK 9600                               69          73
REMARK 9600
REMARK 9600           ##########################
REMARK 9600           #                        #
REMARK 9600           # PDBX_POLY_SEQ_SCHEME   #
REMARK 9600           #                        #
REMARK 9600           ##########################
REMARK 9600
REMARK 9600           loop_
REMARK 9600           _pdbx_poly_seq_scheme.asym_id
REMARK 9600           _pdbx_poly_seq_scheme.entity_id
REMARK 9600           _pdbx_poly_seq_scheme.seq_id
REMARK 9600           _pdbx_poly_seq_scheme.mon_id
REMARK 9600           _pdbx_poly_seq_scheme.auth_num                          #< not in dictionary
REMARK 9600           _pdbx_poly_seq_scheme.pdb_strand_id
REMARK 9600            A     1    2 GLN    2  1_S1
REMARK 9600            A     1    3 ILE    3  1_S1
REMARK 9600            A     1    4 THR    4  1_S1
REMARK 9600            A     1    5 LEU    5  1_S1
REMARK 9600            A     1    6 TRP    6  .
REMARK 9600            A     1    7 GLN    7  .
REMARK 9600            A     1    8 ARG    8  .
REMARK 9600            A     1    9 PRO    9  .
REMARK 9600            A     1   10 LEU   10  .
REMARK 9600            A     1   11 VAL   11  1_S2
REMARK 9600            A     1   12 THR   12  1_S2
REMARK 9600            A     1   13 ILE   13  1_S2
REMARK 9600            A     1   14 LYS   14  1_S2
REMARK 9600            A     1   15 ILE   15  1_S2
REMARK 9600            A     1   16 GLY   16  .
REMARK 9600            A     1   17 GLY   17  .
REMARK 9600            A     1   18 GLN   18  2_S2
REMARK 9600            A     1   19 LEU   19  2_S2
REMARK 9600            A     1   20 LYS   20  2_S2
REMARK 9600            A     1   21 GLU   21  2_S2
REMARK 9600            A     1   22 ALA   22  1_S3
REMARK 9600            A     1   23 LEU   23  1_S3
REMARK 9600            A     1   24 LEU   24  1_S3
REMARK 9600            A     1   25 ASP   25  .
REMARK 9600            A     1   26 THR   26  .
REMARK 9600            A     1   27 GLY   27  .
REMARK 9600            A     1   28 ALA   28  .
REMARK 9600            A     1   29 ASP   29  .
REMARK 9600            A     1   30 ASP   30  3_S3
REMARK 9600            A     1   31 THR   31  3_S3
REMARK 9600            A     1   32 VAL   32  3_S3
REMARK 9600            A     1   33 LEU   33  .
REMARK 9600            A     1   34 GLU   34  .
REMARK 9600            A     1   35 GLU   35  .
REMARK 9600            A     1   36 MET   36  .
REMARK 9600            A     1   37 ASN   37  .
REMARK 9600            A     1   38 LEU   38  .
REMARK 9600            A     1   39 PRO   39  .
REMARK 9600            A     1   40 GLY   40  .
REMARK 9600            A     1   41 ARG   41  .
REMARK 9600            A     1   42 TRP   42  .
REMARK 9600            A     1   43 LYS   43  1_S4
REMARK 9600            A     1   44 PRO   44  1_S4
REMARK 9600            A     1   45 LYS   45  1_S4
REMARK 9600            A     1   46 MET   46  1_S4
REMARK 9600            A     1   47 ILE   47  1_S4
REMARK 9600            A     1   48 GLY   48  1_S4
REMARK 9600            A     1   49 GLY   49  1_S4
REMARK 9600            A     1   50 ILE   50  .
REMARK 9600            A     1   51 GLY   51  .
REMARK 9600            A     1   52 GLY   52  2_S4
REMARK 9600            A     1   53 PHE   53  2_S4
REMARK 9600            A     1   54 ILE   54  2_S4
REMARK 9600            A     1   55 LYS   55  2_S4
REMARK 9600            A     1   56 VAL   56  2_S4
REMARK 9600            A     1   57 ARG   57  2_S4
REMARK 9600            A     1   58 GLN   58  2_S4
REMARK 9600            A     1   59 TYR   59  .
REMARK 9600            A     1   60 ASP   60  .
REMARK 9600            A     1   61 GLN   61  .
REMARK 9600            A     1   62 ILE   62  1_S5
REMARK 9600            A     1   63 LEU   63  1_S5
REMARK 9600            A     1   64 ILE   64  1_S5
REMARK 9600            A     1   65 GLU   65  1_S5
REMARK 9600            A     1   66 ILE   66  1_S5
REMARK 9600            A     1   67 CYS   67  .
REMARK 9600            A     1   68 GLY   68  .
REMARK 9600            A     1   69 HIS   69  2_S5
REMARK 9600            A     1   70 LYS   70  2_S5
REMARK 9600            A     1   71 ALA   71  2_S5
REMARK 9600            A     1   72 ILE   72  2_S5
REMARK 9600            A     1   73 GLY   73  2_S5
REMARK 9600            A     1   74 THR   74  .
REMARK 9600            A     1   75 VAL   75  .
REMARK 9600            A     1   76 LEU   76  .
REMARK 9600            A     1   77 VAL   77  .
REMARK 9600            A     1   78 GLY   78  .
REMARK 9600            A     1   79 PRO   79  .
REMARK 9600            A     1   80 THR   80  .
REMARK 9600            A     1   81 PRO   81  .
REMARK 9600            A     1   82 VAL   82  .
REMARK 9600            A     1   83 ASN   83  2_S3
REMARK 9600            A     1   84 ILE   84  2_S3
REMARK 9600            A     1   85 ILE   85  2_S3
REMARK 9600            A     1   86 GLY   86  2_S3
REMARK 9600            A     1   87 ARG   87  .
REMARK 9600            A     1   88 ASN   88  .
REMARK 9600            A     1   89 LEU   89  .
REMARK 9600            A     1   90 LEU   90  .
REMARK 9600            A     1   91 THR   91  .
REMARK 9600            A     1   92 GLN   92  .
REMARK 9600            A     1   93 ILE   93  .
REMARK 9600            A     1   94 GLY   94  .
REMARK 9600            A     1   95 CYS   95  3_S1
REMARK 9600            A     1   96 THR   96  3_S1
REMARK 9600            A     1   97 LEU   97  3_S1
REMARK 9600            A     1   98 ASN   98  3_S1
REMARK 9600            A     1   99 PHE   99  3_S1
REMARK 9600            B     1    1 PRO  201  .
REMARK 9600            B     1    2 GLN  202  .
REMARK 9600            B     1    3 ILE  203  .
REMARK 9600            B     1    4 THR  204  .
REMARK 9600            B     1    5 LEU  205  .
REMARK 9600            B     1    6 TRP  206  .
REMARK 9600            B     1    7 GLN  207  .
REMARK 9600            B     1    8 ARG  208  .
REMARK 9600            B     1    9 PRO  209  .
REMARK 9600            B     1   10 LEU  210  .
REMARK 9600            B     1   11 VAL  211  .
REMARK 9600            B     1   12 THR  212  .
REMARK 9600            B     1   13 ILE  213  .
REMARK 9600            B     1   14 LYS  214  .
REMARK 9600            B     1   15 ILE  215  .
REMARK 9600            B     1   16 GLY  216  .
REMARK 9600            B     1   17 GLY  217  .
REMARK 9600            B     1   18 GLN  218  .
REMARK 9600            B     1   19 LEU  219  .
REMARK 9600            B     1   20 LYS  220  .
REMARK 9600            B     1   21 GLU  221  .
REMARK 9600            B     1   22 ALA  222  .
REMARK 9600            B     1   23 LEU  223  .
REMARK 9600            B     1   24 LEU  224  .
REMARK 9600            B     1   25 ASP  225  .
REMARK 9600            B     1   26 THR  226  .
REMARK 9600            B     1   27 GLY  227  .
REMARK 9600            B     1   28 ALA  228  .
REMARK 9600            B     1   29 ASP  229  .
REMARK 9600            B     1   30 ASP  230  .
REMARK 9600            B     1   31 THR  231  .
REMARK 9600            B     1   32 VAL  232  .
REMARK 9600            B     1   33 LEU  233  .
REMARK 9600            B     1   34 GLU  234  .
REMARK 9600            B     1   35 GLU  235  .
REMARK 9600            B     1   36 MET  236  .
REMARK 9600            B     1   37 ASN  237  .
REMARK 9600            B     1   38 LEU  238  .
REMARK 9600            B     1   39 PRO  239  .
REMARK 9600            B     1   40 GLY  240  .
REMARK 9600            B     1   41 ARG  241  .
REMARK 9600            B     1   42 TRP  242  .
REMARK 9600            B     1   43 LYS  243  .
REMARK 9600            B     1   44 PRO  244  .
REMARK 9600            B     1   45 LYS  245  .
REMARK 9600            B     1   46 MET  246  .
REMARK 9600            B     1   47 ILE  247  .
REMARK 9600            B     1   48 GLY  248  .
REMARK 9600            B     1   49 GLY  249  .
REMARK 9600            B     1   50 ILE  250  .
REMARK 9600            B     1   51 GLY  251  .
REMARK 9600            B     1   52 GLY  252  .
REMARK 9600            B     1   53 PHE  253  .
REMARK 9600            B     1   54 ILE  254  .
REMARK 9600            B     1   55 LYS  255  .
REMARK 9600            B     1   56 VAL  256  .
REMARK 9600            B     1   57 ARG  257  .
REMARK 9600            B     1   58 GLN  258  .
REMARK 9600            B     1   59 TYR  259  .
REMARK 9600            B     1   60 ASP  260  .
REMARK 9600            B     1   61 GLN  261  .
REMARK 9600            B     1   62 ILE  262  .
REMARK 9600            B     1   63 LEU  263  .
REMARK 9600            B     1   64 ILE  264  .
REMARK 9600            B     1   65 GLU  265  .
REMARK 9600            B     1   66 ILE  266  .
REMARK 9600            B     1   67 CYS  267  .
REMARK 9600            B     1   68 GLY  268  .
REMARK 9600            B     1   69 HIS  269  .
REMARK 9600            B     1   70 LYS  270  .
REMARK 9600            B     1   71 ALA  271  .
REMARK 9600            B     1   72 ILE  272  .
REMARK 9600            B     1   73 GLY  273  .
REMARK 9600            B     1   74 THR  274  .
REMARK 9600            B     1   75 VAL  275  .
REMARK 9600            B     1   76 LEU  276  .
REMARK 9600            B     1   77 VAL  277  .
REMARK 9600            B     1   78 GLY  278  .
REMARK 9600            B     1   79 PRO  279  .
REMARK 9600            B     1   80 THR  280  .
REMARK 9600            B     1   81 PRO  281  .
REMARK 9600            B     1   82 VAL  282  .
REMARK 9600            B     1   83 ASN  283  .
REMARK 9600            B     1   84 ILE  284  .
REMARK 9600            B     1   85 ILE  285  .
REMARK 9600            B     1   86 GLY  286  .
REMARK 9600            B     1   87 ARG  287  .
REMARK 9600            B     1   88 ASN  288  .
REMARK 9600            B     1   89 LEU  289  .
REMARK 9600            B     1   90 LEU  290  .
REMARK 9600            B     1   91 THR  291  .
REMARK 9600            B     1   92 GLN  292  .
REMARK 9600            B     1   93 ILE  293  .
REMARK 9600            B     1   94 GLY  294  .
REMARK 9600            B     1   95 CYS  295  .
REMARK 9600            B     1   96 THR  296  .
REMARK 9600            B     1   97 LEU  297  .
REMARK 9600            B     1   98 ASN  298  .
REMARK 9600            B     1   99 PHE  299  .
REMARK 9600            C     3  100 ACE    1  .
REMARK 9600            C     3  101 VAL    2  .
REMARK 9600            C     3  102 VAL    3  .
REMARK 9600            C     3  103 STA    4  .
REMARK 9600            C     3  104 ALA    5  .
REMARK 9600            C     3  105 STA    6  .
REMARK 9600
REMARK 9600
REMARK 9600
REMARK 9600           ########################
REMARK 9600           #                      #
REMARK 9600           # PUBL_MANUSCRIPT_INCL #
REMARK 9600           #                      #
REMARK 9600           ########################
REMARK 9600
REMARK 9600
REMARK 9600
REMARK 9600           loop_
REMARK 9600           _publ_manuscript_incl.entry_id
REMARK 9600           _publ_manuscript_incl.extra_item
REMARK 9600           _publ_manuscript_incl.extra_info
REMARK 9600           _publ_manuscript_incl.extra_defn
REMARK 9600
REMARK 9600              5HVP
REMARK 9600             '_struct_conn.pdb2cif_ptnr2_atom_site_id'
REMARK 9600                 '_atom_site.id of partner 2 of structure connection'
REMARK 9600                 no
REMARK 9600
REMARK 9600           ###############################################
REMARK 9600           # This file was converted automatically from  #
REMARK 9600           # PDB format to mmCIF format by the program   #
REMARK 9600           # pdb2cif version 2.4.3            15 Jul 2005 #
REMARK 9600           #                    by                       #
REMARK 9600           #   Phil Bourne, Herbert J. Bernstein and     #
REMARK 9600           #            Frances C. Bernstein             #
REMARK 9600           #                                             #
REMARK 9600           # This work was supported in part by IUCr     #
REMARK 9600           # (for HJB), US NSF, PHS, NIH, NCRR, NIGMS,   #
REMARK 9600           # NLM and DOE (for FCB prior to 1998), and    #
REMARK 9600           # and NSFgrant no. BIR 9310154 (for PEB)      #
REMARK 9600           #                                             #
REMARK 9600           #                                             #
REMARK 9600           # Conversion from PDB format to mmCIF is a    #
REMARK 9600           # complex process.  This file should be       #
REMARK 9600           # reviewed carefully before use.              #
REMARK 9600           #                                             #
REMARK 9600           # Even though the authors of pdb2cif have     #
REMARK 9600           # made a good faith effort to ensure that     #
REMARK 9600           # pdb2cif performs according to its           #
REMARK 9600           # documentation, and we would greatly         #
REMARK 9600           # appreciate hearing of any problems you      #
REMARK 9600           # may encounter, the program pdb2cif and      #
REMARK 9600           # any files created by pdb2cif are provided   #
REMARK 9600           # **AS IS** without any warrantee as to       #
REMARK 9600           # correctness, merchantability or fitness     #
REMARK 9600           # for any particular or general use.          #
REMARK 9600           #                                             #
REMARK 9600           # THE RESPONSIBILITY FOR ANY ADVERSE          #
REMARK 9600           # CONSEQUENCES FROM THE USE OF THE PROGRAM    #
REMARK 9600           # PDB2CIF OR ANY FILE OR FILES CREATED BY IT  #
REMARK 9600           # LIES SOLELY WITH THE USERS OF THE PROGRAM   #
REMARK 9600           # AND FILE OR FILES AND NOT WITH AUTHORS OF   #
REMARK 9600           # PDB2CIF                                     #
REMARK 9600           #                                             #
REMARK 9600           # The program pdb2cif is available from       #
REMARK 9600           # http://www.bernstein-plus-sons.com          #
REMARK 9600           #                      /software/pdb2cif or   #
REMARK 9600           # the IUCr and its mirrors (see               #
REMARK 9600           # http://www.iucr.org/iucr-top/cif            #
REMARK 9600           #                      /software/pdb2cif) or  #
REMARK 9600           # SDSC (see                                   #
REMARK 9600           # http://www.sdsc.edu/pb/pdb2cif/pdb2cif) or  #
REMARK 9600           # NDB and its mirrors (see                    #
REMARK 9600           # http://ndbserver.rutgers.edu/mmcif          #
REMARK 9600           #                      /software/pdb2cif)     #
REMARK 9600           # and the NDB mirror sites                    #
REMARK 9600           #                                             #
REMARK 9600           #    See H. Bernstein, F. Bernstein,          #
REMARK 9600           #    P. E. Bourne CIF Applications. VIII.     #
REMARK 9600           #    pdb2cif: Translating PDB Entries into    #
REMARK 9600           #    mmCIF Format, J. Appl. Cryst., 31,       #
REMARK 9600           #    1998, pp 282-295.                        #
REMARK 9600           #                                             #
REMARK 9600           # Please report problems to:                  #
REMARK 9600           #         pdb2cif@bernstein-plus-sons.com     #
REMARK 9600           #                                             #
REMARK 9600           ###############################################
REMARK 9600
REMARK 9600
REMARK 9600
REMARK 9600           # REMARK records parsed         =     87;
REMARK 9600                           ## specified by PDB
REMARK 9600           # FTNOTE records parsed         =     13;
REMARK 9600                           ## specified by PDB
REMARK 9600           # HET records parsed            =      4;
REMARK 9600                           ## specified by PDB
REMARK 9600           # HELIX records parsed          =      2;
REMARK 9600                           ## specified by PDB
REMARK 9600           # SHEET records parsed          =     22;
REMARK 9600                           ## specified by PDB
REMARK 9600           # TURN records parsed           =      8;
REMARK 9600                           ## specified by PDB
REMARK 9600           # SITE records parsed           =      0;
REMARK 9600                           ## specified by PDB
REMARK 9600           # AT+HET records parsed         =   1802;
REMARK 9600                           ## specified by PDB
REMARK 9600           # TER records parsed            =      2;
REMARK 9600                           ## specified by PDB
REMARK 9600           # CONECT records parsed         =     46;
REMARK 9600                           ## specified by PDB
REMARK 9600           # SEQRES records parsed         =     17;
REMARK 9600                           ## specified by PDB
REMARK 9600           # Total of   2039 records processed from PDB file
REMARK 9600           #=# DATABASE_PDB_REMARK: Only text in col
REMARK 9600                           #umns 12-70 retained
REMARK 9600           #=# PUBL_MANUSCRIPT_INCL: Tokens _struct_conn.
REMARK 9600           #=# PUBL_MANUSCRIPT_INCL:   pdb2cif_ptnrn
REMARK 9600                           #_atom_site_id used
SEQRES          1              A       99       PRO       GLN       ILE       THR       LEU       TRP       GLN       ARG       PRO
SEQRES          2              A       99       LEU       VAL       THR       ILE       LYS       ILE       GLY       GLY       GLN
SEQRES          3              A       99       LEU       LYS       GLU       ALA       LEU       LEU       ASP       THR       GLY
SEQRES          4              A       99       ALA       ASP       ASP       THR       VAL       LEU       GLU       GLU       MET
SEQRES          5              A       99       ASN       LEU       PRO       GLY       ARG       TRP       LYS       PRO       LYS
SEQRES          6              A       99       MET       ILE       GLY       GLY       ILE       GLY       GLY       PHE       ILE
SEQRES          7              A       99       LYS       VAL       ARG       GLN       TYR       ASP       GLN       ILE       LEU
SEQRES          8              A       99       ILE       GLU       ILE       CYS       GLY       HIS       LYS       ALA       ILE
SEQRES          9              A       99       GLY       THR       VAL       LEU       VAL       GLY       PRO       THR       PRO
SEQRES         10              A       99       VAL       ASN       ILE       ILE       GLY       ARG       ASN       LEU       LEU
SEQRES         11              A       99       THR       GLN       ILE       GLY       CYS       THR       LEU       ASN       PHE
SEQRES          1              B       99       PRO       GLN       ILE       THR       LEU       TRP       GLN       ARG       PRO
SEQRES          2              B       99       LEU       VAL       THR       ILE       LYS       ILE       GLY       GLY       GLN
SEQRES          3              B       99       LEU       LYS       GLU       ALA       LEU       LEU       ASP       THR       GLY
SEQRES          4              B       99       ALA       ASP       ASP       THR       VAL       LEU       GLU       GLU       MET
SEQRES          5              B       99       ASN       LEU       PRO       GLY       ARG       TRP       LYS       PRO       LYS
SEQRES          6              B       99       MET       ILE       GLY       GLY       ILE       GLY       GLY       PHE       ILE
SEQRES          7              B       99       LYS       VAL       ARG       GLN       TYR       ASP       GLN       ILE       LEU
SEQRES          8              B       99       ILE       GLU       ILE       CYS       GLY       HIS       LYS       ALA       ILE
SEQRES          9              B       99       GLY       THR       VAL       LEU       VAL       GLY       PRO       THR       PRO
SEQRES         10              B       99       VAL       ASN       ILE       ILE       GLY       ARG       ASN       LEU       LEU
SEQRES         11              B       99       THR       GLN       ILE       GLY       CYS       THR       LEU       ASN       PHE
SEQRES          1              C        6       ACE       VAL       VAL       STA       ALA       STA                              
FTNOTE          1     SIDE CHAINS OF THESE RESIDUES HAVE BEEN MODELED IN TWO 
FTNOTE          1   2 ALTERNATE CONFORMATIONS AND ASSIGNED ALTERNATE LOCATION 
FTNOTE          1   3 INDICATORS *1* AND *2*. 
FTNOTE          2     THE OCCUPANCIES OF SOLVENT MOLECULES WHICH CORRELATED WITH 
FTNOTE          2   2 STATIC DISORDER IN THE PROTEIN HAVE BEEN SET TO LESS THAN 
FTNOTE          2   3 UNITY.  WATER MOLECULES WITH ALTERNATE LOCATION INDICATOR 
FTNOTE          2   4  *1* AND OCCUPANCY 0.58 CORRELATE WITH INHIBITOR ORIENTATIO 
FTNOTE          2   5 *1*.  WATER MOLECULES WITH ALTERNATE LOCATION INDICATOR *2* 
FTNOTE          2   6 AND OCCUPANCY 0.42 CORRELATE WITH INHIBITOR ORIENTATION *2* 
FTNOTE          2   7 IF THE SOLVENT MOLECULE IS DISTANT FROM THE BOUND INHIBITOR 
FTNOTE          2   8 AN OCCUPANCY OF 0.50 HAS BEEN ASSIGNED. 
CRYST1                    58.39         86.70         46.27      90.0      90.0      90.0     P 21 21 2         4
ORIGX1                     0.017126      0.000000      0.000000       0.00000
ORIGX2                     0.000000      0.011534      0.000000       0.00000
ORIGX3                     0.000000      0.000000      0.021612       0.00000
SCALE1                     0.017126      0.000000      0.000000       0.00000
SCALE2                     0.000000      0.011534      0.000000       0.00000
SCALE3                     0.000000      0.000000      0.021612       0.00000
ATOM            1      N                  PRO         A        1      29.061       39.981        4.981    1.00 28.69             N  
ATOM            2      CA                 PRO         A        1      29.970       38.922        4.561    1.00 29.08             C  
ATOM            3      C                  PRO         A        1      29.325       38.106        3.429    1.00 29.19             C  
ATOM            4      O                  PRO         A        1      28.097       38.168        3.298    1.00 29.87             O  
ATOM            5      CB                 PRO         A        1      30.106       38.013        5.789    1.00 29.07             C  
ATOM            6      CG                 PRO         A        1      28.749       38.112        6.413    1.00 28.59             C  
ATOM            7      CD                 PRO         A        1      28.387       39.600        6.246    1.00 29.21             C  
ATOM            8      N                  GLN         A        2      30.153       37.412        2.681    1.00 28.13             N  
ATOM            9      CA                 GLN         A        2      29.636       36.572        1.593    1.00 27.95             C  
ATOM           10      C                  GLN         A        2      29.861       35.139        2.082    1.00 27.28             C  
ATOM           11      O                  GLN         A        2      31.038       34.773        2.266    1.00 27.61             O  
ATOM           12      CB                 GLN         A        2      30.373       36.787        0.305    1.00 28.43             C  
ATOM           13      CG                 GLN         A        2      30.346       35.501       -0.539    1.00 29.40             C  
ATOM           14      CD                 GLN         A        2      30.921       35.844       -1.899    1.00 29.51             C  
ATOM           15      OE1                GLN         A        2      31.894       35.283       -2.340    1.00 30.56             O  
ATOM           16      NE2                GLN         A        2      30.288       36.839       -2.518    1.00 30.01             N  
ATOM           17      N                  ILE         A        3      28.781       34.445        2.318    1.00 25.31             N  
ATOM           18      CA                 ILE         A        3      28.879       33.060        2.829    1.00 23.38             C  
ATOM           19      C                  ILE         A        3      28.737       32.124        1.637    1.00 22.61             C  
ATOM           20      O                  ILE         A        3      27.836       32.313        0.835    1.00 21.98             O  
ATOM           21      CB                 ILE         A        3      27.725       32.943        3.878    1.00 23.09             C  
ATOM           22      CG1                ILE         A        3      27.924       34.066        4.950    1.00 23.06             C  
ATOM           23      CG2                ILE         A        3      27.537       31.564        4.529    1.00 22.44             C  
ATOM           24      CD1                ILE         A        3      26.701       34.133        5.945    1.00 23.02             C  
ATOM           25      N                  THR         A        4      29.617       31.137        1.532    1.00 21.67             N  
ATOM           26      CA                 THR         A        4      29.513       30.113        0.468    1.00 19.49             C  
ATOM           27      C                  THR         A        4      28.695       28.979        1.096    1.00 18.82             C  
ATOM           28      O                  THR         A        4      28.553       28.960        2.335    1.00 18.30             O  
ATOM           29      CB                 THR         A        4      30.920       29.641       -0.032    1.00 19.93             C  
ATOM           30      OG1                THR         A        4      31.632       29.194        1.195    1.00 20.26             O  
ATOM           31      CG2                THR         A        4      31.629       30.778       -0.752    1.00 19.66             C  
ATOM           32      N                  LEU         A        5      28.199       28.090        0.273    1.00 18.18             N  
ATOM           33      CA                 LEU         A        5      27.327       27.003        0.728    1.00 17.71             C  
ATOM           34      C                  LEU         A        5      27.942       25.635        0.667    1.00 16.85             C  
ATOM           35      O                  LEU         A        5      27.204       24.650        0.484    1.00 17.09             O  
ATOM           36      CB                 LEU         A        5      26.007       27.179       -0.085    1.00 16.76             C  
ATOM           37      CG                 LEU         A        5      25.319       28.529        0.128    1.00 17.80             C  
ATOM           38      CD1                LEU         A        5      24.267       28.790       -0.914    1.00 17.33             C  
ATOM           39      CD2                LEU         A        5      24.760       28.634        1.525    1.00 16.65             C  
ATOM           40      N                  TRP         A        6      29.241       25.547        0.821    1.00 16.49             N  
ATOM           41      CA                 TRP         A        6      29.974       24.273        0.856    1.00 15.93             C  
ATOM           42      C                  TRP         A        6      29.579       23.650        2.189    1.00 15.88             C  
ATOM           43      O                  TRP         A        6      29.417       22.421        2.259    1.00 14.82             O  
ATOM           44      CB                 TRP         A        6      31.463       24.442        0.690    1.00 16.51             C  
ATOM           45      CG                 TRP         A        6      32.037       24.918       -0.581    1.00 16.94             C  
ATOM           46      CD1                TRP         A        6      32.659       26.119       -0.816    1.00 17.13             C  
ATOM           47      CD2                TRP         A        6      32.103       24.177       -1.829    1.00 17.44             C  
ATOM           48      NE1                TRP         A        6      33.088       26.201       -2.118    1.00 17.87             N  
ATOM           49      CE2                TRP         A        6      32.790       24.985       -2.747    1.00 18.34             C  
ATOM           50      CE3                TRP         A        6      31.676       22.929       -2.214    1.00 18.98             C  
ATOM           51      CZ2                TRP         A        6      33.038       24.593       -4.057    1.00 18.87             C  
ATOM           52      CZ3                TRP         A        6      31.970       22.474       -3.504    1.00 19.09             C  
ATOM           53      CH2                TRP         A        6      32.620       23.310       -4.417    1.00 18.63             C  
ATOM           54      N                  GLN         A        7      29.323       24.540        3.154    1.00 15.33             N  
ATOM           55      CA                 GLN         A        7      28.869       23.997        4.484    1.00 15.88             C  
ATOM           56      C                  GLN         A        7      27.502       24.592        4.839    1.00 15.32             C  
ATOM           57      O                  GLN         A        7      27.088       25.559        4.199    1.00 14.31             O  
ATOM           58      CB                 GLN         A        7      29.819       24.531        5.588    1.00 16.42             C  
ATOM           59      CG                 GLN         A        7      31.188       23.883        5.546    1.00 18.12             C  
ATOM           60      CD                 GLN         A        7      32.241       24.312        4.612    1.00 18.67             C  
ATOM           61      OE1                GLN         A        7      32.716       25.442        4.407    1.00 18.62             O  
ATOM           62      NE2                GLN         A        7      32.840       23.261        3.934    1.00 19.38             N  
ATOM           63      N                  ARG         A        8      26.952       24.059        5.919    1.00 15.78             N  
ATOM           64      CA                 ARG         A        8      25.689       24.716        6.375    1.00 16.84             C  
ATOM           65      C                  ARG         A        8      26.014       26.142        6.777    1.00 16.79             C  
ATOM           66      O                  ARG         A        8      26.952       26.417        7.594    1.00 16.86             O  
ATOM           67      CB                 ARG         A        8      25.168       23.982        7.615    1.00 16.91             C  
ATOM           68      CG                 ARG         A        8      24.736       22.578        7.194    1.00 17.67             C  
ATOM           69      CD                 ARG         A        8      23.806       22.038        8.308    1.00 18.68             C  
ATOM           70      NE                 ARG         A        8      23.212       20.826        7.685    1.00 18.52             N  
ATOM           71      CZ                 ARG         A        8      23.209       19.775        8.562    1.00 20.11             C  
ATOM           72      NH1                ARG         A        8      22.865       18.553        8.231    1.00 19.48             N  
ATOM           73      NH2                ARG         A        8      23.560       20.080        9.807    1.00 19.94             N  
ATOM           74      N                  PRO         A        9      25.215       27.070        6.255    1.00 16.01             N  
ATOM           75      CA                 PRO         A        9      25.415       28.480        6.613    1.00 15.07             C  
ATOM           76      C                  PRO         A        9      24.957       28.708        8.047    1.00 14.72             C  
ATOM           77      O                  PRO         A        9      23.901       29.299        8.192    1.00 12.46             O  
ATOM           78      CB                 PRO         A        9      24.469       29.227        5.655    1.00 14.50             C  
ATOM           79      CG                 PRO         A        9      23.490       28.243        5.179    1.00 14.45             C  
ATOM           80      CD                 PRO         A        9      24.117       26.857        5.291    1.00 15.06             C  
ATOM           81      N                  LEU         A       10      25.755       28.437        9.067    1.00 16.67             N  
ATOM           82      CA                 LEU         A       10      25.452       28.653       10.471    1.00 17.14             C  
ATOM           83      C                  LEU         A       10      26.111       29.924       11.002    1.00 18.34             C  
ATOM           84      O                  LEU         A       10      27.298       30.181       10.680    1.00 18.34             O  
ATOM           85      CB                 LEU         A       10      25.929       27.501       11.355    1.00 17.99             C  
ATOM           86      CG                 LEU         A       10      25.257       26.163       11.238    1.00 18.72             C  
ATOM           87      CD1                LEU         A       10      26.026       25.108       12.055    1.00 18.37             C  
ATOM           88      CD2                LEU         A       10      23.804       26.194       11.734    1.00 19.00             C  
ATOM           89      N                  VAL         A       11      25.369       30.691       11.795    1.00 17.93             N  
ATOM           90      CA                 VAL         A       11      25.970       31.965       12.332    1.00 17.75             C  
ATOM           91      C                  VAL         A       11      25.569       32.010       13.808    1.00 17.83             C  
ATOM           92      O                  VAL         A       11      24.735       31.190       14.167    1.00 17.53             O  
ATOM           93      CB                 VAL         A       11      25.379       33.146       11.540    1.00 17.66             C  
ATOM           94      CG1                VAL         A       11      25.584       33.034       10.030    1.00 18.86             C  
ATOM           95      CG2                VAL         A       11      23.933       33.309       11.872    1.00 17.12             C  
ATOM           96      N                  THR         A       12      26.095       32.930       14.590    1.00 18.97     1       N  
ATOM           97      CA                 THR         A       12      25.734       32.995       16.032    1.00 19.80     1       C  
ATOM           98      C                  THR         A       12      24.695       34.106       16.113    1.00 20.92     1       C  
ATOM           99      O                  THR         A       12      24.869       35.118       15.421    1.00 21.84     1       O  
ATOM          100      CB                 THR         A       12      26.911       33.346       17.018    1.00 20.51     1       C  
ATOM          101      OG1      1         THR         A       12      27.946       33.921       16.183    0.50 20.29     1       O  
ATOM          102      OG1      2         THR         A       12      27.769       32.142       17.103    0.50 20.59     1       O  
ATOM          103      CG2      1         THR         A       12      27.418       32.181       17.878    0.50 20.47     1       C  
ATOM          104      CG2      2         THR         A       12      26.489       33.778       18.426    0.50 20.00     1       C  
ATOM          105      N                  ILE         A       13      23.664       33.855       16.884    1.00 22.08             N  
ATOM          106      CA                 ILE         A       13      22.623       34.850       17.093    1.00 23.44             C  
ATOM          107      C                  ILE         A       13      22.657       35.113       18.610    1.00 25.77             C  
ATOM          108      O                  ILE         A       13      23.123       34.250       19.406    1.00 26.28             O  
ATOM          109      CB                 ILE         A       13      21.236       34.463       16.492    1.00 22.67             C  
ATOM          110      CG1                ILE         A       13      20.478       33.469       17.371    1.00 22.14             C  
ATOM          111      CG2                ILE         A       13      21.357       33.986       15.016    1.00 21.75             C  
ATOM          112      CD1                ILE         A       13      19.090       32.994       16.868    1.00 20.60             C  
ATOM          113      N                  LYS         A       14      22.263       36.312       18.908    1.00 27.34             N  
ATOM          114      CA                 LYS         A       14      22.119       36.770       20.294    1.00 29.57             C  
ATOM          115      C                  LYS         A       14      20.614       37.079       20.408    1.00 29.89             C  
ATOM          116      O                  LYS         A       14      20.045       37.964       19.757    1.00 29.85             O  
ATOM          117      CB                 LYS         A       14      23.022       37.882       20.722    1.00 30.15             C  
ATOM          118      CG                 LYS         A       14      22.826       38.293       22.201    1.00 32.07             C  
ATOM          119      CD                 LYS         A       14      23.886       39.292       22.658    1.00 33.14             C  
ATOM          120      CE                 LYS         A       14      25.171       38.599       23.093    1.00 34.34             C  
ATOM          121      NZ                 LYS         A       14      26.025       39.416       24.014    1.00 34.83             N  
ATOM          122      N                  ILE         A       15      19.994       36.244       21.220    1.00 31.26             N  
ATOM          123      CA                 ILE         A       15      18.567       36.359       21.484    1.00 33.34             C  
ATOM          124      C                  ILE         A       15      18.273       36.274       22.978    1.00 34.25             C  
ATOM          125      O                  ILE         A       15      18.456       35.246       23.637    1.00 35.18             O  
ATOM          126      CB                 ILE         A       15      17.727       35.261       20.720    1.00 32.75             C  
ATOM          127      CG1                ILE         A       15      16.282       35.694       20.956    1.00 33.18             C  
ATOM          128      CG2                ILE         A       15      18.093       33.858       21.235    1.00 32.63             C  
ATOM          129      CD1                ILE         A       15      15.127       34.713       20.918    1.00 32.99             C  
ATOM          130      N                  GLY         A       16      17.865       37.409       23.485    1.00 36.22             N  
ATOM          131      CA                 GLY         A       16      17.474       37.557       24.900    1.00 38.05             C  
ATOM          132      C                  GLY         A       16      18.617       37.147       25.821    1.00 39.33             C  
ATOM          133      O                  GLY         A       16      18.475       36.345       26.757    1.00 39.33             O  
ATOM          134      N                  GLY         A       17      19.735       37.806       25.492    1.00 39.78             N  
ATOM          135      CA                 GLY         A       17      20.968       37.625       26.215    1.00 40.80             C  
ATOM          136      C                  GLY         A       17      21.644       36.293       25.969    1.00 41.15             C  
ATOM          137      O                  GLY         A       17      22.779       36.164       26.498    1.00 42.19             O  
ATOM          138      N                  GLN         A       18      21.006       35.403       25.245    1.00 40.52             N  
ATOM          139      CA                 GLN         A       18      21.591       34.080       24.961    1.00 39.85             C  
ATOM          140      C                  GLN         A       18      22.227       34.107       23.582    1.00 38.55             C  
ATOM          141      O                  GLN         A       18      21.678       34.727       22.667    1.00 38.54             O  
ATOM          142      CB                 GLN         A       18      20.541       32.974       25.103    1.00 40.69             C  
ATOM          143      CG                 GLN         A       18      19.621       33.425       26.233    1.00 41.88             C  
ATOM          144      CD                 GLN         A       18      18.898       32.292       26.866    1.00 42.93             C  
ATOM          145      OE1                GLN         A       18      18.419       31.368       26.197    1.00 43.74             O  
ATOM          146      NE2                GLN         A       18      18.841       32.391       28.202    1.00 43.72             N  
ATOM          147      N                  LEU         A       19      23.369       33.458       23.517    1.00 37.16             N  
ATOM          148      CA                 LEU         A       19      24.147       33.356       22.254    1.00 35.95             C  
ATOM          149      C                  LEU         A       19      23.807       31.971       21.692    1.00 34.32             C  
ATOM          150      O                  LEU         A       19      23.963       31.001       22.449    1.00 34.28             O  
ATOM          151      CB                 LEU         A       19      25.593       33.606       22.578    1.00 36.59             C  
ATOM          152      CG                 LEU         A       19      26.111       35.019       22.438    1.00 37.46             C  
ATOM          153      CD1                LEU         A       19      27.483       35.101       23.085    1.00 38.09             C  
ATOM          154      CD2                LEU         A       19      26.223       35.360       20.955    1.00 37.90             C  
ATOM          155      N                  LYS         A       20      23.320       31.938       20.468    1.00 32.38             N  
ATOM          156      CA                 LYS         A       20      22.914       30.691       19.833    1.00 30.25             C  
ATOM          157      C                  LYS         A       20      23.437       30.612       18.402    1.00 28.62             C  
ATOM          158      O                  LYS         A       20      23.980       31.571       17.851    1.00 27.14             O  
ATOM          159      CB                 LYS         A       20      21.423       30.434       19.760    1.00 30.87             C  
ATOM          160      CG                 LYS         A       20      20.597       30.883       20.943    1.00 31.54             C  
ATOM          161      CD                 LYS         A       20      19.297       30.083       21.062    1.00 32.10             C  
ATOM          162      CE                 LYS         A       20      19.030       29.881       22.546    1.00 32.80             C  
ATOM          163      NZ                 LYS         A       20      18.197       28.661       22.768    1.00 33.84             N  
ATOM          164      N                  GLU         A       21      23.263       29.401       17.907    1.00 27.06             N  
ATOM          165      CA                 GLU         A       21      23.701       29.067       16.562    1.00 26.86             C  
ATOM          166      C                  GLU         A       21      22.431       28.860       15.721    1.00 23.95             C  
ATOM          167      O                  GLU         A       21      21.587       28.110       16.225    1.00 23.73             O  
ATOM          168      CB                 GLU         A       21      24.432       27.734       16.448    1.00 29.21             C  
ATOM          169      CG                 GLU         A       21      25.880       27.657       16.910    1.00 31.59             C  
ATOM          170      CD                 GLU         A       21      26.773       28.630       16.189    1.00 33.27             C  
ATOM          171      OE1                GLU         A       21      27.008       28.534       14.989    1.00 34.73             O  
ATOM          172      OE2                GLU         A       21      27.205       29.530       16.946    1.00 34.83             O  
ATOM          173      N                  ALA         A       22      22.436       29.441       14.550    1.00 21.08             N  
ATOM          174      CA                 ALA         A       22      21.222       29.190       13.723    1.00 18.26             C  
ATOM          175      C                  ALA         A       22      21.629       29.165       12.273    1.00 17.34             C  
ATOM          176      O                  ALA         A       22      22.654       29.714       11.891    1.00 17.30             O  
ATOM          177      CB                 ALA         A       22      20.182       30.253       14.091    1.00 17.51             C  
ATOM          178      N                  LEU         A       23      20.814       28.489       11.486    1.00 15.59             N  
ATOM          179      CA                 LEU         A       23      20.835       28.282       10.073    1.00 13.92             C  
ATOM          180      C                  LEU         A       23      20.188       29.436        9.309    1.00 12.68             C  
ATOM          181      O                  LEU         A       23      19.027       29.829        9.601    1.00 14.33             O  
ATOM          182      CB                 LEU         A       23      20.045       26.950        9.810    1.00 13.68             C  
ATOM          183      CG                 LEU         A       23      20.177       26.437        8.398    1.00 13.67             C  
ATOM          184      CD1                LEU         A       23      21.646       26.039        8.241    1.00 14.76             C  
ATOM          185      CD2                LEU         A       23      19.306       25.184        8.210    1.00 14.27             C  
ATOM          186      N                  LEU         A       24      20.856       29.999        8.354    1.00 11.23             N  
ATOM          187      CA                 LEU         A       24      20.284       31.051        7.500    1.00 11.69             C  
ATOM          188      C                  LEU         A       24      19.538       30.205        6.421    1.00 11.35             C  
ATOM          189      O                  LEU         A       24      20.177       29.718        5.514    1.00 12.63             O  
ATOM          190      CB                 LEU         A       24      21.326       31.972        6.913    1.00 10.72             C  
ATOM          191      CG                 LEU         A       24      22.279       32.685        7.929    1.00 10.37             C  
ATOM          192      CD1                LEU         A       24      23.181       33.621        7.173    1.00  9.31             C  
ATOM          193      CD2                LEU         A       24      21.388       33.423        8.915    1.00  8.95             C  
ATOM          194      N                  ASP         A       25      18.253       30.133        6.560    1.00 10.98             N  
ATOM          195      CA                 ASP         A       25      17.440       29.314        5.604    1.00  8.53             C  
ATOM          196      C                  ASP         A       25      16.612       30.166        4.688    1.00  8.11             C  
ATOM          197      O                  ASP         A       25      15.562       30.716        5.086    1.00  6.81             O  
ATOM          198      CB                 ASP         A       25      16.643       28.411        6.584    1.00  9.11             C  
ATOM          199      CG                 ASP         A       25      15.943       27.310        5.810    1.00 10.79             C  
ATOM          200      OD1                ASP         A       25      15.233       26.517        6.479    1.00 12.24             O  
ATOM          201      OD2                ASP         A       25      16.085       27.333        4.573    1.00 10.55             O  
ATOM          202      N                  THR         A       26      16.912       30.237        3.397    1.00  7.23             N  
ATOM          203      CA                 THR         A       26      16.178       30.995        2.416    1.00  6.11             C  
ATOM          204      C                  THR         A       26      14.927       30.185        2.029    1.00  8.33             C  
ATOM          205      O                  THR         A       26      14.038       30.802        1.328    1.00  8.76             O  
ATOM          206      CB                 THR         A       26      17.046       31.296        1.101    1.00  6.11             C  
ATOM          207      OG1                THR         A       26      17.429       29.986        0.669    1.00  4.91             O  
ATOM          208      CG2                THR         A       26      18.221       32.235        1.393    1.00  4.90             C  
ATOM          209      N                  GLY         A       27      14.856       28.988        2.587    1.00  7.27             N  
ATOM          210      CA                 GLY         A       27      13.688       28.119        2.289    1.00  9.57             C  
ATOM          211      C                  GLY         A       27      12.707       28.130        3.433    1.00  9.23             C  
ATOM          212      O                  GLY         A       27      11.787       27.260        3.394    1.00 11.82             O  
ATOM          213      N                  ALA         A       28      12.814       28.972        4.373    1.00  9.48             N  
ATOM          214      CA                 ALA         A       28      11.968       29.134        5.550    1.00 10.91             C  
ATOM          215      C                  ALA         A       28      11.246       30.496        5.468    1.00 12.49             C  
ATOM          216      O                  ALA         A       28      11.938       31.535        5.464    1.00 12.63             O  
ATOM          217      CB                 ALA         A       28      12.794       29.256        6.799    1.00 11.29             C  
ATOM          218      N                  ASP         A       29       9.932       30.426        5.493    1.00 12.83             N  
ATOM          219      CA                 ASP         A       29       9.261       31.774        5.451    1.00 13.20             C  
ATOM          220      C                  ASP         A       29       9.520       32.544        6.764    1.00 14.95             C  
ATOM          221      O                  ASP         A       29       9.432       33.786        6.722    1.00 13.87             O  
ATOM          222      CB                 ASP         A       29       7.775       31.547        5.327    1.00 12.85             C  
ATOM          223      CG                 ASP         A       29       7.323       30.882        4.088    1.00 14.05             C  
ATOM          224      OD1                ASP         A       29       6.255       30.293        4.267    1.00 15.02             O  
ATOM          225      OD2                ASP         A       29       8.012       30.955        3.055    1.00 13.17             O  
ATOM          226      N                  ASP         A       30       9.596       31.762        7.842    1.00 15.74             N  
ATOM          227      CA                 ASP         A       30       9.701       32.290        9.183    1.00 18.14             C  
ATOM          228      C                  ASP         A       30      10.835       31.672       10.001    1.00 17.30             C  
ATOM          229      O                  ASP         A       30      11.372       30.648        9.676    1.00 18.09             O  
ATOM          230      CB                 ASP         A       30       8.385       32.065       10.007    1.00 19.67             C  
ATOM          231      CG                 ASP         A       30       7.172       32.604        9.296    1.00 21.52             C  
ATOM          232      OD1                ASP         A       30       7.146       33.849        8.957    1.00 22.81             O  
ATOM          233      OD2                ASP         A       30       6.318       31.717        9.094    1.00 22.06             O  
ATOM          234      N                  THR         A       31      11.199       32.465       11.005    1.00 16.67             N  
ATOM          235      CA                 THR         A       31      12.298       32.063       11.920    1.00 15.56             C  
ATOM          236      C                  THR         A       31      11.648       31.144       12.944    1.00 16.06             C  
ATOM          237      O                  THR         A       31      10.620       31.480       13.565    1.00 15.68             O  
ATOM          238      CB                 THR         A       31      12.896       33.375       12.523    1.00 14.85             C  
ATOM          239      OG1                THR         A       31      13.396       34.062       11.340    1.00 14.67             O  
ATOM          240      CG2                THR         A       31      13.939       33.206       13.632    1.00 14.90             C  
ATOM          241      N                  VAL         A       32      12.304       29.993       13.133    1.00 16.03             N  
ATOM          242      CA                 VAL         A       32      11.805       29.029       14.119    1.00 15.27             C  
ATOM          243      C                  VAL         A       32      12.974       28.679       15.044    1.00 16.12             C  
ATOM          244      O                  VAL         A       32      13.993       28.207       14.489    1.00 16.22             O  
ATOM          245      CB                 VAL         A       32      11.280       27.739       13.447    1.00 15.73             C  
ATOM          246      CG1                VAL         A       32      10.675       26.846       14.525    1.00 15.44             C  
ATOM          247      CG2                VAL         A       32      10.441       27.985       12.261    1.00 15.05             C  
ATOM          248      N                  LEU         A       33      12.768       28.928       16.306    1.00 16.25             N  
ATOM          249      CA                 LEU         A       33      13.809       28.635       17.312    1.00 17.39             C  
ATOM          250      C                  LEU         A       33      13.497       27.405       18.124    1.00 17.74             C  
ATOM          251      O                  LEU         A       33      12.347       26.949       18.210    1.00 16.67             O  
ATOM          252      CB                 LEU         A       33      13.899       29.926       18.153    1.00 18.28             C  
ATOM          253      CG                 LEU         A       33      14.688       31.053       17.477    1.00 18.16             C  
ATOM          254      CD1                LEU         A       33      15.313       31.854       18.624    1.00 18.33             C  
ATOM          255      CD2                LEU         A       33      15.837       30.509       16.651    1.00 17.37             C  
ATOM          256      N                  GLU         A       34      14.546       26.796       18.676    1.00 18.95             N  
ATOM          257      CA                 GLU         A       34      14.268       25.576       19.490    1.00 20.17             C  
ATOM          258      C                  GLU         A       34      13.627       26.085       20.782    1.00 20.65             C  
ATOM          259      O                  GLU         A       34      13.859       27.258       21.122    1.00 17.69             O  
ATOM          260      CB                 GLU         A       34      15.603       24.881       19.742    1.00 21.58             C  
ATOM          261      CG                 GLU         A       34      16.195       24.214       18.443    1.00 23.61             C  
ATOM          262      CD                 GLU         A       34      17.535       23.626       18.766    1.00 25.21             C  
ATOM          263      OE1                GLU         A       34      17.894       23.582       19.939    1.00 26.57             O  
ATOM          264      OE2                GLU         A       34      18.232       23.204       17.854    1.00 26.53             O  
ATOM          265      N                  GLU         A       35      12.831       25.264       21.421    1.00 21.71             N  
ATOM          266      CA                 GLU         A       35      12.126       25.524       22.655    1.00 24.32             C  
ATOM          267      C                  GLU         A       35      12.816       26.402       23.681    1.00 24.95             C  
ATOM          268      O                  GLU         A       35      13.893       26.065       24.162    1.00 25.78             O  
ATOM          269      CB                 GLU         A       35      11.949       24.199       23.453    1.00 25.93             C  
ATOM          270      CG                 GLU         A       35      10.616       24.086       24.154    1.00 27.79             C  
ATOM          271      CD                 GLU         A       35       9.440       24.404       23.267    1.00 29.49             C  
ATOM          272      OE1                GLU         A       35       8.721       25.381       23.418    1.00 30.08             O  
ATOM          273      OE2                GLU         A       35       9.346       23.546       22.355    1.00 30.04             O  
ATOM          274      N                  MET         A       36      12.175       27.467       24.072    1.00 25.31             N  
ATOM          275      CA                 MET         A       36      12.663       28.435       25.016    1.00 27.06             C  
ATOM          276      C                  MET         A       36      11.512       29.390       25.350    1.00 28.17             C  
ATOM          277      O                  MET         A       36      10.564       29.605       24.578    1.00 27.54             O  
ATOM          278      CB                 MET         A       36      13.840       29.260       24.423    1.00 27.54             C  
ATOM          279      CG                 MET         A       36      13.348       30.196       23.369    1.00 27.84             C  
ATOM          280      SD                 MET         A       36      14.755       31.141       22.671    1.00 29.46             S  
ATOM          281      CE                 MET         A       36      15.424       31.910       24.125    1.00 29.05             C  
ATOM          282      N                  ASN         A       37      11.740       29.961       26.508    1.00 29.93             N  
ATOM          283      CA                 ASN         A       37      10.858       30.963       27.104    1.00 31.75             C  
ATOM          284      C                  ASN         A       37      11.311       32.359       26.649    1.00 31.72             C  
ATOM          285      O                  ASN         A       37      12.461       32.803       26.819    1.00 31.94             O  
ATOM          286      CB                 ASN         A       37      10.854       30.860       28.644    1.00 33.85             C  
ATOM          287      CG                 ASN         A       37       9.695       31.755       29.098    1.00 35.30             C  
ATOM          288      OD1                ASN         A       37       9.937       32.716       29.847    1.00 36.50             O  
ATOM          289      ND2                ASN         A       37       8.535       31.421       28.494    1.00 35.68             N  
ATOM          290      N                  LEU         A       38      10.375       32.996       26.005    1.00 31.63             N  
ATOM          291      CA                 LEU         A       38      10.479       34.332       25.463    1.00 31.98             C  
ATOM          292      C                  LEU         A       38       9.315       35.056       26.164    1.00 32.92             C  
ATOM          293      O                  LEU         A       38       8.240       34.465       26.282    1.00 34.03             O  
ATOM          294      CB                 LEU         A       38      10.282       34.338       23.965    1.00 31.16             C  
ATOM          295      CG                 LEU         A       38      11.447       34.110       23.051    1.00 30.58             C  
ATOM          296      CD1                LEU         A       38      11.006       34.240       21.597    1.00 30.94             C  
ATOM          297      CD2                LEU         A       38      12.485       35.188       23.396    1.00 30.77             C  
ATOM          298      N                  PRO         A       39       9.573       36.268       26.521    1.00 33.79             N  
ATOM          299      CA                 PRO         A       39       8.561       37.096       27.206    1.00 33.99             C  
ATOM          300      C                  PRO         A       39       7.556       37.630       26.204    1.00 33.84             C  
ATOM          301      O                  PRO         A       39       7.757       37.753       24.993    1.00 33.92             O  
ATOM          302      CB                 PRO         A       39       9.407       38.177       27.871    1.00 34.32             C  
ATOM          303      CG                 PRO         A       39      10.806       37.557       27.916    1.00 34.46             C  
ATOM          304      CD                 PRO         A       39      10.873       36.971       26.456    1.00 34.11             C  
ATOM          305      N                  GLY         A       40       6.408       37.970       26.772    1.00 33.85             N  
ATOM          306      CA                 GLY         A       40       5.318       38.535       25.889    1.00 34.05             C  
ATOM          307      C                  GLY         A       40       4.340       37.343       25.711    1.00 33.27             C  
ATOM          308      O                  GLY         A       40       4.686       36.199       26.044    1.00 33.54             O  
ATOM          309      N                  ARG         A       41       3.191       37.724       25.200    1.00 32.11             N  
ATOM          310      CA                 ARG         A       41       2.136       36.716       24.968    1.00 31.32             C  
ATOM          311      C                  ARG         A       41       2.433       36.052       23.634    1.00 30.40             C  
ATOM          312      O                  ARG         A       41       3.173       36.617       22.789    1.00 29.63             O  
ATOM          313      CB                 ARG         A       41       0.790       37.415       25.038    1.00 31.99             C  
ATOM          320      N                  TRP         A       42       1.851       34.881       23.451    1.00 29.89             N  
ATOM          321      CA                 TRP         A       42       2.050       34.133       22.196    1.00 29.16             C  
ATOM          322      C                  TRP         A       42       0.764       33.505       21.697    1.00 28.78             C  
ATOM          323      O                  TRP         A       42      -0.276       33.358       22.390    1.00 29.53             O  
ATOM          324      CB                 TRP         A       42       3.174       33.113       22.367    1.00 30.16             C  
ATOM          325      CG                 TRP         A       42       2.820       32.156       23.458    1.00 30.80             C  
ATOM          326      CD1                TRP         A       42       3.148       32.244       24.771    1.00 31.00             C  
ATOM          327      CD2                TRP         A       42       1.994       30.994       23.320    1.00 31.20             C  
ATOM          328      NE1                TRP         A       42       2.596       31.192       25.458    1.00 31.28             N  
ATOM          329      CE2                TRP         A       42       1.873       30.421       24.594    1.00 31.21             C  
ATOM          330      CE3                TRP         A       42       1.320       30.420       22.248    1.00 31.58             C  
ATOM          331      CZ2                TRP         A       42       1.139       29.268       24.817    1.00 31.43             C  
ATOM          332      CZ3                TRP         A       42       0.596       29.261       22.471    1.00 31.97             C  
ATOM          333      CH2                TRP         A       42       0.502       28.694       23.749    1.00 31.22             C  
ATOM          334      N                  LYS         A       43       0.852       33.141       20.432    1.00 26.73             N  
ATOM          335      CA                 LYS         A       43      -0.252       32.491       19.704    1.00 25.46             C  
ATOM          336      C                  LYS         A       43       0.293       31.209       19.061    1.00 24.26             C  
ATOM          337      O                  LYS         A       43       1.387       31.215       18.513    1.00 23.71             O  
ATOM          338      CB                 LYS         A       43      -0.846       33.471       18.706    1.00 25.18             C  
ATOM          343      N                  PRO         A       44      -0.504       30.161       19.131    1.00 23.69             N  
ATOM          344      CA                 PRO         A       44      -0.173       28.865       18.548    1.00 22.30             C  
ATOM          345      C                  PRO         A       44      -0.386       28.987       17.043    1.00 21.70             C  
ATOM          346      O                  PRO         A       44      -1.291       29.612       16.492    1.00 22.06             O  
ATOM          347      CB                 PRO         A       44      -1.154       27.891       19.187    1.00 22.67             C  
ATOM          348      CG                 PRO         A       44      -2.350       28.706       19.587    1.00 22.69             C  
ATOM          349      CD                 PRO         A       44      -1.842       30.116       19.773    1.00 23.91             C  
ATOM          350      N                  LYS         A       45       0.467       28.313       16.364    1.00 20.15     1       N  
ATOM          351      CA                 LYS         A       45       0.561       28.262       14.915    1.00 18.74     1       C  
ATOM          352      C                  LYS         A       45       1.132       26.887       14.621    1.00 17.71     1       C  
ATOM          353      O                  LYS         A       45       1.716       26.281       15.537    1.00 17.52     1       O  
ATOM          354      CB                 LYS         A       45       1.617       29.306       14.471    1.00 18.96     1       C  
ATOM          355      CG                 LYS         A       45       1.544       29.549       12.992    1.00 18.72     1       C  
ATOM          356      CD                 LYS         A       45       2.543       30.574       12.490    1.00 20.05     1       C  
ATOM          357      CE                 LYS         A       45       2.075       31.154       11.154    1.00 19.91     1       C  
ATOM          358      NZ       1         LYS         A       45       1.384       32.469       11.471    0.50 20.17     1       N  
ATOM          359      NZ       2         LYS         A       45       3.340       31.578       10.427    0.50 19.50     1       N  
ATOM          360      N                  MET         A       46       0.886       26.476       13.434    1.00 18.14             N  
ATOM          361      CA                 MET         A       46       1.338       25.238       12.847    1.00 18.68             C  
ATOM          362      C                  MET         A       46       2.216       25.633       11.640    1.00 17.05             C  
ATOM          363      O                  MET         A       46       1.721       26.404       10.804    1.00 15.77             O  
ATOM          364      CB                 MET         A       46       0.153       24.373       12.316    1.00 20.79             C  
ATOM          365      CG                 MET         A       46      -0.727       23.908       13.480    1.00 22.75             C  
ATOM          366      SD                 MET         A       46       0.114       22.441       14.148    1.00 25.84             S  
ATOM          367      CE                 MET         A       46      -0.455       21.215       12.936    1.00 25.26             C  
ATOM          368      N                  ILE         A       47       3.397       25.011       11.602    1.00 16.08             N  
ATOM          369      CA                 ILE         A       47       4.280       25.251       10.429    1.00 15.51             C  
ATOM          370      C                  ILE         A       47       4.652       23.907        9.842    1.00 14.95             C  
ATOM          371      O                  ILE         A       47       4.891       22.937       10.556    1.00 16.05             O  
ATOM          372      CB                 ILE         A       47       5.563       26.077       10.784    1.00 15.23             C  
ATOM          373      CG1                ILE         A       47       6.377       25.267       11.810    0.58 14.51             C  
ATOM          374      CG2                ILE         A       47       5.166       27.506       11.220    0.58 15.19             C  
ATOM          375      CD1                ILE         A       47       7.617       26.010       12.376    0.58 14.76             C  
ATOM          376      N                  GLY         A       48       4.759       23.842        8.555    1.00 15.31             N  
ATOM          377      CA                 GLY         A       48       5.051       22.587        7.866    1.00 15.20             C  
ATOM          378      C                  GLY         A       48       6.350       22.578        7.150    1.00 15.08             C  
ATOM          379      O                  GLY         A       48       7.037       23.583        7.040    1.00 15.21             O  
ATOM          380      N                  GLY         A       49       6.614       21.385        6.661    1.00 16.23             N  
ATOM          381      CA                 GLY         A       49       7.841       21.161        5.884    1.00 17.67             C  
ATOM          382      C                  GLY         A       49       7.988       19.681        5.597    1.00 17.69             C  
ATOM          383      O                  GLY         A       49       6.975       18.974        5.488    1.00 17.48             O  
ATOM          384      N                  ILE         A       50       9.289       19.352        5.446    1.00 17.37             N  
ATOM          385      CA                 ILE         A       50       9.560       17.928        5.178    1.00 18.18             C  
ATOM          386      C                  ILE         A       50       9.239       17.189        6.471    1.00 17.70             C  
ATOM          387      O                  ILE         A       50       9.666       17.620        7.586    1.00 16.29             O  
ATOM          388      CB                 ILE         A       50      10.977       17.667        4.602    1.00 18.88             C  
ATOM          389      CG1                ILE         A       50      10.918       18.082        3.089    1.00 19.28             C  
ATOM          390      CG2                ILE         A       50      11.458       16.191        4.737    1.00 18.58             C  
ATOM          391      CD1                ILE         A       50      12.128       17.635        2.250    1.00 20.12             C  
ATOM          392      N                  GLY         A       51       8.375       16.183        6.285    1.00 17.62             N  
ATOM          393      CA                 GLY         A       51       7.984       15.371        7.445    1.00 18.36             C  
ATOM          394      C                  GLY         A       51       6.648       15.835        8.044    1.00 18.86             C  
ATOM          395      O                  GLY         A       51       6.244       15.210        9.056    1.00 19.97             O  
ATOM          396      N                  GLY         A       52       6.082       16.910        7.545    1.00 18.41             N  
ATOM          397      CA                 GLY         A       52       4.768       17.350        8.081    1.00 17.63             C  
ATOM          398      C                  GLY         A       52       4.799       18.606        8.901    1.00 17.21             C  
ATOM          399      O                  GLY         A       52       5.643       19.459        8.710    1.00 17.77             O  
ATOM          400      N                  PHE         A       53       3.857       18.777        9.803    1.00 17.06             N  
ATOM          401      CA                 PHE         A       53       3.659       19.944       10.621    1.00 16.21             C  
ATOM          402      C                  PHE         A       53       3.986       19.797       12.069    1.00 16.94             C  
ATOM          403      O                  PHE         A       53       3.749       18.713       12.640    1.00 18.11             O  
ATOM          404      CB                 PHE         A       53       2.147       20.375       10.434    1.00 15.36             C  
ATOM          405      CG                 PHE         A       53       1.902       21.022        9.109    1.00 14.60             C  
ATOM          406      CD1                PHE         A       53       1.916       22.419        9.030    1.00 14.82             C  
ATOM          407      CD2                PHE         A       53       1.666       20.319        7.938    1.00 14.66             C  
ATOM          408      CE1                PHE         A       53       1.753       23.132        7.876    1.00 14.27             C  
ATOM          409      CE2                PHE         A       53       1.421       21.005        6.746    1.00 14.55             C  
ATOM          410      CZ                 PHE         A       53       1.477       22.395        6.679    1.00 15.20             C  
ATOM          411      N                  ILE         A       54       4.547       20.837       12.677    1.00 16.72             N  
ATOM          412      CA                 ILE         A       54       4.823       20.962       14.088    1.00 15.86             C  
ATOM          413      C                  ILE         A       54       3.996       22.223       14.569    1.00 15.61             C  
ATOM          414      O                  ILE         A       54       3.656       23.077       13.762    1.00 14.25             O  
ATOM          415      CB                 ILE         A       54       6.280       21.089       14.595    1.00 16.14             C  
ATOM          416      CG1                ILE         A       54       7.002       22.293       13.930    1.00 16.67             C  
ATOM          417      CG2                ILE         A       54       7.062       19.747       14.346    1.00 16.15             C  
ATOM          418      CD1                ILE         A       54       8.451       22.497       14.497    1.00 14.90             C  
ATOM          419      N                  LYS         A       55       3.630       22.198       15.804    1.00 15.82     1       N  
ATOM          420      CA                 LYS         A       55       2.863       23.268       16.477    1.00 16.48     1       C  
ATOM          421      C                  LYS         A       55       3.960       24.146       17.128    1.00 16.51     1       C  
ATOM          422      O                  LYS         A       55       4.856       23.482       17.691    1.00 17.59     1       O  
ATOM          423      CB                 LYS         A       55       2.048       22.696       17.651    1.00 17.18     1       C  
ATOM          424      CG                 LYS         A       55       1.071       23.790       18.143    1.00 18.91     1       C  
ATOM          425      CD                 LYS         A       55       0.128       23.336       19.245    1.00 20.87     1       C  
ATOM          426      CE                 LYS         A       55      -0.256       24.559       20.121    1.00 21.44     1       C  
ATOM          427      NZ       1         LYS         A       55      -1.012       24.096       21.310    0.50 20.96     1       N  
ATOM          428      NZ       2         LYS         A       55       0.962       25.220       20.720    0.50 21.43     1       N  
ATOM          429      N                  VAL         A       56       3.868       25.427       17.009    1.00 15.69             N  
ATOM          430      CA                 VAL         A       56       4.892       26.333       17.570    1.00 17.12             C  
ATOM          431      C                  VAL         A       56       4.123       27.490       18.257    1.00 17.53             C  
ATOM          432      O                  VAL         A       56       2.929       27.646       17.975    1.00 18.11             O  
ATOM          433      CB                 VAL         A       56       5.809       26.863       16.444    1.00 15.50             C  
ATOM          434      CG1                VAL         A       56       6.738       25.911       15.766    1.00 14.44             C  
ATOM          435      CG2                VAL         A       56       4.926       27.505       15.326    1.00 16.00             C  
ATOM          436      N                  ARG         A       57       4.827       28.206       19.087    1.00 18.25             N  
ATOM          437      CA                 ARG         A       57       4.231       29.416       19.741    1.00 19.95             C  
ATOM          438      C                  ARG         A       57       4.812       30.605       18.969    1.00 20.13             C  
ATOM          439      O                  ARG         A       57       6.046       30.636       18.785    1.00 19.68             O  
ATOM          440      CB                 ARG         A       57       4.657       29.451       21.198    1.00 21.28             C  
ATOM          441      CG                 ARG         A       57       4.380       28.197       21.953    1.00 23.47             C  
ATOM          442      CD                 ARG         A       57       4.465       28.305       23.432    1.00 25.56             C  
ATOM          443      NE                 ARG         A       57       5.715       28.932       23.880    1.00 27.80             N  
ATOM          444      CZ                 ARG         A       57       6.812       28.137       24.096    1.00 28.43             C  
ATOM          445      NH1                ARG         A       57       6.760       26.823       23.913    1.00 28.11             N  
ATOM          446      NH2                ARG         A       57       7.904       28.751       24.544    1.00 28.58             N  
ATOM          447      N                  GLN         A       58       3.988       31.488       18.478    1.00 19.56             N  
ATOM          448      CA                 GLN         A       58       4.457       32.656       17.734    1.00 20.94             C  
ATOM          449      C                  GLN         A       58       4.566       33.901       18.628    1.00 21.51             C  
ATOM          450      O                  GLN         A       58       3.506       34.267       19.237    1.00 21.40             O  
ATOM          451      CB                 GLN         A       58       3.336       32.996       16.697    1.00 21.47             C  
ATOM          452      CG                 GLN         A       58       3.652       34.356       16.114    1.00 22.85             C  
ATOM          453      CD                 GLN         A       58       2.444       34.781       15.294    1.00 24.11             C  
ATOM          454      OE1                GLN         A       58       1.936       33.927       14.593    1.00 23.82             O  
ATOM          455      NE2                GLN         A       58       2.127       36.073       15.528    1.00 24.80             N  
ATOM          456      N                  TYR         A       59       5.706       34.528       18.646    1.00 21.12             N  
ATOM          457      CA                 TYR         A       59       5.965       35.761       19.406    1.00 21.45             C  
ATOM          458      C                  TYR         A       59       6.272       36.838       18.328    1.00 22.14             C  
ATOM          459      O                  TYR         A       59       7.006       36.623       17.358    1.00 21.05             O  
ATOM          460      CB                 TYR         A       59       7.090       35.695       20.419    1.00 21.51             C  
ATOM          461      CG                 TYR         A       59       7.003       34.697       21.532    1.00 22.39             C  
ATOM          462      CD1                TYR         A       59       7.190       33.339       21.273    1.00 23.04             C  
ATOM          463      CD2                TYR         A       59       6.724       35.048       22.852    1.00 22.15             C  
ATOM          464      CE1                TYR         A       59       7.180       32.354       22.249    1.00 23.25             C  
ATOM          465      CE2                TYR         A       59       6.663       34.090       23.848    1.00 23.28             C  
ATOM          466      CZ                 TYR         A       59       6.894       32.748       23.564    1.00 23.57             C  
ATOM          467      OH                 TYR         A       59       6.842       31.812       24.565    1.00 24.25             O  
ATOM          468      N                  ASP         A       60       5.654       37.983       18.566    1.00 22.88     1       N  
ATOM          469      CA                 ASP         A       60       5.773       39.112       17.623    1.00 23.04     1       C  
ATOM          470      C                  ASP         A       60       6.809       40.079       18.168    1.00 23.93     1       C  
ATOM          471      O                  ASP         A       60       7.143       40.135       19.382    1.00 23.53     1       O  
ATOM          472      CB                 ASP         A       60       4.408       39.636       17.234    1.00 23.85     1       C  
ATOM          473      CG                 ASP         A       60       3.561       38.575       16.542    1.00 24.81     1       C  
ATOM          474      OD1      1         ASP         A       60       4.102       37.830       15.703    0.50 24.83     1       O  
ATOM          475      OD1      2         ASP         A       60       2.870       37.752       17.190    0.50 24.23     1       O  
ATOM          476      OD2      1         ASP         A       60       2.347       38.524       16.845    0.50 25.03     1       O  
ATOM          477      OD2      2         ASP         A       60       3.629       38.523       15.288    0.50 24.82     1       O  
ATOM          478      N                  GLN         A       61       7.366       40.798       17.208    1.00 24.52             N  
ATOM          479      CA                 GLN         A       61       8.380       41.814       17.473    1.00 25.25             C  
ATOM          480      C                  GLN         A       61       9.396       41.408       18.516    1.00 25.33             C  
ATOM          481      O                  GLN         A       61       9.547       42.097       19.555    1.00 26.21             O  
ATOM          482      CB                 GLN         A       61       7.663       43.123       17.891    1.00 25.04             C  
ATOM          487      N                  ILE         A       62      10.174       40.390       18.234    1.00 24.79             N  
ATOM          488      CA                 ILE         A       62      11.290       39.938       19.069    1.00 24.35             C  
ATOM          489      C                  ILE         A       62      12.529       40.568       18.401    1.00 25.53             C  
ATOM          490      O                  ILE         A       62      12.522       40.624       17.164    1.00 24.83             O  
ATOM          491      CB                 ILE         A       62      11.436       38.392       19.094    1.00 23.90             C  
ATOM          492      CG1                ILE         A       62      10.111       37.754       19.605    1.00 23.49             C  
ATOM          493      CG2                ILE         A       62      12.656       37.897       19.907    1.00 24.00             C  
ATOM          494      CD1                ILE         A       62       9.775       38.162       21.061    1.00 23.66             C  
ATOM          495      N                  LEU         A       63      13.509       40.932       19.213    1.00 26.46             N  
ATOM          496      CA                 LEU         A       63      14.757       41.514       18.644    1.00 27.64             C  
ATOM          497      C                  LEU         A       63      15.820       40.418       18.616    1.00 27.70             C  
ATOM          498      O                  LEU         A       63      15.940       39.679       19.603    1.00 28.48             O  
ATOM          499      CB                 LEU         A       63      15.127       42.767       19.422    1.00 28.06             C  
ATOM          500      CG                 LEU         A       63      16.594       43.258       19.299    1.00 28.84             C  
ATOM          501      CD1                LEU         A       63      16.821       44.055       18.046    1.00 28.94             C  
ATOM          502      CD2                LEU         A       63      16.911       44.081       20.553    1.00 28.74             C  
ATOM          503      N                  ILE         A       64      16.476       40.236       17.519    1.00 28.25             N  
ATOM          504      CA                 ILE         A       64      17.535       39.224       17.355    1.00 29.07             C  
ATOM          505      C                  ILE         A       64      18.682       39.991       16.663    1.00 28.92             C  
ATOM          506      O                  ILE         A       64      18.378       40.871       15.855    1.00 28.74             O  
ATOM          507      CB                 ILE         A       64      17.147       37.976       16.501    1.00 29.99             C  
ATOM          508      CG1                ILE         A       64      16.009       37.142       17.171    1.00 30.07             C  
ATOM          509      CG2                ILE         A       64      18.327       37.006       16.185    1.00 29.52             C  
ATOM          510      CD1                ILE         A       64      16.136       35.637       16.689    1.00 30.99             C  
ATOM          511      N                  GLU         A       65      19.870       39.613       17.048    1.00 29.52     1       N  
ATOM          512      CA                 GLU         A       65      21.051       40.198       16.396    1.00 30.85     1       C  
ATOM          513      C                  GLU         A       65      21.634       39.023       15.606    1.00 31.11     1       C  
ATOM          514      O                  GLU         A       65      22.010       38.060       16.274    1.00 31.04     1       O  
ATOM          515      CB                 GLU         A       65      22.136       40.643       17.356    1.00 31.48     1       C  
ATOM          516      CG                 GLU         A       65      21.577       41.412       18.556    1.00 32.98     1       C  
ATOM          517      CD                 GLU         A       65      22.600       42.252       19.267    1.00 33.87     1       C  
ATOM          518      OE1      1         GLU         A       65      23.635       42.612       18.714    0.50 34.01     1       O  
ATOM          519      OE1      2         GLU         A       65      22.248       43.334       19.761    0.50 34.21     1       O  
ATOM          520      OE2      1         GLU         A       65      22.289       42.495       20.458    0.50 34.29     1       O  
ATOM          521      OE2      2         GLU         A       65      23.736       41.743       19.294    0.50 33.46     1       O  
ATOM          522      N                  ILE         A       66      21.635       39.172       14.309    1.00 32.12             N  
ATOM          523      CA                 ILE         A       66      22.213       38.125       13.461    1.00 33.09             C  
ATOM          524      C                  ILE         A       66      23.566       38.609       12.974    1.00 34.70             C  
ATOM          525      O                  ILE         A       66      23.662       39.531       12.131    1.00 34.48             O  
ATOM          526      CB                 ILE         A       66      21.222       37.773       12.318    1.00 32.75             C  
ATOM          527      CG1                ILE         A       66      19.881       37.306       12.931    1.00 32.41             C  
ATOM          528      CG2                ILE         A       66      21.796       36.757       11.289    1.00 32.87             C  
ATOM          529      CD1                ILE         A       66      18.750       38.355       12.759    1.00 32.51             C  
ATOM          530      N                  CYS         A       67      24.610       37.956       13.518    1.00 36.68             N  
ATOM          531      CA                 CYS         A       67      25.956       38.362       13.059    1.00 38.17             C  
ATOM          532      C                  CYS         A       67      26.146       39.856       13.300    1.00 38.24             C  
ATOM          533      O                  CYS         A       67      26.629       40.573       12.380    1.00 38.46             O  
ATOM          534      CB                 CYS         A       67      25.989       38.139       11.530    1.00 39.41             C  
ATOM          535      SG                 CYS         A       67      26.693       36.561       11.068    1.00 42.91             S  
ATOM          536      N                  GLY         A       68      25.750       40.298       14.488    1.00 37.96             N  
ATOM          537      CA                 GLY         A       68      25.925       41.684       14.855    1.00 37.56             C  
ATOM          538      C                  GLY         A       68      24.822       42.611       14.454    1.00 37.54             C  
ATOM          539      O                  GLY         A       68      24.634       43.581       15.226    1.00 38.20             O  
ATOM          540      N                  HIS         A       69      24.117       42.349       13.366    1.00 37.50             N  
ATOM          541      CA                 HIS         A       69      23.010       43.242       12.972    1.00 37.07             C  
ATOM          542      C                  HIS         A       69      21.717       42.904       13.707    1.00 36.60             C  
ATOM          543      O                  HIS         A       69      21.386       41.733       13.901    1.00 37.04             O  
ATOM          544      CB                 HIS         A       69      22.661       43.274       11.481    1.00 37.61             C  
ATOM          545      CG                 HIS         A       69      23.858       43.053       10.618    1.00 38.19             C  
ATOM          546      ND1                HIS         A       69      24.819       42.127       10.896    1.00 38.39             N  
ATOM          547      CD2                HIS         A       69      24.209       43.648        9.451    1.00 38.48             C  
ATOM          548      CE1                HIS         A       69      25.736       42.163        9.934    1.00 38.85             C  
ATOM          549      NE2                HIS         A       69      25.395       43.082        9.056    1.00 38.73             N  
ATOM          550      N                  LYS         A       70      20.986       43.973       14.016    1.00 35.65             N  
ATOM          551      CA                 LYS         A       70      19.706       43.879       14.709    1.00 34.21             C  
ATOM          552      C                  LYS         A       70      18.566       43.762       13.710    1.00 32.44             C  
ATOM          553      O                  LYS         A       70      18.528       44.296       12.590    1.00 31.97             O  
ATOM          554      CB                 LYS         A       70      19.506       45.007       15.712    1.00 35.52             C  
ATOM          555      CG                 LYS         A       70      20.549       44.941       16.826    1.00 36.50             C  
ATOM          556      CD                 LYS         A       70      20.291       46.034       17.870    1.00 37.60             C  
ATOM          557      CE                 LYS         A       70      21.413       46.176       18.886    1.00 37.90             C  
ATOM          558      NZ                 LYS         A       70      22.506       47.064       18.408    1.00 37.72             N  
ATOM          559      N                  ALA         A       71      17.631       42.924       14.148    1.00 29.88             N  
ATOM          560      CA                 ALA         A       71      16.433       42.630       13.359    1.00 27.38             C  
ATOM          561      C                  ALA         A       71      15.252       42.431       14.299    1.00 25.84             C  
ATOM          562      O                  ALA         A       71      15.399       41.854       15.404    1.00 26.35             O  
ATOM          563      CB                 ALA         A       71      16.756       41.447       12.463    1.00 26.59             C  
ATOM          564      N                  ILE         A       72      14.085       42.922       13.900    1.00 23.05             N  
ATOM          565      CA                 ILE         A       72      12.865       42.730       14.707    1.00 21.58             C  
ATOM          566      C                  ILE         A       72      11.927       41.910       13.801    1.00 19.40             C  
ATOM          567      O                  ILE         A       72      11.829       42.256       12.600    1.00 18.43             O  
ATOM          568      CB                 ILE         A       72      12.197       44.026       15.230    1.00 21.40             C  
ATOM          569      CG1                ILE         A       72      13.196       45.069       15.678    1.00 21.07             C  
ATOM          570      CG2                ILE         A       72      11.278       43.719       16.437    1.00 21.73             C  
ATOM          572      N                  GLY         A       73      11.224       40.980       14.434    1.00 18.42             N  
ATOM          573      CA                 GLY         A       73      10.281       40.156       13.675    1.00 17.73             C  
ATOM          574      C                  GLY         A       73       9.586       39.106       14.509    1.00 17.21             C  
ATOM          575      O                  GLY         A       73       9.753       39.063       15.723    1.00 18.51             O  
ATOM          576      N                  THR         A       74       8.779       38.306       13.828    1.00 17.53             N  
ATOM          577      CA                 THR         A       74       8.072       37.183       14.441    1.00 17.76             C  
ATOM          578      C                  THR         A       74       9.126       36.085       14.619    1.00 18.09             C  
ATOM          579      O                  THR         A       74      10.000       35.896       13.766    1.00 18.12             O  
ATOM          580      CB                 THR         A       74       6.852       36.621       13.619    1.00 18.64             C  
ATOM          581      OG1                THR         A       74       5.847       37.672       13.704    1.00 18.99             O  
ATOM          582      CG2                THR         A       74       6.251       35.291       14.064    1.00 17.64             C  
ATOM          583      N                  VAL         A       75       8.922       35.381       15.714    1.00 17.70             N  
ATOM          584      CA                 VAL         A       75       9.871       34.310       16.095    1.00 17.07             C  
ATOM          585      C                  VAL         A       75       8.964       33.185       16.540    1.00 17.08             C  
ATOM          586      O                  VAL         A       75       8.045       33.524       17.295    1.00 17.87             O  
ATOM          587      CB                 VAL         A       75      10.748       35.008       17.141    1.00 17.80             C  
ATOM          588      CG1                VAL         A       75      11.207       34.058       18.214    1.00 18.63             C  
ATOM          589      CG2                VAL         A       75      11.910       35.759       16.480    1.00 17.67             C  
ATOM          590      N                  LEU         A       76       9.053       32.029       15.966    1.00 16.07             N  
ATOM          591      CA                 LEU         A       76       8.234       30.857       16.343    1.00 15.28             C  
ATOM          592      C                  LEU         A       76       9.194       30.029       17.193    1.00 14.76             C  
ATOM          593      O                  LEU         A       76      10.409       30.049       16.899    1.00 15.49             O  
ATOM          594      CB                 LEU         A       76       7.813       30.140       15.086    1.00 15.26             C  
ATOM          595      CG                 LEU         A       76       7.273       30.943       13.934    1.00 15.36             C  
ATOM          596      CD1                LEU         A       76       6.870       29.969       12.801    1.00 15.76             C  
ATOM          597      CD2                LEU         A       76       6.013       31.671       14.391    1.00 13.31             C  
ATOM          598      N                  VAL         A       77       8.697       29.331       18.155    1.00 14.11             N  
ATOM          599      CA                 VAL         A       77       9.487       28.475       19.069    1.00 13.98             C  
ATOM          600      C                  VAL         A       77       8.731       27.139       19.112    1.00 14.47             C  
ATOM          601      O                  VAL         A       77       7.482       27.137       19.257    1.00 13.25             O  
ATOM          602      CB                 VAL         A       77       9.544       29.155       20.477    1.00 13.82             C  
ATOM          603      CG1                VAL         A       77      10.125       28.211       21.515    1.00 12.58             C  
ATOM          604      CG2                VAL         A       77      10.255       30.473       20.346    1.00 12.85             C  
ATOM          605      N                  GLY         A       78       9.508       26.071       18.919    1.00 15.74             N  
ATOM          606      CA                 GLY         A       78       8.826       24.747       18.832    1.00 15.22             C  
ATOM          607      C                  GLY         A       78       9.860       23.651       18.762    1.00 15.91             C  
ATOM          608      O                  GLY         A       78      11.063       23.966       18.805    1.00 15.40             O  
ATOM          609      N                  PRO         A       79       9.379       22.425       18.600    1.00 16.31             N  
ATOM          610      CA                 PRO         A       79      10.284       21.266       18.571    1.00 16.40             C  
ATOM          611      C                  PRO         A       79      11.057       21.153       17.304    1.00 16.98             C  
ATOM          612      O                  PRO         A       79      11.019       20.063       16.661    1.00 17.81             O  
ATOM          613      CB                 PRO         A       79       9.364       20.080       18.874    1.00 16.17             C  
ATOM          614      CG                 PRO         A       79       7.998       20.515       18.365    1.00 16.46             C  
ATOM          615      CD                 PRO         A       79       7.960       22.043       18.533    1.00 16.29             C  
ATOM          616      N                  THR         A       80      11.801       22.172       16.939    1.00 18.08             N  
ATOM          617      CA                 THR         A       80      12.617       22.212       15.726    1.00 17.83             C  
ATOM          618      C                  THR         A       80      14.006       21.620       16.006    1.00 19.43             C  
ATOM          619      O                  THR         A       80      14.625       21.928       17.015    1.00 19.31             O  
ATOM          620      CB                 THR         A       80      12.754       23.716       15.222    1.00 17.38             C  
ATOM          621      OG1                THR         A       80      13.713       23.690       14.103    1.00 16.00             O  
ATOM          622      CG2                THR         A       80      13.196       24.672       16.299    1.00 16.43             C  
ATOM          623      N                  PRO         A       81      14.498       20.824       15.056    1.00 20.69             N  
ATOM          624      CA                 PRO         A       81      15.775       20.159       15.164    1.00 21.19             C  
ATOM          625      C                  PRO         A       81      16.922       21.144       15.183    1.00 21.69             C  
ATOM          626      O                  PRO         A       81      17.980       20.803       15.754    1.00 23.67             O  
ATOM          627      CB                 PRO         A       81      15.811       19.219       13.929    1.00 21.78             C  
ATOM          628      CG                 PRO         A       81      14.931       19.949       12.941    1.00 21.29             C  
ATOM          629      CD                 PRO         A       81      13.765       20.408       13.821    1.00 20.92             C  
ATOM          630      N                  VAL         A       82      16.742       22.307       14.619    1.00 21.57             N  
ATOM          631      CA                 VAL         A       82      17.847       23.315       14.599    1.00 21.27             C  
ATOM          632      C                  VAL         A       82      17.217       24.706       14.647    1.00 20.29             C  
ATOM          633      O                  VAL         A       82      16.029       24.794       14.251    1.00 20.63             O  
ATOM          634      CB                 VAL         A       82      18.675       23.027       13.341    1.00 21.59             C  
ATOM          635      CG1                VAL         A       82      17.868       22.982       12.048    1.00 21.38             C  
ATOM          636      CG2                VAL         A       82      19.757       24.094       13.143    1.00 22.54             C  
ATOM          637      N                  ASN         A       83      17.961       25.678       15.091    1.00 18.84             N  
ATOM          638      CA                 ASN         A       83      17.457       27.057       15.086    1.00 18.89             C  
ATOM          639      C                  ASN         A       83      17.521       27.486       13.606    1.00 17.50             C  
ATOM          640      O                  ASN         A       83      18.507       27.222       12.911    1.00 18.18             O  
ATOM          641      CB                 ASN         A       83      18.146       28.021       16.032    1.00 18.62             C  
ATOM          642      CG                 ASN         A       83      18.114       27.501       17.474    1.00 19.09             C  
ATOM          643      OD1                ASN         A       83      17.020       27.126       17.923    1.00 19.30             O  
ATOM          644      ND2                ASN         A       83      19.273       27.484       18.132    1.00 18.32             N  
ATOM          645      N                  ILE         A       84      16.430       28.169       13.202    1.00 17.49             N  
ATOM          646      CA                 ILE         A       84      16.429       28.575       11.787    1.00 16.90             C  
ATOM          647      C                  ILE         A       84      16.055       30.033       11.631    1.00 15.09             C  
ATOM          648      O                  ILE         A       84      14.993       30.414       12.094    1.00 15.76             O  
ATOM          649      CB                 ILE         A       84      15.490       27.622       10.967    1.00 18.16             C  
ATOM          650      CG1                ILE         A       84      16.154       26.275       10.583    1.00 18.58             C  
ATOM          651      CG2                ILE         A       84      15.012       28.298        9.641    1.00 18.19             C  
ATOM          652      CD1                ILE         A       84      15.084       25.137       10.823    1.00 21.14             C  
ATOM          653      N                  ILE         A       85      16.891       30.758       10.918    1.00 14.37             N  
ATOM          654      CA                 ILE         A       85      16.625       32.153       10.586    1.00 13.07             C  
ATOM          655      C                  ILE         A       85      15.915       32.128        9.207    1.00 12.74             C  
ATOM          656      O                  ILE         A       85      16.670       31.851        8.299    1.00 12.12             O  
ATOM          657      CB                 ILE         A       85      17.804       33.151       10.521    1.00 11.59             C  
ATOM          658      CG1                ILE         A       85      18.669       33.018       11.783    1.00 12.38             C  
ATOM          659      CG2                ILE         A       85      17.250       34.603       10.300    1.00 11.07             C  
ATOM          660      CD1                ILE         A       85      18.108       33.320       13.158    1.00 11.86             C  
ATOM          661      N                  GLY         A       86      14.665       32.590        9.211    1.00 12.31             N  
ATOM          662      CA                 GLY         A       86      13.908       32.611        7.947    1.00 12.89             C  
ATOM          663      C                  GLY         A       86      13.887       33.979        7.273    1.00 13.14             C  
ATOM          664      O                  GLY         A       86      14.493       34.968        7.754    1.00 12.59             O  
ATOM          665      N                  ARG         A       87      13.214       33.996        6.147    1.00 12.60             N  
ATOM          666      CA                 ARG         A       87      13.090       35.152        5.233    1.00 12.19             C  
ATOM          667      C                  ARG         A       87      12.685       36.437        5.919    1.00 13.78             C  
ATOM          668      O                  ARG         A       87      13.239       37.530        5.643    1.00 14.60             O  
ATOM          669      CB                 ARG         A       87      12.165       34.801        4.058    1.00 11.07             C  
ATOM          670      CG                 ARG         A       87      12.845       33.790        3.066    1.00  9.98             C  
ATOM          671      CD                 ARG         A       87      12.079       33.857        1.753    1.00  8.59             C  
ATOM          672      NE                 ARG         A       87      10.695       33.464        1.981    1.00  8.93             N  
ATOM          673      CZ                 ARG         A       87       9.672       34.285        2.136    1.00  9.95             C  
ATOM          674      NH1                ARG         A       87       8.469       33.825        2.517    1.00 10.84             N  
ATOM          675      NH2                ARG         A       87       9.826       35.593        2.001    1.00 11.30             N  
ATOM          676      N                  ASN         A       88      11.802       36.345        6.865    1.00 14.36             N  
ATOM          677      CA                 ASN         A       88      11.249       37.435        7.675    1.00 13.53             C  
ATOM          678      C                  ASN         A       88      12.316       38.279        8.351    1.00 13.71             C  
ATOM          679      O                  ASN         A       88      12.018       39.489        8.581    1.00 13.96             O  
ATOM          680      CB                 ASN         A       88      10.191       36.833        8.609    1.00 12.46             C  
ATOM          681      CG                 ASN         A       88      10.640       36.329        9.948    1.00 13.28             C  
ATOM          682      OD1                ASN         A       88      11.404       35.342       10.060    1.00 14.20             O  
ATOM          683      ND2                ASN         A       88      10.246       36.937       11.085    1.00 13.18             N  
ATOM          684      N                  LEU         A       89      13.431       37.736        8.804    1.00 12.63             N  
ATOM          685      CA                 LEU         A       89      14.550       38.372        9.439    1.00 12.09             C  
ATOM          686      C                  LEU         A       89      15.707       38.529        8.485    1.00 12.93             C  
ATOM          687      O                  LEU         A       89      16.437       39.558        8.631    1.00 14.12             O  
ATOM          688      CB                 LEU         A       89      15.016       37.636       10.736    1.00 11.87             C  
ATOM          689      CG                 LEU         A       89      13.937       37.636       11.826    1.00 11.46             C  
ATOM          690      CD1                LEU         A       89      14.392       36.775       13.000    1.00 12.65             C  
ATOM          691      CD2                LEU         A       89      13.726       39.070       12.233    1.00 11.83             C  
ATOM          692      N                  LEU         A       90      15.858       37.640        7.523    1.00 13.26             N  
ATOM          693      CA                 LEU         A       90      16.951       37.736        6.539    1.00 13.98             C  
ATOM          694      C                  LEU         A       90      16.853       39.038        5.741    1.00 14.35             C  
ATOM          695      O                  LEU         A       90      17.849       39.695        5.454    1.00 14.29             O  
ATOM          696      CB                 LEU         A       90      16.956       36.494        5.632    1.00 13.80             C  
ATOM          697      CG                 LEU         A       90      17.363       35.179        6.261    1.00 13.41             C  
ATOM          698      CD1                LEU         A       90      17.377       34.046        5.256    1.00 12.77             C  
ATOM          699      CD2                LEU         A       90      18.776       35.284        6.819    1.00 14.02             C  
ATOM          700      N                  THR         A       91      15.642       39.359        5.350    1.00 14.79             N  
ATOM          701      CA                 THR         A       91      15.383       40.593        4.616    1.00 15.00             C  
ATOM          702      C                  THR         A       91      15.876       41.799        5.437    1.00 15.79             C  
ATOM          703      O                  THR         A       91      16.424       42.710        4.859    1.00 15.74             O  
ATOM          704      CB                 THR         A       91      13.869       40.751        4.323    1.00 14.45             C  
ATOM          705      OG1                THR         A       91      13.236       40.737        5.626    1.00 14.17             O  
ATOM          706      CG2                THR         A       91      13.311       39.798        3.275    1.00 14.30             C  
ATOM          707      N                  GLN         A       92      15.633       41.715        6.739    1.00 16.49             N  
ATOM          708      CA                 GLN         A       92      15.952       42.771        7.692    1.00 16.68             C  
ATOM          709      C                  GLN         A       92      17.393       43.177        7.774    1.00 16.85             C  
ATOM          710      O                  GLN         A       92      17.710       44.345        8.116    1.00 14.85             O  
ATOM          711      CB                 GLN         A       92      15.244       42.572        9.023    1.00 17.18             C  
ATOM          712      CG                 GLN         A       92      13.750       42.564        9.004    1.00 17.04             C  
ATOM          713      CD                 GLN         A       92      13.041       43.741        8.353    1.00 16.99             C  
ATOM          714      OE1                GLN         A       92      12.552       43.716        7.200    1.00 16.12             O  
ATOM          715      NE2                GLN         A       92      12.991       44.833        9.131    1.00 14.92             N  
ATOM          716      N                  ILE         A       93      18.294       42.226        7.572    1.00 17.81             N  
ATOM          717      CA                 ILE         A       93      19.718       42.404        7.594    1.00 17.96             C  
ATOM          718      C                  ILE         A       93      20.199       42.656        6.156    1.00 17.03             C  
ATOM          719      O                  ILE         A       93      21.394       42.854        6.046    1.00 18.32             O  
ATOM          720      CB                 ILE         A       93      20.527       41.226        8.226    1.00 18.83             C  
ATOM          721      CG1                ILE         A       93      20.356       39.920        7.406    1.00 18.95             C  
ATOM          722      CG2                ILE         A       93      20.156       40.967        9.701    1.00 19.28             C  
ATOM          723      CD1                ILE         A       93      21.016       38.696        8.159    1.00 18.85             C  
ATOM          724      N                  GLY         A       94      19.384       42.626        5.130    1.00 16.71             N  
ATOM          725      CA                 GLY         A       94      19.906       42.920        3.781    1.00 16.64             C  
ATOM          726      C                  GLY         A       94      20.484       41.676        3.111    1.00 17.66             C  
ATOM          727      O                  GLY         A       94      21.274       41.697        2.155    1.00 16.82             O  
ATOM          728      N                  CYS         A       95      19.993       40.498        3.579    1.00 17.17     1       N  
ATOM          729      CA                 CYS         A       95      20.463       39.289        2.946    1.00 16.18     1       C  
ATOM          730      C                  CYS         A       95      19.955       39.081        1.532    1.00 16.37     1       C  
ATOM          731      O                  CYS         A       95      18.715       39.214        1.337    1.00 17.18     1       O  
ATOM          732      CB                 CYS         A       95      20.018       38.072        3.771    1.00 15.35     1       C  
ATOM          733      SG       1         CYS         A       95      21.054       36.638        3.403    0.50 10.39     1       S  
ATOM          734      SG       2         CYS         A       95      21.301       37.595        4.938    0.50 19.65     1       S  
ATOM          735      N                  THR         A       96      20.845       38.701        0.636    1.00 16.30             N  
ATOM          736      CA                 THR         A       96      20.506       38.362       -0.735    1.00 16.61             C  
ATOM          737      C                  THR         A       96      21.208       37.037       -1.122    1.00 16.83             C  
ATOM          738      O                  THR         A       96      22.160       36.561       -0.453    1.00 16.26             O  
ATOM          739      CB                 THR         A       96      20.755       39.458       -1.858    1.00 17.13             C  
ATOM          740      OG1                THR         A       96      22.170       39.633       -1.923    1.00 16.85             O  
ATOM          741      CG2                THR         A       96      20.075       40.798       -1.716    1.00 17.20             C  
ATOM          742      N                  LEU         A       97      20.738       36.469       -2.193    1.00 17.14     1       N  
ATOM          743      CA                 LEU         A       97      21.255       35.231       -2.813    1.00 17.60     1       C  
ATOM          744      C                  LEU         A       97      21.819       35.730       -4.161    1.00 19.21     1       C  
ATOM          745      O                  LEU         A       97      21.096       36.476       -4.853    1.00 18.83     1       O  
ATOM          746      CB                 LEU         A       97      20.107       34.266       -2.978    1.00 17.37     1       C  
ATOM          747      CG       1         LEU         A       97      20.234       32.781       -2.846    0.50 17.44     1       C  
ATOM          748      CG       2         LEU         A       97      19.442       33.593       -1.824    0.50 16.07     1       C  
ATOM          749      CD1      1         LEU         A       97      20.871       32.351       -1.527    0.50 16.67     1       C  
ATOM          750      CD1      2         LEU         A       97      18.164       32.917       -2.303    0.50 16.28     1       C  
ATOM          751      CD2      1         LEU         A       97      18.813       32.182       -2.935    0.50 17.37     1       C  
ATOM          752      CD2      2         LEU         A       97      20.456       32.565       -1.272    0.50 15.85     1       C  
ATOM          753      N                  ASN         A       98      23.070       35.413       -4.453    1.00 19.55     1       N  
ATOM          754      CA                 ASN         A       98      23.596       35.908       -5.720    1.00 22.38     1       C  
ATOM          755      C                  ASN         A       98      24.252       34.754       -6.509    1.00 22.89     1       C  
ATOM          756      O                  ASN         A       98      24.828       33.870       -5.862    1.00 23.46     1       O  
ATOM          757      CB                 ASN         A       98      24.569       37.075       -5.476    1.00 22.36     1       C  
ATOM          758      CG                 ASN         A       98      24.093       38.200       -4.607    1.00 22.66     1       C  
ATOM          759      OD1      1         ASN         A       98      23.846       38.042       -3.403    0.50 22.83     1       O  
ATOM          760      OD1      2         ASN         A       98      23.329       39.081       -5.048    0.50 22.49     1       O  
ATOM          761      ND2      1         ASN         A       98      24.008       39.411       -5.198    0.50 22.78     1       N  
ATOM          762      ND2      2         ASN         A       98      24.511       38.229       -3.338    0.50 22.51     1       N  
ATOM          763      N                  PHE         A       99      24.154       34.855       -7.809    1.00 23.63             N  
ATOM          764      CA                 PHE         A       99      24.853       33.899       -8.704    1.00 25.22             C  
ATOM          765      C                  PHE         A       99      24.847       34.401      -10.156    1.00 26.19             C  
ATOM          766      O                  PHE         A       99      25.466       33.710      -11.016    1.00 27.66             O  
ATOM          767      CB                 PHE         A       99      24.367       32.477       -8.571    1.00 24.13             C  
ATOM          768      CG                 PHE         A       99      22.940       32.349       -8.972    1.00 24.41             C  
ATOM          769      CD1                PHE         A       99      22.578       32.079      -10.293    1.00 23.93             C  
ATOM          770      CD2                PHE         A       99      21.946       32.555       -8.015    1.00 24.50             C  
ATOM          771      CE1                PHE         A       99      21.259       31.958      -10.659    1.00 24.18             C  
ATOM          772      CE2                PHE         A       99      20.595       32.456       -8.376    1.00 24.44             C  
ATOM          773      CZ                 PHE         A       99      20.258       32.160       -9.697    1.00 24.41             C  
ATOM          774      OXT                PHE         A       99      24.245       35.433      -10.475    1.00 27.41             O  
ATOM          776      N                  PRO         B      201      22.320       36.825      -11.115    1.00 29.93             N  
ATOM          777      CA                 PRO         B      201      21.291       37.750      -10.621    1.00 29.61             C  
ATOM          778      C                  PRO         B      201      21.462       37.833       -9.111    1.00 28.86             C  
ATOM          779      O                  PRO         B      201      22.205       37.010       -8.546    1.00 28.72             O  
ATOM          780      CB                 PRO         B      201      19.963       37.069      -10.977    1.00 30.19             C  
ATOM          781      CG                 PRO         B      201      20.302       35.583      -10.936    1.00 30.20             C  
ATOM          782      CD                 PRO         B      201      21.681       35.562      -11.613    1.00 30.16             C  
ATOM          783      N                  GLN         B      202      20.792       38.802       -8.540    1.00 28.10             N  
ATOM          784      CA                 GLN         B      202      20.862       38.982       -7.067    1.00 27.32             C  
ATOM          785      C                  GLN         B      202      19.400       38.809       -6.641    1.00 26.22             C  
ATOM          786      O                  GLN         B      202      18.587       39.513       -7.229    1.00 26.63             O  
ATOM          787      CB                 GLN         B      202      21.525       40.238       -6.645    1.00 28.27             C  
ATOM          788      CG                 GLN         B      202      20.966       40.871       -5.400    1.00 30.16             C  
ATOM          789      CD                 GLN         B      202      21.878       41.939       -4.842    1.00 31.84             C  
ATOM          790      OE1                GLN         B      202      21.391       42.830       -4.140    1.00 33.03             O  
ATOM          791      NE2                GLN         B      202      23.183       41.824       -5.142    1.00 32.25             N  
ATOM          792      N                  ILE         B      203      19.137       37.885       -5.755    1.00 24.40             N  
ATOM          793      CA                 ILE         B      203      17.737       37.596       -5.313    1.00 23.03             C  
ATOM          794      C                  ILE         B      203      17.419       38.066       -3.906    1.00 21.89             C  
ATOM          795      O                  ILE         B      203      18.084       37.626       -2.939    1.00 21.85             O  
ATOM          796      CB                 ILE         B      203      17.551       36.037       -5.505    1.00 22.84             C  
ATOM          797      CG1                ILE         B      203      18.002       35.739       -6.964    1.00 23.48             C  
ATOM          798      CG2                ILE         B      203      16.159       35.498       -5.204    1.00 22.08             C  
ATOM          799      CD1                ILE         B      203      17.850       34.295       -7.414    1.00 22.95             C  
ATOM          800      N                  THR         B      204      16.396       38.900       -3.752    1.00 20.13             N  
ATOM          801      CA                 THR         B      204      16.034       39.393       -2.396    1.00 19.14             C  
ATOM          802      C                  THR         B      204      15.115       38.389       -1.744    1.00 17.57             C  
ATOM          803      O                  THR         B      204      14.603       37.511       -2.471    1.00 17.37             O  
ATOM          804      CB                 THR         B      204      15.536       40.877       -2.463    1.00 20.82             C  
ATOM          805      OG1                THR         B      204      14.332       40.941       -3.297    1.00 20.04             O  
ATOM          806      CG2                THR         B      204      16.628       41.867       -2.921    1.00 21.68             C  
ATOM          807      N                  LEU         B      205      14.835       38.514       -0.466    1.00 16.00             N  
ATOM          808      CA                 LEU         B      205      14.010       37.486        0.217    1.00 14.43             C  
ATOM          809      C                  LEU         B      205      12.647       37.962        0.665    1.00 14.04             C  
ATOM          810      O                  LEU         B      205      11.961       37.329        1.520    1.00 13.29             O  
ATOM          811      CB                 LEU         B      205      14.949       36.877        1.274    1.00 13.36             C  
ATOM          812      CG                 LEU         B      205      16.253       36.219        0.724    1.00 13.75             C  
ATOM          813      CD1                LEU         B      205      17.185       35.832        1.832    1.00 12.82             C  
ATOM          814      CD2                LEU         B      205      15.822       34.972       -0.072    1.00 13.20             C  
ATOM          815      N                  TRP         B      206      12.111       38.971        0.032    1.00 14.10             N  
ATOM          816      CA                 TRP         B      206      10.807       39.547        0.342    1.00 14.92             C  
ATOM          817      C                  TRP         B      206       9.762       38.516       -0.038    1.00 15.89             C  
ATOM          818      O                  TRP         B      206       8.754       38.416        0.720    1.00 17.77             O  
ATOM          819      CB                 TRP         B      206      10.523       40.943       -0.216    1.00 14.22             C  
ATOM          820      CG                 TRP         B      206      11.561       41.900        0.314    1.00 12.89             C  
ATOM          821      CD1                TRP         B      206      12.682       42.258       -0.409    1.00 11.66             C  
ATOM          822      CD2                TRP         B      206      11.649       42.520        1.587    1.00 11.31             C  
ATOM          823      NE1                TRP         B      206      13.443       43.125        0.355    1.00 11.48             N  
ATOM          824      CE2                TRP         B      206      12.813       43.308        1.574    1.00 10.50             C  
ATOM          825      CE3                TRP         B      206      10.831       42.561        2.698    1.00 12.24             C  
ATOM          826      CZ2                TRP         B      206      13.237       44.046        2.668    1.00 11.72             C  
ATOM          827      CZ3                TRP         B      206      11.228       43.316        3.815    1.00 11.02             C  
ATOM          828      CH2                TRP         B      206      12.376       44.042        3.802    1.00 10.93             C  
ATOM          829      N                  GLN         B      207      10.078       37.767       -1.061    1.00 15.68             N  
ATOM          830      CA                 GLN         B      207       9.150       36.718       -1.554    1.00 16.07             C  
ATOM          831      C                  GLN         B      207       9.964       35.439       -1.615    1.00 15.53             C  
ATOM          832      O                  GLN         B      207      11.211       35.450       -1.656    1.00 14.83             O  
ATOM          833      CB                 GLN         B      207       8.582       37.193       -2.909    1.00 17.03             C  
ATOM          834      CG                 GLN         B      207       7.397       38.152       -2.854    1.00 18.67             C  
ATOM          835      CD                 GLN         B      207       6.709       38.327       -4.188    1.00 19.61             C  
ATOM          836      OE1                GLN         B      207       7.117       37.808       -5.221    1.00 20.06             O  
ATOM          837      NE2                GLN         B      207       5.586       39.087       -4.237    1.00 20.50             N  
ATOM          838      N                  ARG         B      208       9.324       34.288       -1.606    1.00 16.10             N  
ATOM          839      CA                 ARG         B      208      10.075       32.995       -1.649    1.00 14.66             C  
ATOM          840      C                  ARG         B      208      10.960       33.067       -2.853    1.00 12.96             C  
ATOM          841      O                  ARG         B      208      10.445       33.484       -3.877    1.00 12.61             O  
ATOM          842      CB                 ARG         B      208       9.175       31.754       -1.824    1.00 14.73             C  
ATOM          843      CG                 ARG         B      208       8.514       31.365       -0.503    1.00 16.71             C  
ATOM          844      CD                 ARG         B      208       7.554       30.240       -0.748    1.00 18.62             C  
ATOM          845      NE                 ARG         B      208       6.753       30.134        0.469    1.00 19.99             N  
ATOM          846      CZ                 ARG         B      208       5.699       29.364        0.564    1.00 21.32             C  
ATOM          847      NH1                ARG         B      208       4.987       29.326        1.648    1.00 21.84             N  
ATOM          848      NH2                ARG         B      208       5.340       28.608       -0.484    1.00 23.09             N  
ATOM          849      N                  PRO         B      209      12.230       32.687       -2.696    1.00 11.76             N  
ATOM          850      CA                 PRO         B      209      13.131       32.692       -3.869    1.00 11.36             C  
ATOM          851      C                  PRO         B      209      12.846       31.562       -4.845    1.00 13.69             C  
ATOM          852      O                  PRO         B      209      13.639       30.589       -5.001    1.00 11.92             O  
ATOM          853      CB                 PRO         B      209      14.491       32.568       -3.208    1.00 10.99             C  
ATOM          854      CG                 PRO         B      209      14.280       31.815       -1.930    1.00  9.34             C  
ATOM          855      CD                 PRO         B      209      12.888       32.257       -1.476    1.00 10.53             C  
ATOM          856      N                  LEU         B      210      11.822       31.668       -5.676    1.00 15.88             N  
ATOM          857      CA                 LEU         B      210      11.389       30.706       -6.670    1.00 17.99             C  
ATOM          858      C                  LEU         B      210      12.065       30.935       -8.022    1.00 18.86             C  
ATOM          859      O                  LEU         B      210      12.121       32.076       -8.515    1.00 20.01             O  
ATOM          860      CB                 LEU         B      210       9.871       30.630       -6.804    1.00 18.81             C  
ATOM          861      CG                 LEU         B      210       8.979       30.286       -5.649    1.00 20.32             C  
ATOM          862      CD1                LEU         B      210       7.536       30.093       -6.071    1.00 20.54             C  
ATOM          863      CD2                LEU         B      210       9.403       28.940       -5.015    1.00 20.28             C  
ATOM          864      N                  VAL         B      211      12.632       29.878       -8.582    1.00 18.52             N  
ATOM          865      CA                 VAL         B      211      13.269       29.966       -9.894    1.00 18.66             C  
ATOM          866      C                  VAL         B      211      12.676       28.837      -10.788    1.00 18.25             C  
ATOM          867      O                  VAL         B      211      12.126       27.865      -10.267    1.00 17.63             O  
ATOM          868      CB                 VAL         B      211      14.796       29.836       -9.889    1.00 18.60             C  
ATOM          869      CG1                VAL         B      211      15.509       30.950       -9.176    1.00 19.07             C  
ATOM          870      CG2                VAL         B      211      15.230       28.435       -9.524    1.00 18.25             C  
ATOM          871      N                  THR         B      212      12.899       29.007      -12.076    1.00 18.65     1       N  
ATOM          872      CA                 THR         B      212      12.460       28.034      -13.074    1.00 18.43     1       C  
ATOM          873      C                  THR         B      212      13.668       27.090      -13.279    1.00 18.32     1       C  
ATOM          874      O                  THR         B      212      14.812       27.553      -13.363    1.00 18.64     1       O  
ATOM          875      CB                 THR         B      212      11.988       28.665      -14.438    1.00 19.17     1       C  
ATOM          876      OG1      1         THR         B      212      13.113       29.116      -15.195    0.50 19.88     1       O  
ATOM          877      OG1      2         THR         B      212      10.937       29.628      -14.111    0.50 18.52     1       O  
ATOM          878      CG2      1         THR         B      212      10.930       29.770      -14.245    0.50 19.06     1       C  
ATOM          879      CG2      2         THR         B      212      11.555       27.649      -15.488    0.50 18.04     1       C  
ATOM          880      N                  ILE         B      213      13.400       25.814      -13.259    1.00 16.97             N  
ATOM          881      CA                 ILE         B      213      14.464       24.801      -13.460    1.00 16.98             C  
ATOM          882      C                  ILE         B      213      13.991       24.002      -14.650    1.00 17.70             C  
ATOM          883      O                  ILE         B      213      12.755       23.977      -14.853    1.00 18.70             O  
ATOM          884      CB                 ILE         B      213      14.717       23.947      -12.168    1.00 15.78             C  
ATOM          885      CG1                ILE         B      213      13.483       23.058      -11.935    1.00 16.27             C  
ATOM          886      CG2                ILE         B      213      15.162       24.849      -10.979    1.00 15.33             C  
ATOM          887      CD1                ILE         B      213      13.492       21.966      -10.865    1.00 15.66             C  
ATOM          888      N                  LYS         B      214      14.889       23.451      -15.412    1.00 18.00             N  
ATOM          889      CA                 LYS         B      214      14.488       22.629      -16.588    1.00 18.63             C  
ATOM          890      C                  LYS         B      214      15.036       21.251      -16.254    1.00 19.19             C  
ATOM          891      O                  LYS         B      214      16.218       21.169      -15.946    1.00 17.28             O  
ATOM          892      CB                 LYS         B      214      15.135       23.125      -17.879    1.00 19.08             C  
ATOM          893      CG                 LYS         B      214      14.374       22.698      -19.149    1.00 19.71             C  
ATOM          894      CD                 LYS         B      214      14.826       23.556      -20.355    1.00 20.23             C  
ATOM          895      CE                 LYS         B      214      15.876       22.932      -21.212    1.00 21.45             C  
ATOM          896      NZ                 LYS         B      214      16.056       23.676      -22.526    1.00 22.99             N  
ATOM          897      N                  ILE         B      215      14.150       20.247      -16.252    1.00 20.47             N  
ATOM          898      CA                 ILE         B      215      14.640       18.875      -15.942    1.00 20.74             C  
ATOM          899      C                  ILE         B      215      13.826       17.976      -16.862    1.00 22.13             C  
ATOM          900      O                  ILE         B      215      12.612       18.178      -16.907    1.00 22.24             O  
ATOM          901      CB                 ILE         B      215      14.498       18.581      -14.409    1.00 19.80             C  
ATOM          902      CG1                ILE         B      215      15.234       17.247      -14.112    1.00 19.36             C  
ATOM          903      CG2                ILE         B      215      13.044       18.617      -13.944    1.00 19.32             C  
ATOM          904      CD1                ILE         B      215      15.229       16.767      -12.642    1.00 19.24             C  
ATOM          905      N                  GLY         B      216      14.483       17.086      -17.581    1.00 22.96             N  
ATOM          906      CA                 GLY         B      216      13.842       16.204      -18.525    1.00 24.39             C  
ATOM          907      C                  GLY         B      216      13.107       16.993      -19.622    1.00 26.69             C  
ATOM          908      O                  GLY         B      216      12.109       16.472      -20.174    1.00 26.79             O  
ATOM          909      N                  GLY         B      217      13.636       18.146      -20.001    1.00 27.57             N  
ATOM          910      CA                 GLY         B      217      13.036       18.963      -21.067    1.00 28.41             C  
ATOM          911      C                  GLY         B      217      11.795       19.665      -20.557    1.00 28.91             C  
ATOM          912      O                  GLY         B      217      11.185       20.397      -21.360    1.00 30.64             O  
ATOM          913      N                  GLN         B      218      11.443       19.479      -19.305    1.00 28.23             N  
ATOM          914      CA                 GLN         B      218      10.298       20.088      -18.632    1.00 27.88             C  
ATOM          915      C                  GLN         B      218      10.706       21.288      -17.750    1.00 25.46             C  
ATOM          916      O                  GLN         B      218      11.799       21.229      -17.146    1.00 24.22             O  
ATOM          917      CB                 GLN         B      218       9.692       19.068      -17.637    1.00 30.51             C  
ATOM          918      CG                 GLN         B      218       8.507       18.271      -18.120    1.00 33.73             C  
ATOM          919      CD                 GLN         B      218       8.604       16.865      -17.522    1.00 35.64             C  
ATOM          920      OE1                GLN         B      218       9.614       16.149      -17.726    1.00 36.79             O  
ATOM          921      NE2                GLN         B      218       7.562       16.517      -16.766    1.00 36.20             N  
ATOM          922      N                  LEU         B      219       9.845       22.290      -17.656    1.00 22.27             N  
ATOM          923      CA                 LEU         B      219      10.090       23.467      -16.821    1.00 20.27             C  
ATOM          924      C                  LEU         B      219       9.311       23.205      -15.496    1.00 20.32             C  
ATOM          925      O                  LEU         B      219       8.191       22.682      -15.556    1.00 19.55             O  
ATOM          926      CB                 LEU         B      219       9.560       24.768      -17.422    1.00 20.41             C  
ATOM          927      CG                 LEU         B      219      10.083       25.303      -18.752    1.00 19.72             C  
ATOM          928      CD1                LEU         B      219       9.481       26.661      -18.994    1.00 19.18             C  
ATOM          929      CD2                LEU         B      219      11.610       25.444      -18.659    1.00 19.90             C  
ATOM          930      N                  LYS         B      220       9.927       23.586      -14.416    1.00 20.17             N  
ATOM          931      CA                 LYS         B      220       9.348       23.442      -13.057    1.00 20.08             C  
ATOM          932      C                  LYS         B      220       9.836       24.648      -12.245    1.00 19.24             C  
ATOM          933      O                  LYS         B      220      10.767       25.323      -12.673    1.00 18.36             O  
ATOM          934      CB                 LYS         B      220       9.919       22.175      -12.454    1.00 21.68             C  
ATOM          935      CG                 LYS         B      220       9.101       20.929      -12.485    1.00 23.92             C  
ATOM          936      CD                 LYS         B      220       9.363       19.996      -13.647    1.00 25.02             C  
ATOM          937      CE                 LYS         B      220       8.392       18.810      -13.535    1.00 26.34             C  
ATOM          938      NZ                 LYS         B      220       8.124       18.560      -12.073    1.00 27.86             N  
ATOM          939      N                  GLU         B      221       9.171       24.948      -11.152    1.00 19.23             N  
ATOM          940      CA                 GLU         B      221       9.509       26.001      -10.219    1.00 19.16             C  
ATOM          941      C                  GLU         B      221      10.157       25.266       -9.017    1.00 17.43             C  
ATOM          942      O                  GLU         B      221       9.605       24.226       -8.643    1.00 16.74             O  
ATOM          943      CB                 GLU         B      221       8.316       26.716       -9.550    1.00 21.09             C  
ATOM          944      CG                 GLU         B      221       7.594       27.690      -10.515    1.00 24.39             C  
ATOM          945      CD                 GLU         B      221       8.543       28.769      -10.970    1.00 26.17             C  
ATOM          946      OE1                GLU         B      221       9.351       28.566      -11.864    1.00 27.54             O  
ATOM          947      OE2                GLU         B      221       8.430       29.812      -10.265    1.00 27.82             O  
ATOM          948      N                  ALA         B      222      11.215       25.876       -8.516    1.00 14.87             N  
ATOM          949      CA                 ALA         B      222      11.895       25.302       -7.362    1.00 12.88             C  
ATOM          950      C                  ALA         B      222      12.407       26.457       -6.504    1.00 12.44             C  
ATOM          951      O                  ALA         B      222      12.680       27.614       -6.992    1.00 11.81             O  
ATOM          952      CB                 ALA         B      222      12.998       24.354       -7.789    1.00 13.41             C  
ATOM          953      N                  LEU         B      223      12.482       26.172       -5.266    1.00 11.61             N  
ATOM          954      CA                 LEU         B      223      12.932       27.168       -4.244    1.00 12.98             C  
ATOM          955      C                  LEU         B      223      14.425       27.068       -4.046    1.00 13.35             C  
ATOM          956      O                  LEU         B      223      14.860       25.935       -3.770    1.00 12.42             O  
ATOM          957      CB                 LEU         B      223      12.156       26.704       -3.015    1.00 13.42             C  
ATOM          958      CG                 LEU         B      223      12.344       27.532       -1.708    1.00 13.46             C  
ATOM          959      CD1                LEU         B      223      11.618       28.824       -2.006    1.00 13.71             C  
ATOM          960      CD2                LEU         B      223      11.703       26.685       -0.606    1.00 12.60             C  
ATOM          961      N                  LEU         B      224      15.171       28.146       -4.047    1.00 13.82             N  
ATOM          962      CA                 LEU         B      224      16.640       28.062       -3.746    1.00 13.15             C  
ATOM          963      C                  LEU         B      224      16.644       28.047       -2.207    1.00 12.92             C  
ATOM          964      O                  LEU         B      224      16.144       29.031       -1.617    1.00 12.71             O  
ATOM          965      CB                 LEU         B      224      17.300       29.273       -4.370    1.00 13.13             C  
ATOM          966      CG                 LEU         B      224      17.099       29.515       -5.843    1.00 12.82             C  
ATOM          967      CD1                LEU         B      224      18.017       30.661       -6.308    1.00 12.87             C  
ATOM          968      CD2                LEU         B      224      17.522       28.289       -6.648    1.00 12.61             C  
ATOM          969      N                  ASP         B      225      17.138       26.957       -1.644    1.00 12.29             N  
ATOM          970      CA                 ASP         B      225      17.028       26.757       -0.186    1.00 10.63             C  
ATOM          971      C                  ASP         B      225      18.335       26.462        0.516    1.00 10.88             C  
ATOM          972      O                  ASP         B      225      18.862       25.324        0.540    1.00 10.12             O  
ATOM          973      CB                 ASP         B      225      16.000       25.578       -0.112    1.00 10.02             C  
ATOM          974      CG                 ASP         B      225      15.636       25.146        1.261    1.00 10.19             C  
ATOM          975      OD1                ASP         B      225      14.859       24.226        1.439    1.00 11.51             O  
ATOM          976      OD2                ASP         B      225      16.074       25.707        2.313    1.00 11.85             O  
ATOM          977      N                  THR         B      226      18.901       27.537        1.119    1.00  9.70             N  
ATOM          978      CA                 THR         B      226      20.187       27.411        1.776    1.00  9.48             C  
ATOM          979      C                  THR         B      226      20.064       26.533        3.008    1.00 10.16             C  
ATOM          980      O                  THR         B      226      21.096       26.091        3.567    1.00 10.52             O  
ATOM          981      CB                 THR         B      226      20.756       28.855        2.050    1.00 10.00             C  
ATOM          982      OG1                THR         B      226      19.822       29.428        3.015    1.00 10.82             O  
ATOM          983      CG2                THR         B      226      20.860       29.748        0.800    1.00 11.10             C  
ATOM          984      N                  GLY         B      227      18.841       26.281        3.447    1.00 10.32             N  
ATOM          985      CA                 GLY         B      227      18.755       25.434        4.684    1.00 11.07             C  
ATOM          986      C                  GLY         B      227      18.623       23.976        4.250    1.00 11.53             C  
ATOM          987      O                  GLY         B      227      18.305       23.174        5.159    1.00 12.04             O  
ATOM          988      N                  ALA         B      228      18.829       23.644        2.976    1.00  9.71             N  
ATOM          989      CA                 ALA         B      228      18.737       22.270        2.524    1.00  9.37             C  
ATOM          990      C                  ALA         B      228      20.055       21.750        2.021    1.00  8.93             C  
ATOM          991      O                  ALA         B      228      20.654       22.291        1.065    1.00  8.60             O  
ATOM          992      CB                 ALA         B      228      17.616       22.063        1.461    1.00 10.17             C  
ATOM          993      N                  ASP         B      229      20.547       20.710        2.650    1.00  8.57             N  
ATOM          994      CA                 ASP         B      229      21.787       20.051        2.249    1.00  8.62             C  
ATOM          995      C                  ASP         B      229      21.599       19.509        0.813    1.00  8.27             C  
ATOM          996      O                  ASP         B      229      22.458       19.586       -0.022    1.00  7.50             O  
ATOM          997      CB                 ASP         B      229      21.955       18.810        3.180    1.00  9.42             C  
ATOM          998      CG                 ASP         B      229      22.379       19.158        4.606    1.00 10.36             C  
ATOM          999      OD1                ASP         B      229      22.414       18.316        5.493    1.00 10.60             O  
ATOM         1000      OD2                ASP         B      229      22.653       20.335        4.852    1.00 10.95             O  
ATOM         1001      N                  ASP         B      230      20.445       18.898        0.631    1.00  8.69     1       N  
ATOM         1002      CA                 ASP         B      230      20.149       18.183       -0.639    1.00  9.49     1       C  
ATOM         1003      C                  ASP         B      230      19.095       18.810       -1.488    1.00  9.59     1       C  
ATOM         1004      O                  ASP         B      230      18.247       19.566       -0.958    1.00  9.71     1       O  
ATOM         1005      CB                 ASP         B      230      19.583       16.803       -0.113    1.00 11.77     1       C  
ATOM         1006      CG                 ASP         B      230      20.653       16.028        0.702    1.00 13.11     1       C  
ATOM         1007      OD1      1         ASP         B      230      20.502       14.997        1.337    0.58 13.58     1       O  
ATOM         1008      OD1      2         ASP         B      230      20.376       15.965        1.923    0.42 12.43     1       O  
ATOM         1009      OD2      1         ASP         B      230      21.798       16.553        0.642    0.58 12.99     1       O  
ATOM         1010      OD2      2         ASP         B      230      21.575       15.546        0.038    0.42 12.43     1       O  
ATOM         1011      N                  THR         B      231      18.959       18.341       -2.730    1.00  8.90             N  
ATOM         1012      CA                 THR         B      231      17.934       18.812       -3.659    1.00  8.91             C  
ATOM         1013      C                  THR         B      231      16.807       17.738       -3.632    1.00  9.78             C  
ATOM         1014      O                  THR         B      231      17.078       16.573       -3.914    1.00  8.24             O  
ATOM         1015      CB                 THR         B      231      18.524       19.049       -5.064    1.00  9.63             C  
ATOM         1016      OG1                THR         B      231      19.275       20.351       -5.094    1.00 10.03             O  
ATOM         1017      CG2                THR         B      231      17.491       18.929       -6.211    1.00  8.58             C  
ATOM         1018      N                  VAL         B      232      15.592       18.119       -3.347    1.00 11.27             N  
ATOM         1019      CA                 VAL         B      232      14.395       17.271       -3.278    1.00 12.42             C  
ATOM         1020      C                  VAL         B      232      13.330       17.852       -4.231    1.00 13.19             C  
ATOM         1021      O                  VAL         B      232      12.879       18.955       -4.040    1.00 13.59             O  
ATOM         1022      CB                 VAL         B      232      13.746       17.284       -1.866    1.00 12.85             C  
ATOM         1023      CG1                VAL         B      232      12.670       16.159       -1.762    1.00 14.07             C  
ATOM         1024      CG2                VAL         B      232      14.752       17.156       -0.760    1.00 12.65             C  
ATOM         1025      N                  LEU         B      233      12.878       17.057       -5.142    1.00 13.18             N  
ATOM         1026      CA                 LEU         B      233      11.882       17.355       -6.116    1.00 14.62             C  
ATOM         1027      C                  LEU         B      233      10.633       16.494       -5.820    1.00 16.04             C  
ATOM         1028      O                  LEU         B      233      10.727       15.393       -5.265    1.00 15.99             O  
ATOM         1029      CB                 LEU         B      233      12.439       17.185       -7.556    1.00 11.16             C  
ATOM         1030      CG                 LEU         B      233      13.620       18.107       -7.869    1.00 12.21             C  
ATOM         1031      CD1                LEU         B      233      14.106       17.738       -9.310    1.00 12.13             C  
ATOM         1032      CD2                LEU         B      233      13.197       19.545       -7.895    1.00 10.20             C  
ATOM         1033      N                  GLU         B      234       9.503       17.116       -6.158    1.00 17.88             N  
ATOM         1034      CA                 GLU         B      234       8.221       16.368       -5.973    1.00 20.33             C  
ATOM         1035      C                  GLU         B      234       8.250       15.179       -6.937    1.00 21.59             C  
ATOM         1036      O                  GLU         B      234       8.890       15.244       -7.982    1.00 21.60             O  
ATOM         1037      CB                 GLU         B      234       7.052       17.262       -6.329    1.00 20.42             C  
ATOM         1038      CG                 GLU         B      234       6.873       18.500       -5.404    1.00 21.66             C  
ATOM         1039      CD                 GLU         B      234       6.198       19.616       -6.142    1.00 22.47             C  
ATOM         1040      OE1                GLU         B      234       6.081       20.735       -5.723    1.00 23.38             O  
ATOM         1041      OE2                GLU         B      234       5.730       19.245       -7.239    1.00 23.36             O  
ATOM         1042      N                  GLU         B      235       7.473       14.156       -6.600    1.00 24.47             N  
ATOM         1043      CA                 GLU         B      235       7.358       12.951       -7.398    1.00 27.56             C  
ATOM         1044      C                  GLU         B      235       7.404       13.236       -8.898    1.00 28.95             C  
ATOM         1045      O                  GLU         B      235       6.652       14.081       -9.431    1.00 29.07             O  
ATOM         1046      CB                 GLU         B      235       6.162       12.062       -7.066    1.00 28.48             C  
ATOM         1047      CG                 GLU         B      235       6.058       10.837       -7.980    1.00 29.93             C  
ATOM         1048      CD                 GLU         B      235       7.214        9.878       -8.006    1.00 31.33             C  
ATOM         1049      OE1                GLU         B      235       7.694        9.338       -9.016    1.00 31.90             O  
ATOM         1050      OE2                GLU         B      235       7.663        9.617       -6.848    1.00 32.36             O  
ATOM         1051      N                  MET         B      236       8.336       12.539       -9.558    1.00 30.54             N  
ATOM         1052      CA                 MET         B      236       8.524       12.673      -11.000    1.00 32.11             C  
ATOM         1053      C                  MET         B      236       9.283       11.479      -11.571    1.00 32.90             C  
ATOM         1054      O                  MET         B      236      10.003       10.758      -10.855    1.00 33.68             O  
ATOM         1055      CB                 MET         B      236       9.161       13.997      -11.321    1.00 33.77             C  
ATOM         1056      CG                 MET         B      236      10.504       14.203      -10.670    1.00 34.59             C  
ATOM         1057      SD                 MET         B      236      11.206       15.673      -11.543    1.00 36.50             S  
ATOM         1058      CE                 MET         B      236      10.851       15.214      -13.269    1.00 35.75             C  
ATOM         1059      N                  ASN         B      237       9.076       11.239      -12.858    1.00 33.22             N  
ATOM         1060      CA                 ASN         B      237       9.756       10.098      -13.501    1.00 33.78             C  
ATOM         1061      C                  ASN         B      237      11.217       10.491      -13.755    1.00 33.11             C  
ATOM         1062      O                  ASN         B      237      11.463       11.455      -14.517    1.00 33.65             O  
ATOM         1063      CB                 ASN         B      237       9.012        9.618      -14.736    1.00 34.94             C  
ATOM         1064      CG                 ASN         B      237       7.776        8.801      -14.413    1.00 36.48             C  
ATOM         1065      OD1                ASN         B      237       6.675        9.033      -14.983    1.00 37.12             O  
ATOM         1066      ND2                ASN         B      237       7.900        7.832      -13.493    1.00 36.95             N  
ATOM         1067      N                  LEU         B      238      12.139        9.769      -13.118    1.00 31.15             N  
ATOM         1068      CA                 LEU         B      238      13.572       10.088      -13.416    1.00 29.89             C  
ATOM         1069      C                  LEU         B      238      14.179        8.800      -13.971    1.00 29.56             C  
ATOM         1070      O                  LEU         B      238      13.666        7.700      -13.664    1.00 30.22             O  
ATOM         1071      CB                 LEU         B      238      14.238       10.708      -12.206    1.00 28.98             C  
ATOM         1072      CG                 LEU         B      238      14.086       12.200      -11.964    1.00 27.58             C  
ATOM         1073      CD1                LEU         B      238      15.031       12.674      -10.865    1.00 27.41             C  
ATOM         1074      CD2                LEU         B      238      14.431       12.964      -13.236    1.00 26.95             C  
ATOM         1075      N                  PRO         B      239      15.240        8.951      -14.724    1.00 29.03             N  
ATOM         1076      CA                 PRO         B      239      15.951        7.839      -15.346    1.00 28.01             C  
ATOM         1077      C                  PRO         B      239      17.024        7.210      -14.480    1.00 26.54             C  
ATOM         1078      O                  PRO         B      239      17.819        7.869      -13.745    1.00 26.79             O  
ATOM         1079      CB                 PRO         B      239      16.575        8.519      -16.585    1.00 28.49             C  
ATOM         1080      CG                 PRO         B      239      17.090        9.826      -15.956    1.00 29.47             C  
ATOM         1081      CD                 PRO         B      239      15.836       10.260      -15.142    1.00 29.65             C  
ATOM         1082      N                  GLY         B      240      17.005        5.890      -14.565    1.00 24.63             N  
ATOM         1083      CA                 GLY         B      240      17.977        5.014      -13.892    1.00 22.81             C  
ATOM         1084      C                  GLY         B      240      17.491        4.419      -12.578    1.00 20.00             C  
ATOM         1085      O                  GLY         B      240      16.327        4.500      -12.227    1.00 21.51             O  
ATOM         1086      N                  ARG         B      241      18.420        3.862      -11.837    1.00 17.79             N  
ATOM         1087      CA                 ARG         B      241      18.171        3.241      -10.546    1.00 16.46             C  
ATOM         1088      C                  ARG         B      241      18.212        4.316       -9.471    1.00 15.49             C  
ATOM         1089      O                  ARG         B      241      19.011        5.300       -9.524    1.00 14.79             O  
ATOM         1090      CB                 ARG         B      241      19.294        2.216      -10.231    1.00 14.89             C  
ATOM         1091      CG                 ARG         B      241      19.185        1.034      -11.184    1.00 15.05             C  
ATOM         1092      CD                 ARG         B      241      20.138       -0.068      -10.941    1.00 14.37             C  
ATOM         1093      NE                 ARG         B      241      20.010       -0.634       -9.611    1.00 14.29             N  
ATOM         1094      CZ                 ARG         B      241      19.075       -1.553       -9.253    1.00 13.24             C  
ATOM         1095      NH1                ARG         B      241      18.172       -1.959      -10.137    1.00 12.04             N  
ATOM         1096      NH2                ARG         B      241      19.175       -2.022       -7.982    1.00 12.83             N  
ATOM         1097      N                  TRP         B      242      17.483        4.053       -8.438    1.00 14.92             N  
ATOM         1098      CA                 TRP         B      242      17.463        4.984       -7.284    1.00 14.29             C  
ATOM         1099      C                  TRP         B      242      17.920        4.123       -6.111    1.00 14.85             C  
ATOM         1100      O                  TRP         B      242      17.939        2.898       -6.265    1.00 14.31             O  
ATOM         1101      CB                 TRP         B      242      16.152        5.628       -7.071    1.00 13.41             C  
ATOM         1102      CG                 TRP         B      242      15.037        4.637       -6.880    1.00 12.84             C  
ATOM         1103      CD1                TRP         B      242      14.328        4.017       -7.851    1.00 12.87             C  
ATOM         1104      CD2                TRP         B      242      14.551        4.167       -5.629    1.00 13.04             C  
ATOM         1105      NE1                TRP         B      242      13.350        3.217       -7.273    1.00 12.76             N  
ATOM         1106      CE2                TRP         B      242      13.483        3.291       -5.900    1.00 12.22             C  
ATOM         1107      CE3                TRP         B      242      14.908        4.469       -4.298    1.00 12.97             C  
ATOM         1108      CZ2                TRP         B      242      12.767        2.647       -4.924    1.00 12.03             C  
ATOM         1109      CZ3                TRP         B      242      14.150        3.812       -3.307    1.00 12.68             C  
ATOM         1110      CH2                TRP         B      242      13.125        2.935       -3.622    1.00 13.12             C  
ATOM         1111      N                  LYS         B      243      18.374        4.868       -5.109    1.00 15.31     1       N  
ATOM         1112      CA                 LYS         B      243      18.822        4.148       -3.878    1.00 16.51     1       C  
ATOM         1113      C                  LYS         B      243      18.062        4.841       -2.773    1.00 15.58     1       C  
ATOM         1114      O                  LYS         B      243      17.592        5.948       -3.034    1.00 15.50     1       O  
ATOM         1115      CB                 LYS         B      243      20.288        3.951       -3.805    1.00 17.70     1       C  
ATOM         1116      CG                 LYS         B      243      21.189        5.181       -3.688    1.00 19.39     1       C  
ATOM         1117      CD                 LYS         B      243      22.530        4.731       -3.032    1.00 19.84     1       C  
ATOM         1118      CE                 LYS         B      243      23.695        5.564       -3.545    1.00 20.55     1       C  
ATOM         1119      NZ       1         LYS         B      243      24.948        5.121       -2.852    0.50 19.45     1       N  
ATOM         1120      NZ       2         LYS         B      243      23.379        6.057       -4.932    0.50 20.59     1       N  
ATOM         1121      N                  PRO         B      244      17.846        4.187       -1.657    1.00 15.77             N  
ATOM         1122      CA                 PRO         B      244      17.101        4.691       -0.524    1.00 16.56             C  
ATOM         1123      C                  PRO         B      244      17.863        5.756        0.265    1.00 16.65             C  
ATOM         1124      O                  PRO         B      244      19.071        5.653        0.383    1.00 16.88             O  
ATOM         1125      CB                 PRO         B      244      16.893        3.483        0.410    1.00 16.03             C  
ATOM         1126      CG                 PRO         B      244      17.387        2.330       -0.356    1.00 15.96             C  
ATOM         1127      CD                 PRO         B      244      18.402        2.847       -1.352    1.00 16.21             C  
ATOM         1128      N                  LYS         B      245      17.154        6.765        0.770    1.00 16.41             N  
ATOM         1129      CA                 LYS         B      245      17.784        7.822        1.533    1.00 17.09             C  
ATOM         1130      C                  LYS         B      245      16.742        8.396        2.493    1.00 18.19             C  
ATOM         1131      O                  LYS         B      245      15.546        8.523        2.062    1.00 17.70             O  
ATOM         1132      CB                 LYS         B      245      18.368        8.973        0.647    1.00 16.44             C  
ATOM         1133      CG                 LYS         B      245      19.286        9.744        1.651    1.00 18.48             C  
ATOM         1134      CD                 LYS         B      245      19.909       11.027        1.197    1.00 19.04             C  
ATOM         1135      CE                 LYS         B      245      20.999       11.496        2.130    1.00 20.75             C  
ATOM         1136      NZ                 LYS         B      245      21.724       12.659        1.493    1.00 23.21             N  
ATOM         1137      N                  MET         B      246      17.143        8.623        3.692    1.00 19.94             N  
ATOM         1138      CA                 MET         B      246      16.269        9.176        4.751    1.00 22.49             C  
ATOM         1139      C                  MET         B      246      16.710       10.630        4.931    1.00 21.38             C  
ATOM         1140      O                  MET         B      246      17.890       10.888        4.935    1.00 21.59             O  
ATOM         1141      CB                 MET         B      246      16.383        8.414        6.060    1.00 25.10             C  
ATOM         1142      CG                 MET         B      246      15.587        7.110        5.965    1.00 28.88             C  
ATOM         1143      SD                 MET         B      246      13.990        7.442        6.842    1.00 32.57             S  
ATOM         1144      CE                 MET         B      246      14.728        8.234        8.327    1.00 31.58             C  
ATOM         1145      N                  ILE         B      247      15.760       11.539        5.075    1.00 21.28             N  
ATOM         1146      CA                 ILE         B      247      16.100       12.945        5.281    1.00 20.68             C  
ATOM         1147      C                  ILE         B      247      15.253       13.474        6.440    1.00 20.02             C  
ATOM         1148      O                  ILE         B      247      14.170       12.909        6.704    1.00 20.17             O  
ATOM         1149      CB                 ILE         B      247      15.954       13.735        3.939    1.00 21.20             C  
ATOM         1150      CG1                ILE         B      247      14.588       13.397        3.269    1.00 22.11             C  
ATOM         1151      CG2                ILE         B      247      17.126       13.548        2.957    1.00 21.36             C  
ATOM         1152      CD1                ILE         B      247      14.268       14.370        2.084    1.00 22.26             C  
ATOM         1153      N                  GLY         B      248      15.783       14.466        7.121    1.00 18.73             N  
ATOM         1154      CA                 GLY         B      248      15.032       15.081        8.283    1.00 16.98             C  
ATOM         1155      C                  GLY         B      248      14.544       16.447        7.834    1.00 16.38             C  
ATOM         1156      O                  GLY         B      248      15.113       17.140        6.978    1.00 15.44             O  
ATOM         1157      N                  GLY         B      249      13.431       16.887        8.366    1.00 17.22             N  
ATOM         1158      CA                 GLY         B      249      12.815       18.171        8.034    1.00 17.30             C  
ATOM         1159      C                  GLY         B      249      12.286       18.713        9.329    1.00 17.67             C  
ATOM         1160      O                  GLY         B      249      12.601       18.204       10.381    1.00 16.65             O  
ATOM         1161      N                  ILE         B      250      11.471       19.742        9.163    1.00 19.83             N  
ATOM         1162      CA                 ILE         B      250      10.869       20.371       10.365    1.00 21.64             C  
ATOM         1163      C                  ILE         B      250       9.932       19.374       11.020    1.00 22.22             C  
ATOM         1164      O                  ILE         B      250       9.870       19.328       12.262    1.00 22.01             O  
ATOM         1165      CB                 ILE         B      250      10.231       21.752       10.004    1.00 22.04             C  
ATOM         1166      CG1                ILE         B      250      10.048       22.624       11.280    1.00 22.17             C  
ATOM         1167      CG2                ILE         B      250       8.930       21.652        9.194    1.00 22.11             C  
ATOM         1168      CD1                ILE         B      250      11.294       23.536       11.543    1.00 22.68             C  
ATOM         1169      N                  GLY         B      251       9.241       18.579       10.216    1.00 23.14             N  
ATOM         1170      CA                 GLY         B      251       8.255       17.617       10.767    1.00 23.28             C  
ATOM         1171      C                  GLY         B      251       8.788       16.294       11.219    1.00 24.12             C  
ATOM         1172      O                  GLY         B      251       8.123       15.648       12.053    1.00 24.99             O  
ATOM         1173      N                  GLY         B      252       9.940       15.848       10.796    1.00 24.16             N  
ATOM         1174      CA                 GLY         B      252      10.531       14.558       11.158    1.00 24.63             C  
ATOM         1175      C                  GLY         B      252      11.304       14.051        9.911    1.00 24.44             C  
ATOM         1176      O                  GLY         B      252      11.593       14.883        9.071    1.00 23.43             O  
ATOM         1177      N                  PHE         B      253      11.550       12.787        9.862    1.00 24.31             N  
ATOM         1178      CA                 PHE         B      253      12.257       12.066        8.788    1.00 24.61             C  
ATOM         1179      C                  PHE         B      253      11.291       11.436        7.808    1.00 25.17             C  
ATOM         1180      O                  PHE         B      253      10.175       11.091        8.242    1.00 26.28             O  
ATOM         1181      CB                 PHE         B      253      13.140       11.001        9.502    1.00 24.47             C  
ATOM         1182      CG                 PHE         B      253      14.174       11.712       10.355    1.00 24.73             C  
ATOM         1183      CD1                PHE         B      253      15.420       11.998        9.807    1.00 25.09             C  
ATOM         1184      CD2                PHE         B      253      13.862       12.116       11.647    1.00 25.13             C  
ATOM         1185      CE1                PHE         B      253      16.392       12.634       10.570    1.00 25.43             C  
ATOM         1186      CE2                PHE         B      253      14.814       12.792       12.438    1.00 25.01             C  
ATOM         1187      CZ                 PHE         B      253      16.085       13.066       11.886    1.00 25.03             C  
ATOM         1188      N                  ILE         B      254      11.598       11.360        6.541    1.00 24.67             N  
ATOM         1189      CA                 ILE         B      254      10.842       10.772        5.457    1.00 24.30             C  
ATOM         1190      C                  ILE         B      254      11.861        9.951        4.620    1.00 24.02             C  
ATOM         1191      O                  ILE         B      254      13.044       10.231        4.718    1.00 23.79             O  
ATOM         1192      CB                 ILE         B      254      10.066       11.730        4.497    1.00 24.51             C  
ATOM         1193      CG1                ILE         B      254      11.030       12.418        3.538    1.00 24.69             C  
ATOM         1194      CG2                ILE         B      254       9.171       12.719        5.288    1.00 25.55             C  
ATOM         1195      CD1                ILE         B      254      10.648       13.634        2.671    1.00 24.41             C  
ATOM         1196      N                  LYS         B      255      11.331        9.038        3.822    1.00 24.57             N  
ATOM         1197      CA                 LYS         B      255      12.159        8.207        2.952    1.00 24.55             C  
ATOM         1198      C                  LYS         B      255      12.047        8.823        1.573    1.00 23.30             C  
ATOM         1199      O                  LYS         B      255      10.951        9.303        1.264    1.00 23.55             O  
ATOM         1200      CB                 LYS         B      255      11.618        6.792        2.936    1.00 26.67             C  
ATOM         1201      CG                 LYS         B      255      11.870        5.950        4.180    1.00 28.38             C  
ATOM         1202      CD                 LYS         B      255      13.299        5.572        4.418    1.00 29.89             C  
ATOM         1203      CE                 LYS         B      255      14.015        5.131        3.124    1.00 30.32             C  
ATOM         1204      NZ                 LYS         B      255      15.473        4.931        3.512    1.00 30.18             N  
ATOM         1205      N                  VAL         B      256      13.080        8.878        0.800    1.00 22.29             N  
ATOM         1206      CA                 VAL         B      256      13.059        9.460       -0.552    1.00 21.21             C  
ATOM         1207      C                  VAL         B      256      13.857        8.500       -1.423    1.00 20.62             C  
ATOM         1208      O                  VAL         B      256      14.578        7.666       -0.876    1.00 20.28             O  
ATOM         1209      CB                 VAL         B      256      13.673       10.863       -0.552    1.00 21.76             C  
ATOM         1210      CG1                VAL         B      256      12.797       11.866        0.214    1.00 22.29             C  
ATOM         1211      CG2                VAL         B      256      15.070       10.839        0.068    1.00 21.45             C  
ATOM         1212      N                  ARG         B      257      13.692        8.668       -2.695    1.00 20.68             N  
ATOM         1213      CA                 ARG         B      257      14.435        7.876       -3.695    1.00 21.06             C  
ATOM         1214      C                  ARG         B      257      15.582        8.790       -4.164    1.00 20.14             C  
ATOM         1215      O                  ARG         B      257      15.323        9.968       -4.522    1.00 20.19             O  
ATOM         1216      CB                 ARG         B      257      13.570        7.464       -4.885    1.00 22.31             C  
ATOM         1217      CG                 ARG         B      257      12.240        6.868       -4.508    1.00 24.66             C  
ATOM         1218      CD                 ARG         B      257      11.624        6.135       -5.635    1.00 27.52             C  
ATOM         1219      NE                 ARG         B      257      11.509        6.903       -6.866    1.00 29.92             N  
ATOM         1220      CZ                 ARG         B      257      10.486        7.793       -6.955    1.00 31.87             C  
ATOM         1221      NH1                ARG         B      257       9.698        8.052       -5.908    1.00 32.21             N  
ATOM         1222      NH2                ARG         B      257      10.201        8.381       -8.128    1.00 32.60             N  
ATOM         1223      N                  GLN         B      258      16.776        8.255       -4.205    1.00 18.27             N  
ATOM         1224      CA                 GLN         B      258      17.943        9.039       -4.652    1.00 17.43             C  
ATOM         1225      C                  GLN         B      258      18.445        8.686       -6.016    1.00 17.65             C  
ATOM         1226      O                  GLN         B      258      18.758        7.546       -6.318    1.00 19.10             O  
ATOM         1227      CB                 GLN         B      258      19.102        8.830       -3.625    1.00 17.80             C  
ATOM         1228      CG                 GLN         B      258      20.422        9.349       -4.152    1.00 17.88             C  
ATOM         1229      CD                 GLN         B      258      21.542        9.223       -3.171    1.00 17.72             C  
ATOM         1230      OE1                GLN         B      258      21.341        9.055       -1.985    1.00 18.79             O  
ATOM         1231      NE2                GLN         B      258      22.785        9.326       -3.656    1.00 18.63             N  
ATOM         1232      N                  TYR         B      259      18.577        9.644       -6.909    1.00 17.89             N  
ATOM         1233      CA                 TYR         B      259      19.089        9.511       -8.252    1.00 17.86             C  
ATOM         1234      C                  TYR         B      259      20.367       10.352       -8.380    1.00 18.66             C  
ATOM         1235      O                  TYR         B      259      20.379       11.476       -7.877    1.00 18.74             O  
ATOM         1236      CB                 TYR         B      259      18.118        9.928       -9.369    1.00 16.57             C  
ATOM         1237      CG                 TYR         B      259      16.798        9.220       -9.384    1.00 15.32             C  
ATOM         1238      CD1                TYR         B      259      15.806        9.562       -8.468    1.00 15.01             C  
ATOM         1239      CD2                TYR         B      259      16.495        8.220      -10.335    1.00 15.47             C  
ATOM         1240      CE1                TYR         B      259      14.568        8.935       -8.450    1.00 15.20             C  
ATOM         1241      CE2                TYR         B      259      15.235        7.605      -10.313    1.00 15.23             C  
ATOM         1242      CZ                 TYR         B      259      14.289        7.952       -9.384    1.00 15.18             C  
ATOM         1243      OH                 TYR         B      259      13.069        7.295       -9.370    1.00 16.18             O  
ATOM         1244      N                  ASP         B      260      21.397        9.762       -8.986    1.00 19.32             N  
ATOM         1245      CA                 ASP         B      260      22.620       10.439       -9.268    1.00 20.57             C  
ATOM         1246      C                  ASP         B      260      22.748       10.802      -10.749    1.00 20.72             C  
ATOM         1247      O                  ASP         B      260      22.135       10.179      -11.658    1.00 20.36             O  
ATOM         1248      CB                 ASP         B      260      23.862        9.718       -8.752    1.00 23.21             C  
ATOM         1249      CG                 ASP         B      260      23.498        9.316       -7.303    1.00 25.13             C  
ATOM         1250      OD1                ASP         B      260      23.932        8.268       -6.863    1.00 26.17             O  
ATOM         1251      OD2                ASP         B      260      22.748       10.178       -6.800    1.00 25.88             O  
ATOM         1252      N                  GLN         B      261      23.520       11.864      -10.860    1.00 19.77     1       N  
ATOM         1253      CA                 GLN         B      261      23.924       12.422      -12.124    1.00 20.16     1       C  
ATOM         1254      C                  GLN         B      261      22.769       12.947      -12.940    1.00 19.98     1       C  
ATOM         1255      O                  GLN         B      261      22.708       12.608      -14.120    1.00 20.50     1       O  
ATOM         1256      CB                 GLN         B      261      24.756       11.366      -12.899    1.00 20.18     1       C  
ATOM         1257      CG       1         GLN         B      261      25.918       10.945      -11.969    0.50 20.57     1       C  
ATOM         1258      CG       2         GLN         B      261      25.929       11.961      -13.648    0.50 19.89     1       C  
ATOM         1259      CD       1         GLN         B      261      27.000       12.016      -12.015    0.50 20.78     1       C  
ATOM         1260      CD       2         GLN         B      261      27.136       11.056      -13.713    0.50 19.78     1       C  
ATOM         1261      OE1      1         GLN         B      261      27.656       12.342      -11.039    0.50 20.46     1       O  
ATOM         1262      OE1      2         GLN         B      261      27.344       10.202      -12.834    0.50 20.29     1       O  
ATOM         1263      NE2      1         GLN         B      261      27.174       12.509      -13.242    0.50 21.08     1       N  
ATOM         1264      NE2      2         GLN         B      261      27.958       11.236      -14.727    0.50 18.93     1       N  
ATOM         1265      N                  ILE         B      262      21.910       13.703      -12.260    1.00 19.84             N  
ATOM         1266      CA                 ILE         B      262      20.753       14.275      -12.970    1.00 19.07             C  
ATOM         1267      C                  ILE         B      262      21.210       15.660      -13.414    1.00 18.82             C  
ATOM         1268      O                  ILE         B      262      21.821       16.406      -12.628    1.00 18.66             O  
ATOM         1269      CB                 ILE         B      262      19.455       14.291      -12.076    1.00 18.98             C  
ATOM         1270      CG1                ILE         B      262      19.073       12.834      -11.648    1.00 18.61             C  
ATOM         1271      CG2                ILE         B      262      18.287       15.003      -12.804    1.00 18.89             C  
ATOM         1272      CD1                ILE         B      262      18.847       11.824      -12.808    1.00 17.95             C  
ATOM         1273      N                  LEU         B      263      21.005       15.925      -14.664    1.00 18.97             N  
ATOM         1274      CA                 LEU         B      263      21.318       17.268      -15.181    1.00 19.61             C  
ATOM         1275      C                  LEU         B      263      20.060       18.139      -14.939    1.00 19.38             C  
ATOM         1276      O                  LEU         B      263      18.931       17.721      -15.222    1.00 17.88             O  
ATOM         1277      CB                 LEU         B      263      21.551       17.103      -16.682    1.00 21.06             C  
ATOM         1278      CG                 LEU         B      263      21.553       18.503      -17.354    1.00 21.50             C  
ATOM         1279      CD1                LEU         B      263      22.863       19.176      -17.218    1.00 21.16             C  
ATOM         1280      CD2                LEU         B      263      21.124       18.232      -18.775    1.00 22.75             C  
ATOM         1281      N                  ILE         B      264      20.288       19.279      -14.391    1.00 19.93     1       N  
ATOM         1282      CA                 ILE         B      264      19.256       20.251      -14.092    1.00 21.57     1       C  
ATOM         1283      C                  ILE         B      264      19.778       21.606      -14.570    1.00 22.60     1       C  
ATOM         1284      O                  ILE         B      264      20.967       21.817      -14.464    1.00 22.35     1       O  
ATOM         1285      CB                 ILE         B      264      18.894       20.233      -12.577    1.00 21.46     1       C  
ATOM         1286      CG1      1         ILE         B      264      17.591       21.031      -12.321    0.50 21.35     1       C  
ATOM         1287      CG1      2         ILE         B      264      18.164       18.940      -12.169    0.50 21.18     1       C  
ATOM         1288      CG2      1         ILE         B      264      20.058       20.681      -11.653    0.50 21.55     1       C  
ATOM         1289      CG2      2         ILE         B      264      18.059       21.504      -12.214    0.50 20.95     1       C  
ATOM         1290      CD1      1         ILE         B      264      16.853       20.577      -11.020    0.50 21.65     1       C  
ATOM         1291      CD1      2         ILE         B      264      17.317       19.125      -10.867    0.50 21.17     1       C  
ATOM         1292      N                  GLU         B      265      18.948       22.424      -15.115    1.00 24.41             N  
ATOM         1293      CA                 GLU         B      265      19.357       23.781      -15.537    1.00 26.39             C  
ATOM         1294      C                  GLU         B      265      18.593       24.704      -14.587    1.00 26.41             C  
ATOM         1295      O                  GLU         B      265      17.358       24.580      -14.551    1.00 26.13             O  
ATOM         1296      CB                 GLU         B      265      18.956       24.134      -16.951    1.00 27.84             C  
ATOM         1297      CG                 GLU         B      265      19.816       25.292      -17.546    1.00 31.07             C  
ATOM         1298      CD                 GLU         B      265      19.462       25.427      -19.031    1.00 32.88             C  
ATOM         1299      OE1                GLU         B      265      19.167       26.456      -19.596    1.00 33.56             O  
ATOM         1300      OE2                GLU         B      265      19.459       24.268      -19.518    1.00 34.14             O  
ATOM         1301      N                  ILE         B      266      19.329       25.481      -13.846    1.00 26.81             N  
ATOM         1302      CA                 ILE         B      266      18.715       26.435      -12.885    1.00 27.61             C  
ATOM         1303      C                  ILE         B      266      19.055       27.806      -13.451    1.00 28.92             C  
ATOM         1304      O                  ILE         B      266      20.261       28.149      -13.416    1.00 27.83             O  
ATOM         1305      CB                 ILE         B      266      19.289       26.225      -11.454    1.00 27.12             C  
ATOM         1306      CG1                ILE         B      266      19.132       24.708      -11.091    1.00 27.52             C  
ATOM         1307      CG2                ILE         B      266      18.650       27.139      -10.402    1.00 27.15             C  
ATOM         1308      CD1                ILE         B      266      20.369       24.154      -10.329    1.00 27.03             C  
ATOM         1309      N                  CYS         B      267      18.023       28.477      -13.923    1.00 30.30             N  
ATOM         1310      CA                 CYS         B      267      18.218       29.812      -14.540    1.00 32.45             C  
ATOM         1311      C                  CYS         B      267      19.287       29.742      -15.615    1.00 32.59             C  
ATOM         1312      O                  CYS         B      267      20.187       30.583      -15.692    1.00 32.77             O  
ATOM         1313      CB                 CYS         B      267      18.576       30.909      -13.563    1.00 33.52             C  
ATOM         1314      SG                 CYS         B      267      17.193       31.398      -12.514    1.00 36.20             S  
ATOM         1315      N                  GLY         B      268      19.109       28.688      -16.415    1.00 33.22             N  
ATOM         1316      CA                 GLY         B      268      20.048       28.483      -17.525    1.00 32.46             C  
ATOM         1317      C                  GLY         B      268      21.414       28.119      -16.989    1.00 31.50             C  
ATOM         1318      O                  GLY         B      268      22.338       28.117      -17.831    1.00 32.62             O  
ATOM         1319      N                  HIS         B      269      21.541       27.863      -15.693    1.00 29.54             N  
ATOM         1320      CA                 HIS         B      269      22.873       27.411      -15.211    1.00 28.07             C  
ATOM         1321      C                  HIS         B      269      22.798       25.874      -15.200    1.00 27.14             C  
ATOM         1322      O                  HIS         B      269      21.924       25.389      -14.450    1.00 26.25             O  
ATOM         1323      CB                 HIS         B      269      23.275       27.839      -13.785    1.00 28.37             C  
ATOM         1324      CG                 HIS         B      269      23.518       29.326      -13.874    1.00 29.36             C  
ATOM         1325      ND1                HIS         B      269      24.732       29.897      -13.856    1.00 29.27             N  
ATOM         1326      CD2                HIS         B      269      22.585       30.320      -14.036    1.00 29.88             C  
ATOM         1327      CE1                HIS         B      269      24.576       31.221      -13.963    1.00 29.42             C  
ATOM         1328      NE2                HIS         B      269      23.317       31.496      -14.105    1.00 30.19             N  
ATOM         1329      N                  LYS         B      270      23.702       25.238      -15.908    1.00 25.96             N  
ATOM         1330      CA                 LYS         B      270      23.660       23.754      -15.886    1.00 25.42             C  
ATOM         1331      C                  LYS         B      270      24.307       23.177      -14.660    1.00 23.13             C  
ATOM         1332      O                  LYS         B      270      25.327       23.662      -14.180    1.00 23.89             O  
ATOM         1333      CB                 LYS         B      270      24.165       23.159      -17.186    1.00 27.41             C  
ATOM         1334      CG                 LYS         B      270      23.075       23.335      -18.294    1.00 30.04             C  
ATOM         1335      CD                 LYS         B      270      23.409       22.360      -19.430    1.00 31.76             C  
ATOM         1336      CE                 LYS         B      270      22.760       22.767      -20.729    1.00 33.73             C  
ATOM         1337      NZ                 LYS         B      270      23.177       24.173      -21.086    1.00 34.16             N  
ATOM         1338      N                  ALA         B      271      23.690       22.215      -14.010    1.00 20.10             N  
ATOM         1339      CA                 ALA         B      271      24.121       21.511      -12.837    1.00 18.68             C  
ATOM         1340      C                  ALA         B      271      23.901       20.022      -13.118    1.00 18.37             C  
ATOM         1341      O                  ALA         B      271      22.978       19.651      -13.871    1.00 18.07             O  
ATOM         1342      CB                 ALA         B      271      23.576       21.971      -11.501    1.00 17.45             C  
ATOM         1343      N                  ILE         B      272      24.766       19.196      -12.556    1.00 17.20             N  
ATOM         1344      CA                 ILE         B      272      24.693       17.766      -12.693    1.00 16.56             C  
ATOM         1345      C                  ILE         B      272      24.955       17.172      -11.307    1.00 15.54             C  
ATOM         1346      O                  ILE         B      272      26.101       17.197      -10.842    1.00 15.81             O  
ATOM         1347      CB                 ILE         B      272      25.666       17.131      -13.765    1.00 16.94             C  
ATOM         1348      CG1                ILE         B      272      25.334       17.602      -15.192    1.00 16.90             C  
ATOM         1349      CG2                ILE         B      272      25.588       15.574      -13.646    1.00 15.47             C  
ATOM         1350      CD1                ILE         B      272      26.517       17.843      -16.143    1.00 16.66             C  
ATOM         1351      N                  GLY         B      273      23.919       16.602      -10.716    1.00 14.63             N  
ATOM         1352      CA                 GLY         B      273      24.186       16.007       -9.378    1.00 14.83             C  
ATOM         1353      C                  GLY         B      273      23.073       15.140       -8.908    1.00 14.39             C  
ATOM         1354      O                  GLY         B      273      22.272       14.723       -9.736    1.00 15.14             O  
ATOM         1355      N                  THR         B      274      23.108       14.886       -7.638    1.00 14.75             N  
ATOM         1356      CA                 THR         B      274      22.149       14.077       -6.899    1.00 14.99             C  
ATOM         1357      C                  THR         B      274      20.856       14.795       -6.690    1.00 14.85             C  
ATOM         1358      O                  THR         B      274      20.956       15.968       -6.270    1.00 16.74             O  
ATOM         1359      CB                 THR         B      274      22.790       13.610       -5.526    1.00 15.27             C  
ATOM         1360      OG1                THR         B      274      23.916       12.839       -6.060    1.00 17.19             O  
ATOM         1361      CG2                THR         B      274      21.945       12.643       -4.679    1.00 16.18             C  
ATOM         1362      N                  VAL         B      275      19.741       14.154       -6.955    1.00 13.22             N  
ATOM         1363      CA                 VAL         B      275      18.409       14.690       -6.817    1.00 13.89             C  
ATOM         1364      C                  VAL         B      275      17.599       13.654       -6.031    1.00 13.78             C  
ATOM         1365      O                  VAL         B      275      17.733       12.457       -6.296    1.00 13.31             O  
ATOM         1366      CB                 VAL         B      275      17.801       14.922       -8.214    1.00 15.15             C  
ATOM         1367      CG1                VAL         B      275      16.304       15.015       -8.194    1.00 15.53             C  
ATOM         1368      CG2                VAL         B      275      18.469       16.067       -8.973    1.00 14.53             C  
ATOM         1369      N                  LEU         B      276      16.862       14.104       -5.088    1.00 13.97             N  
ATOM         1370      CA                 LEU         B      276      16.034       13.267       -4.211    1.00 14.51             C  
ATOM         1371      C                  LEU         B      276      14.586       13.517       -4.649    1.00 14.53             C  
ATOM         1372      O                  LEU         B      276      14.265       14.678       -5.008    1.00 14.96             O  
ATOM         1373      CB                 LEU         B      276      16.294       13.667       -2.772    1.00 13.98             C  
ATOM         1374      CG                 LEU         B      276      17.680       13.628       -2.158    1.00 14.21             C  
ATOM         1375      CD1                LEU         B      276      17.564       13.690       -0.637    1.00 13.30             C  
ATOM         1376      CD2                LEU         B      276      18.271       12.284       -2.621    1.00 13.31             C  
ATOM         1377      N                  VAL         B      277      13.768       12.471       -4.566    1.00 14.55             N  
ATOM         1378      CA                 VAL         B      277      12.337       12.599       -4.979    1.00 14.69             C  
ATOM         1379      C                  VAL         B      277      11.501       11.959       -3.853    1.00 14.83             C  
ATOM         1380      O                  VAL         B      277      11.782       10.838       -3.413    1.00 14.72             O  
ATOM         1381      CB                 VAL         B      277      12.279       11.861       -6.333    1.00 15.70             C  
ATOM         1382      CG1                VAL         B      277      10.857       11.437       -6.717    1.00 15.80             C  
ATOM         1383      CG2                VAL         B      277      12.913       12.622       -7.477    1.00 16.08             C  
ATOM         1384      N                  GLY         B      278      10.527       12.695       -3.362    1.00 15.02             N  
ATOM         1385      CA                 GLY         B      278       9.662       12.281       -2.253    1.00 16.12             C  
ATOM         1386      C                  GLY         B      278       8.649       13.415       -2.046    1.00 16.13             C  
ATOM         1387      O                  GLY         B      278       8.714       14.416       -2.810    1.00 16.45             O  
ATOM         1388      N                  PRO         B      279       7.849       13.221       -1.024    1.00 16.32             N  
ATOM         1389      CA                 PRO         B      279       6.791       14.189       -0.673    1.00 16.95             C  
ATOM         1390      C                  PRO         B      279       7.346       15.477       -0.130    1.00 17.26             C  
ATOM         1391      O                  PRO         B      279       7.662       15.586        1.052    1.00 18.05             O  
ATOM         1392      CB                 PRO         B      279       5.970       13.530        0.442    1.00 16.47             C  
ATOM         1393      CG                 PRO         B      279       6.515       12.161        0.600    1.00 16.38             C  
ATOM         1394      CD                 PRO         B      279       7.830       12.065       -0.130    1.00 16.13             C  
ATOM         1395      N                  THR         B      280       7.505       16.453       -0.984    1.00 18.26             N  
ATOM         1396      CA                 THR         B      280       7.981       17.775       -0.520    1.00 17.92             C  
ATOM         1397      C                  THR         B      280       6.920       18.764       -0.868    1.00 18.01             C  
ATOM         1398      O                  THR         B      280       6.261       18.639       -1.937    1.00 18.89             O  
ATOM         1399      CB                 THR         B      280       9.393       18.034       -1.180    1.00 18.23             C  
ATOM         1400      OG1                THR         B      280       9.922       19.284       -0.549    1.00 18.89             O  
ATOM         1401      CG2                THR         B      280       9.366       18.156       -2.692    1.00 18.38             C  
ATOM         1402      N                  PRO         B      281       6.732       19.751       -0.019    1.00 18.58             N  
ATOM         1403      CA                 PRO         B      281       5.755       20.832       -0.274    1.00 18.24             C  
ATOM         1404      C                  PRO         B      281       5.980       21.495       -1.617    1.00 18.28             C  
ATOM         1405      O                  PRO         B      281       5.010       21.950       -2.281    1.00 19.05             O  
ATOM         1406      CB                 PRO         B      281       5.924       21.735        0.918    1.00 18.50             C  
ATOM         1407      CG                 PRO         B      281       6.416       20.790        1.995    1.00 18.73             C  
ATOM         1408      CD                 PRO         B      281       7.453       19.940        1.270    1.00 18.40             C  
ATOM         1409      N                  VAL         B      282       7.242       21.678       -2.015    1.00 17.06             N  
ATOM         1410      CA                 VAL         B      282       7.705       22.255       -3.242    1.00 17.00             C  
ATOM         1411      C                  VAL         B      282       9.112       21.724       -3.560    1.00 15.52             C  
ATOM         1412      O                  VAL         B      282       9.797       21.279       -2.624    1.00 14.90             O  
ATOM         1413      CB                 VAL         B      282       7.885       23.807       -3.151    1.00 18.46             C  
ATOM         1414      CG1                VAL         B      282       6.553       24.459       -2.830    1.00 18.88             C  
ATOM         1415      CG2                VAL         B      282       8.906       24.116       -2.070    1.00 17.24             C  
ATOM         1416      N                  ASN         B      283       9.442       21.852       -4.804    1.00 14.47             N  
ATOM         1417      CA                 ASN         B      283      10.747       21.463       -5.340    1.00 13.73             C  
ATOM         1418      C                  ASN         B      283      11.758       22.376       -4.651    1.00 13.01             C  
ATOM         1419      O                  ASN         B      283      11.525       23.580       -4.547    1.00 14.42             O  
ATOM         1420      CB                 ASN         B      283      10.790       21.595       -6.879    1.00 13.74             C  
ATOM         1421      CG                 ASN         B      283       9.765       20.775       -7.594    1.00 14.08             C  
ATOM         1422      OD1                ASN         B      283       9.707       19.566       -7.350    1.00 14.87             O  
ATOM         1423      ND2                ASN         B      283       9.004       21.305       -8.578    1.00 13.69             N  
ATOM         1424      N                  ILE         B      284      12.807       21.828       -4.127    1.00 12.99     1       N  
ATOM         1425      CA                 ILE         B      284      13.809       22.604       -3.373    1.00 11.71     1       C  
ATOM         1426      C                  ILE         B      284      15.191       22.270       -3.951    1.00 12.40     1       C  
ATOM         1427      O                  ILE         B      284      15.524       21.140       -4.171    1.00 12.70     1       O  
ATOM         1428      CB                 ILE         B      284      13.661       22.154       -1.885    1.00 10.98     1       C  
ATOM         1429      CG1      1         ILE         B      284      14.100       20.767       -1.499    0.50 10.50     1       C  
ATOM         1430      CG1      2         ILE         B      284      12.508       22.815       -1.126    0.50 10.93     1       C  
ATOM         1431      CG2      1         ILE         B      284      12.199       22.394       -1.376    0.50 11.53     1       C  
ATOM         1432      CG2      2         ILE         B      284      15.021       22.262       -1.105    0.50 10.68     1       C  
ATOM         1433      CD1      1         ILE         B      284      14.068       20.655        0.096    0.50  9.56     1       C  
ATOM         1434      CD1      2         ILE         B      284      12.039       22.002        0.126    0.50  9.87     1       C  
ATOM         1435      N                  ILE         B      285      15.969       23.286       -4.218    1.00 13.09             N  
ATOM         1436      CA                 ILE         B      285      17.342       23.176       -4.722    1.00 13.04             C  
ATOM         1437      C                  ILE         B      285      18.184       23.421       -3.483    1.00 13.14             C  
ATOM         1438      O                  ILE         B      285      18.133       24.518       -2.832    1.00 13.57             O  
ATOM         1439      CB                 ILE         B      285      17.456       24.209       -5.919    1.00 13.38             C  
ATOM         1440      CG1                ILE         B      285      16.419       23.888       -6.978    1.00 14.22             C  
ATOM         1441      CG2                ILE         B      285      18.928       24.282       -6.388    1.00 13.01             C  
ATOM         1442      CD1                ILE         B      285      16.618       22.687       -7.951    1.00 13.74             C  
ATOM         1443      N                  GLY         B      286      18.877       22.392       -3.008    1.00 11.93             N  
ATOM         1444      CA                 GLY         B      286      19.705       22.414       -1.819    1.00  9.79             C  
ATOM         1445      C                  GLY         B      286      21.121       22.830       -2.137    1.00  9.79             C  
ATOM         1446      O                  GLY         B      286      21.469       23.023       -3.302    1.00 10.27             O  
ATOM         1447      N                  ARG         B      287      21.951       22.923       -1.116    1.00  8.80             N  
ATOM         1448      CA                 ARG         B      287      23.345       23.354       -1.253    1.00  9.31             C  
ATOM         1449      C                  ARG         B      287      24.128       22.437       -2.199    1.00  9.37             C  
ATOM         1450      O                  ARG         B      287      25.062       22.974       -2.766    1.00  8.60             O  
ATOM         1451      CB                 ARG         B      287      23.992       23.345        0.130    1.00  8.39             C  
ATOM         1452      CG                 ARG         B      287      23.388       24.359        1.116    1.00  7.95             C  
ATOM         1453      CD                 ARG         B      287      24.286       24.437        2.317    1.00  8.57             C  
ATOM         1454      NE                 ARG         B      287      24.265       23.219        3.109    1.00  9.91             N  
ATOM         1455      CZ                 ARG         B      287      25.265       22.292        3.103    1.00  9.70             C  
ATOM         1456      NH1                ARG         B      287      25.147       21.168        3.836    1.00  9.80             N  
ATOM         1457      NH2                ARG         B      287      26.351       22.544        2.481    1.00  8.98             N  
ATOM         1458      N                  ASN         B      288      23.667       21.204       -2.436    1.00  9.10             N  
ATOM         1459      CA                 ASN         B      288      24.525       20.384       -3.376    1.00 11.68             C  
ATOM         1460      C                  ASN         B      288      24.597       20.977       -4.761    1.00 12.26             C  
ATOM         1461      O                  ASN         B      288      25.582       20.829       -5.526    1.00 13.34             O  
ATOM         1462      CB                 ASN         B      288      24.163       18.914       -3.342    1.00 11.72             C  
ATOM         1463      CG                 ASN         B      288      22.871       18.564       -4.007    1.00 12.41             C  
ATOM         1464      OD1                ASN         B      288      21.858       19.171       -3.651    1.00 13.52             O  
ATOM         1465      ND2                ASN         B      288      22.773       17.711       -5.042    1.00 13.01             N  
ATOM         1466      N                  LEU         B      289      23.512       21.574       -5.205    1.00 12.92             N  
ATOM         1467      CA                 LEU         B      289      23.388       22.156       -6.551    1.00 11.79             C  
ATOM         1468      C                  LEU         B      289      23.667       23.653       -6.479    1.00 12.40             C  
ATOM         1469      O                  LEU         B      289      24.169       24.208       -7.472    1.00 12.41             O  
ATOM         1470      CB                 LEU         B      289      22.101       21.708       -7.149    1.00 11.84             C  
ATOM         1471      CG                 LEU         B      289      21.788       20.268       -7.419    1.00 12.95             C  
ATOM         1472      CD1                LEU         B      289      20.650       20.162       -8.482    1.00 12.27             C  
ATOM         1473      CD2                LEU         B      289      23.039       19.566       -8.011    1.00 10.68             C  
ATOM         1474      N                  LEU         B      290      23.372       24.266       -5.350    1.00 13.35             N  
ATOM         1475      CA                 LEU         B      290      23.578       25.715       -5.191    1.00 14.33             C  
ATOM         1476      C                  LEU         B      290      25.067       26.028       -5.352    1.00 13.98             C  
ATOM         1477      O                  LEU         B      290      25.358       27.074       -5.933    1.00 15.57             O  
ATOM         1478      CB                 LEU         B      290      22.944       26.197       -3.877    1.00 12.48             C  
ATOM         1479      CG                 LEU         B      290      21.424       26.295       -3.807    1.00 12.55             C  
ATOM         1480      CD1                LEU         B      290      20.961       26.625       -2.391    1.00 11.33             C  
ATOM         1481      CD2                LEU         B      290      20.860       27.294       -4.787    1.00 10.49             C  
ATOM         1482      N                  THR         B      291      25.967       25.206       -4.831    1.00 14.78             N  
ATOM         1483      CA                 THR         B      291      27.375       25.416       -4.893    1.00 14.65             C  
ATOM         1484      C                  THR         B      291      27.870       25.194       -6.325    1.00 15.19             C  
ATOM         1485      O                  THR         B      291      28.885       25.785       -6.664    1.00 15.45             O  
ATOM         1486      CB                 THR         B      291      28.244       24.570       -3.903    1.00 14.69             C  
ATOM         1487      OG1                THR         B      291      27.764       23.184       -4.125    1.00 16.37             O  
ATOM         1488      CG2                THR         B      291      28.095       24.906       -2.450    1.00 15.04             C  
ATOM         1489      N                  GLN         B      292      27.197       24.384       -7.072    1.00 13.95             N  
ATOM         1490      CA                 GLN         B      292      27.512       24.050       -8.467    1.00 13.86             C  
ATOM         1491      C                  GLN         B      292      27.218       25.218       -9.371    1.00 14.20             C  
ATOM         1492      O                  GLN         B      292      27.891       25.345      -10.442    1.00 16.83             O  
ATOM         1493      CB                 GLN         B      292      26.692       22.829       -8.913    1.00 13.97             C  
ATOM         1494      CG                 GLN         B      292      27.312       21.528       -8.475    1.00 13.55             C  
ATOM         1495      CD                 GLN         B      292      26.899       20.473       -9.489    1.00 14.83             C  
ATOM         1496      OE1                GLN         B      292      26.522       20.829      -10.620    1.00 15.41             O  
ATOM         1497      NE2                GLN         B      292      26.820       19.247       -9.002    1.00 13.50             N  
ATOM         1498      N                  ILE         B      293      26.224       26.032       -9.039    1.00 13.78             N  
ATOM         1499      CA                 ILE         B      293      25.954       27.209       -9.910    1.00 13.16             C  
ATOM         1500      C                  ILE         B      293      26.594       28.464       -9.341    1.00 14.45             C  
ATOM         1501      O                  ILE         B      293      26.334       29.601       -9.853    1.00 17.23             O  
ATOM         1502      CB                 ILE         B      293      24.408       27.408      -10.137    1.00 11.58             C  
ATOM         1503      CG1                ILE         B      293      23.778       27.669       -8.727    1.00 10.45             C  
ATOM         1504      CG2                ILE         B      293      23.717       26.282      -10.892    1.00 10.29             C  
ATOM         1505      CD1                ILE         B      293      22.537       28.621       -8.869    1.00 12.19             C  
ATOM         1506      N                  GLY         B      294      27.318       28.348       -8.262    1.00 14.45             N  
ATOM         1507      CA                 GLY         B      294      28.039       29.424       -7.621    1.00 14.41             C  
ATOM         1508      C                  GLY         B      294      27.186       30.322       -6.748    1.00 14.49             C  
ATOM         1509      O                  GLY         B      294      27.541       31.492       -6.557    1.00 13.74             O  
ATOM         1510      N                  CYS         B      295      26.134       29.794       -6.163    1.00 14.79     1       N  
ATOM         1511      CA                 CYS         B      295      25.317       30.645       -5.261    1.00 15.40     1       C  
ATOM         1512      C                  CYS         B      295      25.957       30.925       -3.919    1.00 16.42     1       C  
ATOM         1513      O                  CYS         B      295      26.421       30.001       -3.151    1.00 18.15     1       O  
ATOM         1514      CB                 CYS         B      295      23.999       29.894       -5.039    1.00 15.53     1       C  
ATOM         1515      SG       1         CYS         B      295      22.490       30.807       -4.959    0.50 15.87     1       S  
ATOM         1516      SG       2         CYS         B      295      22.901       30.933       -4.011    0.50 12.55     1       S  
ATOM         1517      N                  THR         B      296      25.870       32.210       -3.513    1.00 15.50             N  
ATOM         1518      CA                 THR         B      296      26.332       32.631       -2.186    1.00 15.07             C  
ATOM         1519      C                  THR         B      296      25.258       33.524       -1.551    1.00 14.77             C  
ATOM         1520      O                  THR         B      296      24.454       34.097       -2.264    1.00 12.98             O  
ATOM         1521      CB                 THR         B      296      27.691       33.419       -2.258    1.00 14.64             C  
ATOM         1522      OG1                THR         B      296      27.290       34.670       -2.950    1.00 13.91             O  
ATOM         1523      CG2                THR         B      296      28.772       32.689       -3.070    1.00 14.74             C  
ATOM         1524      N                  LEU         B      297      25.274       33.517       -0.236    1.00 15.42     1       N  
ATOM         1525      CA                 LEU         B      297      24.359       34.385        0.565    1.00 16.08     1       C  
ATOM         1526      C                  LEU         B      297      25.221       35.650        0.889    1.00 18.16     1       C  
ATOM         1527      O                  LEU         B      297      26.410       35.407        1.275    1.00 17.03     1       O  
ATOM         1528      CB                 LEU         B      297      24.069       33.586        1.815    1.00 16.72     1       C  
ATOM         1529      CG       1         LEU         B      297      22.950       32.613        1.927    0.50 15.65     1       C  
ATOM         1530      CG       2         LEU         B      297      22.758       33.656        2.539    0.50 16.90     1       C  
ATOM         1531      CD1      1         LEU         B      297      23.089       31.821        3.232    0.50 15.92     1       C  
ATOM         1532      CD1      2         LEU         B      297      21.576       33.784        1.576    0.50 17.00     1       C  
ATOM         1533      CD2      1         LEU         B      297      21.617       33.364        1.957    0.50 16.44     1       C  
ATOM         1534      CD2      2         LEU         B      297      22.611       32.454        3.451    0.50 16.66     1       C  
ATOM         1535      N                  ASN         B      298      24.698       36.867        0.674    1.00 17.52     1       N  
ATOM         1536      CA                 ASN         B      298      25.505       38.047        0.971    1.00 20.09     1       C  
ATOM         1537      C                  ASN         B      298      24.719       39.038        1.833    1.00 21.29     1       C  
ATOM         1538      O                  ASN         B      298      23.515       39.247        1.649    1.00 20.38     1       O  
ATOM         1539      CB                 ASN         B      298      25.883       38.777       -0.390    1.00 21.09     1       C  
ATOM         1540      CG                 ASN         B      298      26.659       37.766       -1.225    1.00 22.25     1       C  
ATOM         1541      OD1      1         ASN         B      298      27.739       37.330       -0.765    0.50 21.81     1       O  
ATOM         1542      OD1      2         ASN         B      298      26.010       36.942       -1.923    0.50 22.12     1       O  
ATOM         1543      ND2      1         ASN         B      298      26.071       37.337       -2.326    0.50 22.30     1       N  
ATOM         1544      ND2      2         ASN         B      298      27.973       37.792       -1.141    0.50 22.22     1       N  
ATOM         1545      N                  PHE         B      299      25.397       39.713        2.732    1.00 23.37             N  
ATOM         1546      CA                 PHE         B      299      24.738       40.750        3.567    1.00 24.56             C  
ATOM         1547      C                  PHE         B      299      25.880       41.523        4.250    1.00 25.66             C  
ATOM         1548      O                  PHE         B      299      25.531       42.536        4.873    1.00 26.22             O  
ATOM         1549      CB                 PHE         B      299      23.724       40.233        4.569    1.00 25.28             C  
ATOM         1550      CG                 PHE         B      299      24.258       39.275        5.579    1.00 25.05             C  
ATOM         1551      CD1                PHE         B      299      24.480       39.664        6.883    1.00 25.94             C  
ATOM         1552      CD2                PHE         B      299      24.583       37.979        5.194    1.00 26.32             C  
ATOM         1553      CE1                PHE         B      299      24.998       38.775        7.826    1.00 26.11             C  
ATOM         1554      CE2                PHE         B      299      25.100       37.061        6.123    1.00 26.32             C  
ATOM         1555      CZ                 PHE         B      299      25.286       37.478        7.443    1.00 25.96             C  
ATOM         1556      OXT                PHE         B      299      27.001       40.997        4.109    1.00 26.77             O  
ATOM         1558      C        1         ACE         C        1       4.949       27.758        6.793    0.58 16.95             C  
ATOM         1559      O        1         ACE         C        1       4.800       26.678        7.393    0.58 16.85             O  
ATOM         1560      CH3      1         ACE         C        1       4.171       29.012        7.116    0.58 17.27             C  
ATOM         1561      N        1         VAL         C        2       5.930       27.841        5.869    0.58 16.43             N  
ATOM         1562      CA       1         VAL         C        2       6.688       26.574        5.627    0.58 16.04             C  
ATOM         1563      C        1         VAL         C        2       8.183       26.793        5.860    0.58 16.17             C  
ATOM         1564      O        1         VAL         C        2       8.690       27.910        5.675    0.58 16.57             O  
ATOM         1565      CB       1         VAL         C        2       6.529       26.178        4.139    0.58 15.92             C  
ATOM         1566      CG1      1         VAL         C        2       7.686       25.256        3.685    0.58 15.51             C  
ATOM         1567      CG2      1         VAL         C        2       5.166       25.563        3.805    0.58 16.10             C  
ATOM         1568      N        1         VAL         C        3       8.838       25.670        6.185    0.58 15.53             N  
ATOM         1569      CA       1         VAL         C        3      10.301       25.689        6.434    0.58 15.10             C  
ATOM         1570      C        1         VAL         C        3      10.978       24.553        5.700    0.58 15.34             C  
ATOM         1571      O        1         VAL         C        3      10.569       23.386        5.717    0.58 14.41             O  
ATOM         1572      CB       1         VAL         C        3      10.418       25.590        7.983    0.58 15.38             C  
ATOM         1573      CG1      1         VAL         C        3      11.799       25.185        8.480    0.58 15.02             C  
ATOM         1574      CG2      1         VAL         C        3       9.895       26.911        8.621    0.58 14.68             C  
HETATM       1575      N        1         STA         C        4      12.126       24.878        5.008    0.58 15.30             N  
HETATM       1576      CA       1         STA         C        4      12.846       23.643        4.497    0.58 15.64             C  
HETATM       1577      CB       1         STA         C        4      12.228       23.417        3.092    0.58 14.66             C  
HETATM       1578      CG       1         STA         C        4      10.775       23.868        2.843    0.58 14.76             C  
HETATM       1579      CD1      1         STA         C        4      10.485       24.264        1.386    0.58 14.53             C  
HETATM       1580      CD2      1         STA         C        4       9.706       22.846        3.326    0.58 15.42             C  
HETATM       1581      CH       1         STA         C        4      14.377       23.783        4.659    0.58 16.09             C  
HETATM       1582      OH       1         STA         C        4      14.690       25.086        5.214    0.58 15.48             O  
HETATM       1583      CM       1         STA         C        4      15.073       22.755        5.634    0.58 16.56             C  
HETATM       1584      C        1         STA         C        4      14.767       21.286        5.304    0.58 16.67             C  
HETATM       1585      O        1         STA         C        4      13.666       20.739        5.524    0.58 16.86             O  
ATOM         1586      N        1         ALA         C        5      15.827       20.674        4.766    0.58 16.24             N  
ATOM         1587      CA       1         ALA         C        5      16.227       19.282        5.045    0.58 16.23             C  
ATOM         1588      C        1         ALA         C        5      17.704       19.162        5.397    0.58 16.01             C  
ATOM         1589      O        1         ALA         C        5      18.657       19.738        4.855    0.58 15.55             O  
ATOM         1590      CB       1         ALA         C        5      15.855       18.433        3.797    0.58 16.43             C  
HETATM       1591      N        1         STA         C        6      17.913       18.389        6.465    0.58 16.21             N  
HETATM       1592      CA       1         STA         C        6      19.216       17.934        6.952    0.58 16.90             C  
HETATM       1593      CB       1         STA         C        6      19.416       18.441        8.425    0.58 16.80             C  
HETATM       1594      CG       1         STA         C        6      19.492       19.988        8.585    0.58 16.54             C  
HETATM       1595      CD1      1         STA         C        6      18.069       20.593        8.553    0.58 16.56             C  
HETATM       1596      CD2      1         STA         C        6      20.246       20.404        9.854    0.58 16.39             C  
HETATM       1597      CH       1         STA         C        6      19.248       16.400        6.717    0.58 17.28             C  
HETATM       1598      OH       1         STA         C        6      18.083       15.745        7.288    0.58 18.45             O  
HETATM       1599      CM       1         STA         C        6      19.317       15.994        5.211    0.58 16.63             C  
HETATM       1600      C        1         STA         C        6      20.347       14.858        5.001    0.58 16.77             C  
HETATM       1601      O        1         STA         C        6      20.936       14.302        5.936    0.58 16.53             O  
HETATM       1602      OXT      1         STA         C        6      20.573       14.552        3.703    0.58 16.89             O  
ATOM         1603      C        2         ACE         C        1      19.663       15.657        6.261    0.42 18.88             C  
ATOM         1604      O        2         ACE         C        1      18.768       14.830        6.422    0.42 18.41             O  
ATOM         1605      CH3      2         ACE         C        1      21.086       15.170        5.853    0.42 18.90             C  
ATOM         1606      N        2         VAL         C        2      19.579       16.978        6.423    0.42 18.72             N  
ATOM         1607      CA       2         VAL         C        2      18.393       17.753        6.824    0.42 18.71             C  
ATOM         1608      C        2         VAL         C        2      18.101       18.853        5.793    0.42 18.43             C  
ATOM         1609      O        2         VAL         C        2      18.939       19.560        5.243    0.42 18.17             O  
ATOM         1610      CB       2         VAL         C        2      18.553       18.354        8.247    0.42 18.95             C  
ATOM         1611      CG1      2         VAL         C        2      17.633       19.570        8.512    0.42 19.16             C  
ATOM         1612      CG2      2         VAL         C        2      18.320       17.314        9.370    0.42 18.90             C  
ATOM         1613      N        2         VAL         C        3      16.796       18.974        5.525    0.42 18.46             N  
ATOM         1614      CA       2         VAL         C        3      16.297       19.938        4.510    0.42 18.90             C  
ATOM         1615      C        2         VAL         C        3      15.234       20.788        5.209    0.42 19.17             C  
ATOM         1616      O        2         VAL         C        3      14.234       20.296        5.765    0.42 19.76             O  
ATOM         1617      CB       2         VAL         C        3      15.720       19.142        3.307    0.42 18.77             C  
ATOM         1618      CG1      2         VAL         C        3      14.739       19.932        2.422    0.42 18.88             C  
ATOM         1619      CG2      2         VAL         C        3      16.820       18.531        2.399    0.42 18.85             C  
HETATM       1620      N        2         STA         C        4      15.468       22.108        5.234    0.42 19.16             N  
HETATM       1621      CA       2         STA         C        4      14.510       22.962        6.010    0.42 19.17             C  
HETATM       1622      CB       2         STA         C        4      15.243       23.319        7.324    0.42 18.08             C  
HETATM       1623      CG       2         STA         C        4      15.448       22.213        8.387    0.42 17.45             C  
HETATM       1624      CD1      2         STA         C        4      16.666       22.520        9.291    0.42 16.99             C  
HETATM       1625      CD2      2         STA         C        4      14.185       21.975        9.242    0.42 16.75             C  
HETATM       1626      CH       2         STA         C        4      14.126       24.132        5.060    0.42 19.64             C  
HETATM       1627      OH       2         STA         C        4      14.996       24.019        3.889    0.42 18.69             O  
HETATM       1628      CM       2         STA         C        4      12.654       24.175        4.554    0.42 20.41             C  
HETATM       1629      C        2         STA         C        4      11.557       24.225        5.627    0.42 21.24             C  
HETATM       1630      O        2         STA         C        4      11.181       23.263        6.308    0.42 20.56             O  
ATOM         1631      N        2         ALA         C        5      10.971       25.421        5.774    0.42 21.84             N  
ATOM         1632      CA       2         ALA         C        5       9.726       25.622        6.544    0.42 22.35             C  
ATOM         1633      C        2         ALA         C        5       8.709       26.437        5.751    0.42 23.07             C  
ATOM         1634      O        2         ALA         C        5       8.950       27.538        5.213    0.42 23.24             O  
ATOM         1635      CB       2         ALA         C        5      10.062       26.418        7.834    0.42 22.40             C  
HETATM       1636      N        2         STA         C        6       7.475       25.908        5.659    0.42 23.43             N  
HETATM       1637      CA       2         STA         C        6       6.456       26.682        4.907    0.42 24.33             C  
HETATM       1638      CB       2         STA         C        6       6.008       25.836        3.690    0.42 24.52             C  
HETATM       1639      CG       2         STA         C        6       6.817       26.025        2.369    0.42 24.54             C  
HETATM       1640      CD1      2         STA         C        6       8.159       25.237        2.388    0.42 24.63             C  
HETATM       1641      CD2      2         STA         C        6       5.967       25.606        1.160    0.42 24.48             C  
HETATM       1642      CH       2         STA         C        6       5.385       27.134        5.927    0.42 24.90             C  
HETATM       1643      OH       2         STA         C        6       4.742       25.961        6.471    0.42 25.11             O  
HETATM       1644      CM       2         STA         C        6       5.908       28.009        7.114    0.42 25.41             C  
HETATM       1645      C        2         STA         C        6       4.783       28.970        7.590    0.42 25.57             C  
HETATM       1646      O        2         STA         C        6       3.613       28.832        7.209    0.42 25.84             O  
HETATM       1647      OXT      2         STA         C        6       5.185       29.974        8.416    0.42 25.36             O  
HETATM       1648      O        2         HOH                301      19.609        8.256      -11.680    0.50  3.60     2       O  
HETATM       1649      O        1         HOH                302      14.145        4.715      -12.845    0.50  7.49     2       O  
HETATM       1650      O        1         HOH                303      21.544       13.584       -0.953    0.42  6.33     2       O  
HETATM       1651      O        1         HOH                304      20.414        7.240      -10.171    0.50  7.84     2       O  
HETATM       1652      O        2         HOH                305      20.529       42.533       20.710    0.50 10.37     2       O  
HETATM       1653      O                  HOH                306      21.990       23.978        4.762    1.00 11.52             O  
HETATM       1654      O        1         HOH                307      13.865       21.580       19.676    0.50 12.33     2       O  
HETATM       1655      O                  HOH                308      11.556       20.972        6.581    1.00 12.08             O  
HETATM       1656      O                  HOH                309      28.232       21.435        6.662    1.00 13.48             O  
HETATM       1657      O        2         HOH                310      24.438       43.839       18.167    0.50 14.61     2       O  
HETATM       1658      O        2         HOH                311       2.156       30.151        8.432    0.42 13.36     2       O  
HETATM       1659      O        2         HOH                312      12.913        5.625      -11.946    0.50 17.13     2       O  
HETATM       1660      O                  HOH                313      20.992       22.291        6.269    1.00 16.90             O  
HETATM       1661      O                  HOH                314      16.396       40.359        1.094    1.00 15.76             O  
HETATM       1662      O        2         HOH                315      13.061       22.336       21.051    0.50 16.22     2       O  
HETATM       1663      O        1         HOH                316      22.604       15.472       -1.686    0.58 15.28     2       O  
HETATM       1664      O                  HOH                317      28.048       15.513      -11.350    1.00 17.32             O  
HETATM       1665      O                  HOH                318      16.186       45.185       -0.190    1.00 17.30             O  
HETATM       1666      O        2         HOH                319      22.226       14.605        2.457    0.50 16.36     2       O  
HETATM       1667      O                  HOH                320      10.125       40.156        5.370    1.00 17.05             O  
HETATM       1668      O                  HOH                321      20.490       16.097       -3.172    1.00 17.33             O  
HETATM       1669      O                  HOH                322      16.332       28.397       21.360    1.00 18.08             O  
HETATM       1670      O                  HOH                323      30.893       26.875      -10.090    1.00 18.52             O  
HETATM       1671      O                  HOH                324      11.138       30.992        1.336    1.00 18.93             O  
HETATM       1672      O                  HOH                325      16.630       42.699        2.271    1.00 20.58             O  
HETATM       1673      O                  HOH                326      28.539       28.580       -2.558    1.00 19.02             O  
HETATM       1674      O                  HOH                327      14.805       29.343       28.071    1.00 20.30             O  
HETATM       1675      O                  HOH                328       1.644       36.373       18.428    1.00 21.62             O  
HETATM       1676      O                  HOH                329      14.451       45.047       11.620    1.00 22.76             O  
HETATM       1677      O        2         HOH                330      19.503       40.262       21.157    0.50 22.77     2       O  
HETATM       1678      O                  HOH                331      16.938       45.838       11.029    1.00 25.82             O  
HETATM       1679      O                  HOH                332       9.692       28.730        2.191    1.00 23.06             O  
HETATM       1680      O                  HOH                333      11.714       39.207       -3.092    1.00 24.66             O  
HETATM       1681      O                  HOH                334      25.412       12.832       -8.558    1.00 24.20             O  
HETATM       1682      O                  HOH                335      10.378       18.322       14.455    1.00 25.44             O  
HETATM       1683     CL                   CL                336      25.517       16.297       -6.059    1.00 25.69            CL  
HETATM       1684      O                  HOH                337       4.199       38.495       21.414    1.00 26.56             O  
HETATM       1685      O                  HOH                338      12.888       36.305       -3.863    1.00 26.82             O  
HETATM       1686      O                  HOH                339      17.128       16.768      -17.355    1.00 26.33             O  
HETATM       1687      O                  HOH                340       6.079       14.061       -4.567    1.00 27.10             O  
HETATM       1688      O                  HOH                341      32.239       26.863        7.115    1.00 27.56             O  
HETATM       1689      O                  HOH                342      28.515       27.966        4.557    1.00 27.34             O  
HETATM       1690     CL                   CL                343       8.030       39.142       10.823    1.00 27.91            CL  
HETATM       1691      O                  HOH                344       9.613       38.213        4.224    1.00 28.60             O  
HETATM       1692      O                  HOH                345       8.529       35.703        5.266    1.00 26.67             O  
HETATM       1693      O                  HOH                346       9.292       17.708       -9.559    1.00 27.52             O  
HETATM       1694      O                  HOH                347       6.818       23.257      -10.636    1.00 27.35             O  
HETATM       1695      O                  HOH                348       5.002       16.182       -3.395    1.00 29.66             O  
HETATM       1696      O                  HOH                349      20.127        7.565        4.667    1.00 28.84             O  
HETATM       1697      O                  HOH                350       6.407       34.773       -0.905    1.00 27.81             O  
HETATM       1698      O        2         HOH                351      26.692       38.809       20.152    0.50 29.74     2       O  
HETATM       1699      O                  HOH                352      22.849       26.978       20.179    1.00 29.24             O  
HETATM       1700      O                  HOH                353       6.659       25.399       21.439    1.00 29.33             O  
HETATM       1701      O                  HOH                354      14.031       31.541      -13.122    1.00 29.49             O  
HETATM       1702      O                  HOH                355      27.828       32.015      -10.716    1.00 31.25             O  
HETATM       1703      O                  HOH                356      27.212       18.681       -5.983    1.00 31.03             O  
HETATM       1704      O                  HOH                357       4.159       19.858       17.527    1.00 31.76             O  
HETATM       1705      O                  HOH                358      20.873       -1.616       -5.508    1.00 32.98             O  
HETATM       1706      O                  HOH                359       7.475       36.699        2.155    1.00 32.16             O  
HETATM       1707      O                  HOH                360      27.586       20.757       -1.306    1.00 30.93             O  
HETATM       1708      O                  HOH                361       6.483       20.469       -9.813    1.00 32.59             O  
HETATM       1709      O                  HOH                362       7.191       15.718        3.496    1.00 32.60             O  
HETATM       1710      O                  HOH                363       6.779       39.788       22.081    1.00 35.86             O  
HETATM       1711      O                  HOH                364      28.250       34.103       -5.656    1.00 34.06             O  
HETATM       1712      O                  HOH                365       4.014       31.299       -2.383    1.00 34.12             O  
HETATM       1713      O                  HOH                366      24.900       39.886       -7.771    1.00 35.93             O  
HETATM       1714      O                  HOH                367      25.276       19.601        0.359    1.00 33.76             O  
HETATM       1715      O                  HOH                368       0.744       34.210       25.756    1.00 35.37             O  
HETATM       1716      O                  HOH                369      20.331        1.241       -6.790    1.00 34.76             O  
HETATM       1717      O                  HOH                370      14.813       16.187       11.513    1.00 33.52             O  
HETATM       1718      O                  HOH                371      11.105       32.356      -12.040    1.00 36.20             O  
HETATM       1719      O                  HOH                372      17.164       39.941       22.236    1.00 36.67             O  
HETATM       1720      O        1         HOH                373      18.856       42.804       22.226    0.50 26.65     2       O  
HETATM       1721      O                  HOH                374       7.773       24.045       -6.218    1.00 36.71             O  
HETATM       1722      O                  HOH                375      10.617        6.038       -1.435    1.00 38.25             O  
HETATM       1723      O                  HOH                376      17.714       20.272      -18.200    1.00 39.33             O  
HETATM       1724      O                  HOH                377      28.648       20.641       -3.619    1.00 36.83             O  
HETATM       1725      O                  HOH                378       8.255        8.857        1.602    1.00 39.95             O  
HETATM       1726      O                  HOH                379       4.627       22.272       -7.158    1.00 38.02             O  
HETATM       1727      O                  HOH                380      33.132       40.146        5.257    1.00 39.23             O  
HETATM       1728      O                  HOH                381      25.986       26.500      -19.146    1.00 38.51             O  
HETATM       1729      O                  HOH                382       7.741       22.352      -20.071    1.00 41.04             O  
HETATM       1730      O                  HOH                383      21.532        6.178       -8.055    1.00 39.97             O  
HETATM       1731      O                  HOH                384       4.681       23.216       20.780    1.00 37.57             O  
HETATM       1732      O                  HOH                385      12.520        3.839      -14.192    1.00 40.11             O  
HETATM       1733      O                  HOH                386      31.006       27.199        2.955    1.00 37.81             O  
HETATM       1734      O                  HOH                387      16.363       26.835      -16.616    1.00 39.62             O  
HETATM       1735      O                  HOH                388      24.771       45.458       -4.999    1.00 40.16             O  
HETATM       1736      O                  HOH                389      31.898       30.773        2.921    1.00 40.25             O  
HETATM       1737      O                  HOH                390      25.886       18.383        2.355    1.00 43.30             O  
HETATM       1738      O                  HOH                391      25.476       38.121       16.824    1.00 40.42             O  
HETATM       1739      O                  HOH                392       5.770       29.056       -3.545    1.00 40.24             O  
HETATM       1740      O                  HOH                393      19.488       13.412      -16.432    1.00 41.06             O  
HETATM       1741      O                  HOH                394      21.319       44.274        0.457    1.00 41.48             O  
HETATM       1742      O                  HOH                395       6.843       10.320      -11.022    1.00 43.17             O  
HETATM       1743      O                  HOH                396      12.634       41.540       22.091    1.00 40.77             O  
HETATM       1744      O                  HOH                397       6.459       16.502      -11.197    1.00 41.45             O  
HETATM       1745      O                  HOH                398      15.253       36.377       -9.637    1.00 39.10             O  
HETATM       1746      O                  HOH                399      28.625       37.031       -5.352    1.00 42.77             O  
HETATM       1747      O                  HOH                400       8.831       34.292       -6.159    1.00 43.18             O  
HETATM       1748      O                  HOH                401       5.493       13.906        4.165    1.00 42.14             O  
HETATM       1749      O                  HOH                402       9.801        8.891       -3.116    1.00 42.42             O  
HETATM       1750      O                  HOH                403      14.021       44.353       -3.403    1.00 40.40             O  
HETATM       1751      O                  HOH                404       8.655       16.686      -21.639    1.00 44.77             O  
HETATM       1752      O                  HOH                405       5.632       16.270       14.842    1.00 44.62             O  
HETATM       1753      O                  HOH                406       5.260       33.466        1.411    1.00 45.78             O  
HETATM       1754      O                  HOH                407      22.083        3.712       -7.841    1.00 45.29             O  
HETATM       1755      O                  HOH                408      21.015       25.185       16.148    1.00 45.07             O  
HETATM       1756      O                  HOH                409      29.887       27.688       14.520    1.00 43.62             O  
HETATM       1757      O                  HOH                410      26.275        9.711       -3.949    1.00 49.36             O  
HETATM       1758      O                  HOH                411      10.883        7.172      -12.465    1.00 46.19             O  
HETATM       1759      O                  HOH                412       7.205       40.859       14.928    1.00 47.41             O  
HETATM       1760      O                  HOH                413      12.764        5.053       -0.304    1.00 50.56             O  
HETATM       1761      O                  HOH                414       9.344        4.655       -4.396    1.00 48.68             O  
HETATM       1762      O                  HOH                415      12.655       37.357       -6.615    1.00 47.87             O  
HETATM       1763      O                  HOH                416      19.610       26.505       21.044    1.00 48.34             O  
HETATM       1764      O        1         HOH                417      21.004       14.012        8.331    0.58 40.50     2       O  
HETATM       1765      O                  HOH                418       6.733       20.961       21.723    1.00 52.72             O  
HETATM       1766      O                  HOH                419      16.070       21.444      -24.165    1.00 49.16             O  
HETATM       1767      O                  HOH                420       8.910       16.906       15.590    1.00 49.88             O  
HETATM       1768      O                  HOH                421      22.527       45.937        5.985    1.00 48.55             O  
HETATM       1769      O                  HOH                422      20.436       23.403       21.573    1.00 51.10             O  
HETATM       1770      O                  HOH                423      31.118       30.136       -4.999    1.00 49.20             O  
HETATM       1771      O                  HOH                424      13.210       34.486       -7.308    1.00 51.41             O  
HETATM       1772      O                  HOH                425      10.762       19.938      -23.526    1.00 51.66             O  
HETATM       1773      O                  HOH                426       6.741       40.273       -0.759    1.00 50.77             O  
HETATM       1774      O                  HOH                427      32.100       34.057        4.917    1.00 50.70             O  
HETATM       1775      O                  HOH                428      21.934        6.817        3.009    1.00 54.33             O  
HETATM       1776      O                  HOH                429      22.381       29.129      -20.269    1.00 52.55             O  
HETATM       1777      O                  HOH                430      24.564       42.064       -2.572    1.00 49.54             O  
HETATM       1778      O                  HOH                431      25.664        6.947       -5.064    1.00 50.54             O  
HETATM       1779      O                  HOH                432       7.971       13.332       13.757    1.00 50.51             O  
HETATM       1780      O                  HOH                433      19.934       46.439        6.673    1.00 52.28             O  
HETATM       1781      O                  HOH                434      21.768        0.286       -3.996    1.00 51.04             O  
HETATM       1782      O                  HOH                435      28.418       39.504       -4.907    1.00 54.91             O  
HETATM       1783      O                  HOH                436      31.515       29.312       -8.555    1.00 55.72             O  
HETATM       1784      O                  HOH                437      29.069       25.318        8.683    1.00 54.42             O  
HETATM       1785      O                  HOH                438      21.471       34.236      -14.917    1.00 52.70             O  
HETATM       1786      O                  HOH                439      29.320       28.794        7.803    1.00 53.04             O  
HETATM       1787      O                  HOH                440       4.229       15.631       11.962    1.00 52.37             O  
HETATM       1788      O                  HOH                441      11.002       11.470       12.389    1.00 53.16             O  
HETATM       1789      O                  HOH                442      18.146        4.576        3.604    1.00 52.16             O  
HETATM       1790      O                  HOH                443      10.346       13.385      -16.341    1.00 53.44             O  
HETATM       1791      O                  HOH                444       2.737       25.920        0.429    1.00 54.13             O  
HETATM       1792      O                  HOH                445       5.877       33.211       -3.902    1.00 52.25             O  
HETATM       1793      O                  HOH                446       1.657       39.855       13.193    1.00 57.40             O  
HETATM       1794      O                  HOH                447      28.044       34.368       13.262    1.00 52.39             O  
HETATM       1795      O                  HOH                448      14.519       34.117      -11.475    1.00 57.06             O  
HETATM       1796      O                  HOH                449       4.065       37.065       11.353    1.00 61.58             O  
HETATM       1797      O                  HOH                450      -2.347       35.511       23.276    1.00 58.33             O  
HETATM       1798      O                  HOH                451      29.391       36.502       15.127    1.00 57.27             O  
HETATM       1799      O                  HOH                452       6.526       13.023      -14.337    1.00 56.35             O  
HETATM       1800      O                  HOH                453      18.486        9.101        9.149    1.00 56.86             O  
HETATM       1801      O                  HOH                454       1.871       32.853       -0.794    1.00 55.39             O  
HETATM       1802      O                  HOH                455      15.348       33.876       27.425    1.00 60.14             O  
HETATM       1803      O                  HOH                456      24.620       21.870       11.410    1.00 55.03             O  
HETATM       1804      O                  HOH                457      22.645       22.695       14.892    1.00 61.88             O  
HETATM       1805      O                  HOH                458      21.000        3.439      -15.064    1.00 55.47             O  
HETATM       1806      O                  HOH                459      27.668       25.257      -13.130    1.00 56.85             O  
HETATM       1807      O                  HOH                460      12.551       16.056       13.298    1.00 58.82             O  
HETATM       1808      O                  HOH                461      26.521       41.124       -3.405    1.00 63.59             O  
HETATM       1809      O                  HOH                462       6.096       27.068       -5.213    1.00 58.17             O  
HETATM       1810      O                  HOH                463      21.875        7.380       -0.272    1.00 58.23             O  
HETATM       1811      O                  HOH                464      -2.584       31.731       23.419    1.00 58.88             O  
HETATM       1812      O                  HOH                465       1.175       17.871       14.292    1.00 58.68             O  
HETATM       1813      O                  HOH                466      25.304       47.424       17.654    1.00 64.11             O  
HETATM       1814      O                  HOH                467      20.744       10.521        5.168    1.00 64.36             O  
HETATM       1815      O                  HOH                468       1.783       29.137        4.181    1.00 60.69             O  
HETATM       1816      O                  HOH                469       4.853       25.600       -8.919    1.00 59.74             O  
HETATM       1817      O                  HOH                470      11.169       34.522       31.326    1.00 63.37             O  
HETATM       1818      O                  HOH                471       8.171       28.125      -15.103    1.00 60.67             O  
HETATM       1819      O                  HOH                472      22.143       17.188       10.848    1.00 64.29             O  
MASTER                      946       11        0        0        0        0        0        6     1802        0        0        3
END
