# Supplementary material for: COD::CIF::Parser: an error-correcting CIF parser for the Perl language
Source: J Appl Crystallogr. 2016 Feb 1;49(Pt 1):292–301. doi: 10.1107/S1600576715022396 (PMC4762566; doi:10.1107/S1600576715022396)
Supplement: Supplementary file 3 [file j-49-00292-sup3.tgz › cod-tools-1.0/src/components/codcif/data/IUCr/CIFTEST_2.1/outs/ciftbx/BDLB13.tpdb]

HEADER    FULL DUPLEX B DNA                       ??-???-??   BDLB
TITLE     5'-D(*CP*GP*CP*GP*AP*(M)AP*TP*TP*CP*GP*CP*G)-3'
KEYWDS    DEOXYRIBONUCLEIC ACID 
JRNL        AUTH   C. A.Frederick,G. J.Quigley,G. A.Van Der Marel,
JRNL        AUTH 2 J. H.Van Boom,A. H. J.Wang,A.Rich
JRNL        TITL   Methylation of the Ecori Recognition Site Does not
JRNL        TITL 2 Alter DNA Conformation. The Crystal Structure of
JRNL        TITL 3 d(CGCGAm6ATTCGCG) at 2.0 Angstroms Resolution
JRNL        REF    J.Biol.Chem.                  V. 263 17872 1988
JRNL        REFN   ASTM JBCHA3  US ISSN 0021-9258                     
REMARK   2
REMARK   2 RESOLUTION. NOT APPLICABLE.
REMARK 960
REMARK 960 EMBEDDED CIF
REMARK 960 # ---------------------------------------
REMARK 960                      #-----------------------------------
REMARK 960
REMARK 960 #  Example CIF for a B type DNA structure
REMARK 960                           # with two chemically identical
REMARK 960 #  strands in the asymmetric unit.   In t
REMARK 960                         #his example, one of the standard
REMARK 960 #  nucleotides has been modified.  This e
REMARK 960                             #xample is compliant with the
REMARK 960 #  Macromolecular CIF Dictionary  (cif_mm
REMARK 960                                 #.dic) version 0.9.01.
REMARK 960
REMARK 960 #               Prepared by: Anke Gelbin,
REMARK 960                         # John Westbrook and Helen Berman
REMARK 960 #                            Nucleic Acid
REMARK 960                                 # Database Project
REMARK 960 #                            Rutgers University
REMARK 960 #                            e-mail: ndba
REMARK 960                               #dmin@ndbserver.rutgers.edu
REMARK 960 #                            www:    http
REMARK 960                                 #://ndbserver.rutgers.edu
REMARK 960
REMARK 960 #----------------------------------------
REMARK 960                      #-----------------------------------
REMARK 960
REMARK 960 data_BDLB13
REMARK 960
REMARK 960 ###############
REMARK 960 ## ENTRY ##
REMARK 960 ###############
REMARK 960
REMARK 960 _entry.id              BDLB13
REMARK 960
REMARK 960 ###############
REMARK 960 ## ATOM_SITE ##
REMARK 960 ###############
REMARK 960 _atom_sites.entry_id                              BDLB13
REMARK 960 _cell.entry_id                BDLB13
REMARK 960 loop_
REMARK 960 _chem_comp.id
REMARK 960 _chem_comp.name
REMARK 960 _chem_comp.mon_nstd_class
REMARK 960 _chem_comp.mon_nstd_parent
REMARK 960 T           THYMINE     .   .
REMARK 960         C               CYTOSINE
REMARK 960                   .     .
REMARK 960 G           GUANINE     .   .
REMARK 960         +A              METHYLADENINE
REMARK 960                        'METHYLATED ADENINE'
REMARK 960                         ADENINE
REMARK 960 HOH         WATER       .   .
REMARK 960
REMARK 960 ##############
REMARK 960 ## CITATION ##
REMARK 960 ##############
REMARK 960
REMARK 960         loop_
REMARK 960     _citation.id
REMARK 960     _citation.page_last
REMARK 960                         primary
REMARK 960                         17879
REMARK 960 _computing.entry_id                BDLB13
REMARK 960 _computing.structure_refinement     NUCLSQ
REMARK 960
REMARK 960 ############
REMARK 960 ## DIFFRN ##
REMARK 960 ############
REMARK 960
REMARK 960 _diffrn.id                                  ds1
REMARK 960 _diffrn.crystal_id                          1
REMARK 960 _diffrn.ambient_temp                        288.00
REMARK 960
REMARK 960 ########################
REMARK 960 ## DIFFRN_MEASUREMENT ##
REMARK 960 ########################
REMARK 960
REMARK 960 _diffrn_measurement.diffrn_id               ds1
REMARK 960 _diffrn_measurement.device
REMARK 960                                            DIFFRACTOMETER
REMARK 960 _diffrn_measurement.device_type             NICOLET
REMARK 960
REMARK 960
REMARK 960 ######################
REMARK 960 ## DIFFRN_RADIATION ##
REMARK 960 ######################
REMARK 960
REMARK 960 _diffrn_radiation.diffrn_id                 ds1
REMARK 960 _diffrn_radiation.wavelength_id             1
REMARK 960
REMARK 960 #################################
REMARK 960 ## DIFFRN_RADIATION_WAVELENGTH ##
REMARK 960 #################################
REMARK 960
REMARK 960 _diffrn_radiation_wavelength.id             1
REMARK 960 _diffrn_radiation_wavelength.wavelength     1.54
REMARK 960 _diffrn_radiation_wavelength.wt             1.0
REMARK 960
REMARK 960
REMARK 960
REMARK 960 ############
REMARK 960 ## ENTITY ##
REMARK 960 ############
REMARK 960
REMARK 960 loop_
REMARK 960 _entity.id
REMARK 960 _entity.src_method
REMARK 960                   2     .
REMARK 960
REMARK 960 #####################
REMARK 960 ## ENTITY_KEYWORDS ##
REMARK 960 #####################
REMARK 960
REMARK 960         loop_
REMARK 960     _entity_keywords.entity_id
REMARK 960     _entity_keywords.text
REMARK 960 1 'NUCLEIC ACID'
REMARK 960
REMARK 960
REMARK 960 #################
REMARK 960 ## ENTITY_POLY ##
REMARK 960 #################
REMARK 960
REMARK 960 loop_
REMARK 960 _entity_poly.entity_id
REMARK 960 _entity_poly.nstd_monomer
REMARK 960 _entity_poly.number_of_monomers
REMARK 960 _entity_poly.type
REMARK 960 1  yes  12    polydeoxyribonucleotide
REMARK 960
REMARK 960 #####################
REMARK 960 ## ENTITY_POLY_SEQ ##
REMARK 960 #####################
REMARK 960
REMARK 960 _exptl_crystal_grow.crystal_id                 1
REMARK 960 _exptl_crystal_grow.method
REMARK 960                          'vapor diffusion'
REMARK 960
REMARK 960 #############################
REMARK 960 ## EXPTL_CRYSTAL_GROW_COMP ##
REMARK 960 #############################
REMARK 960
REMARK 960 loop_
REMARK 960 _exptl_crystal_grow_comp.crystal_id
REMARK 960 _exptl_crystal_grow_comp.id
REMARK 960 _exptl_crystal_grow_comp.sol_id
REMARK 960 _exptl_crystal_grow_comp.name
REMARK 960 1 2 1 'Na Cacodylate'
REMARK 960 1 3 1  MgCl2
REMARK 960 1 4 1  SPERMINE
REMARK 960 1 5 2  MPD
REMARK 960
REMARK 960
REMARK 960 ############
REMARK 960 ## STRUCT ##
REMARK 960 ############
REMARK 960
REMARK 960 _struct.entry_id               BDLB13
REMARK 960 loop_
REMARK 960 _struct_asym.id
REMARK 960 _struct_asym.details
REMARK 960                   B     'NUCLEIC A  CID'
REMARK 960                   S     H2O
REMARK 960
REMARK 960 #################
REMARK 960 ## STRUCT_BIOL ##
REMARK 960 #################
REMARK 960
REMARK 960 _struct_biol.id              1
REMARK 960 loop_
REMARK 960 _struct_biol_gen.biol_id
REMARK 960 _struct_biol_gen.asym_id
REMARK 960 _struct_biol_gen.symmetry
REMARK 960 1  B  1_555
REMARK 960 1  S  1_555
REMARK 960
REMARK 960 ##########################
REMARK 960 ## STRUCT_BIOL_KEYWORDS ##
REMARK 960 ##########################
REMARK 960
REMARK 960 loop_
REMARK 960 _struct_biol_keywords.biol_id
REMARK 960 _struct_biol_keywords.text
REMARK 960 1  'B DNA'
REMARK 960 1  'DNA DUPLEX'
REMARK 960 1  'METHYLATED ADENINE'
REMARK 960 1  'MODIFIED ADENINE'
REMARK 960
REMARK 960
REMARK 960 #################
REMARK 960 ## STRUCT_CONF ##
REMARK 960 #################
REMARK 960
REMARK 960 loop_
REMARK 960 _struct_conf.id
REMARK 960 _struct_conf.conf_type_id
REMARK 960 _struct_conf.beg_label_comp_id
REMARK 960 _struct_conf.beg_label_asym_id
REMARK 960 _struct_conf.beg_label_seq_id
REMARK 960 _struct_conf.end_label_comp_id
REMARK 960 _struct_conf.end_label_asym_id
REMARK 960 _struct_conf.end_label_seq_id
REMARK 960 CHAIN-B  HELX_RH_B_N  C  B  1   G  B  12
REMARK 960
REMARK 960 ######################
REMARK 960 ## STRUCT_CONF_TYPE ##
REMARK 960 ######################
REMARK 960
REMARK 960 loop_
REMARK 960 _struct_conf_type.id
REMARK 960 _struct_conf_type.criteria
REMARK 960 HELX_RH_B_N  'AUTHOR JUDGEMENT'
REMARK 960
REMARK 960 ######################
REMARK 960 ## STRUCT_CONN_TYPE ##
REMARK 960 ######################
REMARK 960
REMARK 960 loop_
REMARK 960 _struct_conn_type.id
REMARK 960 _struct_conn_type.criteria
REMARK 960 covale 'AUTHOR JUDGEMENT'
REMARK 960
REMARK 960 #################
REMARK 960 ## STRUCT_CONN ##
REMARK 960 #################
REMARK 960
REMARK 960 loop_
REMARK 960 _struct_conn.id
REMARK 960 _struct_conn.conn_type_id
REMARK 960 _struct_conn.ptnr1_label_comp_id
REMARK 960 _struct_conn.ptnr1_label_asym_id
REMARK 960 _struct_conn.ptnr1_label_seq_id
REMARK 960 _struct_conn.ptnr1_label_atom_id
REMARK 960 _struct_conn.ptnr1_symmetry
REMARK 960 _struct_conn.ptnr2_label_comp_id
REMARK 960 _struct_conn.ptnr2_label_asym_id
REMARK 960 _struct_conn.ptnr2_label_seq_id
REMARK 960 _struct_conn.ptnr2_label_atom_id
REMARK 960 _struct_conn.ptnr2_symmetry
REMARK 960 _struct_conn.details
REMARK 960  2  hydrog   C A  1  N3 1_555  G B  12  N1  1_555
REMARK 960                               WATSON-CRICK
REMARK 960  3  hydrog   C A  1  N4 1_555  G B  12  O6  1_555
REMARK 960                               WATSON-CRICK
REMARK 960  4  hydrog   G A  2  N2 1_555  C B  11  O2  1_555
REMARK 960                               WATSON-CRICK
REMARK 960  5  hydrog   G A  2  N1 1_555  C B  11  N3  1_555
REMARK 960                               WATSON-CRICK
REMARK 960  6  hydrog   G A  2  O6 1_555  C B  11  N4  1_555
REMARK 960                               WATSON-CRICK
REMARK 960  7  hydrog   C A  3  O2 1_555  G B  10  N2  1_555
REMARK 960                               WATSON-CRICK
REMARK 960  8  hydrog   C A  3  N3 1_555  G B  10  N1  1_555
REMARK 960                               WATSON-CRICK
REMARK 960  9  hydrog   C A  3  N4 1_555  G B  10  O6  1_555
REMARK 960                               WATSON-CRICK
REMARK 960 10  hydrog   G A  4  N2 1_555  C B   9  O2  1_555
REMARK 960                               WATSON-CRICK
REMARK 960 11  hydrog   G A  4  N1 1_555  C B   9  N3  1_555
REMARK 960                               WATSON-CRICK
REMARK 960 12  hydrog   G A  4  O6 1_555  C B   9  N4  1_555
REMARK 960                               WATSON-CRICK
REMARK 960 13  hydrog   A A  5  N1 1_555  T B   8  N3  1_555
REMARK 960                               WATSON-CRICK
REMARK 960 14  hydrog   A A  5  N6 1_555  T B   8  O4  1_555
REMARK 960                               WATSON-CRICK
REMARK 960 15  hydrog  +A A  6  N1 1_555  T B   7  N3  1_555
REMARK 960                               WATSON-CRICK
REMARK 960 16  hydrog  +A A  6  N6 1_555  T B   7  O4  1_555
REMARK 960                               WATSON-CRICK
REMARK 960 17  hydrog   T A  7  N3 1_555 +A B   6  N1  1_555
REMARK 960                               WATSON-CRICK
REMARK 960 18  hydrog   T A  7  O4 1_555 +A B   6  N6  1_555
REMARK 960                               WATSON-CRICK
REMARK 960 19  hydrog   T A  8  N3 1_555  A B   5  N1  1_555
REMARK 960                               WATSON-CRICK
REMARK 960 20  hydrog   T A  8  O4 1_555  A B   5  N6  1_555
REMARK 960                               WATSON-CRICK
REMARK 960 21  hydrog   C A  9  O2 1_555  G B   4  N2  1_555
REMARK 960                               WATSON-CRICK
REMARK 960 22  hydrog   C A  9  N3 1_555  G B   4  N1  1_555
REMARK 960                               WATSON-CRICK
REMARK 960 23  hydrog   C A  9  N4 1_555  G B   4  O6  1_555
REMARK 960                               WATSON-CRICK
REMARK 960 24  hydrog   G A 10  N2 1_555  C B   3  O2  1_555
REMARK 960                               WATSON-CRICK
REMARK 960 25  hydrog   G A 10  N1 1_555  C B   3  N3  1_555
REMARK 960                               WATSON-CRICK
REMARK 960 26  hydrog   G A 10  O6 1_555  C B   3  N4  1_555
REMARK 960                               WATSON-CRICK
REMARK 960 27  hydrog   C A 11  O2 1_555  G B   2  N2  1_555
REMARK 960                               WATSON-CRICK
REMARK 960 28  hydrog   C A 11  N3 1_555  G B   2  N1  1_555
REMARK 960                               WATSON-CRICK
REMARK 960 29  hydrog   C A 11  N4 1_555  G B   2  O6  1_555
REMARK 960                               WATSON-CRICK
REMARK 960 30  hydrog   G A 12  N2 1_555  C B   1  O2  1_555
REMARK 960                               WATSON-CRICK
REMARK 960 31  hydrog   G A 12  N1 1_555  C B   1  N3  1_555
REMARK 960                               WATSON-CRICK
REMARK 960 32  hydrog   G A 12  O6 1_555  C B   1  N4  1_555
REMARK 960                               WATSON-CRICK
REMARK 960 33  covale  +A A  6  N6 1_555 +A A   6  C6M 1_555
REMARK 960                              'MODIFIER COVALENT LINK'
REMARK 960 34  covale  +A B  6  N6 1_555 +A B   6  C6M 1_555
REMARK 960                              'MODIFIER COVALENT LINK'
REMARK 960
REMARK 960 ##############
REMARK 960 ## SYMMETRY ##
REMARK 960 ##############
REMARK 960
REMARK 960 _symmetry.entry_id                           BDLB13
SEQRES   1 A   12    C   G   C   G   A  +A   T   T   C   G   C   G    
SEQRES   1 B   12    C   G   C   G   A  +A   T   T   C   G   C   G    
CRYST1   25.620   40.390   67.320  90.00  90.00  90.00 P 21 21 21    1
SCALE1      0.039032  0.000000  0.000000        0.00000
SCALE2      0.000000  0.024759  0.000000        0.00000
SCALE3      0.000000  0.000000  0.014854        0.00000
ATOM      1  O5*   C A   1      19.172  33.767  25.153  1.00  8.82              
ATOM      2  C5*   C A   1      20.547  33.724  24.631  1.00  8.64              
ATOM      3  C4*   C A   1      20.798  32.272  24.362  1.00  8.98              
ATOM      4  O4*   C A   1      19.761  31.476  25.121  1.00  8.98              
ATOM      5  C3*   C A   1      20.738  31.734  22.953  1.00  9.18              
ATOM      6  O3*   C A   1      21.677  30.658  22.836  1.00 10.15              
ATOM      7  C2*   C A   1      19.363  31.069  22.881  1.00  8.71              
ATOM      8  C1*   C A   1      19.411  30.371  24.287  1.00  7.36              
ATOM      9  N1    C A   1      18.155  29.739  24.687  1.00  7.35              
ATOM     10  C2    C A   1      18.279  28.556  25.358  1.00  7.09              
ATOM     11  O2    C A   1      19.361  28.029  25.638  1.00  7.84              
ATOM     12  N3    C A   1      17.145  27.907  25.724  1.00  6.96              
ATOM     13  C4    C A   1      15.859  28.356  25.424  1.00  7.09              
ATOM     14  N4    C A   1      14.795  27.592  25.863  1.00  7.07              
ATOM     15  C5    C A   1      15.732  29.575  24.735  1.00  6.94              
ATOM     16  C6    C A   1      16.864  30.190  24.423  1.00  7.26              
ATOM     17  P     G A   2      22.817  30.767  21.732  1.00 11.94              
ATOM     18  O1P   G A   2      22.130  30.856  20.395  1.00 11.61              
ATOM     19  O2P   G A   2      23.706  31.808  22.118  1.00 11.96              
ATOM     20  O5*   G A   2      23.869  29.560  22.015  1.00 10.03              
ATOM     21  C5*   G A   2      23.438  28.742  23.089  1.00  8.38              
ATOM     22  C4*   G A   2      23.693  27.335  22.749  1.00  7.36              
ATOM     23  O4*   G A   2      22.567  26.443  23.022  1.00  6.03              
ATOM     24  C3*   G A   2      23.820  27.141  21.149  1.00  7.10              
ATOM     25  O3*   G A   2      24.421  25.960  20.974  1.00  8.34              
ATOM     26  C2*   G A   2      22.303  27.320  20.864  1.00  5.83              
ATOM     27  C1*   G A   2      21.764  26.302  21.927  1.00  4.05              
ATOM     28  N9    G A   2      20.378  26.388  22.121  1.00  2.83              
ATOM     29  C8    G A   2      19.540  27.297  21.660  1.00  2.37              
ATOM     30  N7    G A   2      18.243  27.017  21.931  1.00  2.32              
ATOM     31  C5    G A   2      18.299  25.821  22.551  1.00  2.00              
ATOM     32  C6    G A   2      17.275  25.013  23.093  1.00  2.00              
ATOM     33  O6    G A   2      16.024  25.318  23.062  1.00  2.00              
ATOM     34  N1    G A   2      17.634  23.850  23.662  1.00  2.00              
ATOM     35  C2    G A   2      18.954  23.554  23.712  1.00  2.34              
ATOM     36  N2    G A   2      19.387  22.483  24.189  1.00  2.26              
ATOM     37  N3    G A   2      20.013  24.235  23.229  1.00  2.21              
ATOM     38  C4    G A   2      19.566  25.377  22.654  1.00  2.00              
ATOM     39  P     C A   3      25.207  25.381  19.739  1.00  8.76              
ATOM     40  O1P   C A   3      24.384  25.813  18.567  1.00  9.71              
ATOM     41  O2P   C A   3      26.558  25.740  19.857  1.00  8.49              
ATOM     42  O5*   C A   3      25.329  23.780  19.733  1.00  7.73              
ATOM     43  C5*   C A   3      25.226  22.991  20.745  1.00  6.27              
ATOM     44  C4*   C A   3      23.995  22.113  20.797  1.00  5.47              
ATOM     45  O4*   C A   3      22.808  22.907  20.755  1.00  4.54              
ATOM     46  C3*   C A   3      23.705  21.155  19.643  1.00  5.80              
ATOM     47  O3*   C A   3      24.510  20.093  19.632  1.00  6.82              
ATOM     48  C2*   C A   3      22.202  20.852  19.774  1.00  4.92              
ATOM     49  C1*   C A   3      21.671  21.957  20.558  1.00  4.25              
ATOM     50  N1    C A   3      20.596  22.847  20.051  1.00  3.60              
ATOM     51  C2    C A   3      19.321  22.456  20.291  1.00  3.88              
ATOM     52  O2    C A   3      19.000  21.431  20.864  1.00  4.27              
ATOM     53  N3    C A   3      18.320  23.308  19.893  1.00  4.17              
ATOM     54  C4    C A   3      18.551  24.524  19.271  1.00  4.20              
ATOM     55  N4    C A   3      17.536  25.326  18.874  1.00  4.94              
ATOM     56  C5    C A   3      19.887  24.883  19.068  1.00  4.08              
ATOM     57  C6    C A   3      20.848  24.030  19.455  1.00  3.70              
ATOM     58  P     G A   4      24.616  19.256  18.294  1.00  8.67              
ATOM     59  O1P   G A   4      24.283  20.038  17.124  1.00  8.27              
ATOM     60  O2P   G A   4      25.929  18.658  18.284  1.00  9.19              
ATOM     61  O5*   G A   4      23.836  17.842  18.568  1.00  8.30              
ATOM     62  C5*   G A   4      22.854  17.910  19.484  1.00  8.61              
ATOM     63  C4*   G A   4      21.774  16.870  19.301  1.00  8.74              
ATOM     64  O4*   G A   4      20.535  17.546  19.131  1.00  8.37              
ATOM     65  C3*   G A   4      21.892  16.047  17.972  1.00  9.65              
ATOM     66  O3*   G A   4      21.012  14.959  18.067  1.00 11.34              
ATOM     67  C2*   G A   4      21.447  17.128  16.997  1.00  8.79              
ATOM     68  C1*   G A   4      20.200  17.629  17.758  1.00  7.80              
ATOM     69  N9    G A   4      19.812  18.932  17.422  1.00  7.68              
ATOM     70  C8    G A   4      20.506  19.912  16.895  1.00  6.93              
ATOM     71  N7    G A   4      19.806  21.021  16.707  1.00  7.05              
ATOM     72  C5    G A   4      18.547  20.694  17.160  1.00  6.89              
ATOM     73  C6    G A   4      17.357  21.433  17.227  1.00  6.99              
ATOM     74  O6    G A   4      17.268  22.639  16.897  1.00  7.16              
ATOM     75  N1    G A   4      16.266  20.848  17.716  1.00  7.55              
ATOM     76  C2    G A   4      16.357  19.577  18.126  1.00  7.59              
ATOM     77  N2    G A   4      15.384  18.969  18.585  1.00  7.41              
ATOM     78  N3    G A   4      17.429  18.774  18.102  1.00  7.50              
ATOM     79  C4    G A   4      18.491  19.430  17.590  1.00  7.25              
ATOM     80  P     A A   5      20.916  13.782  17.053  1.00 11.29              
ATOM     81  O1P   A A   5      21.501  14.378  15.813  1.00 12.53              
ATOM     82  O2P   A A   5      21.493  12.707  17.764  1.00 12.18              
ATOM     83  O5*   A A   5      19.470  13.111  16.726  1.00 11.08              
ATOM     84  C5*   A A   5      18.497  13.521  17.633  1.00  9.70              
ATOM     85  C4*   A A   5      17.183  13.954  17.180  1.00  8.12              
ATOM     86  O4*   A A   5      17.060  15.315  16.911  1.00  7.31              
ATOM     87  C3*   A A   5      16.554  13.250  15.916  1.00  7.95              
ATOM     88  O3*   A A   5      15.355  12.727  16.446  1.00  9.02              
ATOM     89  C2*   A A   5      16.430  14.319  14.904  1.00  6.90              
ATOM     90  C1*   A A   5      16.198  15.593  15.735  1.00  5.00              
ATOM     91  N9    A A   5      16.799  16.715  15.212  1.00  3.87              
ATOM     92  C8    A A   5      18.126  16.816  14.959  1.00  3.89              
ATOM     93  N7    A A   5      18.501  18.029  14.532  1.00  3.67              
ATOM     94  C5    A A   5      17.330  18.700  14.496  1.00  3.50              
ATOM     95  C6    A A   5      17.043  20.025  14.110  1.00  3.69              
ATOM     96  N6    A A   5      17.953  20.901  13.643  1.00  4.35              
ATOM     97  N1    A A   5      15.778  20.441  14.186  1.00  3.58              
ATOM     98  C2    A A   5      14.879  19.548  14.656  1.00  4.14              
ATOM     99  N3    A A   5      15.012  18.306  15.053  1.00  3.61              
ATOM    100  C4    A A   5      16.288  17.958  14.933  1.00  3.22              
HETATM  101  P    +A A   6      14.350  11.964  15.430  1.00  9.39              
HETATM  102  O1P  +A A   6      15.430  11.208  14.769  1.00  9.25              
HETATM  103  O2P  +A A   6      13.391  11.426  16.301  1.00  9.14              
HETATM  104  O5*  +A A   6      13.614  13.190  14.686  1.00  8.26              
HETATM  105  C5*  +A A   6      12.307  13.368  15.156  1.00  8.62              
HETATM  106  C4*  +A A   6      11.634  14.478  14.377  1.00  8.22              
HETATM  107  O4*  +A A   6      12.664  15.378  14.003  1.00  7.78              
HETATM  108  C3*  +A A   6      10.914  14.077  13.063  1.00  8.50              
HETATM  109  O3*  +A A   6       9.553  14.413  13.291  1.00  8.81              
HETATM  110  C2*  +A A   6      11.615  14.848  11.970  1.00  7.58              
HETATM  111  C1*  +A A   6      12.305  15.958  12.713  1.00  6.43              
HETATM  112  N9   +A A   6      13.555  16.470  12.268  1.00  5.70              
HETATM  113  C8   +A A   6      14.733  15.880  12.151  1.00  5.15              
HETATM  114  N7   +A A   6      15.689  16.697  11.722  1.00  5.35              
HETATM  115  C5   +A A   6      15.050  17.891  11.597  1.00  4.62              
HETATM  116  C6   +A A   6      15.528  19.132  11.177  1.00  4.52              
HETATM  117  N6   +A A   6      16.792  19.426  10.824  1.00  4.04              
HETATM  118  N1   +A A   6      14.643  20.133  11.142  1.00  5.26              
HETATM  119  C2   +A A   6      13.344  19.911  11.464  1.00  5.17              
HETATM  120  N3   +A A   6      12.786  18.769  11.858  1.00  5.47              
HETATM  121  C4   +A A   6      13.747  17.795  11.909  1.00  5.17              
ATOM    122  P     T A   7       8.454  14.058  12.246  1.00  9.10              
ATOM    123  O1P   T A   7       9.155  13.097  11.372  1.00  9.81              
ATOM    124  O2P   T A   7       7.212  13.810  12.876  1.00  9.09              
ATOM    125  O5*   T A   7       7.984  15.463  11.562  1.00  8.52              
ATOM    126  C5*   T A   7       8.901  16.437  11.671  1.00  7.01              
ATOM    127  C4*   T A   7       8.774  17.481  10.603  1.00  6.71              
ATOM    128  O4*   T A   7      10.117  17.919  10.266  1.00  6.28              
ATOM    129  C3*   T A   7       8.122  17.001   9.245  1.00  6.79              
ATOM    130  O3*   T A   7       6.981  17.661   9.058  1.00  8.35              
ATOM    131  C2*   T A   7       9.255  17.011   8.264  1.00  5.14              
ATOM    132  C1*   T A   7      10.259  17.923   8.814  1.00  3.63              
ATOM    133  N1    T A   7      11.740  17.741   8.612  1.00  2.11              
ATOM    134  C2    T A   7      12.385  18.908   8.431  1.00  2.00              
ATOM    135  O2    T A   7      11.854  19.996   8.411  1.00  2.00              
ATOM    136  N3    T A   7      13.747  18.848   8.243  1.00  2.00              
ATOM    137  C4    T A   7      14.474  17.683   8.309  1.00  2.00              
ATOM    138  O4    T A   7      15.730  17.777   8.157  1.00  2.19              
ATOM    139  C5    T A   7      13.769  16.508   8.556  1.00  2.00              
ATOM    140  C5M   T A   7      14.470  15.192   8.626  1.00  2.00              
ATOM    141  C6    T A   7      12.443  16.587   8.681  1.00  2.00              
ATOM    142  P     T A   8       6.054  17.990   7.864  1.00  9.73              
ATOM    143  O1P   T A   8       6.317  16.893   6.936  1.00  9.47              
ATOM    144  O2P   T A   8       4.715  18.315   8.340  1.00  8.61              
ATOM    145  O5*   T A   8       6.259  19.478   7.205  1.00  9.06              
ATOM    146  C5*   T A   8       7.638  19.885   7.440  1.00  8.21              
ATOM    147  C4*   T A   8       8.055  20.929   6.498  1.00  7.18              
ATOM    148  O4*   T A   8       9.446  20.969   6.121  1.00  6.82              
ATOM    149  C3*   T A   8       7.299  20.786   5.085  1.00  7.50              
ATOM    150  O3*   T A   8       6.937  22.020   4.789  1.00  8.43              
ATOM    151  C2*   T A   8       8.262  20.022   4.294  1.00  6.46              
ATOM    152  C1*   T A   8       9.683  20.479   4.803  1.00  5.51              
ATOM    153  N1    T A   8      10.726  19.399   4.823  1.00  4.06              
ATOM    154  C2    T A   8      11.992  19.855   4.683  1.00  4.00              
ATOM    155  O2    T A   8      12.359  21.001   4.555  1.00  5.00              
ATOM    156  N3    T A   8      13.008  18.930   4.717  1.00  4.15              
ATOM    157  C4    T A   8      12.809  17.572   4.833  1.00  3.50              
ATOM    158  O4    T A   8      13.863  16.904   4.861  1.00  3.63              
ATOM    159  C5    T A   8      11.494  17.158   4.951  1.00  3.46              
ATOM    160  C5M   T A   8      11.128  15.709   5.118  1.00  3.53              
ATOM    161  C6    T A   8      10.524  18.061   4.918  1.00  3.87              
ATOM    162  P     C A   9       6.514  22.806   3.533  1.00  9.39              
ATOM    163  O1P   C A   9       5.646  21.853   2.822  1.00  8.30              
ATOM    164  O2P   C A   9       5.934  24.005   4.111  1.00  8.91              
ATOM    165  O5*   C A   9       7.684  23.633   2.725  1.00  8.74              
ATOM    166  C5*   C A   9       8.918  23.745   3.384  1.00  9.65              
ATOM    167  C4*   C A   9       9.874  24.678   2.626  1.00 10.06              
ATOM    168  O4*   C A   9      11.145  24.031   2.286  1.00  8.90              
ATOM    169  C3*   C A   9       9.286  25.054   1.237  1.00 10.93              
ATOM    170  O3*   C A   9       9.854  26.199   0.695  1.00 13.46              
ATOM    171  C2*   C A   9       9.561  23.771   0.523  1.00  9.56              
ATOM    172  C1*   C A   9      10.988  23.415   1.052  1.00  7.82              
ATOM    173  N1    C A   9      11.208  21.937   1.186  1.00  7.09              
ATOM    174  C2    C A   9      12.517  21.579   1.070  1.00  6.46              
ATOM    175  O2    C A   9      13.411  22.372   0.901  1.00  6.77              
ATOM    176  N3    C A   9      12.797  20.249   1.126  1.00  6.19              
ATOM    177  C4    C A   9      11.863  19.264   1.293  1.00  6.10              
ATOM    178  N4    C A   9      12.261  17.974   1.328  1.00  5.89              
ATOM    179  C5    C A   9      10.500  19.689   1.363  1.00  6.29              
ATOM    180  C6    C A   9      10.228  20.962   1.307  1.00  6.27              
ATOM    181  P     G A  10       9.191  26.808  -0.658  1.00 15.95              
ATOM    182  O1P   G A  10       7.963  26.076  -1.080  1.00 15.64              
ATOM    183  O2P   G A  10       9.086  28.180  -0.285  1.00 16.11              
ATOM    184  O5*   G A  10      10.303  26.834  -1.859  1.00 14.76              
ATOM    185  C5*   G A  10      11.485  26.202  -1.343  1.00 13.95              
ATOM    186  C4*   G A  10      12.516  26.035  -2.424  1.00 13.03              
ATOM    187  O4*   G A  10      12.901  24.636  -2.456  1.00 12.19              
ATOM    188  C3*   G A  10      11.942  26.229  -3.895  1.00 12.89              
ATOM    189  O3*   G A  10      13.057  26.197  -4.780  1.00 13.52              
ATOM    190  C2*   G A  10      11.012  25.051  -3.915  1.00 11.82              
ATOM    191  C1*   G A  10      12.040  24.040  -3.434  1.00 11.06              
ATOM    192  N9    G A  10      11.585  22.811  -3.005  1.00 10.48              
ATOM    193  C8    G A  10      10.369  22.358  -2.757  1.00 10.44              
ATOM    194  N7    G A  10      10.309  21.061  -2.494  1.00 10.36              
ATOM    195  C5    G A  10      11.624  20.666  -2.599  1.00 10.04              
ATOM    196  C6    G A  10      12.265  19.432  -2.396  1.00  9.94              
ATOM    197  O6    G A  10      11.576  18.430  -2.022  1.00 10.08              
ATOM    198  N1    G A  10      13.568  19.379  -2.580  1.00  9.60              
ATOM    199  C2    G A  10      14.248  20.448  -2.931  1.00  9.75              
ATOM    200  N2    G A  10      15.473  20.539  -3.167  1.00  9.42              
ATOM    201  N3    G A  10      13.781  21.667  -3.115  1.00 10.27              
ATOM    202  C4    G A  10      12.428  21.696  -2.929  1.00 10.18              
ATOM    203  P     C A  11      13.398  27.359  -5.732  1.00 13.93              
ATOM    204  O1P   C A  11      12.205  27.321  -6.610  1.00 14.50              
ATOM    205  O2P   C A  11      13.576  28.686  -5.293  1.00 14.14              
ATOM    206  O5*   C A  11      14.919  27.300  -6.343  1.00 13.45              
ATOM    207  C5*   C A  11      15.845  27.221  -5.246  1.00 12.59              
ATOM    208  C4*   C A  11      16.704  25.951  -5.535  1.00 11.97              
ATOM    209  O4*   C A  11      15.793  24.818  -5.513  1.00 10.83              
ATOM    210  C3*   C A  11      17.410  25.940  -6.880  1.00 11.96              
ATOM    211  O3*   C A  11      18.813  25.908  -6.700  1.00 13.91              
ATOM    212  C2*   C A  11      16.908  24.674  -7.573  1.00 10.70              
ATOM    213  C1*   C A  11      16.313  23.844  -6.545  1.00  8.47              
ATOM    214  N1    C A  11      15.067  23.061  -6.675  1.00  6.80              
ATOM    215  C2    C A  11      15.189  21.740  -6.463  1.00  6.18              
ATOM    216  O2    C A  11      16.259  21.182  -6.298  1.00  6.33              
ATOM    217  N3    C A  11      14.034  21.008  -6.480  1.00  5.73              
ATOM    218  C4    C A  11      12.787  21.516  -6.660  1.00  5.79              
ATOM    219  N4    C A  11      11.724  20.675  -6.601  1.00  6.28              
ATOM    220  C5    C A  11      12.680  22.900  -6.860  1.00  6.27              
ATOM    221  C6    C A  11      13.817  23.612  -6.847  1.00  6.52              
ATOM    222  P     G A  12      19.820  26.020  -7.909  1.00 15.54              
ATOM    223  O1P   G A  12      19.211  27.047  -8.788  1.00 14.80              
ATOM    224  O2P   G A  12      21.097  26.205  -7.275  1.00 15.39              
ATOM    225  O5*   G A  12      20.193  24.742  -8.841  1.00 14.36              
ATOM    226  C5*   G A  12      20.197  23.469  -8.363  1.00 12.25              
ATOM    227  C4*   G A  12      20.303  22.358  -9.384  1.00 10.26              
ATOM    228  O4*   G A  12      19.109  21.499  -9.353  1.00  8.67              
ATOM    229  C3*   G A  12      20.484  22.584 -10.889  1.00  9.43              
ATOM    230  O3*   G A  12      20.996  21.358 -11.418  1.00  9.60              
ATOM    231  C2*   G A  12      19.011  22.702 -11.382  1.00  8.67              
ATOM    232  C1*   G A  12      18.505  21.399 -10.630  1.00  7.26              
ATOM    233  N9    G A  12      17.123  21.414 -10.476  1.00  6.25              
ATOM    234  C8    G A  12      16.299  22.434 -10.537  1.00  5.80              
ATOM    235  N7    G A  12      15.013  22.128 -10.346  1.00  5.43              
ATOM    236  C5    G A  12      15.038  20.826 -10.136  1.00  5.96              
ATOM    237  C6    G A  12      14.002  19.897  -9.813  1.00  6.26              
ATOM    238  O6    G A  12      12.791  20.216  -9.763  1.00  6.48              
ATOM    239  N1    G A  12      14.338  18.628  -9.620  1.00  6.28              
ATOM    240  C2    G A  12      15.645  18.286  -9.716  1.00  6.51              
ATOM    241  N2    G A  12      15.983  17.106  -9.543  1.00  6.80              
ATOM    242  N3    G A  12      16.715  19.042 -10.002  1.00  6.36              
ATOM    243  C4    G A  12      16.314  20.314 -10.196  1.00  6.22              
ATOM    245  O5*   C B  13       8.222  11.326  -8.855  1.00 15.65              
ATOM    246  C5*   C B  13       9.373  10.642  -9.352  1.00 15.54              
ATOM    247  C4*   C B  13      10.676  11.337  -9.066  1.00 14.87              
ATOM    248  O4*   C B  13      10.581  12.738  -9.458  1.00 13.87              
ATOM    249  C3*   C B  13      11.186  11.414  -7.645  1.00 14.83              
ATOM    250  O3*   C B  13      12.544  10.961  -7.654  1.00 16.08              
ATOM    251  C2*   C B  13      11.187  12.859  -7.271  1.00 14.49              
ATOM    252  C1*   C B  13      11.626  13.389  -8.738  1.00 13.41              
ATOM    253  N1    C B  13      11.307  14.823  -8.826  1.00 12.83              
ATOM    254  C2    C B  13      12.332  15.675  -8.917  1.00 12.68              
ATOM    255  O2    C B  13      13.512  15.340  -8.933  1.00 12.70              
ATOM    256  N3    C B  13      12.006  16.999  -8.977  1.00 12.58              
ATOM    257  C4    C B  13      10.709  17.483  -8.989  1.00 12.75              
ATOM    258  N4    C B  13      10.458  18.810  -9.079  1.00 12.36              
ATOM    259  C5    C B  13       9.661  16.550  -8.894  1.00 12.78              
ATOM    260  C6    C B  13       9.990  15.262  -8.820  1.00 12.70              
ATOM    261  P     G B  14      12.690   9.605  -6.798  1.00 16.85              
ATOM    262  O1P   G B  14      11.537   9.701  -5.862  1.00 17.00              
ATOM    263  O2P   G B  14      12.668   8.632  -7.817  1.00 17.38              
ATOM    264  O5*   G B  14      14.145   9.500  -6.158  1.00 16.11              
ATOM    265  C5*   G B  14      15.163   9.859  -7.164  1.00 14.50              
ATOM    266  C4*   G B  14      15.790  11.120  -6.604  1.00 12.77              
ATOM    267  O4*   G B  14      14.898  12.194  -6.556  1.00 11.42              
ATOM    268  C3*   G B  14      16.260  11.054  -5.123  1.00 12.04              
ATOM    269  O3*   G B  14      17.591  10.598  -5.146  1.00 12.39              
ATOM    270  C2*   G B  14      16.262  12.480  -4.626  1.00 11.26              
ATOM    271  C1*   G B  14      15.801  13.270  -5.803  1.00 10.28              
ATOM    272  N9    G B  14      14.856  14.270  -5.610  1.00  9.63              
ATOM    273  C8    G B  14      13.542  14.057  -5.373  1.00  9.04              
ATOM    274  N7    G B  14      12.829  15.161  -5.352  1.00  8.81              
ATOM    275  C5    G B  14      13.732  16.143  -5.592  1.00  8.20              
ATOM    276  C6    G B  14      13.594  17.526  -5.667  1.00  8.07              
ATOM    277  O6    G B  14      12.477  18.102  -5.536  1.00  7.92              
ATOM    278  N1    G B  14      14.687  18.217  -5.915  1.00  8.17              
ATOM    279  C2    G B  14      15.858  17.601  -6.077  1.00  8.34              
ATOM    280  N2    G B  14      16.931  18.157  -6.293  1.00  8.65              
ATOM    281  N3    G B  14      16.122  16.301  -6.038  1.00  9.07              
ATOM    282  C4    G B  14      14.971  15.625  -5.778  1.00  8.90              
ATOM    283  P     C B  15      18.203  10.230  -3.704  1.00 12.55              
ATOM    284  O1P   C B  15      16.980   9.918  -2.939  1.00 12.11              
ATOM    285  O2P   C B  15      19.254   9.482  -4.234  1.00 12.03              
ATOM    286  O5*   C B  15      18.866  11.580  -3.087  1.00 11.11              
ATOM    287  C5*   C B  15      19.695  12.305  -3.994  1.00  8.34              
ATOM    288  C4*   C B  15      19.655  13.791  -3.719  1.00  6.55              
ATOM    289  O4*   C B  15      18.251  14.196  -3.748  1.00  5.66              
ATOM    290  C3*   C B  15      20.094  14.402  -2.402  1.00  6.33              
ATOM    291  O3*   C B  15      21.490  14.509  -2.279  1.00  7.08              
ATOM    292  C2*   C B  15      19.411  15.781  -2.438  1.00  5.30              
ATOM    293  C1*   C B  15      18.182  15.609  -3.249  1.00  3.89              
ATOM    294  N1    C B  15      16.811  15.659  -2.661  1.00  3.01              
ATOM    295  C2    C B  15      16.171  16.843  -2.728  1.00  2.57              
ATOM    296  O2    C B  15      16.550  17.899  -3.135  1.00  2.71              
ATOM    297  N3    C B  15      14.881  16.857  -2.232  1.00  2.33              
ATOM    298  C4    C B  15      14.217  15.790  -1.701  1.00  2.00              
ATOM    299  N4    C B  15      12.952  16.096  -1.357  1.00  2.84              
ATOM    300  C5    C B  15      14.888  14.600  -1.676  1.00  2.35              
ATOM    301  C6    C B  15      16.143  14.563  -2.159  1.00  2.63              
ATOM    302  P     G B  16      22.164  14.812  -0.850  1.00  7.50              
ATOM    303  O1P   G B  16      21.181  14.043   0.003  1.00  7.57              
ATOM    304  O2P   G B  16      23.516  14.463  -0.806  1.00  6.37              
ATOM    305  O5*   G B  16      22.057  16.414  -0.601  1.00  6.78              
ATOM    306  C5*   G B  16      23.124  17.205  -1.032  1.00  6.04              
ATOM    307  C4*   G B  16      22.528  18.626  -0.934  1.00  6.27              
ATOM    308  O4*   G B  16      21.116  18.466  -1.102  1.00  5.59              
ATOM    309  C3*   G B  16      22.707  19.218   0.522  1.00  7.65              
ATOM    310  O3*   G B  16      23.160  20.477   0.396  1.00  9.71              
ATOM    311  C2*   G B  16      21.397  18.967   1.169  1.00  6.63              
ATOM    312  C1*   G B  16      20.368  19.077  -0.113  1.00  4.55              
ATOM    313  N9    G B  16      19.198  18.459   0.296  1.00  3.26              
ATOM    314  C8    G B  16      19.106  17.269   0.869  1.00  3.23              
ATOM    315  N7    G B  16      17.858  16.921   1.211  1.00  2.92              
ATOM    316  C5    G B  16      17.123  17.971   0.862  1.00  2.42              
ATOM    317  C6    G B  16      15.721  18.215   0.977  1.00  2.96              
ATOM    318  O6    G B  16      14.879  17.412   1.485  1.00  2.37              
ATOM    319  N1    G B  16      15.262  19.406   0.506  1.00  2.86              
ATOM    320  C2    G B  16      16.165  20.273   0.016  1.00  2.37              
ATOM    321  N2    G B  16      15.803  21.356  -0.364  1.00  2.61              
ATOM    322  N3    G B  16      17.509  20.184  -0.141  1.00  2.90              
ATOM    323  C4    G B  16      17.897  18.948   0.319  1.00  2.92              
ATOM    324  P     A B  17      23.756  21.456   1.484  1.00 11.13              
ATOM    325  O1P   A B  17      24.025  20.764   2.733  1.00 10.11              
ATOM    326  O2P   A B  17      24.828  22.085   0.770  1.00 10.93              
ATOM    327  O5*   A B  17      22.714  22.723   1.575  1.00 10.68              
ATOM    328  C5*   A B  17      21.544  22.396   0.688  1.00 10.61              
ATOM    329  C4*   A B  17      20.691  23.669   0.734  1.00 10.36              
ATOM    330  O4*   A B  17      19.310  23.303   0.938  1.00 10.14              
ATOM    331  C3*   A B  17      20.977  24.590   1.939  1.00 10.66              
ATOM    332  O3*   A B  17      20.595  25.890   1.728  1.00 12.26              
ATOM    333  C2*   A B  17      20.201  23.886   3.013  1.00 10.00              
ATOM    334  C1*   A B  17      18.873  23.486   2.273  1.00  8.13              
ATOM    335  N9    A B  17      18.484  22.225   2.811  1.00  7.20              
ATOM    336  C8    A B  17      19.297  21.221   3.116  1.00  6.52              
ATOM    337  N7    A B  17      18.608  20.197   3.577  1.00  6.69              
ATOM    338  C5    A B  17      17.327  20.559   3.571  1.00  6.07              
ATOM    339  C6    A B  17      16.149  19.893   3.964  1.00  6.40              
ATOM    340  N6    A B  17      16.043  18.647   4.449  1.00  6.13              
ATOM    341  N1    A B  17      14.997  20.598   3.880  1.00  6.69              
ATOM    342  C2    A B  17      15.020  21.814   3.342  1.00  6.40              
ATOM    343  N3    A B  17      16.076  22.530   2.943  1.00  6.88              
ATOM    344  C4    A B  17      17.211  21.810   3.109  1.00  6.46              
HETATM  345  P    +A B  18      20.730  27.100   2.720  1.00 13.16              
HETATM  346  O1P  +A B  18      21.563  26.531   3.831  1.00 12.52              
HETATM  347  O2P  +A B  18      21.145  28.318   2.111  1.00 13.03              
HETATM  348  O5*  +A B  18      19.209  27.689   3.004  1.00 11.63              
HETATM  349  C5*  +A B  18      18.235  26.835   2.839  1.00 10.90              
HETATM  350  C4*  +A B  18      16.954  27.090   3.542  1.00 10.75              
HETATM  351  O4*  +A B  18      16.434  25.843   4.006  1.00 10.83              
HETATM  352  C3*  +A B  18      17.011  27.941   4.859  1.00 11.56              
HETATM  353  O3*  +A B  18      15.746  28.459   5.071  1.00 11.39              
HETATM  354  C2*  +A B  18      17.397  26.859   5.932  1.00 10.93              
HETATM  355  C1*  +A B  18      16.398  25.767   5.454  1.00  9.47              
HETATM  356  N9   +A B  18      16.818  24.509   5.841  1.00  8.41              
HETATM  357  C8   +A B  18      18.078  24.063   5.951  1.00  8.17              
HETATM  358  N7   +A B  18      18.164  22.806   6.355  1.00  7.83              
HETATM  359  C5   +A B  18      16.855  22.460   6.510  1.00  7.91              
HETATM  360  C6   +A B  18      16.282  21.229   6.936  1.00  7.63              
HETATM  361  N6   +A B  18      17.010  20.118   7.217  1.00  7.05              
HETATM  362  N1   +A B  18      14.947  21.182   6.978  1.00  7.70              
HETATM  363  C2   +A B  18      14.223  22.240   6.621  1.00  7.91              
HETATM  364  N3   +A B  18      14.647  23.464   6.221  1.00  8.32              
HETATM  365  C4   +A B  18      16.007  23.464   6.191  1.00  7.94              
ATOM    366  P     T B  19      15.373  29.364   6.288  1.00 12.23              
ATOM    367  O1P   T B  19      16.640  29.683   7.038  1.00 12.06              
ATOM    368  O2P   T B  19      14.387  30.221   5.773  1.00 10.80              
ATOM    369  O5*   T B  19      14.500  28.405   7.334  1.00 10.68              
ATOM    370  C5*   T B  19      13.305  27.973   6.513  1.00  9.17              
ATOM    371  C4*   T B  19      12.577  27.063   7.483  1.00  8.09              
ATOM    372  O4*   T B  19      13.636  26.118   7.842  1.00  7.77              
ATOM    373  C3*   T B  19      12.130  27.625   8.824  1.00  8.25              
ATOM    374  O3*   T B  19      10.705  27.684   8.937  1.00  8.60              
ATOM    375  C2*   T B  19      12.761  26.701   9.914  1.00  7.45              
ATOM    376  C1*   T B  19      13.222  25.520   9.119  1.00  6.05              
ATOM    377  N1    T B  19      14.428  24.724   9.449  1.00  4.93              
ATOM    378  C2    T B  19      14.169  23.442   9.789  1.00  4.93              
ATOM    379  O2    T B  19      13.018  22.988   9.881  1.00  5.19              
ATOM    380  N3    T B  19      15.255  22.633  10.079  1.00  4.66              
ATOM    381  C4    T B  19      16.560  23.055   9.984  1.00  4.87              
ATOM    382  O4    T B  19      17.464  22.180  10.231  1.00  5.11              
ATOM    383  C5    T B  19      16.785  24.389   9.592  1.00  4.54              
ATOM    384  C5M   T B  19      18.158  24.990   9.424  1.00  4.45              
ATOM    385  C6    T B  19      15.726  25.145   9.343  1.00  4.70              
ATOM    386  P     T B  20      10.144  28.370  10.267  1.00  8.92              
ATOM    387  O1P   T B  20      11.024  29.510  10.470  1.00  8.85              
ATOM    388  O2P   T B  20       8.755  28.660  10.216  1.00  8.39              
ATOM    389  O5*   T B  20      10.220  27.117  11.279  1.00  8.39              
ATOM    390  C5*   T B  20       9.119  26.211  10.768  1.00  7.96              
ATOM    391  C4*   T B  20       9.171  25.148  11.802  1.00  8.04              
ATOM    392  O4*   T B  20      10.612  24.781  11.821  1.00  7.44              
ATOM    393  C3*   T B  20       8.810  25.447  13.270  1.00  8.46              
ATOM    394  O3*   T B  20       7.991  24.346  13.715  1.00 10.52              
ATOM    395  C2*   T B  20      10.104  25.428  14.058  1.00  7.23              
ATOM    396  C1*   T B  20      10.865  24.438  13.237  1.00  6.21              
ATOM    397  N1    T B  20      12.342  24.338  13.292  1.00  5.70              
ATOM    398  C2    T B  20      12.767  23.084  13.578  1.00  5.14              
ATOM    399  O2    T B  20      12.007  22.172  13.821  1.00  5.20              
ATOM    400  N3    T B  20      14.123  22.917  13.652  1.00  5.10              
ATOM    401  C4    T B  20      15.076  23.870  13.369  1.00  5.12              
ATOM    402  O4    T B  20      16.303  23.509  13.459  1.00  5.61              
ATOM    403  C5    T B  20      14.595  25.134  13.048  1.00  5.25              
ATOM    404  C5M   T B  20      15.523  26.257  12.738  1.00  5.41              
ATOM    405  C6    T B  20      13.268  25.333  13.028  1.00  5.77              
ATOM    406  P     C B  21       6.902  24.685  14.816  1.00 12.05              
ATOM    407  O1P   C B  21       7.215  26.046  15.257  1.00 11.64              
ATOM    408  O2P   C B  21       5.649  24.258  14.320  1.00 11.75              
ATOM    409  O5*   C B  21       7.126  23.541  15.995  1.00 12.43              
ATOM    410  C5*   C B  21       8.403  22.916  15.967  1.00 12.02              
ATOM    411  C4*   C B  21       8.299  21.679  16.835  1.00 12.50              
ATOM    412  O4*   C B  21       9.585  20.961  16.864  1.00 12.28              
ATOM    413  C3*   C B  21       8.022  21.918  18.370  1.00 12.85              
ATOM    414  O3*   C B  21       7.266  20.840  18.883  1.00 13.77              
ATOM    415  C2*   C B  21       9.384  22.233  18.858  1.00 11.48              
ATOM    416  C1*   C B  21      10.386  21.463  17.869  1.00  9.83              
ATOM    417  N1    C B  21      11.542  22.280  17.426  1.00  8.61              
ATOM    418  C2    C B  21      12.768  21.641  17.496  1.00  8.24              
ATOM    419  O2    C B  21      12.983  20.485  17.819  1.00  8.10              
ATOM    420  N3    C B  21      13.893  22.378  17.179  1.00  7.94              
ATOM    421  C4    C B  21      13.839  23.710  16.808  1.00  7.66              
ATOM    422  N4    C B  21      15.015  24.318  16.518  1.00  7.59              
ATOM    423  C5    C B  21      12.570  24.341  16.790  1.00  7.97              
ATOM    424  C6    C B  21      11.520  23.606  17.102  1.00  8.13              
ATOM    425  P     G B  22       6.657  20.904  20.407  1.00 15.22              
ATOM    426  O1P   G B  22       7.112  22.262  20.804  1.00 14.86              
ATOM    427  O2P   G B  22       5.273  20.542  20.551  1.00 13.91              
ATOM    428  O5*   G B  22       7.309  19.533  21.038  1.00 12.92              
ATOM    429  C5*   G B  22       8.645  19.436  20.506  1.00 11.74              
ATOM    430  C4*   G B  22       9.713  19.409  21.529  1.00 10.17              
ATOM    431  O4*   G B  22      10.917  20.116  21.322  1.00  8.50              
ATOM    432  C3*   G B  22       9.379  19.867  22.984  1.00 10.46              
ATOM    433  O3*   G B  22      10.265  18.921  23.660  1.00 11.51              
ATOM    434  C2*   G B  22       9.850  21.311  23.046  1.00  8.27              
ATOM    435  C1*   G B  22      11.247  21.008  22.440  1.00  6.89              
ATOM    436  N9    G B  22      11.937  22.028  21.826  1.00  6.06              
ATOM    437  C8    G B  22      11.430  23.151  21.278  1.00  5.36              
ATOM    438  N7    G B  22      12.336  23.918  20.689  1.00  4.82              
ATOM    439  C5    G B  22      13.494  23.213  20.852  1.00  4.51              
ATOM    440  C6    G B  22      14.823  23.503  20.488  1.00  4.38              
ATOM    441  O6    G B  22      15.102  24.562  19.864  1.00  4.79              
ATOM    442  N1    G B  22      15.756  22.619  20.795  1.00  4.26              
ATOM    443  C2    G B  22      15.410  21.516  21.487  1.00  4.19              
ATOM    444  N2    G B  22      16.259  20.689  21.826  1.00  3.83              
ATOM    445  N3    G B  22      14.211  21.107  21.901  1.00  4.58              
ATOM    446  C4    G B  22      13.294  22.028  21.513  1.00  4.91              
ATOM    447  P     C B  23       9.610  18.410  25.037  1.00 13.78              
ATOM    448  O1P   C B  23       8.982  19.590  25.695  1.00 13.38              
ATOM    449  O2P   C B  23       8.968  17.347  24.386  1.00 13.40              
ATOM    450  O5*   C B  23      10.753  17.711  25.994  1.00 12.94              
ATOM    451  C5*   C B  23      11.899  18.568  25.872  1.00 12.48              
ATOM    452  C4*   C B  23      13.189  17.837  26.190  1.00 11.87              
ATOM    453  O4*   C B  23      14.176  18.291  25.223  1.00 11.87              
ATOM    454  C3*   C B  23      13.766  18.156  27.570  1.00 11.55              
ATOM    455  O3*   C B  23      14.164  16.987  28.291  1.00 11.52              
ATOM    456  C2*   C B  23      14.918  19.068  27.323  1.00 11.12              
ATOM    457  C1*   C B  23      14.932  19.345  25.782  1.00 10.68              
ATOM    458  N1    C B  23      14.485  20.741  25.456  1.00  9.72              
ATOM    459  C2    C B  23      15.488  21.521  24.970  1.00  9.67              
ATOM    460  O2    C B  23      16.653  21.214  24.751  1.00  9.49              
ATOM    461  N3    C B  23      15.154  22.819  24.664  1.00 10.06              
ATOM    462  C4    C B  23      13.896  23.372  24.884  1.00  9.97              
ATOM    463  N4    C B  23      13.747  24.667  24.518  1.00 10.09              
ATOM    464  C5    C B  23      12.909  22.521  25.413  1.00  9.47              
ATOM    465  C6    C B  23      13.260  21.284  25.670  1.00  9.31              
ATOM    466  P     G B  24      14.865  17.189  29.735  1.00 11.72              
ATOM    467  O1P   G B  24      13.856  18.051  30.404  1.00 11.71              
ATOM    468  O2P   G B  24      15.277  15.862  30.004  1.00 12.21              
ATOM    469  O5*   G B  24      16.279  17.907  29.912  1.00  9.18              
ATOM    470  C5*   G B  24      17.405  17.206  29.560  1.00  7.08              
ATOM    471  C4*   G B  24      18.401  18.304  29.268  1.00  6.36              
ATOM    472  O4*   G B  24      17.825  19.315  28.476  1.00  5.50              
ATOM    473  C3*   G B  24      18.884  19.060  30.557  1.00  5.67              
ATOM    474  O3*   G B  24      19.893  18.195  31.071  1.00  6.82              
ATOM    475  C2*   G B  24      19.302  20.344  30.013  1.00  4.38              
ATOM    476  C1*   G B  24      18.468  20.595  28.816  1.00  3.45              
ATOM    477  N9    G B  24      17.431  21.525  28.760  1.00  2.12              
ATOM    478  C8    G B  24      16.159  21.379  29.166  1.00  2.00              
ATOM    479  N7    G B  24      15.380  22.436  28.901  1.00  2.00              
ATOM    480  C5    G B  24      16.244  23.286  28.272  1.00  2.00              
ATOM    481  C6    G B  24      16.018  24.557  27.704  1.00  2.04              
ATOM    482  O6    G B  24      14.894  25.157  27.738  1.00  2.60              
ATOM    483  N1    G B  24      17.047  25.154  27.092  1.00  2.00              
ATOM    484  C2    G B  24      18.209  24.495  27.017  1.00  2.00              
ATOM    485  N2    G B  24      19.173  25.089  26.511  1.00  2.22              
ATOM    486  N3    G B  24      18.556  23.306  27.500  1.00  2.00              
ATOM    487  C4    G B  24      17.489  22.773  28.126  1.00  2.00              
HETATM  489  C6M  +A A   6      17.647  18.346  10.892  1.00  4.39              
HETATM  490  C6M  +A B  18      18.434  20.332   7.141  1.00  6.68              
HETATM  491  O1  HOH S  25      17.687  25.672 -10.801  1.00 10.02              
HETATM  492  O2  HOH S  26       9.687  22.307  27.195  1.00 28.04              
HETATM  493  O3  HOH S  27       5.605  18.820  13.966  1.00 30.80              
HETATM  494  O4  HOH S  28      14.575  12.525  11.203  1.00 29.25              
HETATM  495  O5  HOH S  29       1.095   3.844  28.581  1.00 14.94              
HETATM  496  O6  HOH S  30      20.980  22.311   9.539  1.00 10.63              
HETATM  497  O7  HOH S  31       8.071  20.245  -5.987  1.00 24.65              
HETATM  498  O8  HOH S  32      11.460   9.961   4.510  1.00 13.37              
HETATM  499  O9  HOH S  33      13.457  12.402   2.135  1.00 17.94              
HETATM  500  O10 HOH S  34      15.195  11.332   0.125  1.00 20.06              
HETATM  501  O11 HOH S  35      12.993  11.684   6.564  1.00  4.25              
HETATM  502  O12 HOH S  36      11.164   9.946   1.441  1.00 14.18              
HETATM  503  O13 HOH S  37       5.771  16.230  20.281  1.00 26.82              
HETATM  504  O14 HOH S  38      21.086  24.691  12.381  1.00 24.39              
HETATM  505  O15 HOH S  39       2.323  28.474  15.137  1.00 20.91              
HETATM  506  O16 HOH S  40      10.136  31.266   0.271  1.00 23.35              
HETATM  507  O17 HOH S  41       5.609  14.323  -6.121  1.00 19.40              
HETATM  508  O18 HOH S  42      17.527  13.134   9.300  1.00 19.22              
HETATM  509  O19 HOH S  43       1.350   6.519  24.787  1.00 25.46              
HETATM  510  O20 HOH S  44       8.671  21.365 -10.116  1.00 15.94              
HETATM  511  O21 HOH S  45      18.851  29.144  12.521  1.00 31.30              
HETATM  512  O22 HOH S  46       4.805  28.166   4.531  1.00 20.92              
HETATM  513  O23 HOH S  47       4.175  28.146   9.065  1.00 34.02              
HETATM  514  O24 HOH S  48      18.341  14.752  11.603  1.00 23.93              
HETATM  515  O25 HOH S  49      20.982  15.689  10.459  1.00 19.17              
HETATM  516  O26 HOH S  50      21.183  17.103   4.734  1.00 20.21              
HETATM  517  O27 HOH S  51      12.023  19.453  31.398  1.00 19.54              
HETATM  518  O28 HOH S  52       0.338  22.160  11.388  1.00 31.76              
HETATM  519  O29 HOH S  53      10.889  12.460  19.913  1.00 32.00              
HETATM  520  O30 HOH S  54      15.774   5.050  -1.218  1.00 16.30              
HETATM  521  O31 HOH S  55       1.019  19.534  11.110  1.00 25.32              
HETATM  522  O32 HOH S  56      15.513  28.719  20.442  1.00  8.61              
HETATM  523  O33 HOH S  57      11.942  28.368  26.423  1.00 27.48              
HETATM  524  O34 HOH S  58       8.170  19.890  -1.823  1.00 22.98              
HETATM  525  O35 HOH S  59      11.072  28.064  23.782  1.00 21.37              
HETATM  526  O36 HOH S  60       4.357  26.146  18.038  1.00 22.75              
HETATM  527  O37 HOH S  61      14.887   6.824  -4.391  1.00 14.78              
HETATM  528  O38 HOH S  62       8.004  31.656   4.652  1.00 13.39              
HETATM  529  O39 HOH S  63       6.807  23.514  24.214  1.00 27.88              
HETATM  530  O40 HOH S  64      11.658  30.601  -6.350  1.00 25.69              
HETATM  531  O41 HOH S  65       2.058  18.861   7.351  1.00 29.42              
HETATM  532  O42 HOH S  66      19.465  29.789  -7.468  1.00  2.89              
HETATM  533  O43 HOH S  67       8.199  20.776  11.476  1.00 24.79              
HETATM  534  O44 HOH S  68       3.778  22.584  14.153  1.00 20.08              
HETATM  535  O45 HOH S  69      14.748  27.623  16.162  1.00  3.09              
HETATM  536  O46 HOH S  70       4.235  16.994  17.880  1.00 21.83              
HETATM  537  O47 HOH S  71      10.462  13.691 -12.059  1.00 19.36              
HETATM  538  O48 HOH S  72      11.387  28.824   1.065  1.00 22.19              
HETATM  539  O49 HOH S  73      12.633   3.183  -2.298  1.00 20.48              
HETATM  540  O50 HOH S  74      19.440  27.468  -1.012  1.00 30.26              
HETATM  541  O51 HOH S  75      17.849  31.594  17.978  1.00 34.30              
HETATM  542  O52 HOH S  76       9.585  30.141   2.878  1.00 37.89              
HETATM  543  O53 HOH S  77      16.139  11.790   2.811  1.00 26.89              
HETATM  544  O54 HOH S  78       9.668  15.177  -4.026  1.00 20.02              
HETATM  545  O55 HOH S  79      22.605  14.994   3.278  1.00 29.39              
HETATM  546  O56 HOH S  80      19.506  24.526  15.684  1.00 29.94              
HETATM  547  O57 HOH S  81      10.504  20.133  12.938  1.00 29.88              
HETATM  548  O58 HOH S  82       5.202  24.361  11.241  1.00 37.18              
HETATM  549  O59 HOH S  83       5.373  21.418  11.274  1.00 25.74              
HETATM  550  O60 HOH S  84      17.145  15.637   7.822  1.00 26.23              
HETATM  551  O61 HOH S  85      18.884  28.624   7.814  1.00 17.71              
HETATM  552  O62 HOH S  86      16.173  13.044   5.494  1.00 30.40              
HETATM  553  O63 HOH S  87      18.842  15.348   5.376  1.00 22.48              
HETATM  554  O64 HOH S  88      17.619  29.739  -9.732  1.00 27.68              
HETATM  555  O65 HOH S  89      18.267  25.101  13.064  1.00 22.32              
HETATM  556  O66 HOH S  90      20.931  18.777  13.434  1.00 27.30              
HETATM  557  O67 HOH S  91       9.475  18.134 -12.268  1.00 21.60              
HETATM  558  O68 HOH S  92      18.460  17.977   4.696  1.00 17.82              
HETATM  559  O69 HOH S  93      13.120  29.232  20.849  1.00 17.74              
HETATM  560  O70 HOH S  94      19.996  22.299  12.841  1.00 22.01              
HETATM  561  O71 HOH S  95      22.394  20.381  15.379  1.00 39.16              
HETATM  562  O72 HOH S  96       5.792  19.176  -3.105  1.00 28.08              
HETATM  563  O73 HOH S  97       7.625  17.001  -3.699  1.00 32.97              
HETATM  564  O74 HOH S  98      13.916   6.607  -7.205  1.00 34.66              
HETATM  565  O75 HOH S  99      23.949  27.371  -8.016  1.00 33.93              
HETATM  566  O76 HOH S 100       9.729  14.991  23.492  1.00 29.59              
HETATM  567  O77 HOH S 101       6.406  29.185  11.263  1.00 33.76              
HETATM  568  O78 HOH S 102      12.267  17.820  21.022  1.00 24.60              
HETATM  569  O79 HOH S 103      18.338  28.725  20.012  1.00 29.74              
HETATM  570  O80 HOH S 104      18.777  15.761  19.379  1.00 36.32              
HETATM  571  O81 HOH S 105      18.997  13.503   1.977  1.00 29.01              
HETATM  572  O82 HOH S 106      11.565  24.097   5.411  1.00 18.33              
HETATM  573  O83 HOH S 107      20.667  22.342   6.682  1.00 25.85              
HETATM  574  O84 HOH S 108       3.169  16.031  10.269  1.00 27.74              
HETATM  575  O85 HOH S 109      16.113  29.912  16.291  1.00 21.45              
HETATM  576  O86 HOH S 110      17.551  27.315  16.384  1.00 20.07              
HETATM  577  O87 HOH S 111      28.177  18.376  16.755  1.00 25.82              
MASTER      314    0    0    0    0    0    0    3  575    0    0    2
END
