# Supplementary material for: COD::CIF::Parser: an error-correcting CIF parser for the Perl language
Source: J Appl Crystallogr. 2016 Feb 1;49(Pt 1):292–301. doi: 10.1107/S1600576715022396 (PMC4762566; doi:10.1107/S1600576715022396)
Supplement: Supplementary file 3 [file j-49-00292-sup3.tgz › cod-tools-1.0/src/components/codcif/data/IUCr/CIFTEST_2.1/outs/ciftbx/4hir.twid]

LEADER          1     COAGULATION INHIBITOR                                        19-DEC-1988            4HIR
TITLE                 Solution Structure Of Recombinant Hirudin And The Lys-47 (Right Arrow) Glu Mutant. A Nuclear Magnetic
TITLE               2 Resonance And Hybrid Distance Geometry-Dynamical Simulated Annealing Study
COMPND                Hirudin (Mutant With Lys 47 Replaced By Glu) (K47E) (NMR,32 Simulated Annealing Structures)
SOURCE                Leech (Hirudo medicinalis) Recombinant In (Escherichia coli) Using Chemically Synthesized Gene
EXPDTA                nmr 
AUTHOR                G.M.Clore,A.M.Gronenborn
JRNL                  AUTH P.J.M.Folkers,G.M.Clore,P.C.Driscoll,J.Dodt,S.Koehler,A.M.Gronenborn
JRNL                  TITL Solution Structure Of Recombinant Hirudin And The Lys-47 (Right Arrow) Glu Mutant. A Nuclear
JRNL                2 TITL Magnetic Resonance And Hybrid Distance Geometry-Dynamical Simulated Annealing Study
JRNL                  REF  BIOCHEMISTRY                                                               V.     28      2601  1989
JRNL                  REFN ASTM BICHAW US ISSN 0006-2960                    033
REMARK    2
REMARK    2         2      RESOLUTION. NOT APPLICABLE.
REMARK    3
REMARK    3         2      REFINEMENT. THE METHOD USED TO DETERMINE AND REFINE THE
REMARK    3         3       STRUCTURE IS THE HYBRID METRIC MATRIX DISTANCE
REMARK    3         4       GEOMETRY-DYNAMICAL SIMULATED ANNEALING METHOD
REMARK    3         5       (M.NILGES, G.M.CLORE, A.M. GRONENBORN, FEBS LETT. 229,
REMARK    3         6       317-324 (1988)) USING THE PROGRAM XPLOR (A.T. BRUENGER,
REMARK    3         7       YALE UNIVERSITY, CT 06511).
REMARK    3         8
REMARK    3         9       STRUCTURAL STATISTICS - THESE ARE CALCULATED FROM ALL THE
REMARK    3        10                               32 MODELS GIVEN IN THIS ENTRY.
REMARK    3        11                               NUMBERS ENCLOSED IN PARENTHESIS
REMARK    3        12                               ARE THE STANDARD DEVIATIONS.
REMARK    3        13
REMARK    3        14       RMS DEVIATION FROM EXPERIMENTAL RESTRAINTS *(1)*
REMARK    3        15
REMARK    3        16       RESTRAINT TYPE      NUMBER OF RESTRAINTS   RMS (ANGSTROMS)
REMARK    3        17
REMARK    3        18       ALL                 677                    0.077
REMARK    3        19       INTERRESIDUE
REMARK    3        20        SHORT RANGE        234                    0.092
REMARK    3        21       INTERRESIDUE
REMARK    3        22        LONG RANGE         199                    0.066
REMARK    3        23       INTRARESIDUE        228                    0.067
REMARK    3        24       HBOND *(2)*          16                    0.083
REMARK    3        25
REMARK    3        26       POTENTIAL ENERGY TERMS
REMARK    3        27
REMARK    3        28       TYPE                 ENERGY (KCAL/MOL)
REMARK    3        29
REMARK    3        30       F(NOE) *(3)*         201
REMARK    3        31       F(TOR) *(4)*          12
REMARK    3        32       F(REPEL) *(5)*        42
REMARK    3        33
REMARK    3        34       LENNARD-JONES VAN DER WAALS ENERGY (E(L-J)) CALCULATED
REMARK    3        35       USING THE *CHARMM* EMPIRICAL ENERGY FUNCTION IS
REMARK    3        36       -66 KCAL/MOL.
REMARK    3        37
REMARK    3        38       DEVIATIONS FROM IDEALIZED GEOMETRY *(6)*
REMARK    3        39
REMARK    3        40       TYPE             TOTAL NUMBER        RMS DEVIATION
REMARK    3        41
REMARK    3        42       BONDS             669                0.011 (ANGSTROMS)
REMARK    3        43       ANGLES           1208                2.754 (DEGREES)
REMARK    3        44       IMPROPERS         132                0.609 (DEGREES)
REMARK    3        45
REMARK    3        46       NOTES.
REMARK    3        47       *(1)*  THE RMS DEVIATION FROM THE EXPERIMENTAL RESTRAINTS
REMARK    3        48              ARE CALCULATED WITH RESPECT TO THE UPPER AND
REMARK    3        49              LOWER LIMITS OF THE DISTANCE RESTRAINTS.  NONE OF
REMARK    3        50              THE STRUCTURES EXHIBITED VIOLATIONS GREATER THAN
REMARK    3        51              0.5 ANGSTROMS.
REMARK    3        52       *(2)*  FOR EACH BACKBONE HYDROGEN BOND THERE ARE TWO
REMARK    3        53              RESTRAINTS - R(NH-O) .LT. 2.3 ANGSTROMS AND
REMARK    3        54              R(N-O) .LT. 3.3 ANGSTROMS.  THE LOWER LIMITS
REMARK    3        55              ARE GIVEN BY THE SUM OF THE VAN DER WAALS RADII
REMARK    3        56              OF THE RELEVANT ATOMS.
REMARK    3        57       *(3)*  THE VALUES OF THE SQUARE-WELL NOE POTENTIAL
REMARK    3        58              F(NOE) ARE CALCULATED WITH A FORCE CONSTANT OF
REMARK    3        59              50 KCAL/MOL/ANGSTROM**2.
REMARK    3        60       *(4)*  THE VALUES OF F(PHI) ARE CALCULATED WITH A FORCE
REMARK    3        61              CONSTANT OF 200 KCAL/MOL/RAD**2. F(PHI) IS A
REMARK    3        62              SQUARE-WELL DIHEDRAL POTENTIAL WHICH IS USED TO
REMARK    3        63              RESTRICT THE RANGES OF 26 PHI AND 25 CHI1 TORSION
REMARK    3        64              ANGLES.
REMARK    3        65       *(5)*  THE VALUE OF THE VAN DER WAALS REPULSION TERM
REMARK    3        66              F(REPEL) IS CALCULATED WITH A FORCE CONSTANT OF
REMARK    3        67              4 KCAL/MOL/ANGSTROM**4 WITH THE HARD SPHERE
REMARK    3        68              VAN DER WAALS RADII SET TO 0.8 TIMES THE STANDARD
REMARK    3        69              VALUES USED IN THE *CHARMM* EMPIRICAL ENERGY
REMARK    3        70              FUNCTION.
REMARK    3        71       *(6)*  THE IMPROPER TERMS SERVE TO MAINTAIN PLANARITY
REMARK    3        72              AND APPROPRIATE CHIRALITY.  THEY ALSO MAINTAIN THE
REMARK    3        73              PEPTIDE BONDS OF ALL RESIDUES (WITH THE EXCEPTION
REMARK    3        74              OF PROLINES) IN THE TRANS CONFORMATION.  IN THE
REMARK    3        75              DYNAMICAL SIMULATED ANNEALING CALCULATIONS, THE
REMARK    3        76              RESTRAINTS FOR THE DISULFIDE BRIDGES ARE INCLUDED
REMARK    3        77              IN THE BOND AND ANGLE TERMS.
REMARK    4
REMARK    4         2      THESE COORDINATES WERE GENERATED FROM SOLUTION NMR DATA.
REMARK    4         3      PROTEIN DATA BANK CONVENTIONS REQUIRE THAT *CRYST1* AND
REMARK    4         4      *SCALE* RECORDS BE INCLUDED, BUT THE VALUES ON THESE
REMARK    4         5      RECORDS ARE OBVIOUSLY MEANINGLESS.
REMARK    5
REMARK    5         2      ALTOGETHER, 32 STRUCTURES CONSISTENT WITH THE NMR DATA
REMARK    5         3      WERE CALCULATED.  THE COORDINATES FOR THESE STRUCTURES ARE
REMARK    5         4      DELINEATED IN THIS ENTRY BY THE PROTEIN DATA BANK KEYWORDS
REMARK    5         5      *MODEL* AND *ENDMDL*.  ENTRY *6HIR* CONTAINS THE
REMARK    5         6      COORDINATES FOR THE MINIMIZED-AVERAGE STRUCTURE.
REMARK    6
REMARK    6         2      ALL THE INTERPROTON DISTANCE AND TORSION ANGLE RESTRAINTS ARE AVAILABLE IN THE PDB STRUCTURE FACTOR FILE
REMARK    6         3      *R5HIRNMR*.
REMARK    7
REMARK    7         2      ONLY RESIDUES 1-49 ARE WELL DEFINED.  RESIDUES 50-65 FORM A DISORDERED C-TERMINAL TAIL.
REMARK    8
REMARK    8         2      HYDROGEN ATOMS IN THIS ENTRY HAVE BEEN ASSIGNED NAMES CONSISTENT WITH THE RECOMMENDATIONS OF THE IUPAC-IUB
REMARK    8         3      COMMISSION ON BIOCHEMICAL NOMENCLATURE (SEE,E.G., J.MOL. BIOL. 52, 1-17 (1970)). WE HAVE FOLLOWED RULE 4.4 OF
REMARK    8         4      THE RECOMMENDATIONS WITH THE FOLLOWING MODIFICATION- WHEN MORE THAN ONE HYDROGEN ATOM IS BONDED TO A SINGLE
REMARK    8         5      NON-HYDROGEN ATOM, THE HYDROGEN ATOM NUMBER DESIGNATION IS GIVEN AS THE FIRST CHARACTER OF THE ATOM NAME RATHER
REMARK    8         6      THAN AS THE LAST CHARACTER (E.G. H*BETA*1 IS DENOTED AS 1HB ).
REMARK 9600
REMARK 9600           EMBEDDED CIF
REMARK 9600
REMARK 9600           ###################################################
REMARK 9600           #                                                 #
REMARK 9600           #   Converted from PDB format to CIF format by    #
REMARK 9600           #   pdb2cif version 2.4.3            15 Jul 2005   #
REMARK 9600           #                       by                        #
REMARK 9600           # P.E. Bourne, H.J. Bernstein and F.C. Bernstein  #
REMARK 9600           #                                                 #
REMARK 9600           # http://www.bernstein-plus-sons.com/software     #
REMARK 9600           #                     /pdb2cif                    #
REMARK 9600           #   *** See the remarks at the end of this  ***   #
REMARK 9600           #   *** file for information on conversion  ***   #
REMARK 9600           #   *** of this entry and on the program    ***   #
REMARK 9600           #   ***               pdb2cif               ***   #
REMARK 9600           # Please report problems to:                      #
REMARK 9600           #         pdb2cif@bernstein-plus-sons.com         #
REMARK 9600           ###################################################
REMARK 9600
REMARK 9600
REMARK 9600           data_4HIR
REMARK 9600
REMARK 9600           _entry.id        4HIR
REMARK 9600
REMARK 9600
REMARK 9600
REMARK 9600           ##################
REMARK 9600           #                #
REMARK 9600           #  STRUCT        #
REMARK 9600           #                #
REMARK 9600           ##################
REMARK 9600
REMARK 9600           loop_
REMARK 9600           _struct.entry_id
REMARK 9600                   4HIR
REMARK 9600           _exptl.entry_id 4HIR
REMARK 9600           _cell.entry_id           4HIR
REMARK 9600           _cell.volume                1.0
REMARK 9600           _cell.details                 ?
REMARK 9600           _symmetry.entry_id                4HIR
REMARK 9600           _audit.revision_id         4HIR
REMARK 9600           _audit.creation_date       1988-12-19
REMARK 9600           ;\
REMARK 9600           2005-07-15  Converted to mmCIF format by pdb2cif.pl 2.4.3
REMARK 9600           ;
REMARK 9600           ##########################
REMARK 9600           #                        #
REMARK 9600           # ENTITY_POLY_SEQ        #
REMARK 9600           #                        #
REMARK 9600           ##########################
REMARK 9600
REMARK 9600           loop_
REMARK 9600           _entity.id
REMARK 9600           _entity.details
REMARK 9600                                           1
REMARK 9600           ;\
REMARK 9600                   Protein chain: *
REMARK 9600           ;
REMARK 9600
REMARK 9600                   loop_
REMARK 9600               _chem_comp.id
REMARK 9600               _chem_comp.formula
REMARK 9600               _chem_comp.name
REMARK 9600                             ASP                     'C4 H7 N1 O4'           'Aspartic acid'
REMARK 9600                             CYS                     'C3 H7 N1 O2 S1'        Cysteine
REMARK 9600                             GLN                     'C5 H10 N2 O3'          Glutamine
REMARK 9600                             GLU                     'C5 H9 N1 O4'           'Glutamic acid'
REMARK 9600                             GLY                     'C2 H5 N1 O2'           Glycine
REMARK 9600                             HIS                     'C6 H9 N3 O2'           Histidine
REMARK 9600                             ILE                     'C6 H13 N1 O2'          Isoleucine
REMARK 9600                             LEU                     'C6 H13 N1 O2'          Leucine
REMARK 9600                             LYS                     'C6 H14 N2 O2'          Lysine
REMARK 9600                             PHE                     'C9 H11 N1 O2'          Phenylalanine
REMARK 9600                             PRO                     'C5 H9 N1 O2'           Proline
REMARK 9600                             SER                     'C3 H7 N1 O3'           Serine
REMARK 9600                             THR                     'C4 H9 N1 O3'           Threonine
REMARK 9600                             TYR                     'C9 H11 N1 O3'          Tyrosine
REMARK 9600                             VAL           'C5 H11 N1 O2'          Valine
REMARK 9600
REMARK 9600
REMARK 9600
REMARK 9600           ######################
REMARK 9600           #                    #
REMARK 9600           # ATOM_SITES         #
REMARK 9600           #                    #
REMARK 9600           ######################
REMARK 9600
REMARK 9600
REMARK 9600
REMARK 9600
REMARK 9600
REMARK 9600
REMARK 9600                   loop_
REMARK 9600               _database_pdb_matrix.entry_id
REMARK 9600                                           4HIR
REMARK 9600
REMARK 9600                   loop_
REMARK 9600               _atom_sites.entry_id
REMARK 9600               _atom_sites.cartn_transform_axes
REMARK 9600                                           4HIR
REMARK 9600                                                   'See _atom_sites.fract_transf_matrix[i][j]'
REMARK 9600
REMARK 9600                   loop_
REMARK 9600               _atom_site.pdb2cif_id_in_model              #< not in dictionary
REMARK 9600               _atom_site.pdb2cif_auth_id_in_model         #< not in dictionary
REMARK 9600               _atom_site.id
REMARK 9600                                   2       2
REMARK 9600                                                                   2
REMARK 9600                                   3       3
REMARK 9600                                                                   3
REMARK 9600                                   4       4
REMARK 9600                                                                   4
REMARK 9600                                   5       5
REMARK 9600                                                                   5
REMARK 9600                                   6       6
REMARK 9600                                                                   6
REMARK 9600                                   7       7
REMARK 9600                                                                   7
REMARK 9600                                   8       8
REMARK 9600                                                                   8
REMARK 9600                                   9       9
REMARK 9600                                                                   9
REMARK 9600                                   10                      10
REMARK 9600                                                                   10
REMARK 9600                                   11                      11
REMARK 9600                                                                   11
REMARK 9600                                   12                      12
REMARK 9600                                                                   12
REMARK 9600                                   13                      13
REMARK 9600                                                                   13
REMARK 9600                                   14                      14
REMARK 9600                                                                   14
REMARK 9600                                   15                      15
REMARK 9600                                                                   15
REMARK 9600                                   16                      16
REMARK 9600                                                                   16
REMARK 9600                                   17                      17
REMARK 9600                                                                   17
REMARK 9600                                   18                      18
REMARK 9600                                                                   18
REMARK 9600                                   19                      19
REMARK 9600                                                                   19
REMARK 9600                                   20                      20
REMARK 9600                                                                   20
REMARK 9600                                   21                      21
REMARK 9600                                                                   21
REMARK 9600                                   22                      22
REMARK 9600                                                                   22
REMARK 9600                                   23                      23
REMARK 9600                                                                   23
REMARK 9600                                   24                      24
REMARK 9600                                                                   24
REMARK 9600                                   25                      25
REMARK 9600                                                                   25
REMARK 9600                                   26                      26
REMARK 9600                                                                   26
REMARK 9600                                   27                      27
REMARK 9600                                                                   27
REMARK 9600                                   28                      28
REMARK 9600                                                                   28
REMARK 9600                                   29                      29
REMARK 9600                                                                   29
REMARK 9600                                   30                      30
REMARK 9600                                                                   30
REMARK 9600                                   31                      31
REMARK 9600                                                                   31
REMARK 9600                                   32                      32
REMARK 9600                                                                   32
REMARK 9600                                   33                      33
REMARK 9600                                                                   33
REMARK 9600                                   34                      34
REMARK 9600                                                                   34
REMARK 9600                                   35                      35
REMARK 9600                                                                   35
REMARK 9600                                   36                      36
REMARK 9600                                                                   36
REMARK 9600                                   37                      37
REMARK 9600                                                                   37
REMARK 9600                                   38                      38
REMARK 9600                                                                   38
REMARK 9600                                   39                      39
REMARK 9600                                                                   39
REMARK 9600                                   40                      40
REMARK 9600                                                                   40
REMARK 9600                                   41                      41
REMARK 9600                                                                   41
REMARK 9600                                   42                      42
REMARK 9600                                                                   42
REMARK 9600                                   43                      43
REMARK 9600                                                                   43
REMARK 9600                                   44                      44
REMARK 9600                                                                   44
REMARK 9600                                   45                      45
REMARK 9600                                                                   45
REMARK 9600                                   46                      46
REMARK 9600                                                                   46
REMARK 9600                                   47                      47
REMARK 9600                                                                   47
REMARK 9600                                   48                      48
REMARK 9600                                                                   48
REMARK 9600                                   49                      49
REMARK 9600                                                                   49
REMARK 9600                                   50                      50
REMARK 9600                                                                   50
REMARK 9600                                   51                      51
REMARK 9600                                                                   51
REMARK 9600                                   52                      52
REMARK 9600                                                                   52
REMARK 9600                                   53                      53
REMARK 9600                                                                   53
REMARK 9600                                   54                      54
REMARK 9600                                                                   54
REMARK 9600                                   55                      55
REMARK 9600                                                                   55
REMARK 9600                                   56                      56
REMARK 9600                                                                   56
REMARK 9600                                   57                      57
REMARK 9600                                                                   57
REMARK 9600                                   58                      58
REMARK 9600                                                                   58
REMARK 9600                                   59                      59
REMARK 9600                                                                   59
REMARK 9600                                   60                      60
REMARK 9600                                                                   60
REMARK 9600                                   61                      61
REMARK 9600                                                                   61
REMARK 9600                                   62                      62
REMARK 9600                                                                   62
REMARK 9600                                   63                      63
REMARK 9600                                                                   63
REMARK 9600                                   64                      64
REMARK 9600                                                                   64
REMARK 9600                                   65                      65
REMARK 9600                                                                   65
REMARK 9600                                   66                      66
REMARK 9600                                                                   66
REMARK 9600                                   67                      67
REMARK 9600                                                                   67
REMARK 9600                                   68                      68
REMARK 9600                                                                   68
REMARK 9600                                   69                      69
REMARK 9600                                                                   69
REMARK 9600                                   70                      70
REMARK 9600                                                                   70
REMARK 9600                                   71                      71
REMARK 9600                                                                   71
REMARK 9600                                   72                      72
REMARK 9600                                                                   72
REMARK 9600                                   73                      73
REMARK 9600                                                                   73
REMARK 9600                                   74                      74
REMARK 9600                                                                   74
REMARK 9600                                   75                      75
REMARK 9600                                                                   75
REMARK 9600                                   76                      76
REMARK 9600                                                                   76
REMARK 9600                                   77                      77
REMARK 9600                                                                   77
REMARK 9600                                   78                      78
REMARK 9600                                                                   78
REMARK 9600                                   79                      79
REMARK 9600                                                                   79
REMARK 9600                                   80                      80
REMARK 9600                                                                   80
REMARK 9600                                   81                      81
REMARK 9600                                                                   81
REMARK 9600                                   82                      83
REMARK 9600                                                                   83
REMARK 9600                                   83                      84
REMARK 9600                                                                   84
REMARK 9600                                   84                      85
REMARK 9600                                                                   85
REMARK 9600                                   85                      86
REMARK 9600                                                                   86
REMARK 9600                                   86                      87
REMARK 9600                                                                   87
REMARK 9600                                   87                      88
REMARK 9600                                                                   88
REMARK 9600                                   88                      89
REMARK 9600                                                                   89
REMARK 9600                                   89                      90
REMARK 9600                                                                   90
REMARK 9600                                   90                      91
REMARK 9600                                                                   91
REMARK 9600                                   91                      92
REMARK 9600                                                                   92
REMARK 9600                                   92                      94
REMARK 9600                                                                   94
REMARK 9600                                   93                      95
REMARK 9600                                                                   95
REMARK 9600                                   94                      96
REMARK 9600                                                                   96
REMARK 9600                                   95                      97
REMARK 9600                                                                   97
REMARK 9600                                   96                      98
REMARK 9600                                                                   98
REMARK 9600                                   97                      99
REMARK 9600                                                                   99
REMARK 9600                                   98                      100
REMARK 9600                                                                   100
REMARK 9600                                   99                      101
REMARK 9600                                                                   101
REMARK 9600                                   100                     102
REMARK 9600                                                                   102
REMARK 9600                                   101                     103
REMARK 9600                                                                   103
REMARK 9600                                   102                     104
REMARK 9600                                                                   104
REMARK 9600                                   103                     105
REMARK 9600                                                                   105
REMARK 9600                                   104                     106
REMARK 9600                                                                   106
REMARK 9600                                   105                     107
REMARK 9600                                                                   107
REMARK 9600                                   106                     108
REMARK 9600                                                                   108
REMARK 9600                                   107                     109
REMARK 9600                                                                   109
REMARK 9600                                   108                     110
REMARK 9600                                                                   110
REMARK 9600                                   109                     111
REMARK 9600                                                                   111
REMARK 9600                                   110                     112
REMARK 9600                                                                   112
REMARK 9600                                   111                     113
REMARK 9600                                                                   113
REMARK 9600                                   112                     114
REMARK 9600                                                                   114
REMARK 9600                                   113                     115
REMARK 9600                                                                   115
REMARK 9600                                   114                     116
REMARK 9600                                                                   116
REMARK 9600                                   115                     117
REMARK 9600                                                                   117
REMARK 9600                                   116                     118
REMARK 9600                                                                   118
REMARK 9600                                   117                     119
REMARK 9600                                                                   119
REMARK 9600                                   118                     120
REMARK 9600                                                                   120
REMARK 9600                                   119                     121
REMARK 9600                                                                   121
REMARK 9600                                   120                     122
REMARK 9600                                                                   122
REMARK 9600                                   121                     124
REMARK 9600                                                                   124
REMARK 9600                                   122                     125
REMARK 9600                                                                   125
REMARK 9600                                   123                     126
REMARK 9600                                                                   126
REMARK 9600                                   124                     127
REMARK 9600                                                                   127
REMARK 9600                                   125                     128
REMARK 9600                                                                   128
REMARK 9600                                   126                     129
REMARK 9600                                                                   129
REMARK 9600                                   127                     130
REMARK 9600                                                                   130
REMARK 9600                                   128                     131
REMARK 9600                                                                   131
REMARK 9600                                   129                     132
REMARK 9600                                                                   132
REMARK 9600                                   130                     133
REMARK 9600                                                                   133
REMARK 9600                                   131                     134
REMARK 9600                                                                   134
REMARK 9600                                   132                     135
REMARK 9600                                                                   135
REMARK 9600                                   133                     136
REMARK 9600                                                                   136
REMARK 9600                                   134                     137
REMARK 9600                                                                   137
REMARK 9600                                   135                     138
REMARK 9600                                                                   138
REMARK 9600                                   136                     139
REMARK 9600                                                                   139
REMARK 9600                                   137                     140
REMARK 9600                                                                   140
REMARK 9600                                   138                     141
REMARK 9600                                                                   141
REMARK 9600                                   139                     142
REMARK 9600                                                                   142
REMARK 9600                                   140                     143
REMARK 9600                                                                   143
REMARK 9600                                   141                     144
REMARK 9600                                                                   144
REMARK 9600                                   142                     145
REMARK 9600                                                                   145
REMARK 9600                                   143                     146
REMARK 9600                                                                   146
REMARK 9600                                   144                     147
REMARK 9600                                                                   147
REMARK 9600                                   145                     148
REMARK 9600                                                                   148
REMARK 9600                                   146                     149
REMARK 9600                                                                   149
REMARK 9600                                   147                     150
REMARK 9600                                                                   150
REMARK 9600                                   148                     151
REMARK 9600                                                                   151
REMARK 9600                                   149                     152
REMARK 9600                                                                   152
REMARK 9600                                   150                     153
REMARK 9600                                                                   153
REMARK 9600                                   151                     154
REMARK 9600                                                                   154
REMARK 9600                                   152                     155
REMARK 9600                                                                   155
REMARK 9600                                   153                     156
REMARK 9600                                                                   156
REMARK 9600                                   154                     157
REMARK 9600                                                                   157
REMARK 9600                                   155                     158
REMARK 9600                                                                   158
REMARK 9600                                   156                     159
REMARK 9600                                                                   159
REMARK 9600                                   157                     160
REMARK 9600                                                                   160
REMARK 9600                                   158                     161
REMARK 9600                                                                   161
REMARK 9600                                   159                     162
REMARK 9600                                                                   162
REMARK 9600                                   160                     163
REMARK 9600                                                                   163
REMARK 9600                                   161                     164
REMARK 9600                                                                   164
REMARK 9600                                   162                     165
REMARK 9600                                                                   165
REMARK 9600                                   163                     166
REMARK 9600                                                                   166
REMARK 9600                                   164                     167
REMARK 9600                                                                   167
REMARK 9600                                   165                     168
REMARK 9600                                                                   168
REMARK 9600                                   166                     169
REMARK 9600                                                                   169
REMARK 9600                                   167                     170
REMARK 9600                                                                   170
REMARK 9600                                   168                     171
REMARK 9600                                                                   171
REMARK 9600                                   169                     172
REMARK 9600                                                                   172
REMARK 9600                                   170                     173
REMARK 9600                                                                   173
REMARK 9600                                   171                     174
REMARK 9600                                                                   174
REMARK 9600                                   172                     175
REMARK 9600                                                                   175
REMARK 9600                                   173                     176
REMARK 9600                                                                   176
REMARK 9600                                   174                     177
REMARK 9600                                                                   177
REMARK 9600                                   175                     178
REMARK 9600                                                                   178
REMARK 9600                                   176                     179
REMARK 9600                                                                   179
REMARK 9600                                   177                     180
REMARK 9600                                                                   180
REMARK 9600                                   178                     181
REMARK 9600                                                                   181
REMARK 9600                                   179                     182
REMARK 9600                                                                   182
REMARK 9600                                   180                     183
REMARK 9600                                                                   183
REMARK 9600                                   181                     184
REMARK 9600                                                                   184
REMARK 9600                                   182                     185
REMARK 9600                                                                   185
REMARK 9600                                   183                     186
REMARK 9600                                                                   186
REMARK 9600                                   184                     187
REMARK 9600                                                                   187
REMARK 9600                                   185                     188
REMARK 9600                                                                   188
REMARK 9600                                   186                     189
REMARK 9600                                                                   189
REMARK 9600                                   187                     190
REMARK 9600                                                                   190
REMARK 9600                                   188                     191
REMARK 9600                                                                   191
REMARK 9600                                   189                     192
REMARK 9600                                                                   192
REMARK 9600                                   190                     193
REMARK 9600                                                                   193
REMARK 9600                                   191                     194
REMARK 9600                                                                   194
REMARK 9600                                   192                     195
REMARK 9600                                                                   195
REMARK 9600                                   193                     196
REMARK 9600                                                                   196
REMARK 9600                                   194                     197
REMARK 9600                                                                   197
REMARK 9600                                   195                     198
REMARK 9600                                                                   198
REMARK 9600                                   196                     199
REMARK 9600                                                                   199
REMARK 9600                                   197                     200
REMARK 9600                                                                   200
REMARK 9600                                   198                     201
REMARK 9600                                                                   201
REMARK 9600                                   199                     203
REMARK 9600                                                                   203
REMARK 9600                                   200                     204
REMARK 9600                                                                   204
REMARK 9600                                   201                     205
REMARK 9600                                                                   205
REMARK 9600                                   202                     206
REMARK 9600                                                                   206
REMARK 9600                                   203                     207
REMARK 9600                                                                   207
REMARK 9600                                   204                     208
REMARK 9600                                                                   208
REMARK 9600                                   205                     209
REMARK 9600                                                                   209
REMARK 9600                                   206                     210
REMARK 9600                                                                   210
REMARK 9600                                   207                     211
REMARK 9600                                                                   211
REMARK 9600                                   208                     212
REMARK 9600                                                                   212
REMARK 9600                                   209                     213
REMARK 9600                                                                   213
REMARK 9600                                   210                     214
REMARK 9600                                                                   214
REMARK 9600                                   211                     215
REMARK 9600                                                                   215
REMARK 9600                                   212                     216
REMARK 9600                                                                   216
REMARK 9600                                   213                     217
REMARK 9600                                                                   217
REMARK 9600                                   214                     218
REMARK 9600                                                                   218
REMARK 9600                                   215                     219
REMARK 9600                                                                   219
REMARK 9600                                   216                     220
REMARK 9600                                                                   220
REMARK 9600                                   217                     221
REMARK 9600                                                                   221
REMARK 9600                                   218                     222
REMARK 9600                                                                   222
REMARK 9600                                   219                     223
REMARK 9600                                                                   223
REMARK 9600                                   220                     224
REMARK 9600                                                                   224
REMARK 9600                                   221                     225
REMARK 9600                                                                   225
REMARK 9600                                   222                     226
REMARK 9600                                                                   226
REMARK 9600                                   223                     227
REMARK 9600                                                                   227
REMARK 9600                                   224                     228
REMARK 9600                                                                   228
REMARK 9600                                   225                     229
REMARK 9600                                                                   229
REMARK 9600                                   226                     230
REMARK 9600                                                                   230
REMARK 9600                                   227                     231
REMARK 9600                                                                   231
REMARK 9600                                   228                     233
REMARK 9600                                                                   233
REMARK 9600                                   229                     234
REMARK 9600                                                                   234
REMARK 9600                                   230                     235
REMARK 9600                                                                   235
REMARK 9600                                   231                     236
REMARK 9600                                                                   236
REMARK 9600                                   232                     237
REMARK 9600                                                                   237
REMARK 9600                                   233                     238
REMARK 9600                                                                   238
REMARK 9600                                   234                     239
REMARK 9600                                                                   239
REMARK 9600                                   235                     240
REMARK 9600                                                                   240
REMARK 9600                                   236                     241
REMARK 9600                                                                   241
REMARK 9600                                   237                     242
REMARK 9600                                                                   242
REMARK 9600                                   238                     243
REMARK 9600                                                                   243
REMARK 9600                                   239                     244
REMARK 9600                                                                   244
REMARK 9600                                   240                     245
REMARK 9600                                                                   245
REMARK 9600                                   241                     246
REMARK 9600                                                                   246
REMARK 9600                                   242                     247
REMARK 9600                                                                   247
REMARK 9600                                   243                     249
REMARK 9600                                                                   249
REMARK 9600                                   244                     250
REMARK 9600                                                                   250
REMARK 9600                                   245                     251
REMARK 9600                                                                   251
REMARK 9600                                   246                     252
REMARK 9600                                                                   252
REMARK 9600                                   247                     253
REMARK 9600                                                                   253
REMARK 9600                                   248                     254
REMARK 9600                                                                   254
REMARK 9600                                   249                     255
REMARK 9600                                                                   255
REMARK 9600                                   250                     256
REMARK 9600                                                                   256
REMARK 9600                                   251                     257
REMARK 9600                                                                   257
REMARK 9600                                   252                     258
REMARK 9600                                                                   258
REMARK 9600                                   253                     259
REMARK 9600                                                                   259
REMARK 9600                                   254                     260
REMARK 9600                                                                   260
REMARK 9600                                   255                     261
REMARK 9600                                                                   261
REMARK 9600                                   256                     262
REMARK 9600                                                                   262
REMARK 9600                                   257                     263
REMARK 9600                                                                   263
REMARK 9600                                   258                     264
REMARK 9600                                                                   264
REMARK 9600                                   259                     265
REMARK 9600                                                                   265
REMARK 9600                                   260                     266
REMARK 9600                                                                   266
REMARK 9600                                   261                     267
REMARK 9600                                                                   267
REMARK 9600                                   262                     268
REMARK 9600                                                                   268
REMARK 9600                                   263                     269
REMARK 9600                                                                   269
REMARK 9600                                   264                     270
REMARK 9600                                                                   270
REMARK 9600                                   265                     271
REMARK 9600                                                                   271
REMARK 9600                                   266                     272
REMARK 9600                                                                   272
REMARK 9600                                   267                     273
REMARK 9600                                                                   273
REMARK 9600                                   268                     274
REMARK 9600                                                                   274
REMARK 9600                                   269                     275
REMARK 9600                                                                   275
REMARK 9600                                   270                     276
REMARK 9600                                                                   276
REMARK 9600                                   271                     277
REMARK 9600                                                                   277
REMARK 9600                                   272                     278
REMARK 9600                                                                   278
REMARK 9600                                   273                     279
REMARK 9600                                                                   279
REMARK 9600                                   274                     280
REMARK 9600                                                                   280
REMARK 9600                                   275                     281
REMARK 9600                                                                   281
REMARK 9600                                   276                     282
REMARK 9600                                                                   282
REMARK 9600                                   277                     283
REMARK 9600                                                                   283
REMARK 9600                                   278                     284
REMARK 9600                                                                   284
REMARK 9600                                   279                     285
REMARK 9600                                                                   285
REMARK 9600                                   280                     286
REMARK 9600                                                                   286
REMARK 9600                                   281                     287
REMARK 9600                                                                   287
REMARK 9600                                   282                     288
REMARK 9600                                                                   288
REMARK 9600                                   283                     289
REMARK 9600                                                                   289
REMARK 9600                                   284                     290
REMARK 9600                                                                   290
REMARK 9600                                   285                     291
REMARK 9600                                                                   291
REMARK 9600                                   286                     292
REMARK 9600                                                                   292
REMARK 9600                                   287                     293
REMARK 9600                                                                   293
REMARK 9600                                   288                     294
REMARK 9600                                                                   294
REMARK 9600                                   289                     295
REMARK 9600                                                                   295
REMARK 9600                                   290                     296
REMARK 9600                                                                   296
REMARK 9600                                   291                     297
REMARK 9600                                                                   297
REMARK 9600                                   292                     298
REMARK 9600                                                                   298
REMARK 9600                                   293                     299
REMARK 9600                                                                   299
REMARK 9600                                   294                     300
REMARK 9600                                                                   300
REMARK 9600                                   295                     301
REMARK 9600                                                                   301
REMARK 9600                                   296                     302
REMARK 9600                                                                   302
REMARK 9600                                   297                     303
REMARK 9600                                                                   303
REMARK 9600                                   298                     304
REMARK 9600                                                                   304
REMARK 9600                                   299                     305
REMARK 9600                                                                   305
REMARK 9600                                   300                     306
REMARK 9600                                                                   306
REMARK 9600                                   301                     308
REMARK 9600                                                                   308
REMARK 9600                                   302                     309
REMARK 9600                                                                   309
REMARK 9600                                   303                     310
REMARK 9600                                                                   310
REMARK 9600                                   304                     311
REMARK 9600                                                                   311
REMARK 9600                                   305                     312
REMARK 9600                                                                   312
REMARK 9600                                   306                     313
REMARK 9600                                                                   313
REMARK 9600                                   307                     314
REMARK 9600                                                                   314
REMARK 9600                                   308                     315
REMARK 9600                                                                   315
REMARK 9600                                   309                     316
REMARK 9600                                                                   316
REMARK 9600                                   310                     317
REMARK 9600                                                                   317
REMARK 9600                                   311                     318
REMARK 9600                                                                   318
REMARK 9600                                   312                     319
REMARK 9600                                                                   319
REMARK 9600                                   313                     320
REMARK 9600                                                                   320
REMARK 9600                                   314                     321
REMARK 9600                                                                   321
REMARK 9600                                   315                     322
REMARK 9600                                                                   322
REMARK 9600                                   316                     323
REMARK 9600                                                                   323
REMARK 9600                                   317                     324
REMARK 9600                                                                   324
REMARK 9600                                   318                     325
REMARK 9600                                                                   325
REMARK 9600                                   319                     326
REMARK 9600                                                                   326
REMARK 9600                                   320                     327
REMARK 9600                                                                   327
REMARK 9600                                   321                     328
REMARK 9600                                                                   328
REMARK 9600                                   322                     329
REMARK 9600                                                                   329
REMARK 9600                                   323                     330
REMARK 9600                                                                   330
REMARK 9600                                   324                     331
REMARK 9600                                                                   331
REMARK 9600                                   325                     332
REMARK 9600                                                                   332
REMARK 9600                                   326                     333
REMARK 9600                                                                   333
REMARK 9600                                   327                     334
REMARK 9600                                                                   334
REMARK 9600                                   328                     335
REMARK 9600                                                                   335
REMARK 9600                                   329                     336
REMARK 9600                                                                   336
REMARK 9600                                   330                     337
REMARK 9600                                                                   337
REMARK 9600                                   331                     338
REMARK 9600                                                                   338
REMARK 9600                                   332                     339
REMARK 9600                                                                   339
REMARK 9600                                   333                     340
REMARK 9600                                                                   340
REMARK 9600                                   334                     341
REMARK 9600                                                                   341
REMARK 9600                                   335                     342
REMARK 9600                                                                   342
REMARK 9600                                   336                     343
REMARK 9600                                                                   343
REMARK 9600                                   337                     344
REMARK 9600                                                                   344
REMARK 9600                                   338                     345
REMARK 9600                                                                   345
REMARK 9600                                   339                     346
REMARK 9600                                                                   346
REMARK 9600                                   340                     347
REMARK 9600                                                                   347
REMARK 9600                                   341                     348
REMARK 9600                                                                   348
REMARK 9600                                   342                     349
REMARK 9600                                                                   349
REMARK 9600                                   343                     350
REMARK 9600                                                                   350
REMARK 9600                                   344                     351
REMARK 9600                                                                   351
REMARK 9600                                   345                     352
REMARK 9600                                                                   352
REMARK 9600                                   346                     353
REMARK 9600                                                                   353
REMARK 9600                                   347                     354
REMARK 9600                                                                   354
REMARK 9600                                   348                     355
REMARK 9600                                                                   355
REMARK 9600                                   349                     356
REMARK 9600                                                                   356
REMARK 9600                                   350                     357
REMARK 9600                                                                   357
REMARK 9600                                   351                     358
REMARK 9600                                                                   358
REMARK 9600                                   352                     359
REMARK 9600                                                                   359
REMARK 9600                                   353                     360
REMARK 9600                                                                   360
REMARK 9600                                   354                     361
REMARK 9600                                                                   361
REMARK 9600                                   355                     362
REMARK 9600                                                                   362
REMARK 9600                                   356                     363
REMARK 9600                                                                   363
REMARK 9600                                   357                     364
REMARK 9600                                                                   364
REMARK 9600                                   358                     365
REMARK 9600                                                                   365
REMARK 9600                                   359                     366
REMARK 9600                                                                   366
REMARK 9600                                   360                     367
REMARK 9600                                                                   367
REMARK 9600                                   361                     368
REMARK 9600                                                                   368
REMARK 9600                                   362                     369
REMARK 9600                                                                   369
REMARK 9600                                   363                     370
REMARK 9600                                                                   370
REMARK 9600                                   364                     371
REMARK 9600                                                                   371
REMARK 9600                                   365                     372
REMARK 9600                                                                   372
REMARK 9600                                   366                     373
REMARK 9600                                                                   373
REMARK 9600                                   367                     374
REMARK 9600                                                                   374
REMARK 9600                                   368                     375
REMARK 9600                                                                   375
REMARK 9600                                   369                     376
REMARK 9600                                                                   376
REMARK 9600                                   370                     377
REMARK 9600                                                                   377
REMARK 9600                                   371                     378
REMARK 9600                                                                   378
REMARK 9600                                   372                     379
REMARK 9600                                                                   379
REMARK 9600                                   373                     380
REMARK 9600                                                                   380
REMARK 9600                                   374                     381
REMARK 9600                                                                   381
REMARK 9600                                   375                     382
REMARK 9600                                                                   382
REMARK 9600                                   376                     383
REMARK 9600                                                                   383
REMARK 9600                                   377                     384
REMARK 9600                                                                   384
REMARK 9600                                   378                     386
REMARK 9600                                                                   386
REMARK 9600                                   379                     387
REMARK 9600                                                                   387
REMARK 9600                                   380                     388
REMARK 9600                                                                   388
REMARK 9600                                   381                     389
REMARK 9600                                                                   389
REMARK 9600                                   382                     390
REMARK 9600                                                                   390
REMARK 9600                                   383                     391
REMARK 9600                                                                   391
REMARK 9600                                   384                     392
REMARK 9600                                                                   392
REMARK 9600                                   385                     393
REMARK 9600                                                                   393
REMARK 9600                                   386                     394
REMARK 9600                                                                   394
REMARK 9600                                   387                     395
REMARK 9600                                                                   395
REMARK 9600                                   388                     396
REMARK 9600                                                                   396
REMARK 9600                                   389                     397
REMARK 9600                                                                   397
REMARK 9600                                   390                     398
REMARK 9600                                                                   398
REMARK 9600                                   391                     399
REMARK 9600                                                                   399
REMARK 9600                                   392                     400
REMARK 9600                                                                   400
REMARK 9600                                   393                     401
REMARK 9600                                                                   401
REMARK 9600                                   394                     402
REMARK 9600                                                                   402
REMARK 9600                                   395                     403
REMARK 9600                                                                   403
REMARK 9600                                   396                     404
REMARK 9600                                                                   404
REMARK 9600                                   397                     405
REMARK 9600                                                                   405
REMARK 9600                                   398                     406
REMARK 9600                                                                   406
REMARK 9600                                   399                     407
REMARK 9600                                                                   407
REMARK 9600                                   400                     408
REMARK 9600                                                                   408
REMARK 9600                                   401                     409
REMARK 9600                                                                   409
REMARK 9600                                   402                     410
REMARK 9600                                                                   410
REMARK 9600                                   403                     411
REMARK 9600                                                                   411
REMARK 9600                                   404                     412
REMARK 9600                                                                   412
REMARK 9600                                   405                     413
REMARK 9600                                                                   413
REMARK 9600                                   406                     414
REMARK 9600                                                                   414
REMARK 9600                                   407                     415
REMARK 9600                                                                   415
REMARK 9600                                   408                     416
REMARK 9600                                                                   416
REMARK 9600                                   409                     417
REMARK 9600                                                                   417
REMARK 9600                                   410                     418
REMARK 9600                                                                   418
REMARK 9600                                   411                     419
REMARK 9600                                                                   419
REMARK 9600                                   412                     420
REMARK 9600                                                                   420
REMARK 9600                                   413                     421
REMARK 9600                                                                   421
REMARK 9600                                   414                     422
REMARK 9600                                                                   422
REMARK 9600                                   415                     423
REMARK 9600                                                                   423
REMARK 9600                                   416                     424
REMARK 9600                                                                   424
REMARK 9600                                   417                     425
REMARK 9600                                                                   425
REMARK 9600                                   418                     426
REMARK 9600                                                                   426
REMARK 9600                                   419                     427
REMARK 9600                                                                   427
REMARK 9600                                   420                     428
REMARK 9600                                                                   428
REMARK 9600                                   421                     429
REMARK 9600                                                                   429
REMARK 9600                                   422                     430
REMARK 9600                                                                   430
REMARK 9600                                   423                     431
REMARK 9600                                                                   431
REMARK 9600                                   424                     432
REMARK 9600                                                                   432
REMARK 9600                                   425                     433
REMARK 9600                                                                   433
REMARK 9600                                   426                     434
REMARK 9600                                                                   434
REMARK 9600                                   427                     435
REMARK 9600                                                                   435
REMARK 9600                                   428                     436
REMARK 9600                                                                   436
REMARK 9600                                   429                     437
REMARK 9600                                                                   437
REMARK 9600                                   430                     438
REMARK 9600                                                                   438
REMARK 9600                                   431                     439
REMARK 9600                                                                   439
REMARK 9600                                   432                     440
REMARK 9600                                                                   440
REMARK 9600                                   433                     441
REMARK 9600                                                                   441
REMARK 9600                                   434                     442
REMARK 9600                                                                   442
REMARK 9600                                   435                     443
REMARK 9600                                                                   443
REMARK 9600                                   436                     444
REMARK 9600                                                                   444
REMARK 9600                                   437                     445
REMARK 9600                                                                   445
REMARK 9600                                   438                     446
REMARK 9600                                                                   446
REMARK 9600                                   439                     447
REMARK 9600                                                                   447
REMARK 9600                                   440                     448
REMARK 9600                                                                   448
REMARK 9600                                   441                     449
REMARK 9600                                                                   449
REMARK 9600                                   442                     450
REMARK 9600                                                                   450
REMARK 9600                                   443                     451
REMARK 9600                                                                   451
REMARK 9600                                   444                     452
REMARK 9600                                                                   452
REMARK 9600                                   445                     453
REMARK 9600                                                                   453
REMARK 9600                                   446                     455
REMARK 9600                                                                   455
REMARK 9600                                   447                     456
REMARK 9600                                                                   456
REMARK 9600                                   448                     457
REMARK 9600                                                                   457
REMARK 9600                                   449                     458
REMARK 9600                                                                   458
REMARK 9600                                   450                     459
REMARK 9600                                                                   459
REMARK 9600                                   451                     460
REMARK 9600                                                                   460
REMARK 9600                                   452                     461
REMARK 9600                                                                   461
REMARK 9600                                   453                     462
REMARK 9600                                                                   462
REMARK 9600                                   454                     463
REMARK 9600                                                                   463
REMARK 9600                                   455                     464
REMARK 9600                                                                   464
REMARK 9600                                   456                     465
REMARK 9600                                                                   465
REMARK 9600                                   457                     466
REMARK 9600                                                                   466
REMARK 9600                                   458                     467
REMARK 9600                                                                   467
REMARK 9600                                   459                     468
REMARK 9600                                                                   468
REMARK 9600                                   460                     469
REMARK 9600                                                                   469
REMARK 9600                                   461                     470
REMARK 9600                                                                   470
REMARK 9600                                   462                     471
REMARK 9600                                                                   471
REMARK 9600                                   463                     472
REMARK 9600                                                                   472
REMARK 9600                                   464                     473
REMARK 9600                                                                   473
REMARK 9600                                   465                     474
REMARK 9600                                                                   474
REMARK 9600                                   466                     475
REMARK 9600                                                                   475
REMARK 9600                                   467                     476
REMARK 9600                                                                   476
REMARK 9600                                   468                     478
REMARK 9600                                                                   478
REMARK 9600                                   469                     479
REMARK 9600                                                                   479
REMARK 9600                                   470                     480
REMARK 9600                                                                   480
REMARK 9600                                   471                     481
REMARK 9600                                                                   481
REMARK 9600                                   472                     482
REMARK 9600                                                                   482
REMARK 9600                                   473                     483
REMARK 9600                                                                   483
REMARK 9600                                   474                     484
REMARK 9600                                                                   484
REMARK 9600                                   475                     485
REMARK 9600                                                                   485
REMARK 9600                                   476                     486
REMARK 9600                                                                   486
REMARK 9600                                   477                     487
REMARK 9600                                                                   487
REMARK 9600                                   478                     488
REMARK 9600                                                                   488
REMARK 9600                                   479                     489
REMARK 9600                                                                   489
REMARK 9600                                   480                     490
REMARK 9600                                                                   490
REMARK 9600                                   481                     491
REMARK 9600                                                                   491
REMARK 9600                                   482                     492
REMARK 9600                                                                   492
REMARK 9600                                   483                     493
REMARK 9600                                                                   493
REMARK 9600                                   484                     494
REMARK 9600                                                                   494
REMARK 9600                                   485                     495
REMARK 9600                                                                   495
REMARK 9600                                   486                     496
REMARK 9600                                                                   496
REMARK 9600                                   487                     497
REMARK 9600                                                                   497
REMARK 9600                                   488                     498
REMARK 9600                                                                   498
REMARK 9600                                   489                     499
REMARK 9600                                                                   499
REMARK 9600                                   490                     500
REMARK 9600                                                                   500
REMARK 9600                                   491                     501
REMARK 9600                                                                   501
REMARK 9600                                   492                     502
REMARK 9600                                                                   502
REMARK 9600                                   493                     503
REMARK 9600                                                                   503
REMARK 9600                                   494                     504
REMARK 9600                                                                   504
REMARK 9600                                   495                     505
REMARK 9600                                                                   505
REMARK 9600                                   496                     506
REMARK 9600                                                                   506
REMARK 9600                                   497                     507
REMARK 9600                                                                   507
REMARK 9600                                   498                     508
REMARK 9600                                                                   508
REMARK 9600                                   499                     509
REMARK 9600                                                                   509
REMARK 9600                                   500                     510
REMARK 9600                                                                   510
REMARK 9600                                   501                     511
REMARK 9600                                                                   511
REMARK 9600                                   502                     512
REMARK 9600                                                                   512
REMARK 9600                                   503                     513
REMARK 9600                                                                   513
REMARK 9600                                   504                     514
REMARK 9600                                                                   514
REMARK 9600                                   505                     515
REMARK 9600                                                                   515
REMARK 9600                                   506                     516
REMARK 9600                                                                   516
REMARK 9600                                   507                     517
REMARK 9600                                                                   517
REMARK 9600                                   508                     518
REMARK 9600                                                                   518
REMARK 9600                                   509                     519
REMARK 9600                                                                   519
REMARK 9600                                   510                     520
REMARK 9600                                                                   520
REMARK 9600                                   511                     521
REMARK 9600                                                                   521
REMARK 9600                                   512                     522
REMARK 9600                                                                   522
REMARK 9600                                   513                     523
REMARK 9600                                                                   523
REMARK 9600                                   514                     524
REMARK 9600                                                                   524
REMARK 9600                                   515                     525
REMARK 9600                                                                   525
REMARK 9600                                   516                     526
REMARK 9600                                                                   526
REMARK 9600                                   517                     527
REMARK 9600                                                                   527
REMARK 9600                                   518                     528
REMARK 9600                                                                   528
REMARK 9600                                   519                     529
REMARK 9600                                                                   529
REMARK 9600                                   520                     530
REMARK 9600                                                                   530
REMARK 9600                                   521                     531
REMARK 9600                                                                   531
REMARK 9600                                   522                     532
REMARK 9600                                                                   532
REMARK 9600                                   523                     533
REMARK 9600                                                                   533
REMARK 9600                                   524                     534
REMARK 9600                                                                   534
REMARK 9600                                   525                     535
REMARK 9600                                                                   535
REMARK 9600                                   526                     536
REMARK 9600                                                                   536
REMARK 9600                                   527                     537
REMARK 9600                                                                   537
REMARK 9600                                   528                     538
REMARK 9600                                                                   538
REMARK 9600                                   529                     539
REMARK 9600                                                                   539
REMARK 9600                                   530                     540
REMARK 9600                                                                   540
REMARK 9600                                   531                     542
REMARK 9600                                                                   542
REMARK 9600                                   532                     543
REMARK 9600                                                                   543
REMARK 9600                                   533                     544
REMARK 9600                                                                   544
REMARK 9600                                   534                     545
REMARK 9600                                                                   545
REMARK 9600                                   535                     546
REMARK 9600                                                                   546
REMARK 9600                                   536                     547
REMARK 9600                                                                   547
REMARK 9600                                   537                     548
REMARK 9600                                                                   548
REMARK 9600                                   538                     549
REMARK 9600                                                                   549
REMARK 9600                                   539                     550
REMARK 9600                                                                   550
REMARK 9600                                   540                     551
REMARK 9600                                                                   551
REMARK 9600                                   541                     552
REMARK 9600                                                                   552
REMARK 9600                                   542                     553
REMARK 9600                                                                   553
REMARK 9600                                   543                     554
REMARK 9600                                                                   554
REMARK 9600                                   544                     555
REMARK 9600                                                                   555
REMARK 9600                                   545                     556
REMARK 9600                                                                   556
REMARK 9600                                   546                     557
REMARK 9600                                                                   557
REMARK 9600                                   547                     558
REMARK 9600                                                                   558
REMARK 9600                                   548                     559
REMARK 9600                                                                   559
REMARK 9600                                   549                     560
REMARK 9600                                                                   560
REMARK 9600                                   550                     561
REMARK 9600                                                                   561
REMARK 9600                                   551                     562
REMARK 9600                                                                   562
REMARK 9600                                   552                     563
REMARK 9600                                                                   563
REMARK 9600                                   553                     564
REMARK 9600                                                                   564
REMARK 9600                                   554                     565
REMARK 9600                                                                   565
REMARK 9600                                   555                     566
REMARK 9600                                                                   566
REMARK 9600                                   556                     567
REMARK 9600                                                                   567
REMARK 9600                                   557                     568
REMARK 9600                                                                   568
REMARK 9600                                   558                     569
REMARK 9600                                                                   569
REMARK 9600                                   559                     570
REMARK 9600                                                                   570
REMARK 9600                                   560                     571
REMARK 9600                                                                   571
REMARK 9600                                   561                     572
REMARK 9600                                                                   572
REMARK 9600                                   562                     573
REMARK 9600                                                                   573
REMARK 9600                                   563                     574
REMARK 9600                                                                   574
REMARK 9600                                   564                     575
REMARK 9600                                                                   575
REMARK 9600                                   565                     576
REMARK 9600                                                                   576
REMARK 9600                                   566                     577
REMARK 9600                                                                   577
REMARK 9600                                   567                     578
REMARK 9600                                                                   578
REMARK 9600                                   568                     579
REMARK 9600                                                                   579
REMARK 9600                                   569                     580
REMARK 9600                                                                   580
REMARK 9600                                   570                     581
REMARK 9600                                                                   581
REMARK 9600                                   571                     582
REMARK 9600                                                                   582
REMARK 9600                                   572                     583
REMARK 9600                                                                   583
REMARK 9600                                   573                     584
REMARK 9600                                                                   584
REMARK 9600                                   574                     585
REMARK 9600                                                                   585
REMARK 9600                                   575                     586
REMARK 9600                                                                   586
REMARK 9600                                   576                     587
REMARK 9600                                                                   587
REMARK 9600                                   577                     588
REMARK 9600                                                                   588
REMARK 9600                                   578                     589
REMARK 9600                                                                   589
REMARK 9600                                   579                     590
REMARK 9600                                                                   590
REMARK 9600                                   580                     591
REMARK 9600                                                                   591
REMARK 9600                                   581                     592
REMARK 9600                                                                   592
REMARK 9600                                   582                     593
REMARK 9600                                                                   593
REMARK 9600                                   583                     595
REMARK 9600                                                                   595
REMARK 9600                                   584                     596
REMARK 9600                                                                   596
REMARK 9600                                   585                     597
REMARK 9600                                                                   597
REMARK 9600                                   586                     598
REMARK 9600                                                                   598
REMARK 9600                                   587                     599
REMARK 9600                                                                   599
REMARK 9600                                   588                     600
REMARK 9600                                                                   600
REMARK 9600                                   589                     601
REMARK 9600                                                                   601
REMARK 9600                                   590                     602
REMARK 9600                                                                   602
REMARK 9600                                   591                     603
REMARK 9600                                                                   603
REMARK 9600                                   592                     604
REMARK 9600                                                                   604
REMARK 9600                                   593                     605
REMARK 9600                                                                   605
REMARK 9600                                   594                     606
REMARK 9600                                                                   606
REMARK 9600                                   595                     607
REMARK 9600                                                                   607
REMARK 9600                                   596                     608
REMARK 9600                                                                   608
REMARK 9600                                   597                     609
REMARK 9600                                                                   609
REMARK 9600                                   598                     610
REMARK 9600                                                                   610
REMARK 9600                                   599                     611
REMARK 9600                                                                   611
REMARK 9600                                   600                     612
REMARK 9600                                                                   612
REMARK 9600                                   601                     613
REMARK 9600                                                                   613
REMARK 9600                                   602                     614
REMARK 9600                                                                   614
REMARK 9600                                   603                     615
REMARK 9600                                                                   615
REMARK 9600                                   604                     616
REMARK 9600                                                                   616
REMARK 9600                                   605                     617
REMARK 9600                                                                   617
REMARK 9600                                   606                     618
REMARK 9600                                                                   618
REMARK 9600                                   607                     619
REMARK 9600                                                                   619
REMARK 9600                                   608                     620
REMARK 9600                                                                   620
REMARK 9600                                   609                     621
REMARK 9600                                                                   621
REMARK 9600                                   610                     622
REMARK 9600                                                                   622
REMARK 9600                                   611                     623
REMARK 9600                                                                   623
REMARK 9600                                   612                     624
REMARK 9600                                                                   624
REMARK 9600                                   613                     625
REMARK 9600                                                                   625
REMARK 9600                                   614                     626
REMARK 9600                                                                   626
REMARK 9600                                   615                     627
REMARK 9600                                                                   627
REMARK 9600                                   616                     628
REMARK 9600                                                                   628
REMARK 9600                                   617                     629
REMARK 9600                                                                   629
REMARK 9600                                   618                     630
REMARK 9600                                                                   630
REMARK 9600                                   619                     631
REMARK 9600                                                                   631
REMARK 9600                                   620                     632
REMARK 9600                                                                   632
REMARK 9600                                   621                     633
REMARK 9600                                                                   633
REMARK 9600                                   622                     634
REMARK 9600                                                                   634
REMARK 9600                                   623                     635
REMARK 9600                                                                   635
REMARK 9600                                   624                     636
REMARK 9600                                                                   636
REMARK 9600                                   625                     637
REMARK 9600                                                                   637
REMARK 9600                                   626                     638
REMARK 9600                                                                   638
REMARK 9600                                   627                     639
REMARK 9600                                                                   639
REMARK 9600                                   628                     640
REMARK 9600                                                                   640
REMARK 9600                                   629                     641
REMARK 9600                                                                   641
REMARK 9600                                   630                     642
REMARK 9600                                                                   642
REMARK 9600                                   631                     643
REMARK 9600                                                                   643
REMARK 9600                                   632                     644
REMARK 9600                                                                   644
REMARK 9600                                   633                     646
REMARK 9600                                                                   646
REMARK 9600                                   634                     647
REMARK 9600                                                                   647
REMARK 9600                                   635                     648
REMARK 9600                                                                   648
REMARK 9600                                   636                     649
REMARK 9600                                                                   649
REMARK 9600                                   637                     650
REMARK 9600                                                                   650
REMARK 9600                                   638                     651
REMARK 9600                                                                   651
REMARK 9600                                   639                     652
REMARK 9600                                                                   652
REMARK 9600                                   640                     653
REMARK 9600                                                                   653
REMARK 9600                                   641                     654
REMARK 9600                                                                   654
REMARK 9600                                   642                     655
REMARK 9600                                                                   655
REMARK 9600                                   643                     656
REMARK 9600                                                                   656
REMARK 9600                                   644                     657
REMARK 9600                                                                   657
REMARK 9600                                   645                     658
REMARK 9600                                                                   658
REMARK 9600                                   646                     659
REMARK 9600                                                                   659
REMARK 9600                                   647                     660
REMARK 9600                                                                   660
REMARK 9600                                   648                     661
REMARK 9600                                                                   661
REMARK 9600                                   649                     662
REMARK 9600                                                                   662
REMARK 9600                                   650                     663
REMARK 9600                                                                   663
REMARK 9600                                   651                     664
REMARK 9600                                                                   664
REMARK 9600                                   652                     665
REMARK 9600                                                                   665
REMARK 9600                                   653                     666
REMARK 9600                                                                   666
REMARK 9600                                   654                     667
REMARK 9600                                                                   667
REMARK 9600                                   655                     668
REMARK 9600                                                                   668
REMARK 9600                                   656                     669
REMARK 9600                                                                   669
REMARK 9600                                   657                     670
REMARK 9600                                                                   670
REMARK 9600                                   658                     671
REMARK 9600                                                                   671
REMARK 9600                                   659                     672
REMARK 9600                                                                   672
REMARK 9600                                   660                     673
REMARK 9600                                                                   673
REMARK 9600                                   661                     674
REMARK 9600                                                                   674
REMARK 9600                                   662                     675
REMARK 9600                                                                   675
REMARK 9600                                   663                     676
REMARK 9600                                                                   676
REMARK 9600                                   664                     677
REMARK 9600                                                                   677
REMARK 9600                                   1                       1
REMARK 9600                                                                   815
REMARK 9600                                   2                       2
REMARK 9600                                                                   816
REMARK 9600                                   3                       3
REMARK 9600                                                                   817
REMARK 9600                                   4                       4
REMARK 9600                                                                   818
REMARK 9600                                   5                       5
REMARK 9600                                                                   819
REMARK 9600                                   6                       6
REMARK 9600                                                                   820
REMARK 9600                                   7                       7
REMARK 9600                                                                   821
REMARK 9600                                   8                       8
REMARK 9600                                                                   822
REMARK 9600                                   9                       9
REMARK 9600                                                                   823
REMARK 9600                                   10                      10
REMARK 9600                                                                   824
REMARK 9600                                   11                      11
REMARK 9600                                                                   825
REMARK 9600                                   12                      12
REMARK 9600                                                                   826
REMARK 9600                                   13                      13
REMARK 9600                                                                   827
REMARK 9600                                   14                      14
REMARK 9600                                                                   828
REMARK 9600                                   15                      15
REMARK 9600                                                                   829
REMARK 9600                                   16                      16
REMARK 9600                                                                   830
REMARK 9600                                   17                      17
REMARK 9600                                                                   831
REMARK 9600                                   18                      18
REMARK 9600                                                                   832
REMARK 9600                                   19                      19
REMARK 9600                                                                   833
REMARK 9600                                   20                      20
REMARK 9600                                                                   834
REMARK 9600                                   21                      21
REMARK 9600                                                                   835
REMARK 9600                                   22                      22
REMARK 9600                                                                   836
REMARK 9600                                   23                      23
REMARK 9600                                                                   837
REMARK 9600                                   24                      24
REMARK 9600                                                                   838
REMARK 9600                                   25                      25
REMARK 9600                                                                   839
REMARK 9600                                   26                      26
REMARK 9600                                                                   840
REMARK 9600                                   27                      27
REMARK 9600                                                                   841
REMARK 9600                                   28                      28
REMARK 9600                                                                   842
REMARK 9600                                   29                      29
REMARK 9600                                                                   843
REMARK 9600                                   30                      30
REMARK 9600                                                                   844
REMARK 9600                                   31                      31
REMARK 9600                                                                   845
REMARK 9600                                   32                      32
REMARK 9600                                                                   846
REMARK 9600                                   33                      33
REMARK 9600                                                                   847
REMARK 9600                                   34                      34
REMARK 9600                                                                   848
REMARK 9600                                   35                      35
REMARK 9600                                                                   849
REMARK 9600                                   36                      36
REMARK 9600                                                                   850
REMARK 9600                                   37                      37
REMARK 9600                                                                   851
REMARK 9600                                   38                      38
REMARK 9600                                                                   852
REMARK 9600                                   39                      39
REMARK 9600                                                                   853
REMARK 9600                                   40                      40
REMARK 9600                                                                   854
REMARK 9600                                   41                      41
REMARK 9600                                                                   855
REMARK 9600                                   42                      42
REMARK 9600                                                                   856
REMARK 9600                                   43                      43
REMARK 9600                                                                   857
REMARK 9600                                   44                      44
REMARK 9600                                                                   858
REMARK 9600                                   45                      45
REMARK 9600                                                                   859
REMARK 9600                                   46                      46
REMARK 9600                                                                   860
REMARK 9600                                   47                      47
REMARK 9600                                                                   861
REMARK 9600                                   48                      48
REMARK 9600                                                                   862
REMARK 9600                                   49                      49
REMARK 9600                                                                   863
REMARK 9600                                   50                      50
REMARK 9600                                                                   864
REMARK 9600                                   51                      51
REMARK 9600                                                                   865
REMARK 9600                                   52                      52
REMARK 9600                                                                   866
REMARK 9600                                   53                      53
REMARK 9600                                                                   867
REMARK 9600                                   54                      54
REMARK 9600                                                                   868
REMARK 9600                                   55                      55
REMARK 9600                                                                   869
REMARK 9600                                   56                      56
REMARK 9600                                                                   870
REMARK 9600                                   57                      57
REMARK 9600                                                                   871
REMARK 9600                                   58                      58
REMARK 9600                                                                   872
REMARK 9600                                   59                      59
REMARK 9600                                                                   873
REMARK 9600                                   60                      60
REMARK 9600                                                                   874
REMARK 9600                                   61                      61
REMARK 9600                                                                   875
REMARK 9600                                   62                      62
REMARK 9600                                                                   876
REMARK 9600                                   63                      63
REMARK 9600                                                                   877
REMARK 9600                                   64                      64
REMARK 9600                                                                   878
REMARK 9600                                   65                      65
REMARK 9600                                                                   879
REMARK 9600                                   66                      66
REMARK 9600                                                                   880
REMARK 9600                                   67                      67
REMARK 9600                                                                   881
REMARK 9600                                   68                      68
REMARK 9600                                                                   882
REMARK 9600                                   69                      69
REMARK 9600                                                                   883
REMARK 9600                                   70                      70
REMARK 9600                                                                   884
REMARK 9600                                   71                      71
REMARK 9600                                                                   885
REMARK 9600                                   72                      72
REMARK 9600                                                                   886
REMARK 9600                                   73                      73
REMARK 9600                                                                   887
REMARK 9600                                   74                      74
REMARK 9600                                                                   888
REMARK 9600                                   75                      75
REMARK 9600                                                                   889
REMARK 9600                                   76                      76
REMARK 9600                                                                   890
REMARK 9600                                   77                      77
REMARK 9600                                                                   891
REMARK 9600                                   78                      78
REMARK 9600                                                                   892
REMARK 9600                                   79                      79
REMARK 9600                                                                   893
REMARK 9600                                   80                      80
REMARK 9600                                                                   894
REMARK 9600                                   81                      81
REMARK 9600                                                                   895
REMARK 9600                                   82                      83
REMARK 9600                                                                   897
REMARK 9600                                   83                      84
REMARK 9600                                                                   898
REMARK 9600                                   84                      85
REMARK 9600                                                                   899
REMARK 9600                                   85                      86
REMARK 9600                                                                   900
REMARK 9600                                   86                      87
REMARK 9600                                                                   901
REMARK 9600                                   87                      88
REMARK 9600                                                                   902
REMARK 9600                                   88                      89
REMARK 9600                                                                   903
REMARK 9600                                   89                      90
REMARK 9600                                                                   904
REMARK 9600                                   90                      91
REMARK 9600                                                                   905
REMARK 9600                                   91                      92
REMARK 9600                                                                   906
REMARK 9600                                   92                      94
REMARK 9600                                                                   908
REMARK 9600                                   93                      95
REMARK 9600                                                                   909
REMARK 9600                                   94                      96
REMARK 9600                                                                   910
REMARK 9600                                   95                      97
REMARK 9600                                                                   911
REMARK 9600                                   96                      98
REMARK 9600                                                                   912
REMARK 9600                                   97                      99
REMARK 9600                                                                   913
REMARK 9600                                   98                      100
REMARK 9600                                                                   914
REMARK 9600                                   99                      101
REMARK 9600                                                                   915
REMARK 9600                                   100                     102
REMARK 9600                                                                   916
REMARK 9600                                   101                     103
REMARK 9600                                                                   917
REMARK 9600                                   102                     104
REMARK 9600                                                                   918
REMARK 9600                                   103                     105
REMARK 9600                                                                   919
REMARK 9600                                   104                     106
REMARK 9600                                                                   920
REMARK 9600                                   105                     107
REMARK 9600                                                                   921
REMARK 9600                                   106                     108
REMARK 9600                                                                   922
REMARK 9600                                   107                     109
REMARK 9600                                                                   923
REMARK 9600                                   108                     110
REMARK 9600                                                                   924
REMARK 9600                                   109                     111
REMARK 9600                                                                   925
REMARK 9600                                   110                     112
REMARK 9600                                                                   926
REMARK 9600                                   111                     113
REMARK 9600                                                                   927
REMARK 9600                                   112                     114
REMARK 9600                                                                   928
REMARK 9600                                   113                     115
REMARK 9600                                                                   929
REMARK 9600                                   114                     116
REMARK 9600                                                                   930
REMARK 9600                                   115                     117
REMARK 9600                                                                   931
REMARK 9600                                   116                     118
REMARK 9600                                                                   932
REMARK 9600                                   117                     119
REMARK 9600                                                                   933
REMARK 9600                                   118                     120
REMARK 9600                                                                   934
REMARK 9600                                   119                     121
REMARK 9600                                                                   935
REMARK 9600                                   120                     122
REMARK 9600                                                                   936
REMARK 9600                                   121                     124
REMARK 9600                                                                   938
REMARK 9600                                   122                     125
REMARK 9600                                                                   939
REMARK 9600                                   123                     126
REMARK 9600                                                                   940
REMARK 9600                                   124                     127
REMARK 9600                                                                   941
REMARK 9600                                   125                     128
REMARK 9600                                                                   942
REMARK 9600                                   126                     129
REMARK 9600                                                                   943
REMARK 9600                                   127                     130
REMARK 9600                                                                   944
REMARK 9600                                   128                     131
REMARK 9600                                                                   945
REMARK 9600                                   129                     132
REMARK 9600                                                                   946
REMARK 9600                                   130                     133
REMARK 9600                                                                   947
REMARK 9600                                   131                     134
REMARK 9600                                                                   948
REMARK 9600                                   132                     135
REMARK 9600                                                                   949
REMARK 9600                                   133                     136
REMARK 9600                                                                   950
REMARK 9600                                   134                     137
REMARK 9600                                                                   951
REMARK 9600                                   135                     138
REMARK 9600                                                                   952
REMARK 9600                                   136                     139
REMARK 9600                                                                   953
REMARK 9600                                   137                     140
REMARK 9600                                                                   954
REMARK 9600                                   138                     141
REMARK 9600                                                                   955
REMARK 9600                                   139                     142
REMARK 9600                                                                   956
REMARK 9600                                   140                     143
REMARK 9600                                                                   957
REMARK 9600                                   141                     144
REMARK 9600                                                                   958
REMARK 9600                                   142                     145
REMARK 9600                                                                   959
REMARK 9600                                   143                     146
REMARK 9600                                                                   960
REMARK 9600                                   144                     147
REMARK 9600                                                                   961
REMARK 9600                                   145                     148
REMARK 9600                                                                   962
REMARK 9600                                   146                     149
REMARK 9600                                                                   963
REMARK 9600                                   147                     150
REMARK 9600                                                                   964
REMARK 9600                                   148                     151
REMARK 9600                                                                   965
REMARK 9600                                   149                     152
REMARK 9600                                                                   966
REMARK 9600                                   150                     153
REMARK 9600                                                                   967
REMARK 9600                                   151                     154
REMARK 9600                                                                   968
REMARK 9600                                   152                     155
REMARK 9600                                                                   969
REMARK 9600                                   153                     156
REMARK 9600                                                                   970
REMARK 9600                                   154                     157
REMARK 9600                                                                   971
REMARK 9600                                   155                     158
REMARK 9600                                                                   972
REMARK 9600                                   156                     159
REMARK 9600                                                                   973
REMARK 9600                                   157                     160
REMARK 9600                                                                   974
REMARK 9600                                   158                     161
REMARK 9600                                                                   975
REMARK 9600                                   159                     162
REMARK 9600                                                                   976
REMARK 9600                                   160                     163
REMARK 9600                                                                   977
REMARK 9600                                   161                     164
REMARK 9600                                                                   978
REMARK 9600                                   162                     165
REMARK 9600                                                                   979
REMARK 9600                                   163                     166
REMARK 9600                                                                   980
REMARK 9600                                   164                     167
REMARK 9600                                                                   981
REMARK 9600                                   165                     168
REMARK 9600                                                                   982
REMARK 9600                                   166                     169
REMARK 9600                                                                   983
REMARK 9600                                   167                     170
REMARK 9600                                                                   984
REMARK 9600                                   168                     171
REMARK 9600                                                                   985
REMARK 9600                                   169                     172
REMARK 9600                                                                   986
REMARK 9600                                   170                     173
REMARK 9600                                                                   987
REMARK 9600                                   171                     174
REMARK 9600                                                                   988
REMARK 9600                                   172                     175
REMARK 9600                                                                   989
REMARK 9600                                   173                     176
REMARK 9600                                                                   990
REMARK 9600                                   174                     177
REMARK 9600                                                                   991
REMARK 9600                                   175                     178
REMARK 9600                                                                   992
REMARK 9600                                   176                     179
REMARK 9600                                                                   993
REMARK 9600                                   177                     180
REMARK 9600                                                                   994
REMARK 9600                                   178                     181
REMARK 9600                                                                   995
REMARK 9600                                   179                     182
REMARK 9600                                                                   996
REMARK 9600                                   180                     183
REMARK 9600                                                                   997
REMARK 9600                                   181                     184
REMARK 9600                                                                   998
REMARK 9600                                   182                     185
REMARK 9600                                                                   999
REMARK 9600                                   183                     186
REMARK 9600                                                                   1000
REMARK 9600                                   184                     187
REMARK 9600                                                                   1001
REMARK 9600                                   185                     188
REMARK 9600                                                                   1002
REMARK 9600                                   186                     189
REMARK 9600                                                                   1003
REMARK 9600                                   187                     190
REMARK 9600                                                                   1004
REMARK 9600                                   188                     191
REMARK 9600                                                                   1005
REMARK 9600                                   189                     192
REMARK 9600                                                                   1006
REMARK 9600                                   190                     193
REMARK 9600                                                                   1007
REMARK 9600                                   191                     194
REMARK 9600                                                                   1008
REMARK 9600                                   192                     195
REMARK 9600                                                                   1009
REMARK 9600                                   193                     196
REMARK 9600                                                                   1010
REMARK 9600                                   194                     197
REMARK 9600                                                                   1011
REMARK 9600                                   195                     198
REMARK 9600                                                                   1012
REMARK 9600                                   196                     199
REMARK 9600                                                                   1013
REMARK 9600                                   197                     200
REMARK 9600                                                                   1014
REMARK 9600                                   198                     201
REMARK 9600                                                                   1015
REMARK 9600                                   199                     203
REMARK 9600                                                                   1017
REMARK 9600                                   200                     204
REMARK 9600                                                                   1018
REMARK 9600                                   201                     205
REMARK 9600                                                                   1019
REMARK 9600                                   202                     206
REMARK 9600                                                                   1020
REMARK 9600                                   203                     207
REMARK 9600                                                                   1021
REMARK 9600                                   204                     208
REMARK 9600                                                                   1022
REMARK 9600                                   205                     209
REMARK 9600                                                                   1023
REMARK 9600                                   206                     210
REMARK 9600                                                                   1024
REMARK 9600                                   207                     211
REMARK 9600                                                                   1025
REMARK 9600                                   208                     212
REMARK 9600                                                                   1026
REMARK 9600                                   209                     213
REMARK 9600                                                                   1027
REMARK 9600                                   210                     214
REMARK 9600                                                                   1028
REMARK 9600                                   211                     215
REMARK 9600                                                                   1029
REMARK 9600                                   212                     216
REMARK 9600                                                                   1030
REMARK 9600                                   213                     217
REMARK 9600                                                                   1031
REMARK 9600                                   214                     218
REMARK 9600                                                                   1032
REMARK 9600                                   215                     219
REMARK 9600                                                                   1033
REMARK 9600                                   216                     220
REMARK 9600                                                                   1034
REMARK 9600                                   217                     221
REMARK 9600                                                                   1035
REMARK 9600                                   218                     222
REMARK 9600                                                                   1036
REMARK 9600                                   219                     223
REMARK 9600                                                                   1037
REMARK 9600                                   220                     224
REMARK 9600                                                                   1038
REMARK 9600                                   221                     225
REMARK 9600                                                                   1039
REMARK 9600                                   222                     226
REMARK 9600                                                                   1040
REMARK 9600                                   223                     227
REMARK 9600                                                                   1041
REMARK 9600                                   224                     228
REMARK 9600                                                                   1042
REMARK 9600                                   225                     229
REMARK 9600                                                                   1043
REMARK 9600                                   226                     230
REMARK 9600                                                                   1044
REMARK 9600                                   227                     231
REMARK 9600                                                                   1045
REMARK 9600                                   228                     233
REMARK 9600                                                                   1047
REMARK 9600                                   229                     234
REMARK 9600                                                                   1048
REMARK 9600                                   230                     235
REMARK 9600                                                                   1049
REMARK 9600                                   231                     236
REMARK 9600                                                                   1050
REMARK 9600                                   232                     237
REMARK 9600                                                                   1051
REMARK 9600                                   233                     238
REMARK 9600                                                                   1052
REMARK 9600                                   234                     239
REMARK 9600                                                                   1053
REMARK 9600                                   235                     240
REMARK 9600                                                                   1054
REMARK 9600                                   236                     241
REMARK 9600                                                                   1055
REMARK 9600                                   237                     242
REMARK 9600                                                                   1056
REMARK 9600                                   238                     243
REMARK 9600                                                                   1057
REMARK 9600                                   239                     244
REMARK 9600                                                                   1058
REMARK 9600                                   240                     245
REMARK 9600                                                                   1059
REMARK 9600                                   241                     246
REMARK 9600                                                                   1060
REMARK 9600                                   242                     247
REMARK 9600                                                                   1061
REMARK 9600                                   243                     249
REMARK 9600                                                                   1063
REMARK 9600                                   244                     250
REMARK 9600                                                                   1064
REMARK 9600                                   245                     251
REMARK 9600                                                                   1065
REMARK 9600                                   246                     252
REMARK 9600                                                                   1066
REMARK 9600                                   247                     253
REMARK 9600                                                                   1067
REMARK 9600                                   248                     254
REMARK 9600                                                                   1068
REMARK 9600                                   249                     255
REMARK 9600                                                                   1069
REMARK 9600                                   250                     256
REMARK 9600                                                                   1070
REMARK 9600                                   251                     257
REMARK 9600                                                                   1071
REMARK 9600                                   252                     258
REMARK 9600                                                                   1072
REMARK 9600                                   253                     259
REMARK 9600                                                                   1073
REMARK 9600                                   254                     260
REMARK 9600                                                                   1074
REMARK 9600                                   255                     261
REMARK 9600                                                                   1075
REMARK 9600                                   256                     262
REMARK 9600                                                                   1076
REMARK 9600                                   257                     263
REMARK 9600                                                                   1077
REMARK 9600                                   258                     264
REMARK 9600                                                                   1078
REMARK 9600                                   259                     265
REMARK 9600                                                                   1079
REMARK 9600                                   260                     266
REMARK 9600                                                                   1080
REMARK 9600                                   261                     267
REMARK 9600                                                                   1081
REMARK 9600                                   262                     268
REMARK 9600                                                                   1082
REMARK 9600                                   263                     269
REMARK 9600                                                                   1083
REMARK 9600                                   264                     270
REMARK 9600                                                                   1084
REMARK 9600                                   265                     271
REMARK 9600                                                                   1085
REMARK 9600                                   266                     272
REMARK 9600                                                                   1086
REMARK 9600                                   267                     273
REMARK 9600                                                                   1087
REMARK 9600                                   268                     274
REMARK 9600                                                                   1088
REMARK 9600                                   269                     275
REMARK 9600                                                                   1089
REMARK 9600                                   270                     276
REMARK 9600                                                                   1090
REMARK 9600                                   271                     277
REMARK 9600                                                                   1091
REMARK 9600                                   272                     278
REMARK 9600                                                                   1092
REMARK 9600                                   273                     279
REMARK 9600                                                                   1093
REMARK 9600                                   274                     280
REMARK 9600                                                                   1094
REMARK 9600                                   275                     281
REMARK 9600                                                                   1095
REMARK 9600                                   276                     282
REMARK 9600                                                                   1096
REMARK 9600                                   277                     283
REMARK 9600                                                                   1097
REMARK 9600                                   278                     284
REMARK 9600                                                                   1098
REMARK 9600                                   279                     285
REMARK 9600                                                                   1099
REMARK 9600                                   280                     286
REMARK 9600                                                                   1100
REMARK 9600                                   281                     287
REMARK 9600                                                                   1101
REMARK 9600                                   282                     288
REMARK 9600                                                                   1102
REMARK 9600                                   283                     289
REMARK 9600                                                                   1103
REMARK 9600                                   284                     290
REMARK 9600                                                                   1104
REMARK 9600                                   285                     291
REMARK 9600                                                                   1105
REMARK 9600                                   286                     292
REMARK 9600                                                                   1106
REMARK 9600                                   287                     293
REMARK 9600                                                                   1107
REMARK 9600                                   288                     294
REMARK 9600                                                                   1108
REMARK 9600                                   289                     295
REMARK 9600                                                                   1109
REMARK 9600                                   290                     296
REMARK 9600                                                                   1110
REMARK 9600                                   291                     297
REMARK 9600                                                                   1111
REMARK 9600                                   292                     298
REMARK 9600                                                                   1112
REMARK 9600                                   293                     299
REMARK 9600                                                                   1113
REMARK 9600                                   294                     300
REMARK 9600                                                                   1114
REMARK 9600                                   295                     301
REMARK 9600                                                                   1115
REMARK 9600                                   296                     302
REMARK 9600                                                                   1116
REMARK 9600                                   297                     303
REMARK 9600                                                                   1117
REMARK 9600                                   298                     304
REMARK 9600                                                                   1118
REMARK 9600                                   299                     305
REMARK 9600                                                                   1119
REMARK 9600                                   300                     306
REMARK 9600                                                                   1120
REMARK 9600                                   301                     308
REMARK 9600                                                                   1122
REMARK 9600                                   302                     309
REMARK 9600                                                                   1123
REMARK 9600                                   303                     310
REMARK 9600                                                                   1124
REMARK 9600                                   304                     311
REMARK 9600                                                                   1125
REMARK 9600                                   305                     312
REMARK 9600                                                                   1126
REMARK 9600                                   306                     313
REMARK 9600                                                                   1127
REMARK 9600                                   307                     314
REMARK 9600                                                                   1128
REMARK 9600                                   308                     315
REMARK 9600                                                                   1129
REMARK 9600                                   309                     316
REMARK 9600                                                                   1130
REMARK 9600                                   310                     317
REMARK 9600                                                                   1131
REMARK 9600                                   311                     318
REMARK 9600                                                                   1132
REMARK 9600                                   312                     319
REMARK 9600                                                                   1133
REMARK 9600                                   313                     320
REMARK 9600                                                                   1134
REMARK 9600                                   314                     321
REMARK 9600                                                                   1135
REMARK 9600                                   315                     322
REMARK 9600                                                                   1136
REMARK 9600                                   316                     323
REMARK 9600                                                                   1137
REMARK 9600                                   317                     324
REMARK 9600                                                                   1138
REMARK 9600                                   318                     325
REMARK 9600                                                                   1139
REMARK 9600                                   319                     326
REMARK 9600                                                                   1140
REMARK 9600                                   320                     327
REMARK 9600                                                                   1141
REMARK 9600                                   321                     328
REMARK 9600                                                                   1142
REMARK 9600                                   322                     329
REMARK 9600                                                                   1143
REMARK 9600                                   323                     330
REMARK 9600                                                                   1144
REMARK 9600                                   324                     331
REMARK 9600                                                                   1145
REMARK 9600                                   325                     332
REMARK 9600                                                                   1146
REMARK 9600                                   326                     333
REMARK 9600                                                                   1147
REMARK 9600                                   327                     334
REMARK 9600                                                                   1148
REMARK 9600                                   328                     335
REMARK 9600                                                                   1149
REMARK 9600                                   329                     336
REMARK 9600                                                                   1150
REMARK 9600                                   330                     337
REMARK 9600                                                                   1151
REMARK 9600                                   331                     338
REMARK 9600                                                                   1152
REMARK 9600                                   332                     339
REMARK 9600                                                                   1153
REMARK 9600                                   333                     340
REMARK 9600                                                                   1154
REMARK 9600                                   334                     341
REMARK 9600                                                                   1155
REMARK 9600                                   335                     342
REMARK 9600                                                                   1156
REMARK 9600                                   336                     343
REMARK 9600                                                                   1157
REMARK 9600                                   337                     344
REMARK 9600                                                                   1158
REMARK 9600                                   338                     345
REMARK 9600                                                                   1159
REMARK 9600                                   339                     346
REMARK 9600                                                                   1160
REMARK 9600                                   340                     347
REMARK 9600                                                                   1161
REMARK 9600                                   341                     348
REMARK 9600                                                                   1162
REMARK 9600                                   342                     349
REMARK 9600                                                                   1163
REMARK 9600                                   343                     350
REMARK 9600                                                                   1164
REMARK 9600                                   344                     351
REMARK 9600                                                                   1165
REMARK 9600                                   345                     352
REMARK 9600                                                                   1166
REMARK 9600                                   346                     353
REMARK 9600                                                                   1167
REMARK 9600                                   347                     354
REMARK 9600                                                                   1168
REMARK 9600                                   348                     355
REMARK 9600                                                                   1169
REMARK 9600                                   349                     356
REMARK 9600                                                                   1170
REMARK 9600                                   350                     357
REMARK 9600                                                                   1171
REMARK 9600                                   351                     358
REMARK 9600                                                                   1172
REMARK 9600                                   352                     359
REMARK 9600                                                                   1173
REMARK 9600                                   353                     360
REMARK 9600                                                                   1174
REMARK 9600                                   354                     361
REMARK 9600                                                                   1175
REMARK 9600                                   355                     362
REMARK 9600                                                                   1176
REMARK 9600                                   356                     363
REMARK 9600                                                                   1177
REMARK 9600                                   357                     364
REMARK 9600                                                                   1178
REMARK 9600                                   358                     365
REMARK 9600                                                                   1179
REMARK 9600                                   359                     366
REMARK 9600                                                                   1180
REMARK 9600                                   360                     367
REMARK 9600                                                                   1181
REMARK 9600                                   361                     368
REMARK 9600                                                                   1182
REMARK 9600                                   362                     369
REMARK 9600                                                                   1183
REMARK 9600                                   363                     370
REMARK 9600                                                                   1184
REMARK 9600                                   364                     371
REMARK 9600                                                                   1185
REMARK 9600                                   365                     372
REMARK 9600                                                                   1186
REMARK 9600                                   366                     373
REMARK 9600                                                                   1187
REMARK 9600                                   367                     374
REMARK 9600                                                                   1188
REMARK 9600                                   368                     375
REMARK 9600                                                                   1189
REMARK 9600                                   369                     376
REMARK 9600                                                                   1190
REMARK 9600                                   370                     377
REMARK 9600                                                                   1191
REMARK 9600                                   371                     378
REMARK 9600                                                                   1192
REMARK 9600                                   372                     379
REMARK 9600                                                                   1193
REMARK 9600                                   373                     380
REMARK 9600                                                                   1194
REMARK 9600                                   374                     381
REMARK 9600                                                                   1195
REMARK 9600                                   375                     382
REMARK 9600                                                                   1196
REMARK 9600                                   376                     383
REMARK 9600                                                                   1197
REMARK 9600                                   377                     384
REMARK 9600                                                                   1198
REMARK 9600                                   378                     386
REMARK 9600                                                                   1200
REMARK 9600                                   379                     387
REMARK 9600                                                                   1201
REMARK 9600                                   380                     388
REMARK 9600                                                                   1202
REMARK 9600                                   381                     389
REMARK 9600                                                                   1203
REMARK 9600                                   382                     390
REMARK 9600                                                                   1204
REMARK 9600                                   383                     391
REMARK 9600                                                                   1205
REMARK 9600                                   384                     392
REMARK 9600                                                                   1206
REMARK 9600                                   385                     393
REMARK 9600                                                                   1207
REMARK 9600                                   386                     394
REMARK 9600                                                                   1208
REMARK 9600                                   387                     395
REMARK 9600                                                                   1209
REMARK 9600                                   388                     396
REMARK 9600                                                                   1210
REMARK 9600                                   389                     397
REMARK 9600                                                                   1211
REMARK 9600                                   390                     398
REMARK 9600                                                                   1212
REMARK 9600                                   391                     399
REMARK 9600                                                                   1213
REMARK 9600                                   392                     400
REMARK 9600                                                                   1214
REMARK 9600                                   393                     401
REMARK 9600                                                                   1215
REMARK 9600                                   394                     402
REMARK 9600                                                                   1216
REMARK 9600                                   395                     403
REMARK 9600                                                                   1217
REMARK 9600                                   396                     404
REMARK 9600                                                                   1218
REMARK 9600                                   397                     405
REMARK 9600                                                                   1219
REMARK 9600                                   398                     406
REMARK 9600                                                                   1220
REMARK 9600                                   399                     407
REMARK 9600                                                                   1221
REMARK 9600                                   400                     408
REMARK 9600                                                                   1222
REMARK 9600                                   401                     409
REMARK 9600                                                                   1223
REMARK 9600                                   402                     410
REMARK 9600                                                                   1224
REMARK 9600                                   403                     411
REMARK 9600                                                                   1225
REMARK 9600                                   404                     412
REMARK 9600                                                                   1226
REMARK 9600                                   405                     413
REMARK 9600                                                                   1227
REMARK 9600                                   406                     414
REMARK 9600                                                                   1228
REMARK 9600                                   407                     415
REMARK 9600                                                                   1229
REMARK 9600                                   408                     416
REMARK 9600                                                                   1230
REMARK 9600                                   409                     417
REMARK 9600                                                                   1231
REMARK 9600                                   410                     418
REMARK 9600                                                                   1232
REMARK 9600                                   411                     419
REMARK 9600                                                                   1233
REMARK 9600                                   412                     420
REMARK 9600                                                                   1234
REMARK 9600                                   413                     421
REMARK 9600                                                                   1235
REMARK 9600                                   414                     422
REMARK 9600                                                                   1236
REMARK 9600                                   415                     423
REMARK 9600                                                                   1237
REMARK 9600                                   416                     424
REMARK 9600                                                                   1238
REMARK 9600                                   417                     425
REMARK 9600                                                                   1239
REMARK 9600                                   418                     426
REMARK 9600                                                                   1240
REMARK 9600                                   419                     427
REMARK 9600                                                                   1241
REMARK 9600                                   420                     428
REMARK 9600                                                                   1242
REMARK 9600                                   421                     429
REMARK 9600                                                                   1243
REMARK 9600                                   422                     430
REMARK 9600                                                                   1244
REMARK 9600                                   423                     431
REMARK 9600                                                                   1245
REMARK 9600                                   424                     432
REMARK 9600                                                                   1246
REMARK 9600                                   425                     433
REMARK 9600                                                                   1247
REMARK 9600                                   426                     434
REMARK 9600                                                                   1248
REMARK 9600                                   427                     435
REMARK 9600                                                                   1249
REMARK 9600                                   428                     436
REMARK 9600                                                                   1250
REMARK 9600                                   429                     437
REMARK 9600                                                                   1251
REMARK 9600                                   430                     438
REMARK 9600                                                                   1252
REMARK 9600                                   431                     439
REMARK 9600                                                                   1253
REMARK 9600                                   432                     440
REMARK 9600                                                                   1254
REMARK 9600                                   433                     441
REMARK 9600                                                                   1255
REMARK 9600                                   434                     442
REMARK 9600                                                                   1256
REMARK 9600                                   435                     443
REMARK 9600                                                                   1257
REMARK 9600                                   436                     444
REMARK 9600                                                                   1258
REMARK 9600                                   437                     445
REMARK 9600                                                                   1259
REMARK 9600                                   438                     446
REMARK 9600                                                                   1260
REMARK 9600                                   439                     447
REMARK 9600                                                                   1261
REMARK 9600                                   440                     448
REMARK 9600                                                                   1262
REMARK 9600                                   441                     449
REMARK 9600                                                                   1263
REMARK 9600                                   442                     450
REMARK 9600                                                                   1264
REMARK 9600                                   443                     451
REMARK 9600                                                                   1265
REMARK 9600                                   444                     452
REMARK 9600                                                                   1266
REMARK 9600                                   445                     453
REMARK 9600                                                                   1267
REMARK 9600                                   446                     455
REMARK 9600                                                                   1269
REMARK 9600                                   447                     456
REMARK 9600                                                                   1270
REMARK 9600                                   448                     457
REMARK 9600                                                                   1271
REMARK 9600                                   449                     458
REMARK 9600                                                                   1272
REMARK 9600                                   450                     459
REMARK 9600                                                                   1273
REMARK 9600                                   451                     460
REMARK 9600                                                                   1274
REMARK 9600                                   452                     461
REMARK 9600                                                                   1275
REMARK 9600                                   453                     462
REMARK 9600                                                                   1276
REMARK 9600                                   454                     463
REMARK 9600                                                                   1277
REMARK 9600                                   455                     464
REMARK 9600                                                                   1278
REMARK 9600                                   456                     465
REMARK 9600                                                                   1279
REMARK 9600                                   457                     466
REMARK 9600                                                                   1280
REMARK 9600                                   458                     467
REMARK 9600                                                                   1281
REMARK 9600                                   459                     468
REMARK 9600                                                                   1282
REMARK 9600                                   460                     469
REMARK 9600                                                                   1283
REMARK 9600                                   461                     470
REMARK 9600                                                                   1284
REMARK 9600                                   462                     471
REMARK 9600                                                                   1285
REMARK 9600                                   463                     472
REMARK 9600                                                                   1286
REMARK 9600                                   464                     473
REMARK 9600                                                                   1287
REMARK 9600                                   465                     474
REMARK 9600                                                                   1288
REMARK 9600                                   466                     475
REMARK 9600                                                                   1289
REMARK 9600                                   467                     476
REMARK 9600                                                                   1290
REMARK 9600                                   468                     478
REMARK 9600                                                                   1292
REMARK 9600                                   469                     479
REMARK 9600                                                                   1293
REMARK 9600                                   470                     480
REMARK 9600                                                                   1294
REMARK 9600                                   471                     481
REMARK 9600                                                                   1295
REMARK 9600                                   472                     482
REMARK 9600                                                                   1296
REMARK 9600                                   473                     483
REMARK 9600                                                                   1297
REMARK 9600                                   474                     484
REMARK 9600                                                                   1298
REMARK 9600                                   475                     485
REMARK 9600                                                                   1299
REMARK 9600                                   476                     486
REMARK 9600                                                                   1300
REMARK 9600                                   477                     487
REMARK 9600                                                                   1301
REMARK 9600                                   478                     488
REMARK 9600                                                                   1302
REMARK 9600                                   479                     489
REMARK 9600                                                                   1303
REMARK 9600                                   480                     490
REMARK 9600                                                                   1304
REMARK 9600                                   481                     491
REMARK 9600                                                                   1305
REMARK 9600                                   482                     492
REMARK 9600                                                                   1306
REMARK 9600                                   483                     493
REMARK 9600                                                                   1307
REMARK 9600                                   484                     494
REMARK 9600                                                                   1308
REMARK 9600                                   485                     495
REMARK 9600                                                                   1309
REMARK 9600                                   486                     496
REMARK 9600                                                                   1310
REMARK 9600                                   487                     497
REMARK 9600                                                                   1311
REMARK 9600                                   488                     498
REMARK 9600                                                                   1312
REMARK 9600                                   489                     499
REMARK 9600                                                                   1313
REMARK 9600                                   490                     500
REMARK 9600                                                                   1314
REMARK 9600                                   491                     501
REMARK 9600                                                                   1315
REMARK 9600                                   492                     502
REMARK 9600                                                                   1316
REMARK 9600                                   493                     503
REMARK 9600                                                                   1317
REMARK 9600                                   494                     504
REMARK 9600                                                                   1318
REMARK 9600                                   495                     505
REMARK 9600                                                                   1319
REMARK 9600                                   496                     506
REMARK 9600                                                                   1320
REMARK 9600                                   497                     507
REMARK 9600                                                                   1321
REMARK 9600                                   498                     508
REMARK 9600                                                                   1322
REMARK 9600                                   499                     509
REMARK 9600                                                                   1323
REMARK 9600                                   500                     510
REMARK 9600                                                                   1324
REMARK 9600                                   501                     511
REMARK 9600                                                                   1325
REMARK 9600                                   502                     512
REMARK 9600                                                                   1326
REMARK 9600                                   503                     513
REMARK 9600                                                                   1327
REMARK 9600                                   504                     514
REMARK 9600                                                                   1328
REMARK 9600                                   505                     515
REMARK 9600                                                                   1329
REMARK 9600                                   506                     516
REMARK 9600                                                                   1330
REMARK 9600                                   507                     517
REMARK 9600                                                                   1331
REMARK 9600                                   508                     518
REMARK 9600                                                                   1332
REMARK 9600                                   509                     519
REMARK 9600                                                                   1333
REMARK 9600                                   510                     520
REMARK 9600                                                                   1334
REMARK 9600                                   511                     521
REMARK 9600                                                                   1335
REMARK 9600                                   512                     522
REMARK 9600                                                                   1336
REMARK 9600                                   513                     523
REMARK 9600                                                                   1337
REMARK 9600                                   514                     524
REMARK 9600                                                                   1338
REMARK 9600                                   515                     525
REMARK 9600                                                                   1339
REMARK 9600                                   516                     526
REMARK 9600                                                                   1340
REMARK 9600                                   517                     527
REMARK 9600                                                                   1341
REMARK 9600                                   518                     528
REMARK 9600                                                                   1342
REMARK 9600                                   519                     529
REMARK 9600                                                                   1343
REMARK 9600                                   520                     530
REMARK 9600                                                                   1344
REMARK 9600                                   521                     531
REMARK 9600                                                                   1345
REMARK 9600                                   522                     532
REMARK 9600                                                                   1346
REMARK 9600                                   523                     533
REMARK 9600                                                                   1347
REMARK 9600                                   524                     534
REMARK 9600                                                                   1348
REMARK 9600                                   525                     535
REMARK 9600                                                                   1349
REMARK 9600                                   526                     536
REMARK 9600                                                                   1350
REMARK 9600                                   527                     537
REMARK 9600                                                                   1351
REMARK 9600                                   528                     538
REMARK 9600                                                                   1352
REMARK 9600                                   529                     539
REMARK 9600                                                                   1353
REMARK 9600                                   530                     540
REMARK 9600                                                                   1354
REMARK 9600                                   531                     542
REMARK 9600                                                                   1356
REMARK 9600                                   532                     543
REMARK 9600                                                                   1357
REMARK 9600                                   533                     544
REMARK 9600                                                                   1358
REMARK 9600                                   534                     545
REMARK 9600                                                                   1359
REMARK 9600                                   535                     546
REMARK 9600                                                                   1360
REMARK 9600                                   536                     547
REMARK 9600                                                                   1361
REMARK 9600                                   537                     548
REMARK 9600                                                                   1362
REMARK 9600                                   538                     549
REMARK 9600                                                                   1363
REMARK 9600                                   539                     550
REMARK 9600                                                                   1364
REMARK 9600                                   540                     551
REMARK 9600                                                                   1365
REMARK 9600                                   541                     552
REMARK 9600                                                                   1366
REMARK 9600                                   542                     553
REMARK 9600                                                                   1367
REMARK 9600                                   543                     554
REMARK 9600                                                                   1368
REMARK 9600                                   544                     555
REMARK 9600                                                                   1369
REMARK 9600                                   545                     556
REMARK 9600                                                                   1370
REMARK 9600                                   546                     557
REMARK 9600                                                                   1371
REMARK 9600                                   547                     558
REMARK 9600                                                                   1372
REMARK 9600                                   548                     559
REMARK 9600                                                                   1373
REMARK 9600                                   549                     560
REMARK 9600                                                                   1374
REMARK 9600                                   550                     561
REMARK 9600                                                                   1375
REMARK 9600                                   551                     562
REMARK 9600                                                                   1376
REMARK 9600                                   552                     563
REMARK 9600                                                                   1377
REMARK 9600                                   553                     564
REMARK 9600                                                                   1378
REMARK 9600                                   554                     565
REMARK 9600                                                                   1379
REMARK 9600                                   555                     566
REMARK 9600                                                                   1380
REMARK 9600                                   556                     567
REMARK 9600                                                                   1381
REMARK 9600                                   557                     568
REMARK 9600                                                                   1382
REMARK 9600                                   558                     569
REMARK 9600                                                                   1383
REMARK 9600                                   559                     570
REMARK 9600                                                                   1384
REMARK 9600                                   560                     571
REMARK 9600                                                                   1385
REMARK 9600                                   561                     572
REMARK 9600                                                                   1386
REMARK 9600                                   562                     573
REMARK 9600                                                                   1387
REMARK 9600                                   563                     574
REMARK 9600                                                                   1388
REMARK 9600                                   564                     575
REMARK 9600                                                                   1389
REMARK 9600                                   565                     576
REMARK 9600                                                                   1390
REMARK 9600                                   566                     577
REMARK 9600                                                                   1391
REMARK 9600                                   567                     578
REMARK 9600                                                                   1392
REMARK 9600                                   568                     579
REMARK 9600                                                                   1393
REMARK 9600                                   569                     580
REMARK 9600                                                                   1394
REMARK 9600                                   570                     581
REMARK 9600                                                                   1395
REMARK 9600                                   571                     582
REMARK 9600                                                                   1396
REMARK 9600                                   572                     583
REMARK 9600                                                                   1397
REMARK 9600                                   573                     584
REMARK 9600                                                                   1398
REMARK 9600                                   574                     585
REMARK 9600                                                                   1399
REMARK 9600                                   575                     586
REMARK 9600                                                                   1400
REMARK 9600                                   576                     587
REMARK 9600                                                                   1401
REMARK 9600                                   577                     588
REMARK 9600                                                                   1402
REMARK 9600                                   578                     589
REMARK 9600                                                                   1403
REMARK 9600                                   579                     590
REMARK 9600                                                                   1404
REMARK 9600                                   580                     591
REMARK 9600                                                                   1405
REMARK 9600                                   581                     592
REMARK 9600                                                                   1406
REMARK 9600                                   582                     593
REMARK 9600                                                                   1407
REMARK 9600                                   583                     595
REMARK 9600                                                                   1409
REMARK 9600                                   584                     596
REMARK 9600                                                                   1410
REMARK 9600                                   585                     597
REMARK 9600                                                                   1411
REMARK 9600                                   586                     598
REMARK 9600                                                                   1412
REMARK 9600                                   587                     599
REMARK 9600                                                                   1413
REMARK 9600                                   588                     600
REMARK 9600                                                                   1414
REMARK 9600                                   589                     601
REMARK 9600                                                                   1415
REMARK 9600                                   590                     602
REMARK 9600                                                                   1416
REMARK 9600                                   591                     603
REMARK 9600                                                                   1417
REMARK 9600                                   592                     604
REMARK 9600                                                                   1418
REMARK 9600                                   593                     605
REMARK 9600                                                                   1419
REMARK 9600                                   594                     606
REMARK 9600                                                                   1420
REMARK 9600                                   595                     607
REMARK 9600                                                                   1421
REMARK 9600                                   596                     608
REMARK 9600                                                                   1422
REMARK 9600                                   597                     609
REMARK 9600                                                                   1423
REMARK 9600                                   598                     610
REMARK 9600                                                                   1424
REMARK 9600                                   599                     611
REMARK 9600                                                                   1425
REMARK 9600                                   600                     612
REMARK 9600                                                                   1426
REMARK 9600                                   601                     613
REMARK 9600                                                                   1427
REMARK 9600                                   602                     614
REMARK 9600                                                                   1428
REMARK 9600                                   603                     615
REMARK 9600                                                                   1429
REMARK 9600                                   604                     616
REMARK 9600                                                                   1430
REMARK 9600                                   605                     617
REMARK 9600                                                                   1431
REMARK 9600                                   606                     618
REMARK 9600                                                                   1432
REMARK 9600                                   607                     619
REMARK 9600                                                                   1433
REMARK 9600                                   608                     620
REMARK 9600                                                                   1434
REMARK 9600                                   609                     621
REMARK 9600                                                                   1435
REMARK 9600                                   610                     622
REMARK 9600                                                                   1436
REMARK 9600                                   611                     623
REMARK 9600                                                                   1437
REMARK 9600                                   612                     624
REMARK 9600                                                                   1438
REMARK 9600                                   613                     625
REMARK 9600                                                                   1439
REMARK 9600                                   614                     626
REMARK 9600                                                                   1440
REMARK 9600                                   615                     627
REMARK 9600                                                                   1441
REMARK 9600                                   616                     628
REMARK 9600                                                                   1442
REMARK 9600                                   617                     629
REMARK 9600                                                                   1443
REMARK 9600                                   618                     630
REMARK 9600                                                                   1444
REMARK 9600                                   619                     631
REMARK 9600                                                                   1445
REMARK 9600                                   620                     632
REMARK 9600                                                                   1446
REMARK 9600                                   621                     633
REMARK 9600                                                                   1447
REMARK 9600                                   622                     634
REMARK 9600                                                                   1448
REMARK 9600                                   623                     635
REMARK 9600                                                                   1449
REMARK 9600                                   624                     636
REMARK 9600                                                                   1450
REMARK 9600                                   625                     637
REMARK 9600                                                                   1451
REMARK 9600                                   626                     638
REMARK 9600                                                                   1452
REMARK 9600                                   627                     639
REMARK 9600                                                                   1453
REMARK 9600                                   628                     640
REMARK 9600                                                                   1454
REMARK 9600                                   629                     641
REMARK 9600                                                                   1455
REMARK 9600                                   630                     642
REMARK 9600                                                                   1456
REMARK 9600                                   631                     643
REMARK 9600                                                                   1457
REMARK 9600                                   632                     644
REMARK 9600                                                                   1458
REMARK 9600                                   633                     646
REMARK 9600                                                                   1460
REMARK 9600                                   634                     647
REMARK 9600                                                                   1461
REMARK 9600                                   635                     648
REMARK 9600                                                                   1462
REMARK 9600                                   636                     649
REMARK 9600                                                                   1463
REMARK 9600                                   637                     650
REMARK 9600                                                                   1464
REMARK 9600                                   638                     651
REMARK 9600                                                                   1465
REMARK 9600                                   639                     652
REMARK 9600                                                                   1466
REMARK 9600                                   640                     653
REMARK 9600                                                                   1467
REMARK 9600                                   641                     654
REMARK 9600                                                                   1468
REMARK 9600                                   642                     655
REMARK 9600                                                                   1469
REMARK 9600                                   643                     656
REMARK 9600                                                                   1470
REMARK 9600                                   644                     657
REMARK 9600                                                                   1471
REMARK 9600                                   645                     658
REMARK 9600                                                                   1472
REMARK 9600                                   646                     659
REMARK 9600                                                                   1473
REMARK 9600                                   647                     660
REMARK 9600                                                                   1474
REMARK 9600                                   648                     661
REMARK 9600                                                                   1475
REMARK 9600                                   649                     662
REMARK 9600                                                                   1476
REMARK 9600                                   650                     663
REMARK 9600                                                                   1477
REMARK 9600                                   651                     664
REMARK 9600                                                                   1478
REMARK 9600                                   652                     665
REMARK 9600                                                                   1479
REMARK 9600                                   653                     666
REMARK 9600                                                                   1480
REMARK 9600                                   654                     667
REMARK 9600                                                                   1481
REMARK 9600                                   655                     668
REMARK 9600                                                                   1482
REMARK 9600                                   656                     669
REMARK 9600                                                                   1483
REMARK 9600                                   657                     670
REMARK 9600                                                                   1484
REMARK 9600                                   658                     671
REMARK 9600                                                                   1485
REMARK 9600                                   659                     672
REMARK 9600                                                                   1486
REMARK 9600                                   660                     673
REMARK 9600                                                                   1487
REMARK 9600                                   661                     674
REMARK 9600                                                                   1488
REMARK 9600                                   662                     675
REMARK 9600                                                                   1489
REMARK 9600                                   663                     676
REMARK 9600                                                                   1490
REMARK 9600                                   664                     677
REMARK 9600                                                                   1491
REMARK 9600                                   1                       1
REMARK 9600                                                                   1629
REMARK 9600                                   2                       2
REMARK 9600                                                                   1630
REMARK 9600                                   3                       3
REMARK 9600                                                                   1631
REMARK 9600                                   4                       4
REMARK 9600                                                                   1632
REMARK 9600                                   5                       5
REMARK 9600                                                                   1633
REMARK 9600                                   6                       6
REMARK 9600                                                                   1634
REMARK 9600                                   7                       7
REMARK 9600                                                                   1635
REMARK 9600                                   8                       8
REMARK 9600                                                                   1636
REMARK 9600                                   9                       9
REMARK 9600                                                                   1637
REMARK 9600                                   10                      10
REMARK 9600                                                                   1638
REMARK 9600                                   11                      11
REMARK 9600                                                                   1639
REMARK 9600                                   12                      12
REMARK 9600                                                                   1640
REMARK 9600                                   13                      13
REMARK 9600                                                                   1641
REMARK 9600                                   14                      14
REMARK 9600                                                                   1642
REMARK 9600                                   15                      15
REMARK 9600                                                                   1643
REMARK 9600                                   16                      16
REMARK 9600                                                                   1644
REMARK 9600                                   17                      17
REMARK 9600                                                                   1645
REMARK 9600                                   18                      18
REMARK 9600                                                                   1646
REMARK 9600                                   19                      19
REMARK 9600                                                                   1647
REMARK 9600                                   20                      20
REMARK 9600                                                                   1648
REMARK 9600                                   21                      21
REMARK 9600                                                                   1649
REMARK 9600                                   22                      22
REMARK 9600                                                                   1650
REMARK 9600                                   23                      23
REMARK 9600                                                                   1651
REMARK 9600                                   24                      24
REMARK 9600                                                                   1652
REMARK 9600                                   25                      25
REMARK 9600                                                                   1653
REMARK 9600                                   26                      26
REMARK 9600                                                                   1654
REMARK 9600                                   27                      27
REMARK 9600                                                                   1655
REMARK 9600                                   28                      28
REMARK 9600                                                                   1656
REMARK 9600                                   29                      29
REMARK 9600                                                                   1657
REMARK 9600                                   30                      30
REMARK 9600                                                                   1658
REMARK 9600                                   31                      31
REMARK 9600                                                                   1659
REMARK 9600                                   32                      32
REMARK 9600                                                                   1660
REMARK 9600                                   33                      33
REMARK 9600                                                                   1661
REMARK 9600                                   34                      34
REMARK 9600                                                                   1662
REMARK 9600                                   35                      35
REMARK 9600                                                                   1663
REMARK 9600                                   36                      36
REMARK 9600                                                                   1664
REMARK 9600                                   37                      37
REMARK 9600                                                                   1665
REMARK 9600                                   38                      38
REMARK 9600                                                                   1666
REMARK 9600                                   39                      39
REMARK 9600                                                                   1667
REMARK 9600                                   40                      40
REMARK 9600                                                                   1668
REMARK 9600                                   41                      41
REMARK 9600                                                                   1669
REMARK 9600                                   42                      42
REMARK 9600                                                                   1670
REMARK 9600                                   43                      43
REMARK 9600                                                                   1671
REMARK 9600                                   44                      44
REMARK 9600                                                                   1672
REMARK 9600                                   45                      45
REMARK 9600                                                                   1673
REMARK 9600                                   46                      46
REMARK 9600                                                                   1674
REMARK 9600                                   47                      47
REMARK 9600                                                                   1675
REMARK 9600                                   48                      48
REMARK 9600                                                                   1676
REMARK 9600                                   49                      49
REMARK 9600                                                                   1677
REMARK 9600                                   50                      50
REMARK 9600                                                                   1678
REMARK 9600                                   51                      51
REMARK 9600                                                                   1679
REMARK 9600                                   52                      52
REMARK 9600                                                                   1680
REMARK 9600                                   53                      53
REMARK 9600                                                                   1681
REMARK 9600                                   54                      54
REMARK 9600                                                                   1682
REMARK 9600                                   55                      55
REMARK 9600                                                                   1683
REMARK 9600                                   56                      56
REMARK 9600                                                                   1684
REMARK 9600                                   57                      57
REMARK 9600                                                                   1685
REMARK 9600                                   58                      58
REMARK 9600                                                                   1686
REMARK 9600                                   59                      59
REMARK 9600                                                                   1687
REMARK 9600                                   60                      60
REMARK 9600                                                                   1688
REMARK 9600                                   61                      61
REMARK 9600                                                                   1689
REMARK 9600                                   62                      62
REMARK 9600                                                                   1690
REMARK 9600                                   63                      63
REMARK 9600                                                                   1691
REMARK 9600                                   64                      64
REMARK 9600                                                                   1692
REMARK 9600                                   65                      65
REMARK 9600                                                                   1693
REMARK 9600                                   66                      66
REMARK 9600                                                                   1694
REMARK 9600                                   67                      67
REMARK 9600                                                                   1695
REMARK 9600                                   68                      68
REMARK 9600                                                                   1696
REMARK 9600                                   69                      69
REMARK 9600                                                                   1697
REMARK 9600                                   70                      70
REMARK 9600                                                                   1698
REMARK 9600                                   71                      71
REMARK 9600                                                                   1699
REMARK 9600                                   72                      72
REMARK 9600                                                                   1700
REMARK 9600                                   73                      73
REMARK 9600                                                                   1701
REMARK 9600                                   74                      74
REMARK 9600                                                                   1702
REMARK 9600                                   75                      75
REMARK 9600                                                                   1703
REMARK 9600                                   76                      76
REMARK 9600                                                                   1704
REMARK 9600                                   77                      77
REMARK 9600                                                                   1705
REMARK 9600                                   78                      78
REMARK 9600                                                                   1706
REMARK 9600                                   79                      79
REMARK 9600                                                                   1707
REMARK 9600                                   80                      80
REMARK 9600                                                                   1708
REMARK 9600                                   81                      81
REMARK 9600                                                                   1709
REMARK 9600                                   82                      83
REMARK 9600                                                                   1711
REMARK 9600                                   83                      84
REMARK 9600                                                                   1712
REMARK 9600                                   84                      85
REMARK 9600                                                                   1713
REMARK 9600                                   85                      86
REMARK 9600                                                                   1714
REMARK 9600                                   86                      87
REMARK 9600                                                                   1715
REMARK 9600                                   87                      88
REMARK 9600                                                                   1716
REMARK 9600                                   88                      89
REMARK 9600                                                                   1717
REMARK 9600                                   89                      90
REMARK 9600                                                                   1718
REMARK 9600                                   90                      91
REMARK 9600                                                                   1719
REMARK 9600                                   91                      92
REMARK 9600                                                                   1720
REMARK 9600                                   92                      94
REMARK 9600                                                                   1722
REMARK 9600                                   93                      95
REMARK 9600                                                                   1723
REMARK 9600                                   94                      96
REMARK 9600                                                                   1724
REMARK 9600                                   95                      97
REMARK 9600                                                                   1725
REMARK 9600                                   96                      98
REMARK 9600                                                                   1726
REMARK 9600                                   97                      99
REMARK 9600                                                                   1727
REMARK 9600                                   98                      100
REMARK 9600                                                                   1728
REMARK 9600                                   99                      101
REMARK 9600                                                                   1729
REMARK 9600                                   100                     102
REMARK 9600                                                                   1730
REMARK 9600                                   101                     103
REMARK 9600                                                                   1731
REMARK 9600                                   102                     104
REMARK 9600                                                                   1732
REMARK 9600                                   103                     105
REMARK 9600                                                                   1733
REMARK 9600                                   104                     106
REMARK 9600                                                                   1734
REMARK 9600                                   105                     107
REMARK 9600                                                                   1735
REMARK 9600                                   106                     108
REMARK 9600                                                                   1736
REMARK 9600                                   107                     109
REMARK 9600                                                                   1737
REMARK 9600                                   108                     110
REMARK 9600                                                                   1738
REMARK 9600                                   109                     111
REMARK 9600                                                                   1739
REMARK 9600                                   110                     112
REMARK 9600                                                                   1740
REMARK 9600                                   111                     113
REMARK 9600                                                                   1741
REMARK 9600                                   112                     114
REMARK 9600                                                                   1742
REMARK 9600                                   113                     115
REMARK 9600                                                                   1743
REMARK 9600                                   114                     116
REMARK 9600                                                                   1744
REMARK 9600                                   115                     117
REMARK 9600                                                                   1745
REMARK 9600                                   116                     118
REMARK 9600                                                                   1746
REMARK 9600                                   117                     119
REMARK 9600                                                                   1747
REMARK 9600                                   118                     120
REMARK 9600                                                                   1748
REMARK 9600                                   119                     121
REMARK 9600                                                                   1749
REMARK 9600                                   120                     122
REMARK 9600                                                                   1750
REMARK 9600                                   121                     124
REMARK 9600                                                                   1752
REMARK 9600                                   122                     125
REMARK 9600                                                                   1753
REMARK 9600                                   123                     126
REMARK 9600                                                                   1754
REMARK 9600                                   124                     127
REMARK 9600                                                                   1755
REMARK 9600                                   125                     128
REMARK 9600                                                                   1756
REMARK 9600                                   126                     129
REMARK 9600                                                                   1757
REMARK 9600                                   127                     130
REMARK 9600                                                                   1758
REMARK 9600                                   128                     131
REMARK 9600                                                                   1759
REMARK 9600                                   129                     132
REMARK 9600                                                                   1760
REMARK 9600                                   130                     133
REMARK 9600                                                                   1761
REMARK 9600                                   131                     134
REMARK 9600                                                                   1762
REMARK 9600                                   132                     135
REMARK 9600                                                                   1763
REMARK 9600                                   133                     136
REMARK 9600                                                                   1764
REMARK 9600                                   134                     137
REMARK 9600                                                                   1765
REMARK 9600                                   135                     138
REMARK 9600                                                                   1766
REMARK 9600                                   136                     139
REMARK 9600                                                                   1767
REMARK 9600                                   137                     140
REMARK 9600                                                                   1768
REMARK 9600                                   138                     141
REMARK 9600                                                                   1769
REMARK 9600                                   139                     142
REMARK 9600                                                                   1770
REMARK 9600                                   140                     143
REMARK 9600                                                                   1771
REMARK 9600                                   141                     144
REMARK 9600                                                                   1772
REMARK 9600                                   142                     145
REMARK 9600                                                                   1773
REMARK 9600                                   143                     146
REMARK 9600                                                                   1774
REMARK 9600                                   144                     147
REMARK 9600                                                                   1775
REMARK 9600                                   145                     148
REMARK 9600                                                                   1776
REMARK 9600                                   146                     149
REMARK 9600                                                                   1777
REMARK 9600                                   147                     150
REMARK 9600                                                                   1778
REMARK 9600                                   148                     151
REMARK 9600                                                                   1779
REMARK 9600                                   149                     152
REMARK 9600                                                                   1780
REMARK 9600                                   150                     153
REMARK 9600                                                                   1781
REMARK 9600                                   151                     154
REMARK 9600                                                                   1782
REMARK 9600                                   152                     155
REMARK 9600                                                                   1783
REMARK 9600                                   153                     156
REMARK 9600                                                                   1784
REMARK 9600                                   154                     157
REMARK 9600                                                                   1785
REMARK 9600                                   155                     158
REMARK 9600                                                                   1786
REMARK 9600                                   156                     159
REMARK 9600                                                                   1787
REMARK 9600                                   157                     160
REMARK 9600                                                                   1788
REMARK 9600                                   158                     161
REMARK 9600                                                                   1789
REMARK 9600                                   159                     162
REMARK 9600                                                                   1790
REMARK 9600                                   160                     163
REMARK 9600                                                                   1791
REMARK 9600                                   161                     164
REMARK 9600                                                                   1792
REMARK 9600                                   162                     165
REMARK 9600                                                                   1793
REMARK 9600                                   163                     166
REMARK 9600                                                                   1794
REMARK 9600                                   164                     167
REMARK 9600                                                                   1795
REMARK 9600                                   165                     168
REMARK 9600                                                                   1796
REMARK 9600                                   166                     169
REMARK 9600                                                                   1797
REMARK 9600                                   167                     170
REMARK 9600                                                                   1798
REMARK 9600                                   168                     171
REMARK 9600                                                                   1799
REMARK 9600                                   169                     172
REMARK 9600                                                                   1800
REMARK 9600                                   170                     173
REMARK 9600                                                                   1801
REMARK 9600                                   171                     174
REMARK 9600                                                                   1802
REMARK 9600                                   172                     175
REMARK 9600                                                                   1803
REMARK 9600                                   173                     176
REMARK 9600                                                                   1804
REMARK 9600                                   174                     177
REMARK 9600                                                                   1805
REMARK 9600                                   175                     178
REMARK 9600                                                                   1806
REMARK 9600                                   176                     179
REMARK 9600                                                                   1807
REMARK 9600                                   177                     180
REMARK 9600                                                                   1808
REMARK 9600                                   178                     181
REMARK 9600                                                                   1809
REMARK 9600                                   179                     182
REMARK 9600                                                                   1810
REMARK 9600                                   180                     183
REMARK 9600                                                                   1811
REMARK 9600                                   181                     184
REMARK 9600                                                                   1812
REMARK 9600                                   182                     185
REMARK 9600                                                                   1813
REMARK 9600                                   183                     186
REMARK 9600                                                                   1814
REMARK 9600                                   184                     187
REMARK 9600                                                                   1815
REMARK 9600                                   185                     188
REMARK 9600                                                                   1816
REMARK 9600                                   186                     189
REMARK 9600                                                                   1817
REMARK 9600                                   187                     190
REMARK 9600                                                                   1818
REMARK 9600                                   188                     191
REMARK 9600                                                                   1819
REMARK 9600                                   189                     192
REMARK 9600                                                                   1820
REMARK 9600                                   190                     193
REMARK 9600                                                                   1821
REMARK 9600                                   191                     194
REMARK 9600                                                                   1822
REMARK 9600                                   192                     195
REMARK 9600                                                                   1823
REMARK 9600                                   193                     196
REMARK 9600                                                                   1824
REMARK 9600                                   194                     197
REMARK 9600                                                                   1825
REMARK 9600                                   195                     198
REMARK 9600                                                                   1826
REMARK 9600                                   196                     199
REMARK 9600                                                                   1827
REMARK 9600                                   197                     200
REMARK 9600                                                                   1828
REMARK 9600                                   198                     201
REMARK 9600                                                                   1829
REMARK 9600                                   199                     203
REMARK 9600                                                                   1831
REMARK 9600                                   200                     204
REMARK 9600                                                                   1832
REMARK 9600                                   201                     205
REMARK 9600                                                                   1833
REMARK 9600                                   202                     206
REMARK 9600                                                                   1834
REMARK 9600                                   203                     207
REMARK 9600                                                                   1835
REMARK 9600                                   204                     208
REMARK 9600                                                                   1836
REMARK 9600                                   205                     209
REMARK 9600                                                                   1837
REMARK 9600                                   206                     210
REMARK 9600                                                                   1838
REMARK 9600                                   207                     211
REMARK 9600                                                                   1839
REMARK 9600                                   208                     212
REMARK 9600                                                                   1840
REMARK 9600                                   209                     213
REMARK 9600                                                                   1841
REMARK 9600                                   210                     214
REMARK 9600                                                                   1842
REMARK 9600                                   211                     215
REMARK 9600                                                                   1843
REMARK 9600                                   212                     216
REMARK 9600                                                                   1844
REMARK 9600                                   213                     217
REMARK 9600                                                                   1845
REMARK 9600                                   214                     218
REMARK 9600                                                                   1846
REMARK 9600                                   215                     219
REMARK 9600                                                                   1847
REMARK 9600                                   216                     220
REMARK 9600                                                                   1848
REMARK 9600                                   217                     221
REMARK 9600                                                                   1849
REMARK 9600                                   218                     222
REMARK 9600                                                                   1850
REMARK 9600                                   219                     223
REMARK 9600                                                                   1851
REMARK 9600                                   220                     224
REMARK 9600                                                                   1852
REMARK 9600                                   221                     225
REMARK 9600                                                                   1853
REMARK 9600                                   222                     226
REMARK 9600                                                                   1854
REMARK 9600                                   223                     227
REMARK 9600                                                                   1855
REMARK 9600                                   224                     228
REMARK 9600                                                                   1856
REMARK 9600                                   225                     229
REMARK 9600                                                                   1857
REMARK 9600                                   226                     230
REMARK 9600                                                                   1858
REMARK 9600                                   227                     231
REMARK 9600                                                                   1859
REMARK 9600                                   228                     233
REMARK 9600                                                                   1861
REMARK 9600                                   229                     234
REMARK 9600                                                                   1862
REMARK 9600                                   230                     235
REMARK 9600                                                                   1863
REMARK 9600                                   231                     236
REMARK 9600                                                                   1864
REMARK 9600                                   232                     237
REMARK 9600                                                                   1865
REMARK 9600                                   233                     238
REMARK 9600                                                                   1866
REMARK 9600                                   234                     239
REMARK 9600                                                                   1867
REMARK 9600                                   235                     240
REMARK 9600                                                                   1868
REMARK 9600                                   236                     241
REMARK 9600                                                                   1869
REMARK 9600                                   237                     242
REMARK 9600                                                                   1870
REMARK 9600                                   238                     243
REMARK 9600                                                                   1871
REMARK 9600                                   239                     244
REMARK 9600                                                                   1872
REMARK 9600                                   240                     245
REMARK 9600                                                                   1873
REMARK 9600                                   241                     246
REMARK 9600                                                                   1874
REMARK 9600                                   242                     247
REMARK 9600                                                                   1875
REMARK 9600                                   243                     249
REMARK 9600                                                                   1877
REMARK 9600                                   244                     250
REMARK 9600                                                                   1878
REMARK 9600                                   245                     251
REMARK 9600                                                                   1879
REMARK 9600                                   246                     252
REMARK 9600                                                                   1880
REMARK 9600                                   247                     253
REMARK 9600                                                                   1881
REMARK 9600                                   248                     254
REMARK 9600                                                                   1882
REMARK 9600                                   249                     255
REMARK 9600                                                                   1883
REMARK 9600                                   250                     256
REMARK 9600                                                                   1884
REMARK 9600                                   251                     257
REMARK 9600                                                                   1885
REMARK 9600                                   252                     258
REMARK 9600                                                                   1886
REMARK 9600                                   253                     259
REMARK 9600                                                                   1887
REMARK 9600                                   254                     260
REMARK 9600                                                                   1888
REMARK 9600                                   255                     261
REMARK 9600                                                                   1889
REMARK 9600                                   256                     262
REMARK 9600                                                                   1890
REMARK 9600                                   257                     263
REMARK 9600                                                                   1891
REMARK 9600                                   258                     264
REMARK 9600                                                                   1892
REMARK 9600                                   259                     265
REMARK 9600                                                                   1893
REMARK 9600                                   260                     266
REMARK 9600                                                                   1894
REMARK 9600                                   261                     267
REMARK 9600                                                                   1895
REMARK 9600                                   262                     268
REMARK 9600                                                                   1896
REMARK 9600                                   263                     269
REMARK 9600                                                                   1897
REMARK 9600                                   264                     270
REMARK 9600                                                                   1898
REMARK 9600                                   265                     271
REMARK 9600                                                                   1899
REMARK 9600                                   266                     272
REMARK 9600                                                                   1900
REMARK 9600                                   267                     273
REMARK 9600                                                                   1901
REMARK 9600                                   268                     274
REMARK 9600                                                                   1902
REMARK 9600                                   269                     275
REMARK 9600                                                                   1903
REMARK 9600                                   270                     276
REMARK 9600                                                                   1904
REMARK 9600                                   271                     277
REMARK 9600                                                                   1905
REMARK 9600                                   272                     278
REMARK 9600                                                                   1906
REMARK 9600                                   273                     279
REMARK 9600                                                                   1907
REMARK 9600                                   274                     280
REMARK 9600                                                                   1908
REMARK 9600                                   275                     281
REMARK 9600                                                                   1909
REMARK 9600                                   276                     282
REMARK 9600                                                                   1910
REMARK 9600                                   277                     283
REMARK 9600                                                                   1911
REMARK 9600                                   278                     284
REMARK 9600                                                                   1912
REMARK 9600                                   279                     285
REMARK 9600                                                                   1913
REMARK 9600                                   280                     286
REMARK 9600                                                                   1914
REMARK 9600                                   281                     287
REMARK 9600                                                                   1915
REMARK 9600                                   282                     288
REMARK 9600                                                                   1916
REMARK 9600                                   283                     289
REMARK 9600                                                                   1917
REMARK 9600                                   284                     290
REMARK 9600                                                                   1918
REMARK 9600                                   285                     291
REMARK 9600                                                                   1919
REMARK 9600                                   286                     292
REMARK 9600                                                                   1920
REMARK 9600                                   287                     293
REMARK 9600                                                                   1921
REMARK 9600                                   288                     294
REMARK 9600                                                                   1922
REMARK 9600                                   289                     295
REMARK 9600                                                                   1923
REMARK 9600                                   290                     296
REMARK 9600                                                                   1924
REMARK 9600                                   291                     297
REMARK 9600                                                                   1925
REMARK 9600                                   292                     298
REMARK 9600                                                                   1926
REMARK 9600                                   293                     299
REMARK 9600                                                                   1927
REMARK 9600                                   294                     300
REMARK 9600                                                                   1928
REMARK 9600                                   295                     301
REMARK 9600                                                                   1929
REMARK 9600                                   296                     302
REMARK 9600                                                                   1930
REMARK 9600                                   297                     303
REMARK 9600                                                                   1931
REMARK 9600                                   298                     304
REMARK 9600                                                                   1932
REMARK 9600                                   299                     305
REMARK 9600                                                                   1933
REMARK 9600                                   300                     306
REMARK 9600                                                                   1934
REMARK 9600                                   301                     308
REMARK 9600                                                                   1936
REMARK 9600                                   302                     309
REMARK 9600                                                                   1937
REMARK 9600                                   303                     310
REMARK 9600                                                                   1938
REMARK 9600                                   304                     311
REMARK 9600                                                                   1939
REMARK 9600                                   305                     312
REMARK 9600                                                                   1940
REMARK 9600                                   306                     313
REMARK 9600                                                                   1941
REMARK 9600                                   307                     314
REMARK 9600                                                                   1942
REMARK 9600                                   308                     315
REMARK 9600                                                                   1943
REMARK 9600                                   309                     316
REMARK 9600                                                                   1944
REMARK 9600                                   310                     317
REMARK 9600                                                                   1945
REMARK 9600                                   311                     318
REMARK 9600                                                                   1946
REMARK 9600                                   312                     319
REMARK 9600                                                                   1947
REMARK 9600                                   313                     320
REMARK 9600                                                                   1948
REMARK 9600                                   314                     321
REMARK 9600                                                                   1949
REMARK 9600                                   315                     322
REMARK 9600                                                                   1950
REMARK 9600                                   316                     323
REMARK 9600                                                                   1951
REMARK 9600                                   317                     324
REMARK 9600                                                                   1952
REMARK 9600                                   318                     325
REMARK 9600                                                                   1953
REMARK 9600                                   319                     326
REMARK 9600                                                                   1954
REMARK 9600                                   320                     327
REMARK 9600                                                                   1955
REMARK 9600                                   321                     328
REMARK 9600                                                                   1956
REMARK 9600                                   322                     329
REMARK 9600                                                                   1957
REMARK 9600                                   323                     330
REMARK 9600                                                                   1958
REMARK 9600                                   324                     331
REMARK 9600                                                                   1959
REMARK 9600                                   325                     332
REMARK 9600                                                                   1960
REMARK 9600                                   326                     333
REMARK 9600                                                                   1961
REMARK 9600                                   327                     334
REMARK 9600                                                                   1962
REMARK 9600                                   328                     335
REMARK 9600                                                                   1963
REMARK 9600                                   329                     336
REMARK 9600                                                                   1964
REMARK 9600                                   330                     337
REMARK 9600                                                                   1965
REMARK 9600                                   331                     338
REMARK 9600                                                                   1966
REMARK 9600                                   332                     339
REMARK 9600                                                                   1967
REMARK 9600                                   333                     340
REMARK 9600                                                                   1968
REMARK 9600                                   334                     341
REMARK 9600                                                                   1969
REMARK 9600                                   335                     342
REMARK 9600                                                                   1970
REMARK 9600                                   336                     343
REMARK 9600                                                                   1971
REMARK 9600                                   337                     344
REMARK 9600                                                                   1972
REMARK 9600                                   338                     345
REMARK 9600                                                                   1973
REMARK 9600                                   339                     346
REMARK 9600                                                                   1974
REMARK 9600                                   340                     347
REMARK 9600                                                                   1975
REMARK 9600                                   341                     348
REMARK 9600                                                                   1976
REMARK 9600                                   342                     349
REMARK 9600                                                                   1977
REMARK 9600                                   343                     350
REMARK 9600                                                                   1978
REMARK 9600                                   344                     351
REMARK 9600                                                                   1979
REMARK 9600                                   345                     352
REMARK 9600                                                                   1980
REMARK 9600                                   346                     353
REMARK 9600                                                                   1981
REMARK 9600                                   347                     354
REMARK 9600                                                                   1982
REMARK 9600                                   348                     355
REMARK 9600                                                                   1983
REMARK 9600                                   349                     356
REMARK 9600                                                                   1984
REMARK 9600                                   350                     357
REMARK 9600                                                                   1985
REMARK 9600                                   351                     358
REMARK 9600                                                                   1986
REMARK 9600                                   352                     359
REMARK 9600                                                                   1987
REMARK 9600                                   353                     360
REMARK 9600                                                                   1988
REMARK 9600                                   354                     361
REMARK 9600                                                                   1989
REMARK 9600                                   355                     362
REMARK 9600                                                                   1990
REMARK 9600                                   356                     363
REMARK 9600                                                                   1991
REMARK 9600                                   357                     364
REMARK 9600                                                                   1992
REMARK 9600                                   358                     365
REMARK 9600                                                                   1993
REMARK 9600                                   359                     366
REMARK 9600                                                                   1994
REMARK 9600                                   360                     367
REMARK 9600                                                                   1995
REMARK 9600                                   361                     368
REMARK 9600                                                                   1996
REMARK 9600                                   362                     369
REMARK 9600                                                                   1997
REMARK 9600                                   363                     370
REMARK 9600                                                                   1998
REMARK 9600                                   364                     371
REMARK 9600                                                                   1999
REMARK 9600                                   365                     372
REMARK 9600                                                                   2000
REMARK 9600                                   366                     373
REMARK 9600                                                                   2001
REMARK 9600                                   367                     374
REMARK 9600                                                                   2002
REMARK 9600                                   368                     375
REMARK 9600                                                                   2003
REMARK 9600                                   369                     376
REMARK 9600                                                                   2004
REMARK 9600                                   370                     377
REMARK 9600                                                                   2005
REMARK 9600                                   371                     378
REMARK 9600                                                                   2006
REMARK 9600                                   372                     379
REMARK 9600                                                                   2007
REMARK 9600                                   373                     380
REMARK 9600                                                                   2008
REMARK 9600                                   374                     381
REMARK 9600                                                                   2009
REMARK 9600                                   375                     382
REMARK 9600                                                                   2010
REMARK 9600                                   376                     383
REMARK 9600                                                                   2011
REMARK 9600                                   377                     384
REMARK 9600                                                                   2012
REMARK 9600                                   378                     386
REMARK 9600                                                                   2014
REMARK 9600                                   379                     387
REMARK 9600                                                                   2015
REMARK 9600                                   380                     388
REMARK 9600                                                                   2016
REMARK 9600                                   381                     389
REMARK 9600                                                                   2017
REMARK 9600                                   382                     390
REMARK 9600                                                                   2018
REMARK 9600                                   383                     391
REMARK 9600                                                                   2019
REMARK 9600                                   384                     392
REMARK 9600                                                                   2020
REMARK 9600                                   385                     393
REMARK 9600                                                                   2021
REMARK 9600                                   386                     394
REMARK 9600                                                                   2022
REMARK 9600                                   387                     395
REMARK 9600                                                                   2023
REMARK 9600                                   388                     396
REMARK 9600                                                                   2024
REMARK 9600                                   389                     397
REMARK 9600                                                                   2025
REMARK 9600                                   390                     398
REMARK 9600                                                                   2026
REMARK 9600                                   391                     399
REMARK 9600                                                                   2027
REMARK 9600                                   392                     400
REMARK 9600                                                                   2028
REMARK 9600                                   393                     401
REMARK 9600                                                                   2029
REMARK 9600                                   394                     402
REMARK 9600                                                                   2030
REMARK 9600                                   395                     403
REMARK 9600                                                                   2031
REMARK 9600                                   396                     404
REMARK 9600                                                                   2032
REMARK 9600                                   397                     405
REMARK 9600                                                                   2033
REMARK 9600                                   398                     406
REMARK 9600                                                                   2034
REMARK 9600                                   399                     407
REMARK 9600                                                                   2035
REMARK 9600                                   400                     408
REMARK 9600                                                                   2036
REMARK 9600                                   401                     409
REMARK 9600                                                                   2037
REMARK 9600                                   402                     410
REMARK 9600                                                                   2038
REMARK 9600                                   403                     411
REMARK 9600                                                                   2039
REMARK 9600                                   404                     412
REMARK 9600                                                                   2040
REMARK 9600                                   405                     413
REMARK 9600                                                                   2041
REMARK 9600                                   406                     414
REMARK 9600                                                                   2042
REMARK 9600                                   407                     415
REMARK 9600                                                                   2043
REMARK 9600                                   408                     416
REMARK 9600                                                                   2044
REMARK 9600                                   409                     417
REMARK 9600                                                                   2045
REMARK 9600                                   410                     418
REMARK 9600                                                                   2046
REMARK 9600                                   411                     419
REMARK 9600                                                                   2047
REMARK 9600                                   412                     420
REMARK 9600                                                                   2048
REMARK 9600                                   413                     421
REMARK 9600                                                                   2049
REMARK 9600                                   414                     422
REMARK 9600                                                                   2050
REMARK 9600                                   415                     423
REMARK 9600                                                                   2051
REMARK 9600                                   416                     424
REMARK 9600                                                                   2052
REMARK 9600                                   417                     425
REMARK 9600                                                                   2053
REMARK 9600                                   418                     426
REMARK 9600                                                                   2054
REMARK 9600                                   419                     427
REMARK 9600                                                                   2055
REMARK 9600                                   420                     428
REMARK 9600                                                                   2056
REMARK 9600                                   421                     429
REMARK 9600                                                                   2057
REMARK 9600                                   422                     430
REMARK 9600                                                                   2058
REMARK 9600                                   423                     431
REMARK 9600                                                                   2059
REMARK 9600                                   424                     432
REMARK 9600                                                                   2060
REMARK 9600                                   425                     433
REMARK 9600                                                                   2061
REMARK 9600                                   426                     434
REMARK 9600                                                                   2062
REMARK 9600                                   427                     435
REMARK 9600                                                                   2063
REMARK 9600                                   428                     436
REMARK 9600                                                                   2064
REMARK 9600                                   429                     437
REMARK 9600                                                                   2065
REMARK 9600                                   430                     438
REMARK 9600                                                                   2066
REMARK 9600                                   431                     439
REMARK 9600                                                                   2067
REMARK 9600                                   432                     440
REMARK 9600                                                                   2068
REMARK 9600                                   433                     441
REMARK 9600                                                                   2069
REMARK 9600                                   434                     442
REMARK 9600                                                                   2070
REMARK 9600                                   435                     443
REMARK 9600                                                                   2071
REMARK 9600                                   436                     444
REMARK 9600                                                                   2072
REMARK 9600                                   437                     445
REMARK 9600                                                                   2073
REMARK 9600                                   438                     446
REMARK 9600                                                                   2074
REMARK 9600                                   439                     447
REMARK 9600                                                                   2075
REMARK 9600                                   440                     448
REMARK 9600                                                                   2076
REMARK 9600                                   441                     449
REMARK 9600                                                                   2077
REMARK 9600                                   442                     450
REMARK 9600                                                                   2078
REMARK 9600                                   443                     451
REMARK 9600                                                                   2079
REMARK 9600                                   444                     452
REMARK 9600                                                                   2080
REMARK 9600                                   445                     453
REMARK 9600                                                                   2081
REMARK 9600                                   446                     455
REMARK 9600                                                                   2083
REMARK 9600                                   447                     456
REMARK 9600                                                                   2084
REMARK 9600                                   448                     457
REMARK 9600                                                                   2085
REMARK 9600                                   449                     458
REMARK 9600                                                                   2086
REMARK 9600                                   450                     459
REMARK 9600                                                                   2087
REMARK 9600                                   451                     460
REMARK 9600                                                                   2088
REMARK 9600                                   452                     461
REMARK 9600                                                                   2089
REMARK 9600                                   453                     462
REMARK 9600                                                                   2090
REMARK 9600                                   454                     463
REMARK 9600                                                                   2091
REMARK 9600                                   455                     464
REMARK 9600                                                                   2092
REMARK 9600                                   456                     465
REMARK 9600                                                                   2093
REMARK 9600                                   457                     466
REMARK 9600                                                                   2094
REMARK 9600                                   458                     467
REMARK 9600                                                                   2095
REMARK 9600                                   459                     468
REMARK 9600                                                                   2096
REMARK 9600                                   460                     469
REMARK 9600                                                                   2097
REMARK 9600                                   461                     470
REMARK 9600                                                                   2098
REMARK 9600                                   462                     471
REMARK 9600                                                                   2099
REMARK 9600                                   463                     472
REMARK 9600                                                                   2100
REMARK 9600                                   464                     473
REMARK 9600                                                                   2101
REMARK 9600                                   465                     474
REMARK 9600                                                                   2102
REMARK 9600                                   466                     475
REMARK 9600                                                                   2103
REMARK 9600                                   467                     476
REMARK 9600                                                                   2104
REMARK 9600                                   468                     478
REMARK 9600                                                                   2106
REMARK 9600                                   469                     479
REMARK 9600                                                                   2107
REMARK 9600                                   470                     480
REMARK 9600                                                                   2108
REMARK 9600                                   471                     481
REMARK 9600                                                                   2109
REMARK 9600                                   472                     482
REMARK 9600                                                                   2110
REMARK 9600                                   473                     483
REMARK 9600                                                                   2111
REMARK 9600                                   474                     484
REMARK 9600                                                                   2112
REMARK 9600                                   475                     485
REMARK 9600                                                                   2113
REMARK 9600                                   476                     486
REMARK 9600                                                                   2114
REMARK 9600                                   477                     487
REMARK 9600                                                                   2115
REMARK 9600                                   478                     488
REMARK 9600                                                                   2116
REMARK 9600                                   479                     489
REMARK 9600                                                                   2117
REMARK 9600                                   480                     490
REMARK 9600                                                                   2118
REMARK 9600                                   481                     491
REMARK 9600                                                                   2119
REMARK 9600                                   482                     492
REMARK 9600                                                                   2120
REMARK 9600                                   483                     493
REMARK 9600                                                                   2121
REMARK 9600                                   484                     494
REMARK 9600                                                                   2122
REMARK 9600                                   485                     495
REMARK 9600                                                                   2123
REMARK 9600                                   486                     496
REMARK 9600                                                                   2124
REMARK 9600                                   487                     497
REMARK 9600                                                                   2125
REMARK 9600                                   488                     498
REMARK 9600                                                                   2126
REMARK 9600                                   489                     499
REMARK 9600                                                                   2127
REMARK 9600                                   490                     500
REMARK 9600                                                                   2128
REMARK 9600                                   491                     501
REMARK 9600                                                                   2129
REMARK 9600                                   492                     502
REMARK 9600                                                                   2130
REMARK 9600                                   493                     503
REMARK 9600                                                                   2131
REMARK 9600                                   494                     504
REMARK 9600                                                                   2132
REMARK 9600                                   495                     505
REMARK 9600                                                                   2133
REMARK 9600                                   496                     506
REMARK 9600                                                                   2134
REMARK 9600                                   497                     507
REMARK 9600                                                                   2135
REMARK 9600                                   498                     508
REMARK 9600                                                                   2136
REMARK 9600                                   499                     509
REMARK 9600                                                                   2137
REMARK 9600                                   500                     510
REMARK 9600                                                                   2138
REMARK 9600                                   501                     511
REMARK 9600                                                                   2139
REMARK 9600                                   502                     512
REMARK 9600                                                                   2140
REMARK 9600                                   503                     513
REMARK 9600                                                                   2141
REMARK 9600                                   504                     514
REMARK 9600                                                                   2142
REMARK 9600                                   505                     515
REMARK 9600                                                                   2143
REMARK 9600                                   506                     516
REMARK 9600                                                                   2144
REMARK 9600                                   507                     517
REMARK 9600                                                                   2145
REMARK 9600                                   508                     518
REMARK 9600                                                                   2146
REMARK 9600                                   509                     519
REMARK 9600                                                                   2147
REMARK 9600                                   510                     520
REMARK 9600                                                                   2148
REMARK 9600                                   511                     521
REMARK 9600                                                                   2149
REMARK 9600                                   512                     522
REMARK 9600                                                                   2150
REMARK 9600                                   513                     523
REMARK 9600                                                                   2151
REMARK 9600                                   514                     524
REMARK 9600                                                                   2152
REMARK 9600                                   515                     525
REMARK 9600                                                                   2153
REMARK 9600                                   516                     526
REMARK 9600                                                                   2154
REMARK 9600                                   517                     527
REMARK 9600                                                                   2155
REMARK 9600                                   518                     528
REMARK 9600                                                                   2156
REMARK 9600                                   519                     529
REMARK 9600                                                                   2157
REMARK 9600                                   520                     530
REMARK 9600                                                                   2158
REMARK 9600                                   521                     531
REMARK 9600                                                                   2159
REMARK 9600                                   522                     532
REMARK 9600                                                                   2160
REMARK 9600                                   523                     533
REMARK 9600                                                                   2161
REMARK 9600                                   524                     534
REMARK 9600                                                                   2162
REMARK 9600                                   525                     535
REMARK 9600                                                                   2163
REMARK 9600                                   526                     536
REMARK 9600                                                                   2164
REMARK 9600                                   527                     537
REMARK 9600                                                                   2165
REMARK 9600                                   528                     538
REMARK 9600                                                                   2166
REMARK 9600                                   529                     539
REMARK 9600                                                                   2167
REMARK 9600                                   530                     540
REMARK 9600                                                                   2168
REMARK 9600                                   531                     542
REMARK 9600                                                                   2170
REMARK 9600                                   532                     543
REMARK 9600                                                                   2171
REMARK 9600                                   533                     544
REMARK 9600                                                                   2172
REMARK 9600                                   534                     545
REMARK 9600                                                                   2173
REMARK 9600                                   535                     546
REMARK 9600                                                                   2174
REMARK 9600                                   536                     547
REMARK 9600                                                                   2175
REMARK 9600                                   537                     548
REMARK 9600                                                                   2176
REMARK 9600                                   538                     549
REMARK 9600                                                                   2177
REMARK 9600                                   539                     550
REMARK 9600                                                                   2178
REMARK 9600                                   540                     551
REMARK 9600                                                                   2179
REMARK 9600                                   541                     552
REMARK 9600                                                                   2180
REMARK 9600                                   542                     553
REMARK 9600                                                                   2181
REMARK 9600                                   543                     554
REMARK 9600                                                                   2182
REMARK 9600                                   544                     555
REMARK 9600                                                                   2183
REMARK 9600                                   545                     556
REMARK 9600                                                                   2184
REMARK 9600                                   546                     557
REMARK 9600                                                                   2185
REMARK 9600                                   547                     558
REMARK 9600                                                                   2186
REMARK 9600                                   548                     559
REMARK 9600                                                                   2187
REMARK 9600                                   549                     560
REMARK 9600                                                                   2188
REMARK 9600                                   550                     561
REMARK 9600                                                                   2189
REMARK 9600                                   551                     562
REMARK 9600                                                                   2190
REMARK 9600                                   552                     563
REMARK 9600                                                                   2191
REMARK 9600                                   553                     564
REMARK 9600                                                                   2192
REMARK 9600                                   554                     565
REMARK 9600                                                                   2193
REMARK 9600                                   555                     566
REMARK 9600                                                                   2194
REMARK 9600                                   556                     567
REMARK 9600                                                                   2195
REMARK 9600                                   557                     568
REMARK 9600                                                                   2196
REMARK 9600                                   558                     569
REMARK 9600                                                                   2197
REMARK 9600                                   559                     570
REMARK 9600                                                                   2198
REMARK 9600                                   560                     571
REMARK 9600                                                                   2199
REMARK 9600                                   561                     572
REMARK 9600                                                                   2200
REMARK 9600                                   562                     573
REMARK 9600                                                                   2201
REMARK 9600                                   563                     574
REMARK 9600                                                                   2202
REMARK 9600                                   564                     575
REMARK 9600                                                                   2203
REMARK 9600                                   565                     576
REMARK 9600                                                                   2204
REMARK 9600                                   566                     577
REMARK 9600                                                                   2205
REMARK 9600                                   567                     578
REMARK 9600                                                                   2206
REMARK 9600                                   568                     579
REMARK 9600                                                                   2207
REMARK 9600                                   569                     580
REMARK 9600                                                                   2208
REMARK 9600                                   570                     581
REMARK 9600                                                                   2209
REMARK 9600                                   571                     582
REMARK 9600                                                                   2210
REMARK 9600                                   572                     583
REMARK 9600                                                                   2211
REMARK 9600                                   573                     584
REMARK 9600                                                                   2212
REMARK 9600                                   574                     585
REMARK 9600                                                                   2213
REMARK 9600                                   575                     586
REMARK 9600                                                                   2214
REMARK 9600                                   576                     587
REMARK 9600                                                                   2215
REMARK 9600                                   577                     588
REMARK 9600                                                                   2216
REMARK 9600                                   578                     589
REMARK 9600                                                                   2217
REMARK 9600                                   579                     590
REMARK 9600                                                                   2218
REMARK 9600                                   580                     591
REMARK 9600                                                                   2219
REMARK 9600                                   581                     592
REMARK 9600                                                                   2220
REMARK 9600                                   582                     593
REMARK 9600                                                                   2221
REMARK 9600                                   583                     595
REMARK 9600                                                                   2223
REMARK 9600                                   584                     596
REMARK 9600                                                                   2224
REMARK 9600                                   585                     597
REMARK 9600                                                                   2225
REMARK 9600                                   586                     598
REMARK 9600                                                                   2226
REMARK 9600                                   587                     599
REMARK 9600                                                                   2227
REMARK 9600                                   588                     600
REMARK 9600                                                                   2228
REMARK 9600                                   589                     601
REMARK 9600                                                                   2229
REMARK 9600                                   590                     602
REMARK 9600                                                                   2230
REMARK 9600                                   591                     603
REMARK 9600                                                                   2231
REMARK 9600                                   592                     604
REMARK 9600                                                                   2232
REMARK 9600                                   593                     605
REMARK 9600                                                                   2233
REMARK 9600                                   594                     606
REMARK 9600                                                                   2234
REMARK 9600                                   595                     607
REMARK 9600                                                                   2235
REMARK 9600                                   596                     608
REMARK 9600                                                                   2236
REMARK 9600                                   597                     609
REMARK 9600                                                                   2237
REMARK 9600                                   598                     610
REMARK 9600                                                                   2238
REMARK 9600                                   599                     611
REMARK 9600                                                                   2239
REMARK 9600                                   600                     612
REMARK 9600                                                                   2240
REMARK 9600                                   601                     613
REMARK 9600                                                                   2241
REMARK 9600                                   602                     614
REMARK 9600                                                                   2242
REMARK 9600                                   603                     615
REMARK 9600                                                                   2243
REMARK 9600                                   604                     616
REMARK 9600                                                                   2244
REMARK 9600                                   605                     617
REMARK 9600                                                                   2245
REMARK 9600                                   606                     618
REMARK 9600                                                                   2246
REMARK 9600                                   607                     619
REMARK 9600                                                                   2247
REMARK 9600                                   608                     620
REMARK 9600                                                                   2248
REMARK 9600                                   609                     621
REMARK 9600                                                                   2249
REMARK 9600                                   610                     622
REMARK 9600                                                                   2250
REMARK 9600                                   611                     623
REMARK 9600                                                                   2251
REMARK 9600                                   612                     624
REMARK 9600                                                                   2252
REMARK 9600                                   613                     625
REMARK 9600                                                                   2253
REMARK 9600                                   614                     626
REMARK 9600                                                                   2254
REMARK 9600                                   615                     627
REMARK 9600                                                                   2255
REMARK 9600                                   616                     628
REMARK 9600                                                                   2256
REMARK 9600                                   617                     629
REMARK 9600                                                                   2257
REMARK 9600                                   618                     630
REMARK 9600                                                                   2258
REMARK 9600                                   619                     631
REMARK 9600                                                                   2259
REMARK 9600                                   620                     632
REMARK 9600                                                                   2260
REMARK 9600                                   621                     633
REMARK 9600                                                                   2261
REMARK 9600                                   622                     634
REMARK 9600                                                                   2262
REMARK 9600                                   623                     635
REMARK 9600                                                                   2263
REMARK 9600                                   624                     636
REMARK 9600                                                                   2264
REMARK 9600                                   625                     637
REMARK 9600                                                                   2265
REMARK 9600                                   626                     638
REMARK 9600                                                                   2266
REMARK 9600                                   627                     639
REMARK 9600                                                                   2267
REMARK 9600                                   628                     640
REMARK 9600                                                                   2268
REMARK 9600                                   629                     641
REMARK 9600                                                                   2269
REMARK 9600                                   630                     642
REMARK 9600                                                                   2270
REMARK 9600                                   631                     643
REMARK 9600                                                                   2271
REMARK 9600                                   632                     644
REMARK 9600                                                                   2272
REMARK 9600                                   633                     646
REMARK 9600                                                                   2274
REMARK 9600                                   634                     647
REMARK 9600                                                                   2275
REMARK 9600                                   635                     648
REMARK 9600                                                                   2276
REMARK 9600                                   636                     649
REMARK 9600                                                                   2277
REMARK 9600                                   637                     650
REMARK 9600                                                                   2278
REMARK 9600                                   638                     651
REMARK 9600                                                                   2279
REMARK 9600                                   639                     652
REMARK 9600                                                                   2280
REMARK 9600                                   640                     653
REMARK 9600                                                                   2281
REMARK 9600                                   641                     654
REMARK 9600                                                                   2282
REMARK 9600                                   642                     655
REMARK 9600                                                                   2283
REMARK 9600                                   643                     656
REMARK 9600                                                                   2284
REMARK 9600                                   644                     657
REMARK 9600                                                                   2285
REMARK 9600                                   645                     658
REMARK 9600                                                                   2286
REMARK 9600                                   646                     659
REMARK 9600                                                                   2287
REMARK 9600                                   647                     660
REMARK 9600                                                                   2288
REMARK 9600                                   648                     661
REMARK 9600                                                                   2289
REMARK 9600                                   649                     662
REMARK 9600                                                                   2290
REMARK 9600                                   650                     663
REMARK 9600                                                                   2291
REMARK 9600                                   651                     664
REMARK 9600                                                                   2292
REMARK 9600                                   652                     665
REMARK 9600                                                                   2293
REMARK 9600                                   653                     666
REMARK 9600                                                                   2294
REMARK 9600                                   654                     667
REMARK 9600                                                                   2295
REMARK 9600                                   655                     668
REMARK 9600                                                                   2296
REMARK 9600                                   656                     669
REMARK 9600                                                                   2297
REMARK 9600                                   657                     670
REMARK 9600                                                                   2298
REMARK 9600                                   658                     671
REMARK 9600                                                                   2299
REMARK 9600                                   659                     672
REMARK 9600                                                                   2300
REMARK 9600                                   660                     673
REMARK 9600                                                                   2301
REMARK 9600                                   661                     674
REMARK 9600                                                                   2302
REMARK 9600                                   662                     675
REMARK 9600                                                                   2303
REMARK 9600                                   663                     676
REMARK 9600                                                                   2304
REMARK 9600                                   664                     677
REMARK 9600                                                                   2305
REMARK 9600                                   1                       1
REMARK 9600                                                                   2443
REMARK 9600                                   2                       2
REMARK 9600                                                                   2444
REMARK 9600                                   3                       3
REMARK 9600                                                                   2445
REMARK 9600                                   4                       4
REMARK 9600                                                                   2446
REMARK 9600                                   5                       5
REMARK 9600                                                                   2447
REMARK 9600                                   6                       6
REMARK 9600                                                                   2448
REMARK 9600                                   7                       7
REMARK 9600                                                                   2449
REMARK 9600                                   8                       8
REMARK 9600                                                                   2450
REMARK 9600                                   9                       9
REMARK 9600                                                                   2451
REMARK 9600                                   10                      10
REMARK 9600                                                                   2452
REMARK 9600                                   11                      11
REMARK 9600                                                                   2453
REMARK 9600                                   12                      12
REMARK 9600                                                                   2454
REMARK 9600                                   13                      13
REMARK 9600                                                                   2455
REMARK 9600                                   14                      14
REMARK 9600                                                                   2456
REMARK 9600                                   15                      15
REMARK 9600                                                                   2457
REMARK 9600                                   16                      16
REMARK 9600                                                                   2458
REMARK 9600                                   17                      17
REMARK 9600                                                                   2459
REMARK 9600                                   18                      18
REMARK 9600                                                                   2460
REMARK 9600                                   19                      19
REMARK 9600                                                                   2461
REMARK 9600                                   20                      20
REMARK 9600                                                                   2462
REMARK 9600                                   21                      21
REMARK 9600                                                                   2463
REMARK 9600                                   22                      22
REMARK 9600                                                                   2464
REMARK 9600                                   23                      23
REMARK 9600                                                                   2465
REMARK 9600                                   24                      24
REMARK 9600                                                                   2466
REMARK 9600                                   25                      25
REMARK 9600                                                                   2467
REMARK 9600                                   26                      26
REMARK 9600                                                                   2468
REMARK 9600                                   27                      27
REMARK 9600                                                                   2469
REMARK 9600                                   28                      28
REMARK 9600                                                                   2470
REMARK 9600                                   29                      29
REMARK 9600                                                                   2471
REMARK 9600                                   30                      30
REMARK 9600                                                                   2472
REMARK 9600                                   31                      31
REMARK 9600                                                                   2473
REMARK 9600                                   32                      32
REMARK 9600                                                                   2474
REMARK 9600                                   33                      33
REMARK 9600                                                                   2475
REMARK 9600                                   34                      34
REMARK 9600                                                                   2476
REMARK 9600                                   35                      35
REMARK 9600                                                                   2477
REMARK 9600                                   36                      36
REMARK 9600                                                                   2478
REMARK 9600                                   37                      37
REMARK 9600                                                                   2479
REMARK 9600                                   38                      38
REMARK 9600                                                                   2480
REMARK 9600                                   39                      39
REMARK 9600                                                                   2481
REMARK 9600                                   40                      40
REMARK 9600                                                                   2482
REMARK 9600                                   41                      41
REMARK 9600                                                                   2483
REMARK 9600                                   42                      42
REMARK 9600                                                                   2484
REMARK 9600                                   43                      43
REMARK 9600                                                                   2485
REMARK 9600                                   44                      44
REMARK 9600                                                                   2486
REMARK 9600                                   45                      45
REMARK 9600                                                                   2487
REMARK 9600                                   46                      46
REMARK 9600                                                                   2488
REMARK 9600                                   47                      47
REMARK 9600                                                                   2489
REMARK 9600                                   48                      48
REMARK 9600                                                                   2490
REMARK 9600                                   49                      49
REMARK 9600                                                                   2491
REMARK 9600                                   50                      50
REMARK 9600                                                                   2492
REMARK 9600                                   51                      51
REMARK 9600                                                                   2493
REMARK 9600                                   52                      52
REMARK 9600                                                                   2494
REMARK 9600                                   53                      53
REMARK 9600                                                                   2495
REMARK 9600                                   54                      54
REMARK 9600                                                                   2496
REMARK 9600                                   55                      55
REMARK 9600                                                                   2497
REMARK 9600                                   56                      56
REMARK 9600                                                                   2498
REMARK 9600                                   57                      57
REMARK 9600                                                                   2499
REMARK 9600                                   58                      58
REMARK 9600                                                                   2500
REMARK 9600                                   59                      59
REMARK 9600                                                                   2501
REMARK 9600                                   60                      60
REMARK 9600                                                                   2502
REMARK 9600                                   61                      61
REMARK 9600                                                                   2503
REMARK 9600                                   62                      62
REMARK 9600                                                                   2504
REMARK 9600                                   63                      63
REMARK 9600                                                                   2505
REMARK 9600                                   64                      64
REMARK 9600                                                                   2506
REMARK 9600                                   65                      65
REMARK 9600                                                                   2507
REMARK 9600                                   66                      66
REMARK 9600                                                                   2508
REMARK 9600                                   67                      67
REMARK 9600                                                                   2509
REMARK 9600                                   68                      68
REMARK 9600                                                                   2510
REMARK 9600                                   69                      69
REMARK 9600                                                                   2511
REMARK 9600                                   70                      70
REMARK 9600                                                                   2512
REMARK 9600                                   71                      71
REMARK 9600                                                                   2513
REMARK 9600                                   72                      72
REMARK 9600                                                                   2514
REMARK 9600                                   73                      73
REMARK 9600                                                                   2515
REMARK 9600                                   74                      74
REMARK 9600                                                                   2516
REMARK 9600                                   75                      75
REMARK 9600                                                                   2517
REMARK 9600                                   76                      76
REMARK 9600                                                                   2518
REMARK 9600                                   77                      77
REMARK 9600                                                                   2519
REMARK 9600                                   78                      78
REMARK 9600                                                                   2520
REMARK 9600                                   79                      79
REMARK 9600                                                                   2521
REMARK 9600                                   80                      80
REMARK 9600                                                                   2522
REMARK 9600                                   81                      81
REMARK 9600                                                                   2523
REMARK 9600                                   82                      83
REMARK 9600                                                                   2525
REMARK 9600                                   83                      84
REMARK 9600                                                                   2526
REMARK 9600                                   84                      85
REMARK 9600                                                                   2527
REMARK 9600                                   85                      86
REMARK 9600                                                                   2528
REMARK 9600                                   86                      87
REMARK 9600                                                                   2529
REMARK 9600                                   87                      88
REMARK 9600                                                                   2530
REMARK 9600                                   88                      89
REMARK 9600                                                                   2531
REMARK 9600                                   89                      90
REMARK 9600                                                                   2532
REMARK 9600                                   90                      91
REMARK 9600                                                                   2533
REMARK 9600                                   91                      92
REMARK 9600                                                                   2534
REMARK 9600                                   92                      94
REMARK 9600                                                                   2536
REMARK 9600                                   93                      95
REMARK 9600                                                                   2537
REMARK 9600                                   94                      96
REMARK 9600                                                                   2538
REMARK 9600                                   95                      97
REMARK 9600                                                                   2539
REMARK 9600                                   96                      98
REMARK 9600                                                                   2540
REMARK 9600                                   97                      99
REMARK 9600                                                                   2541
REMARK 9600                                   98                      100
REMARK 9600                                                                   2542
REMARK 9600                                   99                      101
REMARK 9600                                                                   2543
REMARK 9600                                   100                     102
REMARK 9600                                                                   2544
REMARK 9600                                   101                     103
REMARK 9600                                                                   2545
REMARK 9600                                   102                     104
REMARK 9600                                                                   2546
REMARK 9600                                   103                     105
REMARK 9600                                                                   2547
REMARK 9600                                   104                     106
REMARK 9600                                                                   2548
REMARK 9600                                   105                     107
REMARK 9600                                                                   2549
REMARK 9600                                   106                     108
REMARK 9600                                                                   2550
REMARK 9600                                   107                     109
REMARK 9600                                                                   2551
REMARK 9600                                   108                     110
REMARK 9600                                                                   2552
REMARK 9600                                   109                     111
REMARK 9600                                                                   2553
REMARK 9600                                   110                     112
REMARK 9600                                                                   2554
REMARK 9600                                   111                     113
REMARK 9600                                                                   2555
REMARK 9600                                   112                     114
REMARK 9600                                                                   2556
REMARK 9600                                   113                     115
REMARK 9600                                                                   2557
REMARK 9600                                   114                     116
REMARK 9600                                                                   2558
REMARK 9600                                   115                     117
REMARK 9600                                                                   2559
REMARK 9600                                   116                     118
REMARK 9600                                                                   2560
REMARK 9600                                   117                     119
REMARK 9600                                                                   2561
REMARK 9600                                   118                     120
REMARK 9600                                                                   2562
REMARK 9600                                   119                     121
REMARK 9600                                                                   2563
REMARK 9600                                   120                     122
REMARK 9600                                                                   2564
REMARK 9600                                   121                     124
REMARK 9600                                                                   2566
REMARK 9600                                   122                     125
REMARK 9600                                                                   2567
REMARK 9600                                   123                     126
REMARK 9600                                                                   2568
REMARK 9600                                   124                     127
REMARK 9600                                                                   2569
REMARK 9600                                   125                     128
REMARK 9600                                                                   2570
REMARK 9600                                   126                     129
REMARK 9600                                                                   2571
REMARK 9600                                   127                     130
REMARK 9600                                                                   2572
REMARK 9600                                   128                     131
REMARK 9600                                                                   2573
REMARK 9600                                   129                     132
REMARK 9600                                                                   2574
REMARK 9600                                   130                     133
REMARK 9600                                                                   2575
REMARK 9600                                   131                     134
REMARK 9600                                                                   2576
REMARK 9600                                   132                     135
REMARK 9600                                                                   2577
REMARK 9600                                   133                     136
REMARK 9600                                                                   2578
REMARK 9600                                   134                     137
REMARK 9600                                                                   2579
REMARK 9600                                   135                     138
REMARK 9600                                                                   2580
REMARK 9600                                   136                     139
REMARK 9600                                                                   2581
REMARK 9600                                   137                     140
REMARK 9600                                                                   2582
REMARK 9600                                   138                     141
REMARK 9600                                                                   2583
REMARK 9600                                   139                     142
REMARK 9600                                                                   2584
REMARK 9600                                   140                     143
REMARK 9600                                                                   2585
REMARK 9600                                   141                     144
REMARK 9600                                                                   2586
REMARK 9600                                   142                     145
REMARK 9600                                                                   2587
REMARK 9600                                   143                     146
REMARK 9600                                                                   2588
REMARK 9600                                   144                     147
REMARK 9600                                                                   2589
REMARK 9600                                   145                     148
REMARK 9600                                                                   2590
REMARK 9600                                   146                     149
REMARK 9600                                                                   2591
REMARK 9600                                   147                     150
REMARK 9600                                                                   2592
REMARK 9600                                   148                     151
REMARK 9600                                                                   2593
REMARK 9600                                   149                     152
REMARK 9600                                                                   2594
REMARK 9600                                   150                     153
REMARK 9600                                                                   2595
REMARK 9600                                   151                     154
REMARK 9600                                                                   2596
REMARK 9600                                   152                     155
REMARK 9600                                                                   2597
REMARK 9600                                   153                     156
REMARK 9600                                                                   2598
REMARK 9600                                   154                     157
REMARK 9600                                                                   2599
REMARK 9600                                   155                     158
REMARK 9600                                                                   2600
REMARK 9600                                   156                     159
REMARK 9600                                                                   2601
REMARK 9600                                   157                     160
REMARK 9600                                                                   2602
REMARK 9600                                   158                     161
REMARK 9600                                                                   2603
REMARK 9600                                   159                     162
REMARK 9600                                                                   2604
REMARK 9600                                   160                     163
REMARK 9600                                                                   2605
REMARK 9600                                   161                     164
REMARK 9600                                                                   2606
REMARK 9600                                   162                     165
REMARK 9600                                                                   2607
REMARK 9600                                   163                     166
REMARK 9600                                                                   2608
REMARK 9600                                   164                     167
REMARK 9600                                                                   2609
REMARK 9600                                   165                     168
REMARK 9600                                                                   2610
REMARK 9600                                   166                     169
REMARK 9600                                                                   2611
REMARK 9600                                   167                     170
REMARK 9600                                                                   2612
REMARK 9600                                   168                     171
REMARK 9600                                                                   2613
REMARK 9600                                   169                     172
REMARK 9600                                                                   2614
REMARK 9600                                   170                     173
REMARK 9600                                                                   2615
REMARK 9600                                   171                     174
REMARK 9600                                                                   2616
REMARK 9600                                   172                     175
REMARK 9600                                                                   2617
REMARK 9600                                   173                     176
REMARK 9600                                                                   2618
REMARK 9600                                   174                     177
REMARK 9600                                                                   2619
REMARK 9600                                   175                     178
REMARK 9600                                                                   2620
REMARK 9600                                   176                     179
REMARK 9600                                                                   2621
REMARK 9600                                   177                     180
REMARK 9600                                                                   2622
REMARK 9600                                   178                     181
REMARK 9600                                                                   2623
REMARK 9600                                   179                     182
REMARK 9600                                                                   2624
REMARK 9600                                   180                     183
REMARK 9600                                                                   2625
REMARK 9600                                   181                     184
REMARK 9600                                                                   2626
REMARK 9600                                   182                     185
REMARK 9600                                                                   2627
REMARK 9600                                   183                     186
REMARK 9600                                                                   2628
REMARK 9600                                   184                     187
REMARK 9600                                                                   2629
REMARK 9600                                   185                     188
REMARK 9600                                                                   2630
REMARK 9600                                   186                     189
REMARK 9600                                                                   2631
REMARK 9600                                   187                     190
REMARK 9600                                                                   2632
REMARK 9600                                   188                     191
REMARK 9600                                                                   2633
REMARK 9600                                   189                     192
REMARK 9600                                                                   2634
REMARK 9600                                   190                     193
REMARK 9600                                                                   2635
REMARK 9600                                   191                     194
REMARK 9600                                                                   2636
REMARK 9600                                   192                     195
REMARK 9600                                                                   2637
REMARK 9600                                   193                     196
REMARK 9600                                                                   2638
REMARK 9600                                   194                     197
REMARK 9600                                                                   2639
REMARK 9600                                   195                     198
REMARK 9600                                                                   2640
REMARK 9600                                   196                     199
REMARK 9600                                                                   2641
REMARK 9600                                   197                     200
REMARK 9600                                                                   2642
REMARK 9600                                   198                     201
REMARK 9600                                                                   2643
REMARK 9600                                   199                     203
REMARK 9600                                                                   2645
REMARK 9600                                   200                     204
REMARK 9600                                                                   2646
REMARK 9600                                   201                     205
REMARK 9600                                                                   2647
REMARK 9600                                   202                     206
REMARK 9600                                                                   2648
REMARK 9600                                   203                     207
REMARK 9600                                                                   2649
REMARK 9600                                   204                     208
REMARK 9600                                                                   2650
REMARK 9600                                   205                     209
REMARK 9600                                                                   2651
REMARK 9600                                   206                     210
REMARK 9600                                                                   2652
REMARK 9600                                   207                     211
REMARK 9600                                                                   2653
REMARK 9600                                   208                     212
REMARK 9600                                                                   2654
REMARK 9600                                   209                     213
REMARK 9600                                                                   2655
REMARK 9600                                   210                     214
REMARK 9600                                                                   2656
REMARK 9600                                   211                     215
REMARK 9600                                                                   2657
REMARK 9600                                   212                     216
REMARK 9600                                                                   2658
REMARK 9600                                   213                     217
REMARK 9600                                                                   2659
REMARK 9600                                   214                     218
REMARK 9600                                                                   2660
REMARK 9600                                   215                     219
REMARK 9600                                                                   2661
REMARK 9600                                   216                     220
REMARK 9600                                                                   2662
REMARK 9600                                   217                     221
REMARK 9600                                                                   2663
REMARK 9600                                   218                     222
REMARK 9600                                                                   2664
REMARK 9600                                   219                     223
REMARK 9600                                                                   2665
REMARK 9600                                   220                     224
REMARK 9600                                                                   2666
REMARK 9600                                   221                     225
REMARK 9600                                                                   2667
REMARK 9600                                   222                     226
REMARK 9600                                                                   2668
REMARK 9600                                   223                     227
REMARK 9600                                                                   2669
REMARK 9600                                   224                     228
REMARK 9600                                                                   2670
REMARK 9600                                   225                     229
REMARK 9600                                                                   2671
REMARK 9600                                   226                     230
REMARK 9600                                                                   2672
REMARK 9600                                   227                     231
REMARK 9600                                                                   2673
REMARK 9600                                   228                     233
REMARK 9600                                                                   2675
REMARK 9600                                   229                     234
REMARK 9600                                                                   2676
REMARK 9600                                   230                     235
REMARK 9600                                                                   2677
REMARK 9600                                   231                     236
REMARK 9600                                                                   2678
REMARK 9600                                   232                     237
REMARK 9600                                                                   2679
REMARK 9600                                   233                     238
REMARK 9600                                                                   2680
REMARK 9600                                   234                     239
REMARK 9600                                                                   2681
REMARK 9600                                   235                     240
REMARK 9600                                                                   2682
REMARK 9600                                   236                     241
REMARK 9600                                                                   2683
REMARK 9600                                   237                     242
REMARK 9600                                                                   2684
REMARK 9600                                   238                     243
REMARK 9600                                                                   2685
REMARK 9600                                   239                     244
REMARK 9600                                                                   2686
REMARK 9600                                   240                     245
REMARK 9600                                                                   2687
REMARK 9600                                   241                     246
REMARK 9600                                                                   2688
REMARK 9600                                   242                     247
REMARK 9600                                                                   2689
REMARK 9600                                   243                     249
REMARK 9600                                                                   2691
REMARK 9600                                   244                     250
REMARK 9600                                                                   2692
REMARK 9600                                   245                     251
REMARK 9600                                                                   2693
REMARK 9600                                   246                     252
REMARK 9600                                                                   2694
REMARK 9600                                   247                     253
REMARK 9600                                                                   2695
REMARK 9600                                   248                     254
REMARK 9600                                                                   2696
REMARK 9600                                   249                     255
REMARK 9600                                                                   2697
REMARK 9600                                   250                     256
REMARK 9600                                                                   2698
REMARK 9600                                   251                     257
REMARK 9600                                                                   2699
REMARK 9600                                   252                     258
REMARK 9600                                                                   2700
REMARK 9600                                   253                     259
REMARK 9600                                                                   2701
REMARK 9600                                   254                     260
REMARK 9600                                                                   2702
REMARK 9600                                   255                     261
REMARK 9600                                                                   2703
REMARK 9600                                   256                     262
REMARK 9600                                                                   2704
REMARK 9600                                   257                     263
REMARK 9600                                                                   2705
REMARK 9600                                   258                     264
REMARK 9600                                                                   2706
REMARK 9600                                   259                     265
REMARK 9600                                                                   2707
REMARK 9600                                   260                     266
REMARK 9600                                                                   2708
REMARK 9600                                   261                     267
REMARK 9600                                                                   2709
REMARK 9600                                   262                     268
REMARK 9600                                                                   2710
REMARK 9600                                   263                     269
REMARK 9600                                                                   2711
REMARK 9600                                   264                     270
REMARK 9600                                                                   2712
REMARK 9600                                   265                     271
REMARK 9600                                                                   2713
REMARK 9600                                   266                     272
REMARK 9600                                                                   2714
REMARK 9600                                   267                     273
REMARK 9600                                                                   2715
REMARK 9600                                   268                     274
REMARK 9600                                                                   2716
REMARK 9600                                   269                     275
REMARK 9600                                                                   2717
REMARK 9600                                   270                     276
REMARK 9600                                                                   2718
REMARK 9600                                   271                     277
REMARK 9600                                                                   2719
REMARK 9600                                   272                     278
REMARK 9600                                                                   2720
REMARK 9600                                   273                     279
REMARK 9600                                                                   2721
REMARK 9600                                   274                     280
REMARK 9600                                                                   2722
REMARK 9600                                   275                     281
REMARK 9600                                                                   2723
REMARK 9600                                   276                     282
REMARK 9600                                                                   2724
REMARK 9600                                   277                     283
REMARK 9600                                                                   2725
REMARK 9600                                   278                     284
REMARK 9600                                                                   2726
REMARK 9600                                   279                     285
REMARK 9600                                                                   2727
REMARK 9600                                   280                     286
REMARK 9600                                                                   2728
REMARK 9600                                   281                     287
REMARK 9600                                                                   2729
REMARK 9600                                   282                     288
REMARK 9600                                                                   2730
REMARK 9600                                   283                     289
REMARK 9600                                                                   2731
REMARK 9600                                   284                     290
REMARK 9600                                                                   2732
REMARK 9600                                   285                     291
REMARK 9600                                                                   2733
REMARK 9600                                   286                     292
REMARK 9600                                                                   2734
REMARK 9600                                   287                     293
REMARK 9600                                                                   2735
REMARK 9600                                   288                     294
REMARK 9600                                                                   2736
REMARK 9600                                   289                     295
REMARK 9600                                                                   2737
REMARK 9600                                   290                     296
REMARK 9600                                                                   2738
REMARK 9600                                   291                     297
REMARK 9600                                                                   2739
REMARK 9600                                   292                     298
REMARK 9600                                                                   2740
REMARK 9600                                   293                     299
REMARK 9600                                                                   2741
REMARK 9600                                   294                     300
REMARK 9600                                                                   2742
REMARK 9600                                   295                     301
REMARK 9600                                                                   2743
REMARK 9600                                   296                     302
REMARK 9600                                                                   2744
REMARK 9600                                   297                     303
REMARK 9600                                                                   2745
REMARK 9600                                   298                     304
REMARK 9600                                                                   2746
REMARK 9600                                   299                     305
REMARK 9600                                                                   2747
REMARK 9600                                   300                     306
REMARK 9600                                                                   2748
REMARK 9600                                   301                     308
REMARK 9600                                                                   2750
REMARK 9600                                   302                     309
REMARK 9600                                                                   2751
REMARK 9600                                   303                     310
REMARK 9600                                                                   2752
REMARK 9600                                   304                     311
REMARK 9600                                                                   2753
REMARK 9600                                   305                     312
REMARK 9600                                                                   2754
REMARK 9600                                   306                     313
REMARK 9600                                                                   2755
REMARK 9600                                   307                     314
REMARK 9600                                                                   2756
REMARK 9600                                   308                     315
REMARK 9600                                                                   2757
REMARK 9600                                   309                     316
REMARK 9600                                                                   2758
REMARK 9600                                   310                     317
REMARK 9600                                                                   2759
REMARK 9600                                   311                     318
REMARK 9600                                                                   2760
REMARK 9600                                   312                     319
REMARK 9600                                                                   2761
REMARK 9600                                   313                     320
REMARK 9600                                                                   2762
REMARK 9600                                   314                     321
REMARK 9600                                                                   2763
REMARK 9600                                   315                     322
REMARK 9600                                                                   2764
REMARK 9600                                   316                     323
REMARK 9600                                                                   2765
REMARK 9600                                   317                     324
REMARK 9600                                                                   2766
REMARK 9600                                   318                     325
REMARK 9600                                                                   2767
REMARK 9600                                   319                     326
REMARK 9600                                                                   2768
REMARK 9600                                   320                     327
REMARK 9600                                                                   2769
REMARK 9600                                   321                     328
REMARK 9600                                                                   2770
REMARK 9600                                   322                     329
REMARK 9600                                                                   2771
REMARK 9600                                   323                     330
REMARK 9600                                                                   2772
REMARK 9600                                   324                     331
REMARK 9600                                                                   2773
REMARK 9600                                   325                     332
REMARK 9600                                                                   2774
REMARK 9600                                   326                     333
REMARK 9600                                                                   2775
REMARK 9600                                   327                     334
REMARK 9600                                                                   2776
REMARK 9600                                   328                     335
REMARK 9600                                                                   2777
REMARK 9600                                   329                     336
REMARK 9600                                                                   2778
REMARK 9600                                   330                     337
REMARK 9600                                                                   2779
REMARK 9600                                   331                     338
REMARK 9600                                                                   2780
REMARK 9600                                   332                     339
REMARK 9600                                                                   2781
REMARK 9600                                   333                     340
REMARK 9600                                                                   2782
REMARK 9600                                   334                     341
REMARK 9600                                                                   2783
REMARK 9600                                   335                     342
REMARK 9600                                                                   2784
REMARK 9600                                   336                     343
REMARK 9600                                                                   2785
REMARK 9600                                   337                     344
REMARK 9600                                                                   2786
REMARK 9600                                   338                     345
REMARK 9600                                                                   2787
REMARK 9600                                   339                     346
REMARK 9600                                                                   2788
REMARK 9600                                   340                     347
REMARK 9600                                                                   2789
REMARK 9600                                   341                     348
REMARK 9600                                                                   2790
REMARK 9600                                   342                     349
REMARK 9600                                                                   2791
REMARK 9600                                   343                     350
REMARK 9600                                                                   2792
REMARK 9600                                   344                     351
REMARK 9600                                                                   2793
REMARK 9600                                   345                     352
REMARK 9600                                                                   2794
REMARK 9600                                   346                     353
REMARK 9600                                                                   2795
REMARK 9600                                   347                     354
REMARK 9600                                                                   2796
REMARK 9600                                   348                     355
REMARK 9600                                                                   2797
REMARK 9600                                   349                     356
REMARK 9600                                                                   2798
REMARK 9600                                   350                     357
REMARK 9600                                                                   2799
REMARK 9600                                   351                     358
REMARK 9600                                                                   2800
REMARK 9600                                   352                     359
REMARK 9600                                                                   2801
REMARK 9600                                   353                     360
REMARK 9600                                                                   2802
REMARK 9600                                   354                     361
REMARK 9600                                                                   2803
REMARK 9600                                   355                     362
REMARK 9600                                                                   2804
REMARK 9600                                   356                     363
REMARK 9600                                                                   2805
REMARK 9600                                   357                     364
REMARK 9600                                                                   2806
REMARK 9600                                   358                     365
REMARK 9600                                                                   2807
REMARK 9600                                   359                     366
REMARK 9600                                                                   2808
REMARK 9600                                   360                     367
REMARK 9600                                                                   2809
REMARK 9600                                   361                     368
REMARK 9600                                                                   2810
REMARK 9600                                   362                     369
REMARK 9600                                                                   2811
REMARK 9600                                   363                     370
REMARK 9600                                                                   2812
REMARK 9600                                   364                     371
REMARK 9600                                                                   2813
REMARK 9600                                   365                     372
REMARK 9600                                                                   2814
REMARK 9600                                   366                     373
REMARK 9600                                                                   2815
REMARK 9600                                   367                     374
REMARK 9600                                                                   2816
REMARK 9600                                   368                     375
REMARK 9600                                                                   2817
REMARK 9600                                   369                     376
REMARK 9600                                                                   2818
REMARK 9600                                   370                     377
REMARK 9600                                                                   2819
REMARK 9600                                   371                     378
REMARK 9600                                                                   2820
REMARK 9600                                   372                     379
REMARK 9600                                                                   2821
REMARK 9600                                   373                     380
REMARK 9600                                                                   2822
REMARK 9600                                   374                     381
REMARK 9600                                                                   2823
REMARK 9600                                   375                     382
REMARK 9600                                                                   2824
REMARK 9600                                   376                     383
REMARK 9600                                                                   2825
REMARK 9600                                   377                     384
REMARK 9600                                                                   2826
REMARK 9600                                   378                     386
REMARK 9600                                                                   2828
REMARK 9600                                   379                     387
REMARK 9600                                                                   2829
REMARK 9600                                   380                     388
REMARK 9600                                                                   2830
REMARK 9600                                   381                     389
REMARK 9600                                                                   2831
REMARK 9600                                   382                     390
REMARK 9600                                                                   2832
REMARK 9600                                   383                     391
REMARK 9600                                                                   2833
REMARK 9600                                   384                     392
REMARK 9600                                                                   2834
REMARK 9600                                   385                     393
REMARK 9600                                                                   2835
REMARK 9600                                   386                     394
REMARK 9600                                                                   2836
REMARK 9600                                   387                     395
REMARK 9600                                                                   2837
REMARK 9600                                   388                     396
REMARK 9600                                                                   2838
REMARK 9600                                   389                     397
REMARK 9600                                                                   2839
REMARK 9600                                   390                     398
REMARK 9600                                                                   2840
REMARK 9600                                   391                     399
REMARK 9600                                                                   2841
REMARK 9600                                   392                     400
REMARK 9600                                                                   2842
REMARK 9600                                   393                     401
REMARK 9600                                                                   2843
REMARK 9600                                   394                     402
REMARK 9600                                                                   2844
REMARK 9600                                   395                     403
REMARK 9600                                                                   2845
REMARK 9600                                   396                     404
REMARK 9600                                                                   2846
REMARK 9600                                   397                     405
REMARK 9600                                                                   2847
REMARK 9600                                   398                     406
REMARK 9600                                                                   2848
REMARK 9600                                   399                     407
REMARK 9600                                                                   2849
REMARK 9600                                   400                     408
REMARK 9600                                                                   2850
REMARK 9600                                   401                     409
REMARK 9600                                                                   2851
REMARK 9600                                   402                     410
REMARK 9600                                                                   2852
REMARK 9600                                   403                     411
REMARK 9600                                                                   2853
REMARK 9600                                   404                     412
REMARK 9600                                                                   2854
REMARK 9600                                   405                     413
REMARK 9600                                                                   2855
REMARK 9600                                   406                     414
REMARK 9600                                                                   2856
REMARK 9600                                   407                     415
REMARK 9600                                                                   2857
REMARK 9600                                   408                     416
REMARK 9600                                                                   2858
REMARK 9600                                   409                     417
REMARK 9600                                                                   2859
REMARK 9600                                   410                     418
REMARK 9600                                                                   2860
REMARK 9600                                   411                     419
REMARK 9600                                                                   2861
REMARK 9600                                   412                     420
REMARK 9600                                                                   2862
REMARK 9600                                   413                     421
REMARK 9600                                                                   2863
REMARK 9600                                   414                     422
REMARK 9600                                                                   2864
REMARK 9600                                   415                     423
REMARK 9600                                                                   2865
REMARK 9600                                   416                     424
REMARK 9600                                                                   2866
REMARK 9600                                   417                     425
REMARK 9600                                                                   2867
REMARK 9600                                   418                     426
REMARK 9600                                                                   2868
REMARK 9600                                   419                     427
REMARK 9600                                                                   2869
REMARK 9600                                   420                     428
REMARK 9600                                                                   2870
REMARK 9600                                   421                     429
REMARK 9600                                                                   2871
REMARK 9600                                   422                     430
REMARK 9600                                                                   2872
REMARK 9600                                   423                     431
REMARK 9600                                                                   2873
REMARK 9600                                   424                     432
REMARK 9600                                                                   2874
REMARK 9600                                   425                     433
REMARK 9600                                                                   2875
REMARK 9600                                   426                     434
REMARK 9600                                                                   2876
REMARK 9600                                   427                     435
REMARK 9600                                                                   2877
REMARK 9600                                   428                     436
REMARK 9600                                                                   2878
REMARK 9600                                   429                     437
REMARK 9600                                                                   2879
REMARK 9600                                   430                     438
REMARK 9600                                                                   2880
REMARK 9600                                   431                     439
REMARK 9600                                                                   2881
REMARK 9600                                   432                     440
REMARK 9600                                                                   2882
REMARK 9600                                   433                     441
REMARK 9600                                                                   2883
REMARK 9600                                   434                     442
REMARK 9600                                                                   2884
REMARK 9600                                   435                     443
REMARK 9600                                                                   2885
REMARK 9600                                   436                     444
REMARK 9600                                                                   2886
REMARK 9600                                   437                     445
REMARK 9600                                                                   2887
REMARK 9600                                   438                     446
REMARK 9600                                                                   2888
REMARK 9600                                   439                     447
REMARK 9600                                                                   2889
REMARK 9600                                   440                     448
REMARK 9600                                                                   2890
REMARK 9600                                   441                     449
REMARK 9600                                                                   2891
REMARK 9600                                   442                     450
REMARK 9600                                                                   2892
REMARK 9600                                   443                     451
REMARK 9600                                                                   2893
REMARK 9600                                   444                     452
REMARK 9600                                                                   2894
REMARK 9600                                   445                     453
REMARK 9600                                                                   2895
REMARK 9600                                   446                     455
REMARK 9600                                                                   2897
REMARK 9600                                   447                     456
REMARK 9600                                                                   2898
REMARK 9600                                   448                     457
REMARK 9600                                                                   2899
REMARK 9600                                   449                     458
REMARK 9600                                                                   2900
REMARK 9600                                   450                     459
REMARK 9600                                                                   2901
REMARK 9600                                   451                     460
REMARK 9600                                                                   2902
REMARK 9600                                   452                     461
REMARK 9600                                                                   2903
REMARK 9600                                   453                     462
REMARK 9600                                                                   2904
REMARK 9600                                   454                     463
REMARK 9600                                                                   2905
REMARK 9600                                   455                     464
REMARK 9600                                                                   2906
REMARK 9600                                   456                     465
REMARK 9600                                                                   2907
REMARK 9600                                   457                     466
REMARK 9600                                                                   2908
REMARK 9600                                   458                     467
REMARK 9600                                                                   2909
REMARK 9600                                   459                     468
REMARK 9600                                                                   2910
REMARK 9600                                   460                     469
REMARK 9600                                                                   2911
REMARK 9600                                   461                     470
REMARK 9600                                                                   2912
REMARK 9600                                   462                     471
REMARK 9600                                                                   2913
REMARK 9600                                   463                     472
REMARK 9600                                                                   2914
REMARK 9600                                   464                     473
REMARK 9600                                                                   2915
REMARK 9600                                   465                     474
REMARK 9600                                                                   2916
REMARK 9600                                   466                     475
REMARK 9600                                                                   2917
REMARK 9600                                   467                     476
REMARK 9600                                                                   2918
REMARK 9600                                   468                     478
REMARK 9600                                                                   2920
REMARK 9600                                   469                     479
REMARK 9600                                                                   2921
REMARK 9600                                   470                     480
REMARK 9600                                                                   2922
REMARK 9600                                   471                     481
REMARK 9600                                                                   2923
REMARK 9600                                   472                     482
REMARK 9600                                                                   2924
REMARK 9600                                   473                     483
REMARK 9600                                                                   2925
REMARK 9600                                   474                     484
REMARK 9600                                                                   2926
REMARK 9600                                   475                     485
REMARK 9600                                                                   2927
REMARK 9600                                   476                     486
REMARK 9600                                                                   2928
REMARK 9600                                   477                     487
REMARK 9600                                                                   2929
REMARK 9600                                   478                     488
REMARK 9600                                                                   2930
REMARK 9600                                   479                     489
REMARK 9600                                                                   2931
REMARK 9600                                   480                     490
REMARK 9600                                                                   2932
REMARK 9600                                   481                     491
REMARK 9600                                                                   2933
[truncated: 5,912,814 more chars]
