# Supplementary material for: COD::CIF::Parser: an error-correcting CIF parser for the Perl language
Source: J Appl Crystallogr. 2016 Feb 1;49(Pt 1):292–301. doi: 10.1107/S1600576715022396 (PMC4762566; doi:10.1107/S1600576715022396)
Supplement: Supplementary file 3 [file j-49-00292-sup3.tgz › cod-tools-1.0/src/components/codcif/data/IUCr/CIFTEST_2.1/outs/ciftbx/1ace.tpdb]

HEADER    HYDROLASE(CARBOXYLIC ESTERASE)          08-OCT-91   1ACE
TITLE     Atomic Structure Of Acetylcholinesterase From Torpedo
TITLE    2 Californica: A Prototypic Acetylcholine-Binding Protein
COMPND    Acetylcholinesterase (E.C.3.1.1.7)
SOURCE    Electric Ray (Torpedo californica)
AUTHOR    J.L.Sussman,M.Harel,I.Silman
JRNL        AUTH   J.L.Sussman,M.Harel,F.Frolow,C.Oefner,A.Goldman,
JRNL        AUTH 2 L.Toker,I.Silman
JRNL        TITL   Atomic Structure Of Acetylcholinesterase From
JRNL        TITL 2 Torpedo Californica: A Prototypic
JRNL        TITL 3 Acetylcholine-Binding Protein
JRNL        REF    SCIENCE                       V. 253   872 1991
JRNL        REFN   ASTM SCIEAS  US ISSN 0036-8075                  038
REMARK   1
REMARK   1 REFERENCE 1      
REMARK   1  AUTH   J.Sussman,M.Harel,F.Frolow,C.Oefner,L.Toker,
REMARK   1  AUTH 2 I.Silman
REMARK   1  TITL   Structural Studies On Acetylcholinesterases From
REMARK   1  TITL 2 Torpedo Californica
REMARK   1  EDIT   J.Massoulie,F.Bacou,E.Barnard,A.Chatonnet,B.Doctor,
REMARK   1  EDIT 2 D.M.Quinn
REMARK   1  REF    CHOLINESTERASES: STRUCTURE,              7 1991
REMARK   1  REF  2 FUNCTION, MECHANISM,        
REMARK   1  REF  3 GENETICS, AND CELL BIOLOGY  
REMARK   1  PUBL   AMERICAN CHEMICAL SOCIETY, COLUMBUS, OH            
REMARK   1  REFN                   ISBN 0-8412-2008-5              808
REMARK   1 REFERENCE 2      
REMARK   1  AUTH   J.L.Sussman,M.Harel,F.Frolow,A.Goldman,C.Oefner,
REMARK   1  AUTH 2 L.Toker,I.Silman
REMARK   1  TITL   3-D Structure Of Acetylcholinesterase From Torpedo
REMARK   1  TITL 2 californica
REMARK   1  REF    PROCEEDINGS OF THE 1991                441 1991
REMARK   1  REF  2 MEDICAL DEFENSE BIOSCIENCE  
REMARK   1  REF  3 REVIEW                      
REMARK   1  PUBL   ?                                                  
REMARK   1  REFN                                                   804
REMARK   1 REFERENCE 3      
REMARK   1  AUTH   J.L.Sussman,M.Harel,F.Frolow,I.Silman
REMARK   1  TITL   X-ray Crystallographic Studies Of
REMARK   1  TITL 2 Acetylcholinesterase
REMARK   1  REF    PROCEEDINGS OF THE 1989                309 1989
REMARK   1  REF  2 MEDICAL DEFENSE BIOSCIENCE  
REMARK   1  REF  3 REVIEW                      
REMARK   1  PUBL   ?                                                  
REMARK   1  REFN                                                   805
REMARK   1 REFERENCE 4      
REMARK   1  AUTH   J.L.Sussman,M.Harel,F.Frolow,L.Varon,L.Toker,
REMARK   1  AUTH 2 A.H.Futerman,I.Silman
REMARK   1  TITL   Purification And Crystallization Of A Dimeric Form
REMARK   1  TITL 2 Of Acetylcholinesterase From Torpedo californica
REMARK   1  TITL 3 Subsequent To Solubilization With
REMARK   1  TITL 4 Phosphatidylinositol-specific Phospholipase C
REMARK   1  REF    J.MOL.BIOL.                   V. 203   821 1988
REMARK   1  REFN   ASTM JMOBAK  UK ISSN 0022-2836                  070
REMARK   2
REMARK   2 RESOLUTION.  2.8 ANGSTROMS.
REMARK   3
REMARK   3 REFINEMENT. MOLECULAR DYNAMICS REFINEMENT BY THE METHOD OF
REMARK   3  A. BRUNGER, J. KURIYAN, AND M. KARPLUS (PROGRAM *XPLOR*)
REMARK   3  FOLLOWED BY THE RESTRAINED LEAST-SQUARES PROCEDURE OF J.
REMARK   3  KONNERT AND W. HENDRICKSON (PROGRAM *PROLSQ*).  THE R
REMARK   3  VALUE IS 0.186 FOR ALL REFLECTIONS IN THE RESOLUTION
REMARK   3  RANGE 6.0 TO 2.8 ANGSTROMS.  THE RMS DEVIATION FROM
REMARK   3  IDEALITY OF THE BOND LENGTHS OS 0.021 ANGSTROMS.  THE RMS
REMARK   3  DEVIATION FROM IDEALITY OF THE BOND ANGLES IS 4.0 DEGREES.
REMARK 960
REMARK 960 EMBEDDED CIF
REMARK 960
REMARK 960 ###################################################
REMARK 960 #                                                 #
REMARK 960 #   Converted from PDB format to CIF format by    #
REMARK 960 #   pdb2cif version 2.4.3            15 Jul 2005   #
REMARK 960 #                       by                        #
REMARK 960 # P.E. Bourne, H.J. Bernstein and F.C. Bernstein  #
REMARK 960 #                                                 #
REMARK 960 # http://www.bernstein-plus-sons.com/software     #
REMARK 960 #                     /pdb2cif                    #
REMARK 960 #   *** See the remarks at the end of this  ***   #
REMARK 960 #   *** file for information on conversion  ***   #
REMARK 960 #   *** of this entry and on the program    ***   #
REMARK 960 #   ***               pdb2cif               ***   #
REMARK 960 # Please report problems to:                      #
REMARK 960 #         pdb2cif@bernstein-plus-sons.com         #
REMARK 960 ###################################################
REMARK 960
REMARK 960
REMARK 960 data_1ACE
REMARK 960
REMARK 960 _entry.id        1ACE
REMARK 960
REMARK 960
REMARK 960
REMARK 960 ##################
REMARK 960 #                #
REMARK 960 #  STRUCT        #
REMARK 960 #                #
REMARK 960 ##################
REMARK 960
REMARK 960 loop_
REMARK 960 _struct.entry_id
REMARK 960         1ACE
REMARK 960 _reflns.entry_id             1ACE
REMARK 960 _cell.entry_id           1ACE
REMARK 960 _cell.volume          1948911.4
REMARK 960 _cell.details                 ?
REMARK 960 _symmetry.entry_id                1ACE
REMARK 960 _audit.revision_id         1ACE
REMARK 960 _audit.creation_date       1991-10-08
REMARK 960 ;\
REMARK 960 2005-07-15  Converted to mmCIF format by pdb2cif.pl 2.4.3
REMARK 960 ;
REMARK 960 ##########################
REMARK 960 #                        #
REMARK 960 # ENTITY_POLY_SEQ        #
REMARK 960 #                        #
REMARK 960 ##########################
REMARK 960
REMARK 960 loop_
REMARK 960 _entity.id
REMARK 960 _entity.details
REMARK 960                   2     'het group   ACH'
REMARK 960                   3     HOH
REMARK 960
REMARK 960         loop_
REMARK 960     _chem_comp.id
REMARK 960     _chem_comp.formula
REMARK 960     _chem_comp.name
REMARK 960         HOH
REMARK 960 ;\
REMARK 960         71(H2 O1)
REMARK 960 ;
REMARK 960 ;\
REMARK 960
REMARK 960 ;
REMARK 960 ALA              'C3 H7 N1 O2'      Alanine
REMARK 960 ARG              'C6 H14 N4 O2'     Arginine
REMARK 960 ASN              'C4 H8 N2 O3'      Asparagine
REMARK 960 ASP              'C4 H7 N1 O4'     'Aspartic acid'
REMARK 960         CYS             'C3 H7 N1 O2 S1'
REMARK 960                                 Cysteine
REMARK 960 GLN              'C5 H10 N2 O3'     Glutamine
REMARK 960 GLU              'C5 H9 N1 O4'     'Glutamic acid'
REMARK 960 GLY              'C2 H5 N1 O2'      Glycine
REMARK 960 HIS              'C6 H9 N3 O2'      Histidine
REMARK 960 ILE              'C6 H13 N1 O2'     Isoleucine
REMARK 960 LEU              'C6 H13 N1 O2'     Leucine
REMARK 960 LYS              'C6 H14 N2 O2'     Lysine
REMARK 960         MET             'C5 H11 N1 O2 S1'
REMARK 960                                 Methionine
REMARK 960 PHE              'C9 H11 N1 O2'     Phenylalanine
REMARK 960 PRO              'C5 H9 N1 O2'      Proline
REMARK 960 SER              'C3 H7 N1 O3'      Serine
REMARK 960 THR              'C4 H9 N1 O3'      Threonine
REMARK 960 TRP              'C11 H12 N2 O2'    Tryptophan
REMARK 960 TYR              'C9 H11 N1 O3'     Tyrosine
REMARK 960 VAL              'C5 H11 N1 O2' V   aline
REMARK 960
REMARK 960
REMARK 960
REMARK 960 ######################
REMARK 960 #                    #
REMARK 960 # ATOM_SITES         #
REMARK 960 #                    #
REMARK 960 ######################
REMARK 960
REMARK 960
REMARK 960
REMARK 960
REMARK 960
REMARK 960
REMARK 960         loop_
REMARK 960     _database_pdb_matrix.entry_id
REMARK 960                         1ACE
REMARK 960
REMARK 960         loop_
REMARK 960     _atom_sites.entry_id
REMARK 960     _atom_sites.cartn_transform_axes
REMARK 960                         1ACE
REMARK 960               'See _atom_sites.fract_transf_matrix[i][j]'
REMARK 960
REMARK 960 _database_2.database_id                 PDB
REMARK 960 loop_
REMARK 960 _database_PDB_rev.num
REMARK 960 _database_PDB_rev.date
REMARK 960 _database_PDB_rev.mod_type
REMARK 960 _database_PDB_rev.status
REMARK 960 _database_PDB_rev.replaced_by
REMARK 960 _database_PDB_rev.replaces
REMARK 960         1               1992-01-15
REMARK 960                   0     .           .           .
REMARK 960
REMARK 960
REMARK 960
REMARK 960 ####################
REMARK 960 #                  #
REMARK 960 # STRUCT_BIOL      #
REMARK 960 #                  #
REMARK 960 ####################
REMARK 960
REMARK 960
REMARK 960
REMARK 960         loop_
REMARK 960     _struct_biol.id
REMARK 960                         *
REMARK 960         loop_
REMARK 960     _struct_biol_gen.biol_id
REMARK 960     _struct_biol_gen.asym_id
REMARK 960     _struct_biol_gen.symmetry
REMARK 960     _struct_biol_gen.details
REMARK 960  1ACE    ACH   1_555   .
REMARK 960  1ACE    HOH   1_555   .
REMARK 960     *      *   1_555   .
REMARK 960
REMARK 960
REMARK 960
REMARK 960 ##############################
REMARK 960 #                            #
REMARK 960 # STRUCT_CONN_TYPE           #
REMARK 960 #                            #
REMARK 960 ##############################
REMARK 960
REMARK 960
REMARK 960
REMARK 960 loop_
REMARK 960 _struct_conn_type.id
REMARK 960 _struct_conn_type.criteria
REMARK 960 _struct_conn_type.reference
REMARK 960 saltbr  'salt bridge from PDB entry'       ?
REMARK 960 hydrog  'hydrogen bond from PDB entry'     ?
REMARK 960 disulf  'disulfide bridge from PDB entry'  ?
REMARK 960
REMARK 960
REMARK 960
REMARK 960 ##############################
REMARK 960 #                            #
REMARK 960 # STRUCT_CONN                #
REMARK 960 #                            #
REMARK 960 ##############################
REMARK 960
REMARK 960
REMARK 960
REMARK 960 loop_
REMARK 960 _struct_conn.id
REMARK 960 _struct_conn.conn_type_id
REMARK 960 _struct_conn.ptnr1_label_comp_id
REMARK 960 _struct_conn.ptnr1_label_asym_id
REMARK 960 _struct_conn.ptnr1_auth_seq_id
REMARK 960 _struct_conn.ptnr1_label_atom_id
REMARK 960 _struct_conn.ptnr1_label_alt_id
REMARK 960 _struct_conn.ptnr1_role
REMARK 960 _struct_conn.ptnr1_symmetry
REMARK 960 _struct_conn.ptnr2_label_comp_id
REMARK 960 _struct_conn.ptnr2_label_asym_id
REMARK 960 _struct_conn.ptnr2_auth_seq_id
REMARK 960 _struct_conn.ptnr2_label_atom_id
REMARK 960 _struct_conn.ptnr2_label_alt_id
REMARK 960 _struct_conn.ptnr2_role
REMARK 960 _struct_conn.ptnr2_symmetry
REMARK 960 _struct_conn.pdb2cif_ptnr1_atom_site_id
REMARK 960                                      #< not in dictionary
REMARK 960 _struct_conn.ptnr1_label_seq_id
REMARK 960 _struct_conn.pdb2cif_ptnr2_atom_site_id
REMARK 960                                      #< not in dictionary
REMARK 960 _struct_conn.ptnr2_label_seq_id
REMARK 960      2 disulf CYS *   67   SG  . .    .    CYS *   94
REMARK 960                                                        SG
REMARK 960                                        . .    .
REMARK 960      522              67          745              94
REMARK 960      3      . CYS *   94   CB  . .    .    CYS *   94
REMARK 960                                                        SG
REMARK 960                                        . .    .
REMARK 960      744              94          745              94
REMARK 960      4      . SER *  200   CB  . .    .    SER *  200
REMARK 960                                                        OG
REMARK 960                                        . .    .
REMARK 960     1573             200         1574             200
REMARK 960      5      . SER *  200   OG  . .    .    ACH *  998
REMARK 960                                                        C5
REMARK 960                                        . .    .
REMARK 960     1574             200         4288              .
REMARK 960      6      . CYS *  254   CB  . .    .    CYS *  254
REMARK 960                                                        SG
REMARK 960                                        . .    .
REMARK 960     1969             254         1970             254
REMARK 960      7 disulf CYS *  254   SG  . .    .    CYS *  265
REMARK 960                                                        SG
REMARK 960                                        . .    .
REMARK 960     1970             254         2058             265
REMARK 960      8      . CYS *  265   CB  . .    .    CYS *  265
REMARK 960                                                        SG
REMARK 960                                        . .    .
REMARK 960     2057             265         2058             265
REMARK 960      9      . CYS *  402   CB  . .    .    CYS *  402
REMARK 960                                                        SG
REMARK 960                                        . .    .
REMARK 960     3143             402         3144             402
REMARK 960     10 disulf CYS *  402   SG  . .    .    CYS *  521
REMARK 960                                                        SG
REMARK 960                                        . .    .
REMARK 960     3144             402         4150             521
REMARK 960     11      . CYS *  521   CB  . .    .    CYS *  521
REMARK 960                                                        SG
REMARK 960                                        . .    .
REMARK 960     4149             521         4150             521
REMARK 960     12      . ACH *  998   C2  . .    .    ACH *  998
REMARK 960                                                        N1
REMARK 960                                        . .    .
REMARK 960     4285              .          4284              .
REMARK 960     13      . ACH *  998   C8  . .    .    ACH *  998
REMARK 960                                                        N1
REMARK 960                                        . .    .
REMARK 960     4291              .          4284              .
REMARK 960     14      . ACH *  998   C9  . .    .    ACH *  998
REMARK 960                                                        N1
REMARK 960                                        . .    .
REMARK 960     4292              .          4284              .
REMARK 960     15      . ACH *  998   C10 . .    .    ACH *  998
REMARK 960                                                        N1
REMARK 960                                        . .    .
REMARK 960     4293              .          4284              .
REMARK 960     16      . ACH *  998   C2  . .    .    ACH *  998
REMARK 960                                                        C3
REMARK 960                                        . .    .
REMARK 960     4285              .          4286              .
REMARK 960     17      . ACH *  998   C3  . .    .    ACH *  998
REMARK 960                                                        O4
REMARK 960                                        . .    .
REMARK 960     4286              .          4287              .
REMARK 960     18      . ACH *  998   C5  . .    .    ACH *  998
REMARK 960                                                        O4
REMARK 960                                        . .    .
REMARK 960     4288              .          4287              .
REMARK 960     19      . ACH *  998   C5  . .    .    ACH *  998
REMARK 960                                                        C6
REMARK 960                                        . .    .
REMARK 960     4288              .          4289              .
REMARK 960     20      . ACH *  998   C5  . .    .    ACH *  998
REMARK 960                                                        O7
REMARK 960                                        . .    .
REMARK 960     4288              .          4290              .
REMARK 960
REMARK 960
REMARK 960
REMARK 960 ####################
REMARK 960 #                  #
REMARK 960 # STRUCT_CONF      #
REMARK 960 #                  #
REMARK 960 ####################
REMARK 960
REMARK 960
REMARK 960
REMARK 960 loop_
REMARK 960 _struct_conf_type.id
REMARK 960 _struct_conf_type.criteria
REMARK 960 _struct_conf_type.reference
REMARK 960  HELX_RH_AL_P      'From PDB'   .
REMARK 960
REMARK 960 loop_
REMARK 960 _struct_conf.id
REMARK 960 _struct_conf.conf_type_id
REMARK 960 _struct_conf.beg_label_comp_id
REMARK 960 _struct_conf.beg_label_asym_id
REMARK 960 _struct_conf.beg_auth_seq_id
REMARK 960 _struct_conf.end_label_comp_id
REMARK 960 _struct_conf.end_label_asym_id
REMARK 960 _struct_conf.end_auth_seq_id
REMARK 960 _struct_conf.details
REMARK 960 _struct_conf.beg_label_seq_id
REMARK 960 _struct_conf.end_label_seq_id
REMARK 960 helix_HB  HELX_RH_AL_P LYS *  133  GLU *  140
REMARK 960                           'RIGHT-HANDED ALPHA HELIX'
REMARK 960                               133         140
REMARK 960 helix_HC  HELX_RH_AL_P VAL *  168  ILE *  184
REMARK 960                           'RIGHT-HANDED ALPHA HELIX'
REMARK 960                               168         184
REMARK 960 helix_HD  HELX_RH_AL_P ALA *  201  LEU *  211
REMARK 960                           'RIGHT-HANDED ALPHA HELIX'
REMARK 960                               201         211
REMARK 960 helix_HE1 HELX_RH_AL_P VAL *  238  ASN *  251
REMARK 960                           'RIGHT-HANDED ALPHA HELIX'
REMARK 960                               238         251
REMARK 960 helix_HE2 HELX_RH_AL_P ASP *  259  GLU *  268
REMARK 960                           'RIGHT-HANDED ALPHA HELIX'
REMARK 960                               259         268
REMARK 960 helix_HE3 HELX_RH_AL_P PRO *  271  GLU *  278
REMARK 960                           'RIGHT-HANDED ALPHA HELIX'
REMARK 960                               271         278
REMARK 960 helix_HE  HELX_RH_AL_P SER *  304  SER *  311
REMARK 960                           'RIGHT-HANDED ALPHA HELIX'
REMARK 960                               304         311
REMARK 960 helix_HF1 HELX_RH_AL_P GLY *  328  GLY *  335
REMARK 960                           'RIGHT-HANDED ALPHA HELIX'
REMARK 960                               328         335
REMARK 960 helix_HF2 HELX_RH_AL_P ARG *  349  SER *  359
REMARK 960                           'RIGHT-HANDED ALPHA HELIX'
REMARK 960                               349         359
REMARK 960 helix_HF3 HELX_RH_AL_P ASP *  365  TYR *  375
REMARK 960                           'RIGHT-HANDED ALPHA HELIX'
REMARK 960                               365         375
REMARK 960 helix_HF  HELX_RH_AL_P GLY *  384  TYR *  411
REMARK 960                           'RIGHT-HANDED ALPHA HELIX'
REMARK 960                               384         411
REMARK 960 helix_HG  HELX_RH_AL_P ALA *  460  THR *  479
REMARK 960                           'RIGHT-HANDED ALPHA HELIX'
REMARK 960                               460         479
REMARK 960 helix_HH  HELX_RH_AL_P VAL *  518  LEU *  531
REMARK 960                           'RIGHT-HANDED ALPHA HELIX'
REMARK 960                               518         531
REMARK 960
REMARK 960
REMARK 960
REMARK 960 ####################
REMARK 960 #                  #
REMARK 960 # STRUCT_SITE      #
REMARK 960 #                  #
REMARK 960 ####################
REMARK 960
REMARK 960
REMARK 960
REMARK 960 loop_
REMARK 960 _struct_site.id
REMARK 960 _struct_site.details
REMARK 960  ACH  ?
REMARK 960
REMARK 960 loop_
REMARK 960 _struct_site_gen.id
REMARK 960 _struct_site_gen.site_id
REMARK 960 _struct_site_gen.label_comp_id
REMARK 960 _struct_site_gen.label_asym_id
REMARK 960 _struct_site_gen.auth_seq_id
REMARK 960 _struct_site_gen.label_seq_id
REMARK 960 _struct_site_gen.label_alt_id
REMARK 960 _struct_site_gen.symmetry
REMARK 960 _struct_site_gen.details
REMARK 960   2 ACH GLU *  327     327 . 1_555 .
REMARK 960   3 ACH HIS *  440     440 . 1_555 .
REMARK 960   4 ACH ACH *  998     .   . 1_555 .
REMARK 960
REMARK 960
REMARK 960
REMARK 960 ################
REMARK 960 #              #
REMARK 960 # STRUCT_SHEET #
REMARK 960 #              #
REMARK 960 ################
REMARK 960
REMARK 960 loop_
REMARK 960 _struct_sheet.id
REMARK 960 _struct_sheet.number_strands
REMARK 960  S2     2
REMARK 960
REMARK 960 loop_
REMARK 960 _struct_sheet_hbond.sheet_id
REMARK 960 _struct_sheet_hbond.range_id_1
REMARK 960 _struct_sheet_hbond.range_id_2
REMARK 960 _struct_sheet_hbond.range_1_beg_auth_seq_id
REMARK 960 _struct_sheet_hbond.range_1_beg_label_atom_id
REMARK 960 _struct_sheet_hbond.range_2_beg_auth_seq_id
REMARK 960 _struct_sheet_hbond.range_2_beg_label_atom_id
REMARK 960 _struct_sheet_hbond.range_1_end_auth_seq_id
REMARK 960 _struct_sheet_hbond.range_1_end_label_atom_id
REMARK 960 _struct_sheet_hbond.range_2_end_auth_seq_id
REMARK 960 _struct_sheet_hbond.range_2_end_label_atom_id
REMARK 960 _struct_sheet_hbond.range_1_beg_label_seq_id
REMARK 960 _struct_sheet_hbond.range_2_beg_label_seq_id
REMARK 960 _struct_sheet_hbond.range_1_end_label_seq_id
REMARK 960 _struct_sheet_hbond.range_2_end_label_seq_id
REMARK 960  S1    2_S1    3_S1   .    .     .    .     .    .     .
REMARK 960                                        .
REMARK 960                       .          .          .          .
REMARK 960  S1    3_S1    4_S1   .    .     .    .     .    .     .
REMARK 960                                        .
REMARK 960                       .          .          .          .
REMARK 960  S1    4_S1    5_S1   .    .     .    .     .    .     .
REMARK 960                                        .
REMARK 960                       .          .          .          .
REMARK 960  S1    5_S1    6_S1   .    .     .    .     .    .     .
REMARK 960                                        .
REMARK 960                       .          .          .          .
REMARK 960  S1    6_S1    7_S1   .    .     .    .     .    .     .
REMARK 960                                        .
REMARK 960                       .          .          .          .
REMARK 960  S1    7_S1    8_S1   .    .     .    .     .    .     .
REMARK 960                                        .
REMARK 960                       .          .          .          .
REMARK 960  S1    8_S1    9_S1   .    .     .    .     .    .     .
REMARK 960                                        .
REMARK 960                       .          .          .          .
REMARK 960  S1    9_S1   10_S1   .    .     .    .     .    .     .
REMARK 960                                        .
REMARK 960                       .          .          .          .
REMARK 960  S2    1_S2    2_S2   .    .     .    .     .    .     .
REMARK 960                                        .
REMARK 960                       .          .          .          .
REMARK 960
REMARK 960 loop_
REMARK 960 _struct_sheet_order.sheet_id
REMARK 960 _struct_sheet_order.range_id_1
REMARK 960 _struct_sheet_order.range_id_2
REMARK 960 _struct_sheet_order.offset
REMARK 960 _struct_sheet_order.sense
REMARK 960  S1    2_S1    3_S1  1 anti-parallel
REMARK 960  S1    3_S1    4_S1  1 anti-parallel
REMARK 960  S1    4_S1    5_S1  1 anti-parallel
REMARK 960  S1    5_S1    6_S1  1 parallel
REMARK 960  S1    6_S1    7_S1  1 parallel
REMARK 960  S1    7_S1    8_S1  1 parallel
REMARK 960  S1    8_S1    9_S1  1 parallel
REMARK 960  S1    9_S1   10_S1  1 parallel
REMARK 960  S2    1_S2    2_S2  1 anti-parallel
REMARK 960
REMARK 960 loop_
REMARK 960 _struct_sheet_range.sheet_id
REMARK 960 _struct_sheet_range.id
REMARK 960 _struct_sheet_range.beg_label_comp_id
REMARK 960 _struct_sheet_range.beg_label_asym_id
REMARK 960 _struct_sheet_range.beg_auth_seq_id
REMARK 960 _struct_sheet_range.end_label_comp_id
REMARK 960 _struct_sheet_range.end_label_asym_id
REMARK 960 _struct_sheet_range.end_auth_seq_id
REMARK 960 _struct_sheet_range.beg_label_seq_id
REMARK 960 _struct_sheet_range.end_label_seq_id
REMARK 960  S1   10_S1 ASN *  416  PHE *  423
REMARK 960                    416         423
REMARK 960  S1    2_S1 GLY *   13  VAL *   20
REMARK 960                     13          20
REMARK 960  S1    3_S1 ILE *   27  LEU *   31
REMARK 960                     27          31
REMARK 960  S1    4_S1 TYR *   96  PRO *  102
REMARK 960                     96         102
REMARK 960  S1    5_S1 VAL *  141  SER *  147
REMARK 960                    141         147
REMARK 960  S1    6_S1 THR *  110  TYR *  116
REMARK 960                    110         116
REMARK 960  S1    7_S1 THR *  193  GLU *  199
REMARK 960                    193         199
REMARK 960  S1    8_S1 ARG *  221  SER *  226
REMARK 960                    221         226
REMARK 960  S1    9_S1 THR *  317  ASN *  324
REMARK 960                    317         324
REMARK 960  S2    1_S2 GLN *  500  LEU *  505
REMARK 960                    500         505
REMARK 960  S2    2_S2 MET *  510  GLN *  514
REMARK 960                    510         514
REMARK 960
REMARK 960 ##########################
REMARK 960 #                        #
REMARK 960 # PDBX_POLY_SEQ_SCHEME   #
REMARK 960 #                        #
REMARK 960 ##########################
REMARK 960
REMARK 960 loop_
REMARK 960 _pdbx_poly_seq_scheme.asym_id
REMARK 960 _pdbx_poly_seq_scheme.entity_id
REMARK 960 _pdbx_poly_seq_scheme.seq_id
REMARK 960 _pdbx_poly_seq_scheme.mon_id
REMARK 960 _pdbx_poly_seq_scheme.auth_num
REMARK 960                                      #< not in dictionary
REMARK 960 _pdbx_poly_seq_scheme.pdb_strand_id
REMARK 960  *     1    2 ASP    .  .
REMARK 960  *     1    3 HIS    .  .
REMARK 960  *     1    4 SER    4  .
REMARK 960  *     1    5 GLU    5  .
REMARK 960  *     1    6 LEU    6  1_S1
REMARK 960  *     1    7 LEU    7  1_S1
REMARK 960  *     1    8 VAL    8  1_S1
REMARK 960  *     1    9 ASN    9  1_S1
REMARK 960  *     1   10 THR   10  1_S1
REMARK 960  *     1   11 LYS   11  .
REMARK 960  *     1   12 SER   12  .
REMARK 960  *     1   13 GLY   13  2_S1
REMARK 960  *     1   14 LYS   14  2_S1
REMARK 960  *     1   15 VAL   15  2_S1
REMARK 960  *     1   16 MET   16  2_S1
REMARK 960  *     1   17 GLY   17  2_S1
REMARK 960  *     1   18 THR   18  2_S1
REMARK 960  *     1   19 ARG   19  2_S1
REMARK 960  *     1   20 VAL   20  2_S1
REMARK 960  *     1   21 PRO   21  .
REMARK 960  *     1   22 VAL   22  .
REMARK 960  *     1   23 LEU   23  .
REMARK 960  *     1   24 SER   24  .
REMARK 960  *     1   25 SER   25  .
REMARK 960  *     1   26 HIS   26  .
REMARK 960  *     1   27 ILE   27  3_S1
REMARK 960  *     1   28 SER   28  3_S1
REMARK 960  *     1   29 ALA   29  3_S1
REMARK 960  *     1   30 PHE   30  3_S1
REMARK 960  *     1   31 LEU   31  3_S1
REMARK 960  *     1   32 GLY   32  .
REMARK 960  *     1   33 ILE   33  .
REMARK 960  *     1   34 PRO   34  .
REMARK 960  *     1   35 PHE   35  .
REMARK 960  *     1   36 ALA   36  .
REMARK 960  *     1   37 GLU   37  .
REMARK 960  *     1   38 PRO   38  .
REMARK 960  *     1   39 PRO   39  .
REMARK 960  *     1   40 VAL   40  .
REMARK 960  *     1   41 GLY   41  .
REMARK 960  *     1   42 ASN   42  .
REMARK 960  *     1   43 MET   43  .
REMARK 960  *     1   44 ARG   44  .
REMARK 960  *     1   45 PHE   45  .
REMARK 960  *     1   46 ARG   46  .
REMARK 960  *     1   47 ARG   47  .
REMARK 960  *     1   48 PRO   48  .
REMARK 960  *     1   49 GLU   49  .
REMARK 960  *     1   50 PRO   50  .
REMARK 960  *     1   51 LYS   51  .
REMARK 960  *     1   52 LYS   52  .
REMARK 960  *     1   53 PRO   53  .
REMARK 960  *     1   54 TRP   54  .
REMARK 960  *     1   55 SER   55  .
REMARK 960  *     1   56 GLY   56  .
REMARK 960  *     1   57 VAL   57  .
REMARK 960  *     1   58 TRP   58  .
REMARK 960  *     1   59 ASN   59  .
REMARK 960  *     1   60 ALA   60  .
REMARK 960  *     1   61 SER   61  .
REMARK 960  *     1   62 THR   62  .
REMARK 960  *     1   63 TYR   63  .
REMARK 960  *     1   64 PRO   64  .
REMARK 960  *     1   65 ASN   65  .
REMARK 960  *     1   66 ASN   66  .
REMARK 960  *     1   67 CYS   67  .
REMARK 960  *     1   68 GLN   68  .
REMARK 960  *     1   69 GLN   69  .
REMARK 960  *     1   70 TYR   70  .
REMARK 960  *     1   71 VAL   71  .
REMARK 960  *     1   72 ASP   72  .
REMARK 960  *     1   73 GLU   73  .
REMARK 960  *     1   74 GLN   74  .
REMARK 960  *     1   75 PHE   75  .
REMARK 960  *     1   76 PRO   76  .
REMARK 960  *     1   77 GLY   77  .
REMARK 960  *     1   78 PHE   78  .
REMARK 960  *     1   79 SER   79  .
REMARK 960  *     1   80 GLY   80  .
REMARK 960  *     1   81 SER   81  .
REMARK 960  *     1   82 GLU   82  .
REMARK 960  *     1   83 MET   83  .
REMARK 960  *     1   84 TRP   84  .
REMARK 960  *     1   85 ASN   85  .
REMARK 960  *     1   86 PRO   86  .
REMARK 960  *     1   87 ASN   87  .
REMARK 960  *     1   88 ARG   88  .
REMARK 960  *     1   89 GLU   89  .
REMARK 960  *     1   90 MET   90  .
REMARK 960  *     1   91 SER   91  .
REMARK 960  *     1   92 GLU   92  .
REMARK 960  *     1   93 ASP   93  .
REMARK 960  *     1   94 CYS   94  .
REMARK 960  *     1   95 LEU   95  .
REMARK 960  *     1   96 TYR   96  4_S1
REMARK 960  *     1   97 LEU   97  4_S1
REMARK 960  *     1   98 ASN   98  4_S1
REMARK 960  *     1   99 ILE   99  4_S1
REMARK 960  *     1  100 TRP  100  4_S1
REMARK 960  *     1  101 VAL  101  4_S1
REMARK 960  *     1  102 PRO  102  4_S1
REMARK 960  *     1  103 SER  103  .
REMARK 960  *     1  104 PRO  104  .
REMARK 960  *     1  105 ARG  105  .
REMARK 960  *     1  106 PRO  106  .
REMARK 960  *     1  107 LYS  107  .
REMARK 960  *     1  108 SER  108  .
REMARK 960  *     1  109 THR  109  .
REMARK 960  *     1  110 THR  110  6_S1
REMARK 960  *     1  111 VAL  111  6_S1
REMARK 960  *     1  112 MET  112  6_S1
REMARK 960  *     1  113 VAL  113  6_S1
REMARK 960  *     1  114 TRP  114  6_S1
REMARK 960  *     1  115 ILE  115  6_S1
REMARK 960  *     1  116 TYR  116  6_S1
REMARK 960  *     1  117 GLY  117  .
REMARK 960  *     1  118 GLY  118  .
REMARK 960  *     1  119 GLY  119  .
REMARK 960  *     1  120 PHE  120  .
REMARK 960  *     1  121 TYR  121  .
REMARK 960  *     1  122 SER  122  .
REMARK 960  *     1  123 GLY  123  .
REMARK 960  *     1  124 SER  124  .
REMARK 960  *     1  125 SER  125  .
REMARK 960  *     1  126 THR  126  .
REMARK 960  *     1  127 LEU  127  .
REMARK 960  *     1  128 ASP  128  .
REMARK 960  *     1  129 VAL  129  .
REMARK 960  *     1  130 TYR  130  .
REMARK 960  *     1  131 ASN  131  .
REMARK 960  *     1  132 GLY  132  .
REMARK 960  *     1  133 LYS  133  .
REMARK 960  *     1  134 TYR  134  .
REMARK 960  *     1  135 LEU  135  .
REMARK 960  *     1  136 ALA  136  .
REMARK 960  *     1  137 TYR  137  .
REMARK 960  *     1  138 THR  138  .
REMARK 960  *     1  139 GLU  139  .
REMARK 960  *     1  140 GLU  140  .
REMARK 960  *     1  141 VAL  141  5_S1
REMARK 960  *     1  142 VAL  142  5_S1
REMARK 960  *     1  143 LEU  143  5_S1
REMARK 960  *     1  144 VAL  144  5_S1
REMARK 960  *     1  145 SER  145  5_S1
REMARK 960  *     1  146 LEU  146  5_S1
REMARK 960  *     1  147 SER  147  5_S1
REMARK 960  *     1  148 TYR  148  .
REMARK 960  *     1  149 ARG  149  .
REMARK 960  *     1  150 VAL  150  .
REMARK 960  *     1  151 GLY  151  .
REMARK 960  *     1  152 ALA  152  .
REMARK 960  *     1  153 PHE  153  .
REMARK 960  *     1  154 GLY  154  .
REMARK 960  *     1  155 PHE  155  .
REMARK 960  *     1  156 LEU  156  .
REMARK 960  *     1  157 ALA  157  .
REMARK 960  *     1  158 LEU  158  .
REMARK 960  *     1  159 HIS  159  .
REMARK 960  *     1  160 GLY  160  .
REMARK 960  *     1  161 SER  161  .
REMARK 960  *     1  162 GLN  162  .
REMARK 960  *     1  163 GLU  163  .
REMARK 960  *     1  164 ALA  164  .
REMARK 960  *     1  165 PRO  165  .
REMARK 960  *     1  166 GLY  166  .
REMARK 960  *     1  167 ASN  167  .
REMARK 960  *     1  168 VAL  168  .
REMARK 960  *     1  169 GLY  169  .
REMARK 960  *     1  170 LEU  170  .
REMARK 960  *     1  171 LEU  171  .
REMARK 960  *     1  172 ASP  172  .
REMARK 960  *     1  173 GLN  173  .
REMARK 960  *     1  174 ARG  174  .
REMARK 960  *     1  175 MET  175  .
REMARK 960  *     1  176 ALA  176  .
REMARK 960  *     1  177 LEU  177  .
REMARK 960  *     1  178 GLN  178  .
REMARK 960  *     1  179 TRP  179  .
REMARK 960  *     1  180 VAL  180  .
REMARK 960  *     1  181 HIS  181  .
REMARK 960  *     1  182 ASP  182  .
REMARK 960  *     1  183 ASN  183  .
REMARK 960  *     1  184 ILE  184  .
REMARK 960  *     1  185 GLN  185  .
REMARK 960  *     1  186 PHE  186  .
REMARK 960  *     1  187 PHE  187  .
REMARK 960  *     1  188 GLY  188  .
REMARK 960  *     1  189 GLY  189  .
REMARK 960  *     1  190 ASP  190  .
REMARK 960  *     1  191 PRO  191  .
REMARK 960  *     1  192 LYS  192  .
REMARK 960  *     1  193 THR  193  7_S1
REMARK 960  *     1  194 VAL  194  7_S1
REMARK 960  *     1  195 THR  195  7_S1
REMARK 960  *     1  196 ILE  196  7_S1
REMARK 960  *     1  197 PHE  197  7_S1
REMARK 960  *     1  198 GLY  198  7_S1
REMARK 960  *     1  199 GLU  199  7_S1
REMARK 960  *     1  200 SER  200  .
REMARK 960  *     1  201 ALA  201  .
REMARK 960  *     1  202 GLY  202  .
REMARK 960  *     1  203 GLY  203  .
REMARK 960  *     1  204 ALA  204  .
REMARK 960  *     1  205 SER  205  .
REMARK 960  *     1  206 VAL  206  .
REMARK 960  *     1  207 GLY  207  .
REMARK 960  *     1  208 MET  208  .
REMARK 960  *     1  209 HIS  209  .
REMARK 960  *     1  210 ILE  210  .
REMARK 960  *     1  211 LEU  211  .
REMARK 960  *     1  212 SER  212  .
REMARK 960  *     1  213 PRO  213  .
REMARK 960  *     1  214 GLY  214  .
REMARK 960  *     1  215 SER  215  .
REMARK 960  *     1  216 ARG  216  .
REMARK 960  *     1  217 ASP  217  .
REMARK 960  *     1  218 LEU  218  .
REMARK 960  *     1  219 PHE  219  .
REMARK 960  *     1  220 ARG  220  .
REMARK 960  *     1  221 ARG  221  8_S1
REMARK 960  *     1  222 ALA  222  8_S1
REMARK 960  *     1  223 ILE  223  8_S1
REMARK 960  *     1  224 LEU  224  8_S1
REMARK 960  *     1  225 GLN  225  8_S1
REMARK 960  *     1  226 SER  226  8_S1
REMARK 960  *     1  227 GLY  227  .
REMARK 960  *     1  228 SER  228  .
REMARK 960  *     1  229 PRO  229  .
REMARK 960  *     1  230 ASN  230  .
REMARK 960  *     1  231 CYS  231  .
REMARK 960  *     1  232 PRO  232  .
REMARK 960  *     1  233 TRP  233  .
REMARK 960  *     1  234 ALA  234  .
REMARK 960  *     1  235 SER  235  .
REMARK 960  *     1  236 VAL  236  .
REMARK 960  *     1  237 SER  237  .
REMARK 960  *     1  238 VAL  238  .
REMARK 960  *     1  239 ALA  239  .
REMARK 960  *     1  240 GLU  240  .
REMARK 960  *     1  241 GLY  241  .
REMARK 960  *     1  242 ARG  242  .
REMARK 960  *     1  243 ARG  243  .
REMARK 960  *     1  244 ARG  244  .
REMARK 960  *     1  245 ALA  245  .
REMARK 960  *     1  246 VAL  246  .
REMARK 960  *     1  247 GLU  247  .
REMARK 960  *     1  248 LEU  248  .
REMARK 960  *     1  249 GLY  249  .
REMARK 960  *     1  250 ARG  250  .
REMARK 960  *     1  251 ASN  251  .
REMARK 960  *     1  252 LEU  252  .
REMARK 960  *     1  253 ASN  253  .
REMARK 960  *     1  254 CYS  254  .
REMARK 960  *     1  255 ASN  255  .
REMARK 960  *     1  256 LEU  256  .
REMARK 960  *     1  257 ASN  257  .
REMARK 960  *     1  258 SER  258  .
REMARK 960  *     1  259 ASP  259  .
REMARK 960  *     1  260 GLU  260  .
REMARK 960  *     1  261 GLU  261  .
REMARK 960  *     1  262 LEU  262  .
REMARK 960  *     1  263 ILE  263  .
REMARK 960  *     1  264 HIS  264  .
REMARK 960  *     1  265 CYS  265  .
REMARK 960  *     1  266 LEU  266  .
REMARK 960  *     1  267 ARG  267  .
REMARK 960  *     1  268 GLU  268  .
REMARK 960  *     1  269 LYS  269  .
REMARK 960  *     1  270 LYS  270  .
REMARK 960  *     1  271 PRO  271  .
REMARK 960  *     1  272 GLN  272  .
REMARK 960  *     1  273 GLU  273  .
REMARK 960  *     1  274 LEU  274  .
REMARK 960  *     1  275 ILE  275  .
REMARK 960  *     1  276 ASP  276  .
REMARK 960  *     1  277 VAL  277  .
REMARK 960  *     1  278 GLU  278  .
REMARK 960  *     1  279 TRP  279  .
REMARK 960  *     1  280 ASN  280  .
REMARK 960  *     1  281 VAL  281  .
REMARK 960  *     1  282 LEU  282  .
REMARK 960  *     1  283 PRO  283  .
REMARK 960  *     1  284 PHE  284  .
REMARK 960  *     1  285 ASP  285  .
REMARK 960  *     1  286 SER  286  .
REMARK 960  *     1  287 ILE  287  .
REMARK 960  *     1  288 PHE  288  .
REMARK 960  *     1  289 ARG  289  .
REMARK 960  *     1  290 PHE  290  .
REMARK 960  *     1  291 SER  291  .
REMARK 960  *     1  292 PHE  292  .
REMARK 960  *     1  293 VAL  293  .
REMARK 960  *     1  294 PRO  294  .
REMARK 960  *     1  295 VAL  295  .
REMARK 960  *     1  296 ILE  296  .
REMARK 960  *     1  297 ASP  297  .
REMARK 960  *     1  298 GLY  298  .
REMARK 960  *     1  299 GLU  299  .
REMARK 960  *     1  300 PHE  300  .
REMARK 960  *     1  301 PHE  301  .
REMARK 960  *     1  302 PRO  302  .
REMARK 960  *     1  303 THR  303  .
REMARK 960  *     1  304 SER  304  .
REMARK 960  *     1  305 LEU  305  .
REMARK 960  *     1  306 GLU  306  .
REMARK 960  *     1  307 SER  307  .
REMARK 960  *     1  308 MET  308  .
REMARK 960  *     1  309 LEU  309  .
REMARK 960  *     1  310 ASN  310  .
REMARK 960  *     1  311 SER  311  .
REMARK 960  *     1  312 GLY  312  .
REMARK 960  *     1  313 ASN  313  .
REMARK 960  *     1  314 PHE  314  .
REMARK 960  *     1  315 LYS  315  .
REMARK 960  *     1  316 LYS  316  .
REMARK 960  *     1  317 THR  317  9_S1
REMARK 960  *     1  318 GLN  318  9_S1
REMARK 960  *     1  319 ILE  319  9_S1
REMARK 960  *     1  320 LEU  320  9_S1
REMARK 960  *     1  321 LEU  321  9_S1
REMARK 960  *     1  322 GLY  322  9_S1
REMARK 960  *     1  323 VAL  323  9_S1
REMARK 960  *     1  324 ASN  324  9_S1
REMARK 960  *     1  325 LYS  325  .
REMARK 960  *     1  326 ASP  326  .
REMARK 960  *     1  327 GLU  327  .
REMARK 960  *     1  328 GLY  328  .
REMARK 960  *     1  329 SER  329  .
REMARK 960  *     1  330 PHE  330  .
REMARK 960  *     1  331 PHE  331  .
REMARK 960  *     1  332 LEU  332  .
REMARK 960  *     1  333 LEU  333  .
REMARK 960  *     1  334 TYR  334  .
REMARK 960  *     1  335 GLY  335  .
REMARK 960  *     1  336 ALA  336  .
REMARK 960  *     1  337 PRO  337  .
REMARK 960  *     1  338 GLY  338  .
REMARK 960  *     1  339 PHE  339  .
REMARK 960  *     1  340 SER  340  .
REMARK 960  *     1  341 LYS  341  .
REMARK 960  *     1  342 ASP  342  .
REMARK 960  *     1  343 SER  343  .
REMARK 960  *     1  344 GLU  344  .
REMARK 960  *     1  345 SER  345  .
REMARK 960  *     1  346 LYS  346  .
REMARK 960  *     1  347 ILE  347  .
REMARK 960  *     1  348 SER  348  .
REMARK 960  *     1  349 ARG  349  .
REMARK 960  *     1  350 GLU  350  .
REMARK 960  *     1  351 ASP  351  .
REMARK 960  *     1  352 PHE  352  .
REMARK 960  *     1  353 MET  353  .
REMARK 960  *     1  354 SER  354  .
REMARK 960  *     1  355 GLY  355  .
REMARK 960  *     1  356 VAL  356  .
REMARK 960  *     1  357 LYS  357  .
REMARK 960  *     1  358 LEU  358  .
REMARK 960  *     1  359 SER  359  .
REMARK 960  *     1  360 VAL  360  .
REMARK 960  *     1  361 PRO  361  .
REMARK 960  *     1  362 HIS  362  .
REMARK 960  *     1  363 ALA  363  .
REMARK 960  *     1  364 ASN  364  .
REMARK 960  *     1  365 ASP  365  .
REMARK 960  *     1  366 LEU  366  .
REMARK 960  *     1  367 GLY  367  .
REMARK 960  *     1  368 LEU  368  .
REMARK 960  *     1  369 ASP  369  .
REMARK 960  *     1  370 ALA  370  .
REMARK 960  *     1  371 VAL  371  .
REMARK 960  *     1  372 THR  372  .
REMARK 960  *     1  373 LEU  373  .
REMARK 960  *     1  374 GLN  374  .
REMARK 960  *     1  375 TYR  375  .
REMARK 960  *     1  376 THR  376  .
REMARK 960  *     1  377 ASP  377  .
REMARK 960  *     1  378 TRP  378  .
REMARK 960  *     1  379 MET  379  .
REMARK 960  *     1  380 ASP  380  .
REMARK 960  *     1  381 ASP  381  .
REMARK 960  *     1  382 ASN  382  .
REMARK 960  *     1  383 ASN  383  .
REMARK 960  *     1  384 GLY  384  .
REMARK 960  *     1  385 ILE  385  .
REMARK 960  *     1  386 LYS  386  .
REMARK 960  *     1  387 ASN  387  .
REMARK 960  *     1  388 ARG  388  .
REMARK 960  *     1  389 ASP  389  .
REMARK 960  *     1  390 GLY  390  .
REMARK 960  *     1  391 LEU  391  .
REMARK 960  *     1  392 ASP  392  .
REMARK 960  *     1  393 ASP  393  .
REMARK 960  *     1  394 ILE  394  .
REMARK 960  *     1  395 VAL  395  .
REMARK 960  *     1  396 GLY  396  .
REMARK 960  *     1  397 ASP  397  .
REMARK 960  *     1  398 HIS  398  .
REMARK 960  *     1  399 ASN  399  .
REMARK 960  *     1  400 VAL  400  .
REMARK 960  *     1  401 ILE  401  .
REMARK 960  *     1  402 CYS  402  .
REMARK 960  *     1  403 PRO  403  .
REMARK 960  *     1  404 LEU  404  .
REMARK 960  *     1  405 MET  405  .
REMARK 960  *     1  406 HIS  406  .
REMARK 960  *     1  407 PHE  407  .
REMARK 960  *     1  408 VAL  408  .
REMARK 960  *     1  409 ASN  409  .
REMARK 960  *     1  410 LYS  410  .
REMARK 960  *     1  411 TYR  411  .
REMARK 960  *     1  412 THR  412  .
REMARK 960  *     1  413 LYS  413  .
REMARK 960  *     1  414 PHE  414  .
REMARK 960  *     1  415 GLY  415  .
REMARK 960  *     1  416 ASN  416  10_S1
REMARK 960  *     1  417 GLY  417  10_S1
REMARK 960  *     1  418 THR  418  10_S1
REMARK 960  *     1  419 TYR  419  10_S1
REMARK 960  *     1  420 LEU  420  10_S1
REMARK 960  *     1  421 TYR  421  10_S1
REMARK 960  *     1  422 PHE  422  10_S1
REMARK 960  *     1  423 PHE  423  10_S1
REMARK 960  *     1  424 ASN  424  .
REMARK 960  *     1  425 HIS  425  .
REMARK 960  *     1  426 ARG  426  .
REMARK 960  *     1  427 ALA  427  .
REMARK 960  *     1  428 SER  428  .
REMARK 960  *     1  429 ASN  429  .
REMARK 960  *     1  430 LEU  430  .
REMARK 960  *     1  431 VAL  431  .
REMARK 960  *     1  432 TRP  432  .
REMARK 960  *     1  433 PRO  433  .
REMARK 960  *     1  434 GLU  434  .
REMARK 960  *     1  435 TRP  435  .
REMARK 960  *     1  436 MET  436  .
REMARK 960  *     1  437 GLY  437  .
REMARK 960  *     1  438 VAL  438  .
REMARK 960  *     1  439 ILE  439  .
REMARK 960  *     1  440 HIS  440  .
REMARK 960  *     1  441 GLY  441  .
REMARK 960  *     1  442 TYR  442  .
REMARK 960  *     1  443 GLU  443  .
REMARK 960  *     1  444 ILE  444  .
REMARK 960  *     1  445 GLU  445  .
REMARK 960  *     1  446 PHE  446  .
REMARK 960  *     1  447 VAL  447  .
REMARK 960  *     1  448 PHE  448  .
REMARK 960  *     1  449 GLY  449  .
REMARK 960  *     1  450 LEU  450  .
REMARK 960  *     1  451 PRO  451  .
REMARK 960  *     1  452 LEU  452  .
REMARK 960  *     1  453 VAL  453  .
REMARK 960  *     1  454 LYS  454  .
REMARK 960  *     1  455 GLU  455  .
REMARK 960  *     1  456 LEU  456  .
REMARK 960  *     1  457 ASN  457  .
REMARK 960  *     1  458 TYR  458  .
REMARK 960  *     1  459 THR  459  .
REMARK 960  *     1  460 ALA  460  .
REMARK 960  *     1  461 GLU  461  .
REMARK 960  *     1  462 GLU  462  .
REMARK 960  *     1  463 GLU  463  .
REMARK 960  *     1  464 ALA  464  .
REMARK 960  *     1  465 LEU  465  .
REMARK 960  *     1  466 SER  466  .
REMARK 960  *     1  467 ARG  467  .
REMARK 960  *     1  468 ARG  468  .
REMARK 960  *     1  469 ILE  469  .
REMARK 960  *     1  470 MET  470  .
REMARK 960  *     1  471 HIS  471  .
REMARK 960  *     1  472 TYR  472  .
REMARK 960  *     1  473 TRP  473  .
REMARK 960  *     1  474 ALA  474  .
REMARK 960  *     1  475 THR  475  .
REMARK 960  *     1  476 PHE  476  .
REMARK 960  *     1  477 ALA  477  .
REMARK 960  *     1  478 LYS  478  .
REMARK 960  *     1  479 THR  479  .
REMARK 960  *     1  480 GLY  480  .
REMARK 960  *     1  481 ASN  481  .
REMARK 960  *     1  482 PRO  482  .
REMARK 960  *     1  483 ASN  483  .
REMARK 960  *     1  484 GLU    .  .
REMARK 960  *     1  485 PRO    .  .
REMARK 960  *     1  486 HIS    .  .
REMARK 960  *     1  487 SER    .  .
REMARK 960  *     1  488 GLN    .  .
REMARK 960  *     1  489 GLU  484  .
REMARK 960  *     1  490 SER  490  .
REMARK 960  *     1  491 LYS  491  .
REMARK 960  *     1  492 TRP  492  .
REMARK 960  *     1  493 PRO  493  .
REMARK 960  *     1  494 LEU  494  .
REMARK 960  *     1  495 PHE  495  .
REMARK 960  *     1  496 THR  496  .
REMARK 960  *     1  497 THR  497  .
REMARK 960  *     1  498 LYS  498  .
REMARK 960  *     1  499 GLU  499  .
REMARK 960  *     1  500 GLN  500  1_S2
REMARK 960  *     1  501 LYS  501  1_S2
REMARK 960  *     1  502 PHE  502  1_S2
REMARK 960  *     1  503 ILE  503  1_S2
REMARK 960  *     1  504 ASP  504  1_S2
REMARK 960  *     1  505 LEU  505  1_S2
REMARK 960  *     1  506 ASN  506  .
REMARK 960  *     1  507 THR  507  .
REMARK 960  *     1  508 GLU  508  .
REMARK 960  *     1  509 PRO  509  .
REMARK 960  *     1  510 MET  510  2_S2
REMARK 960  *     1  511 LYS  511  2_S2
REMARK 960  *     1  512 VAL  512  2_S2
REMARK 960  *     1  513 HIS  513  2_S2
REMARK 960  *     1  514 GLN  514  2_S2
REMARK 960  *     1  515 ARG  515  .
REMARK 960  *     1  516 LEU  516  .
REMARK 960  *     1  517 ARG  517  .
REMARK 960  *     1  518 VAL  518  .
REMARK 960  *     1  519 GLN  519  .
REMARK 960  *     1  520 MET  520  .
REMARK 960  *     1  521 CYS  521  .
REMARK 960  *     1  522 VAL  522  .
REMARK 960  *     1  523 PHE  523  .
REMARK 960  *     1  524 TRP  524  .
REMARK 960  *     1  525 ASN  525  .
REMARK 960  *     1  526 GLN  526  .
REMARK 960  *     1  527 PHE  527  .
REMARK 960  *     1  528 LEU  528  .
REMARK 960  *     1  529 PRO  529  .
REMARK 960  *     1  530 LYS  530  .
REMARK 960  *     1  531 LEU  531  .
REMARK 960  *     1  532 LEU  532  .
REMARK 960  *     1  533 ASN  533  .
REMARK 960  *     1  534 ALA  534  .
REMARK 960  *     1  535 THR    .  .
REMARK 960  *     1  536 ALA    .  .
REMARK 960  *     1  537 CYS    .  .
REMARK 960
REMARK 960
REMARK 960
REMARK 960 ########################
REMARK 960 #                      #
REMARK 960 # PUBL_MANUSCRIPT_INCL #
REMARK 960 #                      #
REMARK 960 ########################
REMARK 960
REMARK 960
REMARK 960
REMARK 960 loop_
REMARK 960 _publ_manuscript_incl.entry_id
REMARK 960 _publ_manuscript_incl.extra_item
REMARK 960 _publ_manuscript_incl.extra_info
REMARK 960 _publ_manuscript_incl.extra_defn
REMARK 960
REMARK 960    1ACE
REMARK 960   '_struct_conn.pdb2cif_ptnr2_atom_site_id'
REMARK 960      '_atom_site.id of partner 2 of structure connection'
REMARK 960       no
REMARK 960
REMARK 960 ###############################################
REMARK 960 # This file was converted automatically from  #
REMARK 960 # PDB format to mmCIF format by the program   #
REMARK 960 # pdb2cif version 2.4.3            15 Jul 2005 #
REMARK 960 #                    by                       #
REMARK 960 #   Phil Bourne, Herbert J. Bernstein and     #
REMARK 960 #            Frances C. Bernstein             #
REMARK 960 #                                             #
REMARK 960 # This work was supported in part by IUCr     #
REMARK 960 # (for HJB), US NSF, PHS, NIH, NCRR, NIGMS,   #
REMARK 960 # NLM and DOE (for FCB prior to 1998), and    #
REMARK 960 # and NSFgrant no. BIR 9310154 (for PEB)      #
REMARK 960 #                                             #
REMARK 960 #                                             #
REMARK 960 # Conversion from PDB format to mmCIF is a    #
REMARK 960 # complex process.  This file should be       #
REMARK 960 # reviewed carefully before use.              #
REMARK 960 #                                             #
REMARK 960 # Even though the authors of pdb2cif have     #
REMARK 960 # made a good faith effort to ensure that     #
REMARK 960 # pdb2cif performs according to its           #
REMARK 960 # documentation, and we would greatly         #
REMARK 960 # appreciate hearing of any problems you      #
REMARK 960 # may encounter, the program pdb2cif and      #
REMARK 960 # any files created by pdb2cif are provided   #
REMARK 960 # **AS IS** without any warrantee as to       #
REMARK 960 # correctness, merchantability or fitness     #
REMARK 960 # for any particular or general use.          #
REMARK 960 #                                             #
REMARK 960 # THE RESPONSIBILITY FOR ANY ADVERSE          #
REMARK 960 # CONSEQUENCES FROM THE USE OF THE PROGRAM    #
REMARK 960 # PDB2CIF OR ANY FILE OR FILES CREATED BY IT  #
REMARK 960 # LIES SOLELY WITH THE USERS OF THE PROGRAM   #
REMARK 960 # AND FILE OR FILES AND NOT WITH AUTHORS OF   #
REMARK 960 # PDB2CIF                                     #
REMARK 960 #                                             #
REMARK 960 # The program pdb2cif is available from       #
REMARK 960 # http://www.bernstein-plus-sons.com          #
REMARK 960 #                      /software/pdb2cif or   #
REMARK 960 # the IUCr and its mirrors (see               #
REMARK 960 # http://www.iucr.org/iucr-top/cif            #
REMARK 960 #                      /software/pdb2cif) or  #
REMARK 960 # SDSC (see                                   #
REMARK 960 # http://www.sdsc.edu/pb/pdb2cif/pdb2cif) or  #
REMARK 960 # NDB and its mirrors (see                    #
REMARK 960 # http://ndbserver.rutgers.edu/mmcif          #
REMARK 960 #                      /software/pdb2cif)     #
REMARK 960 # and the NDB mirror sites                    #
REMARK 960 #                                             #
REMARK 960 #    See H. Bernstein, F. Bernstein,          #
REMARK 960 #    P. E. Bourne CIF Applications. VIII.     #
REMARK 960 #    pdb2cif: Translating PDB Entries into    #
REMARK 960 #    mmCIF Format, J. Appl. Cryst., 31,       #
REMARK 960 #    1998, pp 282-295.                        #
REMARK 960 #                                             #
REMARK 960 # Please report problems to:                  #
REMARK 960 #         pdb2cif@bernstein-plus-sons.com     #
REMARK 960 #                                             #
REMARK 960 ###############################################
REMARK 960
REMARK 960
REMARK 960
REMARK 960 # REMARK records parsed         =     50;
REMARK 960                 ## specified by PDB
REMARK 960 # FTNOTE records parsed         =      2;
REMARK 960                 ## specified by PDB
REMARK 960 # HET records parsed            =      1;
REMARK 960                 ## specified by PDB
REMARK 960 # HELIX records parsed          =     14;
REMARK 960                 ## specified by PDB
REMARK 960 # SHEET records parsed          =     12;
REMARK 960                 ## specified by PDB
REMARK 960 # TURN records parsed           =      0;
REMARK 960                 ## specified by PDB
REMARK 960 # SITE records parsed           =      1;
REMARK 960                 ## specified by PDB
REMARK 960 # AT+HET records parsed         =   4196;
REMARK 960                 ## specified by PDB
REMARK 960 # TER records parsed            =      0;
REMARK 960                 ## specified by PDB
REMARK 960 # CONECT records parsed         =     17;
REMARK 960                 ## specified by PDB
REMARK 960 # SEQRES records parsed         =     42;
REMARK 960                 ## specified by PDB
REMARK 960 # Total of   4368 records processed from PDB file
REMARK 960 #=# DATABASE_PDB_REMARK: Only text in col
REMARK 960                 #umns 12-70 retained
REMARK 960 #=# PUBL_MANUSCRIPT_INCL: Tokens _struct_conn.
REMARK 960 #=# PUBL_MANUSCRIPT_INCL:   pdb2cif_ptnrn
REMARK 960                 #_atom_site_id used
SEQRES   1 *  537  ASP ASP HIS SER GLU LEU LEU VAL ASN THR LYS SER GLY
SEQRES   2 *  537  LYS VAL MET GLY THR ARG VAL PRO VAL LEU SER SER HIS
SEQRES   3 *  537  ILE SER ALA PHE LEU GLY ILE PRO PHE ALA GLU PRO PRO
SEQRES   4 *  537  VAL GLY ASN MET ARG PHE ARG ARG PRO GLU PRO LYS LYS
SEQRES   5 *  537  PRO TRP SER GLY VAL TRP ASN ALA SER THR TYR PRO ASN
SEQRES   6 *  537  ASN CYS GLN GLN TYR VAL ASP GLU GLN PHE PRO GLY PHE
SEQRES   7 *  537  SER GLY SER GLU MET TRP ASN PRO ASN ARG GLU MET SER
SEQRES   8 *  537  GLU ASP CYS LEU TYR LEU ASN ILE TRP VAL PRO SER PRO
SEQRES   9 *  537  ARG PRO LYS SER THR THR VAL MET VAL TRP ILE TYR GLY
SEQRES  10 *  537  GLY GLY PHE TYR SER GLY SER SER THR LEU ASP VAL TYR
SEQRES  11 *  537  ASN GLY LYS TYR LEU ALA TYR THR GLU GLU VAL VAL LEU
SEQRES  12 *  537  VAL SER LEU SER TYR ARG VAL GLY ALA PHE GLY PHE LEU
SEQRES  13 *  537  ALA LEU HIS GLY SER GLN GLU ALA PRO GLY ASN VAL GLY
SEQRES  14 *  537  LEU LEU ASP GLN ARG MET ALA LEU GLN TRP VAL HIS ASP
SEQRES  15 *  537  ASN ILE GLN PHE PHE GLY GLY ASP PRO LYS THR VAL THR
SEQRES  16 *  537  ILE PHE GLY GLU SER ALA GLY GLY ALA SER VAL GLY MET
SEQRES  17 *  537  HIS ILE LEU SER PRO GLY SER ARG ASP LEU PHE ARG ARG
SEQRES  18 *  537  ALA ILE LEU GLN SER GLY SER PRO ASN CYS PRO TRP ALA
SEQRES  19 *  537  SER VAL SER VAL ALA GLU GLY ARG ARG ARG ALA VAL GLU
SEQRES  20 *  537  LEU GLY ARG ASN LEU ASN CYS ASN LEU ASN SER ASP GLU
SEQRES  21 *  537  GLU LEU ILE HIS CYS LEU ARG GLU LYS LYS PRO GLN GLU
SEQRES  22 *  537  LEU ILE ASP VAL GLU TRP ASN VAL LEU PRO PHE ASP SER
SEQRES  23 *  537  ILE PHE ARG PHE SER PHE VAL PRO VAL ILE ASP GLY GLU
SEQRES  24 *  537  PHE PHE PRO THR SER LEU GLU SER MET LEU ASN SER GLY
SEQRES  25 *  537  ASN PHE LYS LYS THR GLN ILE LEU LEU GLY VAL ASN LYS
SEQRES  26 *  537  ASP GLU GLY SER PHE PHE LEU LEU TYR GLY ALA PRO GLY
SEQRES  27 *  537  PHE SER LYS ASP SER GLU SER LYS ILE SER ARG GLU ASP
SEQRES  28 *  537  PHE MET SER GLY VAL LYS LEU SER VAL PRO HIS ALA ASN
SEQRES  29 *  537  ASP LEU GLY LEU ASP ALA VAL THR LEU GLN TYR THR ASP
SEQRES  30 *  537  TRP MET ASP ASP ASN ASN GLY ILE LYS ASN ARG ASP GLY
SEQRES  31 *  537  LEU ASP ASP ILE VAL GLY ASP HIS ASN VAL ILE CYS PRO
SEQRES  32 *  537  LEU MET HIS PHE VAL ASN LYS TYR THR LYS PHE GLY ASN
SEQRES  33 *  537  GLY THR TYR LEU TYR PHE PHE ASN HIS ARG ALA SER ASN
SEQRES  34 *  537  LEU VAL TRP PRO GLU TRP MET GLY VAL ILE HIS GLY TYR
SEQRES  35 *  537  GLU ILE GLU PHE VAL PHE GLY LEU PRO LEU VAL LYS GLU
SEQRES  36 *  537  LEU ASN TYR THR ALA GLU GLU GLU ALA LEU SER ARG ARG
SEQRES  37 *  537  ILE MET HIS TYR TRP ALA THR PHE ALA LYS THR GLY ASN
SEQRES  38 *  537  PRO ASN GLU PRO HIS SER GLN GLU SER LYS TRP PRO LEU
SEQRES  39 *  537  PHE THR THR LYS GLU GLN LYS PHE ILE ASP LEU ASN THR
SEQRES  40 *  537  GLU PRO MET LYS VAL HIS GLN ARG LEU ARG VAL GLN MET
SEQRES  41 *  537  CYS VAL PHE TRP ASN GLN PHE LEU PRO LYS LEU LEU ASN
SEQRES  42 *  537  ALA THR ALA CYS                                    
FTNOTE   1 RESIDUE PRO 104 IS A CIS PROLINE. 
CRYST1  112.800  112.800  137.000  90.00  90.00 120.00 P 31 2 1      6
ORIGX1      1.000000  0.000000  0.000000        0.00000
ORIGX2      0.000000  1.000000  0.000000        0.00000
ORIGX3      0.000000  0.000000  1.000000        0.00000
SCALE1      0.008865  0.005118  0.000000        0.00000
SCALE2      0.000000  0.010237  0.000000        0.00000
SCALE3      0.000000  0.000000  0.007299        0.00000
ATOM     27  N   SER *   4     -12.046  86.376  34.906  1.00 40.05           N  
ATOM     28  CA  SER *   4     -11.696  87.780  35.240  1.00 39.66           C  
ATOM     29  C   SER *   4     -10.824  87.772  36.489  1.00 38.85           C  
ATOM     30  O   SER *   4     -11.401  87.931  37.583  1.00 39.09           O  
ATOM     31  CB  SER *   4     -12.969  88.602  35.473  1.00 40.14           C  
ATOM     32  OG  SER *   4     -13.945  88.364  34.460  1.00 40.50           O  
ATOM     33  N   GLU *   5      -9.531  87.600  36.329  1.00 37.69           N  
ATOM     34  CA  GLU *   5      -8.574  87.533  37.442  1.00 36.14           C  
ATOM     35  C   GLU *   5      -8.919  86.467  38.479  1.00 34.90           C  
ATOM     36  O   GLU *   5      -8.177  85.488  38.609  1.00 34.88           O  
ATOM     37  CB  GLU *   5      -8.467  88.813  38.220  1.00 36.60           C  
ATOM     38  CG  GLU *   5      -7.270  89.694  37.962  1.00 37.27           C  
ATOM     39  CD  GLU *   5      -5.942  89.010  38.195  1.00 37.60           C  
ATOM     40  OE1 GLU *   5      -5.181  89.459  39.043  1.00 37.92           O  
ATOM     41  OE2 GLU *   5      -5.774  88.020  37.445  1.00 37.55           O  
ATOM     42  N   LEU *   6      -9.997  86.685  39.174  1.00 33.49           N  
ATOM     43  CA  LEU *   6     -10.599  85.935  40.230  1.00 32.35           C  
ATOM     44  C   LEU *   6     -11.702  84.988  39.872  1.00 32.46           C  
ATOM     45  O   LEU *   6     -12.007  84.148  40.776  1.00 33.49           O  
ATOM     46  CB  LEU *   6     -11.048  86.956  41.279  1.00 31.62           C  
ATOM     47  CG  LEU *   6     -10.155  87.417  42.394  1.00 31.19           C  
ATOM     48  CD1 LEU *   6      -8.740  87.792  42.018  1.00 30.76           C  
ATOM     49  CD2 LEU *   6     -10.821  88.683  42.994  1.00 31.08           C  
ATOM     50  N   LEU *   7     -12.345  84.999  38.735  1.00 32.18           N  
ATOM     51  CA  LEU *   7     -13.419  84.003  38.408  1.00 31.28           C  
ATOM     52  C   LEU *   7     -12.795  83.002  37.427  1.00 30.94           C  
ATOM     53  O   LEU *   7     -12.485  83.406  36.279  1.00 31.36           O  
ATOM     54  CB  LEU *   7     -14.644  84.692  37.841  1.00 31.12           C  
ATOM     55  CG  LEU *   7     -15.845  83.851  37.487  1.00 30.99           C  
ATOM     56  CD1 LEU *   7     -15.473  82.645  36.620  1.00 31.13           C  
ATOM     57  CD2 LEU *   7     -16.499  83.311  38.754  1.00 31.02           C  
ATOM     58  N   VAL *   8     -12.620  81.789  37.839  1.00 30.20           N  
ATOM     59  CA  VAL *   8     -12.030  80.701  37.066  1.00 29.45           C  
ATOM     60  C   VAL *   8     -13.004  79.581  36.777  1.00 29.45           C  
ATOM     61  O   VAL *   8     -13.703  79.168  37.708  1.00 29.64           O  
ATOM     62  CB  VAL *   8     -10.796  80.220  37.861  1.00 29.12           C  
ATOM     63  CG1 VAL *   8     -10.205  78.931  37.368  1.00 28.90           C  
ATOM     64  CG2 VAL *   8      -9.787  81.367  37.862  1.00 29.24           C  
ATOM     65  N   ASN *   9     -13.030  79.105  35.558  1.00 29.41           N  
ATOM     66  CA  ASN *   9     -13.894  78.004  35.091  1.00 29.47           C  
ATOM     67  C   ASN *   9     -12.973  76.767  35.104  1.00 29.36           C  
ATOM     68  O   ASN *   9     -11.921  76.817  34.431  1.00 30.25           O  
ATOM     69  CB  ASN *   9     -14.363  78.335  33.716  1.00 30.27           C  
ATOM     70  CG  ASN *   9     -15.818  78.345  33.405  1.00 31.48           C  
ATOM     71  OD1 ASN *   9     -16.574  77.348  33.566  1.00 32.03           O  
ATOM     72  ND2 ASN *   9     -16.247  79.536  32.899  1.00 31.65           N  
ATOM     73  N   THR *  10     -13.267  75.752  35.824  1.00 28.22           N  
ATOM     74  CA  THR *  10     -12.513  74.512  35.981  1.00 26.73           C  
ATOM     75  C   THR *  10     -13.501  73.479  35.480  1.00 26.20           C  
ATOM     76  O   THR *  10     -14.695  73.834  35.499  1.00 26.45           O  
ATOM     77  CB  THR *  10     -12.141  74.236  37.485  1.00 26.80           C  
ATOM     78  OG1 THR *  10     -13.407  73.818  38.131  1.00 26.71           O  
ATOM     79  CG2 THR *  10     -11.484  75.390  38.237  1.00 26.26           C  
ATOM     80  N   LYS *  11     -13.072  72.304  35.101  1.00 25.27           N  
ATOM     81  CA  LYS *  11     -14.042  71.318  34.575  1.00 23.77           C  
ATOM     82  C   LYS *  11     -15.109  70.921  35.545  1.00 24.03           C  
ATOM     83  O   LYS *  11     -16.039  70.174  35.128  1.00 24.66           O  
ATOM     84  CB  LYS *  11     -13.243  70.105  34.108  1.00 22.43           C  
ATOM     85  CG  LYS *  11     -11.973  70.556  33.388  1.00 21.63           C  
ATOM     86  CD  LYS *  11     -11.227  69.311  32.873  1.00 20.98           C  
ATOM     87  CE  LYS *  11      -9.944  69.750  32.221  1.00 20.39           C  
ATOM     88  NZ  LYS *  11      -9.015  68.610  32.162  1.00 20.52           N  
ATOM     89  N   SER *  12     -15.006  71.332  36.780  1.00 24.27           N  
ATOM     90  CA  SER *  12     -15.880  70.989  37.903  1.00 24.55           C  
ATOM     91  C   SER *  12     -17.006  72.022  37.993  1.00 24.74           C  
ATOM     92  O   SER *  12     -18.142  71.701  38.362  1.00 24.64           O  
ATOM     93  CB  SER *  12     -15.142  71.007  39.240  1.00 25.04           C  
ATOM     94  OG  SER *  12     -14.087  70.107  39.457  1.00 25.46           O  
ATOM     95  N   GLY *  13     -16.541  73.218  37.664  1.00 24.90           N  
ATOM     96  CA  GLY *  13     -17.359  74.404  37.655  1.00 25.49           C  
ATOM     97  C   GLY *  13     -16.539  75.669  37.847  1.00 26.19           C  
ATOM     98  O   GLY *  13     -15.305  75.691  37.910  1.00 25.78           O  
ATOM     99  N   LYS *  14     -17.334  76.747  37.952  1.00 27.23           N  
ATOM    100  CA  LYS *  14     -16.774  78.098  38.127  1.00 28.02           C  
ATOM    101  C   LYS *  14     -16.397  78.307  39.591  1.00 28.01           C  
ATOM    102  O   LYS *  14     -17.175  77.885  40.460  1.00 27.85           O  
ATOM    103  CB  LYS *  14     -17.717  79.190  37.669  1.00 28.74           C  
ATOM    104  CG  LYS *  14     -17.860  79.317  36.153  1.00 29.51           C  
ATOM    105  CD  LYS *  14     -19.281  79.902  35.906  1.00 30.66           C  
ATOM    106  CE  LYS *  14     -19.444  80.397  34.470  1.00 31.03           C  
ATOM    107  NZ  LYS *  14     -18.083  80.884  33.984  1.00 31.61           N  
ATOM    108  N   VAL *  15     -15.248  78.937  39.770  1.00 28.06           N  
ATOM    109  CA  VAL *  15     -14.711  79.217  41.115  1.00 28.37           C  
ATOM    110  C   VAL *  15     -14.335  80.671  41.207  1.00 28.82           C  
ATOM    111  O   VAL *  15     -13.654  81.136  40.310  1.00 28.99           O  
ATOM    112  CB  VAL *  15     -13.569  78.214  41.355  1.00 27.97           C  
ATOM    113  CG1 VAL *  15     -12.399  78.819  42.068  1.00 28.18           C  
ATOM    114  CG2 VAL *  15     -14.095  77.000  42.096  1.00 28.00           C  
ATOM    115  N   MET *  16     -14.760  81.333  42.257  1.00 29.91           N  
ATOM    116  CA  MET *  16     -14.438  82.817  42.450  1.00 30.52           C  
ATOM    117  C   MET *  16     -13.553  82.900  43.688  1.00 30.32           C  
ATOM    118  O   MET *  16     -13.895  82.527  44.830  1.00 30.03           O  
ATOM    119  CB  MET *  16     -15.730  83.549  42.349  1.00 31.13           C  
ATOM    120  CG  MET *  16     -16.099  84.808  42.979  1.00 32.08           C  
ATOM    121  SD  MET *  16     -15.442  86.233  41.987  1.00 32.98           S  
ATOM    122  CE  MET *  16     -16.569  85.961  40.551  1.00 33.02           C  
ATOM    123  N   GLY *  17     -12.337  83.347  43.466  1.00 30.47           N  
ATOM    124  CA  GLY *  17     -11.280  83.506  44.459  1.00 30.89           C  
ATOM    125  C   GLY *  17     -11.407  84.770  45.259  1.00 31.44           C  
ATOM    126  O   GLY *  17     -12.493  85.386  45.290  1.00 32.25           O  
ATOM    127  N   THR *  18     -10.349  85.181  45.878  1.00 31.74           N  
ATOM    128  CA  THR *  18     -10.239  86.367  46.732  1.00 32.33           C  
ATOM    129  C   THR *  18      -8.874  86.970  46.490  1.00 32.78           C  
ATOM    130  O   THR *  18      -7.880  86.263  46.117  1.00 33.19           O  
ATOM    131  CB  THR *  18     -10.466  85.927  48.232  1.00 33.06           C  
ATOM    132  OG1 THR *  18     -11.205  86.983  48.956  1.00 33.75           O  
ATOM    133  CG2 THR *  18      -9.193  85.524  48.995  1.00 32.72           C  
ATOM    134  N   ARG *  19      -8.776  88.269  46.712  1.00 32.80           N  
ATOM    135  CA  ARG *  19      -7.480  88.963  46.494  1.00 32.52           C  
ATOM    136  C   ARG *  19      -6.821  89.258  47.823  1.00 31.68           C  
ATOM    137  O   ARG *  19      -7.209  90.188  48.578  1.00 32.11           O  
ATOM    138  CB  ARG *  19      -7.722  90.207  45.619  1.00 33.39           C  
ATOM    139  CG  ARG *  19      -6.505  91.060  45.378  1.00 34.85           C  
ATOM    140  CD  ARG *  19      -6.648  92.107  44.342  1.00 36.37           C  
ATOM    141  NE  ARG *  19      -5.339  92.654  43.915  1.00 37.94           N  
ATOM    142  CZ  ARG *  19      -4.382  91.804  43.440  1.00 39.23           C  
ATOM    143  NH1 ARG *  19      -4.612  90.463  43.361  1.00 39.63           N  
ATOM    144  NH2 ARG *  19      -3.192  92.258  43.024  1.00 39.35           N  
ATOM    145  N   VAL *  20      -5.783  88.497  48.145  1.00 29.97           N  
ATOM    146  CA  VAL *  20      -5.062  88.701  49.424  1.00 28.21           C  
ATOM    147  C   VAL *  20      -3.826  89.576  49.285  1.00 27.45           C  
ATOM    148  O   VAL *  20      -3.155  89.475  48.268  1.00 27.09           O  
ATOM    149  CB  VAL *  20      -4.710  87.265  49.907  1.00 27.43           C  
ATOM    150  CG1 VAL *  20      -5.935  86.376  49.830  1.00 26.92           C  
ATOM    151  CG2 VAL *  20      -3.505  86.732  49.169  1.00 26.91           C  
ATOM    152  N   PRO *  21      -3.531  90.373  50.300  1.00 27.02           N  
ATOM    153  CA  PRO *  21      -2.358  91.243  50.338  1.00 26.97           C  
ATOM    154  C   PRO *  21      -1.152  90.352  50.657  1.00 27.18           C  
ATOM    155  O   PRO *  21      -1.351  89.355  51.379  1.00 27.18           O  
ATOM    156  CB  PRO *  21      -2.578  92.246  51.446  1.00 26.40           C  
ATOM    157  CG  PRO *  21      -3.735  91.765  52.206  1.00 26.55           C  
ATOM    158  CD  PRO *  21      -4.297  90.521  51.543  1.00 26.94           C  
ATOM    159  N   VAL *  22      -0.017  90.749  50.116  1.00 27.28           N  
ATOM    160  CA  VAL *  22       1.226  90.002  50.306  1.00 27.81           C  
ATOM    161  C   VAL *  22       2.415  90.950  50.138  1.00 28.35           C  
ATOM    162  O   VAL *  22       2.625  91.572  49.074  1.00 28.71           O  
ATOM    163  CB  VAL *  22       1.307  88.748  49.396  1.00 27.41           C  
ATOM    164  CG1 VAL *  22       1.605  89.037  47.935  1.00 27.29           C  
ATOM    165  CG2 VAL *  22       2.397  87.828  49.904  1.00 27.38           C  
ATOM    166  N   LEU *  23       3.198  91.004  51.204  1.00 28.71           N  
ATOM    167  CA  LEU *  23       4.389  91.877  51.246  1.00 28.74           C  
ATOM    168  C   LEU *  23       3.956  93.130  50.478  1.00 29.32           C  
ATOM    169  O   LEU *  23       2.960  93.789  50.784  1.00 29.26           O  
ATOM    170  CB  LEU *  23       5.640  91.214  50.787  1.00 28.39           C  
ATOM    171  CG  LEU *  23       6.313  90.075  51.482  1.00 28.63           C  
ATOM    172  CD1 LEU *  23       5.907  89.880  52.941  1.00 28.40           C  
ATOM    173  CD2 LEU *  23       6.048  88.731  50.759  1.00 29.07           C  
ATOM    174  N   SER *  24       4.702  93.408  49.453  1.00 30.43           N  
ATOM    175  CA  SER *  24       4.474  94.584  48.604  1.00 31.20           C  
ATOM    176  C   SER *  24       3.114  94.569  47.923  1.00 31.38           C  
ATOM    177  O   SER *  24       2.185  95.352  48.282  1.00 31.46           O  
ATOM    178  CB  SER *  24       5.609  94.650  47.575  1.00 31.58           C  
ATOM    179  OG  SER *  24       6.459  93.502  47.726  1.00 32.01           O  
ATOM    180  N   SER *  25       3.045  93.646  46.944  1.00 30.81           N  
ATOM    181  CA  SER *  25       1.827  93.530  46.133  1.00 30.03           C  
ATOM    182  C   SER *  25       0.623  92.982  46.842  1.00 29.51           C  
ATOM    183  O   SER *  25       0.354  93.191  48.021  1.00 29.26           O  
ATOM    184  CB  SER *  25       2.119  92.823  44.818  1.00 30.24           C  
ATOM    185  OG  SER *  25       2.820  93.648  43.890  1.00 30.50           O  
ATOM    186  N   HIS *  26      -0.145  92.303  46.028  1.00 29.42           N  
ATOM    187  CA  HIS *  26      -1.399  91.591  46.189  1.00 28.89           C  
ATOM    188  C   HIS *  26      -1.356  90.340  45.281  1.00 28.45           C  
ATOM    189  O   HIS *  26      -0.596  90.214  44.315  1.00 28.36           O  
ATOM    190  CB  HIS *  26      -2.660  92.406  45.888  1.00 28.81           C  
ATOM    196  N   ILE *  27      -2.211  89.395  45.631  1.00 27.93           N  
ATOM    197  CA  ILE *  27      -2.292  88.094  44.958  1.00 26.68           C  
ATOM    198  C   ILE *  27      -3.686  87.539  44.996  1.00 26.05           C  
ATOM    199  O   ILE *  27      -4.581  88.089  45.667  1.00 25.87           O  
ATOM    200  CB  ILE *  27      -1.219  87.187  45.654  1.00 26.73           C  
ATOM    201  CG1 ILE *  27       0.076  87.378  44.822  1.00 27.26           C  
ATOM    202  CG2 ILE *  27      -1.587  85.733  45.892  1.00 26.85           C  
ATOM    203  CD1 ILE *  27       1.190  86.328  45.164  1.00 28.13           C  
ATOM    204  N   SER *  28      -3.802  86.426  44.251  1.00 25.18           N  
ATOM    205  CA  SER *  28      -5.104  85.749  44.164  1.00 24.45           C  
ATOM    206  C   SER *  28      -5.041  84.495  45.028  1.00 24.03           C  
ATOM    207  O   SER *  28      -3.956  83.886  45.057  1.00 24.32           O  
ATOM    208  CB  SER *  28      -5.508  85.442  42.747  1.00 24.63           C  
ATOM    209  OG  SER *  28      -6.570  86.322  42.365  1.00 24.88           O  
ATOM    210  N   ALA *  29      -6.179  84.194  45.636  1.00 22.79           N  
ATOM    211  CA  ALA *  29      -6.236  83.002  46.497  1.00 21.74           C  
ATOM    212  C   ALA *  29      -7.595  82.345  46.301  1.00 21.16           C  
ATOM    213  O   ALA *  29      -8.578  83.059  46.410  1.00 21.50           O  
ATOM    214  CB  ALA *  29      -6.000  83.473  47.920  1.00 21.80           C  
ATOM    215  N   PHE *  30      -7.643  81.076  45.999  1.00 20.21           N  
ATOM    216  CA  PHE *  30      -8.916  80.351  45.785  1.00 19.62           C  
ATOM    217  C   PHE *  30      -8.958  79.399  46.969  1.00 18.95           C  
ATOM    218  O   PHE *  30      -8.099  78.466  46.955  1.00 19.71           O  
ATOM    219  CB  PHE *  30      -8.935  79.654  44.400  1.00 20.31           C  
ATOM    220  CG  PHE *  30      -8.852  80.647  43.252  1.00 19.91           C  
ATOM    221  CD1 PHE *  30     -10.049  81.072  42.644  1.00 19.60           C  
ATOM    222  CD2 PHE *  30      -7.615  81.157  42.854  1.00 19.43           C  
ATOM    223  CE1 PHE *  30     -10.032  82.007  41.639  1.00 19.34           C  
ATOM    224  CE2 PHE *  30      -7.551  82.101  41.843  1.00 19.19           C  
ATOM    225  CZ  PHE *  30      -8.772  82.511  41.254  1.00 19.50           C  
ATOM    226  N   LEU *  31      -9.845  79.621  47.899  1.00 17.14           N  
ATOM    227  CA  LEU *  31      -9.890  78.831  49.124  1.00 15.69           C  
ATOM    228  C   LEU *  31     -10.980  77.803  49.272  1.00 15.52           C  
ATOM    229  O   LEU *  31     -12.213  77.870  49.110  1.00 15.73           O  
ATOM    230  CB  LEU *  31      -9.837  79.919  50.221  1.00 14.96           C  
ATOM    231  CG  LEU *  31      -8.577  80.508  50.809  1.00 14.08           C  
ATOM    232  CD1 LEU *  31      -7.300  80.372  50.048  1.00 13.65           C  
ATOM    233  CD2 LEU *  31      -8.853  81.987  51.077  1.00 13.39           C  
ATOM    234  N   GLY *  32     -10.507  76.609  49.688  1.00 14.77           N  
ATOM    235  CA  GLY *  32     -11.360  75.497  49.923  1.00 14.21           C  
ATOM    236  C   GLY *  32     -12.246  75.035  48.803  1.00 13.80           C  
ATOM    237  O   GLY *  32     -13.502  74.971  48.988  1.00 13.71           O  
ATOM    238  N   ILE *  33     -11.591  74.669  47.725  1.00 13.32           N  
ATOM    239  CA  ILE *  33     -12.272  74.112  46.521  1.00 13.05           C  
ATOM    240  C   ILE *  33     -12.507  72.619  46.714  1.00 12.89           C  
ATOM    241  O   ILE *  33     -11.530  71.839  46.924  1.00 13.18           O  
ATOM    242  CB  ILE *  33     -11.310  74.374  45.285  1.00 12.64           C  
ATOM    243  CG1 ILE *  33     -11.195  75.880  45.032  1.00 12.44           C  
ATOM    244  CG2 ILE *  33     -11.772  73.587  44.051  1.00 12.66           C  
ATOM    245  CD1 ILE *  33     -10.060  76.211  44.035  1.00 12.60           C  
ATOM    246  N   PRO *  34     -13.721  72.152  46.643  1.00 12.83           N  
ATOM    247  CA  PRO *  34     -13.992  70.700  46.807  1.00 13.31           C  
ATOM    248  C   PRO *  34     -13.229  69.903  45.771  1.00 14.46           C  
ATOM    249  O   PRO *  34     -13.023  70.452  44.631  1.00 15.57           O  
ATOM    250  CB  PRO *  34     -15.490  70.593  46.613  1.00 12.72           C  
ATOM    251  CG  PRO *  34     -15.930  71.841  45.916  1.00 12.46           C  
ATOM    252  CD  PRO *  34     -14.933  72.918  46.381  1.00 12.76           C  
ATOM    253  N   PHE *  35     -12.827  68.682  46.009  1.00 14.79           N  
ATOM    254  CA  PHE *  35     -12.106  67.900  44.993  1.00 15.27           C  
ATOM    255  C   PHE *  35     -12.562  66.457  45.047  1.00 16.32           C  
ATOM    256  O   PHE *  35     -12.165  65.595  44.218  1.00 17.02           O  
ATOM    257  CB  PHE *  35     -10.640  68.000  45.227  1.00 15.83           C  
ATOM    258  CG  PHE *  35     -10.017  67.372  46.413  1.00 16.67           C  
ATOM    259  CD1 PHE *  35      -9.907  65.987  46.528  1.00 16.80           C  
ATOM    260  CD2 PHE *  35      -9.470  68.185  47.423  1.00 17.31           C  
ATOM    261  CE1 PHE *  35      -9.283  65.392  47.600  1.00 17.02           C  
ATOM    262  CE2 PHE *  35      -8.836  67.626  48.549  1.00 17.65           C  
ATOM    263  CZ  PHE *  35      -8.746  66.209  48.609  1.00 17.73           C  
ATOM    264  N   ALA *  36     -13.370  66.206  46.059  1.00 16.48           N  
ATOM    265  CA  ALA *  36     -13.921  64.878  46.390  1.00 16.29           C  
ATOM    266  C   ALA *  36     -15.261  65.057  47.032  1.00 16.72           C  
ATOM    267  O   ALA *  36     -15.633  66.175  47.411  1.00 17.04           O  
ATOM    268  CB  ALA *  36     -12.871  64.216  47.262  1.00 15.76           C  
ATOM    269  N   GLU *  37     -16.081  64.075  47.180  1.00 17.96           N  
ATOM    270  CA  GLU *  37     -17.419  64.360  47.831  1.00 19.55           C  
ATOM    271  C   GLU *  37     -17.231  64.193  49.295  1.00 20.25           C  
ATOM    272  O   GLU *  37     -16.326  63.391  49.646  1.00 21.25           O  
ATOM    273  CB  GLU *  37     -18.344  63.379  47.137  1.00 20.11           C  
ATOM    274  CG  GLU *  37     -18.774  64.038  45.779  1.00 21.60           C  
ATOM    275  CD  GLU *  37     -20.237  64.408  45.804  1.00 22.29           C  
ATOM    276  OE1 GLU *  37     -21.055  63.495  45.969  1.00 22.52           O  
ATOM    277  OE2 GLU *  37     -20.415  65.643  45.685  1.00 22.76           O  
ATOM    278  N   PRO *  38     -17.940  64.889  50.152  1.00 20.40           N  
ATOM    279  CA  PRO *  38     -17.799  64.797  51.600  1.00 20.43           C  
ATOM    280  C   PRO *  38     -17.835  63.334  52.010  1.00 20.87           C  
ATOM    281  O   PRO *  38     -18.833  62.696  51.664  1.00 21.61           O  
ATOM    282  CB  PRO *  38     -18.992  65.554  52.127  1.00 20.32           C  
ATOM    283  CG  PRO *  38     -19.190  66.646  51.094  1.00 20.37           C  
ATOM    284  CD  PRO *  38     -18.986  65.867  49.793  1.00 20.74           C  
ATOM    285  N   PRO *  39     -16.783  62.882  52.695  1.00 20.47           N  
ATOM    286  CA  PRO *  39     -16.689  61.520  53.153  1.00 20.40           C  
ATOM    287  C   PRO *  39     -17.482  61.322  54.428  1.00 20.63           C  
ATOM    288  O   PRO *  39     -17.075  60.561  55.339  1.00 20.93           O  
ATOM    289  CB  PRO *  39     -15.185  61.303  53.308  1.00 20.12           C  
ATOM    290  CG  PRO *  39     -14.737  62.638  53.779  1.00 20.26           C  
ATOM    291  CD  PRO *  39     -15.598  63.648  53.074  1.00 20.16           C  
ATOM    292  N   VAL *  40     -18.638  61.951  54.479  1.00 20.74           N  
ATOM    293  CA  VAL *  40     -19.509  61.804  55.664  1.00 21.13           C  
ATOM    294  C   VAL *  40     -20.376  60.559  55.503  1.00 21.89           C  
ATOM    295  O   VAL *  40     -20.157  59.713  54.650  1.00 22.06           O  
ATOM    296  CB  VAL *  40     -20.322  63.096  55.831  1.00 20.47           C  
ATOM    297  CG1 VAL *  40     -19.439  64.326  55.944  1.00 19.97           C  
ATOM    298  CG2 VAL *  40     -21.301  63.087  54.694  1.00 20.11           C  
ATOM    299  N   GLY *  41     -21.351  60.448  56.359  1.00 23.07           N  
ATOM    300  CA  GLY *  41     -22.337  59.384  56.468  1.00 24.05           C  
ATOM    301  C   GLY *  41     -21.770  58.009  56.242  1.00 24.86           C  
ATOM    302  O   GLY *  41     -20.687  57.687  56.740  1.00 24.78           O  
ATOM    303  N   ASN *  42     -22.519  57.235  55.470  1.00 26.08           N  
ATOM    304  CA  ASN *  42     -22.156  55.834  55.142  1.00 27.08           C  
ATOM    305  C   ASN *  42     -20.820  55.732  54.417  1.00 27.67           C  
ATOM    306  O   ASN *  42     -20.234  54.643  54.235  1.00 27.65           O  
ATOM    307  CB  ASN *  42     -23.315  55.158  54.412  1.00 27.03           C  
ATOM    311  N   MET *  43     -20.326  56.877  54.027  1.00 28.53           N  
ATOM    312  CA  MET *  43     -19.067  57.043  53.321  1.00 29.22           C  
ATOM    313  C   MET *  43     -17.834  57.134  54.190  1.00 28.79           C  
ATOM    314  O   MET *  43     -16.750  57.377  53.617  1.00 28.95           O  
ATOM    315  CB  MET *  43     -19.209  58.314  52.442  1.00 30.34           C  
ATOM    316  CG  MET *  43     -20.244  57.902  51.368  1.00 31.63           C  
ATOM    317  SD  MET *  43     -19.416  58.505  49.825  1.00 33.10           S  
ATOM    318  CE  MET *  43     -19.711  60.289  50.112  1.00 32.89           C  
ATOM    319  N   ARG *  44     -17.952  56.958  55.481  1.00 28.29           N  
ATOM    320  CA  ARG *  44     -16.805  57.028  56.381  1.00 27.85           C  
ATOM    321  C   ARG *  44     -15.905  55.815  56.123  1.00 27.62           C  
ATOM    322  O   ARG *  44     -16.479  54.725  55.999  1.00 27.25           O  
ATOM    323  CB  ARG *  44     -17.208  57.037  57.871  1.00 27.85           C  
ATOM    324  CG  ARG *  44     -16.039  57.582  58.727  1.00 27.61           C  
ATOM    325  CD  ARG *  44     -16.250  57.461  60.198  1.00 26.87           C  
ATOM    326  NE  ARG *  44     -17.035  58.590  60.662  1.00 26.43           N  
ATOM    327  CZ  ARG *  44     -17.820  58.543  61.737  1.00 26.34           C  
ATOM    328  NH1 ARG *  44     -17.983  57.423  62.445  1.00 26.20           N  
ATOM    329  NH2 ARG *  44     -18.403  59.668  62.134  1.00 25.94           N  
ATOM    330  N   PHE *  45     -14.600  56.030  56.097  1.00 27.27           N  
ATOM    331  CA  PHE *  45     -13.641  54.959  55.880  1.00 27.62           C  
ATOM    332  C   PHE *  45     -13.561  54.535  54.407  1.00 27.87           C  
ATOM    333  O   PHE *  45     -12.580  53.862  54.017  1.00 27.46           O  
ATOM    334  CB  PHE *  45     -13.897  53.734  56.793  1.00 27.81           C  
ATOM    335  CG  PHE *  45     -14.213  54.042  58.226  1.00 27.99           C  
ATOM    336  CD1 PHE *  45     -13.368  54.827  59.014  1.00 27.85           C  
ATOM    337  CD2 PHE *  45     -15.403  53.548  58.813  1.00 27.97           C  
ATOM    338  CE1 PHE *  45     -13.684  55.134  60.330  1.00 27.38           C  
ATOM    339  CE2 PHE *  45     -15.739  53.851  60.125  1.00 27.22           C  
ATOM    340  CZ  PHE *  45     -14.859  54.649  60.861  1.00 27.11           C  
ATOM    341  N   ARG *  46     -14.550  54.916  53.624  1.00 28.23           N  
ATOM    342  CA  ARG *  46     -14.608  54.575  52.203  1.00 28.96           C  
ATOM    343  C   ARG *  46     -13.710  55.498  51.370  1.00 28.30           C  
ATOM    344  O   ARG *  46     -13.542  56.697  51.652  1.00 28.39           O  
ATOM    345  CB  ARG *  46     -16.013  54.530  51.567  1.00 30.40           C  
ATOM    346  CG  ARG *  46     -16.745  53.190  51.825  1.00 32.09           C  
ATOM    347  CD  ARG *  46     -17.389  52.695  50.584  1.00 33.97           C  
ATOM    348  NE  ARG *  46     -16.391  52.260  49.562  1.00 35.66           N  
ATOM    349  CZ  ARG *  46     -16.460  52.746  48.294  1.00 36.55           C  
ATOM    350  NH1 ARG *  46     -17.374  53.645  47.876  1.00 36.65           N  
ATOM    351  NH2 ARG *  46     -15.577  52.294  47.379  1.00 36.69           N  
ATOM    352  N   ARG *  47     -13.150  54.850  50.359  1.00 27.08           N  
ATOM    353  CA  ARG *  47     -12.231  55.480  49.388  1.00 25.83           C  
ATOM    354  C   ARG *  47     -12.986  56.669  48.852  1.00 25.34           C  
ATOM    355  O   ARG *  47     -14.225  56.504  48.780  1.00 25.84           O  
ATOM    356  CB  ARG *  47     -11.987  54.450  48.316  1.00 25.85           C  
ATOM    357  CG  ARG *  47     -10.982  54.710  47.240  1.00 26.21           C  
ATOM    363  N   PRO *  48     -12.332  57.750  48.506  1.00 24.74           N  
ATOM    364  CA  PRO *  48     -13.003  58.930  47.985  1.00 24.62           C  
ATOM    365  C   PRO *  48     -13.594  58.813  46.589  1.00 24.78           C  
ATOM    366  O   PRO *  48     -13.119  58.124  45.672  1.00 24.97           O  
ATOM    367  CB  PRO *  48     -11.975  60.049  48.068  1.00 24.08           C  
ATOM    368  CG  PRO *  48     -10.666  59.365  48.215  1.00 24.29           C  
ATOM    369  CD  PRO *  48     -10.881  57.936  48.617  1.00 24.51           C  
ATOM    370  N   GLU *  49     -14.682  59.543  46.430  1.00 24.92           N  
ATOM    371  CA  GLU *  49     -15.448  59.677  45.186  1.00 25.26           C  
ATOM    372  C   GLU *  49     -15.081  61.089  44.693  1.00 25.46           C  
ATOM    373  O   GLU *  49     -14.825  61.949  45.556  1.00 26.21           O  
ATOM    374  CB  GLU *  49     -16.940  59.575  45.303  1.00 25.19           C  
ATOM    375  CG  GLU *  49     -17.648  58.215  45.497  1.00 25.23           C  
ATOM    379  N   PRO *  50     -15.022  61.280  43.401  1.00 25.15           N  
ATOM    380  CA  PRO *  50     -14.676  62.584  42.821  1.00 24.77           C  
ATOM    381  C   PRO *  50     -15.875  63.492  42.994  1.00 24.96           C  
ATOM    382  O   PRO *  50     -17.007  62.997  42.902  1.00 25.16           O  
ATOM    383  CB  PRO *  50     -14.364  62.296  41.407  1.00 24.67           C  
ATOM    384  CG  PRO *  50     -14.648  60.854  41.162  1.00 25.11           C  
ATOM    385  CD  PRO *  50     -15.319  60.272  42.377  1.00 25.06           C  
ATOM    386  N   LYS *  51     -15.637  64.756  43.205  1.00 25.14           N  
ATOM    387  CA  LYS *  51     -16.704  65.737  43.424  1.00 25.59           C  
ATOM    388  C   LYS *  51     -17.601  66.021  42.250  1.00 26.65           C  
ATOM    389  O   LYS *  51     -17.070  66.497  41.207  1.00 27.23           O  
ATOM    390  CB  LYS *  51     -16.018  67.085  43.783  1.00 24.60           C  
ATOM    391  CG  LYS *  51     -17.045  68.177  43.945  1.00 23.47           C  
ATOM    392  CD  LYS *  51     -17.982  67.865  45.060  1.00 23.10           C  
ATOM    393  CE  LYS *  51     -18.658  69.135  45.561  1.00 23.22           C  
ATOM    394  NZ  LYS *  51     -19.864  68.698  46.361  1.00 23.54           N  
ATOM    395  N   LYS *  52     -18.894  65.815  42.385  1.00 27.27           N  
ATOM    396  CA  LYS *  52     -19.848  66.117  41.273  1.00 27.41           C  
ATOM    397  C   LYS *  52     -19.683  67.552  40.839  1.00 27.71           C  
ATOM    398  O   LYS *  52     -19.505  68.430  41.691  1.00 27.63           O  
ATOM    399  CB  LYS *  52     -21.250  65.877  41.793  1.00 27.34           C  
ATOM    400  CG  LYS *  52     -21.421  64.486  42.389  1.00 27.06           C  
ATOM    401  CD  LYS *  52     -22.816  63.957  42.101  1.00 27.00           C  
ATOM    402  CE  LYS *  52     -23.037  62.596  42.794  1.00 26.70           C  
ATOM    403  NZ  LYS *  52     -23.601  62.905  44.146  1.00 26.72           N  
ATOM    404  N   PRO *  53     -19.730  67.799  39.536  1.00 28.44           N  
ATOM    405  CA  PRO *  53     -19.538  69.165  38.978  1.00 28.96           C  
ATOM    406  C   PRO *  53     -20.604  70.067  39.523  1.00 29.76           C  
ATOM    407  O   PRO *  53     -21.738  69.581  39.785  1.00 30.55           O  
ATOM    408  CB  PRO *  53     -19.589  68.995  37.483  1.00 28.58           C  
ATOM    409  CG  PRO *  53     -19.395  67.524  37.243  1.00 28.21           C  
ATOM    410  CD  PRO *  53     -19.956  66.841  38.461  1.00 28.30           C  
ATOM    411  N   TRP *  54     -20.268  71.319  39.728  1.00 30.37           N  
ATOM    412  CA  TRP *  54     -21.319  72.212  40.284  1.00 30.88           C  
ATOM    413  C   TRP *  54     -21.637  73.216  39.178  1.00 31.56           C  
ATOM    414  O   TRP *  54     -20.942  73.416  38.166  1.00 32.05           O  
ATOM    415  CB  TRP *  54     -20.936  72.872  41.630  1.00 30.24           C  
ATOM    416  CG  TRP *  54     -19.650  73.592  41.561  1.00 29.97           C  
ATOM    417  CD1 TRP *  54     -19.429  74.901  41.195  1.00 30.14           C  
ATOM    418  CD2 TRP *  54     -18.348  73.022  41.781  1.00 29.80           C  
ATOM    419  NE1 TRP *  54     -18.070  75.180  41.189  1.00 29.89           N  
ATOM    420  CE2 TRP *  54     -17.395  74.043  41.544  1.00 29.67           C  
ATOM    421  CE3 TRP *  54     -17.937  71.753  42.172  1.00 29.67           C  
ATOM    422  CZ2 TRP *  54     -16.042  73.849  41.706  1.00 29.64           C  
ATOM    423  CZ3 TRP *  54     -16.571  71.541  42.292  1.00 29.89           C  
ATOM    424  CH2 TRP *  54     -15.646  72.563  42.073  1.00 29.99           C  
ATOM    425  N   SER *  55     -22.772  73.816  39.434  1.00 31.93           N  
ATOM    426  CA  SER *  55     -23.328  74.888  38.627  1.00 31.99           C  
ATOM    427  C   SER *  55     -23.137  76.136  39.523  1.00 31.93           C  
ATOM    428  O   SER *  55     -22.920  75.991  40.781  1.00 32.86           O  
ATOM    429  CB  SER *  55     -24.807  74.679  38.377  1.00 32.13           C  
ATOM    430  OG  SER *  55     -25.169  75.773  37.516  1.00 33.25           O  
ATOM    431  N   GLY *  56     -23.254  77.297  38.945  1.00 30.72           N  
ATOM    432  CA  GLY *  56     -23.106  78.489  39.830  1.00 29.35           C  
ATOM    433  C   GLY *  56     -21.593  78.625  40.008  1.00 28.48           C  
ATOM    434  O   GLY *  56     -20.876  77.828  39.441  1.00 29.03           O  
ATOM    435  N   VAL *  57     -21.228  79.619  40.713  1.00 27.76           N  
ATOM    436  CA  VAL *  57     -19.872  79.970  41.044  1.00 27.31           C  
ATOM    437  C   VAL *  57     -19.609  79.447  42.466  1.00 27.26           C  
ATOM    438  O   VAL *  57     -20.380  79.759  43.384  1.00 27.25           O  
ATOM    439  CB  VAL *  57     -19.756  81.509  40.935  1.00 26.95           C  
ATOM    440  CG1 VAL *  57     -18.661  82.011  41.869  1.00 27.15           C  
ATOM    441  CG2 VAL *  57     -19.543  81.989  39.536  1.00 26.60           C  
ATOM    442  N   TRP *  58     -18.565  78.672  42.607  1.00 27.31           N  
ATOM    443  CA  TRP *  58     -18.163  78.139  43.912  1.00 27.27           C  
ATOM    444  C   TRP *  58     -17.475  79.326  44.615  1.00 27.61           C  
ATOM    445  O   TRP *  58     -16.483  79.791  43.980  1.00 28.11           O  
ATOM    446  CB  TRP *  58     -17.152  76.995  43.748  1.00 27.00           C  
ATOM    447  CG  TRP *  58     -16.832  76.512  45.138  1.00 26.72           C  
ATOM    448  CD1 TRP *  58     -15.856  76.955  45.978  1.00 26.63           C  
ATOM    449  CD2 TRP *  58     -17.608  75.548  45.860  1.00 26.29           C  
ATOM    450  NE1 TRP *  58     -15.964  76.263  47.181  1.00 26.44           N  
ATOM    451  CE2 TRP *  58     -17.015  75.417  47.119  1.00 26.21           C  
ATOM    452  CE3 TRP *  58     -18.712  74.792  45.536  1.00 26.18           C  
ATOM    453  CZ2 TRP *  58     -17.491  74.539  48.070  1.00 26.54           C  
ATOM    454  CZ3 TRP *  58     -19.178  73.918  46.475  1.00 26.44           C  
ATOM    455  CH2 TRP *  58     -18.600  73.791  47.730  1.00 26.58           C  
ATOM    456  N   ASN *  59     -17.942  79.801  45.749  1.00 27.56           N  
ATOM    457  CA  ASN *  59     -17.229  80.969  46.349  1.00 27.86           C  
ATOM    458  C   ASN *  59     -15.946  80.462  46.971  1.00 27.16           C  
ATOM    459  O   ASN *  59     -16.179  79.590  47.829  1.00 27.88           O  
ATOM    460  CB  ASN *  59     -18.149  81.668  47.355  1.00 29.07           C  
ATOM    461  CG  ASN *  59     -17.459  82.917  47.917  1.00 30.26           C  
ATOM    462  OD1 ASN *  59     -17.776  83.411  49.008  1.00 30.69           O  
ATOM    463  ND2 ASN *  59     -16.475  83.449  47.141  1.00 30.68           N  
ATOM    464  N   ALA *  60     -14.755  80.887  46.686  1.00 25.90           N  
ATOM    465  CA  ALA *  60     -13.553  80.299  47.319  1.00 24.94           C  
ATOM    466  C   ALA *  60     -12.693  81.331  47.991  1.00 24.76           C  
ATOM    467  O   ALA *  60     -11.486  81.471  47.686  1.00 24.73           O  
ATOM    468  CB  ALA *  60     -12.784  79.621  46.176  1.00 24.71           C  
ATOM    469  N   SER *  61     -13.269  82.067  48.920  1.00 24.61           N  
ATOM    470  CA  SER *  61     -12.537  83.192  49.575  1.00 24.48           C  
ATOM    471  C   SER *  61     -12.295  83.015  51.051  1.00 24.72           C  
ATOM    472  O   SER *  61     -11.659  83.882  51.722  1.00 25.20           O  
ATOM    473  CB  SER *  61     -13.417  84.422  49.276  1.00 24.16           C  
ATOM    474  OG  SER *  61     -14.734  83.991  49.775  1.00 23.97           O  
ATOM    475  N   THR *  62     -12.772  81.885  51.551  1.00 23.74           N  
ATOM    476  CA  THR *  62     -12.621  81.482  52.950  1.00 22.65           C  
ATOM    477  C   THR *  62     -12.144  80.044  53.031  1.00 21.52           C  
ATOM    478  O   THR *  62     -12.679  79.225  52.292  1.00 21.51           O  
ATOM    479  CB  THR *  62     -14.066  81.669  53.564  1.00 23.05           C  
ATOM    480  OG1 THR *  62     -14.907  80.966  52.601  1.00 23.48           O  
ATOM    481  CG2 THR *  62     -14.415  83.157  53.667  1.00 23.48           C  
ATOM    482  N   TYR *  63     -11.208  79.724  53.883  1.00 20.30           N  
ATOM    483  CA  TYR *  63     -10.612  78.437  54.155  1.00 18.96           C  
ATOM    484  C   TYR *  63     -11.624  77.342  54.513  1.00 18.07           C  
ATOM    485  O   TYR *  63     -12.596  77.592  55.185  1.00 17.83           O  
ATOM    486  CB  TYR *  63      -9.659  78.491  55.339  1.00 18.69           C  
ATOM    487  CG  TYR *  63      -8.283  78.996  55.076  1.00 19.12           C  
ATOM    488  CD1 TYR *  63      -7.801  80.150  55.685  1.00 19.25           C  
ATOM    489  CD2 TYR *  63      -7.414  78.326  54.235  1.00 19.42           C  
ATOM    490  CE1 TYR *  63      -6.513  80.607  55.477  1.00 19.46           C  
ATOM    491  CE2 TYR *  63      -6.102  78.775  54.019  1.00 19.59           C  
ATOM    492  CZ  TYR *  63      -5.657  79.925  54.631  1.00 19.36           C  
ATOM    493  OH  TYR *  63      -4.374  80.338  54.418  1.00 19.12           O  
ATOM    494  N   PRO *  64     -11.314  76.134  54.074  1.00 17.52           N  
ATOM    495  CA  PRO *  64     -12.178  74.992  54.368  1.00 17.17           C  
ATOM    496  C   PRO *  64     -12.041  74.554  55.819  1.00 17.01           C  
ATOM    497  O   PRO *  64     -11.129  74.893  56.615  1.00 16.98           O  
ATOM    498  CB  PRO *  64     -11.707  73.956  53.332  1.00 17.01           C  
ATOM    499  CG  PRO *  64     -10.233  74.262  53.153  1.00 17.14           C  
ATOM    500  CD  PRO *  64     -10.107  75.771  53.284  1.00 17.24           C  
ATOM    501  N   ASN *  65     -12.981  73.726  56.274  1.00 16.90           N  
ATOM    502  CA  ASN *  65     -12.906  73.194  57.630  1.00 16.59           C  
ATOM    503  C   ASN *  65     -11.641  72.280  57.593  1.00 16.53           C  
ATOM    504  O   ASN *  65     -11.272  71.912  56.479  1.00 16.60           O  
ATOM    505  CB  ASN *  65     -14.003  72.242  57.992  1.00 17.06           C  
ATOM    506  CG  ASN *  65     -15.356  72.894  58.160  1.00 17.78           C  
ATOM    507  OD1 ASN *  65     -16.314  72.123  57.869  1.00 18.42           O  
ATOM    508  ND2 ASN *  65     -15.319  74.160  58.571  1.00 17.45           N  
ATOM    509  N   ASN *  66     -11.217  71.991  58.791  1.00 16.22           N  
ATOM    510  CA  ASN *  66     -10.094  71.055  58.999  1.00 16.19           C  
ATOM    511  C   ASN *  66     -10.780  69.671  59.211  1.00 16.10           C  
ATOM    512  O   ASN *  66     -11.968  69.602  59.663  1.00 16.11           O  
ATOM    513  CB  ASN *  66      -9.222  71.493  60.158  1.00 16.27           C  
ATOM    514  CG  ASN *  66      -8.628  72.856  59.915  1.00 16.62           C  
ATOM    515  OD1 ASN *  66      -8.419  73.314  58.788  1.00 17.25           O  
ATOM    516  ND2 ASN *  66      -8.362  73.611  60.964  1.00 17.01           N  
ATOM    517  N   CYS *  67     -10.069  68.637  58.867  1.00 15.53           N  
ATOM    518  CA  CYS *  67     -10.616  67.282  59.051  1.00 15.55           C  
ATOM    519  C   CYS *  67     -10.664  67.021  60.550  1.00 15.97           C  
ATOM    520  O   CYS *  67      -9.905  67.701  61.264  1.00 16.40           O  
ATOM    521  CB  CYS *  67      -9.717  66.277  58.341  1.00 15.23           C  
ATOM    522  SG  CYS *  67      -9.745  66.286  56.559  1.00 15.01           S  
ATOM    523  N   GLN *  68     -11.471  66.084  61.002  1.00 16.67           N  
ATOM    524  CA  GLN *  68     -11.556  65.702  62.415  1.00 17.21           C  
ATOM    525  C   GLN *  68     -10.179  65.237  62.877  1.00 17.81           C  
ATOM    526  O   GLN *  68      -9.550  64.473  62.106  1.00 18.37           O  
ATOM    527  CB  GLN *  68     -12.518  64.526  62.597  1.00 16.90           C  
ATOM    528  CG  GLN *  68     -13.921  64.966  62.330  1.00 17.80           C  
ATOM    529  CD  GLN *  68     -14.495  65.851  63.424  1.00 18.19           C  
ATOM    530  OE1 GLN *  68     -13.734  66.420  64.227  1.00 18.68           O  
ATOM    531  NE2 GLN *  68     -15.817  65.934  63.419  1.00 17.64           N  
ATOM    532  N   GLN *  69      -9.717  65.601  64.050  1.00 18.31           N  
ATOM    533  CA  GLN *  69      -8.382  65.108  64.484  1.00 18.71           C  
ATOM    534  C   GLN *  69      -8.092  65.496  65.921  1.00 19.41           C  
ATOM    535  O   GLN *  69      -8.758  66.374  66.492  1.00 20.31           O  
ATOM    536  CB  GLN *  69      -7.262  65.728  63.632  1.00 18.05           C  
ATOM    537  CG  GLN *  69      -7.384  67.238  63.727  1.00 17.71           C  
ATOM    538  CD  GLN *  69      -6.562  67.948  62.667  1.00 17.32           C  
ATOM    539  OE1 GLN *  69      -5.431  68.339  63.020  1.00 17.17           O  
ATOM    540  NE2 GLN *  69      -7.174  68.044  61.506  1.00 16.50           N  
ATOM    541  N   TYR *  70      -7.064  64.845  66.416  1.00 19.72           N  
ATOM    542  CA  TYR *  70      -6.517  65.042  67.751  1.00 19.44           C  
ATOM    543  C   TYR *  70      -6.041  66.482  67.944  1.00 18.64           C  
ATOM    544  O   TYR *  70      -5.188  66.942  67.182  1.00 18.51           O  
ATOM    545  CB  TYR *  70      -5.270  64.127  67.892  1.00 20.44           C  
ATOM    546  CG  TYR *  70      -4.788  64.211  69.321  1.00 21.93           C  
ATOM    547  CD1 TYR *  70      -5.361  63.426  70.327  1.00 22.45           C  
ATOM    548  CD2 TYR *  70      -3.767  65.086  69.665  1.00 22.78           C  
ATOM    549  CE1 TYR *  70      -4.945  63.509  71.641  1.00 22.91           C  
ATOM    550  CE2 TYR *  70      -3.342  65.186  71.001  1.00 23.34           C  
ATOM    551  CZ  TYR *  70      -3.938  64.410  71.973  1.00 23.28           C  
ATOM    552  OH  TYR *  70      -3.469  64.537  73.246  1.00 23.43           O  
ATOM    553  N   VAL *  71      -6.539  67.178  68.930  1.00 18.04           N  
ATOM    554  CA  VAL *  71      -6.111  68.572  69.221  1.00 17.59           C  
ATOM    555  C   VAL *  71      -5.155  68.589  70.410  1.00 17.79           C  
ATOM    556  O   VAL *  71      -5.596  68.143  71.484  1.00 18.19           O  
ATOM    557  CB  VAL *  71      -7.394  69.395  69.443  1.00 16.88           C  
ATOM    558  CG1 VAL *  71      -7.078  70.835  69.634  1.00 16.37           C  
ATOM    559  CG2 VAL *  71      -8.366  69.079  68.325  1.00 16.69           C  
ATOM    560  N   ASP *  72      -3.935  69.049  70.262  1.00 17.87           N  
ATOM    561  CA  ASP *  72      -2.885  69.108  71.255  1.00 17.94           C  
ATOM    562  C   ASP *  72      -3.120  70.125  72.352  1.00 18.41           C  
ATOM    563  O   ASP *  72      -2.759  71.281  72.189  1.00 18.38           O  
ATOM    564  CB  ASP *  72      -1.498  69.311  70.639  1.00 17.95           C  
ATOM    565  CG  ASP *  72      -0.372  69.559  71.629  1.00 17.75           C  
ATOM    566  OD1 ASP *  72      -0.099  70.637  72.127  1.00 17.75           O  
ATOM    567  OD2 ASP *  72       0.349  68.604  71.939  1.00 17.84           O  
ATOM    568  N   GLU *  73      -3.661  69.631  73.478  1.00 19.26           N  
ATOM    569  CA  GLU *  73      -3.954  70.480  74.645  1.00 18.92           C  
ATOM    570  C   GLU *  73      -2.853  70.646  75.674  1.00 18.74           C  
ATOM    571  O   GLU *  73      -3.035  71.473  76.571  1.00 18.52           O  
ATOM    572  CB  GLU *  73      -5.218  70.072  75.345  1.00 18.67           C  
ATOM    573  CG  GLU *  73      -6.425  70.770  74.698  1.00 18.59           C  
ATOM    574  CD  GLU *  73      -7.673  70.001  74.936  1.00 18.87           C  
ATOM    575  OE1 GLU *  73      -7.668  68.816  75.226  1.00 19.69           O  
ATOM    576  OE2 GLU *  73      -8.672  70.678  74.785  1.00 19.02           O  
ATOM    577  N   GLN *  74      -1.740  69.972  75.499  1.00 18.60           N  
ATOM    578  CA  GLN *  74      -0.582  70.037  76.335  1.00 18.48           C  
ATOM    579  C   GLN *  74      -0.126  71.400  76.780  1.00 17.87           C  
ATOM    580  O   GLN *  74       0.120  71.528  77.994  1.00 18.49           O  
ATOM    581  CB  GLN *  74       0.638  69.321  75.686  1.00 19.40           C  
ATOM    582  CG  GLN *  74       0.712  67.935  76.312  1.00 20.69           C  
ATOM    583  CD  GLN *  74       1.525  67.869  77.560  1.00 21.75           C  
ATOM    584  OE1 GLN *  74       1.970  66.766  77.953  1.00 23.06           O  
ATOM    585  NE2 GLN *  74       1.775  68.962  78.274  1.00 22.18           N  
ATOM    586  N   PHE *  75       0.026  72.375  75.956  1.00 17.15           N  
ATOM    587  CA  PHE *  75       0.498  73.742  76.367  1.00 15.89           C  
ATOM    588  C   PHE *  75      -0.521  74.778  75.991  1.00 15.08           C  
ATOM    589  O   PHE *  75      -0.324  75.694  75.174  1.00 15.49           O  
ATOM    590  CB  PHE *  75       1.905  73.871  75.777  1.00 15.81           C  
ATOM    591  CG  PHE *  75       2.836  72.738  76.154  1.00 15.65           C  
ATOM    592  CD1 PHE *  75       3.161  71.764  75.239  1.00 15.78           C  
ATOM    593  CD2 PHE *  75       3.402  72.672  77.423  1.00 15.87           C  
ATOM    594  CE1 PHE *  75       4.040  70.730  75.520  1.00 16.00           C  
ATOM    595  CE2 PHE *  75       4.264  71.628  77.790  1.00 15.99           C  
ATOM    596  CZ  PHE *  75       4.586  70.647  76.817  1.00 16.06           C  
ATOM    597  N   PRO *  76      -1.708  74.662  76.598  1.00 14.25           N  
ATOM    598  CA  PRO *  76      -2.834  75.592  76.307  1.00 13.00           C  
ATOM    599  C   PRO *  76      -2.332  76.989  76.220  1.00 12.28           C  
ATOM    600  O   PRO *  76      -1.701  77.405  77.229  1.00 13.01           O  
ATOM    601  CB  PRO *  76      -3.829  75.341  77.406  1.00 12.52           C  
ATOM    602  CG  PRO *  76      -3.587  73.918  77.789  1.00 13.48           C  
ATOM    603  CD  PRO *  76      -2.083  73.640  77.597  1.00 13.71           C  
ATOM    604  N   GLY *  77      -2.551  77.680  75.143  1.00 11.44           N  
ATOM    605  CA  GLY *  77      -2.119  79.063  74.889  1.00  9.84           C  
ATOM    606  C   GLY *  77      -0.738  79.120  74.282  1.00  8.73           C  
ATOM    607  O   GLY *  77      -0.325  80.034  73.547  1.00  9.05           O  
ATOM    608  N   PHE *  78       0.096  78.135  74.547  1.00  7.52           N  
ATOM    609  CA  PHE *  78       1.458  78.154  73.949  1.00  6.62           C  
ATOM    610  C   PHE *  78       1.365  78.100  72.429  1.00  7.66           C  
ATOM    611  O   PHE *  78       0.841  77.052  71.888  1.00  8.04           O  
ATOM    612  CB  PHE *  78       2.168  76.929  74.448  1.00  4.95           C  
ATOM    613  CG  PHE *  78       3.604  76.952  74.184  1.00  3.89           C  
ATOM    614  CD1 PHE *  78       4.308  78.160  74.367  1.00  3.37           C  
ATOM    615  CD2 PHE *  78       4.262  75.790  73.817  1.00  3.58           C  
ATOM    616  CE1 PHE *  78       5.687  78.201  74.139  1.00  2.90           C  
ATOM    617  CE2 PHE *  78       5.670  75.829  73.631  1.00  3.29           C  
ATOM    618  CZ  PHE *  78       6.350  77.038  73.804  1.00  2.80           C  
ATOM    619  N   SER *  79       1.824  79.108  71.730  1.00  8.08           N  
ATOM    620  CA  SER *  79       1.766  79.070  70.263  1.00  8.98           C  
ATOM    621  C   SER *  79       2.670  77.933  69.776  1.00  9.37           C  
ATOM    622  O   SER *  79       2.208  77.289  68.818  1.00 10.14           O  
ATOM    623  CB  SER *  79       2.256  80.364  69.586  1.00  8.90           C  
ATOM    624  OG  SER *  79       3.502  80.527  70.290  1.00 10.54           O  
ATOM    625  N   GLY *  80       3.836  77.722  70.297  1.00  9.51           N  
ATOM    626  CA  GLY *  80       4.707  76.633  69.830  1.00 10.51           C  
ATOM    627  C   GLY *  80       3.942  75.337  69.570  1.00 11.42           C  
ATOM    628  O   GLY *  80       4.327  74.531  68.673  1.00 11.58           O  
ATOM    629  N   SER *  81       2.885  75.069  70.301  1.00 11.89           N  
ATOM    630  CA  SER *  81       2.065  73.877  70.189  1.00 12.94           C  
ATOM    631  C   SER *  81       0.737  74.140  69.487  1.00 14.14           C  
ATOM    632  O   SER *  81       0.078  73.293  68.848  1.00 14.14           O  
ATOM    633  CB  SER *  81       1.834  73.258  71.601  1.00 12.30           C  
ATOM    634  OG  SER *  81       0.714  73.962  72.207  1.00 11.53           O  
ATOM    635  N   GLU *  82       0.228  75.346  69.649  1.00 15.91           N  
ATOM    636  CA  GLU *  82      -1.071  75.672  69.017  1.00 17.40           C  
ATOM    637  C   GLU *  82      -0.881  75.920  67.537  1.00 16.68           C  
ATOM    638  O   GLU *  82      -1.771  75.613  66.684  1.00 16.53           O  
ATOM    639  CB  GLU *  82      -1.790  76.768  69.756  1.00 19.34           C  
ATOM    640  CG  GLU *  82      -2.774  76.154  70.818  1.00 22.47           C  
ATOM    641  CD  GLU *  82      -2.632  76.920  72.100  1.00 25.22           C  
ATOM    642  OE1 GLU *  82      -3.511  77.082  72.943  1.00 26.95           O  
ATOM    643  OE2 GLU *  82      -1.476  77.453  72.287  1.00 26.41           O  
ATOM    644  N   MET *  83       0.296  76.448  67.207  1.00 15.52           N  
ATOM    645  CA  MET *  83       0.600  76.736  65.816  1.00 14.71           C  
ATOM    646  C   MET *  83       0.305  75.535  64.895  1.00 14.77           C  
ATOM    647  O   MET *  83       0.174  75.817  63.691  1.00 15.00           O  
ATOM    648  CB  MET *  83       2.004  77.178  65.555  1.00 13.78           C  
ATOM    649  CG  MET *  83       2.892  75.935  65.725  1.00 13.20           C  
ATOM    650  SD  MET *  83       4.499  76.784  65.657  1.00 12.68           S  
ATOM    651  CE  MET *  83       4.713  76.714  63.847  1.00 12.66           C  
ATOM    652  N   TRP *  84       0.241  74.340  65.407  1.00 14.71           N  
ATOM    653  CA  TRP *  84      -0.045  73.134  64.642  1.00 14.05           C  
ATOM    654  C   TRP *  84      -1.457  72.613  64.828  1.00 14.18           C  
ATOM    655  O   TRP *  84      -1.701  71.556  64.145  1.00 14.38           O  
ATOM    656  CB  TRP *  84       0.940  72.030  64.998  1.00 14.17           C  
ATOM    657  CG  TRP *  84       2.368  72.427  65.063  1.00 14.92           C  
ATOM    658  CD1 TRP *  84       3.159  72.622  66.177  1.00 15.09           C  
ATOM    659  CD2 TRP *  84       3.231  72.698  63.947  1.00 14.93           C  
ATOM    660  NE1 TRP *  84       4.438  72.984  65.824  1.00 14.78           N  
ATOM    661  CE2 TRP *  84       4.495  73.044  64.471  1.00 14.95           C  
ATOM    662  CE3 TRP *  84       3.013  72.711  62.578  1.00 15.01           C  
ATOM    663  CZ2 TRP *  84       5.573  73.362  63.646  1.00 15.30           C  
ATOM    664  CZ3 TRP *  84       4.068  73.051  61.771  1.00 15.30           C  
ATOM    665  CH2 TRP *  84       5.331  73.359  62.279  1.00 15.43           C  
ATOM    666  N   ASN *  85      -2.331  73.214  65.624  1.00 13.94           N  
ATOM    667  CA  ASN *  85      -3.682  72.625  65.806  1.00 13.81           C  
ATOM    668  C   ASN *  85      -4.663  73.241  64.819  1.00 13.33           C  
ATOM    669  O   ASN *  85      -4.469  74.377  64.366  1.00 13.57           O  
ATOM    670  CB  ASN *  85      -4.260  72.769  67.176  1.00 15.25           C  
ATOM    671  CG  ASN *  85      -3.765  72.157  68.428  1.00 16.00           C  
ATOM    672  OD1 ASN *  85      -3.845  70.983  68.720  1.00 16.08           O  
ATOM    673  ND2 ASN *  85      -3.212  73.070  69.277  1.00 16.77           N  
ATOM    674  N   PRO *  86      -5.741  72.491  64.606  1.00 12.85           N  
ATOM    675  CA  PRO *  86      -6.781  72.935  63.683  1.00 12.65           C  
ATOM    676  C   PRO *  86      -7.097  74.378  63.991  1.00 13.43           C  
ATOM    677  O   PRO *  86      -7.224  74.585  65.230  1.00 14.13           O  
ATOM    678  CB  PRO *  86      -7.955  72.039  63.919  1.00 11.93           C  
ATOM    679  CG  PRO *  86      -7.550  71.019  64.882  1.00 12.06           C  
ATOM    680  CD  PRO *  86      -6.062  71.171  65.139  1.00 12.49           C  
ATOM    681  N   ASN *  87      -7.187  75.243  62.985  1.00 13.74           N  
ATOM    682  CA  ASN *  87      -7.577  76.620  63.266  1.00 14.07           C  
ATOM    683  C   ASN *  87      -8.923  76.954  62.617  1.00 14.97           C  
ATOM    684  O   ASN *  87      -9.274  78.166  62.729  1.00 15.65           O  
ATOM    685  CB  ASN *  87      -6.602  77.654  62.848  1.00 14.16           C  
ATOM    686  CG  ASN *  87      -6.270  77.444  61.386  1.00 14.46           C  
ATOM    687  OD1 ASN *  87      -5.496  78.286  60.926  1.00 14.52           O  
ATOM    688  ND2 ASN *  87      -6.811  76.369  60.838  1.00 14.61           N  
ATOM    689  N   ARG *  88      -9.587  76.027  61.995  1.00 15.38           N  
ATOM    690  CA  ARG *  88     -10.910  76.310  61.376  1.00 15.85           C  
ATOM    691  C   ARG *  88     -11.756  75.184  61.954  1.00 15.97           C  
ATOM    692  O   ARG *  88     -11.085  74.260  62.415  1.00 16.41           O  
ATOM    693  CB  ARG *  88     -10.982  76.384  59.880  1.00 16.25           C  
ATOM    694  CG  ARG *  88     -10.357  77.411  59.038  1.00 16.91           C  
ATOM    695  CD  ARG *  88     -10.453  78.873  59.320  1.00 17.37           C  
ATOM    696  NE  ARG *  88     -11.714  79.487  58.859  1.00 17.43           N  
ATOM    700  N   GLU *  89     -13.046  75.236  61.913  1.00 16.24           N  
ATOM    701  CA  GLU *  89     -13.883  74.182  62.522  1.00 16.30           C  
ATOM    702  C   GLU *  89     -13.539  72.848  61.966  1.00 15.84           C  
ATOM    703  O   GLU *  89     -13.404  72.857  60.759  1.00 16.50           O  
ATOM    704  CB  GLU *  89     -15.362  74.494  62.325  1.00 17.11           C  
ATOM    705  CG  GLU *  89     -16.409  73.438  62.052  1.00 17.56           C  
ATOM    709  N   MET *  90     -13.402  71.824  62.760  1.00 15.56           N  
ATOM    710  CA  MET *  90     -13.112  70.453  62.275  1.00 14.95           C  
ATOM    711  C   MET *  90     -14.453  69.926  61.753  1.00 14.38           C  
ATOM    712  O   MET *  90     -15.490  70.341  62.329  1.00 14.49           O  
ATOM    713  CB  MET *  90     -12.654  69.520  63.404  1.00 15.10           C  
ATOM    714  CG  MET *  90     -11.161  69.676  63.594  1.00 15.52           C  
ATOM    715  SD  MET *  90     -10.711  68.694  65.075  1.00 15.66           S  
ATOM    716  CE  MET *  90     -10.382  70.099  66.161  1.00 16.56           C  
ATOM    717  N   SER *  91     -14.417  69.062  60.791  1.00 13.43           N  
ATOM    718  CA  SER *  91     -15.664  68.478  60.231  1.00 12.20           C  
ATOM    719  C   SER *  91     -15.270  67.284  59.400  1.00 11.86           C  
ATOM    720  O   SER *  91     -14.160  67.302  58.872  1.00 10.73           O  
ATOM    721  CB  SER *  91     -16.325  69.548  59.378  1.00 12.16           C  
ATOM    722  OG  SER *  91     -17.212  68.936  58.426  1.00 12.23           O  
ATOM    723  N   GLU *  92     -16.153  66.313  59.242  1.00 12.75           N  
ATOM    724  CA  GLU *  92     -15.822  65.129  58.381  1.00 13.24           C  
ATOM    725  C   GLU *  92     -15.848  65.571  56.909  1.00 13.74           C  
ATOM    726  O   GLU *  92     -15.161  64.942  56.093  1.00 13.77           O  
ATOM    727  CB  GLU *  92     -16.618  63.891  58.538  1.00 12.97           C  
ATOM    728  CG  GLU *  92     -16.225  63.089  59.757  1.00 13.49           C  
ATOM    729  CD  GLU *  92     -17.017  61.845  59.940  1.00 14.26           C  
ATOM    730  OE1 GLU *  92     -18.192  61.917  60.283  1.00 14.94           O  
ATOM    731  OE2 GLU *  92     -16.356  60.836  59.678  1.00 14.62           O  
ATOM    732  N   ASP *  93     -16.612  66.623  56.658  1.00 13.95           N  
ATOM    733  CA  ASP *  93     -16.651  67.253  55.343  1.00 14.22           C  
ATOM    734  C   ASP *  93     -15.413  68.209  55.425  1.00 14.65           C  
ATOM    735  O   ASP *  93     -15.590  69.355  55.922  1.00 14.93           O  
ATOM    736  CB  ASP *  93     -17.898  68.008  55.073  1.00 14.62           C  
ATOM    737  CG  ASP *  93     -17.929  68.916  53.876  1.00 15.36           C  
ATOM    738  OD1 ASP *  93     -19.051  69.157  53.360  1.00 15.91           O  
ATOM    739  OD2 ASP *  93     -16.885  69.436  53.408  1.00 15.33           O  
ATOM    740  N   CYS *  94     -14.293  67.717  54.935  1.00 14.42           N  
ATOM    741  CA  CYS *  94     -13.055  68.471  54.949  1.00 14.29           C  
ATOM    742  C   CYS *  94     -12.140  68.316  53.768  1.00 14.40           C  
ATOM    743  O   CYS *  94     -10.998  68.852  53.913  1.00 14.93           O  
ATOM    744  CB  CYS *  94     -12.160  67.975  56.123  1.00 14.43           C  
ATOM    745  SG  CYS *  94     -11.655  66.203  55.967  1.00 13.59           S  
ATOM    746  N   LEU *  95     -12.499  67.625  52.730  1.00 14.28           N  
ATOM    747  CA  LEU *  95     -11.551  67.436  51.568  1.00 13.53           C  
ATOM    748  C   LEU *  95     -11.597  68.607  50.587  1.00 13.64           C  
ATOM    749  O   LEU *  95     -12.434  68.567  49.616  1.00 14.33           O  
ATOM    750  CB  LEU *  95     -12.002  66.098  51.012  1.00 12.42           C  
ATOM    751  CG  LEU *  95     -11.632  64.860  51.732  1.00 11.70           C  
ATOM    752  CD1 LEU *  95     -12.197  63.626  51.019  1.00 11.49           C  
ATOM    753  CD2 LEU *  95     -10.101  64.781  51.697  1.00 11.86           C  
ATOM    754  N   TYR *  96     -10.798  69.601  50.799  1.00 12.84           N  
ATOM    755  CA  TYR *  96     -10.680  70.800  50.014  1.00 13.08           C  
ATOM    756  C   TYR *  96      -9.253  71.017  49.575  1.00 13.80           C  
ATOM    757  O   TYR *  96      -8.379  70.257  50.006  1.00 14.48           O  
ATOM    758  CB  TYR *  96     -11.164  72.063  50.831  1.00 12.45           C  
ATOM    759  CG  TYR *  96     -12.654  71.801  51.002  1.00 12.39           C  
ATOM    760  CD1 TYR *  96     -13.082  70.928  51.970  1.00 12.57           C  
ATOM    761  CD2 TYR *  96     -13.594  72.342  50.152  1.00 12.22           C  
ATOM    762  CE1 TYR *  96     -14.427  70.642  52.147  1.00 12.78           C  
ATOM    763  CE2 TYR *  96     -14.922  72.065  50.291  1.00 12.34           C  
ATOM    764  CZ  TYR *  96     -15.345  71.196  51.268  1.00 12.79           C  
ATOM    765  OH  TYR *  96     -16.704  70.908  51.401  1.00 13.44           O  
ATOM    766  N   LEU *  97      -9.069  72.044  48.768  1.00 14.37           N  
ATOM    767  CA  LEU *  97      -7.660  72.329  48.277  1.00 14.59           C  
ATOM    768  C   LEU *  97      -7.593  73.838  48.202  1.00 15.00           C  
ATOM    769  O   LEU *  97      -8.718  74.410  48.050  1.00 15.46           O  
ATOM    770  CB  LEU *  97      -7.539  71.485  47.067  1.00 14.57           C  
ATOM    771  CG  LEU *  97      -7.942  71.582  45.646  1.00 13.70           C  
ATOM    772  CD1 LEU *  97      -7.220  72.697  44.874  1.00 13.20           C  
ATOM    773  CD2 LEU *  97      -7.436  70.273  44.992  1.00 13.51           C  
ATOM    774  N   ASN *  98      -6.444  74.422  48.299  1.00 15.15           N  
ATOM    775  CA  ASN *  98      -6.282  75.885  48.269  1.00 15.87           C  
ATOM    776  C   ASN *  98      -5.222  76.215  47.231  1.00 16.44           C  
ATOM    777  O   ASN *  98      -4.192  75.519  47.176  1.00 17.03           O  
ATOM    778  CB  ASN *  98      -5.890  76.418  49.665  1.00 16.24           C  
ATOM    779  CG  ASN *  98      -6.612  75.833  50.852  1.00 16.56           C  
ATOM    780  OD1 ASN *  98      -7.874  75.943  50.985  1.00 16.52           O  
ATOM    781  ND2 ASN *  98      -5.809  75.183  51.736  1.00 16.08           N  
ATOM    782  N   ILE *  99      -5.412  77.255  46.471  1.00 17.19           N  
ATOM    783  CA  ILE *  99      -4.470  77.671  45.399  1.00 17.42           C  
ATOM    784  C   ILE *  99      -4.077  79.121  45.521  1.00 17.78           C  
ATOM    785  O   ILE *  99      -4.994  79.979  45.699  1.00 18.24           O  
ATOM    786  CB  ILE *  99      -5.230  77.380  44.029  1.00 17.08           C  
ATOM    787  CG1 ILE *  99      -5.722  75.917  44.044  1.00 16.94           C  
ATOM    788  CG2 ILE *  99      -4.389  77.738  42.810  1.00 16.91           C  
ATOM    789  CD1 ILE *  99      -6.830  75.540  43.058  1.00 16.74           C  
ATOM    790  N   TRP * 100      -2.808  79.408  45.435  1.00 17.92           N  
ATOM    791  CA  TRP * 100      -2.358  80.816  45.548  1.00 18.78           C  
ATOM    792  C   TRP * 100      -1.685  81.174  44.212  1.00 19.42           C  
ATOM    793  O   TRP * 100      -0.590  80.631  43.932  1.00 19.65           O  
ATOM    794  CB  TRP * 100      -1.429  81.039  46.715  1.00 18.47           C  
ATOM    795  CG  TRP * 100      -2.091  81.185  48.017  1.00 18.49           C  
ATOM    796  CD1 TRP * 100      -2.593  82.312  48.611  1.00 18.43           C  
ATOM    797  CD2 TRP * 100      -2.338  80.092  48.932  1.00 18.70           C  
ATOM    798  NE1 TRP * 100      -3.156  81.978  49.836  1.00 18.76           N  
ATOM    799  CE2 TRP * 100      -2.995  80.630  50.058  1.00 18.62           C  
ATOM    800  CE3 TRP * 100      -2.081  78.734  48.886  1.00 18.64           C  
ATOM    801  CZ2 TRP * 100      -3.370  79.828  51.090  1.00 18.50           C  
ATOM    802  CZ3 TRP * 100      -2.468  77.919  49.907  1.00 18.36           C  
ATOM    803  CH2 TRP * 100      -3.104  78.477  50.987  1.00 18.78           C  
ATOM    804  N   VAL * 101      -2.331  82.062  43.487  1.00 19.76           N  
ATOM    805  CA  VAL * 101      -1.848  82.467  42.164  1.00 19.79           C  
ATOM    806  C   VAL * 101      -1.249  83.857  42.073  1.00 19.54           C  
ATOM    807  O   VAL * 101      -1.862  84.836  42.558  1.00 19.88           O  
ATOM    808  CB  VAL * 101      -3.031  82.344  41.145  1.00 19.98           C  
ATOM    809  CG1 VAL * 101      -2.477  82.431  39.732  1.00 20.25           C  
ATOM    810  CG2 VAL * 101      -3.903  81.126  41.330  1.00 19.92           C  
ATOM    811  N   PRO * 102      -0.090  83.905  41.446  1.00 19.05           N  
ATOM    812  CA  PRO * 102       0.595  85.181  41.223  1.00 19.48           C  
ATOM    813  C   PRO * 102      -0.398  86.123  40.566  1.00 20.52           C  
ATOM    814  O   PRO * 102      -1.449  85.665  40.057  1.00 20.72           O  
ATOM    815  CB  PRO * 102       1.719  84.801  40.274  1.00 18.75           C  
ATOM    816  CG  PRO * 102       2.031  83.397  40.645  1.00 18.80           C  
ATOM    817  CD  PRO * 102       0.638  82.773  40.875  1.00 18.89           C  
ATOM    818  N   SER * 103      -0.131  87.406  40.565  1.00 22.08           N  
ATOM    819  CA  SER * 103      -1.110  88.331  39.885  1.00 23.98           C  
ATOM    820  C   SER * 103      -0.257  89.409  39.204  1.00 24.98           C  
ATOM    821  O   SER * 103       0.554  90.058  39.865  1.00 25.50           O  
ATOM    822  CB  SER * 103      -2.182  88.832  40.778  1.00 24.09           C  
ATOM    823  OG  SER * 103      -2.424  90.186  40.437  1.00 25.09           O  
ATOM    824  N   PRO * 104      -0.412  89.603  37.903  1.00 25.58   1       N  
ATOM    825  CA  PRO * 104      -1.361  88.921  37.026  1.00 25.33   1       C  
ATOM    826  C   PRO * 104      -1.078  87.438  36.891  1.00 25.14   1       C  
ATOM    827  O   PRO * 104       0.097  87.032  36.944  1.00 24.81   1       O  
ATOM    828  CB  PRO * 104      -1.145  89.656  35.696  1.00 25.53   1       C  
ATOM    829  CG  PRO * 104       0.334  90.040  35.751  1.00 25.22   1       C  
ATOM    830  CD  PRO * 104       0.410  90.609  37.180  1.00 25.36   1       C  
ATOM    831  N   ARG * 105      -2.182  86.746  36.711  1.00 25.23           N  
ATOM    832  CA  ARG * 105      -2.262  85.277  36.534  1.00 25.25           C  
ATOM    833  C   ARG * 105      -1.287  84.825  35.468  1.00 24.86           C  
ATOM    834  O   ARG * 105      -1.340  85.428  34.384  1.00 25.63           O  
ATOM    835  CB  ARG * 105      -3.662  84.826  36.081  1.00 25.06           C  
ATOM    836  CG  ARG * 105      -3.841  83.505  35.453  1.00 24.96           C  
ATOM    837  CD  ARG * 105      -5.094  82.788  35.704  1.00 25.17           C  
ATOM    838  NE  ARG * 105      -6.303  83.569  35.875  1.00 25.36           N  
ATOM    839  CZ  ARG * 105      -7.441  83.261  35.213  1.00 25.66           C  
ATOM    840  NH1 ARG * 105      -7.566  82.216  34.377  1.00 25.24           N  
ATOM    841  NH2 ARG * 105      -8.501  84.085  35.355  1.00 25.83           N  
ATOM    842  N   PRO * 106      -0.500  83.840  35.809  1.00 24.43           N  
ATOM    843  CA  PRO * 106       0.503  83.320  34.837  1.00 24.10           C  
ATOM    844  C   PRO * 106      -0.176  82.588  33.698  1.00 23.97           C  
ATOM    845  O   PRO * 106      -1.448  82.490  33.690  1.00 23.70           O  
ATOM    846  CB  PRO * 106       1.412  82.469  35.734  1.00 23.81           C  
ATOM    847  CG  PRO * 106       0.826  82.350  37.055  1.00 23.58           C  
ATOM    848  CD  PRO * 106      -0.476  83.145  37.100  1.00 23.86           C  
ATOM    849  N   LYS * 107       0.600  82.066  32.742  1.00 23.89           N  
ATOM    850  CA  LYS * 107      -0.038  81.306  31.623  1.00 24.28           C  
ATOM    851  C   LYS * 107       0.274  79.825  31.730  1.00 23.87           C  
ATOM    852  O   LYS * 107      -0.572  78.936  31.472  1.00 23.53           O  
ATOM    853  CB  LYS * 107       0.150  81.914  30.242  1.00 24.66           C  
ATOM    854  CG  LYS * 107      -1.060  82.838  29.930  1.00 25.31           C  
ATOM    855  CD  LYS * 107      -0.595  84.187  29.361  1.00 25.77           C  
ATOM    856  CE  LYS * 107      -1.741  85.190  29.329  1.00 26.25           C  
ATOM    857  NZ  LYS * 107      -2.557  85.146  30.604  1.00 26.42           N  
ATOM    858  N   SER * 108       1.480  79.525  32.139  1.00 23.74           N  
ATOM    859  CA  SER * 108       1.937  78.125  32.353  1.00 23.50           C  
ATOM    860  C   SER * 108       3.135  78.313  33.280  1.00 22.89           C  
ATOM    861  O   SER * 108       4.167  78.702  32.721  1.00 24.00           O  
ATOM    862  CB  SER * 108       2.253  77.320  31.149  1.00 23.92           C  
ATOM    863  OG  SER * 108       1.042  76.559  30.771  1.00 25.28           O  
ATOM    864  N   THR * 109       2.929  78.118  34.552  1.00 21.51           N  
ATOM    865  CA  THR * 109       3.987  78.313  35.555  1.00 19.95           C  
ATOM    866  C   THR * 109       4.081  77.163  36.505  1.00 19.16           C  
ATOM    867  O   THR * 109       3.021  76.488  36.688  1.00 19.33           O  
ATOM    868  CB  THR * 109       3.713  79.709  36.240  1.00 19.82           C  
ATOM    869  OG1 THR * 109       4.939  79.912  37.021  1.00 20.23           O  
ATOM    870  CG2 THR * 109       2.440  79.819  37.031  1.00 19.41           C  
ATOM    871  N   THR * 110       5.254  76.910  37.089  1.00 18.07           N  
ATOM    872  CA  THR * 110       5.416  75.757  37.984  1.00 17.41           C  
ATOM    873  C   THR * 110       4.380  75.651  39.070  1.00 16.38           C  
ATOM    874  O   THR * 110       4.117  76.692  39.713  1.00 17.09           O  
ATOM    875  CB  THR * 110       6.799  75.674  38.697  1.00 18.24           C  
ATOM    876  OG1 THR * 110       7.800  76.429  37.964  1.00 19.25           O  
ATOM    877  CG2 THR * 110       7.308  74.215  38.830  1.00 18.84           C  
ATOM    878  N   VAL * 111       3.837  74.492  39.306  1.00 14.93           N  
ATOM    879  CA  VAL * 111       2.867  74.265  40.400  1.00 13.75           C  
ATOM    880  C   VAL * 111       3.542  73.539  41.575  1.00 12.90           C  
ATOM    881  O   VAL * 111       4.324  72.622  41.254  1.00 12.85           O  
ATOM    882  CB  VAL * 111       1.650  73.465  39.930  1.00 13.33           C  
ATOM    883  CG1 VAL * 111       0.534  73.481  40.964  1.00 13.14           C  
ATOM    884  CG2 VAL * 111       1.139  73.996  38.615  1.00 13.54           C  
ATOM    885  N   MET * 112       3.250  73.915  42.795  1.00 12.08           N  
ATOM    886  CA  MET * 112       3.789  73.245  44.027  1.00 11.32           C  
ATOM    887  C   MET * 112       2.590  72.768  44.834  1.00 11.24           C  
ATOM    888  O   MET * 112       1.653  73.616  45.069  1.00 12.11           O  
ATOM    889  CB  MET * 112       4.740  74.108  44.833  1.00 10.63           C  
ATOM    890  CG  MET * 112       5.961  74.424  44.008  1.00 10.26           C  
ATOM    891  SD  MET * 112       7.246  75.353  44.890  1.00  9.58           S  
ATOM    892  CE  MET * 112       8.076  73.992  45.732  1.00  9.23           C  
ATOM    893  N   VAL * 113       2.529  71.534  45.191  1.00 10.99           N  
ATOM    894  CA  VAL * 113       1.423  70.953  45.974  1.00 11.58           C  
ATOM    895  C   VAL * 113       1.969  70.578  47.364  1.00 12.18           C  
ATOM    896  O   VAL * 113       2.756  69.615  47.538  1.00 12.59           O  
ATOM    897  CB  VAL * 113       0.732  69.769  45.307  1.00 11.69           C  
ATOM    898  CG1 VAL * 113      -0.550  69.265  45.968  1.00 11.02           C  
ATOM    899  CG2 VAL * 113       0.397  70.140  43.831  1.00 12.52           C  
ATOM    900  N   TRP * 114       1.521  71.352  48.352  1.00 11.76           N  
ATOM    901  CA  TRP * 114       2.029  71.028  49.705  1.00 11.45           C  
ATOM    902  C   TRP * 114       1.197  69.925  50.284  1.00 11.28           C  
ATOM    903  O   TRP * 114      -0.032  70.068  50.158  1.00 11.78           O  
ATOM    904  CB  TRP * 114       2.000  72.331  50.520  1.00 11.67           C  
ATOM    905  CG  TRP * 114       2.155  72.122  51.995  1.00 11.62           C  
ATOM    906  CD1 TRP * 114       1.205  72.151  52.992  1.00 11.40           C  
ATOM    907  CD2 TRP * 114       3.416  71.818  52.633  1.00 11.27           C  
ATOM    908  NE1 TRP * 114       1.796  71.889  54.205  1.00 11.33           N  
ATOM    909  CE2 TRP * 114       3.141  71.673  54.011  1.00 11.26           C  
ATOM    910  CE3 TRP * 114       4.699  71.669  52.141  1.00 10.91           C  
ATOM    911  CZ2 TRP * 114       4.131  71.406  54.913  1.00 11.34           C  
ATOM    912  CZ3 TRP * 114       5.694  71.408  53.037  1.00 11.49           C  
ATOM    913  CH2 TRP * 114       5.431  71.266  54.412  1.00 11.71           C  
ATOM    914  N   ILE * 115       1.769  68.936  50.879  1.00 11.33           N  
ATOM    915  CA  ILE * 115       1.146  67.812  51.592  1.00 11.16           C  
ATOM    916  C   ILE * 115       1.640  67.806  53.062  1.00 11.18           C  
ATOM    917  O   ILE * 115       2.843  67.460  53.330  1.00 11.71           O  
ATOM    918  CB  ILE * 115       1.449  66.446  50.934  1.00 11.31           C  
ATOM    919  CG1 ILE * 115       1.182  66.484  49.409  1.00 11.53           C  
ATOM    920  CG2 ILE * 115       0.625  65.357  51.699  1.00 11.35           C  
ATOM    921  CD1 ILE * 115       1.208  65.106  48.671  1.00 11.05           C  
ATOM    922  N   TYR * 116       0.797  68.178  54.004  1.00 10.41           N  
ATOM    923  CA  TYR * 116       1.062  68.306  55.424  1.00  9.30           C  
ATOM    924  C   TYR * 116       1.360  67.058  56.216  1.00  9.70           C  
ATOM    925  O   TYR * 116       0.901  65.948  55.877  1.00 10.29           O  
ATOM    926  CB  TYR * 116      -0.084  69.062  56.169  1.00  8.26           C  
ATOM    927  CG  TYR * 116      -1.461  68.504  56.229  1.00  7.08           C  
ATOM    928  CD1 TYR * 116      -1.703  67.228  56.741  1.00  6.96           C  
ATOM    929  CD2 TYR * 116      -2.564  69.214  55.771  1.00  6.39           C  
ATOM    930  CE1 TYR * 116      -2.978  66.666  56.834  1.00  6.60           C  
ATOM    931  CE2 TYR * 116      -3.846  68.680  55.810  1.00  6.03           C  
ATOM    932  CZ  TYR * 116      -4.060  67.433  56.337  1.00  6.42           C  
ATOM    933  OH  TYR * 116      -5.334  66.910  56.402  1.00  6.16           O  
ATOM    934  N   GLY * 117       2.109  67.275  57.303  1.00  9.63           N  
ATOM    935  CA  GLY * 117       2.440  66.153  58.219  1.00  9.76           C  
ATOM    936  C   GLY * 117       1.422  66.224  59.382  1.00  9.59           C  
ATOM    937  O   GLY * 117       0.518  67.077  59.334  1.00  9.25           O  
ATOM    938  N   GLY * 118       1.651  65.376  60.378  1.00  9.43           N  
ATOM    939  CA  GLY * 118       0.831  65.248  61.600  1.00  8.26           C  
ATOM    940  C   GLY * 118       0.793  63.781  61.986  1.00  8.34           C  
ATOM    941  O   GLY * 118      -0.225  63.222  62.484  1.00  9.19           O  
ATOM    942  N   GLY * 119       1.866  63.081  61.713  1.00  7.74           N  
ATOM    943  CA  GLY * 119       2.004  61.670  62.003  1.00  7.99           C  
ATOM    944  C   GLY * 119       0.816  60.901  61.508  1.00  8.67           C  
ATOM    945  O   GLY * 119       0.643  59.738  61.964  1.00  9.72           O  
ATOM    946  N   PHE * 120       0.009  61.399  60.637  1.00  9.01           N  
ATOM    947  CA  PHE * 120      -1.159  60.775  60.039  1.00  9.94           C  
ATOM    948  C   PHE * 120      -2.453  60.804  60.868  1.00 10.53           C  
ATOM    949  O   PHE * 120      -3.443  60.288  60.330  1.00 10.38           O  
ATOM    950  CB  PHE * 120      -0.972  59.317  59.557  1.00  9.74           C  
ATOM    951  CG  PHE * 120      -0.078  59.137  58.357  1.00  9.66           C  
ATOM    952  CD1 PHE * 120      -0.491  59.598  57.103  1.00  9.99           C  
ATOM    953  CD2 PHE * 120       1.147  58.518  58.460  1.00  9.20           C  
ATOM    954  CE1 PHE * 120       0.313  59.448  55.990  1.00 10.02           C  
ATOM    955  CE2 PHE * 120       1.997  58.396  57.360  1.00  9.16           C  
ATOM    956  CZ  PHE * 120       1.582  58.858  56.133  1.00  9.41           C  
ATOM    957  N   TYR * 121      -2.454  61.347  62.068  1.00 10.89           N  
ATOM    958  CA  TYR * 121      -3.595  61.426  62.972  1.00 10.06           C  
ATOM    959  C   TYR * 121      -3.987  62.900  63.098  1.00 10.12           C  
ATOM    960  O   TYR * 121      -5.008  63.171  63.742  1.00  9.64           O  
ATOM    961  CB  TYR * 121      -3.261  60.861  64.406  1.00 10.04           C  
ATOM    962  CG  TYR * 121      -2.189  61.729  65.091  1.00  9.71           C  
ATOM    963  CD1 TYR * 121      -2.530  62.898  65.763  1.00  9.45           C  
ATOM    964  CD2 TYR * 121      -0.848  61.418  64.974  1.00  9.75           C  
ATOM    965  CE1 TYR * 121      -1.588  63.718  66.314  1.00  9.38           C  
ATOM    966  CE2 TYR * 121       0.148  62.213  65.521  1.00 10.04           C  
ATOM    967  CZ  TYR * 121      -0.260  63.368  66.205  1.00 10.10           C  
ATOM    968  OH  TYR * 121       0.755  64.172  66.713  1.00 10.90           O  
ATOM    969  N   SER * 122      -3.139  63.768  62.542  1.00 10.08           N  
ATOM    970  CA  SER * 122      -3.418  65.217  62.604  1.00 11.00           C  
ATOM    971  C   SER * 122      -2.983  65.869  61.299  1.00 12.06           C  
ATOM    972  O   SER * 122      -2.394  65.161  60.465  1.00 13.16           O  
ATOM    973  CB  SER * 122      -2.722  65.887  63.779  1.00 10.90           C  
ATOM    974  OG  SER * 122      -1.307  65.889  63.623  1.00 10.67           O  
ATOM    975  N   GLY * 123      -3.187  67.145  61.113  1.00 12.71           N  
ATOM    976  CA  GLY * 123      -2.859  67.938  59.960  1.00 13.06           C  
ATOM    977  C   GLY * 123      -4.053  68.830  59.562  1.00 13.95           C  
ATOM    978  O   GLY * 123      -5.264  68.582  59.706  1.00 13.64           O  
ATOM    979  N   SER * 124      -3.644  69.955  58.992  1.00 14.77           N  
ATOM    980  CA  SER * 124      -4.496  71.043  58.507  1.00 14.96           C  
ATOM    981  C   SER * 124      -3.784  71.752  57.382  1.00 15.34           C  
ATOM    982  O   SER * 124      -2.576  71.962  57.454  1.00 15.56           O  
ATOM    983  CB  SER * 124      -4.767  71.942  59.706  1.00 15.12           C  
ATOM    984  OG  SER * 124      -6.071  71.762  60.192  1.00 14.71           O  
ATOM    985  N   SER * 125      -4.509  72.054  56.320  1.00 16.27           N  
ATOM    986  CA  SER * 125      -3.906  72.737  55.152  1.00 16.77           C  
ATOM    987  C   SER * 125      -4.091  74.261  55.347  1.00 17.14           C  
ATOM    988  O   SER * 125      -3.555  74.976  54.493  1.00 17.86           O  
ATOM    989  CB  SER * 125      -4.566  72.361  53.849  1.00 16.76           C  
ATOM    990  OG  SER * 125      -5.673  73.212  53.553  1.00 16.93           O  
ATOM    991  N   THR * 126      -4.806  74.624  56.392  1.00 16.46           N  
ATOM    992  CA  THR * 126      -5.105  75.992  56.708  1.00 16.00           C  
ATOM    993  C   THR * 126      -4.251  76.667  57.734  1.00 15.96           C  
ATOM    994  O   THR * 126      -4.531  77.854  58.109  1.00 16.20           O  
ATOM    995  CB  THR * 126      -6.643  76.021  57.180  1.00 15.89           C  
ATOM    996  OG1 THR * 126      -6.692  75.384  58.478  1.00 15.75           O  
ATOM    997  CG2 THR * 126      -7.548  75.334  56.177  1.00 15.58           C  
ATOM    998  N   LEU * 127      -3.241  76.022  58.271  1.00 15.77           N  
ATOM    999  CA  LEU * 127      -2.391  76.659  59.305  1.00 15.58           C  
ATOM   1000  C   LEU * 127      -1.651  77.888  58.786  1.00 16.03           C  
ATOM   1001  O   LEU * 127      -1.158  77.887  57.645  1.00 16.89           O  
ATOM   1002  CB  LEU * 127      -1.381  75.633  59.815  1.00 14.57           C  
ATOM   1003  CG  LEU * 127      -1.773  74.239  60.196  1.00 13.63           C  
ATOM   1004  CD1 LEU * 127      -0.551  73.548  60.808  1.00 13.41           C  
ATOM   1005  CD2 LEU * 127      -2.952  74.256  61.104  1.00 13.12           C  
ATOM   1006  N   ASP * 128      -1.452  78.880  59.617  1.00 16.31           N  
ATOM   1007  CA  ASP * 128      -0.724  80.088  59.286  1.00 16.42           C  
ATOM   1008  C   ASP * 128       0.636  79.820  58.620  1.00 16.39           C  
ATOM   1009  O   ASP * 128       0.919  80.538  57.648  1.00 16.50           O  
ATOM   1010  CB  ASP * 128      -0.552  80.963  60.497  1.00 17.27           C  
ATOM   1011  CG  ASP * 128      -1.793  81.645  61.009  1.00 18.71           C  
ATOM   1012  OD1 ASP * 128      -2.859  81.602  60.366  1.00 18.65           O  
ATOM   1013  OD2 ASP * 128      -1.630  82.267  62.143  1.00 19.86           O  
ATOM   1014  N   VAL * 129       1.455  78.914  59.077  1.00 16.60           N  
ATOM   1015  CA  VAL * 129       2.777  78.615  58.586  1.00 16.23           C  
ATOM   1016  C   VAL * 129       2.706  77.883  57.250  1.00 16.70           C  
ATOM   1017  O   VAL * 129       3.843  77.660  56.789  1.00 17.49           O  
ATOM   1018  CB  VAL * 129       3.728  77.681  59.426  1.00 15.40           C  
ATOM   1019  CG1 VAL * 129       4.707  78.451  60.301  1.00 15.05           C  
ATOM   1020  CG2 VAL * 129       2.955  76.617  60.100  1.00 14.77           C  
ATOM   1021  N   TYR * 130       1.511  77.535  56.854  1.00 16.34           N  
ATOM   1022  CA  TYR * 130       1.407  76.830  55.542  1.00 15.89           C  
ATOM   1023  C   TYR * 130       0.802  77.838  54.554  1.00 17.00           C  
ATOM   1024  O   TYR * 130       0.350  77.469  53.455  1.00 17.69           O  
ATOM   1025  CB  TYR * 130       0.510  75.618  55.720  1.00 14.07           C  
ATOM   1026  CG  TYR * 130       0.991  74.462  56.546  1.00 12.75           C  
ATOM   1027  CD1 TYR * 130       2.350  74.190  56.818  1.00 11.53           C  
ATOM   1028  CD2 TYR * 130       0.017  73.565  57.068  1.00 11.86           C  
ATOM   1029  CE1 TYR * 130       2.711  73.081  57.559  1.00 10.80           C  
ATOM   1030  CE2 TYR * 130       0.395  72.459  57.820  1.00 10.90           C  
ATOM   1031  CZ  TYR * 130       1.734  72.209  58.067  1.00 10.64           C  
ATOM   1032  OH  TYR * 130       2.043  71.081  58.798  1.00  9.56           O  
ATOM   1033  N   ASN * 131       0.728  79.099  54.953  1.00 17.73           N  
ATOM   1034  CA  ASN * 131       0.105  80.122  54.102  1.00 18.68           C  
ATOM   1035  C   ASN * 131       0.932  80.361  52.855  1.00 19.55           C  
ATOM   1036  O   ASN * 131       1.991  81.010  52.856  1.00 20.16           O  
ATOM   1037  CB  ASN * 131      -0.263  81.341  54.906  1.00 18.67           C  
ATOM   1038  CG  ASN * 131      -0.900  82.385  53.972  1.00 18.31           C  
ATOM   1039  OD1 ASN * 131      -0.266  82.878  53.068  1.00 18.53           O  
ATOM   1040  ND2 ASN * 131      -2.133  82.658  54.222  1.00 18.45           N  
ATOM   1041  N   GLY * 132       0.371  79.848  51.764  1.00 20.13           N  
ATOM   1042  CA  GLY * 132       0.967  79.853  50.454  1.00 20.50           C  
ATOM   1043  C   GLY * 132       1.358  81.078  49.719  1.00 20.51           C  
ATOM   1044  O   GLY * 132       2.093  80.971  48.683  1.00 20.44           O  
ATOM   1045  N   LYS * 133       0.913  82.239  50.190  1.00 20.27           N  
ATOM   1046  CA  LYS * 133       1.206  83.506  49.545  1.00 20.02           C  
ATOM   1047  C   LYS * 133       2.608  84.011  49.525  1.00 20.49           C  
ATOM   1048  O   LYS * 133       2.950  84.604  48.441  1.00 21.14           O  
ATOM   1049  CB  LYS * 133       0.268  84.555  50.008  1.00 19.93           C  
ATOM   1050  CG  LYS * 133       0.456  85.286  51.311  1.00 20.19           C  
ATOM   1051  CD  LYS * 133      -0.944  85.706  51.750  1.00 20.60           C  
ATOM   1052  CE  LYS * 133      -0.981  86.837  52.738  1.00 21.00           C  
ATOM   1053  NZ  LYS * 133       0.354  87.459  52.734  1.00 21.44           N  
ATOM   1054  N   TYR * 134       3.478  83.889  50.473  1.00 21.06           N  
ATOM   1055  CA  TYR * 134       4.838  84.490  50.298  1.00 21.48           C  
ATOM   1056  C   TYR * 134       5.585  83.736  49.230  1.00 21.21           C  
ATOM   1057  O   TYR * 134       6.435  84.263  48.494  1.00 20.83           O  
ATOM   1058  CB  TYR * 134       5.506  84.650  51.671  1.00 22.63           C  
ATOM   1059  CG  TYR * 134       4.609  85.229  52.746  1.00 23.78           C  
ATOM   1060  CD1 TYR * 134       4.689  86.551  53.183  1.00 24.44           C  
ATOM   1061  CD2 TYR * 134       3.609  84.441  53.311  1.00 24.30           C  
ATOM   1062  CE1 TYR * 134       3.828  87.060  54.167  1.00 24.75           C  
ATOM   1063  CE2 TYR * 134       2.735  84.911  54.268  1.00 24.89           C  
ATOM   1064  CZ  TYR * 134       2.875  86.232  54.700  1.00 25.24           C  
ATOM   1065  OH  TYR * 134       1.986  86.636  55.682  1.00 26.42           O  
ATOM   1066  N   LEU * 135       5.279  82.462  49.117  1.00 21.41           N  
ATOM   1067  CA  LEU * 135       5.917  81.540  48.119  1.00 21.36           C  
ATOM   1068  C   LEU * 135       5.317  81.833  46.741  1.00 21.93           C  
ATOM   1069  O   LEU * 135       6.077  82.045  45.784  1.00 21.96           O  
ATOM   1070  CB  LEU * 135       5.803  80.120  48.675  1.00 20.37           C  
ATOM   1071  CG  LEU * 135       6.466  78.935  48.035  1.00 19.53           C  
ATOM   1072  CD1 LEU * 135       7.865  79.401  47.579  1.00 19.99           C  
ATOM   1073  CD2 LEU * 135       6.598  77.771  48.982  1.00 18.11           C  
ATOM   1074  N   ALA * 136       3.987  81.878  46.644  1.00 22.47           N  
ATOM   1075  CA  ALA * 136       3.296  82.181  45.397  1.00 23.20           C  
ATOM   1076  C   ALA * 136       3.844  83.520  44.865  1.00 23.90           C  
ATOM   1077  O   ALA * 136       4.213  83.677  43.678  1.00 24.48           O  
ATOM   1078  CB  ALA * 136       1.786  82.280  45.536  1.00 22.85           C  
ATOM   1079  N   TYR * 137       3.923  84.479  45.758  1.00 24.21           N  
ATOM   1080  CA  TYR * 137       4.412  85.808  45.331  1.00 24.66           C  
ATOM   1081  C   TYR * 137       5.891  85.857  45.087  1.00 24.79           C  
ATOM   1082  O   TYR * 137       6.321  86.211  43.972  1.00 25.62           O  
ATOM   1083  CB  TYR * 137       3.865  86.832  46.299  1.00 24.92           C  
ATOM   1084  CG  TYR * 137       4.394  88.225  46.169  1.00 25.79           C  
ATOM   1085  CD1 TYR * 137       5.646  88.647  46.620  1.00 25.85           C  
ATOM   1086  CD2 TYR * 137       3.553  89.194  45.618  1.00 26.29           C  
ATOM   1087  CE1 TYR * 137       6.055  89.978  46.492  1.00 26.26           C  
ATOM   1088  CE2 TYR * 137       3.939  90.520  45.478  1.00 26.41           C  
ATOM   1089  CZ  TYR * 137       5.192  90.907  45.915  1.00 26.58           C  
ATOM   1090  OH  TYR * 137       5.480  92.236  45.740  1.00 27.11           O  
ATOM   1091  N   THR * 138       6.750  85.562  46.019  1.00 24.70           N  
ATOM   1092  CA  THR * 138       8.204  85.631  45.868  1.00 24.18           C  
ATOM   1093  C   THR * 138       8.647  84.901  44.634  1.00 24.32           C  
ATOM   1094  O   THR * 138       9.305  85.484  43.740  1.00 24.84           O  
ATOM   1095  CB  THR * 138       8.893  85.136  47.190  1.00 24.28           C  
ATOM   1096  OG1 THR * 138       8.415  86.005  48.259  1.00 23.95           O  
ATOM   1097  CG2 THR * 138      10.424  85.068  47.192  1.00 24.58           C  
ATOM   1098  N   GLU * 139       8.289  83.645  44.508  1.00 24.20           N  
ATOM   1099  CA  GLU * 139       8.707  82.815  43.376  1.00 24.02           C  
ATOM   1100  C   GLU * 139       7.819  82.686  42.190  1.00 24.05           C  
ATOM   1101  O   GLU * 139       8.160  81.938  41.263  1.00 24.01           O  
ATOM   1102  CB  GLU * 139       9.006  81.400  43.935  1.00 23.93           C  
ATOM   1103  CG  GLU * 139      10.132  81.319  44.978  1.00 23.63           C  
ATOM   1104  CD  GLU * 139      11.465  81.702  44.364  1.00 23.73           C  
ATOM   1105  OE1 GLU * 139      11.785  81.317  43.249  1.00 23.53           O  
ATOM   1106  OE2 GLU * 139      12.167  82.436  45.080  1.00 23.65           O  
ATOM   1107  N   GLU * 140       6.711  83.354  42.099  1.00 24.72           N  
ATOM   1108  CA  GLU * 140       5.790  83.267  40.946  1.00 25.12           C  
ATOM   1109  C   GLU * 140       5.705  81.761  40.681  1.00 24.38           C  
ATOM   1110  O   GLU * 140       6.413  81.218  39.828  1.00 25.16           O  
ATOM   1111  CB  GLU * 140       6.241  83.969  39.707  1.00 26.36           C  
ATOM   1112  CG  GLU * 140       6.032  85.485  39.554  1.00 28.29           C  
ATOM   1113  CD  GLU * 140       7.298  86.294  39.478  1.00 29.65           C  
ATOM   1114  OE1 GLU * 140       8.428  85.762  39.343  1.00 30.80           O  
ATOM   1115  OE2 GLU * 140       7.131  87.535  39.550  1.00 29.94           O  
ATOM   1116  N   VAL * 141       4.894  81.138  41.483  1.00 22.78           N  
ATOM   1117  CA  VAL * 141       4.666  79.680  41.422  1.00 20.95           C  
ATOM   1118  C   VAL * 141       3.189  79.495  41.788  1.00 20.66           C  
ATOM   1119  O   VAL * 141       2.632  80.365  42.516  1.00 20.43           O  
ATOM   1120  CB  VAL * 141       5.663  79.034  42.369  1.00 20.29           C  
ATOM   1121  CG1 VAL * 141       4.976  77.986  43.242  1.00 20.60           C  
ATOM   1122  CG2 VAL * 141       6.885  78.456  41.712  1.00 19.90           C  
ATOM   1123  N   VAL * 142       2.604  78.433  41.238  1.00 19.77           N  
ATOM   1124  CA  VAL * 142       1.174  78.212  41.641  1.00 19.15           C  
ATOM   1125  C   VAL * 142       1.276  77.304  42.878  1.00 19.05           C  
ATOM   1126  O   VAL * 142       1.808  76.152  42.828  1.00 19.49           O  
ATOM   1127  CB  VAL * 142       0.289  77.846  40.477  1.00 18.69           C  
ATOM   1128  CG1 VAL * 142      -0.904  76.977  40.831  1.00 17.89           C  
ATOM   1129  CG2 VAL * 142      -0.191  79.151  39.779  1.00 18.28           C  
ATOM   1130  N   LEU * 143       0.831  77.819  44.021  1.00 18.05           N  
ATOM   1131  CA  LEU * 143       0.956  76.926  45.218  1.00 17.68           C  
ATOM   1132  C   LEU * 143      -0.384  76.315  45.577  1.00 17.04           C  
ATOM   1133  O   LEU * 143      -1.377  77.098  45.651  1.00 16.72           O  
ATOM   1134  CB  LEU * 143       1.658  77.798  46.251  1.00 17.96           C  
ATOM   1135  CG  LEU * 143       2.574  77.118  47.273  1.00 17.82           C  
ATOM   1136  CD1 LEU * 143       3.257  78.232  48.041  1.00 18.19           C  
ATOM   1137  CD2 LEU * 143       1.719  76.284  48.194  1.00 18.07           C  
ATOM   1138  N   VAL * 144      -0.424  74.982  45.727  1.00 15.91           N  
ATOM   1139  CA  VAL * 144      -1.754  74.391  46.111  1.00 15.46           C  
ATOM   1140  C   VAL * 144      -1.490  73.633  47.406  1.00 15.33           C  
ATOM   1141  O   VAL * 144      -0.319  73.153  47.571  1.00 16.21           O  
ATOM   1142  CB  VAL * 144      -2.540  73.630  45.039  1.00 15.05           C  
ATOM   1143  CG1 VAL * 144      -1.906  73.789  43.653  1.00 15.06           C  
ATOM   1144  CG2 VAL * 144      -2.915  72.192  45.248  1.00 13.96           C  
ATOM   1145  N   SER * 145      -2.482  73.592  48.259  1.00 14.24           N  
ATOM   1146  CA  SER * 145      -2.265  72.849  49.534  1.00 14.17           C  
ATOM   1147  C   SER * 145      -3.545  72.017  49.639  1.00 13.99           C  
ATOM   1148  O   SER * 145      -4.626  72.623  49.714  1.00 13.82           O  
ATOM   1149  CB  SER * 145      -1.978  73.695  50.720  1.00 14.26           C  
ATOM   1150  OG  SER * 145      -3.066  74.526  51.046  1.00 14.82           O  
ATOM   1151  N   LEU * 146      -3.308  70.706  49.586  1.00 13.50           N  
ATOM   1152  CA  LEU * 146      -4.459  69.789  49.622  1.00 13.43           C  
ATOM   1153  C   LEU * 146      -4.744  69.344  51.054  1.00 13.97           C  
ATOM   1154  O   LEU * 146      -3.941  69.634  51.963  1.00 13.50           O  
ATOM   1155  CB  LEU * 146      -4.129  68.728  48.576  1.00 12.78           C  
ATOM   1156  CG  LEU * 146      -2.978  67.797  48.910  1.00 12.53           C  
ATOM   1157  CD1 LEU * 146      -3.498  66.902  50.067  1.00 12.66           C  
ATOM   1158  CD2 LEU * 146      -2.522  66.991  47.715  1.00 11.50           C  
ATOM   1159  N   SER * 147      -5.901  68.680  51.215  1.00 14.35           N  
ATOM   1160  CA  SER * 147      -6.292  68.158  52.509  1.00 15.22           C  
ATOM   1161  C   SER * 147      -6.502  66.631  52.329  1.00 15.39           C  
ATOM   1162  O   SER * 147      -6.749  66.239  51.175  1.00 16.10           O  
ATOM   1163  CB  SER * 147      -7.499  68.697  53.179  1.00 15.92           C  
ATOM   1164  OG  SER * 147      -8.645  68.774  52.403  1.00 17.03           O  
ATOM   1165  N   TYR * 148      -6.377  65.960  53.450  1.00 14.76           N  
ATOM   1166  CA  TYR * 148      -6.545  64.503  53.480  1.00 14.23           C  
ATOM   1167  C   TYR * 148      -7.090  64.005  54.822  1.00 13.31           C  
ATOM   1168  O   TYR * 148      -6.912  64.695  55.841  1.00 13.79           O  
ATOM   1169  CB  TYR * 148      -5.297  63.770  53.105  1.00 14.78           C  
ATOM   1170  CG  TYR * 148      -4.053  63.765  53.903  1.00 15.14           C  
ATOM   1171  CD1 TYR * 148      -3.727  62.695  54.750  1.00 15.53           C  
ATOM   1172  CD2 TYR * 148      -3.131  64.795  53.793  1.00 15.50           C  
ATOM   1173  CE1 TYR * 148      -2.550  62.653  55.483  1.00 15.62           C  
ATOM   1174  CE2 TYR * 148      -1.929  64.776  54.509  1.00 15.84           C  
ATOM   1175  CZ  TYR * 148      -1.653  63.710  55.349  1.00 15.80           C  
ATOM   1176  OH  TYR * 148      -0.472  63.745  56.034  1.00 16.13           O  
ATOM   1177  N   ARG * 149      -7.751  62.886  54.783  1.00 11.79           N  
ATOM   1178  CA  ARG * 149      -8.319  62.294  55.999  1.00 11.14           C  
ATOM   1179  C   ARG * 149      -7.193  61.647  56.785  1.00 11.51           C  
ATOM   1180  O   ARG * 149      -6.481  60.753  56.294  1.00 12.34           O  
ATOM   1181  CB  ARG * 149      -9.451  61.333  55.679  1.00 10.11           C  
ATOM   1182  CG  ARG * 149     -10.689  62.042  55.125  1.00  9.49           C  
ATOM   1183  CD  ARG * 149     -11.783  61.072  54.827  1.00  9.47           C  
ATOM   1184  NE  ARG * 149     -11.583  60.354  53.568  1.00  8.99           N  
ATOM   1185  CZ  ARG * 149     -12.068  59.225  53.119  1.00  8.32           C  
ATOM   1186  NH1 ARG * 149     -11.685  58.763  51.927  1.00  8.02           N  
ATOM   1187  NH2 ARG * 149     -12.955  58.504  53.801  1.00  7.90           N  
ATOM   1188  N   VAL * 150      -7.018  62.097  58.008  1.00 11.61           N  
ATOM   1189  CA  VAL * 150      -6.013  61.626  58.982  1.00 11.48           C  
ATOM   1190  C   VAL * 150      -6.711  60.726  60.006  1.00 12.17           C  
ATOM   1191  O   VAL * 150      -7.971  60.763  60.028  1.00 13.12           O  
ATOM   1192  CB  VAL * 150      -5.414  62.878  59.658  1.00 10.54           C  
ATOM   1193  CG1 VAL * 150      -4.751  63.866  58.723  1.00 10.21           C  
ATOM   1194  CG2 VAL * 150      -6.485  63.584  60.458  1.00 10.00           C  
ATOM   1195  N   GLY * 151      -6.071  59.969  60.831  1.00 12.52           N  
ATOM   1196  CA  GLY * 151      -6.694  59.157  61.850  1.00 13.41           C  
ATOM   1197  C   GLY * 151      -7.490  58.014  61.357  1.00 14.87           C  
ATOM   1198  O   GLY * 151      -7.421  57.556  60.228  1.00 16.12           O  
ATOM   1199  N   ALA * 152      -8.280  57.402  62.211  1.00 15.62           N  
ATOM   1200  CA  ALA * 152      -9.106  56.248  61.935  1.00 15.31           C  
ATOM   1201  C   ALA * 152      -9.818  56.490  60.609  1.00 15.19           C  
ATOM   1202  O   ALA * 152      -9.891  55.593  59.756  1.00 15.16           O  
ATOM   1203  CB  ALA * 152     -10.177  56.089  63.050  1.00 15.54           C  
ATOM   1204  N   PHE * 153     -10.346  57.726  60.585  1.00 14.47           N  
ATOM   1205  CA  PHE * 153     -11.137  58.255  59.482  1.00 13.25           C  
ATOM   1206  C   PHE * 153     -10.479  58.097  58.125  1.00 12.71           C  
ATOM   1207  O   PHE * 153     -11.219  57.816  57.188  1.00 12.83           O  
ATOM   1208  CB  PHE * 153     -11.438  59.759  59.638  1.00 13.09           C  
ATOM   1209  CG  PHE * 153     -12.289  59.964  60.861  1.00 13.18           C  
ATOM   1210  CD1 PHE * 153     -11.774  60.639  61.966  1.00 12.97           C  
ATOM   1211  CD2 PHE * 153     -13.580  59.423  60.878  1.00 13.13           C  
ATOM   1212  CE1 PHE * 153     -12.543  60.790  63.099  1.00 13.01           C  
ATOM   1213  CE2 PHE * 153     -14.351  59.588  62.011  1.00 13.52           C  
ATOM   1214  CZ  PHE * 153     -13.818  60.272  63.123  1.00 13.39           C  
ATOM   1215  N   GLY * 154      -9.182  58.358  58.098  1.00 11.81           N  
ATOM   1216  CA  GLY * 154      -8.437  58.259  56.863  1.00 11.42           C  
ATOM   1217  C   GLY * 154      -7.667  56.983  56.745  1.00 11.63           C  
ATOM   1218  O   GLY * 154      -7.261  56.573  55.662  1.00 12.11           O  
ATOM   1219  N   PHE * 155      -7.430  56.268  57.836  1.00 11.84           N  
ATOM   1220  CA  PHE * 155      -6.602  55.076  57.760  1.00 11.47           C  
ATOM   1221  C   PHE * 155      -7.097  53.851  58.405  1.00 12.15           C  
ATOM   1222  O   PHE * 155      -6.260  52.938  58.678  1.00 12.56           O  
ATOM   1223  CB  PHE * 155      -5.237  55.628  58.118  1.00 11.58           C  
ATOM   1224  CG  PHE * 155      -4.622  56.713  57.269  1.00 11.72           C  
ATOM   1225  CD1 PHE * 155      -3.617  56.426  56.343  1.00 11.27           C  
ATOM   1226  CD2 PHE * 155      -4.944  58.062  57.447  1.00 12.11           C  
ATOM   1227  CE1 PHE * 155      -2.994  57.372  55.611  1.00 11.28           C  
ATOM   1228  CE2 PHE * 155      -4.315  59.085  56.708  1.00 11.92           C  
ATOM   1229  CZ  PHE * 155      -3.329  58.732  55.793  1.00 11.81           C  
ATOM   1230  N   LEU * 156      -8.386  53.613  58.584  1.00 13.01           N  
ATOM   1231  CA  LEU * 156      -8.772  52.308  59.231  1.00 14.12           C  
ATOM   1232  C   LEU * 156      -8.561  51.242  58.165  1.00 15.41           C  
ATOM   1233  O   LEU * 156      -9.112  51.422  57.059  1.00 15.90           O  
ATOM   1234  CB  LEU * 156     -10.176  52.407  59.759  1.00 13.88           C  
ATOM   1235  CG  LEU * 156     -10.707  51.471  60.795  1.00 13.71           C  
ATOM   1236  CD1 LEU * 156     -10.987  52.236  62.105  1.00 14.26           C  
ATOM   1237  CD2 LEU * 156     -12.068  50.945  60.355  1.00 13.77           C  
ATOM   1238  N   ALA * 157      -7.801  50.181  58.458  1.00 16.30           N  
ATOM   1239  CA  ALA * 157      -7.565  49.141  57.501  1.00 16.66           C  
ATOM   1240  C   ALA * 157      -8.168  47.779  57.754  1.00 17.76           C  
ATOM   1241  O   ALA * 157      -7.412  46.863  58.245  1.00 18.49           O  
ATOM   1242  CB  ALA * 157      -6.052  48.981  57.294  1.00 16.06           C  
ATOM   1243  N   LEU * 158      -9.409  47.573  57.361  1.00 18.24           N  
ATOM   1244  CA  LEU * 158     -10.004  46.208  57.493  1.00 19.39           C  
ATOM   1245  C   LEU * 158      -9.839  45.658  56.054  1.00 20.18           C  
ATOM   1246  O   LEU * 158     -10.795  45.712  55.306  1.00 20.02           O  
ATOM   1247  CB  LEU * 158     -11.413  46.230  57.989  1.00 19.53           C  
ATOM   1248  CG  LEU * 158     -11.906  46.632  59.353  1.00 19.20           C  
ATOM   1249  CD1 LEU * 158     -13.318  46.123  59.556  1.00 19.22           C  
ATOM   1250  CD2 LEU * 158     -10.978  45.993  60.398  1.00 19.23           C  
ATOM   1251  N   HIS * 159      -8.678  45.203  55.715  1.00 22.12           N  
ATOM   1252  CA  HIS * 159      -8.162  44.680  54.477  1.00 23.87           C  
ATOM   1253  C   HIS * 159      -9.095  44.032  53.496  1.00 24.70           C  
ATOM   1254  O   HIS * 159      -9.179  44.494  52.279  1.00 25.49           O  
ATOM   1255  CB  HIS * 159      -6.892  43.783  54.556  1.00 24.69           C  
ATOM   1256  CG  HIS * 159      -6.309  43.598  53.179  1.00 25.93           C  
ATOM   1257  ND1 HIS * 159      -6.062  44.624  52.287  1.00 26.38           N  
ATOM   1258  CD2 HIS * 159      -5.927  42.450  52.532  1.00 26.36           C  
ATOM   1259  CE1 HIS * 159      -5.529  44.131  51.184  1.00 26.53           C  
ATOM   1260  NE2 HIS * 159      -5.436  42.808  51.311  1.00 26.60           N  
ATOM   1261  N   GLY * 160      -9.833  43.014  53.859  1.00 25.32           N  
ATOM   1262  CA  GLY * 160     -10.718  42.459  52.781  1.00 25.83           C  
ATOM   1263  C   GLY * 160     -11.931  43.288  52.468  1.00 26.11           C  
ATOM   1264  O   GLY * 160     -12.640  42.844  51.500  1.00 26.85           O  
ATOM   1265  N   SER * 161     -12.261  44.364  53.123  1.00 25.93           N  
ATOM   1266  CA  SER * 161     -13.507  45.106  52.887  1.00 25.96           C  
ATOM   1267  C   SER * 161     -13.486  46.285  51.975  1.00 26.03           C  
ATOM   1268  O   SER * 161     -12.379  46.830  51.849  1.00 26.73           O  
ATOM   1269  CB  SER * 161     -13.971  45.461  54.310  1.00 26.19           C  
ATOM   1270  OG  SER * 161     -14.979  46.454  54.231  1.00 26.81           O  
ATOM   1271  N   GLN * 162     -14.583  46.679  51.340  1.00 25.85           N  
ATOM   1272  CA  GLN * 162     -14.741  47.811  50.412  1.00 25.62           C  
ATOM   1273  C   GLN * 162     -15.222  49.042  51.236  1.00 24.81           C  
ATOM   1274  O   GLN * 162     -15.189  50.170  50.720  1.00 25.01           O  
ATOM   1275  CB  GLN * 162     -15.733  47.720  49.224  1.00 26.06           C  
ATOM   1276  CG  GLN * 162     -17.085  48.411  49.271  1.00 26.69           C  
ATOM   1277  CD  GLN * 162     -17.413  49.756  48.672  1.00 26.85           C  
ATOM   1278  OE1 GLN * 162     -16.929  50.240  47.618  1.00 26.72           O  
ATOM   1279  NE2 GLN * 162     -18.342  50.564  49.256  1.00 26.19           N  
ATOM   1280  N   GLU * 163     -15.695  48.714  52.399  1.00 23.88           N  
ATOM   1281  CA  GLU * 163     -16.205  49.683  53.346  1.00 23.36           C  
ATOM   1282  C   GLU * 163     -15.050  50.262  54.117  1.00 22.10           C  
ATOM   1283  O   GLU * 163     -15.244  51.440  54.519  1.00 22.84           O  
ATOM   1284  CB  GLU * 163     -17.288  49.185  54.274  1.00 24.64           C  
ATOM   1285  CG  GLU * 163     -18.594  48.736  53.610  1.00 25.84           C  
ATOM   1286  CD  GLU * 163     -19.005  49.508  52.388  1.00 27.00           C  
ATOM   1287  OE1 GLU * 163     -19.271  48.953  51.306  1.00 28.08           O  
ATOM   1288  OE2 GLU * 163     -19.065  50.747  52.480  1.00 27.40           O  
ATOM   1289  N   ALA * 164     -13.947  49.566  54.277  1.00 20.24           N  
ATOM   1290  CA  ALA * 164     -12.779  50.174  54.956  1.00 18.66           C  
ATOM   1291  C   ALA * 164     -11.465  49.480  54.657  1.00 18.06           C  
ATOM   1292  O   ALA * 164     -10.873  48.844  55.558  1.00 18.76           O  
ATOM   1293  CB  ALA * 164     -12.956  50.381  56.413  1.00 18.02           C  
ATOM   1294  N   PRO * 165     -10.974  49.593  53.436  1.00 17.05           N  
ATOM   1295  CA  PRO * 165      -9.652  49.026  53.058  1.00 16.23           C  
ATOM   1296  C   PRO * 165      -8.625  49.996  53.580  1.00 15.93           C  
ATOM   1297  O   PRO * 165      -9.048  51.113  54.020  1.00 16.52           O  
ATOM   1298  CB  PRO * 165      -9.663  49.236  51.551  1.00 16.49           C  
ATOM   1299  CG  PRO * 165     -10.405  50.564  51.393  1.00 16.60           C  
ATOM   1300  CD  PRO * 165     -11.605  50.353  52.326  1.00 16.56           C  
ATOM   1301  N   GLY * 166      -7.353  49.799  53.475  1.00 15.63           N  
ATOM   1302  CA  GLY * 166      -6.497  50.942  54.016  1.00 15.28           C  
ATOM   1303  C   GLY * 166      -6.576  52.172  53.074  1.00 14.46           C  
ATOM   1304  O   GLY * 166      -7.485  52.398  52.299  1.00 15.13           O  
ATOM   1305  N   ASN * 167      -5.606  52.984  53.138  1.00 13.07           N  
ATOM   1306  CA  ASN * 167      -5.030  54.128  52.656  1.00 12.44           C  
ATOM   1307  C   ASN * 167      -5.964  55.165  52.022  1.00 12.14           C  
ATOM   1308  O   ASN * 167      -5.554  55.964  51.128  1.00 11.88           O  
ATOM   1309  CB  ASN * 167      -3.911  53.723  51.669  1.00 12.43           C  
ATOM   1310  CG  ASN * 167      -3.092  52.574  52.078  1.00 12.44           C  
ATOM   1311  OD1 ASN * 167      -3.492  51.439  52.026  1.00 13.27           O  
ATOM   1312  ND2 ASN * 167      -1.842  52.661  52.477  1.00 12.96           N  
ATOM   1313  N   VAL * 168      -7.154  55.096  52.551  1.00 11.48           N  
ATOM   1314  CA  VAL * 168      -8.263  56.005  52.077  1.00 10.70           C  
ATOM   1315  C   VAL * 168      -7.756  57.403  52.109  1.00 10.84           C  
ATOM   1316  O   VAL * 168      -8.033  58.172  51.151  1.00 12.36           O  
ATOM   1317  CB  VAL * 168      -9.474  55.517  52.818  1.00 10.37           C  
ATOM   1318  CG1 VAL * 168     -10.695  56.318  52.989  1.00 10.40           C  
ATOM   1319  CG2 VAL * 168      -9.847  54.155  52.126  1.00 10.78           C  
ATOM   1320  N   GLY * 169      -6.953  57.828  53.015  1.00 10.25           N  
ATOM   1321  CA  GLY * 169      -6.413  59.161  53.134  1.00  9.75           C  
ATOM   1322  C   GLY * 169      -5.302  59.448  52.143  1.00  9.40           C  
ATOM   1323  O   GLY * 169      -4.966  60.646  51.970  1.00  9.95           O  
ATOM   1324  N   LEU * 170      -4.784  58.436  51.550  1.00  8.70           N  
ATOM   1325  CA  LEU * 170      -3.645  58.527  50.548  1.00  7.86           C  
ATOM   1326  C   LEU * 170      -4.349  58.687  49.197  1.00  8.00           C  
ATOM   1327  O   LEU * 170      -4.031  59.524  48.311  1.00  7.09           O  
ATOM   1328  CB  LEU * 170      -2.813  57.338  50.928  1.00  7.16           C  
ATOM   1329  CG  LEU * 170      -1.324  57.180  50.919  1.00  6.23           C  
ATOM   1330  CD1 LEU * 170      -0.583  58.319  51.596  1.00  6.03           C  
ATOM   1331  CD2 LEU * 170      -1.007  55.853  51.617  1.00  5.54           C  
ATOM   1332  N   LEU * 171      -5.443  57.919  49.061  1.00  8.64           N  
ATOM   1333  CA  LEU * 171      -6.307  58.009  47.856  1.00  9.13           C  
ATOM   1334  C   LEU * 171      -6.834  59.443  47.765  1.00  9.96           C  
ATOM   1335  O   LEU * 171      -6.894  60.030  46.677  1.00 10.01           O  
ATOM   1336  CB  LEU * 171      -7.398  56.949  47.877  1.00  8.43           C  
ATOM   1337  CG  LEU * 171      -6.857  55.539  47.708  1.00  7.72           C  
ATOM   1338  CD1 LEU * 171      -7.971  54.597  47.488  1.00  8.15           C  
ATOM   1339  CD2 LEU * 171      -5.868  55.545  46.582  1.00  7.61           C  
ATOM   1340  N   ASP * 172      -7.186  60.002  48.914  1.00 11.10           N  
ATOM   1341  CA  ASP * 172      -7.639  61.406  48.918  1.00 11.95           C  
ATOM   1342  C   ASP * 172      -6.470  62.291  48.426  1.00 11.87           C  
ATOM   1343  O   ASP * 172      -6.637  63.252  47.689  1.00 11.77           O  
ATOM   1344  CB  ASP * 172      -8.063  61.880  50.261  1.00 12.61           C  
ATOM   1345  CG  ASP * 172      -9.122  61.202  51.043  1.00 12.93           C  
ATOM   1346  OD1 ASP * 172      -9.266  61.611  52.206  1.00 13.57           O  
ATOM   1347  OD2 ASP * 172      -9.849  60.301  50.640  1.00 13.15           O  
ATOM   1348  N   GLN * 173      -5.291  61.966  48.900  1.00 12.37           N  
ATOM   1349  CA  GLN * 173      -4.114  62.821  48.507  1.00 12.54           C  
ATOM   1350  C   GLN * 173      -4.123  62.841  46.969  1.00 12.95           C  
ATOM   1351  O   GLN * 173      -4.039  63.918  46.401  1.00 13.24           O  
ATOM   1352  CB  GLN * 173      -2.790  62.467  49.070  1.00 11.67           C  
ATOM   1353  CG  GLN * 173      -2.650  62.647  50.564  1.00 11.97           C  
ATOM   1354  CD  GLN * 173      -1.237  62.296  51.007  1.00 12.40           C  
ATOM   1355  OE1 GLN * 173      -0.318  62.271  50.214  1.00 12.60           O  
ATOM   1356  NE2 GLN * 173      -1.021  62.041  52.274  1.00 12.41           N  
ATOM   1357  N   ARG * 174      -4.266  61.651  46.447  1.00 12.97           N  
ATOM   1358  CA  ARG * 174      -4.265  61.366  45.004  1.00 12.85           C  
ATOM   1359  C   ARG * 174      -5.358  62.015  44.193  1.00 13.63           C  
ATOM   1360  O   ARG * 174      -5.108  62.524  43.061  1.00 14.12           O  
ATOM   1361  CB  ARG * 174      -4.313  59.864  44.856  1.00 11.84           C  
ATOM   1362  CG  ARG * 174      -3.996  59.335  43.523  1.00 11.43           C  
ATOM   1363  CD  ARG * 174      -4.236  57.906  43.462  1.00 11.16           C  
ATOM   1364  NE  ARG * 174      -3.077  57.030  43.527  1.00 11.23           N  
ATOM   1365  CZ  ARG * 174      -3.392  55.706  43.633  1.00 11.40           C  
ATOM   1366  NH1 ARG * 174      -2.426  54.804  43.709  1.00 11.79           N  
ATOM   1367  NH2 ARG * 174      -4.700  55.441  43.641  1.00 10.75           N  
ATOM   1368  N   MET * 175      -6.565  62.035  44.737  1.00 13.69           N  
ATOM   1369  CA  MET * 175      -7.684  62.681  44.066  1.00 13.60           C  
ATOM   1370  C   MET * 175      -7.350  64.153  43.929  1.00 14.31           C  
ATOM   1371  O   MET * 175      -7.565  64.761  42.885  1.00 15.61           O  
ATOM   1372  CB  MET * 175      -8.982  62.496  44.797  1.00 13.31           C  
ATOM   1373  CG  MET * 175     -10.058  62.920  43.839  1.00 13.59           C  
ATOM   1374  SD  MET * 175     -11.524  61.981  44.250  1.00 14.42           S  
ATOM   1375  CE  MET * 175     -11.293  60.418  43.526  1.00 13.58           C  
ATOM   1376  N   ALA * 176      -6.838  64.775  44.951  1.00 14.82           N  
ATOM   1377  CA  ALA * 176      -6.482  66.202  44.934  1.00 14.83           C  
ATOM   1378  C   ALA * 176      -5.447  66.392  43.821  1.00 14.61           C  
ATOM   1379  O   ALA * 176      -5.543  67.404  43.156  1.00 14.68           O  
ATOM   1380  CB  ALA * 176      -5.837  66.645  46.234  1.00 15.35           C  
ATOM   1381  N   LEU * 177      -4.568  65.413  43.743  1.00 14.19           N  
ATOM   1382  CA  LEU * 177      -3.483  65.425  42.707  1.00 14.04           C  
ATOM   1383  C   LEU * 177      -4.156  65.356  41.331  1.00 15.51           C  
ATOM   1384  O   LEU * 177      -3.911  66.253  40.473  1.00 16.30           O  
ATOM   1385  CB  LEU * 177      -2.448  64.409  43.118  1.00 12.15           C  
ATOM   1386  CG  LEU * 177      -1.004  64.811  43.324  1.00 10.99           C  
ATOM   1387  CD1 LEU * 177      -0.766  66.099  44.123  1.00  9.85           C  
ATOM   1388  CD2 LEU * 177      -0.221  63.638  43.899  1.00 10.18           C  
ATOM   1389  N   GLN * 178      -5.041  64.395  41.076  1.00 16.20           N  
ATOM   1390  CA  GLN * 178      -5.799  64.272  39.824  1.00 16.06           C  
ATOM   1391  C   GLN * 178      -6.404  65.661  39.534  1.00 15.49           C  
ATOM   1392  O   GLN * 178      -6.014  66.183  38.467  1.00 16.60           O  
ATOM   1393  CB  GLN * 178      -6.923  63.273  39.893  1.00 16.76           C  
ATOM   1394  CG  GLN * 178      -7.494  62.622  38.708  1.00 17.94           C  
ATOM   1395  CD  GLN * 178      -6.563  62.105  37.659  1.00 19.19           C  
ATOM   1396  OE1 GLN * 178      -5.849  61.069  37.770  1.00 20.03           O  
ATOM   1397  NE2 GLN * 178      -6.502  62.853  36.538  1.00 19.33           N  
ATOM   1398  N   TRP * 179      -7.250  66.213  40.333  1.00 13.92           N  
ATOM   1399  CA  TRP * 179      -7.855  67.534  40.069  1.00 13.12           C  
ATOM   1400  C   TRP * 179      -6.787  68.567  39.753  1.00 13.45           C  
ATOM   1401  O   TRP * 179      -6.863  69.402  38.849  1.00 13.51           O  
ATOM   1402  CB  TRP * 179      -8.724  67.932  41.249  1.00 12.22           C  
ATOM   1403  CG  TRP * 179      -9.679  69.035  41.128  1.00 11.35           C  
ATOM   1404  CD1 TRP * 179     -11.056  68.899  41.069  1.00 11.30           C  
ATOM   1405  CD2 TRP * 179      -9.421  70.444  41.101  1.00 11.11           C  
ATOM   1406  NE1 TRP * 179     -11.649  70.145  40.957  1.00 11.30           N  
ATOM   1407  CE2 TRP * 179     -10.670  71.105  40.973  1.00 11.04           C  
ATOM   1408  CE3 TRP * 179      -8.267  71.204  41.109  1.00 10.81           C  
ATOM   1409  CZ2 TRP * 179     -10.780  72.477  40.852  1.00 10.62           C  
ATOM   1410  CZ3 TRP * 179      -8.385  72.599  40.994  1.00 10.16           C  
ATOM   1411  CH2 TRP * 179      -9.584  73.204  40.884  1.00 10.18           C  
ATOM   1412  N   VAL * 180      -5.698  68.592  40.494  1.00 14.18           N  
ATOM   1413  CA  VAL * 180      -4.625  69.582  40.234  1.00 14.21           C  
ATOM   1414  C   VAL * 180      -4.140  69.388  38.795  1.00 14.22           C  
ATOM   1415  O   VAL * 180      -3.870  70.389  38.131  1.00 14.64           O  
ATOM   1416  CB  VAL * 180      -3.493  69.590  41.244  1.00 13.80           C  
ATOM   1417  CG1 VAL * 180      -2.479  70.665  40.920  1.00 13.35           C  
ATOM   1418  CG2 VAL * 180      -4.077  69.742  42.650  1.00 13.78           C  
ATOM   1419  N   HIS * 181      -4.078  68.147  38.443  1.00 14.27           N  
ATOM   1420  CA  HIS * 181      -3.680  67.611  37.138  1.00 13.87           C  
ATOM   1421  C   HIS * 181      -4.583  68.164  36.048  1.00 13.79           C  
ATOM   1422  O   HIS * 181      -4.188  68.774  35.077  1.00 13.84           O  
ATOM   1423  CB  HIS * 181      -3.784  66.064  37.086  1.00 13.49           C  
ATOM   1424  CG  HIS * 181      -3.275  65.587  35.776  1.00 13.55           C  
ATOM   1425  ND1 HIS * 181      -4.048  65.381  34.699  1.00 13.64           N  
ATOM   1426  CD2 HIS * 181      -2.008  65.359  35.363  1.00 13.94           C  
ATOM   1427  CE1 HIS * 181      -3.311  65.007  33.667  1.00 13.74           C  
ATOM   1428  NE2 HIS * 181      -2.061  64.973  34.038  1.00 13.92           N  
ATOM   1429  N   ASP * 182      -5.843  67.952  36.232  1.00 14.31           N  
ATOM   1430  CA  ASP * 182      -6.944  68.365  35.372  1.00 14.55           C  
ATOM   1431  C   ASP * 182      -7.368  69.799  35.399  1.00 14.71           C  
ATOM   1432  O   ASP * 182      -8.209  70.023  34.489  1.00 15.53           O  
ATOM   1433  CB  ASP * 182      -8.187  67.497  35.754  1.00 14.23           C  
ATOM   1434  CG  ASP * 182      -7.815  66.027  35.662  1.00 14.50           C  
ATOM   1435  OD1 ASP * 182      -8.577  65.125  36.008  1.00 14.82           O  
ATOM   1436  OD2 ASP * 182      -6.687  65.800  35.203  1.00 14.81           O  
ATOM   1437  N   ASN * 183      -6.996  70.706  36.264  1.00 14.76           N  
ATOM   1438  CA  ASN * 183      -7.534  72.088  36.205  1.00 14.23           C  
ATOM   1439  C   ASN * 183      -6.573  73.211  36.553  1.00 14.39           C  
ATOM   1440  O   ASN * 183      -7.015  74.394  36.473  1.00 14.76           O  
ATOM   1441  CB  ASN * 183      -8.738  72.220  37.119  1.00 13.92           C  
ATOM   1442  CG  ASN * 183      -9.791  71.181  36.804  1.00 14.43           C  
ATOM   1443  OD1 ASN * 183     -10.875  71.536  36.231  1.00 14.52           O  
ATOM   1444  ND2 ASN * 183      -9.428  69.966  37.178  1.00 13.94           N  
ATOM   1445  N   ILE * 184      -5.373  72.908  36.977  1.00 14.11           N  
ATOM   1446  CA  ILE * 184      -4.451  73.969  37.337  1.00 14.50           C  
ATOM   1447  C   ILE * 184      -4.050  74.810  36.137  1.00 15.88           C  
ATOM   1448  O   ILE * 184      -3.501  75.937  36.315  1.00 16.38           O  
ATOM   1449  CB  ILE * 184      -3.262  73.282  38.087  1.00 13.55           C  
ATOM   1450  CG1 ILE * 184      -2.658  74.281  39.122  1.00 12.96           C  
ATOM   1451  CG2 ILE * 184      -2.301  72.734  37.011  1.00 13.01           C  
ATOM   1452  CD1 ILE * 184      -3.675  74.785  40.216  1.00 11.73           C  
ATOM   1453  N   GLN * 185      -4.297  74.302  34.936  1.00 16.93           N  
ATOM   1454  CA  GLN * 185      -3.985  74.989  33.666  1.00 17.42           C  
ATOM   1455  C   GLN * 185      -4.931  76.186  33.594  1.00 17.13           C  
ATOM   1456  O   GLN * 185      -4.517  77.192  33.023  1.00 17.44           O  
ATOM   1457  CB  GLN * 185      -4.189  74.192  32.387  1.00 18.51           C  
ATOM   1458  CG  GLN * 185      -5.383  73.290  32.527  1.00 20.10           C  
ATOM   1459  CD  GLN * 185      -5.876  72.624  31.280  1.00 20.81           C  
ATOM   1460  OE1 GLN * 185      -5.975  71.399  31.196  1.00 21.32           O  
ATOM   1461  NE2 GLN * 185      -6.208  73.458  30.310  1.00 21.03           N  
ATOM   1462  N   PHE * 186      -6.078  75.989  34.186  1.00 16.87           N  
ATOM   1463  CA  PHE * 186      -7.078  77.068  34.257  1.00 17.05           C  
ATOM   1464  C   PHE * 186      -6.715  78.126  35.277  1.00 16.57           C  
ATOM   1465  O   PHE * 186      -7.536  79.078  35.435  1.00 17.02           O  
ATOM   1466  CB  PHE * 186      -8.489  76.475  34.611  1.00 17.54           C  
ATOM   1467  CG  PHE * 186      -8.825  75.469  33.529  1.00 18.33           C  
ATOM   1468  CD1 PHE * 186      -9.188  74.195  33.847  1.00 18.92           C  
ATOM   1469  CD2 PHE * 186      -8.691  75.842  32.186  1.00 18.78           C  
ATOM   1470  CE1 PHE * 186      -9.445  73.240  32.868  1.00 19.42           C  
ATOM   1471  CE2 PHE * 186      -8.939  74.931  31.183  1.00 19.23           C  
ATOM   1472  CZ  PHE * 186      -9.337  73.633  31.531  1.00 19.46           C  
ATOM   1473  N   PHE * 187      -5.605  77.927  35.982  1.00 15.42           N  
ATOM   1474  CA  PHE * 187      -5.246  78.884  37.030  1.00 14.63           C  
ATOM   1475  C   PHE * 187      -3.930  79.554  36.696  1.00 15.37           C  
ATOM   1476  O   PHE * 187      -3.671  80.604  37.327  1.00 16.08           O  
ATOM   1477  CB  PHE * 187      -5.165  78.263  38.414  1.00 13.33           C  
ATOM   1478  CG  PHE * 187      -6.426  77.644  38.918  1.00 12.14           C  
ATOM   1479  CD1 PHE * 187      -6.655  76.285  38.657  1.00 12.10           C  
ATOM   1480  CD2 PHE * 187      -7.373  78.360  39.575  1.00 11.63           C  
ATOM   1481  CE1 PHE * 187      -7.833  75.669  39.097  1.00 11.98           C  
ATOM   1482  CE2 PHE * 187      -8.566  77.792  40.006  1.00 11.57           C  
ATOM   1483  CZ  PHE * 187      -8.781  76.439  39.770  1.00 11.74           C  
ATOM   1484  N   GLY * 188      -3.192  78.934  35.810  1.00 15.20           N  
ATOM   1485  CA  GLY * 188      -1.898  79.469  35.388  1.00 14.89           C  
ATOM   1486  C   GLY * 188      -0.891  78.359  35.630  1.00 15.07           C  
ATOM   1487  O   GLY * 188       0.309  78.493  35.339  1.00 15.72           O  
ATOM   1488  N   GLY * 189      -1.379  77.251  36.127  1.00 15.00           N  
ATOM   1489  CA  GLY * 189      -0.418  76.164  36.416  1.00 15.55           C  
ATOM   1490  C   GLY * 189      -0.111  75.260  35.241  1.00 15.92           C  
ATOM   1491  O   GLY * 189      -1.007  74.797  34.503  1.00 15.96           O  
ATOM   1492  N   ASP * 190       1.170  74.994  35.133  1.00 15.79           N  
ATOM   1493  CA  ASP * 190       1.694  74.095  34.123  1.00 16.10           C  
ATOM   1494  C   ASP * 190       1.557  72.657  34.673  1.00 15.75           C  
ATOM   1495  O   ASP * 190       2.440  72.198  35.419  1.00 16.59           O  
ATOM   1496  CB  ASP * 190       3.149  74.447  33.757  1.00 16.32           C  
ATOM   1497  CG  ASP * 190       3.680  73.371  32.834  1.00 17.61           C  
ATOM   1498  OD1 ASP * 190       4.899  73.167  32.702  1.00 18.50           O  
ATOM   1499  OD2 ASP * 190       2.852  72.616  32.203  1.00 17.98           O  
ATOM   1500  N   PRO * 191       0.564  71.942  34.282  1.00 15.20           N  
ATOM   1501  CA  PRO * 191       0.337  70.601  34.748  1.00 15.70           C  
ATOM   1502  C   PRO * 191       1.478  69.690  34.443  1.00 16.54           C  
ATOM   1503  O   PRO * 191       1.409  68.609  35.028  1.00 16.21           O  
ATOM   1504  CB  PRO * 191      -0.945  70.115  34.091  1.00 15.41           C  
ATOM   1505  CG  PRO * 191      -1.104  71.010  32.917  1.00 14.90           C  
ATOM   1506  CD  PRO * 191      -0.522  72.337  33.395  1.00 15.52           C  
ATOM   1507  N   LYS * 192       2.381  70.146  33.593  1.00 18.32           N  
ATOM   1508  CA  LYS * 192       3.513  69.180  33.265  1.00 19.99           C  
ATOM   1509  C   LYS * 192       4.646  69.460  34.222  1.00 20.21           C  
ATOM   1510  O   LYS * 192       5.733  68.853  34.187  1.00 20.21           O  
ATOM   1511  CB  LYS * 192       3.863  69.133  31.794  1.00 20.85           C  
ATOM   1512  CG  LYS * 192       4.150  70.493  31.157  1.00 21.99           C  
ATOM   1513  CD  LYS * 192       3.682  70.734  29.766  1.00 22.52           C  
ATOM   1514  CE  LYS * 192       4.347  69.877  28.709  1.00 23.45           C  
ATOM   1515  NZ  LYS * 192       3.635  68.497  28.636  1.00 24.14           N  
ATOM   1516  N   THR * 193       4.370  70.409  35.136  1.00 20.31           N  
ATOM   1517  CA  THR * 193       5.410  70.659  36.135  1.00 20.71           C  
ATOM   1518  C   THR * 193       4.909  71.077  37.501  1.00 20.04           C  
ATOM   1519  O   THR * 193       5.033  72.195  37.901  1.00 20.22           O  
ATOM   1520  CB  THR * 193       6.670  71.489  35.667  1.00 20.46           C  
ATOM   1521  OG1 THR * 193       6.065  72.372  34.733  1.00 21.14           O  
ATOM   1522  CG2 THR * 193       7.722  70.590  35.039  1.00 20.63           C  
ATOM   1523  N   VAL * 194       4.406  70.052  38.145  1.00 19.94           N  
ATOM   1524  CA  VAL * 194       3.903  70.084  39.501  1.00 19.31           C  
ATOM   1525  C   VAL * 194       4.888  69.088  40.253  1.00 19.11           C  
ATOM   1526  O   VAL * 194       5.016  67.947  39.799  1.00 18.42           O  
ATOM   1527  CB  VAL * 194       2.463  69.701  39.800  1.00 18.56           C  
ATOM   1528  CG1 VAL * 194       1.480  69.802  38.653  1.00 18.40           C  
ATOM   1529  CG2 VAL * 194       2.378  68.347  40.434  1.00 18.26           C  
ATOM   1530  N   THR * 195       5.389  69.702  41.295  1.00 18.61           N  
ATOM   1531  CA  THR * 195       6.280  69.080  42.254  1.00 18.54           C  
ATOM   1532  C   THR * 195       5.450  68.808  43.523  1.00 18.20           C  
ATOM   1533  O   THR * 195       4.973  69.911  43.983  1.00 18.99           O  
ATOM   1534  CB  THR * 195       7.363  70.167  42.698  1.00 18.94           C  
ATOM   1535  OG1 THR * 195       8.136  70.472  41.531  1.00 19.45           O  
ATOM   1536  CG2 THR * 195       8.159  69.719  43.911  1.00 19.09           C  
ATOM   1537  N   ILE * 196       5.225  67.633  44.039  1.00 16.63           N  
ATOM   1538  CA  ILE * 196       4.454  67.511  45.284  1.00 15.54           C  
ATOM   1539  C   ILE * 196       5.338  67.721  46.506  1.00 15.38           C  
ATOM   1540  O   ILE * 196       6.233  66.819  46.667  1.00 16.20           O  
ATOM   1541  CB  ILE * 196       3.786  66.104  45.317  1.00 15.32           C  
ATOM   1542  CG1 ILE * 196       4.761  64.926  45.054  1.00 14.86           C  
ATOM   1543  CG2 ILE * 196       2.574  66.024  44.362  1.00 15.91           C  
ATOM   1544  CD1 ILE * 196       4.079  63.538  45.336  1.00 13.83           C  
ATOM   1545  N   PHE * 197       5.228  68.737  47.372  1.00 14.49           N  
ATOM   1546  CA  PHE * 197       6.216  68.742  48.547  1.00 13.72           C  
ATOM   1547  C   PHE * 197       5.506  68.414  49.861  1.00 13.26           C  
ATOM   1548  O   PHE * 197       4.273  68.562  49.938  1.00 13.61           O  
ATOM   1549  CB  PHE * 197       7.134  69.942  48.592  1.00 12.65           C  
ATOM   1550  CG  PHE * 197       6.535  71.273  48.853  1.00 11.52           C  
ATOM   1551  CD1 PHE * 197       5.272  71.579  48.337  1.00 11.34           C  
ATOM   1552  CD2 PHE * 197       7.224  72.231  49.564  1.00 11.40           C  
ATOM   1553  CE1 PHE * 197       4.724  72.842  48.593  1.00 11.26           C  
ATOM   1554  CE2 PHE * 197       6.673  73.513  49.787  1.00 11.14           C  
ATOM   1555  CZ  PHE * 197       5.412  73.815  49.292  1.00 10.64           C  
ATOM   1556  N   GLY * 198       6.254  67.953  50.871  1.00 12.67           N  
ATOM   1557  CA  GLY * 198       5.617  67.592  52.157  1.00 11.97           C  
ATOM   1558  C   GLY * 198       6.625  67.243  53.222  1.00 11.80           C  
ATOM   1559  O   GLY * 198       7.800  66.849  53.044  1.00 11.43           O  
ATOM   1560  N   GLU * 199       6.121  67.377  54.451  1.00 11.41           N  
ATOM   1561  CA  GLU * 199       6.852  67.142  55.682  1.00 10.77           C  
ATOM   1562  C   GLU * 199       6.330  66.133  56.679  1.00 11.28           C  
ATOM   1563  O   GLU * 199       5.124  66.281  57.030  1.00 10.95           O  
ATOM   1564  CB  GLU * 199       6.669  68.455  56.506  1.00 10.28           C  
ATOM   1565  CG  GLU * 199       7.708  68.684  57.564  1.00 10.30           C  
ATOM   1566  CD  GLU * 199       7.383  68.403  58.988  1.00 10.23           C  
ATOM   1567  OE1 GLU * 199       8.287  68.226  59.791  1.00 10.56           O  
ATOM   1568  OE2 GLU * 199       6.173  68.392  59.277  1.00  9.59           O  
ATOM   1569  N   SER * 200       7.239  65.258  57.141  1.00 11.47           N  
ATOM   1570  CA  SER * 200       6.892  64.275  58.170  1.00 11.73           C  
ATOM   1571  C   SER * 200       5.940  63.306  57.557  1.00 11.90           C  
ATOM   1572  O   SER * 200       6.525  62.446  56.859  1.00 13.12           O  
ATOM   1573  CB  SER * 200       6.342  64.933  59.417  1.00 12.67           C  
ATOM   1574  OG  SER * 200       6.182  64.129  60.557  1.00 13.85           O  
ATOM   1575  N   ALA * 201       4.648  63.346  57.735  1.00 11.44           N  
ATOM   1576  CA  ALA * 201       3.828  62.271  57.066  1.00 11.05           C  
ATOM   1577  C   ALA * 201       3.506  62.775  55.671  1.00 11.70           C  
ATOM   1578  O   ALA * 201       3.010  62.119  54.721  1.00 11.72           O  
ATOM   1579  CB  ALA * 201       2.727  61.948  58.006  1.00 10.46           C  
ATOM   1580  N   GLY * 202       3.797  64.077  55.581  1.00 12.00           N  
ATOM   1581  CA  GLY * 202       3.617  64.903  54.357  1.00 11.73           C  
ATOM   1582  C   GLY * 202       4.744  64.401  53.447  1.00 11.69           C  
ATOM   1583  O   GLY * 202       4.425  63.999  52.359  1.00 12.79           O  
ATOM   1584  N   GLY * 203       5.942  64.343  53.920  1.00 11.38           N  
ATOM   1585  CA  GLY * 203       7.098  63.872  53.219  1.00 11.34           C  
ATOM   1586  C   GLY * 203       7.029  62.396  52.944  1.00 11.36           C  
ATOM   1587  O   GLY * 203       7.484  62.003  51.864  1.00 12.10           O  
ATOM   1588  N   ALA * 204       6.495  61.581  53.787  1.00 11.48           N  
ATOM   1589  CA  ALA * 204       6.437  60.112  53.589  1.00 11.47           C  
ATOM   1590  C   ALA * 204       5.392  59.817  52.549  1.00 11.62           C  
ATOM   1591  O   ALA * 204       5.621  58.917  51.696  1.00 12.19           O  
ATOM   1592  CB  ALA * 204       6.268  59.377  54.917  1.00 11.58           C  
ATOM   1593  N   SER * 205       4.294  60.572  52.610  1.00 11.01           N  
ATOM   1594  CA  SER * 205       3.199  60.455  51.618  1.00  9.76           C  
ATOM   1595  C   SER * 205       3.756  60.763  50.227  1.00  9.71           C  
ATOM   1596  O   SER * 205       3.464  59.989  49.290  1.00  9.62           O  
ATOM   1597  CB  SER * 205       2.041  61.330  51.951  1.00  9.68           C  
ATOM   1598  OG  SER * 205       1.367  60.845  53.098  1.00  9.87           O  
ATOM   1599  N   VAL * 206       4.540  61.844  50.111  1.00  9.43           N  
ATOM   1600  CA  VAL * 206       5.183  62.210  48.843  1.00  9.05           C  
ATOM   1601  C   VAL * 206       5.926  60.960  48.388  1.00  9.85           C  
ATOM   1602  O   VAL * 206       5.753  60.320  47.346  1.00 10.58           O  
ATOM   1603  CB  VAL * 206       6.097  63.389  48.981  1.00  8.63           C  
ATOM   1604  CG1 VAL * 206       7.055  63.525  47.805  1.00  8.37           C  
ATOM   1605  CG2 VAL * 206       5.349  64.701  49.220  1.00  8.89           C  
ATOM   1606  N   GLY * 207       6.796  60.530  49.239  1.00 10.86           N  
ATOM   1607  CA  GLY * 207       7.571  59.295  48.903  1.00 11.94           C  
ATOM   1608  C   GLY * 207       6.568  58.198  48.553  1.00 12.43           C  
ATOM   1609  O   GLY * 207       6.982  57.409  47.673  1.00 12.92           O  
ATOM   1610  N   MET * 208       5.405  58.102  49.179  1.00 12.62           N  
ATOM   1611  CA  MET * 208       4.530  56.923  48.807  1.00 13.48           C  
ATOM   1612  C   MET * 208       3.936  57.078  47.425  1.00 13.96           C  
ATOM   1613  O   MET * 208       3.615  56.081  46.748  1.00 14.71           O  
ATOM   1614  CB  MET * 208       3.566  56.476  49.918  1.00 13.23           C  
ATOM   1615  CG  MET * 208       4.094  56.853  51.298  1.00 13.66           C  
ATOM   1616  SD  MET * 208       3.296  55.926  52.680  1.00 13.19           S  
ATOM   1617  CE  MET * 208       1.723  56.781  52.663  1.00 13.39           C  
ATOM   1618  N   HIS * 209       3.745  58.267  46.898  1.00 14.05           N  
ATOM   1619  CA  HIS * 209       3.193  58.549  45.548  1.00 12.93           C  
ATOM   1620  C   HIS * 209       4.287  58.262  44.526  1.00 12.69           C  
ATOM   1621  O   HIS * 209       4.059  57.862  43.389  1.00 12.55           O  
ATOM   1622  CB  HIS * 209       2.679  59.954  45.456  1.00 12.50           C  
ATOM   1623  CG  HIS * 209       1.464  60.223  46.293  1.00 12.40           C  
ATOM   1624  ND1 HIS * 209       1.346  61.252  47.206  1.00 11.81           N  
ATOM   1625  CD2 HIS * 209       0.252  59.575  46.246  1.00 12.00           C  
ATOM   1626  CE1 HIS * 209       0.116  61.195  47.694  1.00 11.70           C  
ATOM   1627  NE2 HIS * 209      -0.551  60.201  47.156  1.00 11.56           N  
ATOM   1628  N   ILE * 210       5.543  58.459  44.920  1.00 12.36           N  
ATOM   1629  CA  ILE * 210       6.640  58.132  43.996  1.00 11.78           C  
ATOM   1630  C   ILE * 210       6.617  56.589  43.854  1.00 12.53           C  
ATOM   1631  O   ILE * 210       7.055  56.064  42.841  1.00 13.47           O  
ATOM   1632  CB  ILE * 210       8.033  58.473  44.613  1.00 10.52           C  
ATOM   1633  CG1 ILE * 210       8.365  59.936  44.528  1.00 10.10           C  
ATOM   1634  CG2 ILE * 210       9.167  57.542  44.085  1.00  9.97           C  
ATOM   1635  CD1 ILE * 210       9.768  60.318  45.100  1.00  9.73           C  
ATOM   1636  N   LEU * 211       6.204  55.896  44.874  1.00 12.96           N  
ATOM   1637  CA  LEU * 211       6.231  54.424  44.900  1.00 13.47           C  
ATOM   1638  C   LEU * 211       4.995  53.775  44.366  1.00 14.05           C  
ATOM   1639  O   LEU * 211       5.096  52.667  43.758  1.00 14.78           O  
ATOM   1640  CB  LEU * 211       6.576  54.109  46.379  1.00 13.69           C  
ATOM   1641  CG  LEU * 211       7.703  53.214  46.833  1.00 13.45           C  
ATOM   1642  CD1 LEU * 211       9.090  53.731  46.483  1.00 13.26           C  
ATOM   1643  CD2 LEU * 211       7.627  53.005  48.348  1.00 12.88           C  
ATOM   1644  N   SER * 212       3.807  54.360  44.530  1.00 14.18           N  
ATOM   1645  CA  SER * 212       2.577  53.709  44.076  1.00 13.76           C  
ATOM   1646  C   SER * 212       2.310  53.992  42.621  1.00 14.64           C  
ATOM   1647  O   SER * 212       2.133  55.165  42.230  1.00 14.78           O  
ATOM   1648  CB  SER * 212       1.433  53.988  44.950  1.00 13.68           C  
ATOM   1649  OG  SER * 212       0.133  54.009  44.366  1.00 14.00           O  
ATOM   1650  N   PRO * 213       2.232  52.867  41.875  1.00 14.96           N  
ATOM   1651  CA  PRO * 213       1.974  52.900  40.433  1.00 14.64           C  
ATOM   1652  C   PRO * 213       0.809  53.826  40.175  1.00 15.24           C  
ATOM   1653  O   PRO * 213       0.923  54.642  39.231  1.00 16.11           O  
ATOM   1654  CB  PRO * 213       1.787  51.491  40.035  1.00 14.26           C  
ATOM   1655  CG  PRO * 213       2.018  50.609  41.211  1.00 14.18           C  
ATOM   1656  CD  PRO * 213       2.466  51.480  42.348  1.00 14.68           C  
ATOM   1657  N   GLY * 214      -0.243  53.736  40.946  1.00 15.25           N  
ATOM   1658  CA  GLY * 214      -1.410  54.647  40.739  1.00 15.53           C  
ATOM   1659  C   GLY * 214      -0.981  56.071  40.733  1.00 16.39           C  
ATOM   1660  O   GLY * 214      -1.284  56.811  39.762  1.00 17.84           O  
ATOM   1661  N   SER * 215      -0.229  56.588  41.713  1.00 16.53           N  
ATOM   1662  CA  SER * 215       0.156  58.016  41.715  1.00 16.10           C  
ATOM   1663  C   SER * 215       1.283  58.482  40.841  1.00 15.31           C  
ATOM   1664  O   SER * 215       1.255  59.673  40.403  1.00 15.44           O  
ATOM   1665  CB  SER * 215       0.388  58.500  43.170  1.00 16.46           C  
ATOM   1666  OG  SER * 215      -0.797  58.282  43.943  1.00 17.17           O  
ATOM   1667  N   ARG * 216       2.296  57.702  40.559  1.00 14.25           N  
ATOM   1668  CA  ARG * 216       3.458  58.090  39.786  1.00 12.92           C  
ATOM   1669  C   ARG * 216       3.291  59.109  38.688  1.00 12.69           C  
ATOM   1670  O   ARG * 216       4.239  59.894  38.530  1.00 12.83           O  
ATOM   1671  CB  ARG * 216       4.152  56.913  39.092  1.00 12.65           C  
ATOM   1672  CG  ARG * 216       5.268  56.199  39.742  1.00 12.71           C  
ATOM   1673  CD  ARG * 216       4.963  54.867  40.286  1.00 12.92           C  
ATOM   1674  NE  ARG * 216       5.697  53.827  39.713  1.00 13.59           N  
ATOM   1675  CZ  ARG * 216       6.142  52.620  39.970  1.00 13.89           C  
ATOM   1676  NH1 ARG * 216       6.792  52.023  38.926  1.00 14.56           N  
ATOM   1677  NH2 ARG * 216       6.060  51.855  41.038  1.00 13.32           N  
ATOM   1678  N   ASP * 217       2.214  59.076  37.947  1.00 12.54           N  
ATOM   1679  CA  ASP * 217       1.934  59.872  36.749  1.00 11.95           C  
ATOM   1680  C   ASP * 217       1.388  61.269  36.857  1.00 11.84           C  
ATOM   1681  O   ASP * 217       1.461  62.136  35.902  1.00 11.79           O  
ATOM   1682  CB  ASP * 217       1.102  58.921  35.825  1.00 11.91           C  
ATOM   1683  CG  ASP * 217       1.720  57.646  35.317  1.00 12.20           C  
ATOM   1684  OD1 ASP * 217       1.098  56.844  34.534  1.00 11.90           O  
ATOM   1685  OD2 ASP * 217       2.890  57.255  35.588  1.00 12.16           O  
ATOM   1686  N   LEU * 218       0.814  61.603  37.994  1.00 11.51           N  
ATOM   1687  CA  LEU * 218       0.171  62.811  38.456  1.00  9.74           C  
ATOM   1688  C   LEU * 218       1.111  63.875  38.980  1.00  9.65           C  
ATOM   1689  O   LEU * 218       0.524  64.962  39.324  1.00 10.04           O  
ATOM   1690  CB  LEU * 218      -0.839  62.306  39.488  1.00  9.32           C  
ATOM   1691  CG  LEU * 218      -1.951  61.458  38.944  1.00  9.64           C  
ATOM   1692  CD1 LEU * 218      -2.992  61.010  39.974  1.00 10.01           C  
ATOM   1693  CD2 LEU * 218      -2.775  62.381  38.017  1.00 10.50           C  
ATOM   1694  N   PHE * 219       2.410  63.688  39.028  1.00  8.76           N  
ATOM   1695  CA  PHE * 219       3.304  64.766  39.553  1.00  9.35           C  
ATOM   1696  C   PHE * 219       4.643  64.579  38.841  1.00 11.04           C  
ATOM   1697  O   PHE * 219       4.938  63.430  38.424  1.00 11.69           O  
ATOM   1698  CB  PHE * 219       3.341  64.786  41.087  1.00  7.63           C  
ATOM   1699  CG  PHE * 219       3.883  63.431  41.556  1.00  6.50           C  
ATOM   1700  CD1 PHE * 219       3.019  62.351  41.701  1.00  5.67           C  
ATOM   1701  CD2 PHE * 219       5.251  63.280  41.746  1.00  6.24           C  
ATOM   1702  CE1 PHE * 219       3.491  61.126  42.062  1.00  5.45           C  
ATOM   1703  CE2 PHE * 219       5.776  62.041  42.120  1.00  6.28           C  
ATOM   1704  CZ  PHE * 219       4.861  60.946  42.264  1.00  5.98           C  
ATOM   1705  N   ARG * 220       5.446  65.603  38.683  1.00 12.36           N  
ATOM   1706  CA  ARG * 220       6.714  65.592  37.946  1.00 13.26           C  
ATOM   1707  C   ARG * 220       7.854  65.192  38.824  1.00 14.58           C  
ATOM   1708  O   ARG * 220       8.602  64.227  38.486  1.00 15.73           O  
ATOM   1709  CB  ARG * 220       6.984  66.973  37.402  1.00 13.76           C  
ATOM   1710  CG  ARG * 220       7.945  67.383  36.346  1.00 14.18           C  
ATOM   1711  CD  ARG * 220       8.145  66.371  35.294  1.00 15.23           C  
ATOM   1712  NE  ARG * 220       9.138  66.757  34.306  1.00 16.00           N  
ATOM   1713  CZ  ARG * 220       8.884  67.704  33.386  1.00 16.00           C  
ATOM   1714  NH1 ARG * 220       7.773  68.393  33.325  1.00 15.86           N  
ATOM   1715  NH2 ARG * 220       9.821  67.913  32.478  1.00 16.22           N  
ATOM   1716  N   ARG * 221       7.974  65.939  39.913  1.00 15.01           N  
ATOM   1717  CA  ARG * 221       9.087  65.635  40.869  1.00 15.38           C  
ATOM   1718  C   ARG * 221       8.645  65.833  42.304  1.00 15.25           C  
ATOM   1719  O   ARG * 221       7.479  66.214  42.536  1.00 16.04           O  
ATOM   1720  CB  ARG * 221      10.299  66.356  40.413  1.00 15.87           C  
ATOM   1721  CG  ARG * 221      10.154  67.860  40.236  1.00 16.52           C  
ATOM   1722  CD  ARG * 221      11.412  68.192  39.465  1.00 18.06           C  
ATOM   1723  NE  ARG * 221      11.079  69.375  38.683  1.00 20.10           N  
ATOM   1724  CZ  ARG * 221      11.272  69.373  37.352  1.00 21.11           C  
ATOM   1725  NH1 ARG * 221      11.737  68.288  36.757  1.00 21.21           N  
ATOM   1726  NH2 ARG * 221      10.979  70.496  36.690  1.00 21.93           N  
ATOM   1727  N   ALA * 222       9.496  65.583  43.272  1.00 14.54           N  
ATOM   1728  CA  ALA * 222       9.207  65.650  44.679  1.00 13.95           C  
ATOM   1729  C   ALA * 222      10.303  66.227  45.559  1.00 14.19           C  
ATOM   1730  O   ALA * 222      11.494  66.184  45.216  1.00 14.37           O  
ATOM   1731  CB  ALA * 222       9.094  64.125  45.065  1.00 13.64           C  
ATOM   1732  N   ILE * 223       9.889  66.764  46.683  1.00 14.01           N  
ATOM   1733  CA  ILE * 223      10.607  67.328  47.807  1.00 13.69           C  
ATOM   1734  C   ILE * 223      10.047  66.544  49.035  1.00 13.71           C  
ATOM   1735  O   ILE * 223       8.789  66.449  49.187  1.00 14.15           O  
ATOM   1736  CB  ILE * 223      10.449  68.858  48.036  1.00 13.57           C  
ATOM   1737  CG1 ILE * 223      10.887  69.715  46.828  1.00 13.41           C  
ATOM   1738  CG2 ILE * 223      11.245  69.370  49.277  1.00 13.41           C  
ATOM   1739  CD1 ILE * 223      10.340  71.161  46.884  1.00 13.13           C  
ATOM   1740  N   LEU * 224      10.887  65.977  49.833  1.00 13.42           N  
ATOM   1741  CA  LEU * 224      10.440  65.199  51.032  1.00 12.98           C  
ATOM   1742  C   LEU * 224      11.333  65.787  52.154  1.00 12.26           C  
ATOM   1743  O   LEU * 224      12.549  65.678  51.999  1.00 11.85           O  
ATOM   1744  CB  LEU * 224      10.523  63.707  50.947  1.00 12.96           C  
ATOM   1745  CG  LEU * 224      10.107  62.894  49.743  1.00 12.68           C  
ATOM   1746  CD1 LEU * 224      10.934  63.262  48.521  1.00 12.38           C  
ATOM   1747  CD2 LEU * 224      10.278  61.402  50.062  1.00 12.29           C  
ATOM   1748  N   GLN * 225      10.632  66.334  53.102  1.00 11.88           N  
ATOM   1749  CA  GLN * 225      11.333  66.975  54.228  1.00 12.04           C  
ATOM   1750  C   GLN * 225      10.922  66.319  55.535  1.00 12.36           C  
ATOM   1751  O   GLN * 225       9.744  66.370  55.946  1.00 13.00           O  
ATOM   1752  CB  GLN * 225      11.178  68.455  54.127  1.00 12.36           C  
ATOM   1753  CG  GLN * 225       9.838  69.054  53.841  1.00 12.67           C  
ATOM   1754  CD  GLN * 225       9.911  70.480  53.338  1.00 12.77           C  
ATOM   1755  OE1 GLN * 225       9.596  71.376  54.102  1.00 13.29           O  
ATOM   1756  NE2 GLN * 225      10.327  70.697  52.099  1.00 12.59           N  
ATOM   1757  N   SER * 226      11.894  65.680  56.153  1.00 11.95           N  
ATOM   1758  CA  SER * 226      11.859  64.957  57.386  1.00 11.76           C  
ATOM   1759  C   SER * 226      10.939  63.760  57.315  1.00 12.66           C  
ATOM   1760  O   SER * 226      10.263  63.511  58.348  1.00 13.37           O  
ATOM   1761  CB  SER * 226      11.448  65.813  58.564  1.00 11.22           C  
ATOM   1762  OG  SER * 226      12.328  66.867  58.772  1.00 11.10           O  
ATOM   1763  N   GLY * 227      10.899  63.071  56.181  1.00 12.93           N  
ATOM   1764  CA  GLY * 227       9.983  61.867  56.102  1.00 12.91           C  
ATOM   1765  C   GLY * 227      10.366  61.070  54.884  1.00 13.09           C  
ATOM   1766  O   GLY * 227      10.984  61.669  53.943  1.00 13.79           O  
ATOM   1767  N   SER * 228      10.063  59.808  54.865  1.00 12.33           N  
ATOM   1768  CA  SER * 228      10.455  58.960  53.622  1.00 11.95           C  
ATOM   1769  C   SER * 228       9.473  57.837  53.818  1.00 11.44           C  
ATOM   1770  O   SER * 228       9.115  57.748  54.995  1.00 12.22           O  
ATOM   1771  CB  SER * 228      11.894  58.755  53.492  1.00 11.61           C  
ATOM   1772  OG  SER * 228      12.462  57.775  54.266  1.00 11.56           O  
ATOM   1773  N   PRO * 229       9.002  57.153  52.826  1.00 10.79           N  
ATOM   1774  CA  PRO * 229       7.920  56.159  53.083  1.00 10.25           C  
ATOM   1775  C   PRO * 229       8.382  54.981  53.844  1.00  9.55           C  
ATOM   1776  O   PRO * 229       7.525  54.220  54.332  1.00  9.79           O  
ATOM   1777  CB  PRO * 229       7.346  55.949  51.685  1.00 10.56           C  
ATOM   1778  CG  PRO * 229       8.571  56.123  50.754  1.00 10.23           C  
ATOM   1779  CD  PRO * 229       9.360  57.242  51.416  1.00 10.32           C  
ATOM   1780  N   ASN * 230       9.694  54.827  53.972  1.00  8.75           N  
ATOM   1781  CA  ASN * 230      10.186  53.634  54.735  1.00  8.36           C  
ATOM   1782  C   ASN * 230      10.391  53.955  56.201  1.00  8.79           C  
ATOM   1783  O   ASN * 230      11.088  53.245  56.959  1.00  9.43           O  
ATOM   1784  CB  ASN * 230      11.384  53.088  53.934  1.00  7.01           C  
ATOM   1785  CG  ASN * 230      12.454  54.161  54.035  1.00  5.95           C  
ATOM   1786  OD1 ASN * 230      12.169  55.304  53.799  1.00  5.20           O  
ATOM   1787  ND2 ASN * 230      13.614  53.754  54.503  1.00  6.61           N  
ATOM   1788  N   CYS * 231       9.846  55.036  56.717  1.00  8.91           N  
ATOM   1789  CA  CYS * 231       9.982  55.380  58.141  1.00  9.22           C  
ATOM   1790  C   CYS * 231       9.201  54.305  58.898  1.00  9.08           C  
ATOM   1791  O   CYS * 231       8.151  53.972  58.351  1.00  9.32           O  
ATOM   1792  CB  CYS * 231       9.413  56.777  58.283  1.00  9.95           C  
ATOM   1793  SG  CYS * 231      10.797  57.854  57.922  1.00 11.80           S  
ATOM   1794  N   PRO * 232       9.673  53.866  60.055  1.00  8.30           N  
ATOM   1795  CA  PRO * 232       9.077  52.832  60.819  1.00  8.00           C  
ATOM   1796  C   PRO * 232       7.666  53.031  61.282  1.00  8.06           C  
ATOM   1797  O   PRO * 232       6.959  52.013  61.495  1.00  7.63           O  
ATOM   1798  CB  PRO * 232      10.028  52.553  61.964  1.00  8.24           C  
ATOM   1799  CG  PRO * 232      11.084  53.583  61.918  1.00  8.50           C  
ATOM   1800  CD  PRO * 232      10.927  54.343  60.644  1.00  8.56           C  
ATOM   1801  N   TRP * 233       7.356  54.293  61.448  1.00  8.44           N  
ATOM   1802  CA  TRP * 233       6.041  54.761  61.917  1.00  8.50           C  
ATOM   1803  C   TRP * 233       5.124  55.154  60.780  1.00  9.43           C  
ATOM   1804  O   TRP * 233       4.041  55.691  61.076  1.00 10.06           O  
ATOM   1805  CB  TRP * 233       6.276  56.063  62.733  1.00  7.63           C  
ATOM   1806  CG  TRP * 233       7.110  57.061  62.010  1.00  7.30           C  
ATOM   1807  CD1 TRP * 233       8.485  57.250  62.074  1.00  7.27           C  
ATOM   1808  CD2 TRP * 233       6.623  58.052  61.081  1.00  6.89           C  
ATOM   1809  NE1 TRP * 233       8.874  58.318  61.282  1.00  6.96           N  
ATOM   1810  CE2 TRP * 233       7.754  58.817  60.644  1.00  6.78           C  
ATOM   1811  CE3 TRP * 233       5.359  58.331  60.579  1.00  6.31           C  
ATOM   1812  CZ2 TRP * 233       7.631  59.824  59.733  1.00  6.24           C  
ATOM   1813  CZ3 TRP * 233       5.205  59.350  59.685  1.00  5.96           C  
ATOM   1814  CH2 TRP * 233       6.326  60.078  59.283  1.00  6.45           C  
ATOM   1815  N   ALA * 234       5.552  54.954  59.527  1.00  9.81           N  
ATOM   1816  CA  ALA * 234       4.756  55.362  58.358  1.00  9.13           C  
ATOM   1817  C   ALA * 234       3.920  54.312  57.703  1.00  8.73           C  
ATOM   1818  O   ALA * 234       3.135  54.751  56.827  1.00  8.27           O  
ATOM   1819  CB  ALA * 234       5.672  56.083  57.363  1.00  9.10           C  
ATOM   1820  N   SER * 235       4.005  53.051  58.072  1.00  8.48           N  
ATOM   1821  CA  SER * 235       3.087  52.070  57.416  1.00  8.90           C  
ATOM   1822  C   SER * 235       2.934  50.849  58.318  1.00  8.73           C  
ATOM   1823  O   SER * 235       3.828  50.569  59.110  1.00  7.92           O  
ATOM   1824  CB  SER * 235       3.592  51.704  56.042  1.00  9.43           C  
ATOM   1825  OG  SER * 235       4.821  50.938  56.263  1.00 10.84           O  
ATOM   1826  N   VAL * 236       1.806  50.143  58.239  1.00  8.90           N  
ATOM   1827  CA  VAL * 236       1.596  48.932  59.038  1.00  8.97           C  
ATOM   1828  C   VAL * 236       1.248  47.799  58.020  1.00  9.72           C  
ATOM   1829  O   VAL * 236       0.750  48.085  56.920  1.00 10.49           O  
ATOM   1830  CB  VAL * 236       0.548  48.987  60.132  1.00  8.45           C  
ATOM   1831  CG1 VAL * 236       0.745  50.091  61.151  1.00  8.87           C  
ATOM   1832  CG2 VAL * 236      -0.910  48.958  59.689  1.00  7.54           C  
ATOM   1833  N   SER * 237       1.504  46.604  58.425  1.00  9.83           N  
ATOM   1834  CA  SER * 237       1.157  45.426  57.650  1.00 10.73           C  
ATOM   1835  C   SER * 237      -0.362  45.428  57.716  1.00 11.46           C  
ATOM   1836  O   SER * 237      -0.893  46.012  58.687  1.00 11.29           O  
ATOM   1837  CB  SER * 237       1.629  44.205  58.440  1.00 11.51           C  
ATOM   1838  OG  SER * 237       0.692  44.000  59.531  1.00 12.93           O  
ATOM   1839  N   VAL * 238      -1.010  44.745  56.803  1.00 12.91           N  
ATOM   1840  CA  VAL * 238      -2.490  44.691  56.843  1.00 13.22           C  
ATOM   1841  C   VAL * 238      -2.874  43.891  58.090  1.00 14.18           C  
ATOM   1842  O   VAL * 238      -4.005  44.176  58.540  1.00 15.45           O  
ATOM   1843  CB  VAL * 238      -3.136  44.032  55.626  1.00 13.14           C  
ATOM   1844  CG1 VAL * 238      -2.751  44.648  54.282  1.00 13.80           C  
ATOM   1845  CG2 VAL * 238      -2.853  42.549  55.614  1.00 12.43           C  
ATOM   1846  N   ALA * 239      -2.048  42.950  58.529  1.00 14.22           N  
ATOM   1847  CA  ALA * 239      -2.435  42.163  59.709  1.00 14.45           C  
ATOM   1848  C   ALA * 239      -2.605  43.129  60.889  1.00 15.50           C  
ATOM   1849  O   ALA * 239      -3.641  43.182  61.560  1.00 15.75           O  
ATOM   1850  CB  ALA * 239      -1.389  41.214  60.130  1.00 14.56           C  
ATOM   1851  N   GLU * 240      -1.477  43.848  61.035  1.00 16.05           N  
ATOM   1852  CA  GLU * 240      -1.392  44.826  62.116  1.00 16.16           C  
ATOM   1853  C   GLU * 240      -2.517  45.844  62.121  1.00 16.18           C  
ATOM   1854  O   GLU * 240      -2.912  46.217  63.234  1.00 16.54           O  
ATOM   1855  CB  GLU * 240      -0.135  45.695  62.083  1.00 15.74           C  
ATOM   1856  CG  GLU * 240       0.498  45.836  63.433  1.00 16.21           C  
ATOM   1857  CD  GLU * 240      -0.215  46.024  64.711  1.00 16.18           C  
ATOM   1858  OE1 GLU * 240      -0.583  45.120  65.425  1.00 16.01           O  
ATOM   1859  OE2 GLU * 240      -0.385  47.231  65.052  1.00 16.61           O  
ATOM   1860  N   GLY * 241      -2.902  46.231  60.918  1.00 15.91           N  
ATOM   1861  CA  GLY * 241      -3.949  47.229  60.683  1.00 15.07           C  
ATOM   1862  C   GLY * 241      -5.288  46.645  61.071  1.00 14.82           C  
ATOM   1863  O   GLY * 241      -6.237  47.297  61.515  1.00 14.34           O  
ATOM   1864  N   ARG * 242      -5.329  45.339  60.869  1.00 15.29           N  
ATOM   1865  CA  ARG * 242      -6.584  44.637  61.191  1.00 16.02           C  
ATOM   1866  C   ARG * 242      -6.822  44.673  62.707  1.00 16.16           C  
ATOM   1867  O   ARG * 242      -7.925  44.969  63.175  1.00 16.09           O  
ATOM   1868  CB  ARG * 242      -6.605  43.180  60.680  1.00 15.94           C  
ATOM   1869  CG  ARG * 242      -7.964  42.669  61.093  1.00 16.65           C  
ATOM   1870  CD  ARG * 242      -8.318  41.312  60.657  1.00 17.67           C  
ATOM   1871  NE  ARG * 242      -9.669  41.529  59.956  1.00 18.26           N  
ATOM   1872  CZ  ARG * 242      -9.536  41.821  58.641  1.00 18.53           C  
ATOM   1873  NH1 ARG * 242     -10.616  42.118  57.924  1.00 18.44           N  
ATOM   1874  NH2 ARG * 242      -8.278  41.732  58.120  1.00 18.20           N  
ATOM   1875  N   ARG * 243      -5.743  44.310  63.389  1.00 16.18           N  
ATOM   1876  CA  ARG * 243      -5.580  44.203  64.825  1.00 15.89           C  
ATOM   1877  C   ARG * 243      -5.998  45.538  65.423  1.00 15.81           C  
ATOM   1878  O   ARG * 243      -7.044  45.611  66.088  1.00 16.03           O  
ATOM   1879  CB  ARG * 243      -4.187  43.857  65.144  1.00 17.15           C  
ATOM   1880  CG  ARG * 243      -3.745  43.396  66.484  1.00 18.72           C  
ATOM   1881  CD  ARG * 243      -2.329  43.874  66.802  1.00 19.61           C  
ATOM   1882  NE  ARG * 243      -2.431  44.601  68.068  1.00 21.22           N  
ATOM   1883  CZ  ARG * 243      -2.958  45.822  68.175  1.00 22.17           C  
ATOM   1884  NH1 ARG * 243      -3.226  46.502  69.291  1.00 22.12           N  
ATOM   1885  NH2 ARG * 243      -3.138  46.416  66.976  1.00 23.15           N  
ATOM   1886  N   ARG * 244      -5.239  46.574  65.139  1.00 15.07           N  
ATOM   1887  CA  ARG * 244      -5.642  47.892  65.672  1.00 14.61           C  
ATOM   1888  C   ARG * 244      -7.054  48.234  65.277  1.00 15.64           C  
ATOM   1889  O   ARG * 244      -7.695  49.063  65.984  1.00 17.04           O  
ATOM   1890  CB  ARG * 244      -4.694  48.986  65.188  1.00 13.10           C  
ATOM   1891  CG  ARG * 244      -3.222  48.567  65.318  1.00 11.65           C  
ATOM   1892  CD  ARG * 244      -2.375  49.729  64.991  1.00 11.02           C  
ATOM   1893  NE  ARG * 244      -0.986  49.494  65.139  1.00 10.23           N  
ATOM   1894  CZ  ARG * 244       0.062  50.259  64.891  1.00  9.53           C  
ATOM   1895  NH1 ARG * 244       1.214  49.658  65.130  1.00  9.86           N  
ATOM   1896  NH2 ARG * 244       0.066  51.472  64.448  1.00  9.01           N  
ATOM   1897  N   ALA * 245      -7.611  47.728  64.222  1.00 16.42           N  
ATOM   1898  CA  ALA * 245      -8.951  48.080  63.773  1.00 17.40           C  
ATOM   1899  C   ALA * 245     -10.037  47.575  64.682  1.00 18.48           C  
ATOM   1900  O   ALA * 245     -10.976  48.336  64.958  1.00 18.83           O  
ATOM   1901  CB  ALA * 245      -9.210  47.479  62.392  1.00 17.91           C  
ATOM   1902  N   VAL * 246      -9.875  46.285  65.042  1.00 19.38           N  
ATOM   1903  CA  VAL * 246     -10.885  45.652  65.910  1.00 20.04           C  
ATOM   1904  C   VAL * 246     -10.739  46.167  67.340  1.00 20.30           C  
ATOM   1905  O   VAL * 246     -11.797  46.332  67.994  1.00 20.74           O  
ATOM   1906  CB  VAL * 246     -10.963  44.119  65.787  1.00 20.09           C  
ATOM   1907  CG1 VAL * 246     -10.229  43.613  64.552  1.00 20.00           C  
ATOM   1908  CG2 VAL * 246     -10.631  43.372  67.061  1.00 19.86           C  
ATOM   1909  N   GLU * 247      -9.526  46.371  67.740  1.00 20.60           N  
ATOM   1910  CA  GLU * 247      -9.136  46.874  69.040  1.00 21.24           C  
ATOM   1911  C   GLU * 247      -9.801  48.223  69.242  1.00 21.31           C  
ATOM   1912  O   GLU * 247     -10.357  48.468  70.347  1.00 21.97           O  
ATOM   1913  CB  GLU * 247      -7.673  47.059  69.268  1.00 22.37           C  
ATOM   1914  CG  GLU * 247      -7.240  46.772  70.693  1.00 24.38           C  
ATOM   1915  CD  GLU * 247      -7.802  45.540  71.353  1.00 25.80           C  
ATOM   1916  OE1 GLU * 247      -8.220  45.611  72.538  1.00 27.18           O  
ATOM   1917  OE2 GLU * 247      -7.797  44.508  70.648  1.00 25.90           O  
ATOM   1918  N   LEU * 248      -9.773  49.020  68.189  1.00 20.81           N  
ATOM   1919  CA  LEU * 248     -10.496  50.320  68.303  1.00 20.39           C  
ATOM   1920  C   LEU * 248     -11.950  49.881  68.529  1.00 20.56           C  
ATOM   1921  O   LEU * 248     -12.681  50.421  69.316  1.00 21.20           O  
ATOM   1922  CB  LEU * 248     -10.294  51.159  67.067  1.00 19.86           C  
ATOM   1923  CG  LEU * 248     -11.132  52.440  66.968  1.00 19.40           C  
ATOM   1924  CD1 LEU * 248     -10.395  53.539  67.745  1.00 19.63           C  
ATOM   1925  CD2 LEU * 248     -11.272  52.839  65.510  1.00 18.92           C  
ATOM   1926  N   GLY * 249     -12.366  48.862  67.823  1.00 21.08           N  
ATOM   1927  CA  GLY * 249     -13.705  48.276  67.860  1.00 21.50           C  
ATOM   1928  C   GLY * 249     -14.171  48.004  69.280  1.00 21.75           C  
ATOM   1929  O   GLY * 249     -15.324  48.272  69.605  1.00 20.75           O  
ATOM   1930  N   ARG * 250     -13.228  47.463  70.046  1.00 22.61           N  
ATOM   1931  CA  ARG * 250     -13.403  47.115  71.475  1.00 23.40           C  
ATOM   1932  C   ARG * 250     -13.607  48.331  72.367  1.00 23.84           C  
ATOM   1933  O   ARG * 250     -14.571  48.488  73.116  1.00 24.41           O  
ATOM   1934  CB  ARG * 250     -12.196  46.347  71.929  1.00 23.54           C  
ATOM   1935  CG  ARG * 250     -12.405  44.843  71.950  1.00 24.58           C  
ATOM   1936  CD  ARG * 250     -11.193  44.265  72.654  1.00 25.33           C  
ATOM   1937  NE  ARG * 250     -10.231  44.000  71.571  1.00 26.35           N  
ATOM   1938  CZ  ARG * 250     -10.308  42.811  70.955  1.00 27.39           C  
ATOM   1939  NH1 ARG * 250      -9.479  42.463  69.992  1.00 27.90           N  
ATOM   1940  NH2 ARG * 250     -11.257  41.923  71.324  1.00 28.04           N  
ATOM   1941  N   ASN * 251     -12.706  49.268  72.325  1.00 24.23           N  
ATOM   1942  CA  ASN * 251     -12.757  50.499  73.095  1.00 24.81           C  
ATOM   1943  C   ASN * 251     -14.100  51.197  72.915  1.00 24.93           C  
ATOM   1944  O   ASN * 251     -14.376  52.183  73.637  1.00 24.96           O  
ATOM   1945  CB  ASN * 251     -11.587  51.382  72.619  1.00 25.17           C  
ATOM   1946  CG  ASN * 251     -10.259  50.971  73.177  1.00 25.73           C  
ATOM   1947  OD1 ASN * 251      -9.838  51.609  74.172  1.00 26.27           O  
ATOM   1948  ND2 ASN * 251      -9.546  49.980  72.625  1.00 25.87           N  
ATOM   1949  N   LEU * 252     -14.888  50.771  71.967  1.00 25.32           N  
ATOM   1950  CA  LEU * 252     -16.191  51.439  71.717  1.00 25.98           C  
ATOM   1951  C   LEU * 252     -17.335  50.446  71.876  1.00 26.55           C  
ATOM   1952  O   LEU * 252     -18.506  50.713  71.541  1.00 26.91           O  
ATOM   1953  CB  LEU * 252     -16.155  52.234  70.418  1.00 25.54           C  
ATOM   1954  CG  LEU * 252     -15.092  53.277  70.217  1.00 25.45           C  
ATOM   1955  CD1 LEU * 252     -15.248  53.946  68.829  1.00 25.82           C  
ATOM   1956  CD2 LEU * 252     -15.196  54.382  71.254  1.00 25.26           C  
ATOM   1957  N   ASN * 253     -16.999  49.301  72.399  1.00 27.32           N  
ATOM   1958  CA  ASN * 253     -17.952  48.242  72.674  1.00 28.53           C  
ATOM   1959  C   ASN * 253     -18.839  48.031  71.465  1.00 28.96           C  
ATOM   1960  O   ASN * 253     -20.043  48.252  71.464  1.00 29.53           O  
ATOM   1961  CB  ASN * 253     -18.767  48.568  73.954  1.00 29.43           C  
ATOM   1962  CG  ASN * 253     -17.779  48.966  75.058  1.00 30.36           C  
ATOM   1963  OD1 ASN * 253     -16.930  48.112  75.443  1.00 30.46           O  
ATOM   1964  ND2 ASN * 253     -17.870  50.253  75.449  1.00 30.58           N  
ATOM   1965  N   CYS * 254     -18.193  47.599  70.431  1.00 29.52           N  
ATOM   1966  CA  CYS * 254     -18.739  47.273  69.148  1.00 29.70           C  
ATOM   1967  C   CYS * 254     -18.732  45.719  69.081  1.00 30.79           C  
ATOM   1968  O   CYS * 254     -17.939  45.066  69.721  1.00 30.76           O  
ATOM   1969  CB  CYS * 254     -17.884  47.695  67.973  1.00 28.88           C  
ATOM   1970  SG  CYS * 254     -17.861  49.423  67.779  1.00 27.64           S  
ATOM   1971  N   ASN * 255     -19.631  45.380  68.196  1.00 32.24           N  
ATOM   1972  CA  ASN * 255     -19.891  43.974  67.843  1.00 33.03           C  
ATOM   1973  C   ASN * 255     -18.705  43.648  66.932  1.00 33.30           C  
ATOM   1974  O   ASN * 255     -18.682  44.257  65.866  1.00 33.19           O  
ATOM   1975  CB  ASN * 255     -21.230  43.938  67.151  1.00 33.40           C  
ATOM   1976  CG  ASN * 255     -21.526  42.630  66.472  1.00 34.11           C  
ATOM   1977  OD1 ASN * 255     -20.733  41.674  66.452  1.00 34.19           O  
ATOM   1978  ND2 ASN * 255     -22.742  42.629  65.885  1.00 34.65           N  
ATOM   1979  N   LEU * 256     -17.837  42.805  67.413  1.00 33.90           N  
ATOM   1980  CA  LEU * 256     -16.663  42.421  66.624  1.00 34.55           C  
ATOM   1981  C   LEU * 256     -16.884  41.118  65.880  1.00 34.82           C  
ATOM   1982  O   LEU * 256     -15.850  40.424  65.697  1.00 35.72           O  
ATOM   1983  CB  LEU * 256     -15.497  42.283  67.614  1.00 34.82           C  
ATOM   1984  CG  LEU * 256     -15.002  43.452  68.415  1.00 35.23           C  
ATOM   1985  CD1 LEU * 256     -13.487  43.262  68.694  1.00 35.45           C  
ATOM   1986  CD2 LEU * 256     -15.212  44.756  67.664  1.00 35.21           C  
ATOM   1987  N   ASN * 257     -18.057  40.726  65.498  1.00 34.78           N  
ATOM   1988  CA  ASN * 257     -18.217  39.424  64.804  1.00 34.86           C  
ATOM   1989  C   ASN * 257     -17.792  39.568  63.360  1.00 34.74           C  
ATOM   1990  O   ASN * 257     -16.973  38.723  62.934  1.00 35.37           O  
ATOM   1991  CB  ASN * 257     -19.586  38.804  65.047  1.00 35.25           C  
ATOM   1995  N   SER * 258     -18.252  40.545  62.631  1.00 34.45           N  
ATOM   1996  CA  SER * 258     -17.867  40.742  61.232  1.00 34.19           C  
ATOM   1997  C   SER * 258     -17.381  42.158  60.945  1.00 34.07           C  
ATOM   1998  O   SER * 258     -17.834  43.108  61.626  1.00 34.48           O  
ATOM   1999  CB  SER * 258     -19.105  40.556  60.356  1.00 34.64           C  
ATOM   2000  OG  SER * 258     -19.881  41.776  60.441  1.00 34.79           O  
ATOM   2001  N   ASP * 259     -16.564  42.289  59.921  1.00 33.58           N  
ATOM   2002  CA  ASP * 259     -16.051  43.592  59.491  1.00 33.19           C  
ATOM   2003  C   ASP * 259     -17.274  44.516  59.283  1.00 32.89           C  
ATOM   2004  O   ASP * 259     -17.207  45.697  59.572  1.00 33.27           O  
ATOM   2005  CB  ASP * 259     -15.271  43.537  58.204  1.00 33.58           C  
ATOM   2006  CG  ASP * 259     -13.926  42.888  58.230  1.00 34.29           C  
ATOM   2007  OD1 ASP * 259     -13.233  42.716  59.245  1.00 34.60           O  
ATOM   2008  OD2 ASP * 259     -13.487  42.495  57.107  1.00 34.87           O  
ATOM   2009  N   GLU * 260     -18.320  43.925  58.760  1.00 32.21           N  
ATOM   2010  CA  GLU * 260     -19.562  44.581  58.438  1.00 31.52           C  
ATOM   2011  C   GLU * 260     -20.220  45.147  59.694  1.00 31.21           C  
ATOM   2012  O   GLU * 260     -20.786  46.246  59.707  1.00 30.87           O  
ATOM   2013  CB  GLU * 260     -20.628  43.633  57.868  1.00 31.47           C  
ATOM   2018  N   GLU * 261     -20.145  44.271  60.666  1.00 31.09           N  
ATOM   2019  CA  GLU * 261     -20.701  44.499  62.006  1.00 30.72           C  
ATOM   2020  C   GLU * 261     -19.926  45.639  62.650  1.00 29.78           C  
ATOM   2021  O   GLU * 261     -20.506  46.596  63.149  1.00 29.18           O  
ATOM   2022  CB  GLU * 261     -20.466  43.250  62.869  1.00 31.88           C  
ATOM   2023  CG  GLU * 261     -21.440  42.066  62.532  1.00 33.62           C  
ATOM   2024  CD  GLU * 261     -22.872  42.444  62.862  1.00 34.42           C  
ATOM   2025  OE1 GLU * 261     -23.751  41.618  63.090  1.00 35.11           O  
ATOM   2026  OE2 GLU * 261     -23.034  43.695  62.877  1.00 34.69           O  
ATOM   2027  N   LEU * 262     -18.610  45.426  62.554  1.00 28.68           N  
ATOM   2028  CA  LEU * 262     -17.613  46.322  63.078  1.00 27.85           C  
ATOM   2029  C   LEU * 262     -17.784  47.690  62.434  1.00 27.75           C  
ATOM   2030  O   LEU * 262     -18.025  48.650  63.184  1.00 28.58           O  
ATOM   2031  CB  LEU * 262     -16.205  45.785  62.870  1.00 27.70           C  
ATOM   2032  CG  LEU * 262     -15.050  46.176  63.798  1.00 27.15           C  
ATOM   2033  CD1 LEU * 262     -13.736  45.618  63.257  1.00 26.60           C  
ATOM   2034  CD2 LEU * 262     -14.979  47.668  63.942  1.00 27.02           C  
ATOM   2035  N   ILE * 263     -17.630  47.742  61.143  1.00 27.14           N  
ATOM   2036  CA  ILE * 263     -17.726  48.995  60.389  1.00 26.77           C  
ATOM   2037  C   ILE * 263     -19.038  49.707  60.625  1.00 27.09           C  
ATOM   2038  O   ILE * 263     -19.133  50.936  60.526  1.00 27.04           O  
ATOM   2039  CB  ILE * 263     -17.425  48.778  58.860  1.00 26.08           C  
ATOM   2040  CG1 ILE * 263     -15.964  48.313  58.707  1.00 25.70           C  
ATOM   2041  CG2 ILE * 263     -17.732  50.006  57.992  1.00 25.76           C  
ATOM   2042  CD1 ILE * 263     -15.670  47.632  57.354  1.00 25.56           C  
ATOM   2043  N   HIS * 264     -20.062  48.962  60.934  1.00 28.16           N  
ATOM   2044  CA  HIS * 264     -21.387  49.567  61.134  1.00 29.16           C  
ATOM   2045  C   HIS * 264     -21.341  50.485  62.340  1.00 28.97           C  
ATOM   2046  O   HIS * 264     -21.833  51.622  62.307  1.00 29.61           O  
ATOM   2047  CB  HIS * 264     -22.521  48.566  61.328  1.00 30.71           C  
ATOM   2048  CG  HIS * 264     -23.843  49.249  61.476  1.00 32.23           C  
ATOM   2049  ND1 HIS * 264     -24.831  48.847  62.333  1.00 33.02           N  
ATOM   2050  CD2 HIS * 264     -24.310  50.354  60.844  1.00 32.95           C  
ATOM   2051  CE1 HIS * 264     -25.880  49.654  62.197  1.00 33.53           C  
ATOM   2052  NE2 HIS * 264     -25.578  50.579  61.303  1.00 33.44           N  
ATOM   2053  N   CYS * 265     -20.764  49.911  63.359  1.00 28.12           N  
ATOM   2054  CA  CYS * 265     -20.591  50.535  64.665  1.00 27.27           C  
ATOM   2055  C   CYS * 265     -19.843  51.848  64.616  1.00 26.57           C  
ATOM   2056  O   CYS * 265     -20.322  52.905  65.048  1.00 26.72           O  
ATOM   2057  CB  CYS * 265     -19.855  49.488  65.519  1.00 27.67           C  
ATOM   2058  SG  CYS * 265     -19.640  49.941  67.244  1.00 28.30           S  
ATOM   2059  N   LEU * 266     -18.638  51.759  64.093  1.00 25.66           N  
ATOM   2060  CA  LEU * 266     -17.691  52.854  63.970  1.00 24.54           C  
ATOM   2061  C   LEU * 266     -18.350  53.930  63.153  1.00 24.44           C  
ATOM   2062  O   LEU * 266     -18.221  55.121  63.433  1.00 24.69           O  
ATOM   2063  CB  LEU * 266     -16.382  52.311  63.414  1.00 24.33           C  
ATOM   2064  CG  LEU * 266     -15.618  51.246  64.177  1.00 24.33           C  
ATOM   2065  CD1 LEU * 266     -14.178  51.074  63.728  1.00 24.21           C  
ATOM   2066  CD2 LEU * 266     -15.558  51.625  65.669  1.00 24.28           C  
ATOM   2067  N   ARG * 267     -19.076  53.438  62.161  1.00 24.26           N  
ATOM   2068  CA  ARG * 267     -19.745  54.347  61.218  1.00 24.09           C  
ATOM   2069  C   ARG * 267     -20.758  55.189  61.924  1.00 24.70           C  
ATOM   2070  O   ARG * 267     -21.039  56.292  61.401  1.00 25.53           O  
ATOM   2071  CB  ARG * 267     -20.307  53.644  59.985  1.00 23.42           C  
ATOM   2072  CG  ARG * 267     -19.220  53.246  58.993  1.00 22.67           C  
ATOM   2073  CD  ARG * 267     -19.428  53.960  57.703  1.00 22.23           C  
ATOM   2074  NE  ARG * 267     -19.481  52.951  56.673  1.00 22.11           N  
ATOM   2075  CZ  ARG * 267     -18.744  52.375  55.788  1.00 21.36           C  
ATOM   2076  NH1 ARG * 267     -19.296  51.414  55.050  1.00 21.69           N  
ATOM   2077  NH2 ARG * 267     -17.501  52.638  55.516  1.00 21.10           N  
ATOM   2078  N   GLU * 268     -21.261  54.699  63.034  1.00 25.06           N  
ATOM   2079  CA  GLU * 268     -22.245  55.460  63.797  1.00 25.42           C  
ATOM   2080  C   GLU * 268     -21.680  56.190  65.003  1.00 25.22           C  
ATOM   2081  O   GLU * 268     -22.517  56.873  65.673  1.00 26.02           O  
ATOM   2082  CB  GLU * 268     -23.377  54.555  64.308  1.00 26.18           C  
ATOM   2083  CG  GLU * 268     -23.274  54.075  65.766  1.00 26.62           C  
ATOM   2087  N   LYS * 269     -20.434  56.071  65.368  1.00 24.42           N  
ATOM   2088  CA  LYS * 269     -19.909  56.798  66.533  1.00 23.76           C  
ATOM   2089  C   LYS * 269     -19.633  58.241  66.115  1.00 23.28           C  
ATOM   2090  O   LYS * 269     -19.208  58.481  64.973  1.00 23.83           O  
ATOM   2091  CB  LYS * 269     -18.608  56.260  67.077  1.00 23.80           C  
ATOM   2092  CG  LYS * 269     -18.521  54.858  67.547  1.00 23.70           C  
ATOM   2093  CD  LYS * 269     -19.891  54.297  67.928  1.00 23.97           C  
ATOM   2094  CE  LYS * 269     -19.701  53.224  68.968  1.00 24.42           C  
ATOM   2095  NZ  LYS * 269     -20.995  52.568  69.236  1.00 25.47           N  
ATOM   2096  N   LYS * 270     -19.845  59.152  67.019  1.00 22.59           N  
ATOM   2097  CA  LYS * 270     -19.561  60.598  66.660  1.00 21.64           C  
ATOM   2098  C   LYS * 270     -18.065  60.622  66.464  1.00 20.71           C  
ATOM   2099  O   LYS * 270     -17.360  59.783  67.092  1.00 21.03           O  
ATOM   2100  CB  LYS * 270     -20.182  61.482  67.692  1.00 22.00           C  
ATOM   2101  CG  LYS * 270     -21.476  62.195  67.217  1.00 22.13           C  
ATOM   2105  N   PRO * 271     -17.562  61.491  65.628  1.00 19.82           N  
ATOM   2106  CA  PRO * 271     -16.167  61.575  65.290  1.00 19.24           C  
ATOM   2107  C   PRO * 271     -15.206  61.517  66.438  1.00 19.14           C  
ATOM   2108  O   PRO * 271     -14.191  60.811  66.370  1.00 19.04           O  
ATOM   2109  CB  PRO * 271     -15.972  62.895  64.524  1.00 19.01           C  
ATOM   2110  CG  PRO * 271     -17.306  63.335  64.144  1.00 19.42           C  
ATOM   2111  CD  PRO * 271     -18.343  62.477  64.856  1.00 19.81           C  
ATOM   2112  N   GLN * 272     -15.519  62.325  67.416  1.00 19.50           N  
ATOM   2113  CA  GLN * 272     -14.733  62.545  68.641  1.00 19.20           C  
ATOM   2114  C   GLN * 272     -14.630  61.256  69.430  1.00 18.94           C  
ATOM   2115  O   GLN * 272     -13.642  61.095  70.148  1.00 18.98           O  
ATOM   2116  CB  GLN * 272     -15.267  63.663  69.523  1.00 19.19           C  
ATOM   2117  CG  GLN * 272     -14.350  64.050  70.676  1.00 19.31           C  
ATOM   2118  CD  GLN * 272     -13.009  64.472  70.078  1.00 19.44           C  
ATOM   2119  OE1 GLN * 272     -12.994  65.384  69.260  1.00 19.43           O  
ATOM   2120  NE2 GLN * 272     -11.975  63.751  70.505  1.00 19.46           N  
ATOM   2121  N   GLU * 273     -15.619  60.408  69.235  1.00 18.92           N  
ATOM   2122  CA  GLU * 273     -15.522  59.128  69.988  1.00 19.14           C  
ATOM   2123  C   GLU * 273     -14.365  58.331  69.457  1.00 18.82           C  
ATOM   2124  O   GLU * 273     -13.790  57.617  70.285  1.00 19.76           O  
ATOM   2125  CB  GLU * 273     -16.764  58.306  69.959  1.00 19.58           C  
ATOM   2126  CG  GLU * 273     -18.019  59.119  70.417  1.00 20.08           C  
ATOM   2127  CD  GLU * 273     -19.124  58.097  70.664  1.00 20.41           C  
ATOM   2128  OE1 GLU * 273     -18.849  57.155  71.418  1.00 20.34           O  
ATOM   2129  OE2 GLU * 273     -20.112  58.458  70.006  1.00 20.27           O  
ATOM   2130  N   LEU * 274     -14.081  58.424  68.188  1.00 18.11           N  
ATOM   2131  CA  LEU * 274     -12.940  57.678  67.606  1.00 17.41           C  
ATOM   2132  C   LEU * 274     -11.666  58.340  68.146  1.00 16.51           C  
ATOM   2133  O   LEU * 274     -10.793  57.625  68.595  1.00 16.61           O  
ATOM   2134  CB  LEU * 274     -13.017  57.676  66.074  1.00 17.42           C  
ATOM   2135  CG  LEU * 274     -14.047  56.938  65.275  1.00 16.85           C  
ATOM   2136  CD1 LEU * 274     -13.634  55.483  65.108  1.00 17.02           C  
ATOM   2137  CD2 LEU * 274     -15.378  56.942  66.010  1.00 16.73           C  
ATOM   2138  N   ILE * 275     -11.605  59.638  68.070  1.00 15.95           N  
ATOM   2139  CA  ILE * 275     -10.462  60.476  68.506  1.00 15.80           C  
ATOM   2140  C   ILE * 275     -10.067  60.136  69.907  1.00 16.17           C  
ATOM   2141  O   ILE * 275      -8.904  59.810  70.146  1.00 16.45           O  
ATOM   2142  CB  ILE * 275     -10.810  61.941  68.222  1.00 16.16           C  
ATOM   2143  CG1 ILE * 275     -11.323  62.083  66.740  1.00 16.12           C  
ATOM   2144  CG2 ILE * 275      -9.679  62.976  68.425  1.00 16.85           C  
ATOM   2145  CD1 ILE * 275     -11.611  63.545  66.320  1.00 16.13           C  
ATOM   2146  N   ASP * 276     -10.991  60.136  70.865  1.00 16.45           N  
ATOM   2147  CA  ASP * 276     -10.867  59.754  72.265  1.00 15.47           C  
ATOM   2148  C   ASP * 276     -10.186  58.407  72.444  1.00 15.58           C  
ATOM   2149  O   ASP * 276      -9.188  58.402  73.242  1.00 16.97           O  
ATOM   2150  CB  ASP * 276     -12.232  59.710  72.948  1.00 15.24           C  
ATOM   2151  CG  ASP * 276     -12.755  61.129  73.163  1.00 15.98           C  
ATOM   2152  OD1 ASP * 276     -11.988  62.094  73.045  1.00 15.81           O  
ATOM   2153  OD2 ASP * 276     -13.983  61.249  73.484  1.00 16.07           O  
ATOM   2154  N   VAL * 277     -10.559  57.304  71.860  1.00 14.80           N  
ATOM   2155  CA  VAL * 277      -9.848  56.040  72.124  1.00 14.68           C  
ATOM   2156  C   VAL * 277      -8.706  55.709  71.175  1.00 15.13           C  
ATOM   2157  O   VAL * 277      -8.064  54.666  71.385  1.00 14.86           O  
ATOM   2158  CB  VAL * 277     -10.882  54.900  72.187  1.00 14.61           C  
ATOM   2159  CG1 VAL * 277     -11.937  55.077  73.279  1.00 14.61           C  
ATOM   2160  CG2 VAL * 277     -11.583  54.701  70.853  1.00 14.60           C  
ATOM   2161  N   GLU * 278      -8.445  56.497  70.149  1.00 15.66           N  
ATOM   2162  CA  GLU * 278      -7.455  56.323  69.122  1.00 16.27           C  
ATOM   2163  C   GLU * 278      -6.070  55.861  69.548  1.00 17.19           C  
ATOM   2164  O   GLU * 278      -5.383  55.033  68.881  1.00 17.47           O  
ATOM   2165  CB  GLU * 278      -7.256  57.627  68.392  1.00 16.53           C  
ATOM   2166  CG  GLU * 278      -6.888  57.709  66.984  1.00 17.29           C  
ATOM   2167  CD  GLU * 278      -6.257  58.823  66.236  1.00 17.22           C  
ATOM   2168  OE1 GLU * 278      -5.380  58.526  65.408  1.00 17.68           O  
ATOM   2169  OE2 GLU * 278      -6.613  59.979  66.434  1.00 16.88           O  
ATOM   2170  N   TRP * 279      -5.588  56.341  70.674  1.00 17.60           N  
ATOM   2171  CA  TRP * 279      -4.283  56.003  71.229  1.00 17.56           C  
ATOM   2172  C   TRP * 279      -4.251  54.736  72.058  1.00 17.58           C  
ATOM   2173  O   TRP * 279      -3.146  54.344  72.462  1.00 17.58           O  
ATOM   2174  CB  TRP * 279      -3.838  57.225  72.060  1.00 17.51           C  
ATOM   2175  CG  TRP * 279      -3.669  58.339  71.090  1.00 17.93           C  
ATOM   2176  CD1 TRP * 279      -4.367  59.491  70.967  1.00 18.31           C  
ATOM   2177  CD2 TRP * 279      -2.708  58.345  70.033  1.00 18.62           C  
ATOM   2178  NE1 TRP * 279      -3.883  60.258  69.929  1.00 18.73           N  
ATOM   2179  CE2 TRP * 279      -2.842  59.574  69.348  1.00 18.65           C  
ATOM   2180  CE3 TRP * 279      -1.736  57.422  69.612  1.00 19.05           C  
ATOM   2181  CZ2 TRP * 279      -2.083  59.863  68.243  1.00 18.81           C  
ATOM   2182  CZ3 TRP * 279      -0.929  57.725  68.535  1.00 18.80           C  
ATOM   2183  CH2 TRP * 279      -1.136  58.912  67.869  1.00 19.07           C  
ATOM   2184  N   ASN * 280      -5.381  54.124  72.335  1.00 17.57           N  
ATOM   2185  CA  ASN * 280      -5.462  52.926  73.122  1.00 17.73           C  
ATOM   2186  C   ASN * 280      -5.263  51.677  72.293  1.00 18.40           C  
ATOM   2187  O   ASN * 280      -5.392  50.631  73.007  1.00 20.05           O  
ATOM   2188  CB  ASN * 280      -6.795  52.755  73.871  1.00 17.89           C  
ATOM   2189  CG  ASN * 280      -7.146  53.861  74.799  1.00 17.78           C  
ATOM   2190  OD1 ASN * 280      -6.401  54.819  74.959  1.00 17.87           O  
ATOM   2191  ND2 ASN * 280      -8.320  53.775  75.404  1.00 18.12           N  
ATOM   2192  N   VAL * 281      -5.045  51.646  71.009  1.00 17.93           N  
ATOM   2193  CA  VAL * 281      -4.831  50.432  70.241  1.00 16.55           C  
ATOM   2194  C   VAL * 281      -3.387  50.181  69.869  1.00 16.49           C  
ATOM   2195  O   VAL * 281      -3.170  49.049  69.353  1.00 16.85           O  
ATOM   2196  CB  VAL * 281      -5.678  50.501  68.957  1.00 16.67           C  
ATOM   2197  CG1 VAL * 281      -7.152  50.530  69.258  1.00 16.51           C  
ATOM   2198  CG2 VAL * 281      -5.139  51.633  68.079  1.00 16.77           C  
ATOM   2199  N   LEU * 282      -2.483  51.109  70.046  1.00 16.38           N  
ATOM   2200  CA  LEU * 282      -1.033  50.843  69.687  1.00 16.79           C  
ATOM   2201  C   LEU * 282      -0.646  49.600  70.445  1.00 18.13           C  
ATOM   2202  O   LEU * 282      -1.160  49.353  71.576  1.00 19.41           O  
ATOM   2203  CB  LEU * 282      -0.322  52.094  70.019  1.00 15.98           C  
ATOM   2204  CG  LEU * 282       0.321  53.108  69.156  1.00 15.30           C  
ATOM   2205  CD1 LEU * 282      -0.180  53.077  67.735  1.00 15.34           C  
ATOM   2206  CD2 LEU * 282       0.041  54.496  69.718  1.00 14.78           C  
ATOM   2207  N   PRO * 283       0.206  48.750  69.938  1.00 19.03           N  
ATOM   2208  CA  PRO * 283       0.594  47.506  70.629  1.00 19.33           C  
ATOM   2209  C   PRO * 283       1.654  47.602  71.701  1.00 19.82           C  
ATOM   2210  O   PRO * 283       1.901  46.562  72.365  1.00 20.15           O  
ATOM   2211  CB  PRO * 283       1.229  46.686  69.455  1.00 18.80           C  
ATOM   2212  CG  PRO * 283       1.997  47.812  68.774  1.00 18.53           C  
ATOM   2213  CD  PRO * 283       0.884  48.884  68.630  1.00 18.87           C  
ATOM   2214  N   PHE * 284       2.302  48.745  71.821  1.00 19.91           N  
ATOM   2215  CA  PHE * 284       3.403  48.972  72.729  1.00 19.78           C  
ATOM   2216  C   PHE * 284       3.434  50.322  73.399  1.00 19.77           C  
ATOM   2217  O   PHE * 284       2.585  51.204  73.242  1.00 20.50           O  
ATOM   2218  CB  PHE * 284       4.693  48.906  71.909  1.00 20.89           C  
ATOM   2219  CG  PHE * 284       5.013  47.597  71.305  1.00 22.06           C  
ATOM   2220  CD1 PHE * 284       5.661  47.547  70.084  1.00 22.72           C  
ATOM   2221  CD2 PHE * 284       4.680  46.417  71.947  1.00 22.87           C  
ATOM   2222  CE1 PHE * 284       5.987  46.323  69.487  1.00 23.46           C  
ATOM   2223  CE2 PHE * 284       4.998  45.170  71.378  1.00 23.61           C  
ATOM   2224  CZ  PHE * 284       5.676  45.133  70.143  1.00 23.57           C  
ATOM   2225  N   ASP * 285       4.470  50.458  74.192  1.00 19.17           N  
ATOM   2226  CA  ASP * 285       4.637  51.796  74.926  1.00 18.91           C  
ATOM   2227  C   ASP * 285       5.779  52.267  74.036  1.00 18.60           C  
ATOM   2228  O   ASP * 285       6.794  51.561  73.917  1.00 18.33           O  
ATOM   2229  CB  ASP * 285       4.635  51.516  76.344  1.00 19.35           C  
ATOM   2230  CG  ASP * 285       4.849  52.589  77.352  1.00 20.27           C  
ATOM   2231  OD1 ASP * 285       5.297  52.288  78.484  1.00 20.51           O  
ATOM   2232  OD2 ASP * 285       4.595  53.786  77.022  1.00 21.08           O  
ATOM   2233  N   SER * 286       5.507  53.362  73.342  1.00 18.26           N  
ATOM   2234  CA  SER * 286       6.555  53.815  72.378  1.00 18.09           C  
ATOM   2235  C   SER * 286       6.393  55.278  72.057  1.00 17.61           C  
ATOM   2236  O   SER * 286       5.287  55.804  72.219  1.00 17.87           O  
ATOM   2237  CB  SER * 286       6.214  53.084  71.051  1.00 18.28           C  
ATOM   2238  OG  SER * 286       4.764  53.314  71.038  1.00 18.87           O  
ATOM   2239  N   ILE * 287       7.473  55.803  71.617  1.00 17.00           N  
ATOM   2240  CA  ILE * 287       7.480  57.270  71.250  1.00 17.02           C  
ATOM   2241  C   ILE * 287       7.612  57.146  69.735  1.00 16.04           C  
ATOM   2242  O   ILE * 287       8.244  56.179  69.249  1.00 15.73           O  
ATOM   2243  CB  ILE * 287       8.622  57.854  72.143  1.00 17.79           C  
ATOM   2244  CG1 ILE * 287       8.820  59.317  72.009  1.00 18.68           C  
ATOM   2245  CG2 ILE * 287      10.042  57.180  71.871  1.00 18.36           C  
ATOM   2246  CD1 ILE * 287      10.291  59.839  71.929  1.00 19.79           C  
ATOM   2247  N   PHE * 288       7.019  58.013  68.976  1.00 15.30           N  
ATOM   2248  CA  PHE * 288       7.032  58.097  67.520  1.00 14.11           C  
ATOM   2249  C   PHE * 288       6.455  56.875  66.817  1.00 13.61           C  
ATOM   2250  O   PHE * 288       7.065  56.243  65.907  1.00 13.87           O  
ATOM   2251  CB  PHE * 288       8.489  58.363  67.090  1.00 14.07           C  
ATOM   2252  CG  PHE * 288       8.637  59.341  65.982  1.00 13.83           C  
ATOM   2253  CD1 PHE * 288       7.668  59.430  64.980  1.00 13.57           C  
ATOM   2254  CD2 PHE * 288       9.778  60.178  65.955  1.00 13.71           C  
ATOM   2255  CE1 PHE * 288       7.781  60.359  63.974  1.00 13.16           C  
ATOM   2256  CE2 PHE * 288       9.937  61.112  64.942  1.00 13.39           C  
ATOM   2257  CZ  PHE * 288       8.914  61.171  63.972  1.00 13.58           C  
ATOM   2258  N   ARG * 289       5.298  56.502  67.252  1.00 12.61           N  
ATOM   2259  CA  ARG * 289       4.514  55.357  66.669  1.00 11.44           C  
ATOM   2260  C   ARG * 289       3.097  55.900  66.608  1.00 11.07           C  
ATOM   2261  O   ARG * 289       2.630  56.632  67.537  1.00 11.29           O  
ATOM   2262  CB  ARG * 289       4.900  54.099  67.291  1.00 11.23           C  
ATOM   2263  CG  ARG * 289       5.317  53.117  66.211  1.00 12.38           C  
ATOM   2264  CD  ARG * 289       6.703  52.586  66.200  1.00 12.18           C  
ATOM   2265  NE  ARG * 289       7.679  53.617  66.029  1.00 12.17           N  
ATOM   2266  CZ  ARG * 289       8.956  53.370  65.781  1.00 12.11           C  
ATOM   2267  NH1 ARG * 289       9.539  52.190  65.760  1.00 12.26           N  
ATOM   2268  NH2 ARG * 289       9.656  54.427  65.411  1.00 12.23           N  
ATOM   2269  N   PHE * 290       2.445  55.745  65.452  1.00  9.96           N  
ATOM   2270  CA  PHE * 290       1.043  56.364  65.340  1.00  8.22           C  
ATOM   2271  C   PHE * 290       0.141  55.191  65.101  1.00  7.30           C  
ATOM   2272  O   PHE * 290       0.589  54.157  64.598  1.00  6.25           O  
ATOM   2273  CB  PHE * 290       1.073  57.562  64.421  1.00  7.79           C  
ATOM   2274  CG  PHE * 290       2.165  58.571  64.676  1.00  7.37           C  
ATOM   2275  CD1 PHE * 290       2.022  59.482  65.736  1.00  7.70           C  
ATOM   2276  CD2 PHE * 290       3.279  58.654  63.876  1.00  6.89           C  
ATOM   2277  CE1 PHE * 290       3.014  60.447  66.002  1.00  7.68           C  
ATOM   2278  CE2 PHE * 290       4.272  59.589  64.131  1.00  6.73           C  
ATOM   2279  CZ  PHE * 290       4.171  60.480  65.200  1.00  6.76           C  
ATOM   2280  N   SER * 291      -1.104  55.308  65.456  1.00  7.72           N  
ATOM   2281  CA  SER * 291      -2.008  54.154  65.359  1.00  8.74           C  
ATOM   2282  C   SER * 291      -2.492  53.742  64.004  1.00  9.31           C  
ATOM   2283  O   SER * 291      -2.316  52.525  63.675  1.00  9.78           O  
ATOM   2284  CB  SER * 291      -3.152  54.265  66.409  1.00  8.55           C  
ATOM   2285  OG  SER * 291      -2.634  54.379  67.721  1.00  7.85           O  
ATOM   2286  N   PHE * 292      -3.150  54.622  63.300  1.00  9.71           N  
ATOM   2287  CA  PHE * 292      -3.727  54.387  61.969  1.00 10.01           C  
ATOM   2288  C   PHE * 292      -2.820  55.088  60.952  1.00  9.73           C  
ATOM   2289  O   PHE * 292      -2.749  56.308  60.890  1.00  9.72           O  
ATOM   2290  CB  PHE * 292      -5.155  54.906  61.889  1.00 10.94           C  
ATOM   2291  CG  PHE * 292      -5.981  54.265  62.954  1.00 11.49           C  
ATOM   2292  CD1 PHE * 292      -6.494  55.057  63.973  1.00 12.10           C  
ATOM   2293  CD2 PHE * 292      -6.191  52.907  62.907  1.00 11.95           C  
ATOM   2294  CE1 PHE * 292      -7.240  54.477  64.989  1.00 12.43           C  
ATOM   2295  CE2 PHE * 292      -6.965  52.289  63.919  1.00 12.44           C  
ATOM   2296  CZ  PHE * 292      -7.457  53.093  64.960  1.00 12.68           C  
ATOM   2297  N   VAL * 293      -2.188  54.212  60.203  1.00  9.31           N  
ATOM   2298  CA  VAL * 293      -1.170  54.821  59.209  1.00  8.69           C  
ATOM   2299  C   VAL * 293      -1.281  53.957  57.992  1.00  9.33           C  
ATOM   2300  O   VAL * 293      -2.038  52.944  58.054  1.00 10.40           O  
ATOM   2301  CB  VAL * 293      -0.064  54.735  60.302  1.00  7.15           C  
ATOM   2302  CG1 VAL * 293       0.547  53.375  60.224  1.00  6.76           C  
ATOM   2303  CG2 VAL * 293       0.784  55.917  60.405  1.00  6.73           C  
ATOM   2304  N   PRO * 294      -0.681  54.255  56.858  1.00  9.13           N  
ATOM   2305  CA  PRO * 294      -0.774  53.443  55.671  1.00  9.21           C  
ATOM   2306  C   PRO * 294      -0.448  51.978  55.919  1.00  9.91           C  
ATOM   2307  O   PRO * 294       0.525  51.566  56.579  1.00 10.52           O  
ATOM   2308  CB  PRO * 294       0.265  54.095  54.734  1.00  8.66           C  
ATOM   2309  CG  PRO * 294       0.212  55.555  55.147  1.00  8.34           C  
ATOM   2310  CD  PRO * 294       0.198  55.451  56.672  1.00  8.84           C  
ATOM   2311  N   VAL * 295      -1.275  51.131  55.382  1.00 10.27           N  
ATOM   2312  CA  VAL * 295      -1.188  49.665  55.408  1.00 10.58           C  
ATOM   2313  C   VAL * 295      -0.566  49.221  54.090  1.00 10.71           C  
ATOM   2314  O   VAL * 295      -0.883  49.825  52.993  1.00 11.74           O  
ATOM   2315  CB  VAL * 295      -2.658  49.250  55.623  1.00 11.04           C  
ATOM   2316  CG1 VAL * 295      -3.440  48.841  54.372  1.00 10.93           C  
ATOM   2317  CG2 VAL * 295      -2.776  48.222  56.733  1.00 11.45           C  
ATOM   2318  N   ILE * 296       0.283  48.263  54.083  1.00 10.22           N  
ATOM   2319  CA  ILE * 296       0.932  47.725  52.863  1.00 10.02           C  
ATOM   2320  C   ILE * 296      -0.011  46.644  52.330  1.00 11.07           C  
ATOM   2321  O   ILE * 296       0.189  45.458  52.627  1.00 11.44           O  
ATOM   2322  CB  ILE * 296       2.321  47.169  53.262  1.00  8.93           C  
ATOM   2323  CG1 ILE * 296       3.108  48.285  54.003  1.00  8.71           C  
ATOM   2324  CG2 ILE * 296       3.090  46.623  52.056  1.00  8.66           C  
ATOM   2325  CD1 ILE * 296       3.568  49.452  53.093  1.00  8.33           C  
ATOM   2326  N   ASP * 297      -1.058  47.024  51.632  1.00 11.94           N  
ATOM   2327  CA  ASP * 297      -2.097  46.208  51.104  1.00 12.97           C  
ATOM   2328  C   ASP * 297      -1.891  45.429  49.818  1.00 13.56           C  
ATOM   2329  O   ASP * 297      -2.755  44.503  49.710  1.00 14.37           O  
ATOM   2330  CB  ASP * 297      -3.370  47.069  50.763  1.00 13.38           C  
ATOM   2331  CG  ASP * 297      -2.960  48.250  49.885  1.00 13.71           C  
ATOM   2332  OD1 ASP * 297      -3.770  49.154  49.632  1.00 13.78           O  
ATOM   2333  OD2 ASP * 297      -1.769  48.242  49.494  1.00 14.05           O  
ATOM   2334  N   GLY * 298      -0.993  45.791  48.960  1.00 13.41           N  
ATOM   2335  CA  GLY * 298      -0.840  45.068  47.699  1.00 13.55           C  
ATOM   2336  C   GLY * 298      -1.602  45.786  46.583  1.00 13.78           C  
ATOM   2337  O   GLY * 298      -1.591  45.341  45.405  1.00 14.42           O  
ATOM   2338  N   GLU * 299      -2.292  46.846  46.902  1.00 13.48           N  
ATOM   2339  CA  GLU * 299      -3.047  47.636  45.868  1.00 12.69           C  
ATOM   2340  C   GLU * 299      -2.272  48.930  45.813  1.00 12.69           C  
ATOM   2341  O   GLU * 299      -1.436  49.135  44.894  1.00 13.14           O  
ATOM   2342  CB  GLU * 299      -4.448  47.801  46.270  1.00 13.01           C  
ATOM   2343  CG  GLU * 299      -5.507  48.285  45.281  1.00 13.72           C  
ATOM   2347  N   PHE * 300      -2.429  49.781  46.828  1.00 12.12           N  
ATOM   2348  CA  PHE * 300      -1.630  51.047  46.803  1.00 12.28           C  
ATOM   2349  C   PHE * 300      -0.137  50.743  46.669  1.00 14.58           C  
ATOM   2350  O   PHE * 300       0.619  51.531  46.029  1.00 15.78           O  
ATOM   2351  CB  PHE * 300      -1.994  51.923  47.961  1.00  9.90           C  
ATOM   2352  CG  PHE * 300      -1.715  53.379  47.881  1.00  7.69           C  
ATOM   2353  CD1 PHE * 300      -2.762  54.254  47.578  1.00  7.17           C  
ATOM   2354  CD2 PHE * 300      -0.430  53.870  48.129  1.00  6.56           C  
ATOM   2355  CE1 PHE * 300      -2.507  55.640  47.464  1.00  7.18           C  
ATOM   2356  CE2 PHE * 300      -0.140  55.212  48.068  1.00  5.75           C  
ATOM   2357  CZ  PHE * 300      -1.184  56.121  47.743  1.00  6.35           C  
ATOM   2358  N   PHE * 301       0.356  49.667  47.250  1.00 16.10           N  
ATOM   2359  CA  PHE * 301       1.769  49.270  47.242  1.00 17.33           C  
ATOM   2360  C   PHE * 301       1.683  47.809  46.772  1.00 19.56           C  
ATOM   2361  O   PHE * 301       1.078  46.917  47.417  1.00 20.18           O  
ATOM   2362  CB  PHE * 301       2.516  49.488  48.542  1.00 16.44           C  
ATOM   2363  CG  PHE * 301       2.470  50.861  49.150  1.00 16.07           C  
ATOM   2364  CD1 PHE * 301       3.360  51.857  48.765  1.00 15.97           C  
ATOM   2365  CD2 PHE * 301       1.509  51.172  50.141  1.00 15.72           C  
ATOM   2366  CE1 PHE * 301       3.264  53.138  49.311  1.00 16.03           C  
ATOM   2367  CE2 PHE * 301       1.413  52.412  50.736  1.00 15.22           C  
ATOM   2368  CZ  PHE * 301       2.307  53.414  50.314  1.00 15.63           C  
ATOM   2369  N   PRO * 302       2.267  47.623  45.586  1.00 20.74           N  
ATOM   2370  CA  PRO * 302       2.266  46.301  44.908  1.00 20.68           C  
ATOM   2371  C   PRO * 302       2.892  45.234  45.761  1.00 21.23           C  
ATOM   2372  O   PRO * 302       2.298  44.122  45.869  1.00 21.92           O  
ATOM   2373  CB  PRO * 302       2.936  46.608  43.610  1.00 20.36           C  
ATOM   2374  CG  PRO * 302       2.491  48.047  43.398  1.00 20.64           C  
ATOM   2375  CD  PRO * 302       2.965  48.648  44.761  1.00 20.51           C  
ATOM   2376  N   THR * 303       4.023  45.541  46.359  1.00 21.18           N  
ATOM   2377  CA  THR * 303       4.799  44.704  47.246  1.00 20.78           C  
ATOM   2378  C   THR * 303       5.277  45.623  48.443  1.00 19.76           C  
ATOM   2379  O   THR * 303       4.924  46.752  48.639  1.00 19.67           O  
ATOM   2380  CB  THR * 303       6.189  44.103  46.806  1.00 21.21           C  
ATOM   2381  OG1 THR * 303       6.419  44.041  45.421  1.00 21.47           O  
ATOM   2382  CG2 THR * 303       6.462  42.732  47.522  1.00 22.08           C  
ATOM   2383  N   SER * 304       6.167  44.997  49.123  1.00 18.78           N  
ATOM   2384  CA  SER * 304       6.898  45.474  50.267  1.00 18.68           C  
ATOM   2385  C   SER * 304       7.710  46.685  49.794  1.00 18.17           C  
ATOM   2386  O   SER * 304       8.341  46.582  48.749  1.00 18.98           O  
ATOM   2387  CB  SER * 304       7.782  44.365  50.823  1.00 18.61           C  
ATOM   2388  OG  SER * 304       9.114  44.348  50.458  1.00 18.38           O  
ATOM   2389  N   LEU * 305       7.673  47.766  50.512  1.00 17.29           N  
ATOM   2390  CA  LEU * 305       8.416  48.977  50.178  1.00 16.44           C  
ATOM   2391  C   LEU * 305       9.888  48.568  49.980  1.00 16.72           C  
ATOM   2392  O   LEU * 305      10.613  49.136  49.142  1.00 17.11           O  
ATOM   2393  CB  LEU * 305       8.110  49.943  51.261  1.00 15.72           C  
ATOM   2394  CG  LEU * 305       7.083  50.982  51.386  1.00 16.01           C  
ATOM   2395  CD1 LEU * 305       5.642  50.659  51.043  1.00 16.18           C  
ATOM   2396  CD2 LEU * 305       7.089  51.453  52.858  1.00 16.05           C  
ATOM   2397  N   GLU * 306      10.388  47.593  50.717  1.00 16.72           N  
ATOM   2398  CA  GLU * 306      11.798  47.241  50.585  1.00 17.05           C  
ATOM   2399  C   GLU * 306      12.028  46.573  49.248  1.00 17.04           C  
ATOM   2400  O   GLU * 306      13.071  46.939  48.616  1.00 17.05           O  
ATOM   2401  CB  GLU * 306      12.409  46.420  51.699  1.00 17.69           C  
ATOM   2402  CG  GLU * 306      13.929  46.342  51.811  1.00 18.62           C  
ATOM   2403  CD  GLU * 306      14.758  47.577  51.854  1.00 19.60           C  
ATOM   2404  OE1 GLU * 306      15.982  47.638  51.629  1.00 19.99           O  
ATOM   2405  OE2 GLU * 306      14.136  48.651  52.150  1.00 20.10           O  
ATOM   2406  N   SER * 307      11.115  45.679  48.885  1.00 16.59           N  
ATOM   2407  CA  SER * 307      11.319  45.017  47.573  1.00 17.03           C  
ATOM   2408  C   SER * 307      11.228  46.087  46.499  1.00 17.50           C  
ATOM   2409  O   SER * 307      12.080  46.120  45.571  1.00 18.36           O  
ATOM   2410  CB  SER * 307      10.439  43.859  47.324  1.00 17.24           C  
ATOM   2411  OG  SER * 307       9.129  44.208  47.654  1.00 18.38           O  
ATOM   2412  N   MET * 308      10.265  46.975  46.678  1.00 17.39           N  
ATOM   2413  CA  MET * 308      10.105  48.091  45.736  1.00 17.10           C  
ATOM   2414  C   MET * 308      11.396  48.879  45.640  1.00 17.45           C  
ATOM   2415  O   MET * 308      12.006  48.818  44.571  1.00 17.72           O  
ATOM   2416  CB  MET * 308       8.889  48.895  46.048  1.00 16.78           C  
ATOM   2417  CG  MET * 308       7.625  48.235  45.547  1.00 16.87           C  
ATOM   2418  SD  MET * 308       6.285  49.381  45.799  1.00 17.65           S  
ATOM   2419  CE  MET * 308       5.745  50.035  44.267  1.00 17.25           C  
ATOM   2420  N   LEU * 309      11.865  49.575  46.623  1.00 18.20           N  
ATOM   2421  CA  LEU * 309      13.091  50.394  46.575  1.00 18.97           C  
ATOM   2422  C   LEU * 309      14.250  49.607  45.954  1.00 19.60           C  
ATOM   2423  O   LEU * 309      15.148  49.983  45.182  1.00 19.08           O  
ATOM   2424  CB  LEU * 309      13.410  50.895  48.007  1.00 18.73           C  
ATOM   2425  CG  LEU * 309      12.837  52.186  48.532  1.00 18.80           C  
ATOM   2426  CD1 LEU * 309      11.308  52.259  48.394  1.00 19.08           C  
ATOM   2427  CD2 LEU * 309      13.087  52.296  50.044  1.00 18.61           C  
ATOM   2428  N   ASN * 310      14.198  48.361  46.397  1.00 20.59           N  
ATOM   2429  CA  ASN * 310      15.252  47.406  46.015  1.00 21.41           C  
ATOM   2430  C   ASN * 310      15.353  47.192  44.531  1.00 20.63           C  
ATOM   2431  O   ASN * 310      16.501  47.115  44.071  1.00 20.71           O  
ATOM   2432  CB  ASN * 310      15.061  46.159  46.883  1.00 22.99           C  
ATOM   2433  CG  ASN * 310      16.429  45.553  47.215  1.00 24.06           C  
ATOM   2434  OD1 ASN * 310      17.399  46.290  47.428  1.00 23.99           O  
ATOM   2435  ND2 ASN * 310      16.376  44.190  47.243  1.00 24.74           N  
ATOM   2436  N   SER * 311      14.229  47.077  43.858  1.00 19.63           N  
ATOM   2437  CA  SER * 311      14.174  46.844  42.418  1.00 18.74           C  
ATOM   2438  C   SER * 311      13.991  48.035  41.519  1.00 17.75           C  
ATOM   2439  O   SER * 311      13.876  47.839  40.307  1.00 17.81           O  
ATOM   2440  CB  SER * 311      13.114  45.779  42.123  1.00 19.25           C  
ATOM   2441  OG  SER * 311      11.802  46.208  42.436  1.00 20.29           O  
ATOM   2442  N   GLY * 312      13.965  49.247  41.993  1.00 17.06           N  
ATOM   2443  CA  GLY * 312      13.834  50.503  41.260  1.00 15.35           C  
ATOM   2444  C   GLY * 312      12.377  50.620  40.742  1.00 14.56           C  
ATOM   2445  O   GLY * 312      12.089  51.433  39.821  1.00 14.44           O  
ATOM   2446  N   ASN * 313      11.557  49.791  41.380  1.00 12.33           N  
ATOM   2447  CA  ASN * 313      10.141  49.752  41.104  1.00 10.50           C  
ATOM   2448  C   ASN * 313       9.511  51.032  41.669  1.00 10.28           C  
ATOM   2449  O   ASN * 313       8.735  50.938  42.648  1.00 10.67           O  
ATOM   2450  CB  ASN * 313       9.517  48.504  41.746  1.00  9.97           C  
ATOM   2451  CG  ASN * 313       8.008  48.436  41.546  1.00  9.29           C  
ATOM   2452  OD1 ASN * 313       7.397  49.408  41.067  1.00  8.83           O  
ATOM   2453  ND2 ASN * 313       7.454  47.292  41.953  1.00  8.99           N  
ATOM   2454  N   PHE * 314       9.825  52.139  41.062  1.00  9.54           N  
ATOM   2455  CA  PHE * 314       9.287  53.448  41.453  1.00  9.20           C  
ATOM   2456  C   PHE * 314       9.569  54.555  40.403  1.00  8.86           C  
ATOM   2457  O   PHE * 314      10.471  54.513  39.537  1.00  8.08           O  
ATOM   2458  CB  PHE * 314       9.884  53.843  42.841  1.00  8.85           C  
ATOM   2459  CG  PHE * 314      11.396  53.927  42.807  1.00  8.08           C  
ATOM   2460  CD1 PHE * 314      12.037  54.912  42.095  1.00  7.67           C  
ATOM   2461  CD2 PHE * 314      12.152  52.980  43.486  1.00  8.42           C  
ATOM   2462  CE1 PHE * 314      13.401  54.969  42.033  1.00  7.79           C  
ATOM   2463  CE2 PHE * 314      13.548  53.002  43.484  1.00  8.26           C  
ATOM   2464  CZ  PHE * 314      14.174  54.025  42.736  1.00  8.19           C  
ATOM   2465  N   LYS * 315       8.762  55.614  40.543  1.00  7.96           N  
ATOM   2466  CA  LYS * 315       8.917  56.753  39.630  1.00  7.89           C  
ATOM   2467  C   LYS * 315      10.369  57.178  39.666  1.00  9.22           C  
ATOM   2468  O   LYS * 315      10.826  57.332  40.808  1.00 10.20           O  
ATOM   2469  CB  LYS * 315       7.981  57.829  39.967  1.00  6.62           C  
ATOM   2470  CG  LYS * 315       8.085  59.134  39.180  1.00  6.19           C  
ATOM   2471  CD  LYS * 315       6.764  59.847  39.468  1.00  6.34           C  
ATOM   2472  CE  LYS * 315       6.726  61.257  39.039  1.00  6.91           C  
ATOM   2473  NZ  LYS * 315       6.399  61.357  37.589  1.00  7.61           N  
ATOM   2474  N   LYS * 316      11.063  57.341  38.540  1.00 10.35           N  
ATOM   2475  CA  LYS * 316      12.474  57.792  38.580  1.00 11.11           C  
ATOM   2476  C   LYS * 316      12.382  59.222  37.993  1.00 12.10           C  
ATOM   2477  O   LYS * 316      12.123  59.367  36.814  1.00 12.55           O  
ATOM   2478  CB  LYS * 316      13.424  56.992  37.825  1.00 11.51           C  
ATOM   2479  CG  LYS * 316      12.880  55.659  37.304  1.00 12.31           C  
ATOM   2480  CD  LYS * 316      13.399  54.550  38.195  1.00 12.89           C  
ATOM   2481  CE  LYS * 316      12.491  53.326  37.982  1.00 13.15           C  
ATOM   2482  NZ  LYS * 316      13.415  52.332  37.371  1.00 14.45           N  
ATOM   2483  N   THR * 317      12.489  60.196  38.853  1.00 12.73           N  
ATOM   2484  CA  THR * 317      12.405  61.625  38.625  1.00 13.07           C  
ATOM   2485  C   THR * 317      13.555  62.200  39.419  1.00 14.04           C  
ATOM   2486  O   THR * 317      14.491  61.338  39.625  1.00 15.40           O  
ATOM   2487  CB  THR * 317      11.032  62.220  39.099  1.00 12.95           C  
ATOM   2488  OG1 THR * 317      11.075  63.647  38.840  1.00 12.83           O  
ATOM   2489  CG2 THR * 317      10.658  61.845  40.514  1.00 12.95           C  
ATOM   2490  N   GLN * 318      13.549  63.437  39.764  1.00 14.00           N  
ATOM   2491  CA  GLN * 318      14.685  63.914  40.584  1.00 14.55           C  
ATOM   2492  C   GLN * 318      13.968  64.464  41.831  1.00 14.86           C  
ATOM   2493  O   GLN * 318      12.949  65.149  41.688  1.00 15.11           O  
ATOM   2494  CB  GLN * 318      15.649  64.815  39.926  1.00 15.54           C  
ATOM   2495  CG  GLN * 318      15.112  66.085  39.287  1.00 16.29           C  
ATOM   2496  CD  GLN * 318      14.604  65.794  37.889  1.00 16.81           C  
ATOM   2497  OE1 GLN * 318      13.466  66.100  37.554  1.00 17.40           O  
ATOM   2498  NE2 GLN * 318      15.436  65.167  37.073  1.00 16.87           N  
ATOM   2499  N   ILE * 319      14.486  64.104  43.010  1.00 14.44           N  
ATOM   2500  CA  ILE * 319      13.940  64.498  44.278  1.00 13.70           C  
ATOM   2501  C   ILE * 319      14.881  65.368  45.083  1.00 14.69           C  
ATOM   2502  O   ILE * 319      16.120  65.194  44.973  1.00 15.94           O  
ATOM   2503  CB  ILE * 319      13.721  63.171  45.137  1.00 12.67           C  
ATOM   2504  CG1 ILE * 319      15.090  62.502  45.229  1.00 11.59           C  
ATOM   2505  CG2 ILE * 319      12.566  62.298  44.585  1.00 12.75           C  
ATOM   2506  CD1 ILE * 319      15.198  61.353  46.242  1.00 11.16           C  
ATOM   2507  N   LEU * 320      14.315  66.248  45.886  1.00 14.53           N  
ATOM   2508  CA  LEU * 320      15.100  67.091  46.802  1.00 14.21           C  
ATOM   2509  C   LEU * 320      14.566  66.697  48.215  1.00 14.47           C  
ATOM   2510  O   LEU * 320      13.341  66.778  48.473  1.00 14.56           O  
ATOM   2511  CB  LEU * 320      15.040  68.525  46.419  1.00 13.57           C  
ATOM   2512  CG  LEU * 320      15.599  69.522  47.435  1.00 13.20           C  
ATOM   2513  CD1 LEU * 320      15.793  70.889  46.824  1.00 13.19           C  
ATOM   2514  CD2 LEU * 320      14.526  69.618  48.514  1.00 13.17           C  
ATOM   2515  N   LEU * 321      15.492  66.270  49.071  1.00 14.10           N  
ATOM   2516  CA  LEU * 321      15.105  65.845  50.424  1.00 13.56           C  
ATOM   2517  C   LEU * 321      16.135  66.219  51.456  1.00 14.22           C  
ATOM   2518  O   LEU * 321      17.257  66.676  51.153  1.00 14.93           O  
ATOM   2519  CB  LEU * 321      14.793  64.350  50.370  1.00 12.28           C  
ATOM   2520  CG  LEU * 321      15.853  63.314  50.521  1.00 10.75           C  
ATOM   2521  CD1 LEU * 321      15.231  61.901  50.458  1.00 10.61           C  
ATOM   2522  CD2 LEU * 321      16.878  63.479  49.423  1.00 10.47           C  
ATOM   2523  N   GLY * 322      15.721  66.054  52.716  1.00 14.41           N  
ATOM   2524  CA  GLY * 322      16.635  66.377  53.822  1.00 14.66           C  
ATOM   2525  C   GLY * 322      15.878  66.230  55.133  1.00 15.35           C  
ATOM   2526  O   GLY * 322      14.671  65.965  55.175  1.00 15.64           O  
ATOM   2527  N   VAL * 323      16.641  66.434  56.170  1.00 15.57           N  
ATOM   2528  CA  VAL * 323      16.401  66.342  57.595  1.00 15.17           C  
ATOM   2529  C   VAL * 323      16.776  67.576  58.403  1.00 15.52           C  
ATOM   2530  O   VAL * 323      17.476  68.528  57.970  1.00 15.75           O  
ATOM   2531  CB  VAL * 323      17.406  65.154  57.874  1.00 14.91           C  
ATOM   2532  CG1 VAL * 323      18.268  65.380  59.070  1.00 15.37           C  
ATOM   2533  CG2 VAL * 323      16.704  63.839  57.794  1.00 14.40           C  
ATOM   2534  N   ASN * 324      16.307  67.571  59.641  1.00 15.46           N  
ATOM   2535  CA  ASN * 324      16.525  68.600  60.675  1.00 15.11           C  
ATOM   2536  C   ASN * 324      17.551  68.001  61.675  1.00 15.70           C  
ATOM   2537  O   ASN * 324      17.723  66.754  61.784  1.00 16.20           O  
ATOM   2538  CB  ASN * 324      15.303  69.075  61.354  1.00 14.22           C  
ATOM   2539  CG  ASN * 324      14.603  70.201  60.683  1.00 13.80           C  
ATOM   2540  OD1 ASN * 324      13.567  70.648  61.185  1.00 14.24           O  
ATOM   2541  ND2 ASN * 324      15.116  70.698  59.589  1.00 13.79           N  
ATOM   2542  N   LYS * 325      18.195  68.917  62.332  1.00 15.52           N  
ATOM   2543  CA  LYS * 325      19.259  68.572  63.277  1.00 15.87           C  
ATOM   2544  C   LYS * 325      18.767  67.894  64.526  1.00 16.63           C  
ATOM   2545  O   LYS * 325      19.408  66.916  65.005  1.00 16.61           O  
ATOM   2546  CB  LYS * 325      20.034  69.861  63.611  1.00 15.50           C  
ATOM   2547  CG  LYS * 325      21.412  69.524  64.155  1.00 15.24           C  
ATOM   2548  CD  LYS * 325      21.670  70.453  65.355  1.00 15.51           C  
ATOM   2549  CE  LYS * 325      23.153  70.544  65.586  1.00 15.65           C  
ATOM   2551  N   ASP * 326      17.637  68.386  65.058  1.00 17.13           N  
ATOM   2552  CA  ASP * 326      17.061  67.799  66.308  1.00 17.16           C  
ATOM   2553  C   ASP * 326      15.696  67.254  66.001  1.00 17.01           C  
ATOM   2554  O   ASP * 326      14.641  67.873  66.307  1.00 18.39           O  
ATOM   2555  CB  ASP * 326      17.087  68.911  67.365  1.00 17.62           C  
ATOM   2556  CG  ASP * 326      18.541  69.243  67.662  1.00 18.05           C  
ATOM   2557  OD1 ASP * 326      19.041  70.339  67.474  1.00 18.17           O  
ATOM   2558  OD2 ASP * 326      19.133  68.218  68.104  1.00 18.44           O  
ATOM   2559  N   GLU * 327      15.638  66.141  65.344  1.00 16.16           N  
ATOM   2560  CA  GLU * 327      14.375  65.509  64.968  1.00 15.16           C  
ATOM   2561  C   GLU * 327      13.722  64.854  66.136  1.00 14.70           C  
ATOM   2562  O   GLU * 327      12.481  64.930  66.098  1.00 15.74           O  
ATOM   2563  CB  GLU * 327      14.604  64.468  63.863  1.00 15.33           C  
ATOM   2564  CG  GLU * 327      15.270  65.147  62.596  1.00 14.88           C  
ATOM   2565  CD  GLU * 327      14.097  65.594  61.744  1.00 14.74           C  
ATOM   2566  OE1 GLU * 327      12.997  65.840  62.203  1.00 14.91           O  
ATOM   2567  OE2 GLU * 327      14.361  65.620  60.565  1.00 14.66           O  
ATOM   2568  N   GLY * 328      14.396  64.285  67.111  1.00 13.98           N  
ATOM   2569  CA  GLY * 328      13.775  63.632  68.269  1.00 13.07           C  
ATOM   2570  C   GLY * 328      13.033  64.437  69.327  1.00 12.27           C  
ATOM   2571  O   GLY * 328      11.928  64.050  69.774  1.00 11.48           O  
ATOM   2572  N   SER * 329      13.563  65.539  69.781  1.00 11.98           N  
ATOM   2573  CA  SER * 329      13.052  66.439  70.745  1.00 12.30           C  
ATOM   2574  C   SER * 329      11.546  66.397  70.926  1.00 12.98           C  
ATOM   2575  O   SER * 329      11.090  66.018  72.022  1.00 14.07           O  
ATOM   2576  CB  SER * 329      13.370  67.907  70.520  1.00 12.10           C  
ATOM   2577  OG  SER * 329      14.453  68.088  69.685  1.00 12.76           O  
ATOM   2578  N   PHE * 330      10.767  66.813  69.969  1.00 13.27           N  
ATOM   2579  CA  PHE * 330       9.303  66.865  70.109  1.00 12.50           C  
ATOM   2580  C   PHE * 330       8.715  65.633  70.756  1.00 11.24           C  
ATOM   2581  O   PHE * 330       7.789  65.746  71.554  1.00 11.18           O  
ATOM   2582  CB  PHE * 330       8.622  67.082  68.741  1.00 13.98           C  
ATOM   2583  CG  PHE * 330       7.873  68.366  68.660  1.00 15.51           C  
ATOM   2584  CD1 PHE * 330       6.764  68.572  69.458  1.00 16.12           C  
ATOM   2585  CD2 PHE * 330       8.270  69.363  67.781  1.00 16.33           C  
ATOM   2586  CE1 PHE * 330       6.043  69.770  69.407  1.00 16.90           C  
ATOM   2587  CE2 PHE * 330       7.562  70.575  67.693  1.00 17.11           C  
ATOM   2588  CZ  PHE * 330       6.437  70.771  68.523  1.00 17.25           C  
ATOM   2589  N   PHE * 331       9.190  64.505  70.326  1.00  9.98           N  
ATOM   2590  CA  PHE * 331       8.680  63.199  70.747  1.00  9.58           C  
ATOM   2591  C   PHE * 331       9.120  62.833  72.124  1.00  9.25           C  
ATOM   2592  O   PHE * 331       8.378  62.085  72.713  1.00  9.43           O  
ATOM   2593  CB  PHE * 331       9.040  62.063  69.714  1.00  9.42           C  
ATOM   2594  CG  PHE * 331       8.534  62.551  68.359  1.00  9.08           C  
ATOM   2595  CD1 PHE * 331       9.395  63.335  67.573  1.00  8.99           C  
ATOM   2596  CD2 PHE * 331       7.241  62.283  67.968  1.00  8.68           C  
ATOM   2597  CE1 PHE * 331       8.987  63.863  66.378  1.00  9.27           C  
ATOM   2598  CE2 PHE * 331       6.786  62.795  66.761  1.00  9.02           C  
ATOM   2599  CZ  PHE * 331       7.652  63.573  65.969  1.00  9.44           C  
ATOM   2600  N   LEU * 332      10.268  63.287  72.538  1.00  9.09           N  
ATOM   2601  CA  LEU * 332      10.850  63.082  73.865  1.00  8.20           C  
ATOM   2602  C   LEU * 332       9.954  63.960  74.766  1.00  8.27           C  
ATOM   2603  O   LEU * 332       9.122  63.384  75.507  1.00  8.49           O  
ATOM   2604  CB  LEU * 332      12.335  63.482  73.776  1.00  7.38           C  
ATOM   2605  CG  LEU * 332      13.186  62.415  73.098  1.00  6.91           C  
ATOM   2606  CD1 LEU * 332      14.637  62.803  72.984  1.00  6.87           C  
ATOM   2607  CD2 LEU * 332      13.071  61.097  73.829  1.00  6.79           C  
ATOM   2608  N   LEU * 333      10.083  65.260  74.603  1.00  7.61           N  
ATOM   2609  CA  LEU * 333       9.309  66.243  75.309  1.00  7.78           C  
ATOM   2610  C   LEU * 333       7.959  65.654  75.736  1.00  7.98           C  
ATOM   2611  O   LEU * 333       7.706  65.624  76.970  1.00  8.86           O  
ATOM   2612  CB  LEU * 333       8.965  67.516  74.534  1.00  7.99           C  
ATOM   2613  CG  LEU * 333       8.662  68.767  75.321  1.00  8.79           C  
ATOM   2614  CD1 LEU * 333       7.985  69.918  74.529  1.00  8.50           C  
ATOM   2615  CD2 LEU * 333       7.755  68.389  76.471  1.00  9.54           C  
ATOM   2616  N   TYR * 334       7.180  65.218  74.761  1.00  7.80           N  
ATOM   2617  CA  TYR * 334       5.837  64.707  75.047  1.00  6.92           C  
ATOM   2618  C   TYR * 334       5.767  63.264  75.452  1.00  7.36           C  
ATOM   2619  O   TYR * 334       4.690  62.940  75.991  1.00  7.52           O  
ATOM   2620  CB  TYR * 334       4.873  64.839  73.883  1.00  6.00           C  
ATOM   2621  CG  TYR * 334       4.399  66.144  73.398  1.00  6.12           C  
ATOM   2622  CD1 TYR * 334       5.269  67.148  72.930  1.00  6.69           C  
ATOM   2623  CD2 TYR * 334       3.052  66.444  73.360  1.00  6.20           C  
ATOM   2624  CE1 TYR * 334       4.816  68.391  72.479  1.00  6.84           C  
ATOM   2625  CE2 TYR * 334       2.583  67.674  72.932  1.00  6.70           C  
ATOM   2626  CZ  TYR * 334       3.453  68.647  72.471  1.00  6.93           C  
ATOM   2627  OH  TYR * 334       2.911  69.847  72.036  1.00  7.36           O  
ATOM   2628  N   GLY * 335       6.729  62.424  75.234  1.00  8.18           N  
ATOM   2629  CA  GLY * 335       6.538  61.026  75.543  1.00  9.61           C  
ATOM   2630  C   GLY * 335       7.386  60.364  76.521  1.00 11.32           C  
ATOM   2631  O   GLY * 335       6.944  59.378  77.148  1.00 12.26           O  
ATOM   2632  N   ALA * 336       8.601  60.819  76.690  1.00 12.32           N  
ATOM   2633  CA  ALA * 336       9.574  60.282  77.592  1.00 12.82           C  
ATOM   2634  C   ALA * 336       9.575  61.069  78.905  1.00 13.38           C  
ATOM   2635  O   ALA * 336       9.522  62.301  78.963  1.00 13.43           O  
ATOM   2636  CB  ALA * 336      10.968  60.495  76.939  1.00 13.20           C  
ATOM   2637  N   PRO * 337       9.718  60.281  79.959  1.00 13.79           N  
ATOM   2638  CA  PRO * 337       9.829  60.771  81.322  1.00 13.44           C  
ATOM   2639  C   PRO * 337      11.169  61.484  81.519  1.00 13.40           C  
ATOM   2640  O   PRO * 337      12.240  60.951  81.185  1.00 12.90           O  
ATOM   2641  CB  PRO * 337       9.862  59.458  82.114  1.00 13.38           C  
ATOM   2642  CG  PRO * 337      10.683  58.570  81.183  1.00 13.37           C  
ATOM   2643  CD  PRO * 337       9.853  58.786  79.895  1.00 13.83           C  
ATOM   2644  N   GLY * 338      11.089  62.711  82.066  1.00 13.48           N  
ATOM   2645  CA  GLY * 338      12.339  63.448  82.355  1.00 12.61           C  
ATOM   2646  C   GLY * 338      12.500  64.745  81.650  1.00 12.21           C  
ATOM   2647  O   GLY * 338      13.258  65.656  82.089  1.00 13.23           O  
ATOM   2648  N   PHE * 339      11.809  64.888  80.547  1.00 11.31           N  
ATOM   2649  CA  PHE * 339      11.858  66.031  79.615  1.00  9.74           C  
ATOM   2650  C   PHE * 339      10.656  66.899  79.944  1.00 10.22           C  
ATOM   2651  O   PHE * 339       9.675  66.185  80.072  1.00 11.01           O  
ATOM   2652  CB  PHE * 339      11.728  65.579  78.152  1.00  7.18           C  
ATOM   2653  CG  PHE * 339      12.860  64.741  77.698  1.00  5.44           C  
ATOM   2654  CD1 PHE * 339      12.797  63.348  77.801  1.00  4.85           C  
ATOM   2655  CD2 PHE * 339      13.994  65.320  77.174  1.00  4.95           C  
ATOM   2656  CE1 PHE * 339      13.866  62.561  77.365  1.00  4.10           C  
ATOM   2657  CE2 PHE * 339      15.048  64.530  76.687  1.00  4.42           C  
ATOM   2658  CZ  PHE * 339      14.955  63.141  76.796  1.00  3.64           C  
ATOM   2659  N   SER * 340      10.799  68.159  79.990  1.00 10.96           N  
ATOM   2660  CA  SER * 340       9.694  69.026  80.306  1.00 12.42           C  
ATOM   2661  C   SER * 340      10.027  70.307  79.542  1.00 12.82           C  
ATOM   2662  O   SER * 340      11.207  70.581  79.352  1.00 13.30           O  
ATOM   2663  CB  SER * 340       9.580  69.361  81.785  1.00 13.55           C  
ATOM   2664  OG  SER * 340      10.335  68.533  82.627  1.00 14.68           O  
ATOM   2665  N   LYS * 341       8.983  71.005  79.213  1.00 13.30           N  
ATOM   2666  CA  LYS * 341       9.105  72.236  78.443  1.00 13.39           C  
ATOM   2667  C   LYS * 341       9.897  73.290  79.162  1.00 14.12           C  
ATOM   2668  O   LYS * 341      10.713  73.963  78.491  1.00 15.07           O  
ATOM   2669  CB  LYS * 341       7.714  72.768  78.113  1.00 12.80           C  
ATOM   2670  CG  LYS * 341       7.673  73.607  76.889  1.00 12.52           C  
ATOM   2671  CD  LYS * 341       6.524  74.555  76.808  1.00 12.88           C  
ATOM   2672  CE  LYS * 341       6.888  75.808  77.625  1.00 13.42           C  
ATOM   2673  NZ  LYS * 341       5.518  76.349  78.027  1.00 14.40           N  
ATOM   2674  N   ASP * 342       9.669  73.481  80.448  1.00 14.40           N  
ATOM   2675  CA  ASP * 342      10.335  74.500  81.242  1.00 14.41           C  
ATOM   2676  C   ASP * 342      11.592  74.144  82.011  1.00 14.88           C  
ATOM   2677  O   ASP * 342      11.856  74.932  82.966  1.00 15.27           O  
ATOM   2678  CB  ASP * 342       9.236  75.051  82.114  1.00 15.13           C  
ATOM   2679  CG  ASP * 342       8.085  75.680  81.419  1.00 15.90           C  
ATOM   2680  OD1 ASP * 342       8.250  76.293  80.374  1.00 16.47           O  
ATOM   2681  OD2 ASP * 342       6.913  75.625  81.914  1.00 16.47           O  
ATOM   2682  N   SER * 343      12.404  73.175  81.755  1.00 14.88           N  
ATOM   2683  CA  SER * 343      13.642  72.808  82.420  1.00 15.43           C  
ATOM   2684  C   SER * 343      14.590  72.217  81.349  1.00 15.92           C  
ATOM   2685  O   SER * 343      14.043  71.812  80.319  1.00 16.36           O  
ATOM   2686  CB  SER * 343      13.512  71.803  83.523  1.00 15.54           C  
ATOM   2687  OG  SER * 343      12.629  70.786  83.090  1.00 16.65           O  
ATOM   2688  N   GLU * 344      15.887  72.235  81.550  1.00 15.89           N  
ATOM   2689  CA  GLU * 344      16.858  71.757  80.580  1.00 15.65           C  
ATOM   2690  C   GLU * 344      16.810  70.245  80.411  1.00 15.34           C  
ATOM   2691  O   GLU * 344      17.775  69.691  79.856  1.00 15.81           O  
ATOM   2692  CB  GLU * 344      18.314  72.055  80.918  1.00 16.17           C  
ATOM   2693  CG  GLU * 344      18.846  73.453  81.188  1.00 16.81           C  
ATOM   2697  N   SER * 345      15.798  69.628  80.892  1.00 14.85           N  
ATOM   2698  CA  SER * 345      15.597  68.194  80.825  1.00 14.83           C  
ATOM   2699  C   SER * 345      16.840  67.359  80.784  1.00 15.10           C  
ATOM   2700  O   SER * 345      17.072  66.600  79.832  1.00 15.78           O  
ATOM   2701  CB  SER * 345      14.613  67.832  79.718  1.00 15.01           C  
ATOM   2702  OG  SER * 345      13.371  68.599  79.879  1.00 15.11           O  
ATOM   2703  N   LYS * 346      17.659  67.392  81.818  1.00 15.26           N  
ATOM   2704  CA  LYS * 346      18.868  66.545  81.973  1.00 15.15           C  
ATOM   2705  C   LYS * 346      18.316  65.209  82.428  1.00 15.92           C  
ATOM   2706  O   LYS * 346      17.443  65.110  83.366  1.00 16.33           O  
ATOM   2707  CB  LYS * 346      19.753  67.201  82.984  1.00 15.50           C  
ATOM   2708  CG  LYS * 346      20.125  68.608  82.494  1.00 16.08           C  
ATOM   2709  CD  LYS * 346      21.479  69.003  82.944  1.00 16.83           C  
ATOM   2710  CE  LYS * 346      21.596  69.547  84.344  1.00 17.48           C  
ATOM   2711  NZ  LYS * 346      22.686  70.620  84.277  1.00 18.11           N  
ATOM   2712  N   ILE * 347      18.706  64.126  81.789  1.00 16.37           N  
ATOM   2713  CA  ILE * 347      18.101  62.814  82.092  1.00 16.39           C  
ATOM   2714  C   ILE * 347      19.040  61.887  82.810  1.00 17.35           C  
ATOM   2715  O   ILE * 347      20.212  61.728  82.474  1.00 17.84           O  
ATOM   2716  CB  ILE * 347      17.542  62.213  80.718  1.00 15.54           C  
ATOM   2717  CG1 ILE * 347      16.318  62.871  80.158  1.00 14.99           C  
ATOM   2718  CG2 ILE * 347      17.206  60.698  80.837  1.00 15.56           C  
ATOM   2719  CD1 ILE * 347      15.794  64.245  80.377  1.00 14.35           C  
ATOM   2720  N   SER * 348      18.486  61.205  83.780  1.00 18.08           N  
ATOM   2721  CA  SER * 348      19.087  60.205  84.611  1.00 18.71           C  
ATOM   2722  C   SER * 348      19.133  58.892  83.834  1.00 20.14           C  
ATOM   2723  O   SER * 348      18.163  58.704  83.067  1.00 20.64           O  
ATOM   2724  CB  SER * 348      18.099  59.923  85.767  1.00 18.05           C  
ATOM   2725  OG  SER * 348      16.867  59.582  85.226  1.00 17.39           O  
ATOM   2726  N   ARG * 349      20.147  58.081  84.095  1.00 21.44           N  
ATOM   2727  CA  ARG * 349      20.222  56.775  83.396  1.00 22.05           C  
ATOM   2728  C   ARG * 349      18.875  56.105  83.620  1.00 21.49           C  
ATOM   2729  O   ARG * 349      18.386  55.493  82.682  1.00 21.21           O  
ATOM   2730  CB  ARG * 349      21.340  55.874  83.777  1.00 23.49           C  
ATOM   2731  CG  ARG * 349      22.694  55.899  83.130  1.00 25.17           C  
ATOM   2732  CD  ARG * 349      22.930  57.095  82.259  1.00 26.94           C  
ATOM   2733  NE  ARG * 349      23.681  56.730  81.045  1.00 28.64           N  
ATOM   2734  CZ  ARG * 349      23.651  55.550  80.417  1.00 29.44           C  
ATOM   2735  NH1 ARG * 349      22.856  54.561  80.826  1.00 29.76           N  
ATOM   2736  NH2 ARG * 349      24.528  55.284  79.431  1.00 30.09           N  
ATOM   2737  N   GLU * 350      18.298  56.274  84.785  1.00 21.78           N  
ATOM   2738  CA  GLU * 350      16.987  55.585  84.962  1.00 22.49           C  
ATOM   2739  C   GLU * 350      16.057  56.027  83.829  1.00 22.36           C  
ATOM   2740  O   GLU * 350      15.451  55.179  83.150  1.00 23.04           O  
ATOM   2741  CB  GLU * 350      16.238  55.715  86.263  1.00 22.79           C  
ATOM   2742  CG  GLU * 350      15.199  54.578  86.540  1.00 23.30           C  
ATOM   2746  N   ASP * 351      15.957  57.307  83.660  1.00 22.03           N  
ATOM   2747  CA  ASP * 351      15.130  57.935  82.640  1.00 21.44           C  
ATOM   2748  C   ASP * 351      15.641  57.588  81.262  1.00 21.36           C  
ATOM   2749  O   ASP * 351      14.831  57.354  80.362  1.00 21.87           O  
ATOM   2750  CB  ASP * 351      15.106  59.458  82.924  1.00 21.59           C  
ATOM   2751  CG  ASP * 351      13.980  59.697  83.936  1.00 21.83           C  
ATOM   2752  OD1 ASP * 351      13.974  60.660  84.711  1.00 22.00           O  
ATOM   2753  OD2 ASP * 351      13.091  58.805  83.879  1.00 21.74           O  
ATOM   2754  N   PHE * 352      16.957  57.600  81.072  1.00 20.79           N  
ATOM   2755  CA  PHE * 352      17.576  57.289  79.779  1.00 19.65           C  
ATOM   2756  C   PHE * 352      17.123  55.899  79.317  1.00 19.67           C  
ATOM   2757  O   PHE * 352      16.630  55.801  78.177  1.00 20.56           O  
ATOM   2758  CB  PHE * 352      19.068  57.326  79.812  1.00 19.29           C  
ATOM   2759  CG  PHE * 352      19.813  57.009  78.554  1.00 18.76           C  
ATOM   2760  CD1 PHE * 352      20.083  58.027  77.633  1.00 18.68           C  
ATOM   2761  CD2 PHE * 352      20.268  55.748  78.310  1.00 18.86           C  
ATOM   2762  CE1 PHE * 352      20.793  57.784  76.489  1.00 19.02           C  
ATOM   2763  CE2 PHE * 352      20.995  55.451  77.135  1.00 19.06           C  
ATOM   2764  CZ  PHE * 352      21.263  56.474  76.219  1.00 18.85           C  
ATOM   2765  N   MET * 353      17.293  54.928  80.162  1.00 18.81           N  
ATOM   2766  CA  MET * 353      16.927  53.527  79.863  1.00 18.21           C  
ATOM   2767  C   MET * 353      15.448  53.354  79.586  1.00 17.87           C  
ATOM   2768  O   MET * 353      15.044  52.466  78.780  1.00 17.75           O  
ATOM   2769  CB  MET * 353      17.522  52.627  80.937  1.00 17.99           C  
ATOM   2770  CG  MET * 353      19.069  52.638  80.776  1.00 18.17           C  
ATOM   2773  N   SER * 354      14.601  54.173  80.197  1.00 17.46           N  
ATOM   2774  CA  SER * 354      13.166  54.002  79.927  1.00 17.62           C  
ATOM   2775  C   SER * 354      12.931  54.642  78.537  1.00 17.70           C  
ATOM   2776  O   SER * 354      12.076  54.124  77.825  1.00 18.40           O  
ATOM   2777  CB  SER * 354      12.181  54.586  80.855  1.00 17.97           C  
ATOM   2778  OG  SER * 354      12.590  54.952  82.125  1.00 18.91           O  
ATOM   2779  N   GLY * 355      13.633  55.730  78.307  1.00 16.91           N  
ATOM   2780  CA  GLY * 355      13.604  56.521  77.116  1.00 15.64           C  
ATOM   2781  C   GLY * 355      13.911  55.654  75.924  1.00 15.48           C  
ATOM   2782  O   GLY * 355      13.108  55.526  75.011  1.00 15.30           O  
ATOM   2783  N   VAL * 356      15.088  55.026  75.982  1.00 15.75           N  
ATOM   2784  CA  VAL * 356      15.504  54.149  74.894  1.00 15.62           C  
ATOM   2785  C   VAL * 356      14.512  53.027  74.699  1.00 15.81           C  
ATOM   2786  O   VAL * 356      14.496  52.666  73.537  1.00 16.48           O  
ATOM   2787  CB  VAL * 356      16.968  53.681  74.900  1.00 15.43           C  
ATOM   2788  CG1 VAL * 356      17.890  54.540  75.744  1.00 15.25           C  
ATOM   2789  CG2 VAL * 356      17.157  52.216  75.151  1.00 15.16           C  
ATOM   2790  N   LYS * 357      13.808  52.483  75.611  1.00 16.50           N  
ATOM   2791  CA  LYS * 357      12.846  51.401  75.478  1.00 16.84           C  
ATOM   2792  C   LYS * 357      11.627  51.889  74.728  1.00 16.74           C  
ATOM   2793  O   LYS * 357      10.921  51.130  74.074  1.00 17.96           O  
ATOM   2794  CB  LYS * 357      12.280  50.914  76.820  1.00 17.59           C  
ATOM   2795  CG  LYS * 357      13.167  49.937  77.511  1.00 19.26           C  
ATOM   2796  CD  LYS * 357      12.723  49.531  78.905  1.00 20.69           C  
ATOM   2797  CE  LYS * 357      13.180  50.545  79.972  1.00 21.15           C  
ATOM   2798  NZ  LYS * 357      11.973  50.886  80.816  1.00 21.87           N  
ATOM   2799  N   LEU * 358      11.339  53.129  74.867  1.00 16.51           N  
ATOM   2800  CA  LEU * 358      10.237  53.837  74.268  1.00 16.38           C  
ATOM   2801  C   LEU * 358      10.564  54.043  72.792  1.00 16.83           C  
ATOM   2802  O   LEU * 358       9.608  53.808  72.042  1.00 18.11           O  
ATOM   2803  CB  LEU * 358      10.038  55.196  74.946  1.00 15.45           C  
ATOM   2804  CG  LEU * 358       9.402  55.271  76.299  1.00 14.77           C  
ATOM   2805  CD1 LEU * 358       9.078  56.727  76.612  1.00 15.11           C  
ATOM   2806  CD2 LEU * 358       8.117  54.462  76.301  1.00 14.52           C  
ATOM   2807  N   SER * 359      11.756  54.462  72.471  1.00 16.64           N  
ATOM   2808  CA  SER * 359      12.196  54.690  71.116  1.00 16.93           C  
ATOM   2809  C   SER * 359      12.309  53.467  70.198  1.00 17.17           C  
ATOM   2810  O   SER * 359      11.971  53.687  68.983  1.00 17.75           O  
ATOM   2811  CB  SER * 359      13.606  55.339  71.080  1.00 17.07           C  
ATOM   2812  OG  SER * 359      13.593  56.389  72.022  1.00 17.18           O  
ATOM   2813  N   VAL * 360      12.763  52.345  70.642  1.00 16.47           N  
ATOM   2814  CA  VAL * 360      12.953  51.125  69.892  1.00 17.07           C  
ATOM   2815  C   VAL * 360      12.026  50.034  70.426  1.00 18.36           C  
ATOM   2816  O   VAL * 360      12.479  48.943  70.803  1.00 19.32           O  
ATOM   2817  CB  VAL * 360      14.444  50.711  70.013  1.00 16.72           C  
ATOM   2818  CG1 VAL * 360      14.908  49.732  68.960  1.00 16.55           C  
ATOM   2819  CG2 VAL * 360      15.394  51.897  70.045  1.00 16.84           C  
ATOM   2820  N   PRO * 361      10.731  50.288  70.451  1.00 19.08           N  
ATOM   2821  CA  PRO * 361       9.727  49.405  70.967  1.00 19.50           C  
ATOM   2822  C   PRO * 361       9.759  47.962  70.565  1.00 20.29           C  
ATOM   2823  O   PRO * 361       9.101  47.119  71.211  1.00 20.38           O  
ATOM   2824  CB  PRO * 361       8.403  49.970  70.347  1.00 19.34           C  
ATOM   2825  CG  PRO * 361       8.665  51.395  70.082  1.00 19.10           C  
ATOM   2826  CD  PRO * 361      10.151  51.584  69.983  1.00 19.09           C  
ATOM   2827  N   HIS * 362      10.419  47.681  69.472  1.00 21.27           N  
ATOM   2828  CA  HIS * 362      10.463  46.303  68.937  1.00 22.22           C  
ATOM   2829  C   HIS * 362      11.747  45.611  69.323  1.00 22.52           C  
ATOM   2830  O   HIS * 362      11.944  44.424  69.019  1.00 23.23           O  
ATOM   2831  CB  HIS * 362      10.476  46.362  67.360  1.00 22.82           C  
ATOM   2832  CG  HIS * 362      11.095  47.645  66.887  1.00 23.42           C  
ATOM   2833  ND1 HIS * 362      12.399  47.838  66.578  1.00 23.71           N  
ATOM   2834  CD2 HIS * 362      10.450  48.865  66.716  1.00 23.86           C  
ATOM   2835  CE1 HIS * 362      12.572  49.118  66.233  1.00 24.11           C  
ATOM   2836  NE2 HIS * 362      11.377  49.765  66.308  1.00 24.06           N  
ATOM   2837  N   ALA * 363      12.658  46.390  69.911  1.00 21.93           N  
ATOM   2838  CA  ALA * 363      13.953  45.817  70.233  1.00 21.35           C  
ATOM   2839  C   ALA * 363      13.893  44.980  71.483  1.00 21.17           C  
ATOM   2840  O   ALA * 363      13.301  45.473  72.472  1.00 22.04           O  
ATOM   2841  CB  ALA * 363      14.931  46.987  70.394  1.00 21.58           C  
ATOM   2842  N   ASN * 364      14.513  43.824  71.429  1.00 19.89           N  
ATOM   2843  CA  ASN * 364      14.593  42.962  72.615  1.00 18.79           C  
ATOM   2844  C   ASN * 364      15.764  43.602  73.398  1.00 19.00           C  
ATOM   2845  O   ASN * 364      16.383  44.593  72.965  1.00 19.25           O  
ATOM   2846  CB  ASN * 364      14.915  41.507  72.263  1.00 17.66           C  
ATOM   2847  CG  ASN * 364      16.070  41.495  71.301  1.00 17.14           C  
ATOM   2848  OD1 ASN * 364      16.636  42.606  71.068  1.00 17.27           O  
ATOM   2849  ND2 ASN * 364      16.436  40.356  70.764  1.00 16.88           N  
ATOM   2850  N   ASP * 365      16.053  42.972  74.479  1.00 19.19           N  
ATOM   2851  CA  ASP * 365      17.059  43.299  75.472  1.00 19.44           C  
ATOM   2852  C   ASP * 365      18.414  43.437  74.848  1.00 19.47           C  
ATOM   2853  O   ASP * 365      19.102  44.449  75.087  1.00 19.91           O  
ATOM   2854  CB  ASP * 365      17.004  42.255  76.607  1.00 20.08           C  
ATOM   2858  N   LEU * 366      18.767  42.424  74.081  1.00 19.48           N  
ATOM   2859  CA  LEU * 366      20.109  42.520  73.416  1.00 19.63           C  
ATOM   2860  C   LEU * 366      20.005  43.762  72.523  1.00 19.68           C  
ATOM   2861  O   LEU * 366      20.964  44.556  72.448  1.00 19.85           O  
ATOM   2862  CB  LEU * 366      20.407  41.195  72.754  1.00 19.83           C  
ATOM   2863  CG  LEU * 366      21.851  41.064  72.252  1.00 19.99           C  
ATOM   2864  CD1 LEU * 366      22.632  40.265  73.293  1.00 20.61           C  
ATOM   2865  CD2 LEU * 366      21.868  40.376  70.903  1.00 19.74           C  
ATOM   2866  N   GLY * 367      18.845  43.924  71.882  1.00 19.09           N  
ATOM   2867  CA  GLY * 367      18.644  45.118  71.040  1.00 19.19           C  
ATOM   2868  C   GLY * 367      18.822  46.406  71.858  1.00 19.24           C  
ATOM   2869  O   GLY * 367      19.588  47.323  71.438  1.00 19.33           O  
ATOM   2870  N   LEU * 368      18.138  46.510  73.012  1.00 18.46           N  
ATOM   2871  CA  LEU * 368      18.337  47.785  73.798  1.00 18.01           C  
ATOM   2872  C   LEU * 368      19.816  47.903  74.153  1.00 18.12           C  
ATOM   2873  O   LEU * 368      20.449  48.980  74.130  1.00 17.77           O  
ATOM   2874  CB  LEU * 368      17.242  47.804  74.845  1.00 17.55           C  
ATOM   2875  CG  LEU * 368      15.798  47.414  74.503  1.00 17.07           C  
ATOM   2876  CD1 LEU * 368      15.001  46.976  75.727  1.00 16.43           C  
ATOM   2877  CD2 LEU * 368      15.025  48.558  73.860  1.00 16.87           C  
ATOM   2878  N   ASP * 369      20.473  46.775  74.484  1.00 18.22           N  
ATOM   2879  CA  ASP * 369      21.897  46.763  74.809  1.00 18.31           C  
ATOM   2880  C   ASP * 369      22.700  47.387  73.657  1.00 17.81           C  
ATOM   2881  O   ASP * 369      23.484  48.273  74.015  1.00 18.23           O  
ATOM   2882  CB  ASP * 369      22.492  45.423  75.202  1.00 19.23           C  
ATOM   2883  CG  ASP * 369      22.104  45.068  76.634  1.00 19.94           C  
ATOM   2884  OD1 ASP * 369      21.707  46.036  77.341  1.00 20.25           O  
ATOM   2885  OD2 ASP * 369      22.231  43.858  76.964  1.00 20.05           O  
ATOM   2886  N   ALA * 370      22.488  46.939  72.425  1.00 16.71           N  
ATOM   2887  CA  ALA * 370      23.191  47.503  71.270  1.00 15.32           C  
ATOM   2888  C   ALA * 370      22.901  48.993  71.117  1.00 14.44           C  
ATOM   2889  O   ALA * 370      23.816  49.756  70.857  1.00 14.29           O  
ATOM   2890  CB  ALA * 370      22.881  46.808  69.976  1.00 15.23           C  
ATOM   2891  N   VAL * 371      21.674  49.399  71.269  1.00 14.19           N  
ATOM   2892  CA  VAL * 371      21.336  50.829  71.131  1.00 14.04           C  
ATOM   2893  C   VAL * 371      22.148  51.617  72.143  1.00 14.62           C  
ATOM   2894  O   VAL * 371      22.832  52.608  71.749  1.00 15.90           O  
ATOM   2895  CB  VAL * 371      19.847  51.160  71.162  1.00 13.26           C  
ATOM   2896  CG1 VAL * 371      19.615  52.661  71.023  1.00 12.60           C  
ATOM   2897  CG2 VAL * 371      19.126  50.336  70.110  1.00 12.82           C  
ATOM   2898  N   THR * 372      22.069  51.186  73.374  1.00 14.38           N  
ATOM   2899  CA  THR * 372      22.823  51.857  74.465  1.00 13.71           C  
ATOM   2900  C   THR * 372      24.305  51.959  74.212  1.00 13.75           C  
ATOM   2901  O   THR * 372      24.877  53.053  74.368  1.00 13.56           O  
ATOM   2902  CB  THR * 372      22.435  51.126  75.795  1.00 13.30           C  
ATOM   2903  OG1 THR * 372      20.955  51.231  75.810  1.00 13.33           O  
ATOM   2904  CG2 THR * 372      23.066  51.820  76.961  1.00 13.77           C  
ATOM   2905  N   LEU * 373      24.935  50.851  73.792  1.00 13.64           N  
ATOM   2906  CA  LEU * 373      26.352  50.804  73.496  1.00 13.67           C  
ATOM   2907  C   LEU * 373      26.706  51.937  72.539  1.00 14.68           C  
ATOM   2908  O   LEU * 373      27.678  52.648  72.753  1.00 15.67           O  
ATOM   2909  CB  LEU * 373      26.765  49.475  72.877  1.00 12.93           C  
ATOM   2910  CG  LEU * 373      28.212  49.206  72.586  1.00 12.63           C  
ATOM   2911  CD1 LEU * 373      29.136  49.523  73.749  1.00 12.65           C  
ATOM   2912  CD2 LEU * 373      28.413  47.691  72.327  1.00 12.53           C  
ATOM   2913  N   GLN * 374      25.892  52.076  71.499  1.00 15.22           N  
ATOM   2914  CA  GLN * 374      26.128  53.058  70.456  1.00 15.31           C  
ATOM   2915  C   GLN * 374      25.935  54.502  70.827  1.00 15.30           C  
ATOM   2916  O   GLN * 374      26.694  55.392  70.366  1.00 14.82           O  
ATOM   2917  CB  GLN * 374      25.399  52.647  69.189  1.00 15.56           C  
ATOM   2918  CG  GLN * 374      26.261  52.332  68.009  1.00 16.42           C  
ATOM   2919  CD  GLN * 374      27.235  51.211  68.185  1.00 17.59           C  
ATOM   2920  OE1 GLN * 374      28.436  51.337  67.856  1.00 18.20           O  
ATOM   2921  NE2 GLN * 374      26.858  50.037  68.703  1.00 18.06           N  
ATOM   2922  N   TYR * 375      24.983  54.780  71.670  1.00 15.94           N  
ATOM   2923  CA  TYR * 375      24.661  56.176  72.041  1.00 16.43           C  
ATOM   2924  C   TYR * 375      25.107  56.658  73.366  1.00 17.24           C  
ATOM   2925  O   TYR * 375      24.762  57.798  73.776  1.00 17.70           O  
ATOM   2926  CB  TYR * 375      23.141  56.300  71.727  1.00 16.00           C  
ATOM   2927  CG  TYR * 375      22.819  56.432  70.237  1.00 15.81           C  
ATOM   2928  CD1 TYR * 375      22.406  55.315  69.470  1.00 15.50           C  
ATOM   2929  CD2 TYR * 375      22.930  57.650  69.566  1.00 15.24           C  
ATOM   2930  CE1 TYR * 375      22.087  55.410  68.130  1.00 14.92           C  
ATOM   2931  CE2 TYR * 375      22.610  57.755  68.227  1.00 15.22           C  
ATOM   2932  CZ  TYR * 375      22.162  56.650  67.504  1.00 15.10           C  
ATOM   2933  OH  TYR * 375      21.824  56.839  66.162  1.00 14.75           O  
ATOM   2934  N   THR * 376      25.912  55.909  74.087  1.00 18.43           N  
ATOM   2935  CA  THR * 376      26.445  56.228  75.408  1.00 19.32           C  
ATOM   2936  C   THR * 376      27.932  56.571  75.343  1.00 21.30           C  
ATOM   2937  O   THR * 376      28.738  55.897  74.669  1.00 21.60           O  
ATOM   2938  CB  THR * 376      26.241  55.050  76.434  1.00 18.29           C  
ATOM   2939  OG1 THR * 376      24.802  54.848  76.571  1.00 18.16           O  
ATOM   2940  CG2 THR * 376      26.869  55.263  77.794  1.00 17.93           C  
ATOM   2941  N   ASP * 377      28.254  57.599  76.105  1.00 23.24           N  
ATOM   2942  CA  ASP * 377      29.556  58.188  76.306  1.00 24.53           C  
ATOM   2943  C   ASP * 377      30.536  57.285  77.009  1.00 25.92           C  
ATOM   2944  O   ASP * 377      31.765  57.505  76.713  1.00 27.22           O  
ATOM   2945  CB  ASP * 377      29.478  59.519  77.074  1.00 24.70           C  
ATOM   2946  CG  ASP * 377      30.814  60.206  76.966  1.00 24.56           C  
ATOM   2947  OD1 ASP * 377      31.859  59.692  77.327  1.00 24.82           O  
ATOM   2948  OD2 ASP * 377      30.780  61.301  76.415  1.00 25.26           O  
ATOM   2949  N   TRP * 378      30.116  56.406  77.865  1.00 26.82           N  
ATOM   2950  CA  TRP * 378      31.081  55.459  78.510  1.00 27.95           C  
ATOM   2951  C   TRP * 378      32.121  56.088  79.385  1.00 29.01           C  
ATOM   2952  O   TRP * 378      32.514  55.410  80.360  1.00 28.69           O  
ATOM   2953  CB  TRP * 378      31.605  54.472  77.480  1.00 27.18           C  
ATOM   2954  CG  TRP * 378      30.500  53.624  76.942  1.00 27.39           C  
ATOM   2955  CD1 TRP * 378      30.229  53.352  75.627  1.00 27.55           C  
ATOM   2956  CD2 TRP * 378      29.497  52.917  77.700  1.00 27.20           C  
ATOM   2957  NE1 TRP * 378      29.129  52.538  75.517  1.00 27.44           N  
ATOM   2958  CE2 TRP * 378      28.680  52.231  76.770  1.00 27.32           C  
ATOM   2959  CE3 TRP * 378      29.198  52.806  79.043  1.00 26.93           C  
ATOM   2960  CZ2 TRP * 378      27.584  51.464  77.158  1.00 27.17           C  
ATOM   2961  CZ3 TRP * 378      28.134  52.032  79.437  1.00 26.63           C  
ATOM   2962  CH2 TRP * 378      27.327  51.375  78.516  1.00 26.89           C  
ATOM   2963  N   MET * 379      32.548  57.299  79.131  1.00 30.83           N  
ATOM   2964  CA  MET * 379      33.484  58.007  80.020  1.00 32.65           C  
ATOM   2965  C   MET * 379      32.646  59.083  80.786  1.00 32.63           C  
ATOM   2966  O   MET * 379      33.210  59.867  81.528  1.00 32.39           O  
ATOM   2967  CB  MET * 379      34.604  58.718  79.331  1.00 34.01           C  
ATOM   2968  CG  MET * 379      35.591  57.766  78.747  1.00 36.36           C  
ATOM   2969  SD  MET * 379      37.171  58.768  78.649  1.00 38.91           S  
ATOM   2970  CE  MET * 379      37.628  58.424  80.437  1.00 38.36           C  
ATOM   2971  N   ASP * 380      31.347  59.093  80.532  1.00 32.90           N  
ATOM   2972  CA  ASP * 380      30.499  60.122  81.166  1.00 33.41           C  
ATOM   2973  C   ASP * 380      29.050  59.680  81.181  1.00 33.56           C  
ATOM   2974  O   ASP * 380      28.150  60.547  81.055  1.00 33.59           O  
ATOM   2975  CB  ASP * 380      30.718  61.399  80.328  1.00 33.93           C  
ATOM   2976  CG  ASP * 380      30.525  62.678  81.094  1.00 34.44           C  
ATOM   2977  OD1 ASP * 380      30.537  63.801  80.567  1.00 34.57           O  
ATOM   2978  OD2 ASP * 380      30.385  62.544  82.329  1.00 35.03           O  
ATOM   2979  N   ASP * 381      28.872  58.380  81.339  1.00 33.47           N  
ATOM   2980  CA  ASP * 381      27.595  57.694  81.324  1.00 33.36           C  
ATOM   2981  C   ASP * 381      26.488  58.125  82.246  1.00 33.10           C  
ATOM   2982  O   ASP * 381      25.460  57.413  82.286  1.00 33.07           O  
ATOM   2983  CB  ASP * 381      27.825  56.180  81.377  1.00 33.71           C  
ATOM   2984  CG  ASP * 381      28.049  55.693  82.794  1.00 34.37           C  
ATOM   2985  OD1 ASP * 381      27.222  54.856  83.266  1.00 34.75           O  
ATOM   2986  OD2 ASP * 381      29.053  56.142  83.397  1.00 34.44           O  
ATOM   2987  N   ASN * 382      26.577  59.195  82.973  1.00 32.90           N  
ATOM   2988  CA  ASN * 382      25.483  59.634  83.868  1.00 32.37           C  
ATOM   2989  C   ASN * 382      25.408  61.172  83.729  1.00 31.78           C  
ATOM   2990  O   ASN * 382      24.716  61.760  84.573  1.00 31.97           O  
ATOM   2991  CB  ASN * 382      25.551  59.174  85.312  1.00 32.64           C  
ATOM   2995  N   ASN * 383      26.114  61.638  82.698  1.00 30.41           N  
ATOM   2996  CA  ASN * 383      26.095  63.099  82.402  1.00 29.03           C  
ATOM   2997  C   ASN * 383      24.720  63.285  81.729  1.00 28.06           C  
ATOM   2998  O   ASN * 383      24.602  62.861  80.584  1.00 28.40           O  
ATOM   2999  CB  ASN * 383      27.250  63.509  81.535  1.00 29.27           C  
ATOM   3000  CG  ASN * 383      27.158  64.845  80.882  1.00 29.50           C  
ATOM   3001  OD1 ASN * 383      27.999  65.230  80.024  1.00 30.09           O  
ATOM   3002  ND2 ASN * 383      26.140  65.624  81.206  1.00 29.54           N  
ATOM   3003  N   GLY * 384      23.772  63.775  82.444  1.00 26.72           N  
ATOM   3004  CA  GLY * 384      22.416  64.091  82.160  1.00 25.28           C  
ATOM   3005  C   GLY * 384      22.169  64.918  80.908  1.00 24.28           C  
ATOM   3006  O   GLY * 384      21.119  64.706  80.307  1.00 23.83           O  
ATOM   3007  N   ILE * 385      23.060  65.801  80.520  1.00 23.74           N  
ATOM   3008  CA  ILE * 385      22.928  66.566  79.305  1.00 23.62           C  
ATOM   3009  C   ILE * 385      23.123  65.580  78.104  1.00 23.59           C  
ATOM   3010  O   ILE * 385      22.439  65.564  77.089  1.00 23.84           O  
ATOM   3011  CB  ILE * 385      24.018  67.674  79.126  1.00 23.55           C  
ATOM   3012  CG1 ILE * 385      23.746  68.926  79.979  1.00 23.46           C  
ATOM   3013  CG2 ILE * 385      24.157  68.028  77.608  1.00 23.22           C  
ATOM   3014  CD1 ILE * 385      22.236  69.240  80.134  1.00 23.86           C  
ATOM   3015  N   LYS * 386      24.207  64.855  78.262  1.00 23.19           N  
ATOM   3016  CA  LYS * 386      24.646  63.828  77.316  1.00 22.59           C  
ATOM   3017  C   LYS * 386      23.549  62.772  77.181  1.00 22.38           C  
ATOM   3018  O   LYS * 386      23.252  62.366  76.042  1.00 22.39           O  
ATOM   3019  CB  LYS * 386      25.956  63.171  77.771  1.00 22.26           C  
ATOM   3020  CG  LYS * 386      27.172  64.048  77.527  1.00 21.83           C  
ATOM   3021  CD  LYS * 386      28.458  63.327  77.862  1.00 21.77           C  
ATOM   3022  CE  LYS * 386      29.583  64.008  77.119  1.00 21.82           C  
ATOM   3023  NZ  LYS * 386      30.908  63.587  77.612  1.00 22.27           N  
ATOM   3024  N   ASN * 387      23.003  62.333  78.294  1.00 22.19           N  
ATOM   3025  CA  ASN * 387      21.930  61.325  78.240  1.00 22.57           C  
ATOM   3026  C   ASN * 387      20.750  62.011  77.504  1.00 22.19           C  
ATOM   3027  O   ASN * 387      19.976  61.355  76.792  1.00 22.69           O  
ATOM   3028  CB  ASN * 387      21.560  60.782  79.586  1.00 23.49           C  
ATOM   3029  CG  ASN * 387      22.508  59.897  80.303  1.00 25.10           C  
ATOM   3030  OD1 ASN * 387      23.275  59.039  79.744  1.00 26.22           O  
ATOM   3031  ND2 ASN * 387      22.567  59.964  81.647  1.00 25.55           N  
ATOM   3032  N   ARG * 388      20.621  63.296  77.715  1.00 21.13           N  
ATOM   3033  CA  ARG * 388      19.497  64.041  77.111  1.00 20.52           C  
ATOM   3034  C   ARG * 388      19.647  63.971  75.591  1.00 19.74           C  
ATOM   3035  O   ARG * 388      18.798  63.420  74.927  1.00 19.83           O  
ATOM   3036  CB  ARG * 388      19.427  65.508  77.500  1.00 20.59           C  
ATOM   3037  CG  ARG * 388      18.263  66.352  77.134  1.00 20.28           C  
ATOM   3038  CD  ARG * 388      18.655  67.586  76.454  1.00 20.37           C  
ATOM   3039  NE  ARG * 388      19.012  68.754  77.152  1.00 20.19           N  
ATOM   3040  CZ  ARG * 388      20.069  69.508  76.916  1.00 20.26           C  
ATOM   3041  NH1 ARG * 388      20.272  70.594  77.652  1.00 21.03           N  
ATOM   3042  NH2 ARG * 388      21.020  69.233  76.040  1.00 20.28           N  
ATOM   3043  N   ASP * 389      20.672  64.631  75.148  1.00 19.06           N  
ATOM   3044  CA  ASP * 389      21.090  64.767  73.772  1.00 18.48           C  
ATOM   3045  C   ASP * 389      21.196  63.438  73.016  1.00 17.98           C  
ATOM   3046  O   ASP * 389      20.811  63.425  71.842  1.00 18.11           O  
ATOM   3047  CB  ASP * 389      22.423  65.533  73.771  1.00 18.51           C  
ATOM   3048  CG  ASP * 389      22.343  66.994  74.039  1.00 18.74           C  
ATOM   3049  OD1 ASP * 389      23.390  67.681  74.076  1.00 19.02           O  
ATOM   3050  OD2 ASP * 389      21.226  67.539  74.195  1.00 18.99           O  
ATOM   3051  N   GLY * 390      21.706  62.376  73.574  1.00 17.08           N  
ATOM   3052  CA  GLY * 390      21.855  61.120  72.895  1.00 16.62           C  
ATOM   3053  C   GLY * 390      20.546  60.441  72.685  1.00 16.85           C  
ATOM   3054  O   GLY * 390      20.343  59.523  71.819  1.00 17.99           O  
ATOM   3055  N   LEU * 391      19.596  60.828  73.473  1.00 16.55           N  
ATOM   3056  CA  LEU * 391      18.220  60.168  73.369  1.00 16.30           C  
ATOM   3057  C   LEU * 391      17.568  60.897  72.218  1.00 16.40           C  
ATOM   3058  O   LEU * 391      16.796  60.319  71.417  1.00 17.01           O  
ATOM   3059  CB  LEU * 391      17.726  60.105  74.777  1.00 16.01           C  
ATOM   3060  CG  LEU * 391      16.412  59.641  75.296  1.00 15.94           C  
ATOM   3061  CD1 LEU * 391      16.221  58.177  75.626  1.00 15.31           C  
ATOM   3062  CD2 LEU * 391      16.240  60.486  76.584  1.00 16.29           C  
ATOM   3063  N   ASP * 392      17.870  62.173  72.092  1.00 15.93           N  
ATOM   3064  CA  ASP * 392      17.352  62.979  70.996  1.00 16.00           C  
ATOM   3065  C   ASP * 392      17.928  62.343  69.729  1.00 15.76           C  
ATOM   3066  O   ASP * 392      17.247  62.172  68.706  1.00 16.94           O  
ATOM   3067  CB  ASP * 392      17.795  64.418  71.172  1.00 17.74           C  
ATOM   3068  CG  ASP * 392      17.155  65.375  70.162  1.00 18.87           C  
ATOM   3069  OD1 ASP * 392      16.685  66.494  70.504  1.00 18.78           O  
ATOM   3070  OD2 ASP * 392      17.153  64.830  69.019  1.00 19.45           O  
ATOM   3071  N   ASP * 393      19.191  61.944  69.747  1.00 14.34           N  
ATOM   3072  CA  ASP * 393      19.827  61.321  68.602  1.00 12.83           C  
ATOM   3073  C   ASP * 393      19.201  59.995  68.280  1.00 12.71           C  
ATOM   3074  O   ASP * 393      19.187  59.553  67.124  1.00 12.59           O  
ATOM   3075  CB  ASP * 393      21.329  61.251  68.821  1.00 12.72           C  
ATOM   3076  CG  ASP * 393      21.892  62.660  68.685  1.00 12.83           C  
ATOM   3077  OD1 ASP * 393      21.185  63.557  68.229  1.00 12.95           O  
ATOM   3078  OD2 ASP * 393      23.060  62.871  69.036  1.00 13.05           O  
ATOM   3079  N   ILE * 394      18.719  59.291  69.276  1.00 13.14           N  
ATOM   3080  CA  ILE * 394      18.115  57.961  69.003  1.00 13.17           C  
ATOM   3081  C   ILE * 394      16.798  58.141  68.260  1.00 13.10           C  
ATOM   3082  O   ILE * 394      16.639  57.658  67.137  1.00 13.32           O  
ATOM   3083  CB  ILE * 394      17.960  57.092  70.282  1.00 13.17           C  
ATOM   3084  CG1 ILE * 394      19.327  56.736  70.886  1.00 13.25           C  
ATOM   3085  CG2 ILE * 394      17.035  55.890  69.972  1.00 13.23           C  
ATOM   3086  CD1 ILE * 394      19.274  56.054  72.290  1.00 13.13           C  
ATOM   3087  N   VAL * 395      15.887  58.829  68.919  1.00 13.17           N  
ATOM   3088  CA  VAL * 395      14.562  59.067  68.343  1.00 13.04           C  
ATOM   3089  C   VAL * 395      14.716  59.576  66.924  1.00 13.06           C  
ATOM   3090  O   VAL * 395      13.956  59.044  66.080  1.00 13.62           O  
ATOM   3091  CB  VAL * 395      13.720  59.892  69.295  1.00 13.31           C  
ATOM   3092  CG1 VAL * 395      12.379  60.335  68.713  1.00 13.67           C  
ATOM   3093  CG2 VAL * 395      13.481  59.096  70.578  1.00 13.28           C  
ATOM   3094  N   GLY * 396      15.624  60.482  66.687  1.00 12.47           N  
ATOM   3095  CA  GLY * 396      15.932  61.115  65.424  1.00 11.80           C  
ATOM   3096  C   GLY * 396      16.494  60.232  64.327  1.00 11.53           C  
ATOM   3097  O   GLY * 396      15.924  60.151  63.240  1.00 11.81           O  
ATOM   3098  N   ASP * 397      17.619  59.616  64.472  1.00 11.32           N  
ATOM   3099  CA  ASP * 397      18.301  58.748  63.576  1.00 11.59           C  
ATOM   3100  C   ASP * 397      17.398  57.546  63.265  1.00 12.24           C  
ATOM   3101  O   ASP * 397      17.293  57.039  62.140  1.00 12.97           O  
ATOM   3102  CB  ASP * 397      19.590  58.185  64.241  1.00 11.32           C  
ATOM   3103  CG  ASP * 397      20.611  59.254  64.490  1.00 11.34           C  
ATOM   3104  OD1 ASP * 397      21.722  59.006  65.003  1.00 11.76           O  
ATOM   3105  OD2 ASP * 397      20.261  60.399  64.158  1.00 10.99           O  
ATOM   3106  N   HIS * 398      16.816  57.060  64.356  1.00 12.16           N  
ATOM   3107  CA  HIS * 398      16.002  55.857  64.225  1.00 11.81           C  
ATOM   3108  C   HIS * 398      14.755  56.097  63.457  1.00 12.44           C  
ATOM   3109  O   HIS * 398      14.403  55.208  62.695  1.00 13.58           O  
ATOM   3110  CB  HIS * 398      15.605  55.170  65.577  1.00 10.71           C  
ATOM   3111  CG  HIS * 398      14.589  54.077  65.368  1.00  9.72           C  
ATOM   3112  ND1 HIS * 398      14.745  52.965  64.631  1.00  8.97           N  
ATOM   3113  CD2 HIS * 398      13.310  54.012  65.876  1.00  9.75           C  
ATOM   3114  CE1 HIS * 398      13.648  52.267  64.665  1.00  9.13           C  
ATOM   3115  NE2 HIS * 398      12.757  52.852  65.413  1.00  9.33           N  
ATOM   3116  N   ASN * 399      14.075  57.173  63.684  1.00 13.22           N  
ATOM   3117  CA  ASN * 399      12.774  57.445  63.089  1.00 13.22           C  
ATOM   3118  C   ASN * 399      12.749  58.335  61.891  1.00 12.95           C  
ATOM   3119  O   ASN * 399      11.677  58.330  61.248  1.00 13.60           O  
ATOM   3120  CB  ASN * 399      11.945  58.148  64.217  1.00 13.80           C  
ATOM   3121  CG  ASN * 399      11.380  57.172  65.214  1.00 14.69           C  
ATOM   3122  OD1 ASN * 399      10.567  56.330  64.827  1.00 14.83           O  
ATOM   3123  ND2 ASN * 399      11.755  57.249  66.496  1.00 15.18           N  
ATOM   3124  N   VAL * 400      13.757  59.110  61.687  1.00 12.21           N  
ATOM   3125  CA  VAL * 400      13.777  60.065  60.583  1.00 11.85           C  
ATOM   3126  C   VAL * 400      15.077  60.024  59.814  1.00 12.58           C  
ATOM   3127  O   VAL * 400      15.014  59.608  58.637  1.00 13.59           O  
ATOM   3128  CB  VAL * 400      13.410  61.457  61.117  1.00 10.99           C  
ATOM   3129  CG1 VAL * 400      13.792  62.524  60.098  1.00 10.27           C  
ATOM   3130  CG2 VAL * 400      11.949  61.473  61.581  1.00 10.10           C  
ATOM   3131  N   ILE * 401      16.200  60.396  60.379  1.00 12.50           N  
ATOM   3132  CA  ILE * 401      17.428  60.349  59.579  1.00 12.41           C  
ATOM   3133  C   ILE * 401      17.771  59.041  58.955  1.00 13.55           C  
ATOM   3134  O   ILE * 401      18.036  59.046  57.693  1.00 13.99           O  
ATOM   3135  CB  ILE * 401      18.604  61.005  60.394  1.00 11.43           C  
ATOM   3136  CG1 ILE * 401      18.077  62.414  60.781  1.00 10.33           C  
ATOM   3137  CG2 ILE * 401      19.938  60.975  59.651  1.00 10.75           C  
ATOM   3138  CD1 ILE * 401      18.991  63.223  61.637  1.00 10.08           C  
ATOM   3139  N   CYS * 402      17.799  57.944  59.690  1.00 14.43           N  
ATOM   3140  CA  CYS * 402      18.229  56.687  58.989  1.00 15.00           C  
ATOM   3141  C   CYS * 402      17.327  56.172  57.938  1.00 14.41           C  
ATOM   3142  O   CYS * 402      17.944  55.826  56.890  1.00 15.22           O  
ATOM   3143  CB  CYS * 402      18.902  55.720  59.924  1.00 15.75           C  
ATOM   3144  SG  CYS * 402      20.159  56.586  60.860  1.00 16.68           S  
ATOM   3145  N   PRO * 403      16.044  56.117  58.070  1.00 13.39           N  
ATOM   3146  CA  PRO * 403      15.145  55.651  57.007  1.00 12.39           C  
ATOM   3147  C   PRO * 403      15.235  56.546  55.778  1.00 11.66           C  
ATOM   3148  O   PRO * 403      15.076  55.992  54.647  1.00 11.47           O  
ATOM   3149  CB  PRO * 403      13.753  55.637  57.656  1.00 12.07           C  
ATOM   3150  CG  PRO * 403      14.065  55.506  59.108  1.00 12.29           C  
ATOM   3151  CD  PRO * 403      15.273  56.486  59.258  1.00 13.20           C  
ATOM   3152  N   LEU * 404      15.445  57.842  55.948  1.00 10.91           N  
ATOM   3153  CA  LEU * 404      15.505  58.794  54.807  1.00 10.37           C  
ATOM   3154  C   LEU * 404      16.832  58.522  54.157  1.00 11.03           C  
ATOM   3155  O   LEU * 404      16.908  58.425  52.944  1.00 11.34           O  
ATOM   3156  CB  LEU * 404      15.226  60.222  55.146  1.00  9.74           C  
ATOM   3157  CG  LEU * 404      15.364  61.329  54.117  1.00  9.52           C  
ATOM   3158  CD1 LEU * 404      14.573  62.587  54.453  1.00  8.57           C  
ATOM   3159  CD2 LEU * 404      16.854  61.706  53.961  1.00  9.32           C  
ATOM   3160  N   MET * 405      17.857  58.311  54.981  1.00 12.16           N  
ATOM   3161  CA  MET * 405      19.182  57.985  54.306  1.00 12.30           C  
ATOM   3162  C   MET * 405      19.051  56.651  53.613  1.00 12.92           C  
ATOM   3163  O   MET * 405      19.789  56.538  52.613  1.00 14.15           O  
ATOM   3164  CB  MET * 405      20.318  58.086  55.258  1.00 11.45           C  
ATOM   3165  CG  MET * 405      20.298  59.533  55.785  1.00 10.96           C  
ATOM   3166  SD  MET * 405      21.007  60.476  54.453  1.00 11.43           S  
ATOM   3167  CE  MET * 405      22.377  59.527  53.880  1.00 12.17           C  
ATOM   3168  N   HIS * 406      18.242  55.718  53.999  1.00 13.43           N  
ATOM   3169  CA  HIS * 406      18.175  54.408  53.308  1.00 14.46           C  
ATOM   3170  C   HIS * 406      17.425  54.630  52.006  1.00 15.70           C  
ATOM   3171  O   HIS * 406      17.782  54.047  50.981  1.00 16.28           O  
ATOM   3172  CB  HIS * 406      17.590  53.237  54.082  1.00 13.87           C  
ATOM   3173  CG  HIS * 406      17.318  51.964  53.354  1.00 13.75           C  
ATOM   3174  ND1 HIS * 406      18.253  50.951  53.122  1.00 13.55           N  
ATOM   3175  CD2 HIS * 406      16.152  51.505  52.813  1.00 13.35           C  
ATOM   3176  CE1 HIS * 406      17.623  49.952  52.484  1.00 13.24           C  
ATOM   3177  NE2 HIS * 406      16.372  50.264  52.268  1.00 12.72           N  
ATOM   3178  N   PHE * 407      16.403  55.461  52.098  1.00 16.93           N  
ATOM   3179  CA  PHE * 407      15.539  55.783  50.935  1.00 17.30           C  
ATOM   3180  C   PHE * 407      16.375  56.517  49.893  1.00 17.78           C  
ATOM   3181  O   PHE * 407      16.255  56.113  48.739  1.00 18.75           O  
ATOM   3182  CB  PHE * 407      14.308  56.574  51.285  1.00 17.25           C  
ATOM   3183  CG  PHE * 407      13.488  57.017  50.112  1.00 17.71           C  
ATOM   3184  CD1 PHE * 407      12.522  56.162  49.573  1.00 17.85           C  
ATOM   3185  CD2 PHE * 407      13.632  58.301  49.582  1.00 17.89           C  
ATOM   3186  CE1 PHE * 407      11.743  56.546  48.494  1.00 17.75           C  
ATOM   3187  CE2 PHE * 407      12.833  58.699  48.507  1.00 17.86           C  
ATOM   3188  CZ  PHE * 407      11.904  57.805  47.955  1.00 17.59           C  
ATOM   3189  N   VAL * 408      17.142  57.511  50.278  1.00 17.75           N  
ATOM   3190  CA  VAL * 408      17.962  58.280  49.337  1.00 17.48           C  
ATOM   3191  C   VAL * 408      18.928  57.324  48.651  1.00 18.30           C  
ATOM   3192  O   VAL * 408      19.018  57.272  47.417  1.00 19.05           O  
ATOM   3193  CB  VAL * 408      18.674  59.428  50.035  1.00 17.00           C  
ATOM   3194  CG1 VAL * 408      20.099  58.991  50.466  1.00 17.25           C  
ATOM   3195  CG2 VAL * 408      18.776  60.677  49.229  1.00 16.86           C  
ATOM   3196  N   ASN * 409      19.662  56.571  49.456  1.00 18.87           N  
ATOM   3197  CA  ASN * 409      20.654  55.612  48.936  1.00 18.90           C  
ATOM   3198  C   ASN * 409      20.058  54.631  47.948  1.00 18.42           C  
ATOM   3199  O   ASN * 409      20.738  54.413  46.944  1.00 18.56           O  
ATOM   3200  CB  ASN * 409      21.403  54.934  50.080  1.00 19.62           C  
ATOM   3201  CG  ASN * 409      22.388  55.905  50.721  1.00 20.55           C  
ATOM   3202  OD1 ASN * 409      23.113  56.627  49.992  1.00 21.16           O  
ATOM   3203  ND2 ASN * 409      22.458  55.905  52.059  1.00 20.68           N  
ATOM   3204  N   LYS * 410      18.909  54.051  48.167  1.00 18.08           N  
ATOM   3205  CA  LYS * 410      18.342  53.077  47.212  1.00 17.95           C  
ATOM   3206  C   LYS * 410      17.867  53.787  45.939  1.00 17.93           C  
ATOM   3207  O   LYS * 410      18.147  53.379  44.809  1.00 17.66           O  
ATOM   3208  CB  LYS * 410      17.199  52.283  47.796  1.00 17.88           C  
ATOM   3209  CG  LYS * 410      17.501  51.331  48.913  1.00 17.92           C  
ATOM   3210  CD  LYS * 410      18.835  50.656  48.704  1.00 18.33           C  
ATOM   3211  CE  LYS * 410      18.811  49.180  49.003  1.00 18.85           C  
ATOM   3212  NZ  LYS * 410      17.773  48.494  48.232  1.00 19.49           N  
ATOM   3213  N   TYR * 411      17.118  54.865  46.192  1.00 17.28           N  
ATOM   3214  CA  TYR * 411      16.550  55.685  45.170  1.00 16.85           C  
ATOM   3215  C   TYR * 411      17.606  56.292  44.230  1.00 17.61           C  
ATOM   3216  O   TYR * 411      17.353  56.303  43.017  1.00 17.34           O  
ATOM   3217  CB  TYR * 411      15.684  56.823  45.761  1.00 15.52           C  
ATOM   3218  CG  TYR * 411      14.933  57.526  44.658  1.00 14.94           C  
ATOM   3219  CD1 TYR * 411      13.662  57.073  44.264  1.00 14.80           C  
ATOM   3220  CD2 TYR * 411      15.462  58.628  44.017  1.00 14.78           C  
ATOM   3221  CE1 TYR * 411      12.934  57.683  43.251  1.00 14.35           C  
ATOM   3222  CE2 TYR * 411      14.740  59.287  43.004  1.00 14.63           C  
ATOM   3223  CZ  TYR * 411      13.497  58.786  42.626  1.00 14.54           C  
ATOM   3224  OH  TYR * 411      12.837  59.450  41.643  1.00 14.65           O  
ATOM   3225  N   THR * 412      18.721  56.795  44.755  1.00 18.36           N  
ATOM   3226  CA  THR * 412      19.664  57.431  43.821  1.00 19.49           C  
ATOM   3227  C   THR * 412      20.261  56.401  42.899  1.00 20.52           C  
ATOM   3228  O   THR * 412      20.884  56.745  41.895  1.00 20.00           O  
ATOM   3229  CB  THR * 412      20.594  58.519  44.453  1.00 19.44           C  
ATOM   3230  OG1 THR * 412      21.888  57.991  44.730  1.00 19.69           O  
ATOM   3231  CG2 THR * 412      19.957  59.229  45.665  1.00 19.27           C  
ATOM   3232  N   LYS * 413      19.987  55.113  43.179  1.00 22.04           N  
ATOM   3233  CA  LYS * 413      20.553  54.115  42.259  1.00 23.33           C  
ATOM   3234  C   LYS * 413      19.769  54.257  40.958  1.00 23.49           C  
ATOM   3235  O   LYS * 413      20.442  53.976  39.962  1.00 24.96           O  
ATOM   3236  CB  LYS * 413      20.607  52.670  42.619  1.00 24.29           C  
ATOM   3237  CG  LYS * 413      21.147  52.291  43.999  1.00 25.45           C  
ATOM   3238  CD  LYS * 413      20.434  51.062  44.543  1.00 26.78           C  
ATOM   3239  CE  LYS * 413      18.955  50.977  44.209  1.00 27.54           C  
ATOM   3240  NZ  LYS * 413      18.100  50.349  45.215  1.00 28.02           N  
ATOM   3241  N   PHE * 414      18.545  54.668  40.937  1.00 23.29           N  
ATOM   3242  CA  PHE * 414      17.762  54.791  39.698  1.00 22.68           C  
ATOM   3243  C   PHE * 414      17.006  56.092  39.467  1.00 22.42           C  
ATOM   3244  O   PHE * 414      16.087  56.093  38.563  1.00 22.87           O  
ATOM   3245  CB  PHE * 414      16.717  53.673  39.751  1.00 22.82           C  
ATOM   3246  CG  PHE * 414      17.006  52.291  40.135  1.00 22.93           C  
ATOM   3247  CD1 PHE * 414      17.131  51.305  39.133  1.00 23.27           C  
ATOM   3248  CD2 PHE * 414      17.066  51.882  41.456  1.00 23.05           C  
ATOM   3249  CE1 PHE * 414      17.377  49.968  39.473  1.00 23.62           C  
ATOM   3250  CE2 PHE * 414      17.300  50.547  41.818  1.00 23.18           C  
ATOM   3251  CZ  PHE * 414      17.449  49.572  40.815  1.00 23.30           C  
ATOM   3252  N   GLY * 415      17.255  57.148  40.159  1.00 21.69           N  
ATOM   3253  CA  GLY * 415      16.519  58.416  40.032  1.00 21.59           C  
ATOM   3254  C   GLY * 415      17.170  59.284  39.001  1.00 21.61           C  
ATOM   3255  O   GLY * 415      18.019  58.662  38.352  1.00 21.72           O  
ATOM   3256  N   ASN * 416      16.834  60.554  38.884  1.00 21.52           N  
ATOM   3257  CA  ASN * 416      17.469  61.369  37.832  1.00 21.89           C  
ATOM   3258  C   ASN * 416      17.972  62.637  38.460  1.00 22.37           C  
ATOM   3259  O   ASN * 416      17.921  63.737  37.884  1.00 22.67           O  
ATOM   3260  CB  ASN * 416      16.513  61.595  36.658  1.00 22.45           C  
ATOM   3261  CG  ASN * 416      17.193  62.160  35.425  1.00 23.30           C  
ATOM   3262  OD1 ASN * 416      18.154  61.625  34.757  1.00 23.29           O  
ATOM   3263  ND2 ASN * 416      16.661  63.367  35.106  1.00 23.41           N  
ATOM   3264  N   GLY * 417      18.461  62.424  39.675  1.00 22.87           N  
ATOM   3265  CA  GLY * 417      19.017  63.517  40.509  1.00 22.53           C  
ATOM   3266  C   GLY * 417      18.392  63.529  41.911  1.00 22.16           C  
ATOM   3267  O   GLY * 417      17.208  63.350  42.141  1.00 21.62           O  
ATOM   3268  N   THR * 418      19.323  63.761  42.840  1.00 22.20           N  
ATOM   3269  CA  THR * 418      19.042  63.843  44.272  1.00 21.45           C  
ATOM   3270  C   THR * 418      19.771  65.029  44.867  1.00 21.26           C  
ATOM   3271  O   THR * 418      20.944  65.253  44.571  1.00 21.73           O  
ATOM   3272  CB  THR * 418      19.438  62.526  45.040  1.00 21.15           C  
ATOM   3273  OG1 THR * 418      18.901  61.456  44.177  1.00 21.13           O  
ATOM   3274  CG2 THR * 418      18.898  62.370  46.454  1.00 21.03           C  
ATOM   3275  N   TYR * 419      19.053  65.781  45.633  1.00 20.98           N  
ATOM   3276  CA  TYR * 419      19.541  66.949  46.370  1.00 20.37           C  
ATOM   3277  C   TYR * 419      19.077  66.658  47.815  1.00 19.88           C  
ATOM   3278  O   TYR * 419      17.903  66.323  48.036  1.00 20.08           O  
ATOM   3279  CB  TYR * 419      19.065  68.290  45.862  1.00 20.63           C  
ATOM   3280  CG  TYR * 419      19.560  68.486  44.427  1.00 20.73           C  
ATOM   3281  CD1 TYR * 419      18.804  67.913  43.393  1.00 20.68           C  
ATOM   3282  CD2 TYR * 419      20.723  69.170  44.132  1.00 20.42           C  
ATOM   3283  CE1 TYR * 419      19.235  68.063  42.082  1.00 20.66           C  
ATOM   3284  CE2 TYR * 419      21.140  69.318  42.826  1.00 20.40           C  
ATOM   3285  CZ  TYR * 419      20.395  68.764  41.809  1.00 20.58           C  
ATOM   3286  OH  TYR * 419      20.801  68.894  40.512  1.00 21.16           O  
ATOM   3287  N   LEU * 420      20.052  66.765  48.682  1.00 19.02           N  
ATOM   3288  CA  LEU * 420      19.895  66.501  50.091  1.00 17.87           C  
ATOM   3289  C   LEU * 420      20.485  67.587  50.946  1.00 17.03           C  
ATOM   3290  O   LEU * 420      21.668  67.868  50.761  1.00 17.03           O  
ATOM   3291  CB  LEU * 420      20.617  65.131  50.293  1.00 17.77           C  
ATOM   3292  CG  LEU * 420      20.624  64.701  51.757  1.00 17.74           C  
ATOM   3293  CD1 LEU * 420      19.203  64.310  52.124  1.00 17.65           C  
ATOM   3294  CD2 LEU * 420      21.630  63.585  51.935  1.00 17.80           C  
ATOM   3295  N   TYR * 421      19.698  68.097  51.867  1.00 16.27           N  
ATOM   3296  CA  TYR * 421      20.200  69.153  52.780  1.00 15.15           C  
ATOM   3297  C   TYR * 421      20.058  68.638  54.209  1.00 14.76           C  
ATOM   3298  O   TYR * 421      19.472  67.579  54.431  1.00 14.84           O  
ATOM   3299  CB  TYR * 421      19.345  70.405  52.610  1.00 15.01           C  
ATOM   3300  CG  TYR * 421      17.896  70.129  53.013  1.00 14.91           C  
ATOM   3301  CD1 TYR * 421      17.505  70.449  54.316  1.00 14.95           C  
ATOM   3302  CD2 TYR * 421      16.952  69.576  52.168  1.00 14.42           C  
ATOM   3303  CE1 TYR * 421      16.201  70.255  54.739  1.00 15.02           C  
ATOM   3304  CE2 TYR * 421      15.637  69.376  52.592  1.00 14.40           C  
ATOM   3305  CZ  TYR * 421      15.258  69.692  53.868  1.00 14.72           C  
ATOM   3306  OH  TYR * 421      13.984  69.486  54.336  1.00 14.48           O  
ATOM   3307  N   PHE * 422      20.555  69.402  55.126  1.00 14.32           N  
ATOM   3308  CA  PHE * 422      20.576  69.196  56.578  1.00 13.36           C  
ATOM   3309  C   PHE * 422      20.273  70.589  57.137  1.00 13.66           C  
ATOM   3310  O   PHE * 422      21.066  71.506  57.072  1.00 13.52           O  
ATOM   3311  CB  PHE * 422      21.919  68.703  57.006  1.00 12.87           C  
ATOM   3312  CG  PHE * 422      22.143  68.401  58.457  1.00 12.53           C  
ATOM   3313  CD1 PHE * 422      21.640  67.229  59.023  1.00 11.77           C  
ATOM   3314  CD2 PHE * 422      22.922  69.296  59.248  1.00 12.09           C  
ATOM   3315  CE1 PHE * 422      21.859  66.926  60.338  1.00 11.70           C  
ATOM   3316  CE2 PHE * 422      23.126  68.998  60.595  1.00 11.72           C  
ATOM   3317  CZ  PHE * 422      22.624  67.808  61.132  1.00 11.66           C  
ATOM   3318  N   PHE * 423      19.084  70.739  57.640  1.00 14.48           N  
ATOM   3319  CA  PHE * 423      18.677  72.060  58.167  1.00 14.99           C  
ATOM   3320  C   PHE * 423      19.138  72.165  59.608  1.00 16.28           C  
ATOM   3321  O   PHE * 423      18.719  71.334  60.474  1.00 17.34           O  
ATOM   3322  CB  PHE * 423      17.180  72.233  57.939  1.00 14.05           C  
ATOM   3323  CG  PHE * 423      16.720  73.551  58.491  1.00 13.61           C  
ATOM   3324  CD1 PHE * 423      17.037  74.722  57.801  1.00 12.78           C  
ATOM   3325  CD2 PHE * 423      15.990  73.571  59.688  1.00 13.41           C  
ATOM   3326  CE1 PHE * 423      16.598  75.924  58.318  1.00 12.77           C  
ATOM   3327  CE2 PHE * 423      15.538  74.800  60.201  1.00 13.23           C  
ATOM   3328  CZ  PHE * 423      15.876  75.976  59.494  1.00 12.84           C  
ATOM   3329  N   ASN * 424      19.987  73.148  59.915  1.00 16.53           N  
ATOM   3330  CA  ASN * 424      20.406  73.211  61.348  1.00 16.71           C  
ATOM   3331  C   ASN * 424      20.397  74.665  61.792  1.00 16.91           C  
ATOM   3332  O   ASN * 424      21.422  75.123  62.281  1.00 17.39           O  
ATOM   3333  CB  ASN * 424      21.711  72.434  61.399  1.00 16.60           C  
ATOM   3334  CG  ASN * 424      22.709  73.225  60.574  1.00 17.10           C  
ATOM   3335  OD1 ASN * 424      22.209  74.070  59.793  1.00 17.66           O  
ATOM   3336  ND2 ASN * 424      23.991  73.021  60.731  1.00 17.24           N  
ATOM   3337  N   HIS * 425      19.300  75.355  61.697  1.00 16.77           N  
ATOM   3338  CA  HIS * 425      19.129  76.727  62.083  1.00 17.33           C  
ATOM   3339  C   HIS * 425      17.943  76.814  63.072  1.00 18.65           C  
ATOM   3340  O   HIS * 425      16.806  76.390  62.792  1.00 19.24           O  
ATOM   3341  CB  HIS * 425      18.840  77.737  60.966  1.00 16.40           C  
ATOM   3342  CG  HIS * 425      18.677  79.148  61.430  1.00 15.77           C  
ATOM   3343  ND1 HIS * 425      19.761  79.970  61.791  1.00 15.46           N  
ATOM   3344  CD2 HIS * 425      17.564  79.901  61.555  1.00 15.18           C  
ATOM   3345  CE1 HIS * 425      19.283  81.149  62.124  1.00 14.97           C  
ATOM   3346  NE2 HIS * 425      17.973  81.121  61.992  1.00 15.07           N  
ATOM   3347  N   ARG * 426      18.292  77.403  64.198  1.00 19.20           N  
ATOM   3348  CA  ARG * 426      17.403  77.631  65.334  1.00 19.52           C  
ATOM   3349  C   ARG * 426      16.872  79.059  65.165  1.00 19.90           C  
ATOM   3350  O   ARG * 426      17.622  80.069  65.271  1.00 20.21           O  
ATOM   3351  CB  ARG * 426      18.224  77.519  66.588  1.00 20.02           C  
ATOM   3352  CG  ARG * 426      17.854  76.779  67.776  1.00 20.65           C  
ATOM   3353  CD  ARG * 426      17.201  77.530  68.920  1.00 21.08           C  
ATOM   3354  NE  ARG * 426      16.459  76.490  69.601  1.00 22.10           N  
ATOM   3355  CZ  ARG * 426      15.391  76.436  70.351  1.00 22.11           C  
ATOM   3356  NH1 ARG * 426      14.839  77.599  70.679  1.00 22.41           N  
ATOM   3357  NH2 ARG * 426      14.848  75.239  70.648  1.00 21.72           N  
ATOM   3358  N   ALA * 427      15.599  79.127  64.855  1.00 19.72           N  
ATOM   3359  CA  ALA * 427      14.979  80.429  64.676  1.00 19.87           C  
ATOM   3360  C   ALA * 427      15.333  81.274  65.914  1.00 20.34           C  
ATOM   3361  O   ALA * 427      15.179  80.858  67.065  1.00 20.60           O  
ATOM   3362  CB  ALA * 427      13.478  80.328  64.527  1.00 19.60           C  
ATOM   3363  N   SER * 428      15.746  82.492  65.597  1.00 20.65           N  
ATOM   3364  CA  SER * 428      16.095  83.482  66.617  1.00 20.58           C  
ATOM   3365  C   SER * 428      14.846  83.678  67.469  1.00 20.34           C  
ATOM   3366  O   SER * 428      15.037  84.013  68.652  1.00 20.94           O  
ATOM   3367  CB  SER * 428      16.702  84.737  66.040  1.00 20.68           C  
ATOM   3368  OG  SER * 428      15.716  85.482  65.345  1.00 21.63           O  
ATOM   3369  N   ASN * 429      13.663  83.472  66.995  1.00 20.01           N  
ATOM   3370  CA  ASN * 429      12.450  83.622  67.822  1.00 20.15           C  
ATOM   3371  C   ASN * 429      11.834  82.293  68.250  1.00 19.94           C  
ATOM   3372  O   ASN * 429      10.627  82.318  68.674  1.00 19.73           O  
ATOM   3373  CB  ASN * 429      11.376  84.365  67.010  1.00 21.34           C  
ATOM   3374  CG  ASN * 429      11.349  83.839  65.584  1.00 22.92           C  
ATOM   3375  OD1 ASN * 429      10.784  84.574  64.743  1.00 24.01           O  
ATOM   3376  ND2 ASN * 429      11.909  82.668  65.251  1.00 23.26           N  
ATOM   3377  N   LEU * 430      12.526  81.155  68.172  1.00 19.23           N  
ATOM   3378  CA  LEU * 430      11.780  79.923  68.560  1.00 18.88           C  
ATOM   3379  C   LEU * 430      11.121  80.050  69.899  1.00 18.68           C  
ATOM   3380  O   LEU * 430      11.825  80.630  70.754  1.00 19.56           O  
ATOM   3381  CB  LEU * 430      12.750  78.738  68.425  1.00 18.57           C  
ATOM   3382  CG  LEU * 430      12.298  77.570  67.546  1.00 18.34           C  
ATOM   3383  CD1 LEU * 430      12.586  76.232  68.205  1.00 18.49           C  
ATOM   3384  CD2 LEU * 430      10.811  77.673  67.240  1.00 17.78           C  
ATOM   3385  N   VAL * 431       9.920  79.590  70.194  1.00 18.05           N  
ATOM   3386  CA  VAL * 431       9.380  79.686  71.552  1.00 17.23           C  
ATOM   3387  C   VAL * 431       9.657  78.433  72.380  1.00 17.60           C  
ATOM   3388  O   VAL * 431       9.213  78.338  73.548  1.00 18.75           O  
ATOM   3389  CB  VAL * 431       7.870  79.890  71.604  1.00 16.67           C  
ATOM   3390  CG1 VAL * 431       7.416  81.257  71.203  1.00 16.88           C  
ATOM   3391  CG2 VAL * 431       7.144  78.804  70.897  1.00 16.78           C  
ATOM   3392  N   TRP * 432      10.282  77.429  71.868  1.00 17.30           N  
ATOM   3393  CA  TRP * 432      10.564  76.168  72.559  1.00 16.10           C  
ATOM   3394  C   TRP * 432      11.924  76.271  73.252  1.00 15.09           C  
ATOM   3395  O   TRP * 432      12.827  76.999  72.911  1.00 14.82           O  
ATOM   3396  CB  TRP * 432      10.459  74.991  71.553  1.00 16.05           C  
ATOM   3397  CG  TRP * 432       9.179  74.642  70.926  1.00 15.51           C  
ATOM   3398  CD1 TRP * 432       8.780  74.921  69.651  1.00 15.82           C  
ATOM   3399  CD2 TRP * 432       8.056  73.965  71.531  1.00 15.47           C  
ATOM   3400  NE1 TRP * 432       7.486  74.467  69.413  1.00 15.60           N  
ATOM   3401  CE2 TRP * 432       7.027  73.868  70.546  1.00 15.45           C  
ATOM   3402  CE3 TRP * 432       7.809  73.475  72.814  1.00 14.99           C  
ATOM   3403  CZ2 TRP * 432       5.815  73.261  70.811  1.00 15.09           C  
ATOM   3404  CZ3 TRP * 432       6.590  72.894  73.084  1.00 14.81           C  
ATOM   3405  CH2 TRP * 432       5.611  72.792  72.091  1.00 14.96           C  
ATOM   3406  N   PRO * 433      12.092  75.426  74.271  1.00 14.63           N  
ATOM   3407  CA  PRO * 433      13.320  75.376  75.047  1.00 13.60           C  
ATOM   3408  C   PRO * 433      14.500  75.116  74.151  1.00 13.71           C  
ATOM   3409  O   PRO * 433      14.451  74.204  73.318  1.00 14.61           O  
ATOM   3410  CB  PRO * 433      13.118  74.205  75.985  1.00 13.15           C  
ATOM   3411  CG  PRO * 433      11.847  73.535  75.594  1.00 13.59           C  
ATOM   3412  CD  PRO * 433      11.036  74.473  74.773  1.00 13.83           C  
ATOM   3413  N   GLU * 434      15.570  75.829  74.315  1.00 13.64           N  
ATOM   3414  CA  GLU * 434      16.826  75.658  73.555  1.00 12.84           C  
ATOM   3415  C   GLU * 434      17.183  74.196  73.524  1.00 12.36           C  
ATOM   3416  O   GLU * 434      17.726  73.743  72.492  1.00 13.25           O  
ATOM   3417  CB  GLU * 434      17.941  76.401  74.217  1.00 13.23           C  
ATOM   3418  CG  GLU * 434      19.282  76.919  73.810  1.00 13.41           C  
ATOM   3422  N   TRP * 435      16.942  73.450  74.577  1.00 11.44           N  
ATOM   3423  CA  TRP * 435      17.392  72.022  74.488  1.00 10.87           C  
ATOM   3424  C   TRP * 435      16.715  71.305  73.363  1.00 11.28           C  
ATOM   3425  O   TRP * 435      17.187  70.178  73.044  1.00 12.43           O  
ATOM   3426  CB  TRP * 435      17.222  71.234  75.820  1.00  9.48           C  
ATOM   3427  CG  TRP * 435      15.806  70.954  76.217  1.00  7.61           C  
ATOM   3428  CD1 TRP * 435      14.992  71.777  76.940  1.00  7.14           C  
ATOM   3429  CD2 TRP * 435      15.004  69.822  75.874  1.00  6.94           C  
ATOM   3430  NE1 TRP * 435      13.749  71.192  77.089  1.00  6.38           N  
ATOM   3431  CE2 TRP * 435      13.741  70.001  76.476  1.00  6.31           C  
ATOM   3432  CE3 TRP * 435      15.236  68.653  75.150  1.00  6.90           C  
ATOM   3433  CZ2 TRP * 435      12.743  69.055  76.329  1.00  6.41           C  
ATOM   3434  CZ3 TRP * 435      14.212  67.695  75.029  1.00  5.99           C  
ATOM   3435  CH2 TRP * 435      12.967  67.910  75.584  1.00  5.81           C  
ATOM   3436  N   MET * 436      15.646  71.787  72.794  1.00 11.69           N  
ATOM   3437  CA  MET * 436      14.996  70.932  71.706  1.00 11.74           C  
ATOM   3438  C   MET * 436      15.818  71.102  70.416  1.00 12.36           C  
ATOM   3439  O   MET * 436      15.832  70.285  69.492  1.00 12.12           O  
ATOM   3440  CB  MET * 436      13.576  71.123  71.752  1.00 11.21           C  
ATOM   3441  CG  MET * 436      12.792  71.409  72.952  1.00 10.96           C  
ATOM   3442  SD  MET * 436      11.049  70.977  72.463  1.00 12.35           S  
ATOM   3443  CE  MET * 436      10.173  72.013  73.612  1.00 12.74           C  
ATOM   3444  N   GLY * 437      16.606  72.175  70.342  1.00 12.84           N  
ATOM   3445  CA  GLY * 437      17.488  72.456  69.232  1.00 13.10           C  
ATOM   3446  C   GLY * 437      16.777  72.792  67.943  1.00 13.76           C  
ATOM   3447  O   GLY * 437      15.899  73.703  67.976  1.00 14.09           O  
ATOM   3448  N   VAL * 438      17.213  72.095  66.860  1.00 13.30           N  
ATOM   3449  CA  VAL * 438      16.541  72.411  65.553  1.00 12.57           C  
ATOM   3450  C   VAL * 438      15.458  71.340  65.450  1.00 12.92           C  
ATOM   3451  O   VAL * 438      15.680  70.185  65.131  1.00 12.49           O  
ATOM   3452  CB  VAL * 438      17.493  72.515  64.420  1.00 12.27           C  
ATOM   3453  CG1 VAL * 438      16.748  72.939  63.161  1.00 12.07           C  
ATOM   3454  CG2 VAL * 438      18.665  73.424  64.753  1.00 12.03           C  
ATOM   3455  N   ILE * 439      14.296  71.889  65.859  1.00 13.21           N  
ATOM   3456  CA  ILE * 439      13.100  71.090  65.976  1.00 12.85           C  
ATOM   3457  C   ILE * 439      12.492  70.703  64.640  1.00 12.92           C  
ATOM   3458  O   ILE * 439      12.382  71.461  63.698  1.00 13.54           O  
ATOM   3459  CB  ILE * 439      11.992  71.768  66.874  1.00 12.44           C  
ATOM   3460  CG1 ILE * 439      12.478  72.066  68.317  1.00 11.67           C  
ATOM   3461  CG2 ILE * 439      10.659  70.962  66.882  1.00 12.06           C  
ATOM   3462  CD1 ILE * 439      11.429  72.987  69.061  1.00 10.94           C  
ATOM   3463  N   HIS * 440      12.032  69.479  64.723  1.00 12.61           N  
ATOM   3464  CA  HIS * 440      11.322  68.750  63.701  1.00 11.84           C  
ATOM   3465  C   HIS * 440      10.028  69.552  63.419  1.00 11.74           C  
ATOM   3466  O   HIS * 440       9.153  69.461  64.259  1.00 11.88           O  
ATOM   3467  CB  HIS * 440      10.838  67.375  64.169  1.00 11.24           C  
ATOM   3468  CG  HIS * 440      10.016  66.511  63.315  1.00 10.45           C  
ATOM   3469  ND1 HIS * 440      10.499  65.625  62.401  1.00 10.19           N  
ATOM   3470  CD2 HIS * 440       8.665  66.383  63.296  1.00 10.59           C  
ATOM   3471  CE1 HIS * 440       9.469  64.987  61.826  1.00 10.64           C  
ATOM   3472  NE2 HIS * 440       8.323  65.433  62.361  1.00 10.84           N  
ATOM   3473  N   GLY * 441      10.054  70.210  62.297  1.00 11.65           N  
ATOM   3474  CA  GLY * 441       8.992  70.975  61.735  1.00 11.14           C  
ATOM   3475  C   GLY * 441       9.360  72.441  61.682  1.00 10.94           C  
ATOM   3476  O   GLY * 441       8.560  73.286  61.202  1.00 10.96           O  
ATOM   3477  N   TYR * 442      10.563  72.686  62.172  1.00 10.57           N  
ATOM   3478  CA  TYR * 442      10.938  74.141  62.214  1.00 10.62           C  
ATOM   3479  C   TYR * 442      11.523  74.714  61.011  1.00 10.84           C  
ATOM   3480  O   TYR * 442      11.829  75.931  60.964  1.00 11.64           O  
ATOM   3481  CB  TYR * 442      11.493  74.355  63.681  1.00 10.62           C  
ATOM   3482  CG  TYR * 442      10.187  74.383  64.534  1.00 10.00           C  
ATOM   3483  CD1 TYR * 442       9.595  73.219  65.023  1.00  9.88           C  
ATOM   3484  CD2 TYR * 442       9.577  75.599  64.728  1.00  9.56           C  
ATOM   3485  CE1 TYR * 442       8.403  73.246  65.733  1.00  9.70           C  
ATOM   3486  CE2 TYR * 442       8.381  75.657  65.424  1.00 10.01           C  
ATOM   3487  CZ  TYR * 442       7.806  74.482  65.912  1.00 10.29           C  
ATOM   3488  OH  TYR * 442       6.617  74.692  66.559  1.00 10.99           O  
ATOM   3489  N   GLU * 443      11.631  74.022  59.888  1.00 11.05           N  
ATOM   3490  CA  GLU * 443      12.135  74.479  58.603  1.00 10.50           C  
ATOM   3491  C   GLU * 443      10.927  74.964  57.778  1.00 10.40           C  
ATOM   3492  O   GLU * 443      11.070  75.931  57.021  1.00 11.07           O  
ATOM   3493  CB  GLU * 443      12.806  73.470  57.712  1.00 10.43           C  
ATOM   3494  CG  GLU * 443      11.881  72.540  56.952  1.00 10.53           C  
ATOM   3495  CD  GLU * 443      11.171  71.541  57.812  1.00 10.85           C  
ATOM   3496  OE1 GLU * 443      11.444  71.320  58.984  1.00 10.47           O  
ATOM   3497  OE2 GLU * 443      10.256  70.986  57.119  1.00 11.23           O  
ATOM   3498  N   ILE * 444       9.809  74.282  57.916  1.00  9.83           N  
ATOM   3499  CA  ILE * 444       8.617  74.668  57.213  1.00  9.72           C  
ATOM   3500  C   ILE * 444       8.493  76.183  57.185  1.00 11.37           C  
ATOM   3501  O   ILE * 444       8.169  76.716  56.104  1.00 12.51           O  
ATOM   3502  CB  ILE * 444       7.328  74.019  57.773  1.00  8.87           C  
ATOM   3503  CG1 ILE * 444       7.292  72.479  57.709  1.00  8.59           C  
ATOM   3504  CG2 ILE * 444       6.093  74.612  57.053  1.00  9.03           C  
ATOM   3505  CD1 ILE * 444       6.016  71.812  58.318  1.00  7.52           C  
ATOM   3506  N   GLU * 445       8.686  76.969  58.216  1.00 13.24           N  
ATOM   3507  CA  GLU * 445       8.502  78.428  58.160  1.00 14.58           C  
ATOM   3508  C   GLU * 445       9.488  79.081  57.217  1.00 14.66           C  
ATOM   3509  O   GLU * 445       9.145  80.152  56.706  1.00 14.85           O  
ATOM   3510  CB  GLU * 445       8.561  79.183  59.470  1.00 15.72           C  
ATOM   3511  CG  GLU * 445       9.680  78.788  60.424  1.00 17.32           C  
ATOM   3512  CD  GLU * 445       9.311  78.737  61.883  1.00 18.48           C  
ATOM   3513  OE1 GLU * 445       9.884  79.435  62.703  1.00 19.05           O  
ATOM   3514  OE2 GLU * 445       8.400  77.886  62.149  1.00 19.18           O  
ATOM   3515  N   PHE * 446      10.630  78.465  57.070  1.00 14.82           N  
ATOM   3516  CA  PHE * 446      11.644  79.074  56.142  1.00 15.04           C  
ATOM   3517  C   PHE * 446      11.128  78.800  54.729  1.00 14.96           C  
ATOM   3518  O   PHE * 446      11.031  79.705  53.872  1.00 15.33           O  
ATOM   3519  CB  PHE * 446      13.048  78.647  56.461  1.00 15.09           C  
ATOM   3520  CG  PHE * 446      13.620  79.355  57.683  1.00 15.33           C  
ATOM   3521  CD1 PHE * 446      13.286  78.889  58.969  1.00 15.07           C  
ATOM   3522  CD2 PHE * 446      14.468  80.459  57.529  1.00 14.99           C  
ATOM   3523  CE1 PHE * 446      13.817  79.513  60.081  1.00 14.91           C  
ATOM   3524  CE2 PHE * 446      15.016  81.087  58.665  1.00 14.73           C  
ATOM   3525  CZ  PHE * 446      14.678  80.613  59.931  1.00 14.79           C  
ATOM   3526  N   VAL * 447      10.778  77.534  54.541  1.00 14.07           N  
ATOM   3527  CA  VAL * 447      10.240  77.055  53.269  1.00 12.87           C  
ATOM   3528  C   VAL * 447       9.054  77.904  52.844  1.00 12.47           C  
ATOM   3529  O   VAL * 447       8.936  78.045  51.611  1.00 13.04           O  
ATOM   3530  CB  VAL * 447       9.879  75.564  53.406  1.00 12.48           C  
ATOM   3531  CG1 VAL * 447       9.005  75.077  52.287  1.00 12.62           C  
ATOM   3532  CG2 VAL * 447      11.122  74.744  53.587  1.00 12.42           C  
ATOM   3533  N   PHE * 448       8.238  78.426  53.711  1.00 11.73           N  
ATOM   3534  CA  PHE * 448       7.069  79.221  53.331  1.00 11.22           C  
ATOM   3535  C   PHE * 448       7.272  80.703  53.473  1.00 12.06           C  
ATOM   3536  O   PHE * 448       6.311  81.460  53.448  1.00 11.68           O  
ATOM   3537  CB  PHE * 448       5.795  78.792  54.039  1.00 10.33           C  
ATOM   3538  CG  PHE * 448       5.175  77.535  53.548  1.00  9.79           C  
ATOM   3539  CD1 PHE * 448       3.925  77.597  52.922  1.00  9.50           C  
ATOM   3540  CD2 PHE * 448       5.809  76.305  53.728  1.00  9.45           C  
ATOM   3541  CE1 PHE * 448       3.298  76.480  52.421  1.00  9.33           C  
ATOM   3542  CE2 PHE * 448       5.171  75.155  53.254  1.00  9.37           C  
ATOM   3543  CZ  PHE * 448       3.934  75.245  52.592  1.00  9.47           C  
ATOM   3544  N   GLY * 449       8.482  81.133  53.669  1.00 14.12           N  
ATOM   3545  CA  GLY * 449       8.906  82.505  53.784  1.00 16.08           C  
ATOM   3546  C   GLY * 449       8.271  83.412  54.771  1.00 17.96           C  
ATOM   3547  O   GLY * 449       7.948  84.594  54.446  1.00 18.44           O  
ATOM   3548  N   LEU * 450       8.100  82.939  56.009  1.00 19.40           N  
ATOM   3549  CA  LEU * 450       7.562  83.741  57.109  1.00 20.15           C  
ATOM   3550  C   LEU * 450       8.613  84.775  57.516  1.00 20.38           C  
ATOM   3551  O   LEU * 450       8.133  85.898  57.700  1.00 20.74           O  
ATOM   3552  CB  LEU * 450       7.028  82.952  58.277  1.00 20.70           C  
ATOM   3553  CG  LEU * 450       5.644  82.339  58.104  1.00 21.22           C  
ATOM   3554  CD1 LEU * 450       5.626  81.490  56.834  1.00 21.23           C  
ATOM   3555  CD2 LEU * 450       5.338  81.475  59.340  1.00 21.30           C  
ATOM   3556  N   PRO * 451       9.865  84.398  57.608  1.00 20.59           N  
ATOM   3557  CA  PRO * 451      10.929  85.317  57.971  1.00 21.47           C  
ATOM   3558  C   PRO * 451      10.880  86.595  57.167  1.00 22.98           C  
ATOM   3559  O   PRO * 451      11.731  87.497  57.361  1.00 24.20           O  
ATOM   3560  CB  PRO * 451      12.251  84.570  57.706  1.00 20.58           C  
ATOM   3561  CG  PRO * 451      11.859  83.168  57.897  1.00 20.46           C  
ATOM   3562  CD  PRO * 451      10.413  83.070  57.379  1.00 20.57           C  
ATOM   3563  N   LEU * 452       9.965  86.688  56.264  1.00 24.59           N  
ATOM   3564  CA  LEU * 452       9.745  87.814  55.351  1.00 25.99           C  
ATOM   3565  C   LEU * 452       8.830  88.902  55.888  1.00 26.38           C  
ATOM   3566  O   LEU * 452       9.024  90.057  55.524  1.00 26.34           O  
ATOM   3567  CB  LEU * 452       9.239  87.207  54.024  1.00 26.00           C  
ATOM   3568  CG  LEU * 452      10.113  87.389  52.813  1.00 25.92           C  
ATOM   3569  CD1 LEU * 452      11.541  86.939  53.044  1.00 26.24           C  
ATOM   3570  CD2 LEU * 452       9.443  86.483  51.773  1.00 26.35           C  
ATOM   3571  N   VAL * 453       7.859  88.482  56.657  1.00 27.62           N  
ATOM   3572  CA  VAL * 453       6.869  89.395  57.317  1.00 28.46           C  
ATOM   3573  C   VAL * 453       7.626  89.990  58.530  1.00 29.25           C  
ATOM   3574  O   VAL * 453       8.068  89.260  59.443  1.00 29.20           O  
ATOM   3575  CB  VAL * 453       5.559  88.659  57.566  1.00 28.10           C  
ATOM   3576  CG1 VAL * 453       5.286  87.397  56.736  1.00 27.66           C  
ATOM   3577  CG2 VAL * 453       5.339  88.331  59.030  1.00 28.19           C  
ATOM   3578  N   LYS * 454       7.850  91.298  58.497  1.00 30.07           N  
ATOM   3579  CA  LYS * 454       8.598  92.013  59.542  1.00 30.74           C  
ATOM   3580  C   LYS * 454       7.968  91.968  60.920  1.00 31.09           C  
ATOM   3581  O   LYS * 454       8.688  92.071  61.946  1.00 31.25           O  
ATOM   3582  CB  LYS * 454       8.887  93.459  59.144  1.00 30.99           C  
ATOM   3583  CG  LYS * 454      10.117  93.650  58.256  1.00 31.69           C  
ATOM   3584  CD  LYS * 454      10.318  92.636  57.148  1.00 31.74           C  
ATOM   3585  CE  LYS * 454      11.298  93.062  56.057  1.00 31.74           C  
ATOM   3586  NZ  LYS * 454      11.113  92.229  54.801  1.00 31.32           N  
ATOM   3587  N   GLU * 455       6.662  91.770  60.988  1.00 31.14           N  
ATOM   3588  CA  GLU * 455       5.938  91.709  62.258  1.00 30.89           C  
ATOM   3589  C   GLU * 455       6.071  90.391  62.959  1.00 30.82           C  
ATOM   3590  O   GLU * 455       5.530  90.256  64.082  1.00 30.92           O  
ATOM   3591  CB  GLU * 455       4.466  92.050  62.043  1.00 31.35           C  
ATOM   3592  CG  GLU * 455       4.161  93.070  60.893  1.00 31.58           C  
ATOM   3596  N   LEU * 456       6.765  89.401  62.427  1.00 30.71           N  
ATOM   3597  CA  LEU * 456       6.913  88.115  63.155  1.00 30.57           C  
ATOM   3598  C   LEU * 456       8.256  88.056  63.885  1.00 30.71           C  
ATOM   3599  O   LEU * 456       8.551  87.029  64.583  1.00 31.00           O  
ATOM   3600  CB  LEU * 456       6.593  86.934  62.256  1.00 30.31           C  
ATOM   3601  CG  LEU * 456       5.282  86.976  61.520  1.00 30.26           C  
ATOM   3602  CD1 LEU * 456       5.057  85.747  60.673  1.00 30.27           C  
ATOM   3603  CD2 LEU * 456       4.136  87.149  62.515  1.00 30.68           C  
ATOM   3604  N   ASN * 457       9.042  89.106  63.755  1.00 30.45           N  
ATOM   3605  CA  ASN * 457      10.317  89.202  64.448  1.00 30.68           C  
ATOM   3606  C   ASN * 457      11.427  88.280  64.066  1.00 30.05           C  
ATOM   3607  O   ASN * 457      12.048  87.701  65.032  1.00 30.93           O  
ATOM   3608  CB  ASN * 457      10.048  88.990  65.980  1.00 31.93           C  
ATOM   3609  CG  ASN * 457       9.434  90.219  66.633  1.00 32.92           C  
ATOM   3610  OD1 ASN * 457       8.377  90.097  67.309  1.00 33.12           O  
ATOM   3611  ND2 ASN * 457      10.127  91.339  66.389  1.00 33.21           N  
ATOM   3612  N   TYR * 458      11.770  88.086  62.825  1.00 28.77           N  
ATOM   3613  CA  TYR * 458      12.948  87.195  62.542  1.00 27.27           C  
ATOM   3614  C   TYR * 458      14.099  88.216  62.356  1.00 27.11           C  
ATOM   3615  O   TYR * 458      13.888  89.430  62.431  1.00 26.52           O  
ATOM   3616  CB  TYR * 458      12.822  86.229  61.415  1.00 25.63           C  
ATOM   3617  CG  TYR * 458      11.830  85.109  61.564  1.00 24.26           C  
ATOM   3618  CD1 TYR * 458      12.284  83.809  61.754  1.00 23.94           C  
ATOM   3619  CD2 TYR * 458      10.460  85.323  61.532  1.00 23.80           C  
ATOM   3620  CE1 TYR * 458      11.399  82.753  61.896  1.00 23.62           C  
ATOM   3621  CE2 TYR * 458       9.545  84.282  61.656  1.00 23.24           C  
ATOM   3622  CZ  TYR * 458      10.024  83.008  61.855  1.00 23.31           C  
ATOM   3623  OH  TYR * 458       9.163  81.952  61.964  1.00 23.14           O  
ATOM   3624  N   THR * 459      15.239  87.654  62.120  1.00 27.20           N  
ATOM   3625  CA  THR * 459      16.468  88.464  61.920  1.00 27.33           C  
ATOM   3626  C   THR * 459      16.623  88.638  60.434  1.00 27.77           C  
ATOM   3627  O   THR * 459      16.016  87.837  59.696  1.00 28.25           O  
ATOM   3628  CB  THR * 459      17.628  87.616  62.584  1.00 26.89           C  
ATOM   3629  OG1 THR * 459      16.995  87.203  63.818  1.00 26.77           O  
ATOM   3630  CG2 THR * 459      18.908  88.335  62.917  1.00 27.42           C  
ATOM   3631  N   ALA * 460      17.411  89.587  60.005  1.00 27.78           N  
ATOM   3632  CA  ALA * 460      17.620  89.838  58.575  1.00 27.53           C  
ATOM   3633  C   ALA * 460      18.300  88.646  57.920  1.00 27.55           C  
ATOM   3634  O   ALA * 460      18.081  88.327  56.728  1.00 27.58           O  
ATOM   3635  CB  ALA * 460      18.463  91.097  58.459  1.00 27.55           C  
ATOM   3636  N   GLU * 461      19.153  88.015  58.738  1.00 26.98           N  
ATOM   3637  CA  GLU * 461      19.884  86.862  58.133  1.00 26.59           C  
ATOM   3638  C   GLU * 461      18.913  85.727  58.011  1.00 26.73           C  
ATOM   3639  O   GLU * 461      19.210  84.756  57.287  1.00 27.19           O  
ATOM   3640  CB  GLU * 461      21.162  86.614  58.868  1.00 26.76           C  
ATOM   3641  CG  GLU * 461      21.637  87.801  59.782  1.00 27.00           C  
ATOM   3645  N   GLU * 462      17.764  85.780  58.668  1.00 26.42           N  
ATOM   3646  CA  GLU * 462      16.801  84.639  58.491  1.00 26.23           C  
ATOM   3647  C   GLU * 462      15.948  85.051  57.315  1.00 27.06           C  
ATOM   3648  O   GLU * 462      15.622  84.194  56.458  1.00 27.85           O  
ATOM   3649  CB  GLU * 462      16.114  84.245  59.734  1.00 25.75           C  
ATOM   3650  CG  GLU * 462      16.990  84.142  61.016  1.00 25.33           C  
ATOM   3651  CD  GLU * 462      16.322  83.770  62.298  1.00 24.77           C  
ATOM   3652  OE1 GLU * 462      16.604  82.812  62.977  1.00 24.46           O  
ATOM   3653  OE2 GLU * 462      15.401  84.541  62.653  1.00 24.85           O  
ATOM   3654  N   GLU * 463      15.636  86.335  57.121  1.00 27.46           N  
ATOM   3655  CA  GLU * 463      14.884  86.771  55.943  1.00 27.49           C  
ATOM   3656  C   GLU * 463      15.744  86.275  54.753  1.00 26.27           C  
ATOM   3657  O   GLU * 463      15.280  85.724  53.773  1.00 26.17           O  
ATOM   3658  CB  GLU * 463      14.696  88.259  55.691  1.00 29.18           C  
ATOM   3659  CG  GLU * 463      13.635  88.599  54.660  1.00 31.17           C  
ATOM   3660  CD  GLU * 463      13.633  89.723  53.718  1.00 32.37           C  
ATOM   3661  OE1 GLU * 463      14.508  90.114  52.920  1.00 33.16           O  
ATOM   3662  OE2 GLU * 463      12.509  90.340  53.733  1.00 33.11           O  
ATOM   3663  N   ALA * 464      17.022  86.449  54.934  1.00 25.37           N  
ATOM   3664  CA  ALA * 464      18.006  86.022  53.911  1.00 25.00           C  
ATOM   3665  C   ALA * 464      17.738  84.574  53.551  1.00 24.99           C  
ATOM   3666  O   ALA * 464      17.291  84.286  52.425  1.00 25.83           O  
ATOM   3667  CB  ALA * 464      19.389  86.312  54.403  1.00 24.91           C  
ATOM   3668  N   LEU * 465      17.952  83.649  54.432  1.00 24.30           N  
ATOM   3669  CA  LEU * 465      17.764  82.219  54.330  1.00 23.57           C  
ATOM   3670  C   LEU * 465      16.391  81.800  53.817  1.00 23.52           C  
ATOM   3671  O   LEU * 465      16.260  80.866  52.990  1.00 22.99           O  
ATOM   3672  CB  LEU * 465      18.023  81.647  55.731  1.00 23.28           C  
ATOM   3673  CG  LEU * 465      18.104  80.167  55.960  1.00 22.93           C  
ATOM   3674  CD1 LEU * 465      19.401  79.624  55.436  1.00 22.89           C  
ATOM   3675  CD2 LEU * 465      18.012  79.945  57.473  1.00 22.93           C  
ATOM   3676  N   SER * 466      15.366  82.450  54.353  1.00 23.59           N  
ATOM   3677  CA  SER * 466      13.997  82.050  53.903  1.00 23.79           C  
ATOM   3678  C   SER * 466      13.951  82.272  52.391  1.00 23.92           C  
ATOM   3679  O   SER * 466      13.384  81.494  51.603  1.00 24.55           O  
ATOM   3680  CB  SER * 466      12.917  82.844  54.572  1.00 23.72           C  
ATOM   3681  OG  SER * 466      11.608  82.436  54.198  1.00 23.95           O  
ATOM   3682  N   ARG * 467      14.544  83.383  52.003  1.00 23.59           N  
ATOM   3683  CA  ARG * 467      14.528  83.743  50.553  1.00 23.19           C  
ATOM   3684  C   ARG * 467      15.303  82.716  49.759  1.00 23.66           C  
ATOM   3685  O   ARG * 467      14.919  82.230  48.691  1.00 23.59           O  
ATOM   3686  CB  ARG * 467      15.061  85.136  50.450  1.00 22.69           C  
ATOM   3687  CG  ARG * 467      14.152  86.249  51.002  1.00 22.47           C  
ATOM   3688  CD  ARG * 467      14.513  87.483  50.209  1.00 22.20           C  
ATOM   3689  NE  ARG * 467      13.713  88.572  50.535  1.00 22.66           N  
ATOM   3690  CZ  ARG * 467      12.471  88.885  50.198  1.00 23.00           C  
ATOM   3691  NH1 ARG * 467      11.948  90.046  50.679  1.00 23.07           N  
ATOM   3692  NH2 ARG * 467      11.748  88.120  49.401  1.00 22.56           N  
ATOM   3693  N   ARG * 468      16.453  82.358  50.312  1.00 23.99           N  
ATOM   3694  CA  ARG * 468      17.357  81.394  49.683  1.00 24.20           C  
ATOM   3695  C   ARG * 468      16.742  80.024  49.693  1.00 24.44           C  
ATOM   3696  O   ARG * 468      16.918  79.259  48.715  1.00 25.10           O  
ATOM   3697  CB  ARG * 468      18.696  81.509  50.332  1.00 24.60           C  
ATOM   3698  CG  ARG * 468      19.694  80.422  50.218  1.00 25.32           C  
ATOM   3699  CD  ARG * 468      21.044  80.906  50.758  1.00 26.08           C  
ATOM   3700  NE  ARG * 468      21.916  79.721  50.563  1.00 27.98           N  
ATOM   3701  CZ  ARG * 468      22.115  78.797  51.533  1.00 28.68           C  
ATOM   3702  NH1 ARG * 468      22.854  77.706  51.363  1.00 28.43           N  
ATOM   3703  NH2 ARG * 468      21.575  79.077  52.744  1.00 29.16           N  
ATOM   3704  N   ILE * 469      16.008  79.698  50.742  1.00 24.35           N  
ATOM   3705  CA  ILE * 469      15.382  78.354  50.849  1.00 23.88           C  
ATOM   3706  C   ILE * 469      14.281  78.261  49.793  1.00 23.75           C  
ATOM   3707  O   ILE * 469      14.268  77.279  49.025  1.00 24.36           O  
ATOM   3708  CB  ILE * 469      14.868  78.030  52.287  1.00 23.70           C  
ATOM   3709  CG1 ILE * 469      15.972  77.493  53.218  1.00 23.37           C  
ATOM   3710  CG2 ILE * 469      13.608  77.104  52.240  1.00 23.71           C  
ATOM   3711  CD1 ILE * 469      16.053  75.946  53.329  1.00 23.13           C  
ATOM   3712  N   MET * 470      13.411  79.242  49.813  1.00 22.87           N  
ATOM   3713  CA  MET * 470      12.275  79.327  48.906  1.00 22.43           C  
ATOM   3714  C   MET * 470      12.684  79.244  47.440  1.00 23.05           C  
ATOM   3715  O   MET * 470      11.975  78.726  46.571  1.00 23.60           O  
ATOM   3716  CB  MET * 470      11.528  80.635  49.175  1.00 21.28           C  
ATOM   3717  CG  MET * 470      10.481  80.560  50.204  1.00 20.40           C  
ATOM   3718  SD  MET * 470       9.540  82.138  50.190  1.00 19.60           S  
ATOM   3719  CE  MET * 470      10.893  83.229  50.575  1.00 20.43           C  
ATOM   3720  N   HIS * 471      13.843  79.793  47.123  1.00 23.65           N  
ATOM   3721  CA  HIS * 471      14.363  79.839  45.748  1.00 23.52           C  
ATOM   3722  C   HIS * 471      14.947  78.505  45.363  1.00 23.70           C  
ATOM   3723  O   HIS * 471      14.871  78.120  44.167  1.00 23.99           O  
ATOM   3724  CB  HIS * 471      15.304  81.011  45.541  1.00 23.50           C  
ATOM   3725  CG  HIS * 471      15.650  81.237  44.115  1.00 24.12           C  
ATOM   3726  ND1 HIS * 471      14.788  81.734  43.170  1.00 24.30           N  
ATOM   3727  CD2 HIS * 471      16.846  81.015  43.475  1.00 24.31           C  
ATOM   3728  CE1 HIS * 471      15.436  81.814  42.006  1.00 24.31           C  
ATOM   3729  NE2 HIS * 471      16.679  81.399  42.159  1.00 24.21           N  
ATOM   3730  N   TYR * 472      15.527  77.811  46.357  1.00 23.41           N  
ATOM   3731  CA  TYR * 472      16.107  76.469  46.104  1.00 22.55           C  
ATOM   3732  C   TYR * 472      14.896  75.517  45.788  1.00 21.76           C  
ATOM   3733  O   TYR * 472      14.942  74.656  44.908  1.00 21.90           O  
ATOM   3734  CB  TYR * 472      16.835  75.859  47.284  1.00 22.64           C  
ATOM   3735  CG  TYR * 472      18.240  76.245  47.600  1.00 22.95           C  
ATOM   3736  CD1 TYR * 472      18.674  76.372  48.914  1.00 23.14           C  
ATOM   3737  CD2 TYR * 472      19.198  76.461  46.619  1.00 22.96           C  
ATOM   3738  CE1 TYR * 472      19.980  76.721  49.224  1.00 23.39           C  
ATOM   3739  CE2 TYR * 472      20.505  76.790  46.905  1.00 22.94           C  
ATOM   3740  CZ  TYR * 472      20.898  76.930  48.210  1.00 23.22           C  
ATOM   3741  OH  TYR * 472      22.196  77.290  48.489  1.00 23.75           O  
ATOM   3742  N   TRP * 473      13.856  75.733  46.583  1.00 19.94           N  
ATOM   3743  CA  TRP * 473      12.679  74.937  46.496  1.00 18.89           C  
ATOM   3744  C   TRP * 473      11.909  75.159  45.205  1.00 19.09           C  
ATOM   3745  O   TRP * 473      11.356  74.123  44.757  1.00 19.29           O  
ATOM   3746  CB  TRP * 473      11.777  75.103  47.705  1.00 18.23           C  
ATOM   3747  CG  TRP * 473      11.867  74.143  48.806  1.00 17.74           C  
ATOM   3748  CD1 TRP * 473      10.823  73.443  49.372  1.00 17.50           C  
ATOM   3749  CD2 TRP * 473      13.051  73.766  49.550  1.00 17.57           C  
ATOM   3750  NE1 TRP * 473      11.315  72.648  50.409  1.00 17.61           N  
ATOM   3751  CE2 TRP * 473      12.656  72.846  50.545  1.00 17.28           C  
ATOM   3752  CE3 TRP * 473      14.389  74.115  49.447  1.00 17.52           C  
ATOM   3753  CZ2 TRP * 473      13.552  72.287  51.414  1.00 17.41           C  
ATOM   3754  CZ3 TRP * 473      15.294  73.536  50.307  1.00 17.36           C  
ATOM   3755  CH2 TRP * 473      14.903  72.643  51.288  1.00 17.46           C  
ATOM   3756  N   ALA * 474      11.842  76.405  44.742  1.00 18.75           N  
ATOM   3757  CA  ALA * 474      11.059  76.750  43.513  1.00 17.74           C  
ATOM   3758  C   ALA * 474      11.911  76.470  42.286  1.00 17.48           C  
ATOM   3759  O   ALA * 474      11.421  75.783  41.400  1.00 17.42           O  
ATOM   3760  CB  ALA * 474      10.458  78.096  43.591  1.00 17.03           C  
ATOM   3761  N   THR * 475      13.150  76.893  42.270  1.00 17.49           N  
ATOM   3762  CA  THR * 475      14.057  76.594  41.167  1.00 17.54           C  
ATOM   3763  C   THR * 475      14.073  75.073  40.996  1.00 18.70           C  
ATOM   3764  O   THR * 475      14.017  74.625  39.822  1.00 20.04           O  
ATOM   3765  CB  THR * 475      15.489  77.163  41.356  1.00 16.91           C  
ATOM   3766  OG1 THR * 475      15.364  78.600  41.395  1.00 16.59           O  
ATOM   3767  CG2 THR * 475      16.500  76.734  40.304  1.00 16.85           C  
ATOM   3768  N   PHE * 476      14.137  74.247  42.034  1.00 18.70           N  
ATOM   3769  CA  PHE * 476      14.146  72.784  41.850  1.00 18.11           C  
ATOM   3770  C   PHE * 476      12.810  72.319  41.262  1.00 18.58           C  
ATOM   3771  O   PHE * 476      12.722  71.474  40.365  1.00 18.23           O  
ATOM   3772  CB  PHE * 476      14.467  72.065  43.175  1.00 17.76           C  
ATOM   3773  CG  PHE * 476      14.052  70.603  43.147  1.00 17.19           C  
ATOM   3774  CD1 PHE * 476      14.904  69.619  42.700  1.00 16.38           C  
ATOM   3775  CD2 PHE * 476      12.737  70.278  43.529  1.00 17.14           C  
ATOM   3776  CE1 PHE * 476      14.489  68.315  42.635  1.00 16.31           C  
ATOM   3777  CE2 PHE * 476      12.277  68.959  43.484  1.00 16.47           C  
ATOM   3778  CZ  PHE * 476      13.182  68.000  43.037  1.00 16.65           C  
ATOM   3779  N   ALA * 477      11.733  72.830  41.794  1.00 19.39           N  
ATOM   3780  CA  ALA * 477      10.368  72.536  41.421  1.00 20.47           C  
ATOM   3781  C   ALA * 477      10.141  72.633  39.922  1.00 21.52           C  
ATOM   3782  O   ALA * 477       9.537  71.753  39.313  1.00 22.33           O  
ATOM   3783  CB  ALA * 477       9.362  73.574  41.996  1.00 20.17           C  
ATOM   3784  N   LYS * 478      10.637  73.754  39.378  1.00 22.37           N  
ATOM   3785  CA  LYS * 478      10.417  74.050  37.959  1.00 22.50           C  
ATOM   3786  C   LYS * 478      11.462  73.570  37.000  1.00 22.22           C  
ATOM   3787  O   LYS * 478      11.192  73.365  35.780  1.00 22.44           O  
ATOM   3788  CB  LYS * 478      10.197  75.541  37.827  1.00 22.89           C  
ATOM   3789  CG  LYS * 478      11.499  76.328  37.935  1.00 23.84           C  
ATOM   3790  CD  LYS * 478      11.111  77.812  38.083  1.00 25.31           C  
ATOM   3791  CE  LYS * 478      10.095  78.160  39.179  1.00 25.67           C  
ATOM   3792  NZ  LYS * 478      10.194  79.645  39.549  1.00 25.94           N  
ATOM   3793  N   THR * 479      12.621  73.369  37.521  1.00 21.66           N  
ATOM   3794  CA  THR * 479      13.797  72.926  36.807  1.00 20.65           C  
ATOM   3795  C   THR * 479      14.379  71.595  37.065  1.00 20.72           C  
ATOM   3796  O   THR * 479      15.183  71.254  36.151  1.00 21.50           O  
ATOM   3797  CB  THR * 479      14.930  74.011  37.198  1.00 20.13           C  
ATOM   3798  OG1 THR * 479      14.794  74.881  36.065  1.00 19.88           O  
ATOM   3799  CG2 THR * 479      16.259  73.463  37.565  1.00 19.92           C  
ATOM   3800  N   GLY * 480      14.125  70.951  38.174  1.00 20.44           N  
ATOM   3801  CA  GLY * 480      14.717  69.651  38.524  1.00 19.49           C  
ATOM   3802  C   GLY * 480      16.086  69.812  39.206  1.00 18.95           C  
ATOM   3803  O   GLY * 480      16.674  68.806  39.614  1.00 18.14           O  
ATOM   3804  N   ASN * 481      16.563  71.033  39.327  1.00 19.41           N  
ATOM   3805  CA  ASN * 481      17.890  71.361  39.990  1.00 19.87           C  
ATOM   3806  C   ASN * 481      17.686  72.612  40.818  1.00 20.26           C  
ATOM   3807  O   ASN * 481      17.002  73.558  40.355  1.00 20.91           O  
ATOM   3808  CB  ASN * 481      18.925  71.365  38.912  1.00 20.28           C  
ATOM   3809  CG  ASN * 481      20.277  71.911  39.242  1.00 20.58           C  
ATOM   3810  OD1 ASN * 481      20.446  72.548  40.298  1.00 21.24           O  
ATOM   3811  ND2 ASN * 481      21.239  71.697  38.354  1.00 20.15           N  
ATOM   3812  N   PRO * 482      18.187  72.659  42.055  1.00 20.49           N  
ATOM   3813  CA  PRO * 482      17.965  73.786  42.966  1.00 20.48           C  
ATOM   3814  C   PRO * 482      18.713  75.036  42.637  1.00 21.44           C  
ATOM   3815  O   PRO * 482      18.323  76.137  43.066  1.00 21.56           O  
ATOM   3816  CB  PRO * 482      18.320  73.223  44.340  1.00 19.64           C  
ATOM   3817  CG  PRO * 482      19.342  72.194  44.073  1.00 19.45           C  
ATOM   3818  CD  PRO * 482      18.982  71.601  42.714  1.00 20.19           C  
ATOM   3819  N   ASN * 483      19.777  74.876  41.901  1.00 22.95           N  
ATOM   3820  CA  ASN * 483      20.757  75.815  41.409  1.00 24.11           C  
ATOM   3821  C   ASN * 483      20.328  76.667  40.240  1.00 25.47           C  
ATOM   3822  O   ASN * 483      19.856  76.160  39.197  1.00 26.44           O  
ATOM   3823  CB  ASN * 483      22.000  74.981  41.107  1.00 24.31           C  
ATOM   3824  CG  ASN * 483      22.547  74.386  42.412  1.00 24.70           C  
ATOM   3825  OD1 ASN * 483      22.787  73.174  42.516  1.00 24.66           O  
ATOM   3826  ND2 ASN * 483      22.720  75.277  43.390  1.00 24.94           N  
ATOM   3827  N   GLU * 484      20.476  77.967  40.408  1.00 26.64           N  
ATOM   3828  CA  GLU * 484      20.111  78.944  39.342  1.00 27.52           C  
ATOM   3829  C   GLU * 484      21.358  78.968  38.419  1.00 28.24           C  
ATOM   3830  O   GLU * 484      21.140  78.319  37.319  1.00 29.61           O  
ATOM   3831  CB  GLU * 484      19.802  80.327  39.821  1.00 27.24           C  
ATOM   3832  CG  GLU * 484      18.871  81.339  39.248  1.00 26.50           C  
ATOM   3877  N   SER * 490      28.301  78.254  46.128  1.00 29.38           N  
ATOM   3878  CA  SER * 490      27.167  78.353  45.212  1.00 29.19           C  
ATOM   3879  C   SER * 490      26.556  76.985  44.936  1.00 28.12           C  
ATOM   3880  O   SER * 490      25.510  76.730  45.575  1.00 28.82           O  
ATOM   3881  CB  SER * 490      27.486  79.061  43.895  1.00 29.96           C  
ATOM   3882  OG  SER * 490      27.186  80.465  44.029  1.00 30.98           O  
ATOM   3883  N   LYS * 491      27.101  76.188  44.081  1.00 26.58           N  
ATOM   3884  CA  LYS * 491      26.562  74.881  43.751  1.00 25.77           C  
ATOM   3885  C   LYS * 491      26.240  73.918  44.886  1.00 24.15           C  
ATOM   3886  O   LYS * 491      27.111  73.599  45.720  1.00 24.43           O  
ATOM   3887  CB  LYS * 491      27.537  74.150  42.794  1.00 26.77           C  
ATOM   3888  CG  LYS * 491      27.033  74.150  41.366  1.00 28.24           C  
ATOM   3889  CD  LYS * 491      26.230  75.384  40.972  1.00 29.31           C  
ATOM   3890  CE  LYS * 491      26.989  76.693  41.095  1.00 30.28           C  
ATOM   3891  NZ  LYS * 491      25.966  77.855  41.153  1.00 30.64           N  
ATOM   3892  N   TRP * 492      25.013  73.453  44.903  1.00 21.29           N  
ATOM   3893  CA  TRP * 492      24.443  72.487  45.839  1.00 18.92           C  
ATOM   3894  C   TRP * 492      24.709  71.133  45.158  1.00 18.87           C  
ATOM   3895  O   TRP * 492      23.900  70.771  44.250  1.00 18.94           O  
ATOM   3896  CB  TRP * 492      22.937  72.822  46.029  1.00 16.48           C  
ATOM   3897  CG  TRP * 492      22.103  71.919  46.842  1.00 14.24           C  
ATOM   3898  CD1 TRP * 492      22.429  70.594  47.148  1.00 14.06           C  
ATOM   3899  CD2 TRP * 492      20.836  72.139  47.468  1.00 13.20           C  
ATOM   3900  NE1 TRP * 492      21.466  70.006  47.902  1.00 13.49           N  
ATOM   3901  CE2 TRP * 492      20.457  70.934  48.131  1.00 13.00           C  
ATOM   3902  CE3 TRP * 492      19.962  73.206  47.562  1.00 12.19           C  
ATOM   3903  CZ2 TRP * 492      19.267  70.801  48.836  1.00 11.68           C  
ATOM   3904  CZ3 TRP * 492      18.800  73.065  48.295  1.00 11.16           C  
ATOM   3905  CH2 TRP * 492      18.456  71.869  48.914  1.00 10.73           C  
ATOM   3906  N   PRO * 493      25.762  70.431  45.520  1.00 18.65           N  
ATOM   3907  CA  PRO * 493      26.112  69.144  44.889  1.00 19.39           C  
ATOM   3908  C   PRO * 493      24.962  68.170  44.740  1.00 19.75           C  
ATOM   3909  O   PRO * 493      23.997  68.265  45.548  1.00 20.87           O  
ATOM   3910  CB  PRO * 493      27.245  68.527  45.744  1.00 19.21           C  
ATOM   3911  CG  PRO * 493      27.547  69.525  46.785  1.00 19.19           C  
ATOM   3912  CD  PRO * 493      26.710  70.779  46.533  1.00 18.82           C  
ATOM   3913  N   LEU * 494      25.024  67.266  43.820  1.00 19.42           N  
ATOM   3914  CA  LEU * 494      23.976  66.232  43.571  1.00 19.21           C  
ATOM   3915  C   LEU * 494      24.356  65.056  44.473  1.00 19.95           C  
ATOM   3916  O   LEU * 494      25.543  64.698  44.623  1.00 20.48           O  
ATOM   3917  CB  LEU * 494      24.027  65.912  42.105  1.00 18.47           C  
ATOM   3918  CG  LEU * 494      23.175  65.225  41.128  1.00 18.00           C  
ATOM   3919  CD1 LEU * 494      22.016  66.058  40.573  1.00 17.54           C  
ATOM   3920  CD2 LEU * 494      24.034  64.826  39.910  1.00 17.75           C  
ATOM   3921  N   PHE * 495      23.386  64.442  45.083  1.00 20.77           N  
ATOM   3922  CA  PHE * 495      23.664  63.271  45.957  1.00 21.25           C  
ATOM   3923  C   PHE * 495      24.048  62.210  44.914  1.00 22.07           C  
ATOM   3924  O   PHE * 495      23.369  62.026  43.896  1.00 22.43           O  
ATOM   3925  CB  PHE * 495      22.555  62.947  46.947  1.00 20.84           C  
ATOM   3926  CG  PHE * 495      22.936  61.771  47.829  1.00 20.56           C  
ATOM   3927  CD1 PHE * 495      23.688  61.991  48.979  1.00 20.31           C  
ATOM   3928  CD2 PHE * 495      22.618  60.475  47.451  1.00 20.15           C  
ATOM   3929  CE1 PHE * 495      24.064  60.890  49.732  1.00 20.28           C  
ATOM   3930  CE2 PHE * 495      22.997  59.374  48.192  1.00 19.54           C  
ATOM   3931  CZ  PHE * 495      23.724  59.597  49.349  1.00 19.77           C  
ATOM   3932  N   THR * 496      25.112  61.548  45.167  1.00 23.29           N  
ATOM   3933  CA  THR * 496      25.753  60.503  44.354  1.00 24.30           C  
ATOM   3934  C   THR * 496      26.113  59.346  45.234  1.00 25.37           C  
ATOM   3935  O   THR * 496      26.787  59.586  46.263  1.00 25.50           O  
ATOM   3936  CB  THR * 496      27.070  61.238  43.804  1.00 24.13           C  
ATOM   3937  OG1 THR * 496      26.613  61.986  42.650  1.00 23.81           O  
ATOM   3938  CG2 THR * 496      28.273  60.355  43.622  1.00 24.11           C  
ATOM   3939  N   THR * 497      25.719  58.138  44.888  1.00 26.99           N  
ATOM   3940  CA  THR * 497      26.065  56.980  45.769  1.00 28.36           C  
ATOM   3941  C   THR * 497      27.546  56.917  46.063  1.00 29.39           C  
ATOM   3942  O   THR * 497      28.031  56.401  47.084  1.00 29.79           O  
ATOM   3943  CB  THR * 497      25.472  55.635  45.241  1.00 28.22           C  
ATOM   3944  OG1 THR * 497      25.503  55.649  43.795  1.00 28.29           O  
ATOM   3945  CG2 THR * 497      24.025  55.435  45.778  1.00 28.43           C  
ATOM   3946  N   LYS * 498      28.310  57.479  45.154  1.00 30.75           N  
ATOM   3947  CA  LYS * 498      29.769  57.486  45.244  1.00 31.80           C  
ATOM   3948  C   LYS * 498      30.244  58.261  46.454  1.00 31.84           C  
ATOM   3949  O   LYS * 498      30.649  57.700  47.482  1.00 32.65           O  
ATOM   3950  CB  LYS * 498      30.375  58.098  43.977  1.00 32.80           C  
ATOM   3951  CG  LYS * 498      31.857  58.460  44.110  1.00 34.07           C  
ATOM   3952  CD  LYS * 498      32.660  57.141  44.389  1.00 34.87           C  
ATOM   3953  CE  LYS * 498      34.117  57.437  43.960  1.00 35.33           C  
ATOM   3955  N   GLU * 499      30.207  59.559  46.277  1.00 31.47           N  
ATOM   3956  CA  GLU * 499      30.641  60.574  47.213  1.00 30.88           C  
ATOM   3957  C   GLU * 499      29.657  61.012  48.245  1.00 30.21           C  
ATOM   3958  O   GLU * 499      30.126  61.451  49.335  1.00 30.55           O  
ATOM   3959  CB  GLU * 499      31.186  61.752  46.394  1.00 31.34           C  
ATOM   3960  CG  GLU * 499      32.278  61.372  45.357  1.00 31.07           C  
ATOM   3964  N   GLN * 500      28.382  60.912  48.038  1.00 29.17           N  
ATOM   3965  CA  GLN * 500      27.350  61.256  49.035  1.00 28.33           C  
ATOM   3966  C   GLN * 500      27.346  62.643  49.631  1.00 27.10           C  
ATOM   3967  O   GLN * 500      27.189  62.808  50.847  1.00 26.38           O  
ATOM   3968  CB  GLN * 500      27.458  60.207  50.162  1.00 28.86           C  
ATOM   3969  CG  GLN * 500      27.347  58.812  49.536  1.00 29.97           C  
ATOM   3970  CD  GLN * 500      27.111  57.817  50.655  1.00 30.78           C  
ATOM   3971  OE1 GLN * 500      26.117  57.900  51.388  1.00 31.64           O  
ATOM   3972  NE2 GLN * 500      28.042  56.898  50.788  1.00 31.15           N  
ATOM   3973  N   LYS * 501      27.456  63.650  48.787  1.00 26.25           N  
ATOM   3974  CA  LYS * 501      27.468  65.055  49.183  1.00 25.55           C  
ATOM   3975  C   LYS * 501      26.100  65.574  49.605  1.00 24.28           C  
ATOM   3976  O   LYS * 501      25.078  65.103  49.098  1.00 24.35           O  
ATOM   3977  CB  LYS * 501      27.973  65.937  48.013  1.00 26.01           C  
ATOM   3978  CG  LYS * 501      29.396  65.423  47.612  1.00 26.53           C  
ATOM   3979  CD  LYS * 501      30.190  66.615  47.178  1.00 27.23           C  
ATOM   3980  CE  LYS * 501      31.545  66.335  46.602  1.00 27.47           C  
ATOM   3981  NZ  LYS * 501      31.344  65.429  45.432  1.00 28.24           N  
ATOM   3982  N   PHE * 502      26.115  66.516  50.519  1.00 22.78           N  
ATOM   3983  CA  PHE * 502      24.881  67.159  51.028  1.00 21.78           C  
ATOM   3984  C   PHE * 502      25.321  68.546  51.513  1.00 21.75           C  
ATOM   3985  O   PHE * 502      26.564  68.770  51.600  1.00 21.88           O  
ATOM   3986  CB  PHE * 502      24.142  66.340  52.060  1.00 20.90           C  
ATOM   3987  CG  PHE * 502      24.843  66.272  53.389  1.00 20.30           C  
ATOM   3988  CD1 PHE * 502      25.602  65.166  53.754  1.00 19.79           C  
ATOM   3989  CD2 PHE * 502      24.744  67.356  54.274  1.00 20.07           C  
ATOM   3990  CE1 PHE * 502      26.214  65.128  54.985  1.00 19.34           C  
ATOM   3991  CE2 PHE * 502      25.369  67.342  55.511  1.00 19.22           C  
ATOM   3992  CZ  PHE * 502      26.081  66.207  55.843  1.00 19.19           C  
ATOM   3993  N   ILE * 503      24.377  69.417  51.773  1.00 21.53           N  
ATOM   3994  CA  ILE * 503      24.750  70.763  52.246  1.00 21.82           C  
ATOM   3995  C   ILE * 503      24.068  71.080  53.572  1.00 22.33           C  
ATOM   3996  O   ILE * 503      22.981  70.520  53.856  1.00 22.47           O  
ATOM   3997  CB  ILE * 503      24.396  71.845  51.170  1.00 21.50           C  
ATOM   3998  CG1 ILE * 503      22.929  71.702  50.729  1.00 21.14           C  
ATOM   3999  CG2 ILE * 503      25.348  71.864  49.949  1.00 22.00           C  
ATOM   4000  CD1 ILE * 503      22.293  73.096  50.448  1.00 21.28           C  
ATOM   4001  N   ASP * 504      24.724  71.933  54.389  1.00 22.66           N  
ATOM   4002  CA  ASP * 504      24.029  72.313  55.638  1.00 22.87           C  
ATOM   4003  C   ASP * 504      23.234  73.565  55.099  1.00 22.94           C  
ATOM   4004  O   ASP * 504      23.706  74.250  54.172  1.00 23.03           O  
ATOM   4005  CB  ASP * 504      24.703  72.567  56.883  1.00 23.53           C  
ATOM   4006  CG  ASP * 504      26.054  72.055  57.196  1.00 24.67           C  
ATOM   4007  OD1 ASP * 504      27.048  72.826  57.016  1.00 25.45           O  
ATOM   4008  OD2 ASP * 504      26.162  70.888  57.668  1.00 25.07           O  
ATOM   4009  N   LEU * 505      22.109  73.745  55.735  1.00 22.66           N  
ATOM   4010  CA  LEU * 505      21.195  74.849  55.361  1.00 22.37           C  
ATOM   4011  C   LEU * 505      21.052  75.678  56.617  1.00 23.10           C  
ATOM   4012  O   LEU * 505      20.373  75.374  57.599  1.00 23.58           O  
ATOM   4013  CB  LEU * 505      20.002  74.192  54.722  1.00 21.58           C  
ATOM   4014  CG  LEU * 505      19.039  74.769  53.733  1.00 20.87           C  
ATOM   4015  CD1 LEU * 505      19.731  75.626  52.666  1.00 20.74           C  
ATOM   4016  CD2 LEU * 505      18.235  73.630  53.090  1.00 19.74           C  
ATOM   4017  N   ASN * 506      21.767  76.791  56.593  1.00 23.85           N  
ATOM   4018  CA  ASN * 506      21.687  77.710  57.762  1.00 24.44           C  
ATOM   4019  C   ASN * 506      22.137  79.061  57.262  1.00 24.88           C  
ATOM   4020  O   ASN * 506      22.442  79.146  56.061  1.00 25.11           O  
ATOM   4021  CB  ASN * 506      22.427  77.060  58.897  1.00 24.71           C  
ATOM   4022  CG  ASN * 506      23.896  76.917  58.571  1.00 24.93           C  
ATOM   4023  OD1 ASN * 506      24.415  77.883  57.989  1.00 25.27           O  
ATOM   4024  ND2 ASN * 506      24.463  75.776  58.954  1.00 25.06           N  
ATOM   4025  N   THR * 507      22.155  80.040  58.111  1.00 25.57           N  
ATOM   4026  CA  THR * 507      22.553  81.380  57.769  1.00 26.55           C  
ATOM   4027  C   THR * 507      24.034  81.565  57.467  1.00 27.28           C  
ATOM   4028  O   THR * 507      24.424  82.758  57.321  1.00 27.35           O  
ATOM   4029  CB  THR * 507      22.076  82.419  58.870  1.00 26.37           C  
ATOM   4030  OG1 THR * 507      22.827  81.963  60.042  1.00 26.75           O  
ATOM   4031  CG2 THR * 507      20.577  82.506  59.040  1.00 26.14           C  
ATOM   4032  N   GLU * 508      24.837  80.545  57.339  1.00 28.25           N  
ATOM   4033  CA  GLU * 508      26.248  80.814  57.018  1.00 30.05           C  
ATOM   4034  C   GLU * 508      26.537  80.289  55.627  1.00 31.81           C  
ATOM   4035  O   GLU * 508      25.840  79.428  55.026  1.00 32.35           O  
ATOM   4036  CB  GLU * 508      27.262  80.269  57.969  1.00 30.15           C  
ATOM   4037  CG  GLU * 508      27.150  80.371  59.489  1.00 30.37           C  
ATOM   4041  N   PRO * 509      27.621  80.815  55.090  1.00 33.07           N  
ATOM   4042  CA  PRO * 509      28.069  80.402  53.744  1.00 33.94           C  
ATOM   4043  C   PRO * 509      28.194  78.881  53.709  1.00 35.01           C  
ATOM   4044  O   PRO * 509      29.057  78.190  54.300  1.00 35.23           O  
ATOM   4045  CB  PRO * 509      29.358  81.161  53.549  1.00 33.84           C  
ATOM   4046  CG  PRO * 509      29.850  81.366  54.981  1.00 33.62           C  
ATOM   4047  CD  PRO * 509      28.532  81.805  55.674  1.00 33.33           C  
ATOM   4048  N   MET * 510      27.238  78.331  52.991  1.00 35.78           N  
ATOM   4049  CA  MET * 510      27.026  76.941  52.676  1.00 36.31           C  
ATOM   4050  C   MET * 510      28.265  76.052  52.666  1.00 36.16           C  
ATOM   4051  O   MET * 510      29.238  76.349  51.938  1.00 36.58           O  
ATOM   4052  CB  MET * 510      26.549  76.937  51.181  1.00 36.91           C  
ATOM   4053  CG  MET * 510      25.845  75.667  50.871  1.00 38.04           C  
ATOM   4054  SD  MET * 510      25.646  75.620  49.028  1.00 38.90           S  
ATOM   4055  CE  MET * 510      27.201  74.691  48.718  1.00 38.56           C  
ATOM   4056  N   LYS * 511      28.202  74.965  53.410  1.00 35.46           N  
ATOM   4057  CA  LYS * 511      29.288  73.986  53.429  1.00 34.60           C  
ATOM   4058  C   LYS * 511      28.716  72.677  52.834  1.00 33.15           C  
ATOM   4059  O   LYS * 511      27.575  72.271  53.099  1.00 32.96           O  
ATOM   4060  CB  LYS * 511      29.857  73.656  54.781  1.00 35.79           C  
ATOM   4061  CG  LYS * 511      30.417  74.845  55.574  1.00 37.18           C  
ATOM   4062  CD  LYS * 511      30.713  74.391  57.021  1.00 38.19           C  
ATOM   4063  CE  LYS * 511      31.916  73.439  57.044  1.00 38.90           C  
ATOM   4064  NZ  LYS * 511      33.169  74.308  56.961  1.00 39.72           N  
ATOM   4065  N   VAL * 512      29.545  72.067  52.006  1.00 31.37           N  
ATOM   4066  CA  VAL * 512      29.111  70.754  51.421  1.00 29.55           C  
ATOM   4067  C   VAL * 512      29.816  69.799  52.402  1.00 28.37           C  
ATOM   4068  O   VAL * 512      30.938  70.149  52.816  1.00 28.73           O  
ATOM   4069  CB  VAL * 512      29.422  70.617  49.954  1.00 29.23           C  
ATOM   4070  CG1 VAL * 512      29.441  69.163  49.473  1.00 29.00           C  
ATOM   4071  CG2 VAL * 512      28.465  71.415  49.082  1.00 29.07           C  
ATOM   4072  N   HIS * 513      29.199  68.755  52.778  1.00 26.87           N  
ATOM   4073  CA  HIS * 513      29.664  67.735  53.703  1.00 25.49           C  
ATOM   4074  C   HIS * 513      29.425  66.382  53.051  1.00 25.57           C  
ATOM   4075  O   HIS * 513      28.869  66.405  51.923  1.00 25.87           O  
ATOM   4076  CB  HIS * 513      28.842  67.733  55.019  1.00 24.55           C  
ATOM   4077  CG  HIS * 513      29.134  68.911  55.889  1.00 23.24           C  
ATOM   4078  ND1 HIS * 513      28.255  69.912  56.148  1.00 22.93           N  
ATOM   4079  CD2 HIS * 513      30.270  69.221  56.548  1.00 22.79           C  
ATOM   4080  CE1 HIS * 513      28.823  70.819  56.925  1.00 22.48           C  
ATOM   4081  NE2 HIS * 513      30.017  70.411  57.177  1.00 22.73           N  
ATOM   4082  N   GLN * 514      29.778  65.324  53.738  1.00 25.53           N  
ATOM   4083  CA  GLN * 514      29.544  63.991  53.144  1.00 25.94           C  
ATOM   4084  C   GLN * 514      29.048  62.982  54.145  1.00 25.80           C  
ATOM   4085  O   GLN * 514      29.123  63.091  55.369  1.00 26.51           O  
ATOM   4086  CB  GLN * 514      30.718  63.468  52.374  1.00 26.64           C  
ATOM   4087  CG  GLN * 514      31.014  64.258  51.088  1.00 27.67           C  
ATOM   4088  CD  GLN * 514      32.438  63.856  50.694  1.00 28.60           C  
ATOM   4089  OE1 GLN * 514      32.789  62.692  50.509  1.00 28.58           O  
ATOM   4090  NE2 GLN * 514      33.242  64.930  50.634  1.00 29.38           N  
ATOM   4091  N   ARG * 515      28.498  61.926  53.588  1.00 25.71           N  
ATOM   4092  CA  ARG * 515      27.932  60.824  54.355  1.00 25.42           C  
ATOM   4093  C   ARG * 515      27.218  61.228  55.624  1.00 24.83           C  
ATOM   4094  O   ARG * 515      27.783  60.899  56.702  1.00 25.31           O  
ATOM   4095  CB  ARG * 515      29.121  59.850  54.674  1.00 25.72           C  
ATOM   4096  CG  ARG * 515      29.709  59.341  53.384  1.00 26.34           C  
ATOM   4097  CD  ARG * 515      30.623  58.183  53.498  1.00 26.86           C  
ATOM   4098  NE  ARG * 515      31.465  58.070  52.287  1.00 27.55           N  
ATOM   4102  N   LEU * 516      26.045  61.844  55.556  1.00 23.72           N  
ATOM   4103  CA  LEU * 516      25.225  62.263  56.722  1.00 22.09           C  
ATOM   4104  C   LEU * 516      25.063  61.079  57.670  1.00 21.27           C  
ATOM   4105  O   LEU * 516      24.622  60.048  57.181  1.00 21.08           O  
ATOM   4106  CB  LEU * 516      23.805  62.724  56.272  1.00 21.20           C  
ATOM   4107  CG  LEU * 516      23.072  63.815  56.964  1.00 20.72           C  
ATOM   4108  CD1 LEU * 516      21.589  63.566  57.190  1.00 20.87           C  
ATOM   4109  CD2 LEU * 516      23.582  64.086  58.383  1.00 20.85           C  
ATOM   4110  N   ARG * 517      25.352  61.236  58.923  1.00 21.35           N  
ATOM   4111  CA  ARG * 517      25.293  60.242  60.008  1.00 20.94           C  
ATOM   4112  C   ARG * 517      25.645  58.839  59.516  1.00 20.54           C  
ATOM   4113  O   ARG * 517      24.869  57.935  59.884  1.00 20.58           O  
ATOM   4114  CB  ARG * 517      23.979  60.159  60.757  1.00 20.74           C  
ATOM   4115  CG  ARG * 517      23.147  61.300  61.095  1.00 21.81           C  
ATOM   4116  CD  ARG * 517      23.715  62.461  61.853  1.00 22.69           C  
ATOM   4117  NE  ARG * 517      24.216  61.980  63.158  1.00 23.80           N  
ATOM   4118  CZ  ARG * 517      23.404  61.664  64.166  1.00 24.32           C  
ATOM   4119  NH1 ARG * 517      22.063  61.881  63.997  1.00 25.23           N  
ATOM   4120  NH2 ARG * 517      23.864  61.109  65.258  1.00 23.96           N  
ATOM   4121  N   VAL * 518      26.664  58.624  58.733  1.00 20.56           N  
ATOM   4122  CA  VAL * 518      26.994  57.267  58.239  1.00 21.29           C  
ATOM   4123  C   VAL * 518      27.201  56.214  59.317  1.00 22.35           C  
ATOM   4124  O   VAL * 518      26.638  55.106  59.297  1.00 22.51           O  
ATOM   4125  CB  VAL * 518      28.184  57.345  57.260  1.00 20.55           C  
ATOM   4126  CG1 VAL * 518      29.394  57.986  57.892  1.00 20.48           C  
ATOM   4127  CG2 VAL * 518      28.474  55.953  56.763  1.00 20.11           C  
ATOM   4128  N   GLN * 519      28.035  56.499  60.295  1.00 23.72           N  
ATOM   4129  CA  GLN * 519      28.366  55.625  61.428  1.00 24.43           C  
ATOM   4130  C   GLN * 519      27.075  55.153  62.088  1.00 24.03           C  
ATOM   4131  O   GLN * 519      26.873  53.932  62.278  1.00 24.88           O  
ATOM   4132  CB  GLN * 519      29.183  56.401  62.456  1.00 25.95           C  
ATOM   4133  CG  GLN * 519      30.421  55.754  63.026  1.00 27.63           C  
ATOM   4134  CD  GLN * 519      31.704  56.072  62.260  1.00 28.47           C  
ATOM   4135  OE1 GLN * 519      32.418  55.137  61.889  1.00 29.08           O  
ATOM   4136  NE2 GLN * 519      32.083  57.330  61.996  1.00 28.66           N  
ATOM   4137  N   MET * 520      26.245  56.123  62.443  1.00 22.75           N  
ATOM   4138  CA  MET * 520      24.995  55.825  63.125  1.00 21.96           C  
ATOM   4139  C   MET * 520      24.052  55.007  62.287  1.00 21.38           C  
ATOM   4140  O   MET * 520      23.530  53.997  62.842  1.00 22.32           O  
ATOM   4141  CB  MET * 520      24.304  57.058  63.691  1.00 22.53           C  
ATOM   4142  CG  MET * 520      25.170  57.686  64.747  1.00 23.64           C  
ATOM   4143  SD  MET * 520      25.010  56.714  66.281  1.00 24.98           S  
ATOM   4144  CE  MET * 520      26.425  55.655  66.347  1.00 24.41           C  
ATOM   4145  N   CYS * 521      23.798  55.392  61.053  1.00 19.65           N  
ATOM   4146  CA  CYS * 521      22.847  54.678  60.191  1.00 17.55           C  
ATOM   4147  C   CYS * 521      23.395  53.344  59.771  1.00 17.19           C  
ATOM   4148  O   CYS * 521      22.569  52.459  59.340  1.00 17.41           O  
ATOM   4149  CB  CYS * 521      22.414  55.589  59.093  1.00 17.33           C  
ATOM   4150  SG  CYS * 521      21.683  57.167  59.657  1.00 17.48           S  
ATOM   4151  N   VAL * 522      24.747  53.097  59.894  1.00 15.89           N  
ATOM   4152  CA  VAL * 522      25.086  51.712  59.441  1.00 14.52           C  
ATOM   4153  C   VAL * 522      24.505  50.800  60.526  1.00 14.37           C  
ATOM   4154  O   VAL * 522      24.178  49.602  60.336  1.00 14.31           O  
ATOM   4155  CB  VAL * 522      26.392  51.409  58.799  1.00 13.99           C  
ATOM   4156  CG1 VAL * 522      27.517  52.399  58.780  1.00 13.89           C  
ATOM   4157  CG2 VAL * 522      26.909  50.026  59.281  1.00 13.64           C  
ATOM   4158  N   PHE * 523      24.331  51.468  61.681  1.00 13.87           N  
ATOM   4159  CA  PHE * 523      23.799  50.739  62.868  1.00 12.41           C  
ATOM   4160  C   PHE * 523      22.341  50.437  62.684  1.00 11.77           C  
ATOM   4161  O   PHE * 523      22.003  49.221  62.806  1.00 12.62           O  
ATOM   4162  CB  PHE * 523      24.156  51.450  64.184  1.00 12.03           C  
ATOM   4163  CG  PHE * 523      23.342  50.973  65.348  1.00 11.94           C  
ATOM   4164  CD1 PHE * 523      23.684  49.800  66.021  1.00 11.68           C  
ATOM   4165  CD2 PHE * 523      22.195  51.667  65.739  1.00 12.15           C  
ATOM   4166  CE1 PHE * 523      22.945  49.310  67.044  1.00 11.24           C  
ATOM   4167  CE2 PHE * 523      21.394  51.180  66.793  1.00 12.12           C  
ATOM   4168  CZ  PHE * 523      21.797  49.988  67.415  1.00 11.87           C  
ATOM   4169  N   TRP * 524      21.514  51.398  62.417  1.00 10.50           N  
ATOM   4170  CA  TRP * 524      20.047  51.193  62.303  1.00  9.48           C  
ATOM   4171  C   TRP * 524      19.581  50.480  61.082  1.00  9.77           C  
ATOM   4172  O   TRP * 524      18.721  49.544  61.177  1.00 10.23           O  
ATOM   4173  CB  TRP * 524      19.380  52.546  62.381  1.00  8.98           C  
ATOM   4174  CG  TRP * 524      19.626  53.305  63.671  1.00  8.00           C  
ATOM   4175  CD1 TRP * 524      20.533  54.280  63.904  1.00  7.68           C  
ATOM   4176  CD2 TRP * 524      18.899  53.107  64.886  1.00  7.37           C  
ATOM   4177  NE1 TRP * 524      20.398  54.726  65.190  1.00  7.76           N  
ATOM   4178  CE2 TRP * 524      19.410  54.009  65.809  1.00  7.58           C  
ATOM   4179  CE3 TRP * 524      17.889  52.228  65.275  1.00  7.23           C  
ATOM   4180  CZ2 TRP * 524      18.923  54.065  67.113  1.00  7.59           C  
ATOM   4181  CZ3 TRP * 524      17.391  52.286  66.538  1.00  7.12           C  
ATOM   4182  CH2 TRP * 524      17.899  53.200  67.452  1.00  7.27           C  
ATOM   4183  N   ASN * 525      20.134  50.947  59.970  1.00  9.60           N  
ATOM   4184  CA  ASN * 525      19.848  50.351  58.621  1.00  9.14           C  
ATOM   4185  C   ASN * 525      20.491  48.987  58.491  1.00  8.74           C  
ATOM   4186  O   ASN * 525      19.802  48.000  58.102  1.00  9.10           O  
ATOM   4187  CB  ASN * 525      20.193  51.435  57.625  1.00  9.78           C  
ATOM   4188  CG  ASN * 525      19.273  52.615  57.748  1.00 10.82           C  
ATOM   4189  OD1 ASN * 525      18.081  52.425  58.218  1.00 12.28           O  
ATOM   4190  ND2 ASN * 525      19.700  53.803  57.387  1.00 10.74           N  
ATOM   4191  N   GLN * 526      21.736  48.747  58.829  1.00  8.27           N  
ATOM   4192  CA  GLN * 526      22.259  47.401  58.702  1.00  8.44           C  
ATOM   4193  C   GLN * 526      22.425  46.642  60.010  1.00  9.02           C  
ATOM   4194  O   GLN * 526      21.764  45.556  60.145  1.00  8.43           O  
ATOM   4195  CB  GLN * 526      23.484  47.245  57.821  1.00  8.51           C  
ATOM   4196  CG  GLN * 526      23.957  48.251  56.812  1.00  8.68           C  
ATOM   4200  N   PHE * 527      23.302  47.106  60.964  1.00  9.57           N  
ATOM   4201  CA  PHE * 527      23.503  46.242  62.165  1.00  9.60           C  
ATOM   4202  C   PHE * 527      22.295  45.857  62.974  1.00 10.17           C  
ATOM   4203  O   PHE * 527      22.083  44.608  63.099  1.00  9.94           O  
ATOM   4204  CB  PHE * 527      24.700  46.608  63.010  1.00  9.39           C  
ATOM   4205  CG  PHE * 527      24.968  45.692  64.178  1.00  8.89           C  
ATOM   4206  CD1 PHE * 527      25.593  44.466  63.975  1.00  9.21           C  
ATOM   4207  CD2 PHE * 527      24.580  46.036  65.466  1.00  8.52           C  
ATOM   4208  CE1 PHE * 527      25.823  43.559  65.009  1.00  9.09           C  
ATOM   4209  CE2 PHE * 527      24.813  45.142  66.507  1.00  8.62           C  
ATOM   4210  CZ  PHE * 527      25.440  43.905  66.302  1.00  8.29           C  
ATOM   4211  N   LEU * 528      21.505  46.772  63.501  1.00 10.76           N  
ATOM   4212  CA  LEU * 528      20.342  46.404  64.311  1.00 11.68           C  
ATOM   4213  C   LEU * 528      19.445  45.342  63.706  1.00 12.94           C  
ATOM   4214  O   LEU * 528      19.202  44.266  64.319  1.00 13.65           O  
ATOM   4215  CB  LEU * 528      19.623  47.683  64.737  1.00 11.43           C  
ATOM   4216  CG  LEU * 528      19.081  47.828  66.164  1.00 11.21           C  
ATOM   4217  CD1 LEU * 528      17.871  48.787  66.248  1.00 10.04           C  
ATOM   4218  CD2 LEU * 528      18.773  46.460  66.733  1.00 11.03           C  
ATOM   4219  N   PRO * 529      18.915  45.568  62.514  1.00 13.65           N  
ATOM   4220  CA  PRO * 529      17.989  44.630  61.859  1.00 14.05           C  
ATOM   4221  C   PRO * 529      18.509  43.214  61.867  1.00 15.05           C  
ATOM   4222  O   PRO * 529      17.772  42.264  62.222  1.00 14.80           O  
ATOM   4223  CB  PRO * 529      17.779  45.256  60.525  1.00 14.07           C  
ATOM   4224  CG  PRO * 529      18.118  46.727  60.622  1.00 14.00           C  
ATOM   4225  CD  PRO * 529      19.147  46.793  61.724  1.00 13.88           C  
ATOM   4226  N   LYS * 530      19.772  43.063  61.478  1.00 16.11           N  
ATOM   4227  CA  LYS * 530      20.438  41.749  61.448  1.00 17.50           C  
ATOM   4228  C   LYS * 530      20.390  41.107  62.846  1.00 18.37           C  
ATOM   4229  O   LYS * 530      19.979  39.926  62.932  1.00 18.94           O  
ATOM   4230  CB  LYS * 530      21.859  41.776  61.026  1.00 18.02           C  
ATOM   4231  CG  LYS * 530      22.543  40.578  60.411  1.00 18.54           C  
ATOM   4232  CD  LYS * 530      23.733  41.151  59.590  1.00 19.40           C  
ATOM   4233  CE  LYS * 530      24.385  40.056  58.735  1.00 19.84           C  
ATOM   4234  NZ  LYS * 530      24.817  38.951  59.618  1.00 20.01           N  
ATOM   4235  N   LEU * 531      20.772  41.891  63.833  1.00 18.86           N  
ATOM   4236  CA  LEU * 531      20.743  41.446  65.242  1.00 19.37           C  
ATOM   4237  C   LEU * 531      19.319  41.019  65.567  1.00 20.14           C  
ATOM   4238  O   LEU * 531      19.144  39.831  65.890  1.00 20.12           O  
ATOM   4239  CB  LEU * 531      21.301  42.555  66.132  1.00 19.23           C  
ATOM   4240  CG  LEU * 531      21.606  42.369  67.598  1.00 18.76           C  
ATOM   4241  CD1 LEU * 531      22.662  43.305  68.133  1.00 18.23           C  
ATOM   4242  CD2 LEU * 531      20.319  42.658  68.398  1.00 18.80           C  
ATOM   4243  N   LEU * 532      18.352  41.921  65.411  1.00 21.42           N  
ATOM   4244  CA  LEU * 532      16.941  41.596  65.712  1.00 22.81           C  
ATOM   4245  C   LEU * 532      16.427  40.353  65.013  1.00 24.08           C  
ATOM   4246  O   LEU * 532      15.389  39.896  65.551  1.00 24.51           O  
ATOM   4247  CB  LEU * 532      15.992  42.771  65.702  1.00 22.06           C  
ATOM   4248  CG  LEU * 532      16.353  43.935  66.597  1.00 22.11           C  
ATOM   4249  CD1 LEU * 532      15.476  45.151  66.293  1.00 22.19           C  
ATOM   4250  CD2 LEU * 532      16.255  43.490  68.040  1.00 21.68           C  
ATOM   4251  N   ASN * 533      17.025  39.829  63.980  1.00 25.64           N  
ATOM   4252  CA  ASN * 533      16.498  38.510  63.421  1.00 27.10           C  
ATOM   4253  C   ASN * 533      17.627  37.547  63.848  1.00 27.48           C  
ATOM   4254  O   ASN * 533      18.598  37.463  63.060  1.00 28.48           O  
ATOM   4255  CB  ASN * 533      16.247  38.575  61.937  1.00 27.36           C  
ATOM   4259  N   ALA * 534      17.631  36.973  64.990  1.00 27.74           N  
ATOM   4260  CA  ALA * 534      18.661  36.096  65.539  1.00 27.99           C  
ATOM   4261  C   ALA * 534      20.014  36.211  64.826  1.00 28.45           C  
ATOM   4262  O   ALA * 534      20.496  37.333  64.613  1.00 28.84           O  
ATOM   4263  CB  ALA * 534      18.242  34.631  65.550  1.00 27.82           C  
HETATM 4284  N1  ACH * 998       5.259  69.086  63.047  1.00  0.00           N  
HETATM 4285  C2  ACH * 998       5.634  67.619  63.015  1.00  0.00           C  
HETATM 4286  C3  ACH * 998       5.267  66.703  61.831  1.00  0.00           C  
HETATM 4287  O4  ACH * 998       5.442  65.329  62.221  1.00  0.00           O  
HETATM 4288  C5  ACH * 998       5.357  64.143  61.417  1.00  0.00           C  
HETATM 4289  C6  ACH * 998       5.291  62.991  62.425  1.00  0.00           C  
HETATM 4290  O7  ACH * 998       4.208  64.151  60.638  1.00  0.00           O  
HETATM 4291  C8  ACH * 998       5.707  69.658  64.364  1.00  0.00           C  
HETATM 4292  C9  ACH * 998       5.952  69.870  61.977  1.00  0.00           C  
HETATM 4293  C10 ACH * 998       3.768  69.260  62.916  1.00  0.00           C  
HETATM 4294  O   HOH *   1       4.585  68.917  62.507  1.00  4.55           O  
HETATM 4295  O   HOH *   2      21.500  51.642  53.605  1.00 13.58           O  
HETATM 4296  O   HOH *   3       0.739  62.179  70.699  1.00  6.45           O  
HETATM 4297  O   HOH *   4       3.771  69.434  57.813  1.00  4.02           O  
HETATM 4298  O   HOH *   5       3.405  63.937  69.509  1.00 10.08           O  
HETATM 4299  O   HOH *   6      -1.707  70.236  52.997  1.00 21.04           O  
HETATM 4300  O   HOH *   7       4.633  66.209  68.532  1.00 12.87           O  
HETATM 4301  O   HOH *   8      10.516  55.843  68.321  1.00 30.65           O  
HETATM 4302  O   HOH *   9     -14.113  58.870  56.800  1.00 11.91           O  
HETATM 4303  O   HOH *  10      32.329  66.180  56.029  1.00 23.92           O  
HETATM 4304  O   HOH *  11       0.086  69.792  60.075  1.00 18.03           O  
HETATM 4305  O   HOH *  12      21.233  62.287  36.751  1.00 10.63           O  
HETATM 4306  O   HOH *  13       5.265  57.177  35.223  1.00 21.61           O  
HETATM 4307  O   HOH *  14       1.499  90.274  54.534  1.00 34.28           O  
HETATM 4308  O   HOH *  15      -7.429  68.296  58.035  1.00  5.45           O  
HETATM 4309  O   HOH *  16       3.599  82.585  32.528  1.00 25.80           O  
HETATM 4310  O   HOH *  17      -0.057  67.926  63.997  1.00 19.68           O  
HETATM 4311  O   HOH *  18     -20.446  59.606  58.989  1.00 27.30           O  
HETATM 4312  O   HOH *  19      -8.779  59.544  64.344  1.00 21.44           O  
HETATM 4313  O   HOH *  20       8.839  45.301  43.374  1.00 41.84           O  
HETATM 4314  O   HOH *  21      21.883  65.357  63.319  1.00 24.14           O  
HETATM 4315  O   HOH *  22       3.085  52.067  64.373  1.00 12.07           O  
HETATM 4316  O   HOH *  23       0.785  70.661  68.684  1.00 28.73           O  
HETATM 4317  O   HOH *  24     -13.394  63.232  56.775  1.00 16.33           O  
HETATM 4318  O   HOH *  25     -10.659  86.265  53.032  1.00 31.63           O  
HETATM 4319  O   HOH *  26       2.527  54.849  36.686  1.00  3.64           O  
HETATM 4320  O   HOH *  27      -1.144  72.948  73.073  1.00 19.01           O  
HETATM 4321  O   HOH *  28      -6.761  62.182  64.904  1.00 20.38           O  
HETATM 4322  O   HOH *  29      -7.987  80.096  32.369  1.00 34.46           O  
HETATM 4323  O   HOH *  30       5.866  66.098  33.377  1.00 16.21           O  
HETATM 4324  O   HOH *  31      -2.996  68.636  66.686  1.00  7.40           O  
HETATM 4325  O   HOH *  32     -18.731  71.315  34.924  1.00 21.89           O  
HETATM 4326  O   HOH *  33      11.705  89.903  57.041  1.00 38.38           O  
HETATM 4327  O   HOH *  34      -9.900  53.019  55.245  1.00 17.60           O  
HETATM 4328  O   HOH *  35      -6.292  49.583  61.163  1.00 24.40           O  
HETATM 4329  O   HOH *  36     -14.949  61.174  57.218  1.00 12.32           O  
HETATM 4330  O   HOH *  37      -0.653  41.779  64.174  1.00 36.48           O  
HETATM 4331  O   HOH *  38       0.007  70.099  62.815  1.00 23.97           O  
HETATM 4332  O   HOH *  39      -9.817  71.184  54.604  1.00 23.11           O  
HETATM 4333  O   HOH *  40       2.633  54.334  63.182  1.00 25.14           O  
HETATM 4334  O   HOH *  41     -10.346  53.747  43.546  1.00 40.44           O  
HETATM 4335  O   HOH *  42      -3.884  62.471  74.978  1.00 28.29           O  
HETATM 4336  O   HOH *  43      10.539  68.611  59.497  1.00 10.85           O  
HETATM 4337  O   HOH *  44      25.002  82.595  44.667  1.00 32.65           O  
HETATM 4338  O   HOH *  45      -3.670  51.454  59.839  1.00 21.65           O  
HETATM 4339  O   HOH *  46      18.050  37.272  68.014  1.00 31.14           O  
HETATM 4340  O   HOH *  47      -0.573  68.548  66.474  1.00 21.14           O  
HETATM 4341  O   HOH *  48      23.309  77.325  53.811  1.00 26.43           O  
HETATM 4342  O   HOH *  49       4.049  64.035  61.073  1.00 22.53           O  
HETATM 4343  O   HOH *  50       9.826  51.954  79.062  1.00 31.77           O  
HETATM 4344  O   HOH *  51     -10.731  66.151  69.018  1.00 19.77           O  
HETATM 4345  O   HOH *  52     -11.929  65.094  41.596  1.00 27.27           O  
HETATM 4346  O   HOH *  53      -0.691  42.526  50.464  1.00 27.37           O  
HETATM 4347  O   HOH *  54      24.934  59.919  39.629  1.00 25.77           O  
HETATM 4348  O   HOH *  55      19.684  85.497  63.056  1.00 31.06           O  
HETATM 4349  O   HOH *  56      -1.108  51.768  42.380  1.00 27.47           O  
HETATM 4350  O   HOH *  57      -7.215  51.194  49.692  1.00 35.03           O  
HETATM 4351  O   HOH *  58      -0.814  63.723  58.896  1.00 31.21           O  
HETATM 4352  O   HOH *  59      25.033  64.381  35.527  1.00 42.90           O  
HETATM 4353  O   HOH *  60      22.930  61.783  40.417  1.00 34.83           O  
HETATM 4354  O   HOH *  61       3.887  68.237  65.538  1.00 29.70           O  
HETATM 4355  O   HOH *  62       6.525  63.245  35.269  1.00 34.47           O  
HETATM 4356  O   HOH *  63      16.011  62.288  84.248  1.00 27.57           O  
HETATM 4357  O   HOH *  64      16.145  59.664  31.809  1.00 34.00           O  
HETATM 4358  O   HOH *  65      11.725  46.871  74.600  1.00 32.14           O  
HETATM 4359  O   HOH *  66      -3.787  76.964  65.345  1.00 48.00           O  
HETATM 4360  O   HOH *  67      14.542  46.891  59.302  1.00 33.02           O  
HETATM 4361  O   HOH *  68     -11.192  60.929  39.656  1.00 47.74           O  
HETATM 4362  O   HOH *  69      -5.488  81.294  31.833  1.00 44.07           O  
HETATM 4363  O   HOH *  70      -0.616  66.309  68.244  1.00 46.70           O  
HETATM 4364  O   HOH *  71      16.466  49.678  62.570  1.00 45.33           O  
MASTER     1193    1    0    0    0    0    0    6 4196    0    0    1
END
