# Supplementary material for: COD::CIF::Parser: an error-correcting CIF parser for the Perl language
Source: J Appl Crystallogr. 2016 Feb 1;49(Pt 1):292–301. doi: 10.1107/S1600576715022396 (PMC4762566; doi:10.1107/S1600576715022396)
Supplement: Supplementary file 3 [file j-49-00292-sup3.tgz › cod-tools-1.0/src/components/codcif/data/IUCr/CIFTEST_2.1/outs/ciftbx/BDL001.tpdb]

HEADER    FULL DUPLEX B DNA                       ??-???-??   BDL0
TITLE     5'-D(*CP*GP*CP*GP*AP*AP*TP*TP*CP*GP*CP*G)-3', 290 K
KEYWDS    DEOXYRIBONUCLEIC ACID 
JRNL        AUTH   H.R.Drew,R.M.Wing,T.Takano,C.Broka,S.Tanaka,
JRNL        AUTH 2 K.Itakura,R.E.Dickerson
JRNL        TITL   Structure of a B-DNA Dodecamer. Conformation and
JRNL        TITL 2 Dynamics
JRNL        REF    Proc.Natl.Acad.Sci.U.S.A.     V.  78  2179 1981
JRNL        REFN   ASTM PNASA6  US ISSN 0027-8424                     
REMARK   1
REMARK   1 REFERENCE 2      
REMARK   1  AUTH   R.E.Dickerson,H.R.Drew
REMARK   1  TITL   Kinematic Model for B-DNA
REMARK   1  REF    Proc.Natl.Acad.Sci.U.S.A.     V.  78  7318 1981
REMARK   1  REFN   ASTM PNASA6  US ISSN 0027-8424                     
REMARK   1 REFERENCE 3      
REMARK   1  AUTH   R.E.Dickerson,H.R.Drew
REMARK   1  TITL   Structure of a B-DNA Dodecamer. II. Influence of
REMARK   1  TITL 2 Base Sequence on Helix Structure
REMARK   1  REF    J.Mol.Biol.                   V. 149   761 1981
REMARK   1  REFN   ASTM JMOBAK  UK ISSN 0022-2836                     
REMARK   1 REFERENCE 4      
REMARK   1  AUTH   H.R.Drew,R.E.Dickerson
REMARK   1  TITL   Structure of a B-DNA Dodecamer. III. Geometry of
REMARK   1  TITL 2 Hydration
REMARK   1  REF    J.Mol.Biol.                   V. 151   535 1981
REMARK   1  REFN   ASTM JMOBAK  UK ISSN 0022-2836                     
REMARK   1 REFERENCE 5      
REMARK   1  AUTH   R.Wing,H.R.Drew,T.Takano,C.Broka,S.Tanaka,
REMARK   1  AUTH 2 K.Itakura,R.E.Dickerson
REMARK   1  TITL   Crystal Structure Analysis of a Complete Turn of
REMARK   1  TITL 2 B-DNA
REMARK   1  REF    Nature                        V. 287   755 1980
REMARK   1  REFN   ASTM NATUAS  UK ISSN 0028-0836                     
REMARK   2
REMARK   2 RESOLUTION. NOT APPLICABLE.
REMARK 960
REMARK 960 EMBEDDED CIF
REMARK 960 # ---------------------------------------
REMARK 960                      #-----------------------------------
REMARK 960
REMARK 960 #  Example CIF for a B type DNA structure
REMARK 960                           # with two chemically identical
REMARK 960 #  strands in the asymmetric unit   This
REMARK 960                                #example is compliant with
REMARK 960 #  the Macromolecular CIF Dictionary (cif
REMARK 960                                 #_mm.dic) version 0.9.01.
REMARK 960
REMARK 960 #               Prepared by: Anke Gelbin,
REMARK 960                         # John Westbrook and Helen Berman
REMARK 960 #                            Nucleic Acid
REMARK 960                                 # Database Project
REMARK 960 #                            Rutgers University
REMARK 960 #                            e-mail: ndba
REMARK 960                               #dmin@ndbserver.rutgers.edu
REMARK 960 #                            www:    http
REMARK 960                                 #://ndbserver.rutgers.edu
REMARK 960
REMARK 960 #----------------------------------------
REMARK 960                      #-----------------------------------
REMARK 960
REMARK 960 data_BDL001
REMARK 960
REMARK 960 ###############
REMARK 960 ## ENTRY ##
REMARK 960 ###############
REMARK 960
REMARK 960 _entry.id              BDL001
REMARK 960
REMARK 960 ###############
REMARK 960 ## ATOM_SITE ##
REMARK 960 ###############
REMARK 960 _atom_sites.entry_id                              BDL001
REMARK 960 _cell.entry_id                BDL001
REMARK 960 loop_
REMARK 960 _chem_comp.id
REMARK 960 _chem_comp.name
REMARK 960                   T     THYMINE
REMARK 960                   C     CYTOSINE
REMARK 960                   G                 GUANINE
REMARK 960                   HOH   WATER
REMARK 960
REMARK 960
REMARK 960 ##############
REMARK 960 ## CITATION ##
REMARK 960 ##############
REMARK 960
REMARK 960         loop_
REMARK 960     _citation.id
REMARK 960     _citation.page_last
REMARK 960                         2
REMARK 960                         7322
REMARK 960                         3
REMARK 960                         786
REMARK 960                         4
REMARK 960                         556
REMARK 960                         5
REMARK 960                         758
REMARK 960 _computing.entry_id                BDL001
REMARK 960 _computing.structure_refinement     JACK-LEVITT
REMARK 960
REMARK 960 ############
REMARK 960 ## ENTITY ##
REMARK 960 ############
REMARK 960
REMARK 960 loop_
REMARK 960 _entity.id
REMARK 960 _entity.src_method
REMARK 960                   2     .
REMARK 960
REMARK 960 #####################
REMARK 960 ## ENTITY_KEYWORDS ##
REMARK 960 #####################
REMARK 960
REMARK 960         loop_
REMARK 960     _entity_keywords.entity_id
REMARK 960     _entity_keywords.text
REMARK 960 1 'NUCLEIC ACID'
REMARK 960
REMARK 960
REMARK 960 #################
REMARK 960 ## ENTITY_POLY ##
REMARK 960 #################
REMARK 960
REMARK 960 loop_
REMARK 960 _entity_poly.entity_id
REMARK 960 _entity_poly.number_of_monomers
REMARK 960 _entity_poly.type
REMARK 960 1 12  polydeoxyribonucleotide
REMARK 960
REMARK 960 #####################
REMARK 960 ## ENTITY_POLY_SEQ ##
REMARK 960 #####################
REMARK 960
REMARK 960 _exptl_crystal_grow.crystal_id                 1
REMARK 960 _exptl_crystal_grow.method
REMARK 960                          'vapor diffusion'
REMARK 960 _exptl_crystal_grow.temp                      290.0
REMARK 960
REMARK 960 #############################
REMARK 960 ## EXPTL_CRYSTAL_GROW_COMP ##
REMARK 960 #############################
REMARK 960
REMARK 960 loop_
REMARK 960 _exptl_crystal_grow_comp.crystal_id
REMARK 960 _exptl_crystal_grow_comp.id
REMARK 960 _exptl_crystal_grow_comp.sol_id
REMARK 960 _exptl_crystal_grow_comp.name
REMARK 960 1 2 1 'Spermine HCL'
REMARK 960 1 3 2  MPD
REMARK 960
REMARK 960
REMARK 960 ############
REMARK 960 ## STRUCT ##
REMARK 960 ############
REMARK 960
REMARK 960 _struct.entry_id       BDL001
REMARK 960 loop_
REMARK 960 _struct_asym.id
REMARK 960 _struct_asym.details
REMARK 960                   B     'NUCLEIC A  CID'
REMARK 960                   S     H2O
REMARK 960
REMARK 960 #################
REMARK 960 ## STRUCT_BIOL ##
REMARK 960 #################
REMARK 960
REMARK 960 _struct_biol.id              1
REMARK 960 loop_
REMARK 960 _struct_biol_gen.biol_id
REMARK 960 _struct_biol_gen.asym_id
REMARK 960 _struct_biol_gen.symmetry
REMARK 960 1  B  1_555
REMARK 960 1  S  1_555
REMARK 960
REMARK 960 ##########################
REMARK 960 ## STRUCT_BIOL_KEYWORDS ##
REMARK 960 ##########################
REMARK 960
REMARK 960 loop_
REMARK 960 _struct_biol_keywords.biol_id
REMARK 960 _struct_biol_keywords.text
REMARK 960 1  'B DNA'
REMARK 960 1  'DNA DUPLEX'
REMARK 960
REMARK 960
REMARK 960 #################
REMARK 960 ## STRUCT_CONF ##
REMARK 960 #################
REMARK 960
REMARK 960 loop_
REMARK 960 _struct_conf.id
REMARK 960 _struct_conf.conf_type_id
REMARK 960 _struct_conf.beg_label_comp_id
REMARK 960 _struct_conf.beg_label_asym_id
REMARK 960 _struct_conf.beg_label_seq_id
REMARK 960 _struct_conf.end_label_comp_id
REMARK 960 _struct_conf.end_label_asym_id
REMARK 960 _struct_conf.end_label_seq_id
REMARK 960 CHAIN-B  HELX_RH_B_N  C  B  1   G  B  12
REMARK 960
REMARK 960 ######################
REMARK 960 ## STRUCT_CONF_TYPE ##
REMARK 960 ######################
REMARK 960
REMARK 960 loop_
REMARK 960 _struct_conf_type.id
REMARK 960 _struct_conf_type.criteria
REMARK 960 HELX_RH_B_N  'AUTHOR JUDGEMENT'
REMARK 960
REMARK 960 ######################
REMARK 960 ## STRUCT_CONN_TYPE ##
REMARK 960 ######################
REMARK 960
REMARK 960 loop_
REMARK 960 _struct_conn_type.id
REMARK 960 _struct_conn_type.criteria
REMARK 960 hydrog
REMARK 960 ;\
REMARK 960
REMARK 960 N - O distance > 2.5 Angstoms and  < 3.5 Angstroms
REMARK 960 N - O - C angle < 120 degrees
REMARK 960 ;
REMARK 960
REMARK 960 #################
REMARK 960 ## STRUCT_CONN ##
REMARK 960 #################
REMARK 960
REMARK 960 loop_
REMARK 960 _struct_conn.id
REMARK 960 _struct_conn.conn_type_id
REMARK 960 _struct_conn.ptnr1_label_comp_id
REMARK 960 _struct_conn.ptnr1_label_asym_id
REMARK 960 _struct_conn.ptnr1_label_seq_id
REMARK 960 _struct_conn.ptnr1_label_atom_id
REMARK 960 _struct_conn.ptnr1_symmetry
REMARK 960 _struct_conn.ptnr2_label_comp_id
REMARK 960 _struct_conn.ptnr2_label_asym_id
REMARK 960 _struct_conn.ptnr2_label_seq_id
REMARK 960 _struct_conn.ptnr2_label_atom_id
REMARK 960 _struct_conn.ptnr2_symmetry
REMARK 960 _struct_conn.details
REMARK 960    2 hydrog  C A  1  N3  1_555  G B  12  N1  1_555
REMARK 960                                WATSON-CRICK
REMARK 960    3 hydrog  C A  1  N4  1_555  G B  12  O6  1_555
REMARK 960                                WATSON-CRICK
REMARK 960    4 hydrog  G A  2  N2  1_555  C B  11  O2  1_555
REMARK 960                                WATSON-CRICK
REMARK 960    5 hydrog  G A  2  N1  1_555  C B  11  N3  1_555
REMARK 960                                WATSON-CRICK
REMARK 960    6 hydrog  G A  2  O6  1_555  C B  11  N4  1_555
REMARK 960                                WATSON-CRICK
REMARK 960    7 hydrog  C A  3  O2  1_555  G B  10  N2  1_555
REMARK 960                                WATSON-CRICK
REMARK 960    8 hydrog  C A  3  N3  1_555  G B  10  N1  1_555
REMARK 960                                WATSON-CRICK
REMARK 960    9 hydrog  C A  3  N4  1_555  G B  10  O6  1_555
REMARK 960                                WATSON-CRICK
REMARK 960   10 hydrog  G A  4  N2  1_555  C B   9  O2  1_555
REMARK 960                                WATSON-CRICK
REMARK 960   11 hydrog  G A  4  N1  1_555  C B   9  N3  1_555
REMARK 960                                WATSON-CRICK
REMARK 960   12 hydrog  G A  4  O6  1_555  C B   9  N4  1_555
REMARK 960                                WATSON-CRICK
REMARK 960   13 hydrog  A A  5  N1  1_555  T B   8  N3  1_555
REMARK 960                                WATSON-CRICK
REMARK 960   14 hydrog  A A  5  N6  1_555  T B   8  O4  1_555
REMARK 960                                WATSON-CRICK
REMARK 960   15 hydrog  A A  6  N1  1_555  T B   7  N3  1_555
REMARK 960                                WATSON-CRICK
REMARK 960   16 hydrog  A A  6  N6  1_555  T B   7  O4  1_555
REMARK 960                                WATSON-CRICK
REMARK 960   17 hydrog  T A  7  N3  1_555  A B   6  N1  1_555
REMARK 960                                WATSON-CRICK
REMARK 960   18 hydrog  T A  7  O4  1_555  A B   6  N6  1_555
REMARK 960                                WATSON-CRICK
REMARK 960   19 hydrog  T A  8  N3  1_555  A B   5  N1  1_555
REMARK 960                                WATSON-CRICK
REMARK 960   20 hydrog  T A  8  O4  1_555  A B   5  N6  1_555
REMARK 960                                WATSON-CRICK
REMARK 960   21 hydrog  C A  9  O2  1_555  G B   4  N2  1_555
REMARK 960                                WATSON-CRICK
REMARK 960   22 hydrog  C A  9  N3  1_555  G B   4  N1  1_555
REMARK 960                                WATSON-CRICK
REMARK 960   23 hydrog  C A  9  N4  1_555  G B   4  O6  1_555
REMARK 960                                WATSON-CRICK
REMARK 960   24 hydrog  G A 10  N2  1_555  C B   3  O2  1_555
REMARK 960                                WATSON-CRICK
REMARK 960   25 hydrog  G A 10  N1  1_555  C B   3  N3  1_555
REMARK 960                                WATSON-CRICK
REMARK 960   26 hydrog  G A 10  O6  1_555  C B   3  N4  1_555
REMARK 960                                WATSON-CRICK
REMARK 960   27 hydrog  C A 11  O2  1_555  G B   2  N2  1_555
REMARK 960                                WATSON-CRICK
REMARK 960   28 hydrog  C A 11  N3  1_555  G B   2  N1  1_555
REMARK 960                                WATSON-CRICK
REMARK 960   29 hydrog  C A 11  N4  1_555  G B   2  O6  1_555
REMARK 960                                WATSON-CRICK
REMARK 960   30 hydrog  G A 12  N2  1_555  C B   1  O2  1_555
REMARK 960                                WATSON-CRICK
REMARK 960   31 hydrog  G A 12  N1  1_555  C B   1  N3  1_555
REMARK 960                                WATSON-CRICK
REMARK 960   32 hydrog  G A 12  O6  1_555  C B   1  N4  1_555
REMARK 960                                WATSON-CRICK
REMARK 960
REMARK 960 ##############
REMARK 960 ## SYMMETRY ##
REMARK 960 ##############
REMARK 960
REMARK 960 _symmetry.entry_id                           BDL001
SEQRES   1 A   12    C   G   C   G   A   A   T   T   C   G   C   G    
SEQRES   1 B   12    C   G   C   G   A   A   T   T   C   G   C   G    
CRYST1   24.870   40.390   66.200  90.00  90.00  90.00 P 21 21 21    1
SCALE1      0.040209  0.000000  0.000000        0.00000
SCALE2      0.000000  0.024759  0.000000        0.00000
SCALE3      0.000000  0.000000  0.015106        0.00000
ATOM      1  O5*   C A   1      18.935  34.195  25.617  1.00 64.35              
ATOM      2  C5*   C A   1      19.130  33.921  24.219  1.00 44.69              
ATOM      3  C4*   C A   1      19.961  32.668  24.100  1.00 31.28              
ATOM      4  O4*   C A   1      19.360  31.583  24.852  1.00 37.45              
ATOM      5  C3*   C A   1      20.172  32.122  22.694  1.00 46.72              
ATOM      6  O3*   C A   1      21.350  31.325  22.681  1.00 48.89              
ATOM      7  C2*   C A   1      18.948  31.223  22.647  1.00 30.88              
ATOM      8  C1*   C A   1      19.231  30.482  23.944  1.00 36.58              
ATOM      9  N1    C A   1      18.070  29.661  24.380  1.00 40.51              
ATOM     10  C2    C A   1      18.224  28.454  25.015  1.00 16.62              
ATOM     11  O2    C A   1      19.360  28.014  25.214  1.00 27.75              
ATOM     12  N3    C A   1      17.143  27.761  25.377  1.00 20.55              
ATOM     13  C4    C A   1      15.917  28.226  25.120  1.00 34.72              
ATOM     14  N4    C A   1      14.828  27.477  25.444  1.00 40.31              
ATOM     15  C5    C A   1      15.719  29.442  24.471  1.00 30.78              
ATOM     16  C6    C A   1      16.843  30.171  24.101  1.00 25.90              
ATOM     17  P     G A   2      22.409  31.286  21.483  1.00 58.85              
ATOM     18  O1P   G A   2      21.822  31.459  20.139  1.00 78.33              
ATOM     19  O2P   G A   2      23.536  32.157  21.851  1.00 57.82              
ATOM     20  O5*   G A   2      22.840  29.751  21.498  1.00 40.36              
ATOM     21  C5*   G A   2      23.543  29.175  22.594  1.00 47.19              
ATOM     22  C4*   G A   2      23.494  27.709  22.279  1.00 47.81              
ATOM     23  O4*   G A   2      22.193  27.252  22.674  1.00 38.76              
ATOM     24  C3*   G A   2      23.693  27.325  20.807  1.00 28.58              
ATOM     25  O3*   G A   2      24.723  26.320  20.653  1.00 40.44              
ATOM     26  C2*   G A   2      22.273  26.885  20.416  1.00 21.14              
ATOM     27  C1*   G A   2      21.721  26.304  21.716  1.00 33.95              
ATOM     28  N9    G A   2      20.237  26.470  21.780  1.00 34.00              
ATOM     29  C8    G A   2      19.526  27.584  21.429  1.00 36.47              
ATOM     30  N7    G A   2      18.207  27.455  21.636  1.00 32.37              
ATOM     31  C5    G A   2      18.083  26.212  22.142  1.00 15.06              
ATOM     32  C6    G A   2      16.904  25.525  22.545  1.00 11.88              
ATOM     33  O6    G A   2      15.739  25.916  22.518  1.00 21.30              
ATOM     34  N1    G A   2      17.197  24.279  23.037  1.00 15.44              
ATOM     35  C2    G A   2      18.434  23.717  23.155  1.00  9.63              
ATOM     36  N2    G A   2      18.508  22.456  23.668  1.00 16.69              
ATOM     37  N3    G A   2      19.537  24.360  22.770  1.00 30.98              
ATOM     38  C4    G A   2      19.290  25.594  22.274  1.00 18.56              
ATOM     39  P     C A   3      25.064  25.621  19.252  1.00 44.67              
ATOM     40  O1P   C A   3      24.559  26.412  18.115  1.00 57.79              
ATOM     41  O2P   C A   3      26.506  25.316  19.220  1.00 53.89              
ATOM     42  O5*   C A   3      24.260  24.246  19.327  1.00 35.42              
ATOM     43  C5*   C A   3      24.584  23.285  20.335  1.00 45.75              
ATOM     44  C4*   C A   3      23.523  22.233  20.245  1.00 43.02              
ATOM     45  O4*   C A   3      22.256  22.844  20.453  1.00 36.85              
ATOM     46  C3*   C A   3      23.424  21.557  18.903  1.00 40.14              
ATOM     47  O3*   C A   3      24.121  20.309  18.928  1.00 49.62              
ATOM     48  C2*   C A   3      21.930  21.406  18.661  1.00 53.79              
ATOM     49  C1*   C A   3      21.278  21.966  19.909  1.00 22.18              
ATOM     50  N1    C A   3      20.196  22.889  19.521  1.00 25.44              
ATOM     51  C2    C A   3      18.909  22.584  19.816  1.00 19.81              
ATOM     52  O2    C A   3      18.685  21.512  20.382  1.00 29.92              
ATOM     53  N3    C A   3      17.935  23.447  19.502  1.00 21.59              
ATOM     54  C4    C A   3      18.217  24.603  18.897  1.00 14.01              
ATOM     55  N4    C A   3      17.221  25.499  18.629  1.00 26.88              
ATOM     56  C5    C A   3      19.526  24.945  18.571  1.00 27.59              
ATOM     57  C6    C A   3      20.537  24.048  18.899  1.00 27.05              
ATOM     58  P     G A   4      24.249  19.412  17.617  1.00 44.54              
ATOM     59  O1P   G A   4      24.208  20.296  16.440  1.00 37.36              
ATOM     60  O2P   G A   4      25.420  18.535  17.765  1.00 61.90              
ATOM     61  O5*   G A   4      22.931  18.537  17.670  1.00 32.01              
ATOM     62  C5*   G A   4      22.714  17.625  18.753  1.00 37.89              
ATOM     63  C4*   G A   4      21.393  16.960  18.505  1.00 53.00              
ATOM     64  O4*   G A   4      20.353  17.952  18.496  1.00 38.79              
ATOM     65  C3*   G A   4      21.264  16.229  17.176  1.00 56.72              
ATOM     66  O3*   G A   4      20.284  15.214  17.238  1.00 64.12              
ATOM     67  C2*   G A   4      20.793  17.368  16.288  1.00 40.81              
ATOM     68  C1*   G A   4      19.716  17.901  17.218  1.00 30.52              
ATOM     69  N9    G A   4      19.305  19.281  16.869  1.00 28.53              
ATOM     70  C8    G A   4      20.017  20.263  16.232  1.00 27.82              
ATOM     71  N7    G A   4      19.313  21.394  16.077  1.00 28.01              
ATOM     72  C5    G A   4      18.121  21.100  16.635  1.00 23.22              
ATOM     73  C6    G A   4      16.952  21.904  16.749  1.00 29.21              
ATOM     74  O6    G A   4      16.769  23.057  16.368  1.00 38.58              
ATOM     75  N1    G A   4      15.933  21.214  17.352  1.00 27.94              
ATOM     76  C2    G A   4      15.972  19.930  17.816  1.00 23.44              
ATOM     77  N2    G A   4      14.831  19.416  18.353  1.00 42.64              
ATOM     78  N3    G A   4      17.068  19.179  17.717  1.00 21.56              
ATOM     79  C4    G A   4      18.084  19.825  17.121  1.00 23.44              
ATOM     80  P     A A   5      20.356  13.969  16.245  1.00 57.01              
ATOM     81  O1P   A A   5      20.837  14.423  14.910  1.00 51.96              
ATOM     82  O2P   A A   5      21.116  12.891  16.892  1.00 58.59              
ATOM     83  O5*   A A   5      18.810  13.581  16.161  1.00 47.12              
ATOM     84  C5*   A A   5      18.015  13.569  17.362  1.00 47.67              
ATOM     85  C4*   A A   5      16.672  14.088  16.957  1.00 64.79              
ATOM     86  O4*   A A   5      16.842  15.447  16.561  1.00 47.60              
ATOM     87  C3*   A A   5      16.019  13.393  15.764  1.00 51.50              
ATOM     88  O3*   A A   5      14.762  12.796  16.120  1.00 52.18              
ATOM     89  C2*   A A   5      15.952  14.498  14.696  1.00 45.00              
ATOM     90  C1*   A A   5      15.851  15.732  15.569  1.00 26.88              
ATOM     91  N9    A A   5      16.391  16.916  14.867  1.00 16.69              
ATOM     92  C8    A A   5      17.658  17.103  14.382  1.00 28.14              
ATOM     93  N7    A A   5      17.863  18.346  13.913  1.00 34.85              
ATOM     94  C5    A A   5      16.673  18.953  14.098  1.00 22.49              
ATOM     95  C6    A A   5      16.230  20.279  13.819  1.00 18.12              
ATOM     96  N6    A A   5      17.045  21.222  13.268  1.00 29.30              
ATOM     97  N1    A A   5      14.966  20.578  14.118  1.00 27.61              
ATOM     98  C2    A A   5      14.178  19.652  14.669  1.00 18.53              
ATOM     99  N3    A A   5      14.463  18.392  14.984  1.00 29.16              
ATOM    100  C4    A A   5      15.750  18.110  14.661  1.00 15.08              
ATOM    101  P     A A   6      13.866  12.006  15.063  1.00 43.68              
ATOM    102  O1P   A A   6      14.715  11.499  13.968  1.00 54.20              
ATOM    103  O2P   A A   6      13.028  11.039  15.800  1.00 42.55              
ATOM    104  O5*   A A   6      12.879  13.111  14.480  1.00 28.20              
ATOM    105  C5*   A A   6      11.802  13.597  15.290  1.00 42.29              
ATOM    106  C4*   A A   6      11.111  14.603  14.435  1.00 33.23              
ATOM    107  O4*   A A   6      12.152  15.460  13.962  1.00 41.48              
ATOM    108  C3*   A A   6      10.417  14.070  13.187  1.00 18.16              
ATOM    109  O3*   A A   6       9.007  14.369  13.181  1.00 30.42              
ATOM    110  C2*   A A   6      11.240  14.692  12.061  1.00 52.97              
ATOM    111  C1*   A A   6      11.699  15.974  12.719  1.00 38.93              
ATOM    112  N9    A A   6      12.918  16.526  12.078  1.00 19.06              
ATOM    113  C8    A A   6      14.115  15.899  11.868  1.00 17.83              
ATOM    114  N7    A A   6      15.049  16.714  11.356  1.00 29.55              
ATOM    115  C5    A A   6      14.416  17.901  11.246  1.00 19.88              
ATOM    116  C6    A A   6      14.873  19.187  10.815  1.00 17.26              
ATOM    117  N6    A A   6      16.161  19.418  10.427  1.00 19.85              
ATOM    118  N1    A A   6      13.999  20.191  10.852  1.00 17.93              
ATOM    119  C2    A A   6      12.753  19.962  11.272  1.00 23.00              
ATOM    120  N3    A A   6      12.210  18.824  11.698  1.00 21.37              
ATOM    121  C4    A A   6      13.116  17.823  11.657  1.00 15.93              
ATOM    122  P     T A   7       8.081  14.050  11.915  1.00 40.72              
ATOM    123  O1P   T A   7       8.600  12.894  11.137  1.00 42.53              
ATOM    124  O2P   T A   7       6.668  13.960  12.342  1.00 46.75              
ATOM    125  O5*   T A   7       8.239  15.387  11.076  1.00 35.21              
ATOM    126  C5*   T A   7       7.907  16.635  11.686  1.00 34.88              
ATOM    127  C4*   T A   7       8.162  17.628  10.598  1.00 31.45              
ATOM    128  O4*   T A   7       9.543  17.580  10.279  1.00 46.82              
ATOM    129  C3*   T A   7       7.461  17.284   9.296  1.00 23.76              
ATOM    130  O3*   T A   7       6.251  18.034   9.162  1.00 44.27              
ATOM    131  C2*   T A   7       8.532  17.527   8.223  1.00 26.30              
ATOM    132  C1*   T A   7       9.644  18.209   9.019  1.00 28.96              
ATOM    133  N1    T A   7      11.021  17.903   8.565  1.00 20.47              
ATOM    134  C2    T A   7      11.822  18.923   8.176  1.00 28.01              
ATOM    135  O2    T A   7      11.383  20.077   8.143  1.00 40.01              
ATOM    136  N3    T A   7      13.119  18.641   7.852  1.00 27.94              
ATOM    137  C4    T A   7      13.633  17.372   7.882  1.00 15.14              
ATOM    138  O4    T A   7      14.830  17.222   7.619  1.00 32.54              
ATOM    139  C5    T A   7      12.781  16.325   8.235  1.00 10.83              
ATOM    140  C5M   T A   7      13.269  14.902   8.236  1.00 36.33              
ATOM    141  C6    T A   7      11.465  16.616   8.594  1.00 12.19              
ATOM    142  P     T A   8       5.384  17.990   7.824  1.00 49.10              
ATOM    143  O1P   T A   8       5.458  16.668   7.160  1.00 39.21              
ATOM    144  O2P   T A   8       4.025  18.444   8.180  1.00 41.11              
ATOM    145  O5*   T A   8       6.086  19.118   6.927  1.00 48.80              
ATOM    146  C5*   T A   8       6.146  20.478   7.418  1.00 34.73              
ATOM    147  C4*   T A   8       6.995  21.229   6.438  1.00 28.73              
ATOM    148  O4*   T A   8       8.188  20.458   6.284  1.00 39.07              
ATOM    149  C3*   T A   8       6.418  21.332   5.029  1.00 37.88              
ATOM    150  O3*   T A   8       5.967  22.667   4.696  1.00 52.04              
ATOM    151  C2*   T A   8       7.513  20.718   4.139  1.00 32.80              
ATOM    152  C1*   T A   8       8.736  20.855   5.034  1.00 36.58              
ATOM    153  N1    T A   8       9.823  19.876   4.759  1.00 24.57              
ATOM    154  C2    T A   8      11.086  20.316   4.494  1.00 19.41              
ATOM    155  O2    T A   8      11.324  21.516   4.389  1.00 32.74              
ATOM    156  N3    T A   8      12.094  19.403   4.412  1.00 25.12              
ATOM    157  C4    T A   8      11.876  18.060   4.551  1.00 31.35              
ATOM    158  O4    T A   8      12.858  17.317   4.503  1.00 28.53              
ATOM    159  C5    T A   8      10.569  17.611   4.765  1.00 22.80              
ATOM    160  C5M   T A   8      10.261  16.140   4.896  1.00 24.98              
ATOM    161  C6    T A   8       9.545  18.548   4.904  1.00 20.28              
ATOM    162  P     C A   9       5.531  23.071   3.209  1.00 48.97              
ATOM    163  O1P   C A   9       5.010  21.905   2.470  1.00 51.53              
ATOM    164  O2P   C A   9       4.648  24.244   3.269  1.00 62.33              
ATOM    165  O5*   C A   9       6.926  23.547   2.611  1.00 43.99              
ATOM    166  C5*   C A   9       7.636  24.627   3.249  1.00 50.86              
ATOM    167  C4*   C A   9       8.897  24.853   2.457  1.00 46.66              
ATOM    168  O4*   C A   9       9.638  23.627   2.448  1.00 42.69              
ATOM    169  C3*   C A   9       8.717  25.240   0.998  1.00 56.96              
ATOM    170  O3*   C A   9       9.470  26.414   0.667  1.00 63.54              
ATOM    171  C2*   C A   9       9.126  23.965   0.253  1.00 50.41              
ATOM    172  C1*   C A   9      10.241  23.483   1.157  1.00 41.08              
ATOM    173  N1    C A   9      10.524  22.022   1.015  1.00 37.23              
ATOM    174  C2    C A   9      11.814  21.603   0.840  1.00 40.54              
ATOM    175  O2    C A   9      12.691  22.447   0.670  1.00 43.89              
ATOM    176  N3    C A   9      12.106  20.297   0.873  1.00 32.57              
ATOM    177  C4    C A   9      11.141  19.395   1.046  1.00 24.65              
ATOM    178  N4    C A   9      11.461  18.075   1.089  1.00 27.84              
ATOM    179  C5    C A   9       9.803  19.775   1.177  1.00 17.61              
ATOM    180  C6    C A   9       9.499  21.133   1.167  1.00 30.63              
ATOM    181  P     G A  10       9.055  27.333  -0.581  1.00 65.48              
ATOM    182  O1P   G A  10       7.632  27.106  -0.947  1.00 45.71              
ATOM    183  O2P   G A  10       9.496  28.717  -0.258  1.00 59.09              
ATOM    184  O5*   G A  10       9.954  26.765  -1.771  1.00 70.30              
ATOM    185  C5*   G A  10      11.382  26.940  -1.720  1.00 71.73              
ATOM    186  C4*   G A  10      11.972  26.090  -2.802  1.00 58.69              
ATOM    187  O4*   G A  10      11.802  24.724  -2.404  1.00 41.03              
ATOM    188  C3*   G A  10      11.327  26.178  -4.188  1.00 45.61              
ATOM    189  O3*   G A  10      12.311  26.096  -5.214  1.00 52.70              
ATOM    190  C2*   G A  10      10.414  24.962  -4.186  1.00 36.02              
ATOM    191  C1*   G A  10      11.429  24.028  -3.587  1.00 50.90              
ATOM    192  N9    G A  10      10.890  22.713  -3.200  1.00 45.86              
ATOM    193  C8    G A  10       9.616  22.315  -2.910  1.00 44.49              
ATOM    194  N7    G A  10       9.541  21.009  -2.613  1.00 39.96              
ATOM    195  C5    G A  10      10.818  20.588  -2.718  1.00 38.99              
ATOM    196  C6    G A  10      11.376  19.292  -2.511  1.00 35.78              
ATOM    197  O6    G A  10      10.813  18.252  -2.179  1.00 34.90              
ATOM    198  N1    G A  10      12.729  19.299  -2.720  1.00 23.54              
ATOM    199  C2    G A  10      13.498  20.365  -3.082  1.00  8.73              
ATOM    200  N2    G A  10      14.834  20.169  -3.237  1.00 23.15              
ATOM    201  N3    G A  10      12.982  21.573  -3.267  1.00 24.68              
ATOM    202  C4    G A  10      11.656  21.601  -3.061  1.00 31.53              
ATOM    203  P     C A  11      12.763  27.421  -5.980  1.00 60.62              
ATOM    204  O1P   C A  11      11.886  27.542  -7.164  1.00 52.44              
ATOM    205  O2P   C A  11      12.796  28.572  -5.049  1.00 63.74              
ATOM    206  O5*   C A  11      14.272  27.086  -6.366  1.00 57.57              
ATOM    207  C5*   C A  11      15.275  27.108  -5.318  1.00 54.70              
ATOM    208  C4*   C A  11      16.222  25.946  -5.510  1.00 72.51              
ATOM    209  O4*   C A  11      15.443  24.754  -5.397  1.00 47.18              
ATOM    210  C3*   C A  11      16.942  25.827  -6.848  1.00 29.82              
ATOM    211  O3*   C A  11      18.340  25.511  -6.701  1.00 43.53              
ATOM    212  C2*   C A  11      16.118  24.767  -7.578  1.00 51.34              
ATOM    213  C1*   C A  11      15.856  23.836  -6.414  1.00 30.07              
ATOM    214  N1    C A  11      14.672  22.975  -6.637  1.00 23.25              
ATOM    215  C2    C A  11      14.802  21.628  -6.529  1.00 20.38              
ATOM    216  O2    C A  11      15.924  21.178  -6.314  1.00 38.77              
ATOM    217  N3    C A  11      13.723  20.842  -6.627  1.00 15.92              
ATOM    218  C4    C A  11      12.515  21.373  -6.836  1.00 15.82              
ATOM    219  N4    C A  11      11.410  20.574  -6.872  1.00 28.04              
ATOM    220  C5    C A  11      12.348  22.744  -6.978  1.00 26.17              
ATOM    221  C6    C A  11      13.470  23.558  -6.869  1.00 35.50              
ATOM    222  P     G A  12      19.331  25.774  -7.925  1.00 55.98              
ATOM    223  O1P   G A  12      18.763  26.851  -8.758  1.00 44.26              
ATOM    224  O2P   G A  12      20.704  25.976  -7.408  1.00 45.83              
ATOM    225  O5*   G A  12      19.302  24.412  -8.763  1.00 62.63              
ATOM    226  C5*   G A  12      20.109  23.284  -8.359  1.00 69.50              
ATOM    227  C4*   G A  12      19.748  22.167  -9.299  1.00 39.92              
ATOM    228  O4*   G A  12      18.350  21.969  -9.139  1.00 32.00              
ATOM    229  C3*   G A  12      19.921  22.404 -10.815  1.00 50.39              
ATOM    230  O3*   G A  12      20.985  21.635 -11.401  1.00 64.13              
ATOM    231  C2*   G A  12      18.535  22.062 -11.381  1.00 36.18              
ATOM    232  C1*   G A  12      17.965  21.200 -10.269  1.00 24.79              
ATOM    233  N9    G A  12      16.493  21.220 -10.265  1.00 28.44              
ATOM    234  C8    G A  12      15.663  22.289 -10.478  1.00 31.85              
ATOM    235  N7    G A  12      14.368  21.958 -10.390  1.00 38.26              
ATOM    236  C5    G A  12      14.388  20.640 -10.102  1.00 28.99              
ATOM    237  C6    G A  12      13.301  19.742  -9.856  1.00 42.63              
ATOM    238  O6    G A  12      12.091  19.967  -9.857  1.00 49.17              
ATOM    239  N1    G A  12      13.750  18.466  -9.625  1.00 40.15              
ATOM    240  C2    G A  12      15.042  18.043  -9.605  1.00 33.42              
ATOM    241  N2    G A  12      15.259  16.717  -9.406  1.00 40.53              
ATOM    242  N3    G A  12      16.061  18.885  -9.792  1.00 37.34              
ATOM    243  C4    G A  12      15.660  20.156 -10.027  1.00 31.14              
ATOM    245  O5*   C B  13       7.458  11.884  -9.070  1.00 66.23              
ATOM    246  C5*   C B  13       8.252  10.968  -9.854  1.00 71.49              
ATOM    247  C4*   C B  13       9.714  11.141  -9.512  1.00 56.82              
ATOM    248  O4*   C B  13      10.144  12.455  -9.908  1.00 57.92              
ATOM    249  C3*   C B  13      10.103  10.989  -8.055  1.00 34.34              
ATOM    250  O3*   C B  13      11.293  10.221  -7.904  1.00 42.11              
ATOM    251  C2*   C B  13      10.254  12.437  -7.607  1.00 29.08              
ATOM    252  C1*   C B  13      10.896  13.044  -8.837  1.00 38.40              
ATOM    253  N1    C B  13      10.575  14.487  -8.944  1.00 34.33              
ATOM    254  C2    C B  13      11.559  15.430  -9.006  1.00 22.98              
ATOM    255  O2    C B  13      12.725  15.066  -8.932  1.00 50.83              
ATOM    256  N3    C B  13      11.246  16.714  -9.193  1.00 37.14              
ATOM    257  C4    C B  13       9.980  17.088  -9.334  1.00 42.60              
ATOM    258  N4    C B  13       9.698  18.395  -9.589  1.00 54.91              
ATOM    259  C5    C B  13       8.939  16.162  -9.274  1.00 56.67              
ATOM    260  C6    C B  13       9.265  14.824  -9.080  1.00 49.21              
ATOM    261  P     G B  14      11.602   9.510  -6.502  1.00 60.42              
ATOM    262  O1P   G B  14      10.644  10.010  -5.494  1.00 46.07              
ATOM    263  O2P   G B  14      11.666   8.032  -6.664  1.00 57.44              
ATOM    264  O5*   G B  14      13.051  10.094  -6.177  1.00 50.94              
ATOM    265  C5*   G B  14      14.100  10.021  -7.156  1.00 34.84              
ATOM    266  C4*   G B  14      15.113  10.992  -6.657  1.00 48.06              
ATOM    267  O4*   G B  14      14.556  12.300  -6.755  1.00 37.01              
ATOM    268  C3*   G B  14      15.445  10.806  -5.189  1.00 50.58              
ATOM    269  O3*   G B  14      16.836  10.560  -5.013  1.00 51.98              
ATOM    270  C2*   G B  14      14.937  12.100  -4.529  1.00 40.32              
ATOM    271  C1*   G B  14      15.058  13.086  -5.671  1.00 46.69              
ATOM    272  N9    G B  14      14.036  14.140  -5.536  1.00 29.17              
ATOM    273  C8    G B  14      12.710  13.957  -5.259  1.00 23.48              
ATOM    274  N7    G B  14      12.016  15.103  -5.269  1.00 37.54              
ATOM    275  C5    G B  14      12.937  16.041  -5.558  1.00 26.27              
ATOM    276  C6    G B  14      12.761  17.451  -5.710  1.00 40.82              
ATOM    277  O6    G B  14      11.723  18.111  -5.630  1.00 44.39              
ATOM    278  N1    G B  14      13.952  18.079  -5.973  1.00 19.52              
ATOM    279  C2    G B  14      15.171  17.485  -6.107  1.00 18.48              
ATOM    280  N2    G B  14      16.244  18.292  -6.325  1.00 36.58              
ATOM    281  N3    G B  14      15.329  16.161  -5.986  1.00 46.96              
ATOM    282  C4    G B  14      14.179  15.499  -5.721  1.00 35.70              
ATOM    283  P     C B  15      17.478  10.380  -3.569  1.00 46.26              
ATOM    284  O1P   C B  15      16.427   9.940  -2.633  1.00 40.43              
ATOM    285  O2P   C B  15      18.665   9.516  -3.729  1.00 46.07              
ATOM    286  O5*   C B  15      17.957  11.865  -3.208  1.00 40.97              
ATOM    287  C5*   C B  15      18.963  12.531  -3.996  1.00 28.78              
ATOM    288  C4*   C B  15      18.936  13.958  -3.536  1.00 32.84              
ATOM    289  O4*   C B  15      17.592  14.409  -3.622  1.00 37.24              
ATOM    290  C3*   C B  15      19.253  14.139  -2.066  1.00 43.98              
ATOM    291  O3*   C B  15      20.659  14.219  -1.858  1.00 40.90              
ATOM    292  C2*   C B  15      18.520  15.417  -1.728  1.00 36.26              
ATOM    293  C1*   C B  15      17.545  15.602  -2.872  1.00 20.54              
ATOM    294  N1    C B  15      16.145  15.696  -2.428  1.00 23.10              
ATOM    295  C2    C B  15      15.507  16.886  -2.558  1.00 32.12              
ATOM    296  O2    C B  15      16.162  17.846  -2.957  1.00 30.04              
ATOM    297  N3    C B  15      14.209  16.983  -2.264  1.00 32.94              
ATOM    298  C4    C B  15      13.536  15.919  -1.825  1.00 16.43              
ATOM    299  N4    C B  15      12.205  16.017  -1.553  1.00 34.91              
ATOM    300  C5    C B  15      14.164  14.689  -1.652  1.00 22.75              
ATOM    301  C6    C B  15      15.509  14.584  -1.979  1.00 26.42              
ATOM    302  P     G B  16      21.304  14.529  -0.436  1.00 42.39              
ATOM    303  O1P   G B  16      20.488  13.954   0.650  1.00 51.09              
ATOM    304  O2P   G B  16      22.696  14.087  -0.524  1.00 60.41              
ATOM    305  O5*   G B  16      21.306  16.117  -0.363  1.00 45.08              
ATOM    306  C5*   G B  16      22.177  16.876  -1.212  1.00 33.20              
ATOM    307  C4*   G B  16      21.739  18.292  -1.021  1.00 24.95              
ATOM    308  O4*   G B  16      20.305  18.225  -1.048  1.00 32.83              
ATOM    309  C3*   G B  16      22.101  18.959   0.293  1.00 41.12              
ATOM    310  O3*   G B  16      22.592  20.293   0.097  1.00 53.45              
ATOM    311  C2*   G B  16      20.820  18.829   1.121  1.00 28.93              
ATOM    312  C1*   G B  16      19.765  18.985   0.046  1.00 37.44              
ATOM    313  N9    G B  16      18.513  18.299   0.468  1.00 17.75              
ATOM    314  C8    G B  16      18.363  17.062   1.039  1.00 17.96              
ATOM    315  N7    G B  16      17.080  16.744   1.281  1.00 24.14              
ATOM    316  C5    G B  16      16.400  17.832   0.868  1.00  9.96              
ATOM    317  C6    G B  16      14.996  18.090   0.882  1.00 18.10              
ATOM    318  O6    G B  16      14.082  17.378   1.280  1.00 31.13              
ATOM    319  N1    G B  16      14.712  19.349   0.418  1.00 17.72              
ATOM    320  C2    G B  16      15.606  20.268  -0.027  1.00 16.23              
ATOM    321  N2    G B  16      15.134  21.493  -0.382  1.00 33.42              
ATOM    322  N3    G B  16      16.912  20.017  -0.072  1.00 26.37              
ATOM    323  C4    G B  16      17.236  18.794   0.384  1.00 31.72              
ATOM    324  P     A B  17      22.904  21.238   1.339  1.00 46.87              
ATOM    325  O1P   A B  17      23.104  20.390   2.538  1.00 46.81              
ATOM    326  O2P   A B  17      23.994  22.183   1.025  1.00 47.75              
ATOM    327  O5*   A B  17      21.577  22.107   1.390  1.00 39.51              
ATOM    328  C5*   A B  17      21.216  22.833   0.200  1.00 30.37              
ATOM    329  C4*   A B  17      20.101  23.788   0.484  1.00 35.43              
ATOM    330  O4*   A B  17      18.913  23.054   0.816  1.00 43.05              
ATOM    331  C3*   A B  17      20.347  24.743   1.633  1.00 44.50              
ATOM    332  O3*   A B  17      19.732  26.010   1.411  1.00 78.59              
ATOM    333  C2*   A B  17      19.752  23.945   2.791  1.00 44.42              
ATOM    334  C1*   A B  17      18.497  23.393   2.145  1.00 42.55              
ATOM    335  N9    A B  17      18.079  22.095   2.758  1.00 34.56              
ATOM    336  C8    A B  17      18.847  21.020   3.133  1.00 20.07              
ATOM    337  N7    A B  17      18.114  19.984   3.584  1.00 27.60              
ATOM    338  C5    A B  17      16.842  20.424   3.488  1.00 18.80              
ATOM    339  C6    A B  17      15.577  19.817   3.786  1.00 32.58              
ATOM    340  N6    A B  17      15.448  18.537   4.242  1.00 29.54              
ATOM    341  N1    A B  17      14.482  20.557   3.593  1.00 35.01              
ATOM    342  C2    A B  17      14.597  21.801   3.118  1.00 36.47              
ATOM    343  N3    A B  17      15.700  22.472   2.783  1.00 38.96              
ATOM    344  C4    A B  17      16.791  21.706   3.002  1.00 28.24              
ATOM    345  P     A B  18      19.803  27.141   2.526  1.00 46.11              
ATOM    346  O1P   A B  18      20.953  26.858   3.426  1.00 43.48              
ATOM    347  O2P   A B  18      19.796  28.478   1.888  1.00 49.20              
ATOM    348  O5*   A B  18      18.396  26.939   3.241  1.00 40.83              
ATOM    349  C5*   A B  18      17.203  27.028   2.452  1.00 40.72              
ATOM    350  C4*   A B  18      16.035  26.958   3.388  1.00 66.52              
ATOM    351  O4*   A B  18      15.856  25.612   3.850  1.00 44.25              
ATOM    352  C3*   A B  18      16.101  27.861   4.615  1.00 63.34              
ATOM    353  O3*   A B  18      14.890  28.608   4.757  1.00 55.65              
ATOM    354  C2*   A B  18      16.368  26.844   5.724  1.00 34.49              
ATOM    355  C1*   A B  18      15.561  25.655   5.243  1.00 29.45              
ATOM    356  N9    A B  18      16.104  24.373   5.755  1.00 20.03              
ATOM    357  C8    A B  18      17.411  23.967   5.830  1.00 16.51              
ATOM    358  N7    A B  18      17.539  22.706   6.276  1.00 20.58              
ATOM    359  C5    A B  18      16.266  22.309   6.480  1.00 21.66              
ATOM    360  C6    A B  18      15.715  21.073   6.933  1.00 17.93              
ATOM    361  N6    A B  18      16.483  19.994   7.243  1.00 20.37              
ATOM    362  N1    A B  18      14.389  20.994   7.036  1.00 20.81              
ATOM    363  C2    A B  18      13.636  22.041   6.708  1.00 26.77              
ATOM    364  N3    A B  18      14.019  23.234   6.265  1.00 26.83              
ATOM    365  C4    A B  18      15.367  23.291   6.174  1.00 27.48              
ATOM    366  P     T B  19      14.604  29.545   6.020  1.00 48.40              
ATOM    367  O1P   T B  19      15.852  29.836   6.749  1.00 44.42              
ATOM    368  O2P   T B  19      13.792  30.696   5.582  1.00 50.18              
ATOM    369  O5*   T B  19      13.633  28.628   6.885  1.00 53.86              
ATOM    370  C5*   T B  19      12.398  28.171   6.303  1.00 55.04              
ATOM    371  C4*   T B  19      11.809  27.217   7.302  1.00 44.86              
ATOM    372  O4*   T B  19      12.767  26.184   7.534  1.00 48.52              
ATOM    373  C3*   T B  19      11.515  27.822   8.669  1.00 41.77              
ATOM    374  O3*   T B  19      10.103  27.952   8.891  1.00 57.02              
ATOM    375  C2*   T B  19      12.267  26.906   9.630  1.00 39.28              
ATOM    376  C1*   T B  19      12.426  25.645   8.799  1.00 27.68              
ATOM    377  N1    T B  19      13.609  24.850   9.205  1.00 21.67              
ATOM    378  C2    T B  19      13.442  23.575   9.656  1.00 31.71              
ATOM    379  O2    T B  19      12.311  23.101   9.802  1.00 36.00              
ATOM    380  N3    T B  19      14.551  22.825   9.913  1.00 24.66              
ATOM    381  C4    T B  19      15.815  23.321   9.777  1.00 40.64              
ATOM    382  O4    T B  19      16.755  22.570  10.029  1.00 31.47              
ATOM    383  C5    T B  19      15.972  24.647   9.362  1.00 31.79              
ATOM    384  C5M   T B  19      17.345  25.239   9.234  1.00 30.05              
ATOM    385  C6    T B  19      14.844  25.405   9.048  1.00 14.35              
ATOM    386  P     T B  20       9.513  28.533  10.260  1.00 48.24              
ATOM    387  O1P   T B  20      10.455  29.513  10.841  1.00 53.39              
ATOM    388  O2P   T B  20       8.145  29.007   9.998  1.00 41.28              
ATOM    389  O5*   T B  20       9.395  27.223  11.153  1.00 36.57              
ATOM    390  C5*   T B  20       8.576  26.148  10.664  1.00 50.41              
ATOM    391  C4*   T B  20       8.655  25.060  11.678  1.00 32.08              
ATOM    392  O4*   T B  20      10.003  24.615  11.764  1.00 48.38              
ATOM    393  C3*   T B  20       8.272  25.471  13.087  1.00 29.99              
ATOM    394  O3*   T B  20       7.199  24.657  13.553  1.00 45.14              
ATOM    395  C2*   T B  20       9.586  25.307  13.860  1.00 32.42              
ATOM    396  C1*   T B  20      10.190  24.148  13.089  1.00 39.56              
ATOM    397  N1    T B  20      11.660  24.070  13.205  1.00 20.36              
ATOM    398  C2    T B  20      12.257  22.880  13.486  1.00 27.55              
ATOM    399  O2    T B  20      11.583  21.866  13.691  1.00 38.33              
ATOM    400  N3    T B  20      13.620  22.829  13.497  1.00 29.60              
ATOM    401  C4    T B  20      14.402  23.914  13.225  1.00 30.11              
ATOM    402  O4    T B  20      15.625  23.764  13.252  1.00 32.92              
ATOM    403  C5    T B  20      13.774  25.126  12.933  1.00 24.11              
ATOM    404  C5M   T B  20      14.563  26.358  12.612  1.00 23.96              
ATOM    405  C6    T B  20      12.385  25.187  12.926  1.00 19.78              
ATOM    406  P     C B  21       6.594  24.823  15.016  1.00 54.73              
ATOM    407  O1P   C B  21       6.870  26.189  15.511  1.00 65.53              
ATOM    408  O2P   C B  21       5.169  24.424  14.987  1.00 53.98              
ATOM    409  O5*   C B  21       7.409  23.731  15.839  1.00 50.67              
ATOM    410  C5*   C B  21       7.331  22.352  15.433  1.00 60.86              
ATOM    411  C4*   C B  21       8.100  21.598  16.461  1.00 40.86              
ATOM    412  O4*   C B  21       9.478  21.902  16.263  1.00 36.88              
ATOM    413  C3*   C B  21       7.766  22.045  17.879  1.00 53.80              
ATOM    414  O3*   C B  21       7.036  21.041  18.611  1.00 79.04              
ATOM    415  C2*   C B  21       9.123  22.414  18.469  1.00 48.43              
ATOM    416  C1*   C B  21      10.107  21.743  17.523  1.00 36.51              
ATOM    417  N1    C B  21      11.328  22.556  17.331  1.00 24.72              
ATOM    418  C2    C B  21      12.534  21.939  17.329  1.00 30.96              
ATOM    419  O2    C B  21      12.560  20.731  17.579  1.00 34.53              
ATOM    420  N3    C B  21      13.639  22.639  17.035  1.00 31.69              
ATOM    421  C4    C B  21      13.560  23.938  16.739  1.00 21.53              
ATOM    422  N4    C B  21      14.685  24.628  16.404  1.00 23.72              
ATOM    423  C5    C B  21      12.338  24.609  16.736  1.00 30.74              
ATOM    424  C6    C B  21      11.193  23.878  17.035  1.00 27.58              
ATOM    425  P     G B  22       6.509  21.324  20.099  1.00 56.50              
ATOM    426  O1P   G B  22       6.235  22.774  20.306  1.00 53.84              
ATOM    427  O2P   G B  22       5.387  20.397  20.396  1.00 50.81              
ATOM    428  O5*   G B  22       7.767  20.924  20.993  1.00 66.30              
ATOM    429  C5*   G B  22       8.216  19.559  21.073  1.00 73.42              
ATOM    430  C4*   G B  22       9.422  19.557  21.977  1.00 42.96              
ATOM    431  O4*   G B  22      10.493  20.260  21.319  1.00 52.87              
ATOM    432  C3*   G B  22       9.267  20.267  23.325  1.00 38.51              
ATOM    433  O3*   G B  22      10.088  19.657  24.293  1.00 60.28              
ATOM    434  C2*   G B  22       9.751  21.670  22.990  1.00 22.00              
ATOM    435  C1*   G B  22      10.988  21.226  22.256  1.00 24.85              
ATOM    436  N9    G B  22      11.599  22.357  21.543  1.00 25.91              
ATOM    437  C8    G B  22      11.037  23.545  21.159  1.00 23.91              
ATOM    438  N7    G B  22      11.921  24.362  20.566  1.00 39.18              
ATOM    439  C5    G B  22      13.072  23.653  20.580  1.00 25.66              
ATOM    440  C6    G B  22      14.370  24.003  20.102  1.00 28.34              
ATOM    441  O6    G B  22      14.747  25.057  19.585  1.00 31.85              
ATOM    442  N1    G B  22      15.268  22.983  20.308  1.00 25.22              
ATOM    443  C2    G B  22      15.023  21.776  20.891  1.00 11.07              
ATOM    444  N2    G B  22      16.066  20.914  21.038  1.00 25.92              
ATOM    445  N3    G B  22      13.815  21.452  21.350  1.00 19.05              
ATOM    446  C4    G B  22      12.902  22.429  21.151  1.00 23.69              
ATOM    447  P     C B  23       9.477  18.627  25.340  1.00 55.93              
ATOM    448  O1P   C B  23       8.670  19.409  26.312  1.00 41.61              
ATOM    449  O2P   C B  23       8.767  17.534  24.627  1.00 45.14              
ATOM    450  O5*   C B  23      10.807  18.067  26.034  1.00 59.70              
ATOM    451  C5*   C B  23      11.688  17.170  25.310  1.00 63.13              
ATOM    452  C4*   C B  23      13.115  17.573  25.593  1.00 27.86              
ATOM    453  O4*   C B  23      13.284  18.804  24.893  1.00 50.51              
ATOM    454  C3*   C B  23      13.441  17.879  27.059  1.00 46.45              
ATOM    455  O3*   C B  23      14.341  16.938  27.677  1.00 57.21              
ATOM    456  C2*   C B  23      13.928  19.322  27.025  1.00 68.01              
ATOM    457  C1*   C B  23      14.312  19.508  25.568  1.00 32.05              
ATOM    458  N1    C B  23      14.144  20.932  25.170  1.00 23.28              
ATOM    459  C2    C B  23      15.199  21.595  24.630  1.00 20.62              
ATOM    460  O2    C B  23      16.257  20.984  24.504  1.00 29.62              
ATOM    461  N3    C B  23      15.067  22.877  24.257  1.00 39.00              
ATOM    462  C4    C B  23      13.898  23.510  24.404  1.00 30.44              
ATOM    463  N4    C B  23      13.771  24.813  24.018  1.00 34.66              
ATOM    464  C5    C B  23      12.795  22.866  24.967  1.00 27.74              
ATOM    465  C6    C B  23      12.935  21.540  25.359  1.00 24.58              
ATOM    466  P     G B  24      14.658  17.064  29.247  1.00 53.70              
ATOM    467  O1P   G B  24      13.633  17.912  29.920  1.00 36.06              
ATOM    468  O2P   G B  24      14.863  15.717  29.825  1.00 61.79              
ATOM    469  O5*   G B  24      16.033  17.880  29.284  1.00 34.06              
ATOM    470  C5*   G B  24      17.243  17.320  28.742  1.00 46.57              
ATOM    471  C4*   G B  24      18.208  18.464  28.758  1.00 50.89              
ATOM    472  O4*   G B  24      17.716  19.428  27.829  1.00 32.02              
ATOM    473  C3*   G B  24      18.230  19.236  30.058  1.00 30.38              
ATOM    474  O3*   G B  24      18.978  18.583  31.084  1.00 61.06              
ATOM    475  C2*   G B  24      18.885  20.519  29.578  1.00 53.33              
ATOM    476  C1*   G B  24      18.276  20.693  28.188  1.00 35.03              
ATOM    477  N9    G B  24      17.164  21.659  28.139  1.00 30.25              
ATOM    478  C8    G B  24      15.874  21.536  28.580  1.00 30.86              
ATOM    479  N7    G B  24      15.129  22.614  28.308  1.00 44.08              
ATOM    480  C5    G B  24      15.990  23.436  27.673  1.00 16.87              
ATOM    481  C6    G B  24      15.765  24.729  27.117  1.00 19.36              
ATOM    482  O6    G B  24      14.719  25.373  27.067  1.00 33.30              
ATOM    483  N1    G B  24      16.926  25.257  26.604  1.00 15.78              
ATOM    484  C2    G B  24      18.157  24.666  26.579  1.00 11.92              
ATOM    485  N2    G B  24      19.208  25.386  26.096  1.00 29.76              
ATOM    486  N3    G B  24      18.350  23.438  27.053  1.00 21.95              
ATOM    487  C4    G B  24      17.231  22.893  27.570  1.00 13.89              
HETATM  489  O1  HOH S  25      19.736  30.706  18.656  1.00 51.86              
HETATM  490  O2  HOH S  26      14.354  27.683  16.369  1.00 40.92              
HETATM  491  O3  HOH S  27       9.864  22.509   9.123  1.00 39.67              
HETATM  492  O4  HOH S  28      19.526  19.144   7.481  1.00 51.15              
HETATM  493  O5  HOH S  29      25.754  12.744  -1.835  1.00 51.80              
HETATM  494  O6  HOH S  30       7.478  20.604  -9.000  1.00 44.82              
HETATM  495  O7  HOH S  31      10.879  26.039  -8.906  1.00 47.07              
HETATM  496  O8  HOH S  32      18.320  24.816  14.948  1.00 47.72              
HETATM  497  O9  HOH S  33       9.012  24.586   7.009  1.00 43.42              
HETATM  498  O10 HOH S  34      10.152  19.917  13.381  1.00 48.04              
HETATM  499  O11 HOH S  35       7.764  21.397  11.075  1.00 41.41              
HETATM  500  O12 HOH S  36       9.821  13.442   8.572  1.00 45.76              
HETATM  501  O13 HOH S  37      13.239  14.428   2.049  1.00 55.54              
HETATM  502  O14 HOH S  38       8.915  15.602  -3.388  1.00 50.97              
HETATM  503  O15 HOH S  39      17.505  26.340 -10.581  1.00 51.90              
HETATM  504  O16 HOH S  40      28.496  23.515  18.349  1.00 45.37              
HETATM  505  O17 HOH S  41      11.346  24.175   4.920  1.00 45.03              
HETATM  506  O18 HOH S  42      12.601  23.000  29.167  1.00 51.36              
HETATM  507  O19 HOH S  43      10.440  25.542  24.443  1.00 56.79              
HETATM  508  O20 HOH S  44      16.979  28.689  16.284  1.00 50.41              
HETATM  509  O21 HOH S  45       4.794  22.966  13.368  1.00 45.95              
HETATM  510  O22 HOH S  46       4.208  25.591  10.828  1.00 51.06              
HETATM  511  O23 HOH S  47       6.362  24.374   9.188  1.00 51.85              
HETATM  512  O24 HOH S  48       7.688  28.411   7.883  1.00 49.33              
HETATM  513  O25 HOH S  49      18.379  17.074   4.809  1.00 50.72              
HETATM  514  O26 HOH S  50       9.098  16.119   1.277  1.00 51.80              
HETATM  515  O27 HOH S  51      26.464  23.826   1.396  1.00 53.21              
HETATM  516  O28 HOH S  52      11.014  11.318  -2.909  1.00 51.36              
HETATM  517  O29 HOH S  53       9.476  27.782  26.498  1.00 60.04              
HETATM  518  O30 HOH S  54      16.488  29.195  19.861  1.00 54.92              
HETATM  519  O31 HOH S  55      22.078  25.894  15.396  1.00 62.20              
HETATM  520  O32 HOH S  56       5.522  27.411   9.017  1.00 62.36              
HETATM  521  O33 HOH S  57      18.456  28.409   8.821  1.00 59.63              
HETATM  522  O34 HOH S  58       7.133  14.448   4.647  1.00 57.15              
HETATM  523  O35 HOH S  59      22.610  15.544   3.846  1.00 57.52              
HETATM  524  O36 HOH S  60      24.407  13.162   2.229  1.00 52.30              
HETATM  525  O37 HOH S  61       7.988  11.556  -2.976  1.00 59.14              
HETATM  526  O38 HOH S  62      14.095  28.151  21.614  1.00 53.85              
HETATM  527  O39 HOH S  63      14.213  27.722  18.905  1.00 57.29              
HETATM  528  O40 HOH S  64      27.164  31.710  20.331  1.00 56.84              
HETATM  529  O41 HOH S  65      15.295  11.873  12.209  1.00 57.34              
HETATM  530  O42 HOH S  66      18.180  16.604   9.966  1.00 61.52              
HETATM  531  O43 HOH S  67       6.216  17.035   1.672  1.00 62.91              
HETATM  532  O44 HOH S  68      19.101  11.433   1.080  1.00 59.79              
HETATM  533  O45 HOH S  69      12.607  10.967   0.261  1.00 60.87              
HETATM  534  O46 HOH S  70       7.055  25.519  -2.053  1.00 55.96              
HETATM  535  O47 HOH S  71      15.062  26.024  -0.766  1.00 56.35              
HETATM  536  O48 HOH S  72      16.380   6.413  -4.784  1.00 59.07              
HETATM  537  O49 HOH S  73      14.059   5.751  -6.198  1.00 56.68              
HETATM  538  O50 HOH S  74      12.416  31.549  23.685  1.00 68.40              
HETATM  539  O51 HOH S  75       9.613  17.039  29.793  1.00 63.48              
HETATM  540  O52 HOH S  76      11.492  29.103  20.090  1.00 67.46              
HETATM  541  O53 HOH S  77      14.220  29.189  20.392  1.00 48.22              
HETATM  542  O54 HOH S  78       6.138  19.149  13.844  1.00 62.26              
HETATM  543  O55 HOH S  79      17.315   9.638  13.392  1.00 65.70              
HETATM  544  O56 HOH S  80      18.951  25.757  12.989  1.00 66.47              
HETATM  545  O57 HOH S  81      20.460  18.861  12.664  1.00 63.00              
HETATM  546  O58 HOH S  82       3.529  19.338  12.599  1.00 65.32              
HETATM  547  O59 HOH S  83      25.276  15.890  -1.301  1.00 64.53              
HETATM  548  O60 HOH S  84       3.788   7.844  -9.406  1.00 63.59              
HETATM  549  O61 HOH S  85      12.989  29.901  -9.282  1.00 64.97              
HETATM  550  O62 HOH S  86      17.510  30.569  18.702  1.00 61.79              
HETATM  551  O63 HOH S  87      25.377  12.891  19.011  1.00 73.80              
HETATM  552  O64 HOH S  88      13.610  15.742  18.593  1.00 69.48              
HETATM  553  O65 HOH S  89      18.012  32.598  15.262  1.00 67.52              
HETATM  554  O66 HOH S  90       2.622  23.030  10.332  1.00 68.01              
HETATM  555  O67 HOH S  91      19.701  22.518   9.511  1.00 70.25              
HETATM  556  O68 HOH S  92       8.723  13.216   6.359  1.00 70.66              
HETATM  557  O69 HOH S  93      19.727  29.488   6.155  1.00 69.43              
HETATM  558  O70 HOH S  94      17.241  11.563   4.511  1.00 72.18              
HETATM  559  O71 HOH S  95      26.545  19.404  -1.091  1.00 70.14              
HETATM  560  O72 HOH S  96       9.697  18.315  14.885  1.00 69.10              
HETATM  561  O73 HOH S  97      18.779  13.814  11.704  1.00 71.14              
HETATM  562  O74 HOH S  98      14.292  25.159   2.287  1.00 68.44              
HETATM  563  O75 HOH S  99      12.227  25.192 -10.299  1.00 70.46              
HETATM  564  O76 HOH S 100      12.292  30.291  27.102  1.00 73.04              
HETATM  565  O77 HOH S 101       9.396  27.092  16.993  1.00 72.98              
HETATM  566  O78 HOH S 102      20.170  23.000  12.999  1.00 73.63              
HETATM  567  O79 HOH S 103      19.987  21.691   6.802  1.00 72.66              
HETATM  568  O80 HOH S 104      18.692  31.584   4.596  1.00 72.98              
MASTER      300    0    0    0    0    0    0    3  566    0    0    2
END
