# Supplementary material for: COD::CIF::Parser: an error-correcting CIF parser for the Perl language
Source: J Appl Crystallogr. 2016 Feb 1;49(Pt 1):292–301. doi: 10.1107/S1600576715022396 (PMC4762566; doi:10.1107/S1600576715022396)
Supplement: Supplementary file 3 [file j-49-00292-sup3.tgz › cod-tools-1.0/src/components/codcif/data/IUCr/CIFTEST_2.1/outs/ciftbx/5hvp.tpdb]

HEADER    HYDROLASE(ACID PROTEINASE)              30-APR-90   5HVP
TITLE     Acetyl-Pepstatin At 2.0-Angstroms Resolution
COMPND    HIV-1 Protease Complex With Acetyl-pepstatin (NY5 Strain)
SOURCE    NY5 Strain Of Human Immunodeficiency Virus Type 1 Expressed
SOURCE   2 In (Escherichia coli), The Inhibitor Is From (Streptomyces
SOURCE   3 namwaensis)
AUTHOR    P.M.D.Fitzgerald,B.M.McKeever,J.F.VanMiddlesworth,          
AUTHOR   2 J.P.Springer
JRNL        AUTH   P.M.D.Fitzgerald,B.M.McKeever,J.F.VanMiddlesworth,
JRNL        AUTH 2 J.P.Springer,J.C.Heimbach,C.-T.Leu,W.K.Herber,
JRNL        AUTH 3 R.A.F.Dixon,P.L.Darke
JRNL        TITL   Acetyl-Pepstatin At 2.0-Angstroms Resolution
JRNL        REF    J.BIOL.CHEM.                  V. 265 14209 1990
JRNL        REFN   ASTM JBCHA3  US ISSN 0021-9258                  071
REMARK   1
REMARK   1 REFERENCE 1      
REMARK   1  AUTH   M.A.Navia,P.M.D.Fitzgerald,B.M.McKeever,C.-T.Leu,
REMARK   1  AUTH 2 J.C.Heimbach,W.K.Herber,I.S.Sigal,P.L.Darke,
REMARK   1  AUTH 3 J.P.Springer
REMARK   1  TITL   Three-dimensional Structure Of Aspartyl Protease
REMARK   1  TITL 2 From Human Immunodeficiency Virus HIV-1
REMARK   1  REF    NATURE                        V. 337   615 1989
REMARK   1  REFN   ASTM NATUAS  UK ISSN 0028-0836                  006
REMARK   1 REFERENCE 2      
REMARK   1  AUTH   B.M.McKeever,M.A.Navia,P.M.D.Fitzgerald,
REMARK   1  AUTH 2 J.P.Springer,C.-T.Leu,J.C.Heimbach,W.K.Herber,
REMARK   1  AUTH 3 I.S.Sigal,P.L.Darke
REMARK   1  TITL   Crystallization Of The Aspartylprotease From The
REMARK   1  TITL 2 Human Immunodefeciency Virus, HIV-1
REMARK   1  REF    J.BIOL.CHEM.                  V. 264  1919 1989
REMARK   1  REFN   ASTM JBCHA3  US ISSN 0021-9258                  071
REMARK   1 REFERENCE 3      
REMARK   1  AUTH   P.L.Darke,C.-T.Leu,L.J.Davis,J.C.Heimabch,
REMARK   1  AUTH 2 R.E.Diehl,W.S.Hill,R.A.F.Dixon,I.S.Sigal
REMARK   1  TITL   Human Immunodeficiency Virus Protease. Bacterial
REMARK   1  TITL 2 Expression And Characterization Of The Purified
REMARK   1  TITL 3 Aspartic Protease
REMARK   1  REF    J.BIOL.CHEM.                  V. 264  2307 1989
REMARK   1  REFN   ASTM JBCHA3  US ISSN 0021-9258                  071
REMARK   2
REMARK   2 RESOLUTION.   2. ANGSTROMS.
REMARK   3
REMARK   3 REFINEMENT. BY THE RESTRAINED LEAST-SQUARES PROCEDURE OF J.
REMARK   3  KONNERT AND W. HENDRICKSON (PROGRAM *PROLSQ*).  THE R
REMARK   3  VALUE IS 0.176 FOR 12901 REFLECTIONS IN THE RESOLUTION
REMARK   3  RANGE 8.0 TO 2.0 ANGSTROMS WITH I .GT. SIGMA(I).
REMARK   3
REMARK   3  RMS DEVIATIONS FROM IDEAL VALUES (THE VALUES OF
REMARK   3      SIGMA, IN PARENTHESES, ARE THE INPUT ESTIMATED
REMARK   3      STANDARD DEVIATIONS THAT DETERMINE THE RELATIVE
REMARK   3      WEIGHTS OF THE CORRESPONDING RESTRAINTS)
REMARK   3    DISTANCE RESTRAINTS (ANGSTROMS)
REMARK   3      BOND DISTANCE                            0.018(0.020)
REMARK   3      ANGLE DISTANCE                           0.038(0.030)
REMARK   3      PLANAR 1-4 DISTANCE                      0.043(0.040)
REMARK   3    PLANE RESTRAINT (ANGSTROMS)                0.015(0.020)
REMARK   3    CHIRAL-CENTER RESTRAINT (ANGSTROMS**3)     0.177(0.150)
REMARK   3    NON-BONDED CONTACT RESTRAINTS (ANGSTROMS)
REMARK   3      SINGLE TORSION CONTACT                   0.216(0.500)
REMARK   3      MULTIPLE TORSION CONTACT                 0.207(0.500)
REMARK   3      POSSIBLE HYDROGEN BOND                   0.245(0.500)
REMARK   3    CONFORMATIONAL TORSION ANGLE RESTRAINT (DEGREES)
REMARK   3      PLANAR (OMEGA)                             2.6(3.0)
REMARK   3      STAGGERED                                 17.4(15.0)
REMARK   3      ORTHONORMAL                               18.1(20.0)
REMARK   4
REMARK   4 THE TWO CHAINS OF THE DIMERIC ENZYME HAS BEEN ASSIGNED THE
REMARK   4 THE CHAIN INDICATORS *A* AND *B*.
REMARK   5
REMARK   5 THE INHIBITOR HAS BEEN ASSIGNED THE CHAIN INDICATOR *C*.
REMARK   6
REMARK   6 THE INHIBITOR BINDS TO THE ENZYME IN TWO ROUGHLY TWOFOLD
REMARK   6 SYMMETRIC ORIENTATIONS. THE ALTERNATE CONFORMATIONS ARE
REMARK   6 REPRESENTED BY THE ALTERNATE LOCATION INDICATORS *1* AND
REMARK   6 *2*. THE FIRST ORIENTATION, *1*, WAS DENOTED A IN THE
REMARK   6 PUBLICATION CITED IN THE *JRNL* RECORDS ABOVE, WHILE THE
REMARK   6 ALTERNATE ORIENTATION, *2*, WAS DENOTED B.
REMARK   7
REMARK   7 IN THE PAPER CITED IN THE *JRNL* RECORDS ABOVE, THE *B*
REMARK   7 CHAIN RESIDUES WERE NUMBERED FROM 201 TO 299. THIS
REMARK   7 NUMBERING SCHEME HAS BEEN RETAINED.
REMARK   8
REMARK   8 NO ELECTRON DENSITY WAS OBSERVED BEYOND THE POSITION OF THE
REMARK   8 BETA CARBON OF RESIDUES ARG A 41, LYS A 43 AND GLN A 61 AND
REMARK   8 NO ELECTRON DENSITY WAS OBSERVED FOR THE DELTA CARBON OF
REMARK   8 RESIDUE ILE A 72. THEREFORE THE CORRESPONDING COORDINATES
REMARK   8 ARE NOT INCLUDED IN THIS ENTRY.
REMARK   9
REMARK   9 THE SHEET *S1* IS FORMED BY THE INTERDIGITATING STRANDS
REMARK   9 FROM THE TWO MONOMERS OF THE DIMERIC ENZYME. STRANDS 1 AND
REMARK   9 3 ARE FROM CHAIN *A*.  STRANDS 2 AND 4 ARE FROM CHAIN *B*.
REMARK  10
REMARK  10 WATER MOLECULES WITH ALTERNATE LOCATION INDICATOR *1* OR
REMARK  10 *2* AND OCCUPANCY 0.50 EITHER CORRELATE WITH THE
REMARK  10 APPROPRIATE ALTERNATE LOCATION (*1* OR *2*) OF AN AMINO
REMARK  10 ACID SIDE CHAIN IN THE PROTEIN OR CORRELATE WITH A SECOND
REMARK  10 WATER MOLECULE WHOSE POSITION CANNOT BE OCCUPIED
REMARK  10 SIMULATANEOUSLY.
REMARK  11
REMARK  11 THE SOLVENT AND CHLORIDE IONS ARE GIVEN IN THE HETATM LIST
REMARK  11 IN ORDER OF INCREASING TEMPERATURE FACTORS.
REMARK 960
REMARK 960 EMBEDDED CIF
REMARK 960
REMARK 960 ###################################################
REMARK 960 #                                                 #
REMARK 960 #   Converted from PDB format to CIF format by    #
REMARK 960 #   pdb2cif version 2.4.3            15 Jul 2005   #
REMARK 960 #                       by                        #
REMARK 960 # P.E. Bourne, H.J. Bernstein and F.C. Bernstein  #
REMARK 960 #                                                 #
REMARK 960 # http://www.bernstein-plus-sons.com/software     #
REMARK 960 #                     /pdb2cif                    #
REMARK 960 #   *** See the remarks at the end of this  ***   #
REMARK 960 #   *** file for information on conversion  ***   #
REMARK 960 #   *** of this entry and on the program    ***   #
REMARK 960 #   ***               pdb2cif               ***   #
REMARK 960 # Please report problems to:                      #
REMARK 960 #         pdb2cif@bernstein-plus-sons.com         #
REMARK 960 ###################################################
REMARK 960
REMARK 960
REMARK 960 data_5HVP
REMARK 960
REMARK 960 _entry.id        5HVP
REMARK 960
REMARK 960
REMARK 960
REMARK 960 ##################
REMARK 960 #                #
REMARK 960 #  STRUCT        #
REMARK 960 #                #
REMARK 960 ##################
REMARK 960
REMARK 960 loop_
REMARK 960 _struct.entry_id
REMARK 960         5HVP
REMARK 960 _reflns.entry_id             5HVP
REMARK 960 _cell.entry_id           5HVP
REMARK 960 _cell.volume           234237.8
REMARK 960 _cell.details                 ?
REMARK 960 _symmetry.entry_id                5HVP
REMARK 960 _audit.revision_id         5HVP
REMARK 960 _audit.creation_date       1990-04-30
REMARK 960 ;\
REMARK 960 2005-07-15  Converted to mmCIF format by pdb2cif.pl 2.4.3
REMARK 960 ;
REMARK 960 ##########################
REMARK 960 #                        #
REMARK 960 # ENTITY_POLY_SEQ        #
REMARK 960 #                        #
REMARK 960 ##########################
REMARK 960
REMARK 960 loop_
REMARK 960 _entity.id
REMARK 960 _entity.details
REMARK 960                         3
REMARK 960 ;\
REMARK 960         Protein chain: C
REMARK 960 ;
REMARK 960                   4     'het group    CL'
REMARK 960                   5     HOH
REMARK 960
REMARK 960         loop_
REMARK 960     _chem_comp.id
REMARK 960     _chem_comp.formula
REMARK 960     _chem_comp.name
REMARK 960         CL
REMARK 960 ;\
REMARK 960         2(CL1 -)
REMARK 960 ;
REMARK 960 ;\
REMARK 960         CHLORIDE ION
REMARK 960 ;
REMARK 960         HOH
REMARK 960 ;\
REMARK 960         170(H2 O1)
REMARK 960 ;
REMARK 960 ;\
REMARK 960
REMARK 960 ;
REMARK 960 ALA              'C3 H7 N1 O2'      Alanine
REMARK 960 ARG              'C6 H14 N4 O2'     Arginine
REMARK 960 ASN              'C4 H8 N2 O3'      Asparagine
REMARK 960 ASP              'C4 H7 N1 O4'     'Aspartic acid'
REMARK 960         CYS             'C3 H7 N1 O2 S1'
REMARK 960                                 Cysteine
REMARK 960 GLN              'C5 H10 N2 O3'     Glutamine
REMARK 960 GLU              'C5 H9 N1 O4'     'Glutamic acid'
REMARK 960 GLY              'C2 H5 N1 O2'      Glycine
REMARK 960 HIS              'C6 H9 N3 O2'      Histidine
REMARK 960 ILE              'C6 H13 N1 O2'     Isoleucine
REMARK 960 LEU              'C6 H13 N1 O2'     Leucine
REMARK 960 LYS              'C6 H14 N2 O2'     Lysine
REMARK 960         MET             'C5 H11 N1 O2 S1'
REMARK 960                                 Methionine
REMARK 960 PHE              'C9 H11 N1 O2'     Phenylalanine
REMARK 960 PRO              'C5 H9 N1 O2'      Proline
REMARK 960 THR              'C4 H9 N1 O3'      Threonine
REMARK 960 TRP              'C11 H12 N2 O2'    Tryptophan
REMARK 960 TYR              'C9 H11 N1 O3'     Tyrosine
REMARK 960 VAL              'C5 H11 N1 O2'     Valine
REMARK 960 ACE              'C2 H4 O2'     '   Acetic Acid'
REMARK 960
REMARK 960
REMARK 960
REMARK 960 ######################
REMARK 960 #                    #
REMARK 960 # ATOM_SITES         #
REMARK 960 #                    #
REMARK 960 ######################
REMARK 960
REMARK 960
REMARK 960
REMARK 960
REMARK 960
REMARK 960
REMARK 960         loop_
REMARK 960     _database_pdb_matrix.entry_id
REMARK 960                         5HVP
REMARK 960
REMARK 960         loop_
REMARK 960     _atom_sites.entry_id
REMARK 960     _atom_sites.cartn_transform_axes
REMARK 960                         5HVP
REMARK 960               'See _atom_sites.fract_transf_matrix[i][j]'
REMARK 960
REMARK 960         loop_
REMARK 960     _atom_sites_alt.id
REMARK 960     _atom_sites_alt.details
REMARK 960    2    ?
REMARK 960
REMARK 960
REMARK 960
REMARK 960 ######################
REMARK 960 #                    #
REMARK 960 # ATOM_SITES_FOOTNOTE#
REMARK 960 #                    #
REMARK 960 ######################
REMARK 960
REMARK 960
REMARK 960
REMARK 960 _database_2.database_id                 PDB
REMARK 960 loop_
REMARK 960 _database_PDB_rev.num
REMARK 960 _database_PDB_rev.date
REMARK 960 _database_PDB_rev.mod_type
REMARK 960 _database_PDB_rev.status
REMARK 960 _database_PDB_rev.replaced_by
REMARK 960 _database_PDB_rev.replaces
REMARK 960         1               1991-10-15
REMARK 960                   0     .           .           .
REMARK 960
REMARK 960
REMARK 960
REMARK 960 ####################
REMARK 960 #                  #
REMARK 960 # STRUCT_BIOL      #
REMARK 960 #                  #
REMARK 960 ####################
REMARK 960
REMARK 960
REMARK 960
REMARK 960         loop_
REMARK 960     _struct_biol.id
REMARK 960                         A
REMARK 960                         B
REMARK 960                         C
REMARK 960         loop_
REMARK 960     _struct_biol_gen.biol_id
REMARK 960     _struct_biol_gen.asym_id
REMARK 960     _struct_biol_gen.symmetry
REMARK 960     _struct_biol_gen.details
REMARK 960  5HVP      B   1_555   .
REMARK 960  5HVP      C   1_555   .
REMARK 960  5HVP     CL   1_555   .
REMARK 960  5HVP    HOH   1_555   .
REMARK 960     A      A   1_555   .
REMARK 960     B      B   1_555   .
REMARK 960     C      C   1_555   .
REMARK 960
REMARK 960
REMARK 960
REMARK 960 ##############################
REMARK 960 #                            #
REMARK 960 # STRUCT_CONN_TYPE           #
REMARK 960 #                            #
REMARK 960 ##############################
REMARK 960
REMARK 960
REMARK 960
REMARK 960 loop_
REMARK 960 _struct_conn_type.id
REMARK 960 _struct_conn_type.criteria
REMARK 960 _struct_conn_type.reference
REMARK 960 saltbr  'salt bridge from PDB entry'       ?
REMARK 960 hydrog  'hydrogen bond from PDB entry'     ?
REMARK 960
REMARK 960
REMARK 960
REMARK 960 ##############################
REMARK 960 #                            #
REMARK 960 # STRUCT_CONN                #
REMARK 960 #                            #
REMARK 960 ##############################
REMARK 960
REMARK 960
REMARK 960
REMARK 960 loop_
REMARK 960 _struct_conn.id
REMARK 960 _struct_conn.conn_type_id
REMARK 960 _struct_conn.ptnr1_label_comp_id
REMARK 960 _struct_conn.ptnr1_label_asym_id
REMARK 960 _struct_conn.ptnr1_auth_seq_id
REMARK 960 _struct_conn.ptnr1_label_atom_id
REMARK 960 _struct_conn.ptnr1_label_alt_id
REMARK 960 _struct_conn.ptnr1_role
REMARK 960 _struct_conn.ptnr1_symmetry
REMARK 960 _struct_conn.ptnr2_label_comp_id
REMARK 960 _struct_conn.ptnr2_label_asym_id
REMARK 960 _struct_conn.ptnr2_auth_seq_id
REMARK 960 _struct_conn.ptnr2_label_atom_id
REMARK 960 _struct_conn.ptnr2_label_alt_id
REMARK 960 _struct_conn.ptnr2_role
REMARK 960 _struct_conn.ptnr2_symmetry
REMARK 960 _struct_conn.pdb2cif_ptnr1_atom_site_id
REMARK 960                                      #< not in dictionary
REMARK 960 _struct_conn.ptnr1_label_seq_id
REMARK 960 _struct_conn.pdb2cif_ptnr2_atom_site_id
REMARK 960                                      #< not in dictionary
REMARK 960 _struct_conn.ptnr2_label_seq_id
REMARK 960      2      . STA C    4   CA  1 .    .    STA C    4
REMARK 960                                                        CB
REMARK 960                                        1 .    .
REMARK 960     1576             103         1577             103
REMARK 960      3      . STA C    4   CA  1 .    .    STA C    4
REMARK 960                                                        CH
REMARK 960                                        1 .    .
REMARK 960     1576             103         1581             103
REMARK 960      4      . STA C    4   CB  1 .    .    STA C    4
REMARK 960                                                        CG
REMARK 960                                        1 .    .
REMARK 960     1577             103         1578             103
REMARK 960      5      . STA C    4   CD1 1 .    .    STA C    4
REMARK 960                                                        CG
REMARK 960                                        1 .    .
REMARK 960     1579             103         1578             103
REMARK 960      6      . STA C    4   CD2 1 .    .    STA C    4
REMARK 960                                                        CG
REMARK 960                                        1 .    .
REMARK 960     1580             103         1578             103
REMARK 960      7      . STA C    4   CH  1 .    .    STA C    4
REMARK 960                                                        OH
REMARK 960                                        1 .    .
REMARK 960     1581             103         1582             103
REMARK 960      8      . STA C    4   CH  1 .    .    STA C    4
REMARK 960                                                        CM
REMARK 960                                        1 .    .
REMARK 960     1581             103         1583             103
REMARK 960      9      . STA C    4   C   1 .    .    STA C    4
REMARK 960                                                        CM
REMARK 960                                        1 .    .
REMARK 960     1584             103         1583             103
REMARK 960     10      . STA C    4   C   1 .    .    STA C    4   O
REMARK 960                                        1 .    .
REMARK 960     1584             103         1585             103
REMARK 960     11      . STA C    6   CA  1 .    .    STA C    6   N
REMARK 960                                        1 .    .
REMARK 960     1592             105         1591             105
REMARK 960     12      . STA C    6   CA  1 .    .    STA C    6
REMARK 960                                                        CB
REMARK 960                                        1 .    .
REMARK 960     1592             105         1593             105
REMARK 960     13      . STA C    6   CA  1 .    .    STA C    6
REMARK 960                                                        CH
REMARK 960                                        1 .    .
REMARK 960     1592             105         1597             105
REMARK 960     14      . STA C    6   CB  1 .    .    STA C    6
REMARK 960                                                        CG
REMARK 960                                        1 .    .
REMARK 960     1593             105         1594             105
REMARK 960     15      . STA C    6   CD1 1 .    .    STA C    6
REMARK 960                                                        CG
REMARK 960                                        1 .    .
REMARK 960     1595             105         1594             105
REMARK 960     16      . STA C    6   CD2 1 .    .    STA C    6
REMARK 960                                                        CG
REMARK 960                                        1 .    .
REMARK 960     1596             105         1594             105
REMARK 960     17      . STA C    6   CH  1 .    .    STA C    6
REMARK 960                                                        OH
REMARK 960                                        1 .    .
REMARK 960     1597             105         1598             105
REMARK 960     18      . STA C    6   CH  1 .    .    STA C    6
REMARK 960                                                        CM
REMARK 960                                        1 .    .
REMARK 960     1597             105         1599             105
REMARK 960     19      . STA C    6   C   1 .    .    STA C    6
REMARK 960                                                        CM
REMARK 960                                        1 .    .
REMARK 960     1600             105         1599             105
REMARK 960     20      . STA C    6   C   1 .    .    STA C    6   O
REMARK 960                                        1 .    .
REMARK 960     1600             105         1601             105
REMARK 960     21      . STA C    6   C   1 .    .    STA C    6
REMARK 960                                                       OXT
REMARK 960                                        1 .    .
REMARK 960     1600             105         1602             105
REMARK 960     22      . STA C    4   CA  2 .    .    STA C    4   N
REMARK 960                                        2 .    .
REMARK 960     1621             103         1620             103
REMARK 960     23      . STA C    4   CA  2 .    .    STA C    4
REMARK 960                                                        CB
REMARK 960                                        2 .    .
REMARK 960     1621             103         1622             103
REMARK 960     24      . STA C    4   CA  2 .    .    STA C    4
REMARK 960                                                        CH
REMARK 960                                        2 .    .
REMARK 960     1621             103         1626             103
REMARK 960     25      . STA C    4   CB  2 .    .    STA C    4
REMARK 960                                                        CG
REMARK 960                                        2 .    .
REMARK 960     1622             103         1623             103
REMARK 960     26      . STA C    4   CD1 2 .    .    STA C    4
REMARK 960                                                        CG
REMARK 960                                        2 .    .
REMARK 960     1624             103         1623             103
REMARK 960     27      . STA C    4   CD2 2 .    .    STA C    4
REMARK 960                                                        CG
REMARK 960                                        2 .    .
REMARK 960     1625             103         1623             103
REMARK 960     28      . STA C    4   CH  2 .    .    STA C    4
REMARK 960                                                        OH
REMARK 960                                        2 .    .
REMARK 960     1626             103         1627             103
REMARK 960     29      . STA C    4   CH  2 .    .    STA C    4
REMARK 960                                                        CM
REMARK 960                                        2 .    .
REMARK 960     1626             103         1628             103
REMARK 960     30      . STA C    4   C   2 .    .    STA C    4
REMARK 960                                                        CM
REMARK 960                                        2 .    .
REMARK 960     1629             103         1628             103
REMARK 960     31      . STA C    4   C   2 .    .    STA C    4   O
REMARK 960                                        2 .    .
REMARK 960     1629             103         1630             103
REMARK 960     32      . STA C    6   CA  2 .    .    STA C    6   N
REMARK 960                                        2 .    .
REMARK 960     1637             105         1636             105
REMARK 960     33      . STA C    6   CA  2 .    .    STA C    6
REMARK 960                                                        CB
REMARK 960                                        2 .    .
REMARK 960     1637             105         1638             105
REMARK 960     34      . STA C    6   CA  2 .    .    STA C    6
REMARK 960                                                        CH
REMARK 960                                        2 .    .
REMARK 960     1637             105         1642             105
REMARK 960     35      . STA C    6   CB  2 .    .    STA C    6
REMARK 960                                                        CG
REMARK 960                                        2 .    .
REMARK 960     1638             105         1639             105
REMARK 960     36      . STA C    6   CD1 2 .    .    STA C    6
REMARK 960                                                        CG
REMARK 960                                        2 .    .
REMARK 960     1640             105         1639             105
REMARK 960     37      . STA C    6   CD2 2 .    .    STA C    6
REMARK 960                                                        CG
REMARK 960                                        2 .    .
REMARK 960     1641             105         1639             105
REMARK 960     38      . STA C    6   CH  2 .    .    STA C    6
REMARK 960                                                        OH
REMARK 960                                        2 .    .
REMARK 960     1642             105         1643             105
REMARK 960     39      . STA C    6   CH  2 .    .    STA C    6
REMARK 960                                                        CM
REMARK 960                                        2 .    .
REMARK 960     1642             105         1644             105
REMARK 960     40      . STA C    6   C   2 .    .    STA C    6
REMARK 960                                                        CM
REMARK 960                                        2 .    .
REMARK 960     1645             105         1644             105
REMARK 960     41      . STA C    6   C   2 .    .    STA C    6   O
REMARK 960                                        2 .    .
REMARK 960     1645             105         1646             105
REMARK 960     42      . STA C    6   C   2 .    .    STA C    6
REMARK 960                                                       OXT
REMARK 960                                        2 .    .
REMARK 960     1645             105         1647             105
REMARK 960
REMARK 960
REMARK 960
REMARK 960 ####################
REMARK 960 #                  #
REMARK 960 # STRUCT_CONF      #
REMARK 960 #                  #
REMARK 960 ####################
REMARK 960
REMARK 960
REMARK 960
REMARK 960 loop_
REMARK 960 _struct_conf_type.id
REMARK 960 _struct_conf_type.criteria
REMARK 960 _struct_conf_type.reference
REMARK 960  TURN_P      'From PDB'   .
REMARK 960
REMARK 960 loop_
REMARK 960 _struct_conf.id
REMARK 960 _struct_conf.conf_type_id
REMARK 960 _struct_conf.beg_label_comp_id
REMARK 960 _struct_conf.beg_label_asym_id
REMARK 960 _struct_conf.beg_auth_seq_id
REMARK 960 _struct_conf.end_label_comp_id
REMARK 960 _struct_conf.end_label_asym_id
REMARK 960 _struct_conf.end_auth_seq_id
REMARK 960 _struct_conf.details
REMARK 960 _struct_conf.beg_label_seq_id
REMARK 960 _struct_conf.end_label_seq_id
REMARK 960 helix_H2  HELX_RH_AL_P ARG B  287  GLN B  292
REMARK 960                           'RIGHT-HANDED ALPHA HELIX'
REMARK 960                                87          92
REMARK 960 turn_T1   TURN_P       ILE A   15  GLN A   18
REMARK 960                           'TYPE I(PRIME)'
REMARK 960                                15          18
REMARK 960 turn_T2   TURN_P       GLY A   49  GLY A   52  'TYPE II'
REMARK 960                                49          52
REMARK 960 turn_T3   TURN_P       ILE A   66  HIS A   69
REMARK 960                           'TYPE I(PRIME)'
REMARK 960                                66          69
REMARK 960 turn_T4   TURN_P       THR A   91  GLY A   94  'TYPE I'
REMARK 960                                91          94
REMARK 960 turn_T5   TURN_P       ILE B  215  GLN B  218
REMARK 960                           'TYPE I(PRIME)'
REMARK 960                                15          18
REMARK 960 turn_T6   TURN_P       GLY B  249  GLY B  252  'TYPE I'
REMARK 960                                49          52
REMARK 960 turn_T7   TURN_P       ILE B  266  HIS B  269
REMARK 960                           'TYPE I(PRIME)'
REMARK 960                                66          69
REMARK 960 turn_T8   TURN_P       THR B  291  GLY B  294  'TYPE I'
REMARK 960                                91          94
REMARK 960
REMARK 960
REMARK 960
REMARK 960 ################
REMARK 960 #              #
REMARK 960 # STRUCT_SHEET #
REMARK 960 #              #
REMARK 960 ################
REMARK 960
REMARK 960 loop_
REMARK 960 _struct_sheet.id
REMARK 960 _struct_sheet.number_strands
REMARK 960  S2     2
REMARK 960  S3     3
REMARK 960  S4     2
REMARK 960  S5     2
REMARK 960  S6     2
REMARK 960  S7     3
REMARK 960  S8     2
REMARK 960  S9     2
REMARK 960
REMARK 960 loop_
REMARK 960 _struct_sheet_hbond.sheet_id
REMARK 960 _struct_sheet_hbond.range_id_1
REMARK 960 _struct_sheet_hbond.range_id_2
REMARK 960 _struct_sheet_hbond.range_1_beg_auth_seq_id
REMARK 960 _struct_sheet_hbond.range_1_beg_label_atom_id
REMARK 960 _struct_sheet_hbond.range_2_beg_auth_seq_id
REMARK 960 _struct_sheet_hbond.range_2_beg_label_atom_id
REMARK 960 _struct_sheet_hbond.range_1_end_auth_seq_id
REMARK 960 _struct_sheet_hbond.range_1_end_label_atom_id
REMARK 960 _struct_sheet_hbond.range_2_end_auth_seq_id
REMARK 960 _struct_sheet_hbond.range_2_end_label_atom_id
REMARK 960 _struct_sheet_hbond.range_1_beg_label_seq_id
REMARK 960 _struct_sheet_hbond.range_2_beg_label_seq_id
REMARK 960 _struct_sheet_hbond.range_1_end_label_seq_id
REMARK 960 _struct_sheet_hbond.range_2_end_label_seq_id
REMARK 960  S1    2_S1    3_S1  298   N     96   O    298   N     96
REMARK 960                                        O
REMARK 960                       98         96         98         96
REMARK 960  S1    3_S1    4_S1   97   N    203   O     97   N    203
REMARK 960                                        O
REMARK 960                       97          3         97          3
REMARK 960  S2    1_S2    2_S2   11   N     22   O     11   N     22
REMARK 960                                        O
REMARK 960                       11         22         11         22
REMARK 960  S3    1_S3    2_S3   23   N     83   O     23   N     83
REMARK 960                                        O
REMARK 960                       23         83         23         83
REMARK 960  S3    2_S3    3_S3   84   O     32   N     84   O     32
REMARK 960                                        N
REMARK 960                       84         32         84         32
REMARK 960  S4    1_S4    2_S4   43   N     58   O     43   N     58
REMARK 960                                        O
REMARK 960                       43         58         43         58
REMARK 960  S5    1_S5    2_S5   62   O     73   N     62   O     73
REMARK 960                                        N
REMARK 960                       62         73         62         73
REMARK 960  S6    1_S6    2_S6  211   N    222   O    211   N    222
REMARK 960                                        O
REMARK 960                       11         22         11         22
REMARK 960  S7    1_S7    2_S7  223   N    283   O    223   N    283
REMARK 960                                        O
REMARK 960                       23         83         23         83
REMARK 960  S7    2_S7    3_S7  284   O    232   N    284   O    232
REMARK 960                                        N
REMARK 960                       84         32         84         32
REMARK 960  S8    1_S8    2_S8  243   N    258   O    243   N    258
REMARK 960                                        O
REMARK 960                       43         58         43         58
REMARK 960  S9    1_S9    2_S9  262   O    273   N    262   O    273
REMARK 960                                        N
REMARK 960                       62         73         62         73
REMARK 960
REMARK 960 loop_
REMARK 960 _struct_sheet_order.sheet_id
REMARK 960 _struct_sheet_order.range_id_1
REMARK 960 _struct_sheet_order.range_id_2
REMARK 960 _struct_sheet_order.offset
REMARK 960 _struct_sheet_order.sense
REMARK 960  S1    2_S1    3_S1  1 anti-parallel
REMARK 960  S1    3_S1    4_S1  1 anti-parallel
REMARK 960  S2    1_S2    2_S2  1 anti-parallel
REMARK 960  S3    1_S3    2_S3  1 parallel
REMARK 960  S3    2_S3    3_S3  1 anti-parallel
REMARK 960  S4    1_S4    2_S4  1 anti-parallel
REMARK 960  S5    1_S5    2_S5  1 anti-parallel
REMARK 960  S6    1_S6    2_S6  1 anti-parallel
REMARK 960  S7    1_S7    2_S7  1 parallel
REMARK 960  S7    2_S7    3_S7  1 anti-parallel
REMARK 960  S8    1_S8    2_S8  1 anti-parallel
REMARK 960  S9    1_S9    2_S9  1 anti-parallel
REMARK 960
REMARK 960 loop_
REMARK 960 _struct_sheet_range.sheet_id
REMARK 960 _struct_sheet_range.id
REMARK 960 _struct_sheet_range.beg_label_comp_id
REMARK 960 _struct_sheet_range.beg_label_asym_id
REMARK 960 _struct_sheet_range.beg_auth_seq_id
REMARK 960 _struct_sheet_range.end_label_comp_id
REMARK 960 _struct_sheet_range.end_label_asym_id
REMARK 960 _struct_sheet_range.end_auth_seq_id
REMARK 960 _struct_sheet_range.beg_label_seq_id
REMARK 960 _struct_sheet_range.end_label_seq_id
REMARK 960  S1    2_S1 CYS B  295  PHE B  299
REMARK 960                     95          99
REMARK 960  S1    3_S1 CYS A   95  PHE A   99
REMARK 960                     95          99
REMARK 960  S1    4_S1 PRO B  201  LEU B  205
REMARK 960                      1           5
REMARK 960  S2    1_S2 VAL A   11  ILE A   15
REMARK 960                     11          15
REMARK 960  S2    2_S2 GLN A   18  ALA A   22
REMARK 960                     18          22
REMARK 960  S3    1_S3 ALA A   22  LEU A   24
REMARK 960                     22          24
REMARK 960  S3    2_S3 ASN A   83  GLY A   86
REMARK 960                     83          86
REMARK 960  S3    3_S3 ASP A   30  VAL A   32
REMARK 960                     30          32
REMARK 960  S4    1_S4 LYS A   43  GLY A   49
REMARK 960                     43          49
REMARK 960  S4    2_S4 GLY A   52  GLN A   58
REMARK 960                     52          58
REMARK 960  S5    1_S5 ILE A   62  ILE A   66
REMARK 960                     62          66
REMARK 960  S5    2_S5 HIS A   69  GLY A   73
REMARK 960                     69          73
REMARK 960  S6    1_S6 VAL B  211  ILE B  215
REMARK 960                     11          15
REMARK 960  S6    2_S6 GLN B  218  ALA B  222
REMARK 960                     18          22
REMARK 960  S7    1_S7 ALA B  222  LEU B  224
REMARK 960                     22          24
REMARK 960  S7    2_S7 ASN B  283  GLY B  286
REMARK 960                     83          86
REMARK 960  S7    3_S7 ASP B  230  VAL B  232
REMARK 960                     30          32
REMARK 960  S8    1_S8 LYS B  243  GLY B  249
REMARK 960                     43          49
REMARK 960  S8    2_S8 GLY B  252  GLN B  258
REMARK 960                     52          58
REMARK 960  S9    1_S9 ILE B  262  ILE B  266
REMARK 960                     62          66
REMARK 960  S9    2_S9 HIS B  269  GLY B  273
REMARK 960                     69          73
REMARK 960
REMARK 960 ##########################
REMARK 960 #                        #
REMARK 960 # PDBX_POLY_SEQ_SCHEME   #
REMARK 960 #                        #
REMARK 960 ##########################
REMARK 960
REMARK 960 loop_
REMARK 960 _pdbx_poly_seq_scheme.asym_id
REMARK 960 _pdbx_poly_seq_scheme.entity_id
REMARK 960 _pdbx_poly_seq_scheme.seq_id
REMARK 960 _pdbx_poly_seq_scheme.mon_id
REMARK 960 _pdbx_poly_seq_scheme.auth_num
REMARK 960                                      #< not in dictionary
REMARK 960 _pdbx_poly_seq_scheme.pdb_strand_id
REMARK 960  A     1    2 GLN    2  1_S1
REMARK 960  A     1    3 ILE    3  1_S1
REMARK 960  A     1    4 THR    4  1_S1
REMARK 960  A     1    5 LEU    5  1_S1
REMARK 960  A     1    6 TRP    6  .
REMARK 960  A     1    7 GLN    7  .
REMARK 960  A     1    8 ARG    8  .
REMARK 960  A     1    9 PRO    9  .
REMARK 960  A     1   10 LEU   10  .
REMARK 960  A     1   11 VAL   11  1_S2
REMARK 960  A     1   12 THR   12  1_S2
REMARK 960  A     1   13 ILE   13  1_S2
REMARK 960  A     1   14 LYS   14  1_S2
REMARK 960  A     1   15 ILE   15  1_S2
REMARK 960  A     1   16 GLY   16  .
REMARK 960  A     1   17 GLY   17  .
REMARK 960  A     1   18 GLN   18  2_S2
REMARK 960  A     1   19 LEU   19  2_S2
REMARK 960  A     1   20 LYS   20  2_S2
REMARK 960  A     1   21 GLU   21  2_S2
REMARK 960  A     1   22 ALA   22  1_S3
REMARK 960  A     1   23 LEU   23  1_S3
REMARK 960  A     1   24 LEU   24  1_S3
REMARK 960  A     1   25 ASP   25  .
REMARK 960  A     1   26 THR   26  .
REMARK 960  A     1   27 GLY   27  .
REMARK 960  A     1   28 ALA   28  .
REMARK 960  A     1   29 ASP   29  .
REMARK 960  A     1   30 ASP   30  3_S3
REMARK 960  A     1   31 THR   31  3_S3
REMARK 960  A     1   32 VAL   32  3_S3
REMARK 960  A     1   33 LEU   33  .
REMARK 960  A     1   34 GLU   34  .
REMARK 960  A     1   35 GLU   35  .
REMARK 960  A     1   36 MET   36  .
REMARK 960  A     1   37 ASN   37  .
REMARK 960  A     1   38 LEU   38  .
REMARK 960  A     1   39 PRO   39  .
REMARK 960  A     1   40 GLY   40  .
REMARK 960  A     1   41 ARG   41  .
REMARK 960  A     1   42 TRP   42  .
REMARK 960  A     1   43 LYS   43  1_S4
REMARK 960  A     1   44 PRO   44  1_S4
REMARK 960  A     1   45 LYS   45  1_S4
REMARK 960  A     1   46 MET   46  1_S4
REMARK 960  A     1   47 ILE   47  1_S4
REMARK 960  A     1   48 GLY   48  1_S4
REMARK 960  A     1   49 GLY   49  1_S4
REMARK 960  A     1   50 ILE   50  .
REMARK 960  A     1   51 GLY   51  .
REMARK 960  A     1   52 GLY   52  2_S4
REMARK 960  A     1   53 PHE   53  2_S4
REMARK 960  A     1   54 ILE   54  2_S4
REMARK 960  A     1   55 LYS   55  2_S4
REMARK 960  A     1   56 VAL   56  2_S4
REMARK 960  A     1   57 ARG   57  2_S4
REMARK 960  A     1   58 GLN   58  2_S4
REMARK 960  A     1   59 TYR   59  .
REMARK 960  A     1   60 ASP   60  .
REMARK 960  A     1   61 GLN   61  .
REMARK 960  A     1   62 ILE   62  1_S5
REMARK 960  A     1   63 LEU   63  1_S5
REMARK 960  A     1   64 ILE   64  1_S5
REMARK 960  A     1   65 GLU   65  1_S5
REMARK 960  A     1   66 ILE   66  1_S5
REMARK 960  A     1   67 CYS   67  .
REMARK 960  A     1   68 GLY   68  .
REMARK 960  A     1   69 HIS   69  2_S5
REMARK 960  A     1   70 LYS   70  2_S5
REMARK 960  A     1   71 ALA   71  2_S5
REMARK 960  A     1   72 ILE   72  2_S5
REMARK 960  A     1   73 GLY   73  2_S5
REMARK 960  A     1   74 THR   74  .
REMARK 960  A     1   75 VAL   75  .
REMARK 960  A     1   76 LEU   76  .
REMARK 960  A     1   77 VAL   77  .
REMARK 960  A     1   78 GLY   78  .
REMARK 960  A     1   79 PRO   79  .
REMARK 960  A     1   80 THR   80  .
REMARK 960  A     1   81 PRO   81  .
REMARK 960  A     1   82 VAL   82  .
REMARK 960  A     1   83 ASN   83  2_S3
REMARK 960  A     1   84 ILE   84  2_S3
REMARK 960  A     1   85 ILE   85  2_S3
REMARK 960  A     1   86 GLY   86  2_S3
REMARK 960  A     1   87 ARG   87  .
REMARK 960  A     1   88 ASN   88  .
REMARK 960  A     1   89 LEU   89  .
REMARK 960  A     1   90 LEU   90  .
REMARK 960  A     1   91 THR   91  .
REMARK 960  A     1   92 GLN   92  .
REMARK 960  A     1   93 ILE   93  .
REMARK 960  A     1   94 GLY   94  .
REMARK 960  A     1   95 CYS   95  3_S1
REMARK 960  A     1   96 THR   96  3_S1
REMARK 960  A     1   97 LEU   97  3_S1
REMARK 960  A     1   98 ASN   98  3_S1
REMARK 960  A     1   99 PHE   99  3_S1
REMARK 960  B     1    1 PRO  201  .
REMARK 960  B     1    2 GLN  202  .
REMARK 960  B     1    3 ILE  203  .
REMARK 960  B     1    4 THR  204  .
REMARK 960  B     1    5 LEU  205  .
REMARK 960  B     1    6 TRP  206  .
REMARK 960  B     1    7 GLN  207  .
REMARK 960  B     1    8 ARG  208  .
REMARK 960  B     1    9 PRO  209  .
REMARK 960  B     1   10 LEU  210  .
REMARK 960  B     1   11 VAL  211  .
REMARK 960  B     1   12 THR  212  .
REMARK 960  B     1   13 ILE  213  .
REMARK 960  B     1   14 LYS  214  .
REMARK 960  B     1   15 ILE  215  .
REMARK 960  B     1   16 GLY  216  .
REMARK 960  B     1   17 GLY  217  .
REMARK 960  B     1   18 GLN  218  .
REMARK 960  B     1   19 LEU  219  .
REMARK 960  B     1   20 LYS  220  .
REMARK 960  B     1   21 GLU  221  .
REMARK 960  B     1   22 ALA  222  .
REMARK 960  B     1   23 LEU  223  .
REMARK 960  B     1   24 LEU  224  .
REMARK 960  B     1   25 ASP  225  .
REMARK 960  B     1   26 THR  226  .
REMARK 960  B     1   27 GLY  227  .
REMARK 960  B     1   28 ALA  228  .
REMARK 960  B     1   29 ASP  229  .
REMARK 960  B     1   30 ASP  230  .
REMARK 960  B     1   31 THR  231  .
REMARK 960  B     1   32 VAL  232  .
REMARK 960  B     1   33 LEU  233  .
REMARK 960  B     1   34 GLU  234  .
REMARK 960  B     1   35 GLU  235  .
REMARK 960  B     1   36 MET  236  .
REMARK 960  B     1   37 ASN  237  .
REMARK 960  B     1   38 LEU  238  .
REMARK 960  B     1   39 PRO  239  .
REMARK 960  B     1   40 GLY  240  .
REMARK 960  B     1   41 ARG  241  .
REMARK 960  B     1   42 TRP  242  .
REMARK 960  B     1   43 LYS  243  .
REMARK 960  B     1   44 PRO  244  .
REMARK 960  B     1   45 LYS  245  .
REMARK 960  B     1   46 MET  246  .
REMARK 960  B     1   47 ILE  247  .
REMARK 960  B     1   48 GLY  248  .
REMARK 960  B     1   49 GLY  249  .
REMARK 960  B     1   50 ILE  250  .
REMARK 960  B     1   51 GLY  251  .
REMARK 960  B     1   52 GLY  252  .
REMARK 960  B     1   53 PHE  253  .
REMARK 960  B     1   54 ILE  254  .
REMARK 960  B     1   55 LYS  255  .
REMARK 960  B     1   56 VAL  256  .
REMARK 960  B     1   57 ARG  257  .
REMARK 960  B     1   58 GLN  258  .
REMARK 960  B     1   59 TYR  259  .
REMARK 960  B     1   60 ASP  260  .
REMARK 960  B     1   61 GLN  261  .
REMARK 960  B     1   62 ILE  262  .
REMARK 960  B     1   63 LEU  263  .
REMARK 960  B     1   64 ILE  264  .
REMARK 960  B     1   65 GLU  265  .
REMARK 960  B     1   66 ILE  266  .
REMARK 960  B     1   67 CYS  267  .
REMARK 960  B     1   68 GLY  268  .
REMARK 960  B     1   69 HIS  269  .
REMARK 960  B     1   70 LYS  270  .
REMARK 960  B     1   71 ALA  271  .
REMARK 960  B     1   72 ILE  272  .
REMARK 960  B     1   73 GLY  273  .
REMARK 960  B     1   74 THR  274  .
REMARK 960  B     1   75 VAL  275  .
REMARK 960  B     1   76 LEU  276  .
REMARK 960  B     1   77 VAL  277  .
REMARK 960  B     1   78 GLY  278  .
REMARK 960  B     1   79 PRO  279  .
REMARK 960  B     1   80 THR  280  .
REMARK 960  B     1   81 PRO  281  .
REMARK 960  B     1   82 VAL  282  .
REMARK 960  B     1   83 ASN  283  .
REMARK 960  B     1   84 ILE  284  .
REMARK 960  B     1   85 ILE  285  .
REMARK 960  B     1   86 GLY  286  .
REMARK 960  B     1   87 ARG  287  .
REMARK 960  B     1   88 ASN  288  .
REMARK 960  B     1   89 LEU  289  .
REMARK 960  B     1   90 LEU  290  .
REMARK 960  B     1   91 THR  291  .
REMARK 960  B     1   92 GLN  292  .
REMARK 960  B     1   93 ILE  293  .
REMARK 960  B     1   94 GLY  294  .
REMARK 960  B     1   95 CYS  295  .
REMARK 960  B     1   96 THR  296  .
REMARK 960  B     1   97 LEU  297  .
REMARK 960  B     1   98 ASN  298  .
REMARK 960  B     1   99 PHE  299  .
REMARK 960  C     3  100 ACE    1  .
REMARK 960  C     3  101 VAL    2  .
REMARK 960  C     3  102 VAL    3  .
REMARK 960  C     3  103 STA    4  .
REMARK 960  C     3  104 ALA    5  .
REMARK 960  C     3  105 STA    6  .
REMARK 960
REMARK 960
REMARK 960
REMARK 960 ########################
REMARK 960 #                      #
REMARK 960 # PUBL_MANUSCRIPT_INCL #
REMARK 960 #                      #
REMARK 960 ########################
REMARK 960
REMARK 960
REMARK 960
REMARK 960 loop_
REMARK 960 _publ_manuscript_incl.entry_id
REMARK 960 _publ_manuscript_incl.extra_item
REMARK 960 _publ_manuscript_incl.extra_info
REMARK 960 _publ_manuscript_incl.extra_defn
REMARK 960
REMARK 960    5HVP
REMARK 960   '_struct_conn.pdb2cif_ptnr2_atom_site_id'
REMARK 960      '_atom_site.id of partner 2 of structure connection'
REMARK 960       no
REMARK 960
REMARK 960 ###############################################
REMARK 960 # This file was converted automatically from  #
REMARK 960 # PDB format to mmCIF format by the program   #
REMARK 960 # pdb2cif version 2.4.3            15 Jul 2005 #
REMARK 960 #                    by                       #
REMARK 960 #   Phil Bourne, Herbert J. Bernstein and     #
REMARK 960 #            Frances C. Bernstein             #
REMARK 960 #                                             #
REMARK 960 # This work was supported in part by IUCr     #
REMARK 960 # (for HJB), US NSF, PHS, NIH, NCRR, NIGMS,   #
REMARK 960 # NLM and DOE (for FCB prior to 1998), and    #
REMARK 960 # and NSFgrant no. BIR 9310154 (for PEB)      #
REMARK 960 #                                             #
REMARK 960 #                                             #
REMARK 960 # Conversion from PDB format to mmCIF is a    #
REMARK 960 # complex process.  This file should be       #
REMARK 960 # reviewed carefully before use.              #
REMARK 960 #                                             #
REMARK 960 # Even though the authors of pdb2cif have     #
REMARK 960 # made a good faith effort to ensure that     #
REMARK 960 # pdb2cif performs according to its           #
REMARK 960 # documentation, and we would greatly         #
REMARK 960 # appreciate hearing of any problems you      #
REMARK 960 # may encounter, the program pdb2cif and      #
REMARK 960 # any files created by pdb2cif are provided   #
REMARK 960 # **AS IS** without any warrantee as to       #
REMARK 960 # correctness, merchantability or fitness     #
REMARK 960 # for any particular or general use.          #
REMARK 960 #                                             #
REMARK 960 # THE RESPONSIBILITY FOR ANY ADVERSE          #
REMARK 960 # CONSEQUENCES FROM THE USE OF THE PROGRAM    #
REMARK 960 # PDB2CIF OR ANY FILE OR FILES CREATED BY IT  #
REMARK 960 # LIES SOLELY WITH THE USERS OF THE PROGRAM   #
REMARK 960 # AND FILE OR FILES AND NOT WITH AUTHORS OF   #
REMARK 960 # PDB2CIF                                     #
REMARK 960 #                                             #
REMARK 960 # The program pdb2cif is available from       #
REMARK 960 # http://www.bernstein-plus-sons.com          #
REMARK 960 #                      /software/pdb2cif or   #
REMARK 960 # the IUCr and its mirrors (see               #
REMARK 960 # http://www.iucr.org/iucr-top/cif            #
REMARK 960 #                      /software/pdb2cif) or  #
REMARK 960 # SDSC (see                                   #
REMARK 960 # http://www.sdsc.edu/pb/pdb2cif/pdb2cif) or  #
REMARK 960 # NDB and its mirrors (see                    #
REMARK 960 # http://ndbserver.rutgers.edu/mmcif          #
REMARK 960 #                      /software/pdb2cif)     #
REMARK 960 # and the NDB mirror sites                    #
REMARK 960 #                                             #
REMARK 960 #    See H. Bernstein, F. Bernstein,          #
REMARK 960 #    P. E. Bourne CIF Applications. VIII.     #
REMARK 960 #    pdb2cif: Translating PDB Entries into    #
REMARK 960 #    mmCIF Format, J. Appl. Cryst., 31,       #
REMARK 960 #    1998, pp 282-295.                        #
REMARK 960 #                                             #
REMARK 960 # Please report problems to:                  #
REMARK 960 #         pdb2cif@bernstein-plus-sons.com     #
REMARK 960 #                                             #
REMARK 960 ###############################################
REMARK 960
REMARK 960
REMARK 960
REMARK 960 # REMARK records parsed         =     87;
REMARK 960                 ## specified by PDB
REMARK 960 # FTNOTE records parsed         =     13;
REMARK 960                 ## specified by PDB
REMARK 960 # HET records parsed            =      4;
REMARK 960                 ## specified by PDB
REMARK 960 # HELIX records parsed          =      2;
REMARK 960                 ## specified by PDB
REMARK 960 # SHEET records parsed          =     22;
REMARK 960                 ## specified by PDB
REMARK 960 # TURN records parsed           =      8;
REMARK 960                 ## specified by PDB
REMARK 960 # SITE records parsed           =      0;
REMARK 960                 ## specified by PDB
REMARK 960 # AT+HET records parsed         =   1802;
REMARK 960                 ## specified by PDB
REMARK 960 # TER records parsed            =      2;
REMARK 960                 ## specified by PDB
REMARK 960 # CONECT records parsed         =     46;
REMARK 960                 ## specified by PDB
REMARK 960 # SEQRES records parsed         =     17;
REMARK 960                 ## specified by PDB
REMARK 960 # Total of   2039 records processed from PDB file
REMARK 960 #=# DATABASE_PDB_REMARK: Only text in col
REMARK 960                 #umns 12-70 retained
REMARK 960 #=# PUBL_MANUSCRIPT_INCL: Tokens _struct_conn.
REMARK 960 #=# PUBL_MANUSCRIPT_INCL:   pdb2cif_ptnrn
REMARK 960                 #_atom_site_id used
SEQRES   1 A   99  PRO GLN ILE THR LEU TRP GLN ARG PRO LEU VAL THR ILE
SEQRES   2 A   99  LYS ILE GLY GLY GLN LEU LYS GLU ALA LEU LEU ASP THR
SEQRES   3 A   99  GLY ALA ASP ASP THR VAL LEU GLU GLU MET ASN LEU PRO
SEQRES   4 A   99  GLY ARG TRP LYS PRO LYS MET ILE GLY GLY ILE GLY GLY
SEQRES   5 A   99  PHE ILE LYS VAL ARG GLN TYR ASP GLN ILE LEU ILE GLU
SEQRES   6 A   99  ILE CYS GLY HIS LYS ALA ILE GLY THR VAL LEU VAL GLY
SEQRES   7 A   99  PRO THR PRO VAL ASN ILE ILE GLY ARG ASN LEU LEU THR
SEQRES   8 A   99  GLN ILE GLY CYS THR LEU ASN PHE                    
SEQRES   1 B   99  PRO GLN ILE THR LEU TRP GLN ARG PRO LEU VAL THR ILE
SEQRES   2 B   99  LYS ILE GLY GLY GLN LEU LYS GLU ALA LEU LEU ASP THR
SEQRES   3 B   99  GLY ALA ASP ASP THR VAL LEU GLU GLU MET ASN LEU PRO
SEQRES   4 B   99  GLY ARG TRP LYS PRO LYS MET ILE GLY GLY ILE GLY GLY
SEQRES   5 B   99  PHE ILE LYS VAL ARG GLN TYR ASP GLN ILE LEU ILE GLU
SEQRES   6 B   99  ILE CYS GLY HIS LYS ALA ILE GLY THR VAL LEU VAL GLY
SEQRES   7 B   99  PRO THR PRO VAL ASN ILE ILE GLY ARG ASN LEU LEU THR
SEQRES   8 B   99  GLN ILE GLY CYS THR LEU ASN PHE                    
SEQRES   1 C    6  ACE VAL VAL STA ALA STA                            
FTNOTE   1 SIDE CHAINS OF THESE RESIDUES HAVE BEEN MODELED IN TWO 
FTNOTE   1 ALTERNATE CONFORMATIONS AND ASSIGNED ALTERNATE LOCATION 
FTNOTE   1 INDICATORS *1* AND *2*. 
FTNOTE   2 THE OCCUPANCIES OF SOLVENT MOLECULES WHICH CORRELATED WITH
FTNOTE   2 STATIC DISORDER IN THE PROTEIN HAVE BEEN SET TO LESS THAN 
FTNOTE   2 UNITY.  WATER MOLECULES WITH ALTERNATE LOCATION INDICATOR 
FTNOTE   2  *1* AND OCCUPANCY 0.58 CORRELATE WITH INHIBITOR ORIENTATIO
FTNOTE   2 *1*.  WATER MOLECULES WITH ALTERNATE LOCATION INDICATOR *2*
FTNOTE   2 AND OCCUPANCY 0.42 CORRELATE WITH INHIBITOR ORIENTATION *2*
FTNOTE   2 IF THE SOLVENT MOLECULE IS DISTANT FROM THE BOUND INHIBITOR
FTNOTE   2 AN OCCUPANCY OF 0.50 HAS BEEN ASSIGNED. 
CRYST1   58.390   86.700   46.270  90.00  90.00  90.00 P 21 21 2     4
ORIGX1      0.017126  0.000000  0.000000        0.00000
ORIGX2      0.000000  0.011534  0.000000        0.00000
ORIGX3      0.000000  0.000000  0.021612        0.00000
SCALE1      0.017126  0.000000  0.000000        0.00000
SCALE2      0.000000  0.011534  0.000000        0.00000
SCALE3      0.000000  0.000000  0.021612        0.00000
ATOM      1  N   PRO A   1      29.061  39.981   4.981  1.00 28.69           N  
ATOM      2  CA  PRO A   1      29.970  38.922   4.561  1.00 29.08           C  
ATOM      3  C   PRO A   1      29.325  38.106   3.429  1.00 29.19           C  
ATOM      4  O   PRO A   1      28.097  38.168   3.298  1.00 29.87           O  
ATOM      5  CB  PRO A   1      30.106  38.013   5.789  1.00 29.07           C  
ATOM      6  CG  PRO A   1      28.749  38.112   6.413  1.00 28.59           C  
ATOM      7  CD  PRO A   1      28.387  39.600   6.246  1.00 29.21           C  
ATOM      8  N   GLN A   2      30.153  37.412   2.681  1.00 28.13           N  
ATOM      9  CA  GLN A   2      29.636  36.572   1.593  1.00 27.95           C  
ATOM     10  C   GLN A   2      29.861  35.139   2.082  1.00 27.28           C  
ATOM     11  O   GLN A   2      31.038  34.773   2.266  1.00 27.61           O  
ATOM     12  CB  GLN A   2      30.373  36.787   0.305  1.00 28.43           C  
ATOM     13  CG  GLN A   2      30.346  35.501  -0.539  1.00 29.40           C  
ATOM     14  CD  GLN A   2      30.921  35.844  -1.899  1.00 29.51           C  
ATOM     15  OE1 GLN A   2      31.894  35.283  -2.340  1.00 30.56           O  
ATOM     16  NE2 GLN A   2      30.288  36.839  -2.518  1.00 30.01           N  
ATOM     17  N   ILE A   3      28.781  34.445   2.318  1.00 25.31           N  
ATOM     18  CA  ILE A   3      28.879  33.060   2.829  1.00 23.38           C  
ATOM     19  C   ILE A   3      28.737  32.124   1.637  1.00 22.61           C  
ATOM     20  O   ILE A   3      27.836  32.313   0.835  1.00 21.98           O  
ATOM     21  CB  ILE A   3      27.725  32.943   3.878  1.00 23.09           C  
ATOM     22  CG1 ILE A   3      27.924  34.066   4.950  1.00 23.06           C  
ATOM     23  CG2 ILE A   3      27.537  31.564   4.529  1.00 22.44           C  
ATOM     24  CD1 ILE A   3      26.701  34.133   5.945  1.00 23.02           C  
ATOM     25  N   THR A   4      29.617  31.137   1.532  1.00 21.67           N  
ATOM     26  CA  THR A   4      29.513  30.113   0.468  1.00 19.49           C  
ATOM     27  C   THR A   4      28.695  28.979   1.096  1.00 18.82           C  
ATOM     28  O   THR A   4      28.553  28.960   2.335  1.00 18.30           O  
ATOM     29  CB  THR A   4      30.920  29.641  -0.032  1.00 19.93           C  
ATOM     30  OG1 THR A   4      31.632  29.194   1.195  1.00 20.26           O  
ATOM     31  CG2 THR A   4      31.629  30.778  -0.752  1.00 19.66           C  
ATOM     32  N   LEU A   5      28.199  28.090   0.273  1.00 18.18           N  
ATOM     33  CA  LEU A   5      27.327  27.003   0.728  1.00 17.71           C  
ATOM     34  C   LEU A   5      27.942  25.635   0.667  1.00 16.85           C  
ATOM     35  O   LEU A   5      27.204  24.650   0.484  1.00 17.09           O  
ATOM     36  CB  LEU A   5      26.007  27.179  -0.085  1.00 16.76           C  
ATOM     37  CG  LEU A   5      25.319  28.529   0.128  1.00 17.80           C  
ATOM     38  CD1 LEU A   5      24.267  28.790  -0.914  1.00 17.33           C  
ATOM     39  CD2 LEU A   5      24.760  28.634   1.525  1.00 16.65           C  
ATOM     40  N   TRP A   6      29.241  25.547   0.821  1.00 16.49           N  
ATOM     41  CA  TRP A   6      29.974  24.273   0.856  1.00 15.93           C  
ATOM     42  C   TRP A   6      29.579  23.650   2.189  1.00 15.88           C  
ATOM     43  O   TRP A   6      29.417  22.421   2.259  1.00 14.82           O  
ATOM     44  CB  TRP A   6      31.463  24.442   0.690  1.00 16.51           C  
ATOM     45  CG  TRP A   6      32.037  24.918  -0.581  1.00 16.94           C  
ATOM     46  CD1 TRP A   6      32.659  26.119  -0.816  1.00 17.13           C  
ATOM     47  CD2 TRP A   6      32.103  24.177  -1.829  1.00 17.44           C  
ATOM     48  NE1 TRP A   6      33.088  26.201  -2.118  1.00 17.87           N  
ATOM     49  CE2 TRP A   6      32.790  24.985  -2.747  1.00 18.34           C  
ATOM     50  CE3 TRP A   6      31.676  22.929  -2.214  1.00 18.98           C  
ATOM     51  CZ2 TRP A   6      33.038  24.593  -4.057  1.00 18.87           C  
ATOM     52  CZ3 TRP A   6      31.970  22.474  -3.504  1.00 19.09           C  
ATOM     53  CH2 TRP A   6      32.620  23.310  -4.417  1.00 18.63           C  
ATOM     54  N   GLN A   7      29.323  24.540   3.154  1.00 15.33           N  
ATOM     55  CA  GLN A   7      28.869  23.997   4.484  1.00 15.88           C  
ATOM     56  C   GLN A   7      27.502  24.592   4.839  1.00 15.32           C  
ATOM     57  O   GLN A   7      27.088  25.559   4.199  1.00 14.31           O  
ATOM     58  CB  GLN A   7      29.819  24.531   5.588  1.00 16.42           C  
ATOM     59  CG  GLN A   7      31.188  23.883   5.546  1.00 18.12           C  
ATOM     60  CD  GLN A   7      32.241  24.312   4.612  1.00 18.67           C  
ATOM     61  OE1 GLN A   7      32.716  25.442   4.407  1.00 18.62           O  
ATOM     62  NE2 GLN A   7      32.840  23.261   3.934  1.00 19.38           N  
ATOM     63  N   ARG A   8      26.952  24.059   5.919  1.00 15.78           N  
ATOM     64  CA  ARG A   8      25.689  24.716   6.375  1.00 16.84           C  
ATOM     65  C   ARG A   8      26.014  26.142   6.777  1.00 16.79           C  
ATOM     66  O   ARG A   8      26.952  26.417   7.594  1.00 16.86           O  
ATOM     67  CB  ARG A   8      25.168  23.982   7.615  1.00 16.91           C  
ATOM     68  CG  ARG A   8      24.736  22.578   7.194  1.00 17.67           C  
ATOM     69  CD  ARG A   8      23.806  22.038   8.308  1.00 18.68           C  
ATOM     70  NE  ARG A   8      23.212  20.826   7.685  1.00 18.52           N  
ATOM     71  CZ  ARG A   8      23.209  19.775   8.562  1.00 20.11           C  
ATOM     72  NH1 ARG A   8      22.865  18.553   8.231  1.00 19.48           N  
ATOM     73  NH2 ARG A   8      23.560  20.080   9.807  1.00 19.94           N  
ATOM     74  N   PRO A   9      25.215  27.070   6.255  1.00 16.01           N  
ATOM     75  CA  PRO A   9      25.415  28.480   6.613  1.00 15.07           C  
ATOM     76  C   PRO A   9      24.957  28.708   8.047  1.00 14.72           C  
ATOM     77  O   PRO A   9      23.901  29.299   8.192  1.00 12.46           O  
ATOM     78  CB  PRO A   9      24.469  29.227   5.655  1.00 14.50           C  
ATOM     79  CG  PRO A   9      23.490  28.243   5.179  1.00 14.45           C  
ATOM     80  CD  PRO A   9      24.117  26.857   5.291  1.00 15.06           C  
ATOM     81  N   LEU A  10      25.755  28.437   9.067  1.00 16.67           N  
ATOM     82  CA  LEU A  10      25.452  28.653  10.471  1.00 17.14           C  
ATOM     83  C   LEU A  10      26.111  29.924  11.002  1.00 18.34           C  
ATOM     84  O   LEU A  10      27.298  30.181  10.680  1.00 18.34           O  
ATOM     85  CB  LEU A  10      25.929  27.501  11.355  1.00 17.99           C  
ATOM     86  CG  LEU A  10      25.257  26.163  11.238  1.00 18.72           C  
ATOM     87  CD1 LEU A  10      26.026  25.108  12.055  1.00 18.37           C  
ATOM     88  CD2 LEU A  10      23.804  26.194  11.734  1.00 19.00           C  
ATOM     89  N   VAL A  11      25.369  30.691  11.795  1.00 17.93           N  
ATOM     90  CA  VAL A  11      25.970  31.965  12.332  1.00 17.75           C  
ATOM     91  C   VAL A  11      25.569  32.010  13.808  1.00 17.83           C  
ATOM     92  O   VAL A  11      24.735  31.190  14.167  1.00 17.53           O  
ATOM     93  CB  VAL A  11      25.379  33.146  11.540  1.00 17.66           C  
ATOM     94  CG1 VAL A  11      25.584  33.034  10.030  1.00 18.86           C  
ATOM     95  CG2 VAL A  11      23.933  33.309  11.872  1.00 17.12           C  
ATOM     96  N   THR A  12      26.095  32.930  14.590  1.00 18.97   1       N  
ATOM     97  CA  THR A  12      25.734  32.995  16.032  1.00 19.80   1       C  
ATOM     98  C   THR A  12      24.695  34.106  16.113  1.00 20.92   1       C  
ATOM     99  O   THR A  12      24.869  35.118  15.421  1.00 21.84   1       O  
ATOM    100  CB  THR A  12      26.911  33.346  17.018  1.00 20.51   1       C  
ATOM    101  OG11THR A  12      27.946  33.921  16.183  0.50 20.29   1       O  
ATOM    102  OG12THR A  12      27.769  32.142  17.103  0.50 20.59   1       O  
ATOM    103  CG21THR A  12      27.418  32.181  17.878  0.50 20.47   1       C  
ATOM    104  CG22THR A  12      26.489  33.778  18.426  0.50 20.00   1       C  
ATOM    105  N   ILE A  13      23.664  33.855  16.884  1.00 22.08           N  
ATOM    106  CA  ILE A  13      22.623  34.850  17.093  1.00 23.44           C  
ATOM    107  C   ILE A  13      22.657  35.113  18.610  1.00 25.77           C  
ATOM    108  O   ILE A  13      23.123  34.250  19.406  1.00 26.28           O  
ATOM    109  CB  ILE A  13      21.236  34.463  16.492  1.00 22.67           C  
ATOM    110  CG1 ILE A  13      20.478  33.469  17.371  1.00 22.14           C  
ATOM    111  CG2 ILE A  13      21.357  33.986  15.016  1.00 21.75           C  
ATOM    112  CD1 ILE A  13      19.090  32.994  16.868  1.00 20.60           C  
ATOM    113  N   LYS A  14      22.263  36.312  18.908  1.00 27.34           N  
ATOM    114  CA  LYS A  14      22.119  36.770  20.294  1.00 29.57           C  
ATOM    115  C   LYS A  14      20.614  37.079  20.408  1.00 29.89           C  
ATOM    116  O   LYS A  14      20.045  37.964  19.757  1.00 29.85           O  
ATOM    117  CB  LYS A  14      23.022  37.882  20.722  1.00 30.15           C  
ATOM    118  CG  LYS A  14      22.826  38.293  22.201  1.00 32.07           C  
ATOM    119  CD  LYS A  14      23.886  39.292  22.658  1.00 33.14           C  
ATOM    120  CE  LYS A  14      25.171  38.599  23.093  1.00 34.34           C  
ATOM    121  NZ  LYS A  14      26.025  39.416  24.014  1.00 34.83           N  
ATOM    122  N   ILE A  15      19.994  36.244  21.220  1.00 31.26           N  
ATOM    123  CA  ILE A  15      18.567  36.359  21.484  1.00 33.34           C  
ATOM    124  C   ILE A  15      18.273  36.274  22.978  1.00 34.25           C  
ATOM    125  O   ILE A  15      18.456  35.246  23.637  1.00 35.18           O  
ATOM    126  CB  ILE A  15      17.727  35.261  20.720  1.00 32.75           C  
ATOM    127  CG1 ILE A  15      16.282  35.694  20.956  1.00 33.18           C  
ATOM    128  CG2 ILE A  15      18.093  33.858  21.235  1.00 32.63           C  
ATOM    129  CD1 ILE A  15      15.127  34.713  20.918  1.00 32.99           C  
ATOM    130  N   GLY A  16      17.865  37.409  23.485  1.00 36.22           N  
ATOM    131  CA  GLY A  16      17.474  37.557  24.900  1.00 38.05           C  
ATOM    132  C   GLY A  16      18.617  37.147  25.821  1.00 39.33           C  
ATOM    133  O   GLY A  16      18.475  36.345  26.757  1.00 39.33           O  
ATOM    134  N   GLY A  17      19.735  37.806  25.492  1.00 39.78           N  
ATOM    135  CA  GLY A  17      20.968  37.625  26.215  1.00 40.80           C  
ATOM    136  C   GLY A  17      21.644  36.293  25.969  1.00 41.15           C  
ATOM    137  O   GLY A  17      22.779  36.164  26.498  1.00 42.19           O  
ATOM    138  N   GLN A  18      21.006  35.403  25.245  1.00 40.52           N  
ATOM    139  CA  GLN A  18      21.591  34.080  24.961  1.00 39.85           C  
ATOM    140  C   GLN A  18      22.227  34.107  23.582  1.00 38.55           C  
ATOM    141  O   GLN A  18      21.678  34.727  22.667  1.00 38.54           O  
ATOM    142  CB  GLN A  18      20.541  32.974  25.103  1.00 40.69           C  
ATOM    143  CG  GLN A  18      19.621  33.425  26.233  1.00 41.88           C  
ATOM    144  CD  GLN A  18      18.898  32.292  26.866  1.00 42.93           C  
ATOM    145  OE1 GLN A  18      18.419  31.368  26.197  1.00 43.74           O  
ATOM    146  NE2 GLN A  18      18.841  32.391  28.202  1.00 43.72           N  
ATOM    147  N   LEU A  19      23.369  33.458  23.517  1.00 37.16           N  
ATOM    148  CA  LEU A  19      24.147  33.356  22.254  1.00 35.95           C  
ATOM    149  C   LEU A  19      23.807  31.971  21.692  1.00 34.32           C  
ATOM    150  O   LEU A  19      23.963  31.001  22.449  1.00 34.28           O  
ATOM    151  CB  LEU A  19      25.593  33.606  22.578  1.00 36.59           C  
ATOM    152  CG  LEU A  19      26.111  35.019  22.438  1.00 37.46           C  
ATOM    153  CD1 LEU A  19      27.483  35.101  23.085  1.00 38.09           C  
ATOM    154  CD2 LEU A  19      26.223  35.360  20.955  1.00 37.90           C  
ATOM    155  N   LYS A  20      23.320  31.938  20.468  1.00 32.38           N  
ATOM    156  CA  LYS A  20      22.914  30.691  19.833  1.00 30.25           C  
ATOM    157  C   LYS A  20      23.437  30.612  18.402  1.00 28.62           C  
ATOM    158  O   LYS A  20      23.980  31.571  17.851  1.00 27.14           O  
ATOM    159  CB  LYS A  20      21.423  30.434  19.760  1.00 30.87           C  
ATOM    160  CG  LYS A  20      20.597  30.883  20.943  1.00 31.54           C  
ATOM    161  CD  LYS A  20      19.297  30.083  21.062  1.00 32.10           C  
ATOM    162  CE  LYS A  20      19.030  29.881  22.546  1.00 32.80           C  
ATOM    163  NZ  LYS A  20      18.197  28.661  22.768  1.00 33.84           N  
ATOM    164  N   GLU A  21      23.263  29.401  17.907  1.00 27.06           N  
ATOM    165  CA  GLU A  21      23.701  29.067  16.562  1.00 26.86           C  
ATOM    166  C   GLU A  21      22.431  28.860  15.721  1.00 23.95           C  
ATOM    167  O   GLU A  21      21.587  28.110  16.225  1.00 23.73           O  
ATOM    168  CB  GLU A  21      24.432  27.734  16.448  1.00 29.21           C  
ATOM    169  CG  GLU A  21      25.880  27.657  16.910  1.00 31.59           C  
ATOM    170  CD  GLU A  21      26.773  28.630  16.189  1.00 33.27           C  
ATOM    171  OE1 GLU A  21      27.008  28.534  14.989  1.00 34.73           O  
ATOM    172  OE2 GLU A  21      27.205  29.530  16.946  1.00 34.83           O  
ATOM    173  N   ALA A  22      22.436  29.441  14.550  1.00 21.08           N  
ATOM    174  CA  ALA A  22      21.222  29.190  13.723  1.00 18.26           C  
ATOM    175  C   ALA A  22      21.629  29.165  12.273  1.00 17.34           C  
ATOM    176  O   ALA A  22      22.654  29.714  11.891  1.00 17.30           O  
ATOM    177  CB  ALA A  22      20.182  30.253  14.091  1.00 17.51           C  
ATOM    178  N   LEU A  23      20.814  28.489  11.486  1.00 15.59           N  
ATOM    179  CA  LEU A  23      20.835  28.282  10.073  1.00 13.92           C  
ATOM    180  C   LEU A  23      20.188  29.436   9.309  1.00 12.68           C  
ATOM    181  O   LEU A  23      19.027  29.829   9.601  1.00 14.33           O  
ATOM    182  CB  LEU A  23      20.045  26.950   9.810  1.00 13.68           C  
ATOM    183  CG  LEU A  23      20.177  26.437   8.398  1.00 13.67           C  
ATOM    184  CD1 LEU A  23      21.646  26.039   8.241  1.00 14.76           C  
ATOM    185  CD2 LEU A  23      19.306  25.184   8.210  1.00 14.27           C  
ATOM    186  N   LEU A  24      20.856  29.999   8.354  1.00 11.23           N  
ATOM    187  CA  LEU A  24      20.284  31.051   7.500  1.00 11.69           C  
ATOM    188  C   LEU A  24      19.538  30.205   6.421  1.00 11.35           C  
ATOM    189  O   LEU A  24      20.177  29.718   5.514  1.00 12.63           O  
ATOM    190  CB  LEU A  24      21.326  31.972   6.913  1.00 10.72           C  
ATOM    191  CG  LEU A  24      22.279  32.685   7.929  1.00 10.37           C  
ATOM    192  CD1 LEU A  24      23.181  33.621   7.173  1.00  9.31           C  
ATOM    193  CD2 LEU A  24      21.388  33.423   8.915  1.00  8.95           C  
ATOM    194  N   ASP A  25      18.253  30.133   6.560  1.00 10.98           N  
ATOM    195  CA  ASP A  25      17.440  29.314   5.604  1.00  8.53           C  
ATOM    196  C   ASP A  25      16.612  30.166   4.688  1.00  8.11           C  
ATOM    197  O   ASP A  25      15.562  30.716   5.086  1.00  6.81           O  
ATOM    198  CB  ASP A  25      16.643  28.411   6.584  1.00  9.11           C  
ATOM    199  CG  ASP A  25      15.943  27.310   5.810  1.00 10.79           C  
ATOM    200  OD1 ASP A  25      15.233  26.517   6.479  1.00 12.24           O  
ATOM    201  OD2 ASP A  25      16.085  27.333   4.573  1.00 10.55           O  
ATOM    202  N   THR A  26      16.912  30.237   3.397  1.00  7.23           N  
ATOM    203  CA  THR A  26      16.178  30.995   2.416  1.00  6.11           C  
ATOM    204  C   THR A  26      14.927  30.185   2.029  1.00  8.33           C  
ATOM    205  O   THR A  26      14.038  30.802   1.328  1.00  8.76           O  
ATOM    206  CB  THR A  26      17.046  31.296   1.101  1.00  6.11           C  
ATOM    207  OG1 THR A  26      17.429  29.986   0.669  1.00  4.91           O  
ATOM    208  CG2 THR A  26      18.221  32.235   1.393  1.00  4.90           C  
ATOM    209  N   GLY A  27      14.856  28.988   2.587  1.00  7.27           N  
ATOM    210  CA  GLY A  27      13.688  28.119   2.289  1.00  9.57           C  
ATOM    211  C   GLY A  27      12.707  28.130   3.433  1.00  9.23           C  
ATOM    212  O   GLY A  27      11.787  27.260   3.394  1.00 11.82           O  
ATOM    213  N   ALA A  28      12.814  28.972   4.373  1.00  9.48           N  
ATOM    214  CA  ALA A  28      11.968  29.134   5.550  1.00 10.91           C  
ATOM    215  C   ALA A  28      11.246  30.496   5.468  1.00 12.49           C  
ATOM    216  O   ALA A  28      11.938  31.535   5.464  1.00 12.63           O  
ATOM    217  CB  ALA A  28      12.794  29.256   6.799  1.00 11.29           C  
ATOM    218  N   ASP A  29       9.932  30.426   5.493  1.00 12.83           N  
ATOM    219  CA  ASP A  29       9.261  31.774   5.451  1.00 13.20           C  
ATOM    220  C   ASP A  29       9.520  32.544   6.764  1.00 14.95           C  
ATOM    221  O   ASP A  29       9.432  33.786   6.722  1.00 13.87           O  
ATOM    222  CB  ASP A  29       7.775  31.547   5.327  1.00 12.85           C  
ATOM    223  CG  ASP A  29       7.323  30.882   4.088  1.00 14.05           C  
ATOM    224  OD1 ASP A  29       6.255  30.293   4.267  1.00 15.02           O  
ATOM    225  OD2 ASP A  29       8.012  30.955   3.055  1.00 13.17           O  
ATOM    226  N   ASP A  30       9.596  31.762   7.842  1.00 15.74           N  
ATOM    227  CA  ASP A  30       9.701  32.290   9.183  1.00 18.14           C  
ATOM    228  C   ASP A  30      10.835  31.672  10.001  1.00 17.30           C  
ATOM    229  O   ASP A  30      11.372  30.648   9.676  1.00 18.09           O  
ATOM    230  CB  ASP A  30       8.385  32.065  10.007  1.00 19.67           C  
ATOM    231  CG  ASP A  30       7.172  32.604   9.296  1.00 21.52           C  
ATOM    232  OD1 ASP A  30       7.146  33.849   8.957  1.00 22.81           O  
ATOM    233  OD2 ASP A  30       6.318  31.717   9.094  1.00 22.06           O  
ATOM    234  N   THR A  31      11.199  32.465  11.005  1.00 16.67           N  
ATOM    235  CA  THR A  31      12.298  32.063  11.920  1.00 15.56           C  
ATOM    236  C   THR A  31      11.648  31.144  12.944  1.00 16.06           C  
ATOM    237  O   THR A  31      10.620  31.480  13.565  1.00 15.68           O  
ATOM    238  CB  THR A  31      12.896  33.375  12.523  1.00 14.85           C  
ATOM    239  OG1 THR A  31      13.396  34.062  11.340  1.00 14.67           O  
ATOM    240  CG2 THR A  31      13.939  33.206  13.632  1.00 14.90           C  
ATOM    241  N   VAL A  32      12.304  29.993  13.133  1.00 16.03           N  
ATOM    242  CA  VAL A  32      11.805  29.029  14.119  1.00 15.27           C  
ATOM    243  C   VAL A  32      12.974  28.679  15.044  1.00 16.12           C  
ATOM    244  O   VAL A  32      13.993  28.207  14.489  1.00 16.22           O  
ATOM    245  CB  VAL A  32      11.280  27.739  13.447  1.00 15.73           C  
ATOM    246  CG1 VAL A  32      10.675  26.846  14.525  1.00 15.44           C  
ATOM    247  CG2 VAL A  32      10.441  27.985  12.261  1.00 15.05           C  
ATOM    248  N   LEU A  33      12.768  28.928  16.306  1.00 16.25           N  
ATOM    249  CA  LEU A  33      13.809  28.635  17.312  1.00 17.39           C  
ATOM    250  C   LEU A  33      13.497  27.405  18.124  1.00 17.74           C  
ATOM    251  O   LEU A  33      12.347  26.949  18.210  1.00 16.67           O  
ATOM    252  CB  LEU A  33      13.899  29.926  18.153  1.00 18.28           C  
ATOM    253  CG  LEU A  33      14.688  31.053  17.477  1.00 18.16           C  
ATOM    254  CD1 LEU A  33      15.313  31.854  18.624  1.00 18.33           C  
ATOM    255  CD2 LEU A  33      15.837  30.509  16.651  1.00 17.37           C  
ATOM    256  N   GLU A  34      14.546  26.796  18.676  1.00 18.95           N  
ATOM    257  CA  GLU A  34      14.268  25.576  19.490  1.00 20.17           C  
ATOM    258  C   GLU A  34      13.627  26.085  20.782  1.00 20.65           C  
ATOM    259  O   GLU A  34      13.859  27.258  21.122  1.00 17.69           O  
ATOM    260  CB  GLU A  34      15.603  24.881  19.742  1.00 21.58           C  
ATOM    261  CG  GLU A  34      16.195  24.214  18.443  1.00 23.61           C  
ATOM    262  CD  GLU A  34      17.535  23.626  18.766  1.00 25.21           C  
ATOM    263  OE1 GLU A  34      17.894  23.582  19.939  1.00 26.57           O  
ATOM    264  OE2 GLU A  34      18.232  23.204  17.854  1.00 26.53           O  
ATOM    265  N   GLU A  35      12.831  25.264  21.421  1.00 21.71           N  
ATOM    266  CA  GLU A  35      12.126  25.524  22.655  1.00 24.32           C  
ATOM    267  C   GLU A  35      12.816  26.402  23.681  1.00 24.95           C  
ATOM    268  O   GLU A  35      13.893  26.065  24.162  1.00 25.78           O  
ATOM    269  CB  GLU A  35      11.949  24.199  23.453  1.00 25.93           C  
ATOM    270  CG  GLU A  35      10.616  24.086  24.154  1.00 27.79           C  
ATOM    271  CD  GLU A  35       9.440  24.404  23.267  1.00 29.49           C  
ATOM    272  OE1 GLU A  35       8.721  25.381  23.418  1.00 30.08           O  
ATOM    273  OE2 GLU A  35       9.346  23.546  22.355  1.00 30.04           O  
ATOM    274  N   MET A  36      12.175  27.467  24.072  1.00 25.31           N  
ATOM    275  CA  MET A  36      12.663  28.435  25.016  1.00 27.06           C  
ATOM    276  C   MET A  36      11.512  29.390  25.350  1.00 28.17           C  
ATOM    277  O   MET A  36      10.564  29.605  24.578  1.00 27.54           O  
ATOM    278  CB  MET A  36      13.840  29.260  24.423  1.00 27.54           C  
ATOM    279  CG  MET A  36      13.348  30.196  23.369  1.00 27.84           C  
ATOM    280  SD  MET A  36      14.755  31.141  22.671  1.00 29.46           S  
ATOM    281  CE  MET A  36      15.424  31.910  24.125  1.00 29.05           C  
ATOM    282  N   ASN A  37      11.740  29.961  26.508  1.00 29.93           N  
ATOM    283  CA  ASN A  37      10.858  30.963  27.104  1.00 31.75           C  
ATOM    284  C   ASN A  37      11.311  32.359  26.649  1.00 31.72           C  
ATOM    285  O   ASN A  37      12.461  32.803  26.819  1.00 31.94           O  
ATOM    286  CB  ASN A  37      10.854  30.860  28.644  1.00 33.85           C  
ATOM    287  CG  ASN A  37       9.695  31.755  29.098  1.00 35.30           C  
ATOM    288  OD1 ASN A  37       9.937  32.716  29.847  1.00 36.50           O  
ATOM    289  ND2 ASN A  37       8.535  31.421  28.494  1.00 35.68           N  
ATOM    290  N   LEU A  38      10.375  32.996  26.005  1.00 31.63           N  
ATOM    291  CA  LEU A  38      10.479  34.332  25.463  1.00 31.98           C  
ATOM    292  C   LEU A  38       9.315  35.056  26.164  1.00 32.92           C  
ATOM    293  O   LEU A  38       8.240  34.465  26.282  1.00 34.03           O  
ATOM    294  CB  LEU A  38      10.282  34.338  23.965  1.00 31.16           C  
ATOM    295  CG  LEU A  38      11.447  34.110  23.051  1.00 30.58           C  
ATOM    296  CD1 LEU A  38      11.006  34.240  21.597  1.00 30.94           C  
ATOM    297  CD2 LEU A  38      12.485  35.188  23.396  1.00 30.77           C  
ATOM    298  N   PRO A  39       9.573  36.268  26.521  1.00 33.79           N  
ATOM    299  CA  PRO A  39       8.561  37.096  27.206  1.00 33.99           C  
ATOM    300  C   PRO A  39       7.556  37.630  26.204  1.00 33.84           C  
ATOM    301  O   PRO A  39       7.757  37.753  24.993  1.00 33.92           O  
ATOM    302  CB  PRO A  39       9.407  38.177  27.871  1.00 34.32           C  
ATOM    303  CG  PRO A  39      10.806  37.557  27.916  1.00 34.46           C  
ATOM    304  CD  PRO A  39      10.873  36.971  26.456  1.00 34.11           C  
ATOM    305  N   GLY A  40       6.408  37.970  26.772  1.00 33.85           N  
ATOM    306  CA  GLY A  40       5.318  38.535  25.889  1.00 34.05           C  
ATOM    307  C   GLY A  40       4.340  37.343  25.711  1.00 33.27           C  
ATOM    308  O   GLY A  40       4.686  36.199  26.044  1.00 33.54           O  
ATOM    309  N   ARG A  41       3.191  37.724  25.200  1.00 32.11           N  
ATOM    310  CA  ARG A  41       2.136  36.716  24.968  1.00 31.32           C  
ATOM    311  C   ARG A  41       2.433  36.052  23.634  1.00 30.40           C  
ATOM    312  O   ARG A  41       3.173  36.617  22.789  1.00 29.63           O  
ATOM    313  CB  ARG A  41       0.790  37.415  25.038  1.00 31.99           C  
ATOM    320  N   TRP A  42       1.851  34.881  23.451  1.00 29.89           N  
ATOM    321  CA  TRP A  42       2.050  34.133  22.196  1.00 29.16           C  
ATOM    322  C   TRP A  42       0.764  33.505  21.697  1.00 28.78           C  
ATOM    323  O   TRP A  42      -0.276  33.358  22.390  1.00 29.53           O  
ATOM    324  CB  TRP A  42       3.174  33.113  22.367  1.00 30.16           C  
ATOM    325  CG  TRP A  42       2.820  32.156  23.458  1.00 30.80           C  
ATOM    326  CD1 TRP A  42       3.148  32.244  24.771  1.00 31.00           C  
ATOM    327  CD2 TRP A  42       1.994  30.994  23.320  1.00 31.20           C  
ATOM    328  NE1 TRP A  42       2.596  31.192  25.458  1.00 31.28           N  
ATOM    329  CE2 TRP A  42       1.873  30.421  24.594  1.00 31.21           C  
ATOM    330  CE3 TRP A  42       1.320  30.420  22.248  1.00 31.58           C  
ATOM    331  CZ2 TRP A  42       1.139  29.268  24.817  1.00 31.43           C  
ATOM    332  CZ3 TRP A  42       0.596  29.261  22.471  1.00 31.97           C  
ATOM    333  CH2 TRP A  42       0.502  28.694  23.749  1.00 31.22           C  
ATOM    334  N   LYS A  43       0.852  33.141  20.432  1.00 26.73           N  
ATOM    335  CA  LYS A  43      -0.252  32.491  19.704  1.00 25.46           C  
ATOM    336  C   LYS A  43       0.293  31.209  19.061  1.00 24.26           C  
ATOM    337  O   LYS A  43       1.387  31.215  18.513  1.00 23.71           O  
ATOM    338  CB  LYS A  43      -0.846  33.471  18.706  1.00 25.18           C  
ATOM    343  N   PRO A  44      -0.504  30.161  19.131  1.00 23.69           N  
ATOM    344  CA  PRO A  44      -0.173  28.865  18.548  1.00 22.30           C  
ATOM    345  C   PRO A  44      -0.386  28.987  17.043  1.00 21.70           C  
ATOM    346  O   PRO A  44      -1.291  29.612  16.492  1.00 22.06           O  
ATOM    347  CB  PRO A  44      -1.154  27.891  19.187  1.00 22.67           C  
ATOM    348  CG  PRO A  44      -2.350  28.706  19.587  1.00 22.69           C  
ATOM    349  CD  PRO A  44      -1.842  30.116  19.773  1.00 23.91           C  
ATOM    350  N   LYS A  45       0.467  28.313  16.364  1.00 20.15   1       N  
ATOM    351  CA  LYS A  45       0.561  28.262  14.915  1.00 18.74   1       C  
ATOM    352  C   LYS A  45       1.132  26.887  14.621  1.00 17.71   1       C  
ATOM    353  O   LYS A  45       1.716  26.281  15.537  1.00 17.52   1       O  
ATOM    354  CB  LYS A  45       1.617  29.306  14.471  1.00 18.96   1       C  
ATOM    355  CG  LYS A  45       1.544  29.549  12.992  1.00 18.72   1       C  
ATOM    356  CD  LYS A  45       2.543  30.574  12.490  1.00 20.05   1       C  
ATOM    357  CE  LYS A  45       2.075  31.154  11.154  1.00 19.91   1       C  
ATOM    358  NZ 1LYS A  45       1.384  32.469  11.471  0.50 20.17   1       N  
ATOM    359  NZ 2LYS A  45       3.340  31.578  10.427  0.50 19.50   1       N  
ATOM    360  N   MET A  46       0.886  26.476  13.434  1.00 18.14           N  
ATOM    361  CA  MET A  46       1.338  25.238  12.847  1.00 18.68           C  
ATOM    362  C   MET A  46       2.216  25.633  11.640  1.00 17.05           C  
ATOM    363  O   MET A  46       1.721  26.404  10.804  1.00 15.77           O  
ATOM    364  CB  MET A  46       0.153  24.373  12.316  1.00 20.79           C  
ATOM    365  CG  MET A  46      -0.727  23.908  13.480  1.00 22.75           C  
ATOM    366  SD  MET A  46       0.114  22.441  14.148  1.00 25.84           S  
ATOM    367  CE  MET A  46      -0.455  21.215  12.936  1.00 25.26           C  
ATOM    368  N   ILE A  47       3.397  25.011  11.602  1.00 16.08           N  
ATOM    369  CA  ILE A  47       4.280  25.251  10.429  1.00 15.51           C  
ATOM    370  C   ILE A  47       4.652  23.907   9.842  1.00 14.95           C  
ATOM    371  O   ILE A  47       4.891  22.937  10.556  1.00 16.05           O  
ATOM    372  CB  ILE A  47       5.563  26.077  10.784  1.00 15.23           C  
ATOM    373  CG1 ILE A  47       6.377  25.267  11.810  0.58 14.51           C  
ATOM    374  CG2 ILE A  47       5.166  27.506  11.220  0.58 15.19           C  
ATOM    375  CD1 ILE A  47       7.617  26.010  12.376  0.58 14.76           C  
ATOM    376  N   GLY A  48       4.759  23.842   8.555  1.00 15.31           N  
ATOM    377  CA  GLY A  48       5.051  22.587   7.866  1.00 15.20           C  
ATOM    378  C   GLY A  48       6.350  22.578   7.150  1.00 15.08           C  
ATOM    379  O   GLY A  48       7.037  23.583   7.040  1.00 15.21           O  
ATOM    380  N   GLY A  49       6.614  21.385   6.661  1.00 16.23           N  
ATOM    381  CA  GLY A  49       7.841  21.161   5.884  1.00 17.67           C  
ATOM    382  C   GLY A  49       7.988  19.681   5.597  1.00 17.69           C  
ATOM    383  O   GLY A  49       6.975  18.974   5.488  1.00 17.48           O  
ATOM    384  N   ILE A  50       9.289  19.352   5.446  1.00 17.37           N  
ATOM    385  CA  ILE A  50       9.560  17.928   5.178  1.00 18.18           C  
ATOM    386  C   ILE A  50       9.239  17.189   6.471  1.00 17.70           C  
ATOM    387  O   ILE A  50       9.666  17.620   7.586  1.00 16.29           O  
ATOM    388  CB  ILE A  50      10.977  17.667   4.602  1.00 18.88           C  
ATOM    389  CG1 ILE A  50      10.918  18.082   3.089  1.00 19.28           C  
ATOM    390  CG2 ILE A  50      11.458  16.191   4.737  1.00 18.58           C  
ATOM    391  CD1 ILE A  50      12.128  17.635   2.250  1.00 20.12           C  
ATOM    392  N   GLY A  51       8.375  16.183   6.285  1.00 17.62           N  
ATOM    393  CA  GLY A  51       7.984  15.371   7.445  1.00 18.36           C  
ATOM    394  C   GLY A  51       6.648  15.835   8.044  1.00 18.86           C  
ATOM    395  O   GLY A  51       6.244  15.210   9.056  1.00 19.97           O  
ATOM    396  N   GLY A  52       6.082  16.910   7.545  1.00 18.41           N  
ATOM    397  CA  GLY A  52       4.768  17.350   8.081  1.00 17.63           C  
ATOM    398  C   GLY A  52       4.799  18.606   8.901  1.00 17.21           C  
ATOM    399  O   GLY A  52       5.643  19.459   8.710  1.00 17.77           O  
ATOM    400  N   PHE A  53       3.857  18.777   9.803  1.00 17.06           N  
ATOM    401  CA  PHE A  53       3.659  19.944  10.621  1.00 16.21           C  
ATOM    402  C   PHE A  53       3.986  19.797  12.069  1.00 16.94           C  
ATOM    403  O   PHE A  53       3.749  18.713  12.640  1.00 18.11           O  
ATOM    404  CB  PHE A  53       2.147  20.375  10.434  1.00 15.36           C  
ATOM    405  CG  PHE A  53       1.902  21.022   9.109  1.00 14.60           C  
ATOM    406  CD1 PHE A  53       1.916  22.419   9.030  1.00 14.82           C  
ATOM    407  CD2 PHE A  53       1.666  20.319   7.938  1.00 14.66           C  
ATOM    408  CE1 PHE A  53       1.753  23.132   7.876  1.00 14.27           C  
ATOM    409  CE2 PHE A  53       1.421  21.005   6.746  1.00 14.55           C  
ATOM    410  CZ  PHE A  53       1.477  22.395   6.679  1.00 15.20           C  
ATOM    411  N   ILE A  54       4.547  20.837  12.677  1.00 16.72           N  
ATOM    412  CA  ILE A  54       4.823  20.962  14.088  1.00 15.86           C  
ATOM    413  C   ILE A  54       3.996  22.223  14.569  1.00 15.61           C  
ATOM    414  O   ILE A  54       3.656  23.077  13.762  1.00 14.25           O  
ATOM    415  CB  ILE A  54       6.280  21.089  14.595  1.00 16.14           C  
ATOM    416  CG1 ILE A  54       7.002  22.293  13.930  1.00 16.67           C  
ATOM    417  CG2 ILE A  54       7.062  19.747  14.346  1.00 16.15           C  
ATOM    418  CD1 ILE A  54       8.451  22.497  14.497  1.00 14.90           C  
ATOM    419  N   LYS A  55       3.630  22.198  15.804  1.00 15.82   1       N  
ATOM    420  CA  LYS A  55       2.863  23.268  16.477  1.00 16.48   1       C  
ATOM    421  C   LYS A  55       3.960  24.146  17.128  1.00 16.51   1       C  
ATOM    422  O   LYS A  55       4.856  23.482  17.691  1.00 17.59   1       O  
ATOM    423  CB  LYS A  55       2.048  22.696  17.651  1.00 17.18   1       C  
ATOM    424  CG  LYS A  55       1.071  23.790  18.143  1.00 18.91   1       C  
ATOM    425  CD  LYS A  55       0.128  23.336  19.245  1.00 20.87   1       C  
ATOM    426  CE  LYS A  55      -0.256  24.559  20.121  1.00 21.44   1       C  
ATOM    427  NZ 1LYS A  55      -1.012  24.096  21.310  0.50 20.96   1       N  
ATOM    428  NZ 2LYS A  55       0.962  25.220  20.720  0.50 21.43   1       N  
ATOM    429  N   VAL A  56       3.868  25.427  17.009  1.00 15.69           N  
ATOM    430  CA  VAL A  56       4.892  26.333  17.570  1.00 17.12           C  
ATOM    431  C   VAL A  56       4.123  27.490  18.257  1.00 17.53           C  
ATOM    432  O   VAL A  56       2.929  27.646  17.975  1.00 18.11           O  
ATOM    433  CB  VAL A  56       5.809  26.863  16.444  1.00 15.50           C  
ATOM    434  CG1 VAL A  56       6.738  25.911  15.766  1.00 14.44           C  
ATOM    435  CG2 VAL A  56       4.926  27.505  15.326  1.00 16.00           C  
ATOM    436  N   ARG A  57       4.827  28.206  19.087  1.00 18.25           N  
ATOM    437  CA  ARG A  57       4.231  29.416  19.741  1.00 19.95           C  
ATOM    438  C   ARG A  57       4.812  30.605  18.969  1.00 20.13           C  
ATOM    439  O   ARG A  57       6.046  30.636  18.785  1.00 19.68           O  
ATOM    440  CB  ARG A  57       4.657  29.451  21.198  1.00 21.28           C  
ATOM    441  CG  ARG A  57       4.380  28.197  21.953  1.00 23.47           C  
ATOM    442  CD  ARG A  57       4.465  28.305  23.432  1.00 25.56           C  
ATOM    443  NE  ARG A  57       5.715  28.932  23.880  1.00 27.80           N  
ATOM    444  CZ  ARG A  57       6.812  28.137  24.096  1.00 28.43           C  
ATOM    445  NH1 ARG A  57       6.760  26.823  23.913  1.00 28.11           N  
ATOM    446  NH2 ARG A  57       7.904  28.751  24.544  1.00 28.58           N  
ATOM    447  N   GLN A  58       3.988  31.488  18.478  1.00 19.56           N  
ATOM    448  CA  GLN A  58       4.457  32.656  17.734  1.00 20.94           C  
ATOM    449  C   GLN A  58       4.566  33.901  18.628  1.00 21.51           C  
ATOM    450  O   GLN A  58       3.506  34.267  19.237  1.00 21.40           O  
ATOM    451  CB  GLN A  58       3.336  32.996  16.697  1.00 21.47           C  
ATOM    452  CG  GLN A  58       3.652  34.356  16.114  1.00 22.85           C  
ATOM    453  CD  GLN A  58       2.444  34.781  15.294  1.00 24.11           C  
ATOM    454  OE1 GLN A  58       1.936  33.927  14.593  1.00 23.82           O  
ATOM    455  NE2 GLN A  58       2.127  36.073  15.528  1.00 24.80           N  
ATOM    456  N   TYR A  59       5.706  34.528  18.646  1.00 21.12           N  
ATOM    457  CA  TYR A  59       5.965  35.761  19.406  1.00 21.45           C  
ATOM    458  C   TYR A  59       6.272  36.838  18.328  1.00 22.14           C  
ATOM    459  O   TYR A  59       7.006  36.623  17.358  1.00 21.05           O  
ATOM    460  CB  TYR A  59       7.090  35.695  20.419  1.00 21.51           C  
ATOM    461  CG  TYR A  59       7.003  34.697  21.532  1.00 22.39           C  
ATOM    462  CD1 TYR A  59       7.190  33.339  21.273  1.00 23.04           C  
ATOM    463  CD2 TYR A  59       6.724  35.048  22.852  1.00 22.15           C  
ATOM    464  CE1 TYR A  59       7.180  32.354  22.249  1.00 23.25           C  
ATOM    465  CE2 TYR A  59       6.663  34.090  23.848  1.00 23.28           C  
ATOM    466  CZ  TYR A  59       6.894  32.748  23.564  1.00 23.57           C  
ATOM    467  OH  TYR A  59       6.842  31.812  24.565  1.00 24.25           O  
ATOM    468  N   ASP A  60       5.654  37.983  18.566  1.00 22.88   1       N  
ATOM    469  CA  ASP A  60       5.773  39.112  17.623  1.00 23.04   1       C  
ATOM    470  C   ASP A  60       6.809  40.079  18.168  1.00 23.93   1       C  
ATOM    471  O   ASP A  60       7.143  40.135  19.382  1.00 23.53   1       O  
ATOM    472  CB  ASP A  60       4.408  39.636  17.234  1.00 23.85   1       C  
ATOM    473  CG  ASP A  60       3.561  38.575  16.542  1.00 24.81   1       C  
ATOM    474  OD11ASP A  60       4.102  37.830  15.703  0.50 24.83   1       O  
ATOM    475  OD12ASP A  60       2.870  37.752  17.190  0.50 24.23   1       O  
ATOM    476  OD21ASP A  60       2.347  38.524  16.845  0.50 25.03   1       O  
ATOM    477  OD22ASP A  60       3.629  38.523  15.288  0.50 24.82   1       O  
ATOM    478  N   GLN A  61       7.366  40.798  17.208  1.00 24.52           N  
ATOM    479  CA  GLN A  61       8.380  41.814  17.473  1.00 25.25           C  
ATOM    480  C   GLN A  61       9.396  41.408  18.516  1.00 25.33           C  
ATOM    481  O   GLN A  61       9.547  42.097  19.555  1.00 26.21           O  
ATOM    482  CB  GLN A  61       7.663  43.123  17.891  1.00 25.04           C  
ATOM    487  N   ILE A  62      10.174  40.390  18.234  1.00 24.79           N  
ATOM    488  CA  ILE A  62      11.290  39.938  19.069  1.00 24.35           C  
ATOM    489  C   ILE A  62      12.529  40.568  18.401  1.00 25.53           C  
ATOM    490  O   ILE A  62      12.522  40.624  17.164  1.00 24.83           O  
ATOM    491  CB  ILE A  62      11.436  38.392  19.094  1.00 23.90           C  
ATOM    492  CG1 ILE A  62      10.111  37.754  19.605  1.00 23.49           C  
ATOM    493  CG2 ILE A  62      12.656  37.897  19.907  1.00 24.00           C  
ATOM    494  CD1 ILE A  62       9.775  38.162  21.061  1.00 23.66           C  
ATOM    495  N   LEU A  63      13.509  40.932  19.213  1.00 26.46           N  
ATOM    496  CA  LEU A  63      14.757  41.514  18.644  1.00 27.64           C  
ATOM    497  C   LEU A  63      15.820  40.418  18.616  1.00 27.70           C  
ATOM    498  O   LEU A  63      15.940  39.679  19.603  1.00 28.48           O  
ATOM    499  CB  LEU A  63      15.127  42.767  19.422  1.00 28.06           C  
ATOM    500  CG  LEU A  63      16.594  43.258  19.299  1.00 28.84           C  
ATOM    501  CD1 LEU A  63      16.821  44.055  18.046  1.00 28.94           C  
ATOM    502  CD2 LEU A  63      16.911  44.081  20.553  1.00 28.74           C  
ATOM    503  N   ILE A  64      16.476  40.236  17.519  1.00 28.25           N  
ATOM    504  CA  ILE A  64      17.535  39.224  17.355  1.00 29.07           C  
ATOM    505  C   ILE A  64      18.682  39.991  16.663  1.00 28.92           C  
ATOM    506  O   ILE A  64      18.378  40.871  15.855  1.00 28.74           O  
ATOM    507  CB  ILE A  64      17.147  37.976  16.501  1.00 29.99           C  
ATOM    508  CG1 ILE A  64      16.009  37.142  17.171  1.00 30.07           C  
ATOM    509  CG2 ILE A  64      18.327  37.006  16.185  1.00 29.52           C  
ATOM    510  CD1 ILE A  64      16.136  35.637  16.689  1.00 30.99           C  
ATOM    511  N   GLU A  65      19.870  39.613  17.048  1.00 29.52   1       N  
ATOM    512  CA  GLU A  65      21.051  40.198  16.396  1.00 30.85   1       C  
ATOM    513  C   GLU A  65      21.634  39.023  15.606  1.00 31.11   1       C  
ATOM    514  O   GLU A  65      22.010  38.060  16.274  1.00 31.04   1       O  
ATOM    515  CB  GLU A  65      22.136  40.643  17.356  1.00 31.48   1       C  
ATOM    516  CG  GLU A  65      21.577  41.412  18.556  1.00 32.98   1       C  
ATOM    517  CD  GLU A  65      22.600  42.252  19.267  1.00 33.87   1       C  
ATOM    518  OE11GLU A  65      23.635  42.612  18.714  0.50 34.01   1       O  
ATOM    519  OE12GLU A  65      22.248  43.334  19.761  0.50 34.21   1       O  
ATOM    520  OE21GLU A  65      22.289  42.495  20.458  0.50 34.29   1       O  
ATOM    521  OE22GLU A  65      23.736  41.743  19.294  0.50 33.46   1       O  
ATOM    522  N   ILE A  66      21.635  39.172  14.309  1.00 32.12           N  
ATOM    523  CA  ILE A  66      22.213  38.125  13.461  1.00 33.09           C  
ATOM    524  C   ILE A  66      23.566  38.609  12.974  1.00 34.70           C  
ATOM    525  O   ILE A  66      23.662  39.531  12.131  1.00 34.48           O  
ATOM    526  CB  ILE A  66      21.222  37.773  12.318  1.00 32.75           C  
ATOM    527  CG1 ILE A  66      19.881  37.306  12.931  1.00 32.41           C  
ATOM    528  CG2 ILE A  66      21.796  36.757  11.289  1.00 32.87           C  
ATOM    529  CD1 ILE A  66      18.750  38.355  12.759  1.00 32.51           C  
ATOM    530  N   CYS A  67      24.610  37.956  13.518  1.00 36.68           N  
ATOM    531  CA  CYS A  67      25.956  38.362  13.059  1.00 38.17           C  
ATOM    532  C   CYS A  67      26.146  39.856  13.300  1.00 38.24           C  
ATOM    533  O   CYS A  67      26.629  40.573  12.380  1.00 38.46           O  
ATOM    534  CB  CYS A  67      25.989  38.139  11.530  1.00 39.41           C  
ATOM    535  SG  CYS A  67      26.693  36.561  11.068  1.00 42.91           S  
ATOM    536  N   GLY A  68      25.750  40.298  14.488  1.00 37.96           N  
ATOM    537  CA  GLY A  68      25.925  41.684  14.855  1.00 37.56           C  
ATOM    538  C   GLY A  68      24.822  42.611  14.454  1.00 37.54           C  
ATOM    539  O   GLY A  68      24.634  43.581  15.226  1.00 38.20           O  
ATOM    540  N   HIS A  69      24.117  42.349  13.366  1.00 37.50           N  
ATOM    541  CA  HIS A  69      23.010  43.242  12.972  1.00 37.07           C  
ATOM    542  C   HIS A  69      21.717  42.904  13.707  1.00 36.60           C  
ATOM    543  O   HIS A  69      21.386  41.733  13.901  1.00 37.04           O  
ATOM    544  CB  HIS A  69      22.661  43.274  11.481  1.00 37.61           C  
ATOM    545  CG  HIS A  69      23.858  43.053  10.618  1.00 38.19           C  
ATOM    546  ND1 HIS A  69      24.819  42.127  10.896  1.00 38.39           N  
ATOM    547  CD2 HIS A  69      24.209  43.648   9.451  1.00 38.48           C  
ATOM    548  CE1 HIS A  69      25.736  42.163   9.934  1.00 38.85           C  
ATOM    549  NE2 HIS A  69      25.395  43.082   9.056  1.00 38.73           N  
ATOM    550  N   LYS A  70      20.986  43.973  14.016  1.00 35.65           N  
ATOM    551  CA  LYS A  70      19.706  43.879  14.709  1.00 34.21           C  
ATOM    552  C   LYS A  70      18.566  43.762  13.710  1.00 32.44           C  
ATOM    553  O   LYS A  70      18.528  44.296  12.590  1.00 31.97           O  
ATOM    554  CB  LYS A  70      19.506  45.007  15.712  1.00 35.52           C  
ATOM    555  CG  LYS A  70      20.549  44.941  16.826  1.00 36.50           C  
ATOM    556  CD  LYS A  70      20.291  46.034  17.870  1.00 37.60           C  
ATOM    557  CE  LYS A  70      21.413  46.176  18.886  1.00 37.90           C  
ATOM    558  NZ  LYS A  70      22.506  47.064  18.408  1.00 37.72           N  
ATOM    559  N   ALA A  71      17.631  42.924  14.148  1.00 29.88           N  
ATOM    560  CA  ALA A  71      16.433  42.630  13.359  1.00 27.38           C  
ATOM    561  C   ALA A  71      15.252  42.431  14.299  1.00 25.84           C  
ATOM    562  O   ALA A  71      15.399  41.854  15.404  1.00 26.35           O  
ATOM    563  CB  ALA A  71      16.756  41.447  12.463  1.00 26.59           C  
ATOM    564  N   ILE A  72      14.085  42.922  13.900  1.00 23.05           N  
ATOM    565  CA  ILE A  72      12.865  42.730  14.707  1.00 21.58           C  
ATOM    566  C   ILE A  72      11.927  41.910  13.801  1.00 19.40           C  
ATOM    567  O   ILE A  72      11.829  42.256  12.600  1.00 18.43           O  
ATOM    568  CB  ILE A  72      12.197  44.026  15.230  1.00 21.40           C  
ATOM    569  CG1 ILE A  72      13.196  45.069  15.678  1.00 21.07           C  
ATOM    570  CG2 ILE A  72      11.278  43.719  16.437  1.00 21.73           C  
ATOM    572  N   GLY A  73      11.224  40.980  14.434  1.00 18.42           N  
ATOM    573  CA  GLY A  73      10.281  40.156  13.675  1.00 17.73           C  
ATOM    574  C   GLY A  73       9.586  39.106  14.509  1.00 17.21           C  
ATOM    575  O   GLY A  73       9.753  39.063  15.723  1.00 18.51           O  
ATOM    576  N   THR A  74       8.779  38.306  13.828  1.00 17.53           N  
ATOM    577  CA  THR A  74       8.072  37.183  14.441  1.00 17.76           C  
ATOM    578  C   THR A  74       9.126  36.085  14.619  1.00 18.09           C  
ATOM    579  O   THR A  74      10.000  35.896  13.766  1.00 18.12           O  
ATOM    580  CB  THR A  74       6.852  36.621  13.619  1.00 18.64           C  
ATOM    581  OG1 THR A  74       5.847  37.672  13.704  1.00 18.99           O  
ATOM    582  CG2 THR A  74       6.251  35.291  14.064  1.00 17.64           C  
ATOM    583  N   VAL A  75       8.922  35.381  15.714  1.00 17.70           N  
ATOM    584  CA  VAL A  75       9.871  34.310  16.095  1.00 17.07           C  
ATOM    585  C   VAL A  75       8.964  33.185  16.540  1.00 17.08           C  
ATOM    586  O   VAL A  75       8.045  33.524  17.295  1.00 17.87           O  
ATOM    587  CB  VAL A  75      10.748  35.008  17.141  1.00 17.80           C  
ATOM    588  CG1 VAL A  75      11.207  34.058  18.214  1.00 18.63           C  
ATOM    589  CG2 VAL A  75      11.910  35.759  16.480  1.00 17.67           C  
ATOM    590  N   LEU A  76       9.053  32.029  15.966  1.00 16.07           N  
ATOM    591  CA  LEU A  76       8.234  30.857  16.343  1.00 15.28           C  
ATOM    592  C   LEU A  76       9.194  30.029  17.193  1.00 14.76           C  
ATOM    593  O   LEU A  76      10.409  30.049  16.899  1.00 15.49           O  
ATOM    594  CB  LEU A  76       7.813  30.140  15.086  1.00 15.26           C  
ATOM    595  CG  LEU A  76       7.273  30.943  13.934  1.00 15.36           C  
ATOM    596  CD1 LEU A  76       6.870  29.969  12.801  1.00 15.76           C  
ATOM    597  CD2 LEU A  76       6.013  31.671  14.391  1.00 13.31           C  
ATOM    598  N   VAL A  77       8.697  29.331  18.155  1.00 14.11           N  
ATOM    599  CA  VAL A  77       9.487  28.475  19.069  1.00 13.98           C  
ATOM    600  C   VAL A  77       8.731  27.139  19.112  1.00 14.47           C  
ATOM    601  O   VAL A  77       7.482  27.137  19.257  1.00 13.25           O  
ATOM    602  CB  VAL A  77       9.544  29.155  20.477  1.00 13.82           C  
ATOM    603  CG1 VAL A  77      10.125  28.211  21.515  1.00 12.58           C  
ATOM    604  CG2 VAL A  77      10.255  30.473  20.346  1.00 12.85           C  
ATOM    605  N   GLY A  78       9.508  26.071  18.919  1.00 15.74           N  
ATOM    606  CA  GLY A  78       8.826  24.747  18.832  1.00 15.22           C  
ATOM    607  C   GLY A  78       9.860  23.651  18.762  1.00 15.91           C  
ATOM    608  O   GLY A  78      11.063  23.966  18.805  1.00 15.40           O  
ATOM    609  N   PRO A  79       9.379  22.425  18.600  1.00 16.31           N  
ATOM    610  CA  PRO A  79      10.284  21.266  18.571  1.00 16.40           C  
ATOM    611  C   PRO A  79      11.057  21.153  17.304  1.00 16.98           C  
ATOM    612  O   PRO A  79      11.019  20.063  16.661  1.00 17.81           O  
ATOM    613  CB  PRO A  79       9.364  20.080  18.874  1.00 16.17           C  
ATOM    614  CG  PRO A  79       7.998  20.515  18.365  1.00 16.46           C  
ATOM    615  CD  PRO A  79       7.960  22.043  18.533  1.00 16.29           C  
ATOM    616  N   THR A  80      11.801  22.172  16.939  1.00 18.08           N  
ATOM    617  CA  THR A  80      12.617  22.212  15.726  1.00 17.83           C  
ATOM    618  C   THR A  80      14.006  21.620  16.006  1.00 19.43           C  
ATOM    619  O   THR A  80      14.625  21.928  17.015  1.00 19.31           O  
ATOM    620  CB  THR A  80      12.754  23.716  15.222  1.00 17.38           C  
ATOM    621  OG1 THR A  80      13.713  23.690  14.103  1.00 16.00           O  
ATOM    622  CG2 THR A  80      13.196  24.672  16.299  1.00 16.43           C  
ATOM    623  N   PRO A  81      14.498  20.824  15.056  1.00 20.69           N  
ATOM    624  CA  PRO A  81      15.775  20.159  15.164  1.00 21.19           C  
ATOM    625  C   PRO A  81      16.922  21.144  15.183  1.00 21.69           C  
ATOM    626  O   PRO A  81      17.980  20.803  15.754  1.00 23.67           O  
ATOM    627  CB  PRO A  81      15.811  19.219  13.929  1.00 21.78           C  
ATOM    628  CG  PRO A  81      14.931  19.949  12.941  1.00 21.29           C  
ATOM    629  CD  PRO A  81      13.765  20.408  13.821  1.00 20.92           C  
ATOM    630  N   VAL A  82      16.742  22.307  14.619  1.00 21.57           N  
ATOM    631  CA  VAL A  82      17.847  23.315  14.599  1.00 21.27           C  
ATOM    632  C   VAL A  82      17.217  24.706  14.647  1.00 20.29           C  
ATOM    633  O   VAL A  82      16.029  24.794  14.251  1.00 20.63           O  
ATOM    634  CB  VAL A  82      18.675  23.027  13.341  1.00 21.59           C  
ATOM    635  CG1 VAL A  82      17.868  22.982  12.048  1.00 21.38           C  
ATOM    636  CG2 VAL A  82      19.757  24.094  13.143  1.00 22.54           C  
ATOM    637  N   ASN A  83      17.961  25.678  15.091  1.00 18.84           N  
ATOM    638  CA  ASN A  83      17.457  27.057  15.086  1.00 18.89           C  
ATOM    639  C   ASN A  83      17.521  27.486  13.606  1.00 17.50           C  
ATOM    640  O   ASN A  83      18.507  27.222  12.911  1.00 18.18           O  
ATOM    641  CB  ASN A  83      18.146  28.021  16.032  1.00 18.62           C  
ATOM    642  CG  ASN A  83      18.114  27.501  17.474  1.00 19.09           C  
ATOM    643  OD1 ASN A  83      17.020  27.126  17.923  1.00 19.30           O  
ATOM    644  ND2 ASN A  83      19.273  27.484  18.132  1.00 18.32           N  
ATOM    645  N   ILE A  84      16.430  28.169  13.202  1.00 17.49           N  
ATOM    646  CA  ILE A  84      16.429  28.575  11.787  1.00 16.90           C  
ATOM    647  C   ILE A  84      16.055  30.033  11.631  1.00 15.09           C  
ATOM    648  O   ILE A  84      14.993  30.414  12.094  1.00 15.76           O  
ATOM    649  CB  ILE A  84      15.490  27.622  10.967  1.00 18.16           C  
ATOM    650  CG1 ILE A  84      16.154  26.275  10.583  1.00 18.58           C  
ATOM    651  CG2 ILE A  84      15.012  28.298   9.641  1.00 18.19           C  
ATOM    652  CD1 ILE A  84      15.084  25.137  10.823  1.00 21.14           C  
ATOM    653  N   ILE A  85      16.891  30.758  10.918  1.00 14.37           N  
ATOM    654  CA  ILE A  85      16.625  32.153  10.586  1.00 13.07           C  
ATOM    655  C   ILE A  85      15.915  32.128   9.207  1.00 12.74           C  
ATOM    656  O   ILE A  85      16.670  31.851   8.299  1.00 12.12           O  
ATOM    657  CB  ILE A  85      17.804  33.151  10.521  1.00 11.59           C  
ATOM    658  CG1 ILE A  85      18.669  33.018  11.783  1.00 12.38           C  
ATOM    659  CG2 ILE A  85      17.250  34.603  10.300  1.00 11.07           C  
ATOM    660  CD1 ILE A  85      18.108  33.320  13.158  1.00 11.86           C  
ATOM    661  N   GLY A  86      14.665  32.590   9.211  1.00 12.31           N  
ATOM    662  CA  GLY A  86      13.908  32.611   7.947  1.00 12.89           C  
ATOM    663  C   GLY A  86      13.887  33.979   7.273  1.00 13.14           C  
ATOM    664  O   GLY A  86      14.493  34.968   7.754  1.00 12.59           O  
ATOM    665  N   ARG A  87      13.214  33.996   6.147  1.00 12.60           N  
ATOM    666  CA  ARG A  87      13.090  35.152   5.233  1.00 12.19           C  
ATOM    667  C   ARG A  87      12.685  36.437   5.919  1.00 13.78           C  
ATOM    668  O   ARG A  87      13.239  37.530   5.643  1.00 14.60           O  
ATOM    669  CB  ARG A  87      12.165  34.801   4.058  1.00 11.07           C  
ATOM    670  CG  ARG A  87      12.845  33.790   3.066  1.00  9.98           C  
ATOM    671  CD  ARG A  87      12.079  33.857   1.753  1.00  8.59           C  
ATOM    672  NE  ARG A  87      10.695  33.464   1.981  1.00  8.93           N  
ATOM    673  CZ  ARG A  87       9.672  34.285   2.136  1.00  9.95           C  
ATOM    674  NH1 ARG A  87       8.469  33.825   2.517  1.00 10.84           N  
ATOM    675  NH2 ARG A  87       9.826  35.593   2.001  1.00 11.30           N  
ATOM    676  N   ASN A  88      11.802  36.345   6.865  1.00 14.36           N  
ATOM    677  CA  ASN A  88      11.249  37.435   7.675  1.00 13.53           C  
ATOM    678  C   ASN A  88      12.316  38.279   8.351  1.00 13.71           C  
ATOM    679  O   ASN A  88      12.018  39.489   8.581  1.00 13.96           O  
ATOM    680  CB  ASN A  88      10.191  36.833   8.609  1.00 12.46           C  
ATOM    681  CG  ASN A  88      10.640  36.329   9.948  1.00 13.28           C  
ATOM    682  OD1 ASN A  88      11.404  35.342  10.060  1.00 14.20           O  
ATOM    683  ND2 ASN A  88      10.246  36.937  11.085  1.00 13.18           N  
ATOM    684  N   LEU A  89      13.431  37.736   8.804  1.00 12.63           N  
ATOM    685  CA  LEU A  89      14.550  38.372   9.439  1.00 12.09           C  
ATOM    686  C   LEU A  89      15.707  38.529   8.485  1.00 12.93           C  
ATOM    687  O   LEU A  89      16.437  39.558   8.631  1.00 14.12           O  
ATOM    688  CB  LEU A  89      15.016  37.636  10.736  1.00 11.87           C  
ATOM    689  CG  LEU A  89      13.937  37.636  11.826  1.00 11.46           C  
ATOM    690  CD1 LEU A  89      14.392  36.775  13.000  1.00 12.65           C  
ATOM    691  CD2 LEU A  89      13.726  39.070  12.233  1.00 11.83           C  
ATOM    692  N   LEU A  90      15.858  37.640   7.523  1.00 13.26           N  
ATOM    693  CA  LEU A  90      16.951  37.736   6.539  1.00 13.98           C  
ATOM    694  C   LEU A  90      16.853  39.038   5.741  1.00 14.35           C  
ATOM    695  O   LEU A  90      17.849  39.695   5.454  1.00 14.29           O  
ATOM    696  CB  LEU A  90      16.956  36.494   5.632  1.00 13.80           C  
ATOM    697  CG  LEU A  90      17.363  35.179   6.261  1.00 13.41           C  
ATOM    698  CD1 LEU A  90      17.377  34.046   5.256  1.00 12.77           C  
ATOM    699  CD2 LEU A  90      18.776  35.284   6.819  1.00 14.02           C  
ATOM    700  N   THR A  91      15.642  39.359   5.350  1.00 14.79           N  
ATOM    701  CA  THR A  91      15.383  40.593   4.616  1.00 15.00           C  
ATOM    702  C   THR A  91      15.876  41.799   5.437  1.00 15.79           C  
ATOM    703  O   THR A  91      16.424  42.710   4.859  1.00 15.74           O  
ATOM    704  CB  THR A  91      13.869  40.751   4.323  1.00 14.45           C  
ATOM    705  OG1 THR A  91      13.236  40.737   5.626  1.00 14.17           O  
ATOM    706  CG2 THR A  91      13.311  39.798   3.275  1.00 14.30           C  
ATOM    707  N   GLN A  92      15.633  41.715   6.739  1.00 16.49           N  
ATOM    708  CA  GLN A  92      15.952  42.771   7.692  1.00 16.68           C  
ATOM    709  C   GLN A  92      17.393  43.177   7.774  1.00 16.85           C  
ATOM    710  O   GLN A  92      17.710  44.345   8.116  1.00 14.85           O  
ATOM    711  CB  GLN A  92      15.244  42.572   9.023  1.00 17.18           C  
ATOM    712  CG  GLN A  92      13.750  42.564   9.004  1.00 17.04           C  
ATOM    713  CD  GLN A  92      13.041  43.741   8.353  1.00 16.99           C  
ATOM    714  OE1 GLN A  92      12.552  43.716   7.200  1.00 16.12           O  
ATOM    715  NE2 GLN A  92      12.991  44.833   9.131  1.00 14.92           N  
ATOM    716  N   ILE A  93      18.294  42.226   7.572  1.00 17.81           N  
ATOM    717  CA  ILE A  93      19.718  42.404   7.594  1.00 17.96           C  
ATOM    718  C   ILE A  93      20.199  42.656   6.156  1.00 17.03           C  
ATOM    719  O   ILE A  93      21.394  42.854   6.046  1.00 18.32           O  
ATOM    720  CB  ILE A  93      20.527  41.226   8.226  1.00 18.83           C  
ATOM    721  CG1 ILE A  93      20.356  39.920   7.406  1.00 18.95           C  
ATOM    722  CG2 ILE A  93      20.156  40.967   9.701  1.00 19.28           C  
ATOM    723  CD1 ILE A  93      21.016  38.696   8.159  1.00 18.85           C  
ATOM    724  N   GLY A  94      19.384  42.626   5.130  1.00 16.71           N  
ATOM    725  CA  GLY A  94      19.906  42.920   3.781  1.00 16.64           C  
ATOM    726  C   GLY A  94      20.484  41.676   3.111  1.00 17.66           C  
ATOM    727  O   GLY A  94      21.274  41.697   2.155  1.00 16.82           O  
ATOM    728  N   CYS A  95      19.993  40.498   3.579  1.00 17.17   1       N  
ATOM    729  CA  CYS A  95      20.463  39.289   2.946  1.00 16.18   1       C  
ATOM    730  C   CYS A  95      19.955  39.081   1.532  1.00 16.37   1       C  
ATOM    731  O   CYS A  95      18.715  39.214   1.337  1.00 17.18   1       O  
ATOM    732  CB  CYS A  95      20.018  38.072   3.771  1.00 15.35   1       C  
ATOM    733  SG 1CYS A  95      21.054  36.638   3.403  0.50 10.39   1       S  
ATOM    734  SG 2CYS A  95      21.301  37.595   4.938  0.50 19.65   1       S  
ATOM    735  N   THR A  96      20.845  38.701   0.636  1.00 16.30           N  
ATOM    736  CA  THR A  96      20.506  38.362  -0.735  1.00 16.61           C  
ATOM    737  C   THR A  96      21.208  37.037  -1.122  1.00 16.83           C  
ATOM    738  O   THR A  96      22.160  36.561  -0.453  1.00 16.26           O  
ATOM    739  CB  THR A  96      20.755  39.458  -1.858  1.00 17.13           C  
ATOM    740  OG1 THR A  96      22.170  39.633  -1.923  1.00 16.85           O  
ATOM    741  CG2 THR A  96      20.075  40.798  -1.716  1.00 17.20           C  
ATOM    742  N   LEU A  97      20.738  36.469  -2.193  1.00 17.14   1       N  
ATOM    743  CA  LEU A  97      21.255  35.231  -2.813  1.00 17.60   1       C  
ATOM    744  C   LEU A  97      21.819  35.730  -4.161  1.00 19.21   1       C  
ATOM    745  O   LEU A  97      21.096  36.476  -4.853  1.00 18.83   1       O  
ATOM    746  CB  LEU A  97      20.107  34.266  -2.978  1.00 17.37   1       C  
ATOM    747  CG 1LEU A  97      20.234  32.781  -2.846  0.50 17.44   1       C  
ATOM    748  CG 2LEU A  97      19.442  33.593  -1.824  0.50 16.07   1       C  
ATOM    749  CD11LEU A  97      20.871  32.351  -1.527  0.50 16.67   1       C  
ATOM    750  CD12LEU A  97      18.164  32.917  -2.303  0.50 16.28   1       C  
ATOM    751  CD21LEU A  97      18.813  32.182  -2.935  0.50 17.37   1       C  
ATOM    752  CD22LEU A  97      20.456  32.565  -1.272  0.50 15.85   1       C  
ATOM    753  N   ASN A  98      23.070  35.413  -4.453  1.00 19.55   1       N  
ATOM    754  CA  ASN A  98      23.596  35.908  -5.720  1.00 22.38   1       C  
ATOM    755  C   ASN A  98      24.252  34.754  -6.509  1.00 22.89   1       C  
ATOM    756  O   ASN A  98      24.828  33.870  -5.862  1.00 23.46   1       O  
ATOM    757  CB  ASN A  98      24.569  37.075  -5.476  1.00 22.36   1       C  
ATOM    758  CG  ASN A  98      24.093  38.200  -4.607  1.00 22.66   1       C  
ATOM    759  OD11ASN A  98      23.846  38.042  -3.403  0.50 22.83   1       O  
ATOM    760  OD12ASN A  98      23.329  39.081  -5.048  0.50 22.49   1       O  
ATOM    761  ND21ASN A  98      24.008  39.411  -5.198  0.50 22.78   1       N  
ATOM    762  ND22ASN A  98      24.511  38.229  -3.338  0.50 22.51   1       N  
ATOM    763  N   PHE A  99      24.154  34.855  -7.809  1.00 23.63           N  
ATOM    764  CA  PHE A  99      24.853  33.899  -8.704  1.00 25.22           C  
ATOM    765  C   PHE A  99      24.847  34.401 -10.156  1.00 26.19           C  
ATOM    766  O   PHE A  99      25.466  33.710 -11.016  1.00 27.66           O  
ATOM    767  CB  PHE A  99      24.367  32.477  -8.571  1.00 24.13           C  
ATOM    768  CG  PHE A  99      22.940  32.349  -8.972  1.00 24.41           C  
ATOM    769  CD1 PHE A  99      22.578  32.079 -10.293  1.00 23.93           C  
ATOM    770  CD2 PHE A  99      21.946  32.555  -8.015  1.00 24.50           C  
ATOM    771  CE1 PHE A  99      21.259  31.958 -10.659  1.00 24.18           C  
ATOM    772  CE2 PHE A  99      20.595  32.456  -8.376  1.00 24.44           C  
ATOM    773  CZ  PHE A  99      20.258  32.160  -9.697  1.00 24.41           C  
ATOM    774  OXT PHE A  99      24.245  35.433 -10.475  1.00 27.41           O  
ATOM    776  N   PRO B 201      22.320  36.825 -11.115  1.00 29.93           N  
ATOM    777  CA  PRO B 201      21.291  37.750 -10.621  1.00 29.61           C  
ATOM    778  C   PRO B 201      21.462  37.833  -9.111  1.00 28.86           C  
ATOM    779  O   PRO B 201      22.205  37.010  -8.546  1.00 28.72           O  
ATOM    780  CB  PRO B 201      19.963  37.069 -10.977  1.00 30.19           C  
ATOM    781  CG  PRO B 201      20.302  35.583 -10.936  1.00 30.20           C  
ATOM    782  CD  PRO B 201      21.681  35.562 -11.613  1.00 30.16           C  
ATOM    783  N   GLN B 202      20.792  38.802  -8.540  1.00 28.10           N  
ATOM    784  CA  GLN B 202      20.862  38.982  -7.067  1.00 27.32           C  
ATOM    785  C   GLN B 202      19.400  38.809  -6.641  1.00 26.22           C  
ATOM    786  O   GLN B 202      18.587  39.513  -7.229  1.00 26.63           O  
ATOM    787  CB  GLN B 202      21.525  40.238  -6.645  1.00 28.27           C  
ATOM    788  CG  GLN B 202      20.966  40.871  -5.400  1.00 30.16           C  
ATOM    789  CD  GLN B 202      21.878  41.939  -4.842  1.00 31.84           C  
ATOM    790  OE1 GLN B 202      21.391  42.830  -4.140  1.00 33.03           O  
ATOM    791  NE2 GLN B 202      23.183  41.824  -5.142  1.00 32.25           N  
ATOM    792  N   ILE B 203      19.137  37.885  -5.755  1.00 24.40           N  
ATOM    793  CA  ILE B 203      17.737  37.596  -5.313  1.00 23.03           C  
ATOM    794  C   ILE B 203      17.419  38.066  -3.906  1.00 21.89           C  
ATOM    795  O   ILE B 203      18.084  37.626  -2.939  1.00 21.85           O  
ATOM    796  CB  ILE B 203      17.551  36.037  -5.505  1.00 22.84           C  
ATOM    797  CG1 ILE B 203      18.002  35.739  -6.964  1.00 23.48           C  
ATOM    798  CG2 ILE B 203      16.159  35.498  -5.204  1.00 22.08           C  
ATOM    799  CD1 ILE B 203      17.850  34.295  -7.414  1.00 22.95           C  
ATOM    800  N   THR B 204      16.396  38.900  -3.752  1.00 20.13           N  
ATOM    801  CA  THR B 204      16.034  39.393  -2.396  1.00 19.14           C  
ATOM    802  C   THR B 204      15.115  38.389  -1.744  1.00 17.57           C  
ATOM    803  O   THR B 204      14.603  37.511  -2.471  1.00 17.37           O  
ATOM    804  CB  THR B 204      15.536  40.877  -2.463  1.00 20.82           C  
ATOM    805  OG1 THR B 204      14.332  40.941  -3.297  1.00 20.04           O  
ATOM    806  CG2 THR B 204      16.628  41.867  -2.921  1.00 21.68           C  
ATOM    807  N   LEU B 205      14.835  38.514  -0.466  1.00 16.00           N  
ATOM    808  CA  LEU B 205      14.010  37.486   0.217  1.00 14.43           C  
ATOM    809  C   LEU B 205      12.647  37.962   0.665  1.00 14.04           C  
ATOM    810  O   LEU B 205      11.961  37.329   1.520  1.00 13.29           O  
ATOM    811  CB  LEU B 205      14.949  36.877   1.274  1.00 13.36           C  
ATOM    812  CG  LEU B 205      16.253  36.219   0.724  1.00 13.75           C  
ATOM    813  CD1 LEU B 205      17.185  35.832   1.832  1.00 12.82           C  
ATOM    814  CD2 LEU B 205      15.822  34.972  -0.072  1.00 13.20           C  
ATOM    815  N   TRP B 206      12.111  38.971   0.032  1.00 14.10           N  
ATOM    816  CA  TRP B 206      10.807  39.547   0.342  1.00 14.92           C  
ATOM    817  C   TRP B 206       9.762  38.516  -0.038  1.00 15.89           C  
ATOM    818  O   TRP B 206       8.754  38.416   0.720  1.00 17.77           O  
ATOM    819  CB  TRP B 206      10.523  40.943  -0.216  1.00 14.22           C  
ATOM    820  CG  TRP B 206      11.561  41.900   0.314  1.00 12.89           C  
ATOM    821  CD1 TRP B 206      12.682  42.258  -0.409  1.00 11.66           C  
ATOM    822  CD2 TRP B 206      11.649  42.520   1.587  1.00 11.31           C  
ATOM    823  NE1 TRP B 206      13.443  43.125   0.355  1.00 11.48           N  
ATOM    824  CE2 TRP B 206      12.813  43.308   1.574  1.00 10.50           C  
ATOM    825  CE3 TRP B 206      10.831  42.561   2.698  1.00 12.24           C  
ATOM    826  CZ2 TRP B 206      13.237  44.046   2.668  1.00 11.72           C  
ATOM    827  CZ3 TRP B 206      11.228  43.316   3.815  1.00 11.02           C  
ATOM    828  CH2 TRP B 206      12.376  44.042   3.802  1.00 10.93           C  
ATOM    829  N   GLN B 207      10.078  37.767  -1.061  1.00 15.68           N  
ATOM    830  CA  GLN B 207       9.150  36.718  -1.554  1.00 16.07           C  
ATOM    831  C   GLN B 207       9.964  35.439  -1.615  1.00 15.53           C  
ATOM    832  O   GLN B 207      11.211  35.450  -1.656  1.00 14.83           O  
ATOM    833  CB  GLN B 207       8.582  37.193  -2.909  1.00 17.03           C  
ATOM    834  CG  GLN B 207       7.397  38.152  -2.854  1.00 18.67           C  
ATOM    835  CD  GLN B 207       6.709  38.327  -4.188  1.00 19.61           C  
ATOM    836  OE1 GLN B 207       7.117  37.808  -5.221  1.00 20.06           O  
ATOM    837  NE2 GLN B 207       5.586  39.087  -4.237  1.00 20.50           N  
ATOM    838  N   ARG B 208       9.324  34.288  -1.606  1.00 16.10           N  
ATOM    839  CA  ARG B 208      10.075  32.995  -1.649  1.00 14.66           C  
ATOM    840  C   ARG B 208      10.960  33.067  -2.853  1.00 12.96           C  
ATOM    841  O   ARG B 208      10.445  33.484  -3.877  1.00 12.61           O  
ATOM    842  CB  ARG B 208       9.175  31.754  -1.824  1.00 14.73           C  
ATOM    843  CG  ARG B 208       8.514  31.365  -0.503  1.00 16.71           C  
ATOM    844  CD  ARG B 208       7.554  30.240  -0.748  1.00 18.62           C  
ATOM    845  NE  ARG B 208       6.753  30.134   0.469  1.00 19.99           N  
ATOM    846  CZ  ARG B 208       5.699  29.364   0.564  1.00 21.32           C  
ATOM    847  NH1 ARG B 208       4.987  29.326   1.648  1.00 21.84           N  
ATOM    848  NH2 ARG B 208       5.340  28.608  -0.484  1.00 23.09           N  
ATOM    849  N   PRO B 209      12.230  32.687  -2.696  1.00 11.76           N  
ATOM    850  CA  PRO B 209      13.131  32.692  -3.869  1.00 11.36           C  
ATOM    851  C   PRO B 209      12.846  31.562  -4.845  1.00 13.69           C  
ATOM    852  O   PRO B 209      13.639  30.589  -5.001  1.00 11.92           O  
ATOM    853  CB  PRO B 209      14.491  32.568  -3.208  1.00 10.99           C  
ATOM    854  CG  PRO B 209      14.280  31.815  -1.930  1.00  9.34           C  
ATOM    855  CD  PRO B 209      12.888  32.257  -1.476  1.00 10.53           C  
ATOM    856  N   LEU B 210      11.822  31.668  -5.676  1.00 15.88           N  
ATOM    857  CA  LEU B 210      11.389  30.706  -6.670  1.00 17.99           C  
ATOM    858  C   LEU B 210      12.065  30.935  -8.022  1.00 18.86           C  
ATOM    859  O   LEU B 210      12.121  32.076  -8.515  1.00 20.01           O  
ATOM    860  CB  LEU B 210       9.871  30.630  -6.804  1.00 18.81           C  
ATOM    861  CG  LEU B 210       8.979  30.286  -5.649  1.00 20.32           C  
ATOM    862  CD1 LEU B 210       7.536  30.093  -6.071  1.00 20.54           C  
ATOM    863  CD2 LEU B 210       9.403  28.940  -5.015  1.00 20.28           C  
ATOM    864  N   VAL B 211      12.632  29.878  -8.582  1.00 18.52           N  
ATOM    865  CA  VAL B 211      13.269  29.966  -9.894  1.00 18.66           C  
ATOM    866  C   VAL B 211      12.676  28.837 -10.788  1.00 18.25           C  
ATOM    867  O   VAL B 211      12.126  27.865 -10.267  1.00 17.63           O  
ATOM    868  CB  VAL B 211      14.796  29.836  -9.889  1.00 18.60           C  
ATOM    869  CG1 VAL B 211      15.509  30.950  -9.176  1.00 19.07           C  
ATOM    870  CG2 VAL B 211      15.230  28.435  -9.524  1.00 18.25           C  
ATOM    871  N   THR B 212      12.899  29.007 -12.076  1.00 18.65   1       N  
ATOM    872  CA  THR B 212      12.460  28.034 -13.074  1.00 18.43   1       C  
ATOM    873  C   THR B 212      13.668  27.090 -13.279  1.00 18.32   1       C  
ATOM    874  O   THR B 212      14.812  27.553 -13.363  1.00 18.64   1       O  
ATOM    875  CB  THR B 212      11.988  28.665 -14.438  1.00 19.17   1       C  
ATOM    876  OG11THR B 212      13.113  29.116 -15.195  0.50 19.88   1       O  
ATOM    877  OG12THR B 212      10.937  29.628 -14.111  0.50 18.52   1       O  
ATOM    878  CG21THR B 212      10.930  29.770 -14.245  0.50 19.06   1       C  
ATOM    879  CG22THR B 212      11.555  27.649 -15.488  0.50 18.04   1       C  
ATOM    880  N   ILE B 213      13.400  25.814 -13.259  1.00 16.97           N  
ATOM    881  CA  ILE B 213      14.464  24.801 -13.460  1.00 16.98           C  
ATOM    882  C   ILE B 213      13.991  24.002 -14.650  1.00 17.70           C  
ATOM    883  O   ILE B 213      12.755  23.977 -14.853  1.00 18.70           O  
ATOM    884  CB  ILE B 213      14.717  23.947 -12.168  1.00 15.78           C  
ATOM    885  CG1 ILE B 213      13.483  23.058 -11.935  1.00 16.27           C  
ATOM    886  CG2 ILE B 213      15.162  24.849 -10.979  1.00 15.33           C  
ATOM    887  CD1 ILE B 213      13.492  21.966 -10.865  1.00 15.66           C  
ATOM    888  N   LYS B 214      14.889  23.451 -15.412  1.00 18.00           N  
ATOM    889  CA  LYS B 214      14.488  22.629 -16.588  1.00 18.63           C  
ATOM    890  C   LYS B 214      15.036  21.251 -16.254  1.00 19.19           C  
ATOM    891  O   LYS B 214      16.218  21.169 -15.946  1.00 17.28           O  
ATOM    892  CB  LYS B 214      15.135  23.125 -17.879  1.00 19.08           C  
ATOM    893  CG  LYS B 214      14.374  22.698 -19.149  1.00 19.71           C  
ATOM    894  CD  LYS B 214      14.826  23.556 -20.355  1.00 20.23           C  
ATOM    895  CE  LYS B 214      15.876  22.932 -21.212  1.00 21.45           C  
ATOM    896  NZ  LYS B 214      16.056  23.676 -22.526  1.00 22.99           N  
ATOM    897  N   ILE B 215      14.150  20.247 -16.252  1.00 20.47           N  
ATOM    898  CA  ILE B 215      14.640  18.875 -15.942  1.00 20.74           C  
ATOM    899  C   ILE B 215      13.826  17.976 -16.862  1.00 22.13           C  
ATOM    900  O   ILE B 215      12.612  18.178 -16.907  1.00 22.24           O  
ATOM    901  CB  ILE B 215      14.498  18.581 -14.409  1.00 19.80           C  
ATOM    902  CG1 ILE B 215      15.234  17.247 -14.112  1.00 19.36           C  
ATOM    903  CG2 ILE B 215      13.044  18.617 -13.944  1.00 19.32           C  
ATOM    904  CD1 ILE B 215      15.229  16.767 -12.642  1.00 19.24           C  
ATOM    905  N   GLY B 216      14.483  17.086 -17.581  1.00 22.96           N  
ATOM    906  CA  GLY B 216      13.842  16.204 -18.525  1.00 24.39           C  
ATOM    907  C   GLY B 216      13.107  16.993 -19.622  1.00 26.69           C  
ATOM    908  O   GLY B 216      12.109  16.472 -20.174  1.00 26.79           O  
ATOM    909  N   GLY B 217      13.636  18.146 -20.001  1.00 27.57           N  
ATOM    910  CA  GLY B 217      13.036  18.963 -21.067  1.00 28.41           C  
ATOM    911  C   GLY B 217      11.795  19.665 -20.557  1.00 28.91           C  
ATOM    912  O   GLY B 217      11.185  20.397 -21.360  1.00 30.64           O  
ATOM    913  N   GLN B 218      11.443  19.479 -19.305  1.00 28.23           N  
ATOM    914  CA  GLN B 218      10.298  20.088 -18.632  1.00 27.88           C  
ATOM    915  C   GLN B 218      10.706  21.288 -17.750  1.00 25.46           C  
ATOM    916  O   GLN B 218      11.799  21.229 -17.146  1.00 24.22           O  
ATOM    917  CB  GLN B 218       9.692  19.068 -17.637  1.00 30.51           C  
ATOM    918  CG  GLN B 218       8.507  18.271 -18.120  1.00 33.73           C  
ATOM    919  CD  GLN B 218       8.604  16.865 -17.522  1.00 35.64           C  
ATOM    920  OE1 GLN B 218       9.614  16.149 -17.726  1.00 36.79           O  
ATOM    921  NE2 GLN B 218       7.562  16.517 -16.766  1.00 36.20           N  
ATOM    922  N   LEU B 219       9.845  22.290 -17.656  1.00 22.27           N  
ATOM    923  CA  LEU B 219      10.090  23.467 -16.821  1.00 20.27           C  
ATOM    924  C   LEU B 219       9.311  23.205 -15.496  1.00 20.32           C  
ATOM    925  O   LEU B 219       8.191  22.682 -15.556  1.00 19.55           O  
ATOM    926  CB  LEU B 219       9.560  24.768 -17.422  1.00 20.41           C  
ATOM    927  CG  LEU B 219      10.083  25.303 -18.752  1.00 19.72           C  
ATOM    928  CD1 LEU B 219       9.481  26.661 -18.994  1.00 19.18           C  
ATOM    929  CD2 LEU B 219      11.610  25.444 -18.659  1.00 19.90           C  
ATOM    930  N   LYS B 220       9.927  23.586 -14.416  1.00 20.17           N  
ATOM    931  CA  LYS B 220       9.348  23.442 -13.057  1.00 20.08           C  
ATOM    932  C   LYS B 220       9.836  24.648 -12.245  1.00 19.24           C  
ATOM    933  O   LYS B 220      10.767  25.323 -12.673  1.00 18.36           O  
ATOM    934  CB  LYS B 220       9.919  22.175 -12.454  1.00 21.68           C  
ATOM    935  CG  LYS B 220       9.101  20.929 -12.485  1.00 23.92           C  
ATOM    936  CD  LYS B 220       9.363  19.996 -13.647  1.00 25.02           C  
ATOM    937  CE  LYS B 220       8.392  18.810 -13.535  1.00 26.34           C  
ATOM    938  NZ  LYS B 220       8.124  18.560 -12.073  1.00 27.86           N  
ATOM    939  N   GLU B 221       9.171  24.948 -11.152  1.00 19.23           N  
ATOM    940  CA  GLU B 221       9.509  26.001 -10.219  1.00 19.16           C  
ATOM    941  C   GLU B 221      10.157  25.266  -9.017  1.00 17.43           C  
ATOM    942  O   GLU B 221       9.605  24.226  -8.643  1.00 16.74           O  
ATOM    943  CB  GLU B 221       8.316  26.716  -9.550  1.00 21.09           C  
ATOM    944  CG  GLU B 221       7.594  27.690 -10.515  1.00 24.39           C  
ATOM    945  CD  GLU B 221       8.543  28.769 -10.970  1.00 26.17           C  
ATOM    946  OE1 GLU B 221       9.351  28.566 -11.864  1.00 27.54           O  
ATOM    947  OE2 GLU B 221       8.430  29.812 -10.265  1.00 27.82           O  
ATOM    948  N   ALA B 222      11.215  25.876  -8.516  1.00 14.87           N  
ATOM    949  CA  ALA B 222      11.895  25.302  -7.362  1.00 12.88           C  
ATOM    950  C   ALA B 222      12.407  26.457  -6.504  1.00 12.44           C  
ATOM    951  O   ALA B 222      12.680  27.614  -6.992  1.00 11.81           O  
ATOM    952  CB  ALA B 222      12.998  24.354  -7.789  1.00 13.41           C  
ATOM    953  N   LEU B 223      12.482  26.172  -5.266  1.00 11.61           N  
ATOM    954  CA  LEU B 223      12.932  27.168  -4.244  1.00 12.98           C  
ATOM    955  C   LEU B 223      14.425  27.068  -4.046  1.00 13.35           C  
ATOM    956  O   LEU B 223      14.860  25.935  -3.770  1.00 12.42           O  
ATOM    957  CB  LEU B 223      12.156  26.704  -3.015  1.00 13.42           C  
ATOM    958  CG  LEU B 223      12.344  27.532  -1.708  1.00 13.46           C  
ATOM    959  CD1 LEU B 223      11.618  28.824  -2.006  1.00 13.71           C  
ATOM    960  CD2 LEU B 223      11.703  26.685  -0.606  1.00 12.60           C  
ATOM    961  N   LEU B 224      15.171  28.146  -4.047  1.00 13.82           N  
ATOM    962  CA  LEU B 224      16.640  28.062  -3.746  1.00 13.15           C  
ATOM    963  C   LEU B 224      16.644  28.047  -2.207  1.00 12.92           C  
ATOM    964  O   LEU B 224      16.144  29.031  -1.617  1.00 12.71           O  
ATOM    965  CB  LEU B 224      17.300  29.273  -4.370  1.00 13.13           C  
ATOM    966  CG  LEU B 224      17.099  29.515  -5.843  1.00 12.82           C  
ATOM    967  CD1 LEU B 224      18.017  30.661  -6.308  1.00 12.87           C  
ATOM    968  CD2 LEU B 224      17.522  28.289  -6.648  1.00 12.61           C  
ATOM    969  N   ASP B 225      17.138  26.957  -1.644  1.00 12.29           N  
ATOM    970  CA  ASP B 225      17.028  26.757  -0.186  1.00 10.63           C  
ATOM    971  C   ASP B 225      18.335  26.462   0.516  1.00 10.88           C  
ATOM    972  O   ASP B 225      18.862  25.324   0.540  1.00 10.12           O  
ATOM    973  CB  ASP B 225      16.000  25.578  -0.112  1.00 10.02           C  
ATOM    974  CG  ASP B 225      15.636  25.146   1.261  1.00 10.19           C  
ATOM    975  OD1 ASP B 225      14.859  24.226   1.439  1.00 11.51           O  
ATOM    976  OD2 ASP B 225      16.074  25.707   2.313  1.00 11.85           O  
ATOM    977  N   THR B 226      18.901  27.537   1.119  1.00  9.70           N  
ATOM    978  CA  THR B 226      20.187  27.411   1.776  1.00  9.48           C  
ATOM    979  C   THR B 226      20.064  26.533   3.008  1.00 10.16           C  
ATOM    980  O   THR B 226      21.096  26.091   3.567  1.00 10.52           O  
ATOM    981  CB  THR B 226      20.756  28.855   2.050  1.00 10.00           C  
ATOM    982  OG1 THR B 226      19.822  29.428   3.015  1.00 10.82           O  
ATOM    983  CG2 THR B 226      20.860  29.748   0.800  1.00 11.10           C  
ATOM    984  N   GLY B 227      18.841  26.281   3.447  1.00 10.32           N  
ATOM    985  CA  GLY B 227      18.755  25.434   4.684  1.00 11.07           C  
ATOM    986  C   GLY B 227      18.623  23.976   4.250  1.00 11.53           C  
ATOM    987  O   GLY B 227      18.305  23.174   5.159  1.00 12.04           O  
ATOM    988  N   ALA B 228      18.829  23.644   2.976  1.00  9.71           N  
ATOM    989  CA  ALA B 228      18.737  22.270   2.524  1.00  9.37           C  
ATOM    990  C   ALA B 228      20.055  21.750   2.021  1.00  8.93           C  
ATOM    991  O   ALA B 228      20.654  22.291   1.065  1.00  8.60           O  
ATOM    992  CB  ALA B 228      17.616  22.063   1.461  1.00 10.17           C  
ATOM    993  N   ASP B 229      20.547  20.710   2.650  1.00  8.57           N  
ATOM    994  CA  ASP B 229      21.787  20.051   2.249  1.00  8.62           C  
ATOM    995  C   ASP B 229      21.599  19.509   0.813  1.00  8.27           C  
ATOM    996  O   ASP B 229      22.458  19.586  -0.022  1.00  7.50           O  
ATOM    997  CB  ASP B 229      21.955  18.810   3.180  1.00  9.42           C  
ATOM    998  CG  ASP B 229      22.379  19.158   4.606  1.00 10.36           C  
ATOM    999  OD1 ASP B 229      22.414  18.316   5.493  1.00 10.60           O  
ATOM   1000  OD2 ASP B 229      22.653  20.335   4.852  1.00 10.95           O  
ATOM   1001  N   ASP B 230      20.445  18.898   0.631  1.00  8.69   1       N  
ATOM   1002  CA  ASP B 230      20.149  18.183  -0.639  1.00  9.49   1       C  
ATOM   1003  C   ASP B 230      19.095  18.810  -1.488  1.00  9.59   1       C  
ATOM   1004  O   ASP B 230      18.247  19.566  -0.958  1.00  9.71   1       O  
ATOM   1005  CB  ASP B 230      19.583  16.803  -0.113  1.00 11.77   1       C  
ATOM   1006  CG  ASP B 230      20.653  16.028   0.702  1.00 13.11   1       C  
ATOM   1007  OD11ASP B 230      20.502  14.997   1.337  0.58 13.58   1       O  
ATOM   1008  OD12ASP B 230      20.376  15.965   1.923  0.42 12.43   1       O  
ATOM   1009  OD21ASP B 230      21.798  16.553   0.642  0.58 12.99   1       O  
ATOM   1010  OD22ASP B 230      21.575  15.546   0.038  0.42 12.43   1       O  
ATOM   1011  N   THR B 231      18.959  18.341  -2.730  1.00  8.90           N  
ATOM   1012  CA  THR B 231      17.934  18.812  -3.659  1.00  8.91           C  
ATOM   1013  C   THR B 231      16.807  17.738  -3.632  1.00  9.78           C  
ATOM   1014  O   THR B 231      17.078  16.573  -3.914  1.00  8.24           O  
ATOM   1015  CB  THR B 231      18.524  19.049  -5.064  1.00  9.63           C  
ATOM   1016  OG1 THR B 231      19.275  20.351  -5.094  1.00 10.03           O  
ATOM   1017  CG2 THR B 231      17.491  18.929  -6.211  1.00  8.58           C  
ATOM   1018  N   VAL B 232      15.592  18.119  -3.347  1.00 11.27           N  
ATOM   1019  CA  VAL B 232      14.395  17.271  -3.278  1.00 12.42           C  
ATOM   1020  C   VAL B 232      13.330  17.852  -4.231  1.00 13.19           C  
ATOM   1021  O   VAL B 232      12.879  18.955  -4.040  1.00 13.59           O  
ATOM   1022  CB  VAL B 232      13.746  17.284  -1.866  1.00 12.85           C  
ATOM   1023  CG1 VAL B 232      12.670  16.159  -1.762  1.00 14.07           C  
ATOM   1024  CG2 VAL B 232      14.752  17.156  -0.760  1.00 12.65           C  
ATOM   1025  N   LEU B 233      12.878  17.057  -5.142  1.00 13.18           N  
ATOM   1026  CA  LEU B 233      11.882  17.355  -6.116  1.00 14.62           C  
ATOM   1027  C   LEU B 233      10.633  16.494  -5.820  1.00 16.04           C  
ATOM   1028  O   LEU B 233      10.727  15.393  -5.265  1.00 15.99           O  
ATOM   1029  CB  LEU B 233      12.439  17.185  -7.556  1.00 11.16           C  
ATOM   1030  CG  LEU B 233      13.620  18.107  -7.869  1.00 12.21           C  
ATOM   1031  CD1 LEU B 233      14.106  17.738  -9.310  1.00 12.13           C  
ATOM   1032  CD2 LEU B 233      13.197  19.545  -7.895  1.00 10.20           C  
ATOM   1033  N   GLU B 234       9.503  17.116  -6.158  1.00 17.88           N  
ATOM   1034  CA  GLU B 234       8.221  16.368  -5.973  1.00 20.33           C  
ATOM   1035  C   GLU B 234       8.250  15.179  -6.937  1.00 21.59           C  
ATOM   1036  O   GLU B 234       8.890  15.244  -7.982  1.00 21.60           O  
ATOM   1037  CB  GLU B 234       7.052  17.262  -6.329  1.00 20.42           C  
ATOM   1038  CG  GLU B 234       6.873  18.500  -5.404  1.00 21.66           C  
ATOM   1039  CD  GLU B 234       6.198  19.616  -6.142  1.00 22.47           C  
ATOM   1040  OE1 GLU B 234       6.081  20.735  -5.723  1.00 23.38           O  
ATOM   1041  OE2 GLU B 234       5.730  19.245  -7.239  1.00 23.36           O  
ATOM   1042  N   GLU B 235       7.473  14.156  -6.600  1.00 24.47           N  
ATOM   1043  CA  GLU B 235       7.358  12.951  -7.398  1.00 27.56           C  
ATOM   1044  C   GLU B 235       7.404  13.236  -8.898  1.00 28.95           C  
ATOM   1045  O   GLU B 235       6.652  14.081  -9.431  1.00 29.07           O  
ATOM   1046  CB  GLU B 235       6.162  12.062  -7.066  1.00 28.48           C  
ATOM   1047  CG  GLU B 235       6.058  10.837  -7.980  1.00 29.93           C  
ATOM   1048  CD  GLU B 235       7.214   9.878  -8.006  1.00 31.33           C  
ATOM   1049  OE1 GLU B 235       7.694   9.338  -9.016  1.00 31.90           O  
ATOM   1050  OE2 GLU B 235       7.663   9.617  -6.848  1.00 32.36           O  
ATOM   1051  N   MET B 236       8.336  12.539  -9.558  1.00 30.54           N  
ATOM   1052  CA  MET B 236       8.524  12.673 -11.000  1.00 32.11           C  
ATOM   1053  C   MET B 236       9.283  11.479 -11.571  1.00 32.90           C  
ATOM   1054  O   MET B 236      10.003  10.758 -10.855  1.00 33.68           O  
ATOM   1055  CB  MET B 236       9.161  13.997 -11.321  1.00 33.77           C  
ATOM   1056  CG  MET B 236      10.504  14.203 -10.670  1.00 34.59           C  
ATOM   1057  SD  MET B 236      11.206  15.673 -11.543  1.00 36.50           S  
ATOM   1058  CE  MET B 236      10.851  15.214 -13.269  1.00 35.75           C  
ATOM   1059  N   ASN B 237       9.076  11.239 -12.858  1.00 33.22           N  
ATOM   1060  CA  ASN B 237       9.756  10.098 -13.501  1.00 33.78           C  
ATOM   1061  C   ASN B 237      11.217  10.491 -13.755  1.00 33.11           C  
ATOM   1062  O   ASN B 237      11.463  11.455 -14.517  1.00 33.65           O  
ATOM   1063  CB  ASN B 237       9.012   9.618 -14.736  1.00 34.94           C  
ATOM   1064  CG  ASN B 237       7.776   8.801 -14.413  1.00 36.48           C  
ATOM   1065  OD1 ASN B 237       6.675   9.033 -14.983  1.00 37.12           O  
ATOM   1066  ND2 ASN B 237       7.900   7.832 -13.493  1.00 36.95           N  
ATOM   1067  N   LEU B 238      12.139   9.769 -13.118  1.00 31.15           N  
ATOM   1068  CA  LEU B 238      13.572  10.088 -13.416  1.00 29.89           C  
ATOM   1069  C   LEU B 238      14.179   8.800 -13.971  1.00 29.56           C  
ATOM   1070  O   LEU B 238      13.666   7.700 -13.664  1.00 30.22           O  
ATOM   1071  CB  LEU B 238      14.238  10.708 -12.206  1.00 28.98           C  
ATOM   1072  CG  LEU B 238      14.086  12.200 -11.964  1.00 27.58           C  
ATOM   1073  CD1 LEU B 238      15.031  12.674 -10.865  1.00 27.41           C  
ATOM   1074  CD2 LEU B 238      14.431  12.964 -13.236  1.00 26.95           C  
ATOM   1075  N   PRO B 239      15.240   8.951 -14.724  1.00 29.03           N  
ATOM   1076  CA  PRO B 239      15.951   7.839 -15.346  1.00 28.01           C  
ATOM   1077  C   PRO B 239      17.024   7.210 -14.480  1.00 26.54           C  
ATOM   1078  O   PRO B 239      17.819   7.869 -13.745  1.00 26.79           O  
ATOM   1079  CB  PRO B 239      16.575   8.519 -16.585  1.00 28.49           C  
ATOM   1080  CG  PRO B 239      17.090   9.826 -15.956  1.00 29.47           C  
ATOM   1081  CD  PRO B 239      15.836  10.260 -15.142  1.00 29.65           C  
ATOM   1082  N   GLY B 240      17.005   5.890 -14.565  1.00 24.63           N  
ATOM   1083  CA  GLY B 240      17.977   5.014 -13.892  1.00 22.81           C  
ATOM   1084  C   GLY B 240      17.491   4.419 -12.578  1.00 20.00           C  
ATOM   1085  O   GLY B 240      16.327   4.500 -12.227  1.00 21.51           O  
ATOM   1086  N   ARG B 241      18.420   3.862 -11.837  1.00 17.79           N  
ATOM   1087  CA  ARG B 241      18.171   3.241 -10.546  1.00 16.46           C  
ATOM   1088  C   ARG B 241      18.212   4.316  -9.471  1.00 15.49           C  
ATOM   1089  O   ARG B 241      19.011   5.300  -9.524  1.00 14.79           O  
ATOM   1090  CB  ARG B 241      19.294   2.216 -10.231  1.00 14.89           C  
ATOM   1091  CG  ARG B 241      19.185   1.034 -11.184  1.00 15.05           C  
ATOM   1092  CD  ARG B 241      20.138  -0.068 -10.941  1.00 14.37           C  
ATOM   1093  NE  ARG B 241      20.010  -0.634  -9.611  1.00 14.29           N  
ATOM   1094  CZ  ARG B 241      19.075  -1.553  -9.253  1.00 13.24           C  
ATOM   1095  NH1 ARG B 241      18.172  -1.959 -10.137  1.00 12.04           N  
ATOM   1096  NH2 ARG B 241      19.175  -2.022  -7.982  1.00 12.83           N  
ATOM   1097  N   TRP B 242      17.483   4.053  -8.438  1.00 14.92           N  
ATOM   1098  CA  TRP B 242      17.463   4.984  -7.284  1.00 14.29           C  
ATOM   1099  C   TRP B 242      17.920   4.123  -6.111  1.00 14.85           C  
ATOM   1100  O   TRP B 242      17.939   2.898  -6.265  1.00 14.31           O  
ATOM   1101  CB  TRP B 242      16.152   5.628  -7.071  1.00 13.41           C  
ATOM   1102  CG  TRP B 242      15.037   4.637  -6.880  1.00 12.84           C  
ATOM   1103  CD1 TRP B 242      14.328   4.017  -7.851  1.00 12.87           C  
ATOM   1104  CD2 TRP B 242      14.551   4.167  -5.629  1.00 13.04           C  
ATOM   1105  NE1 TRP B 242      13.350   3.217  -7.273  1.00 12.76           N  
ATOM   1106  CE2 TRP B 242      13.483   3.291  -5.900  1.00 12.22           C  
ATOM   1107  CE3 TRP B 242      14.908   4.469  -4.298  1.00 12.97           C  
ATOM   1108  CZ2 TRP B 242      12.767   2.647  -4.924  1.00 12.03           C  
ATOM   1109  CZ3 TRP B 242      14.150   3.812  -3.307  1.00 12.68           C  
ATOM   1110  CH2 TRP B 242      13.125   2.935  -3.622  1.00 13.12           C  
ATOM   1111  N   LYS B 243      18.374   4.868  -5.109  1.00 15.31   1       N  
ATOM   1112  CA  LYS B 243      18.822   4.148  -3.878  1.00 16.51   1       C  
ATOM   1113  C   LYS B 243      18.062   4.841  -2.773  1.00 15.58   1       C  
ATOM   1114  O   LYS B 243      17.592   5.948  -3.034  1.00 15.50   1       O  
ATOM   1115  CB  LYS B 243      20.288   3.951  -3.805  1.00 17.70   1       C  
ATOM   1116  CG  LYS B 243      21.189   5.181  -3.688  1.00 19.39   1       C  
ATOM   1117  CD  LYS B 243      22.530   4.731  -3.032  1.00 19.84   1       C  
ATOM   1118  CE  LYS B 243      23.695   5.564  -3.545  1.00 20.55   1       C  
ATOM   1119  NZ 1LYS B 243      24.948   5.121  -2.852  0.50 19.45   1       N  
ATOM   1120  NZ 2LYS B 243      23.379   6.057  -4.932  0.50 20.59   1       N  
ATOM   1121  N   PRO B 244      17.846   4.187  -1.657  1.00 15.77           N  
ATOM   1122  CA  PRO B 244      17.101   4.691  -0.524  1.00 16.56           C  
ATOM   1123  C   PRO B 244      17.863   5.756   0.265  1.00 16.65           C  
ATOM   1124  O   PRO B 244      19.071   5.653   0.383  1.00 16.88           O  
ATOM   1125  CB  PRO B 244      16.893   3.483   0.410  1.00 16.03           C  
ATOM   1126  CG  PRO B 244      17.387   2.330  -0.356  1.00 15.96           C  
ATOM   1127  CD  PRO B 244      18.402   2.847  -1.352  1.00 16.21           C  
ATOM   1128  N   LYS B 245      17.154   6.765   0.770  1.00 16.41           N  
ATOM   1129  CA  LYS B 245      17.784   7.822   1.533  1.00 17.09           C  
ATOM   1130  C   LYS B 245      16.742   8.396   2.493  1.00 18.19           C  
ATOM   1131  O   LYS B 245      15.546   8.523   2.062  1.00 17.70           O  
ATOM   1132  CB  LYS B 245      18.368   8.973   0.647  1.00 16.44           C  
ATOM   1133  CG  LYS B 245      19.286   9.744   1.651  1.00 18.48           C  
ATOM   1134  CD  LYS B 245      19.909  11.027   1.197  1.00 19.04           C  
ATOM   1135  CE  LYS B 245      20.999  11.496   2.130  1.00 20.75           C  
ATOM   1136  NZ  LYS B 245      21.724  12.659   1.493  1.00 23.21           N  
ATOM   1137  N   MET B 246      17.143   8.623   3.692  1.00 19.94           N  
ATOM   1138  CA  MET B 246      16.269   9.176   4.751  1.00 22.49           C  
ATOM   1139  C   MET B 246      16.710  10.630   4.931  1.00 21.38           C  
ATOM   1140  O   MET B 246      17.890  10.888   4.935  1.00 21.59           O  
ATOM   1141  CB  MET B 246      16.383   8.414   6.060  1.00 25.10           C  
ATOM   1142  CG  MET B 246      15.587   7.110   5.965  1.00 28.88           C  
ATOM   1143  SD  MET B 246      13.990   7.442   6.842  1.00 32.57           S  
ATOM   1144  CE  MET B 246      14.728   8.234   8.327  1.00 31.58           C  
ATOM   1145  N   ILE B 247      15.760  11.539   5.075  1.00 21.28           N  
ATOM   1146  CA  ILE B 247      16.100  12.945   5.281  1.00 20.68           C  
ATOM   1147  C   ILE B 247      15.253  13.474   6.440  1.00 20.02           C  
ATOM   1148  O   ILE B 247      14.170  12.909   6.704  1.00 20.17           O  
ATOM   1149  CB  ILE B 247      15.954  13.735   3.939  1.00 21.20           C  
ATOM   1150  CG1 ILE B 247      14.588  13.397   3.269  1.00 22.11           C  
ATOM   1151  CG2 ILE B 247      17.126  13.548   2.957  1.00 21.36           C  
ATOM   1152  CD1 ILE B 247      14.268  14.370   2.084  1.00 22.26           C  
ATOM   1153  N   GLY B 248      15.783  14.466   7.121  1.00 18.73           N  
ATOM   1154  CA  GLY B 248      15.032  15.081   8.283  1.00 16.98           C  
ATOM   1155  C   GLY B 248      14.544  16.447   7.834  1.00 16.38           C  
ATOM   1156  O   GLY B 248      15.113  17.140   6.978  1.00 15.44           O  
ATOM   1157  N   GLY B 249      13.431  16.887   8.366  1.00 17.22           N  
ATOM   1158  CA  GLY B 249      12.815  18.171   8.034  1.00 17.30           C  
ATOM   1159  C   GLY B 249      12.286  18.713   9.329  1.00 17.67           C  
ATOM   1160  O   GLY B 249      12.601  18.204  10.381  1.00 16.65           O  
ATOM   1161  N   ILE B 250      11.471  19.742   9.163  1.00 19.83           N  
ATOM   1162  CA  ILE B 250      10.869  20.371  10.365  1.00 21.64           C  
ATOM   1163  C   ILE B 250       9.932  19.374  11.020  1.00 22.22           C  
ATOM   1164  O   ILE B 250       9.870  19.328  12.262  1.00 22.01           O  
ATOM   1165  CB  ILE B 250      10.231  21.752  10.004  1.00 22.04           C  
ATOM   1166  CG1 ILE B 250      10.048  22.624  11.280  1.00 22.17           C  
ATOM   1167  CG2 ILE B 250       8.930  21.652   9.194  1.00 22.11           C  
ATOM   1168  CD1 ILE B 250      11.294  23.536  11.543  1.00 22.68           C  
ATOM   1169  N   GLY B 251       9.241  18.579  10.216  1.00 23.14           N  
ATOM   1170  CA  GLY B 251       8.255  17.617  10.767  1.00 23.28           C  
ATOM   1171  C   GLY B 251       8.788  16.294  11.219  1.00 24.12           C  
ATOM   1172  O   GLY B 251       8.123  15.648  12.053  1.00 24.99           O  
ATOM   1173  N   GLY B 252       9.940  15.848  10.796  1.00 24.16           N  
ATOM   1174  CA  GLY B 252      10.531  14.558  11.158  1.00 24.63           C  
ATOM   1175  C   GLY B 252      11.304  14.051   9.911  1.00 24.44           C  
ATOM   1176  O   GLY B 252      11.593  14.883   9.071  1.00 23.43           O  
ATOM   1177  N   PHE B 253      11.550  12.787   9.862  1.00 24.31           N  
ATOM   1178  CA  PHE B 253      12.257  12.066   8.788  1.00 24.61           C  
ATOM   1179  C   PHE B 253      11.291  11.436   7.808  1.00 25.17           C  
ATOM   1180  O   PHE B 253      10.175  11.091   8.242  1.00 26.28           O  
ATOM   1181  CB  PHE B 253      13.140  11.001   9.502  1.00 24.47           C  
ATOM   1182  CG  PHE B 253      14.174  11.712  10.355  1.00 24.73           C  
ATOM   1183  CD1 PHE B 253      15.420  11.998   9.807  1.00 25.09           C  
ATOM   1184  CD2 PHE B 253      13.862  12.116  11.647  1.00 25.13           C  
ATOM   1185  CE1 PHE B 253      16.392  12.634  10.570  1.00 25.43           C  
ATOM   1186  CE2 PHE B 253      14.814  12.792  12.438  1.00 25.01           C  
ATOM   1187  CZ  PHE B 253      16.085  13.066  11.886  1.00 25.03           C  
ATOM   1188  N   ILE B 254      11.598  11.360   6.541  1.00 24.67           N  
ATOM   1189  CA  ILE B 254      10.842  10.772   5.457  1.00 24.30           C  
ATOM   1190  C   ILE B 254      11.861   9.951   4.620  1.00 24.02           C  
ATOM   1191  O   ILE B 254      13.044  10.231   4.718  1.00 23.79           O  
ATOM   1192  CB  ILE B 254      10.066  11.730   4.497  1.00 24.51           C  
ATOM   1193  CG1 ILE B 254      11.030  12.418   3.538  1.00 24.69           C  
ATOM   1194  CG2 ILE B 254       9.171  12.719   5.288  1.00 25.55           C  
ATOM   1195  CD1 ILE B 254      10.648  13.634   2.671  1.00 24.41           C  
ATOM   1196  N   LYS B 255      11.331   9.038   3.822  1.00 24.57           N  
ATOM   1197  CA  LYS B 255      12.159   8.207   2.952  1.00 24.55           C  
ATOM   1198  C   LYS B 255      12.047   8.823   1.573  1.00 23.30           C  
ATOM   1199  O   LYS B 255      10.951   9.303   1.264  1.00 23.55           O  
ATOM   1200  CB  LYS B 255      11.618   6.792   2.936  1.00 26.67           C  
ATOM   1201  CG  LYS B 255      11.870   5.950   4.180  1.00 28.38           C  
ATOM   1202  CD  LYS B 255      13.299   5.572   4.418  1.00 29.89           C  
ATOM   1203  CE  LYS B 255      14.015   5.131   3.124  1.00 30.32           C  
ATOM   1204  NZ  LYS B 255      15.473   4.931   3.512  1.00 30.18           N  
ATOM   1205  N   VAL B 256      13.080   8.878   0.800  1.00 22.29           N  
ATOM   1206  CA  VAL B 256      13.059   9.460  -0.552  1.00 21.21           C  
ATOM   1207  C   VAL B 256      13.857   8.500  -1.423  1.00 20.62           C  
ATOM   1208  O   VAL B 256      14.578   7.666  -0.876  1.00 20.28           O  
ATOM   1209  CB  VAL B 256      13.673  10.863  -0.552  1.00 21.76           C  
ATOM   1210  CG1 VAL B 256      12.797  11.866   0.214  1.00 22.29           C  
ATOM   1211  CG2 VAL B 256      15.070  10.839   0.068  1.00 21.45           C  
ATOM   1212  N   ARG B 257      13.692   8.668  -2.695  1.00 20.68           N  
ATOM   1213  CA  ARG B 257      14.435   7.876  -3.695  1.00 21.06           C  
ATOM   1214  C   ARG B 257      15.582   8.790  -4.164  1.00 20.14           C  
ATOM   1215  O   ARG B 257      15.323   9.968  -4.522  1.00 20.19           O  
ATOM   1216  CB  ARG B 257      13.570   7.464  -4.885  1.00 22.31           C  
ATOM   1217  CG  ARG B 257      12.240   6.868  -4.508  1.00 24.66           C  
ATOM   1218  CD  ARG B 257      11.624   6.135  -5.635  1.00 27.52           C  
ATOM   1219  NE  ARG B 257      11.509   6.903  -6.866  1.00 29.92           N  
ATOM   1220  CZ  ARG B 257      10.486   7.793  -6.955  1.00 31.87           C  
ATOM   1221  NH1 ARG B 257       9.698   8.052  -5.908  1.00 32.21           N  
ATOM   1222  NH2 ARG B 257      10.201   8.381  -8.128  1.00 32.60           N  
ATOM   1223  N   GLN B 258      16.776   8.255  -4.205  1.00 18.27           N  
ATOM   1224  CA  GLN B 258      17.943   9.039  -4.652  1.00 17.43           C  
ATOM   1225  C   GLN B 258      18.445   8.686  -6.016  1.00 17.65           C  
ATOM   1226  O   GLN B 258      18.758   7.546  -6.318  1.00 19.10           O  
ATOM   1227  CB  GLN B 258      19.102   8.830  -3.625  1.00 17.80           C  
ATOM   1228  CG  GLN B 258      20.422   9.349  -4.152  1.00 17.88           C  
ATOM   1229  CD  GLN B 258      21.542   9.223  -3.171  1.00 17.72           C  
ATOM   1230  OE1 GLN B 258      21.341   9.055  -1.985  1.00 18.79           O  
ATOM   1231  NE2 GLN B 258      22.785   9.326  -3.656  1.00 18.63           N  
ATOM   1232  N   TYR B 259      18.577   9.644  -6.909  1.00 17.89           N  
ATOM   1233  CA  TYR B 259      19.089   9.511  -8.252  1.00 17.86           C  
ATOM   1234  C   TYR B 259      20.367  10.352  -8.380  1.00 18.66           C  
ATOM   1235  O   TYR B 259      20.379  11.476  -7.877  1.00 18.74           O  
ATOM   1236  CB  TYR B 259      18.118   9.928  -9.369  1.00 16.57           C  
ATOM   1237  CG  TYR B 259      16.798   9.220  -9.384  1.00 15.32           C  
ATOM   1238  CD1 TYR B 259      15.806   9.562  -8.468  1.00 15.01           C  
ATOM   1239  CD2 TYR B 259      16.495   8.220 -10.335  1.00 15.47           C  
ATOM   1240  CE1 TYR B 259      14.568   8.935  -8.450  1.00 15.20           C  
ATOM   1241  CE2 TYR B 259      15.235   7.605 -10.313  1.00 15.23           C  
ATOM   1242  CZ  TYR B 259      14.289   7.952  -9.384  1.00 15.18           C  
ATOM   1243  OH  TYR B 259      13.069   7.295  -9.370  1.00 16.18           O  
ATOM   1244  N   ASP B 260      21.397   9.762  -8.986  1.00 19.32           N  
ATOM   1245  CA  ASP B 260      22.620  10.439  -9.268  1.00 20.57           C  
ATOM   1246  C   ASP B 260      22.748  10.802 -10.749  1.00 20.72           C  
ATOM   1247  O   ASP B 260      22.135  10.179 -11.658  1.00 20.36           O  
ATOM   1248  CB  ASP B 260      23.862   9.718  -8.752  1.00 23.21           C  
ATOM   1249  CG  ASP B 260      23.498   9.316  -7.303  1.00 25.13           C  
ATOM   1250  OD1 ASP B 260      23.932   8.268  -6.863  1.00 26.17           O  
ATOM   1251  OD2 ASP B 260      22.748  10.178  -6.800  1.00 25.88           O  
ATOM   1252  N   GLN B 261      23.520  11.864 -10.860  1.00 19.77   1       N  
ATOM   1253  CA  GLN B 261      23.924  12.422 -12.124  1.00 20.16   1       C  
ATOM   1254  C   GLN B 261      22.769  12.947 -12.940  1.00 19.98   1       C  
ATOM   1255  O   GLN B 261      22.708  12.608 -14.120  1.00 20.50   1       O  
ATOM   1256  CB  GLN B 261      24.756  11.366 -12.899  1.00 20.18   1       C  
ATOM   1257  CG 1GLN B 261      25.918  10.945 -11.969  0.50 20.57   1       C  
ATOM   1258  CG 2GLN B 261      25.929  11.961 -13.648  0.50 19.89   1       C  
ATOM   1259  CD 1GLN B 261      27.000  12.016 -12.015  0.50 20.78   1       C  
ATOM   1260  CD 2GLN B 261      27.136  11.056 -13.713  0.50 19.78   1       C  
ATOM   1261  OE11GLN B 261      27.656  12.342 -11.039  0.50 20.46   1       O  
ATOM   1262  OE12GLN B 261      27.344  10.202 -12.834  0.50 20.29   1       O  
ATOM   1263  NE21GLN B 261      27.174  12.509 -13.242  0.50 21.08   1       N  
ATOM   1264  NE22GLN B 261      27.958  11.236 -14.727  0.50 18.93   1       N  
ATOM   1265  N   ILE B 262      21.910  13.703 -12.260  1.00 19.84           N  
ATOM   1266  CA  ILE B 262      20.753  14.275 -12.970  1.00 19.07           C  
ATOM   1267  C   ILE B 262      21.210  15.660 -13.414  1.00 18.82           C  
ATOM   1268  O   ILE B 262      21.821  16.406 -12.628  1.00 18.66           O  
ATOM   1269  CB  ILE B 262      19.455  14.291 -12.076  1.00 18.98           C  
ATOM   1270  CG1 ILE B 262      19.073  12.834 -11.648  1.00 18.61           C  
ATOM   1271  CG2 ILE B 262      18.287  15.003 -12.804  1.00 18.89           C  
ATOM   1272  CD1 ILE B 262      18.847  11.824 -12.808  1.00 17.95           C  
ATOM   1273  N   LEU B 263      21.005  15.925 -14.664  1.00 18.97           N  
ATOM   1274  CA  LEU B 263      21.318  17.268 -15.181  1.00 19.61           C  
ATOM   1275  C   LEU B 263      20.060  18.139 -14.939  1.00 19.38           C  
ATOM   1276  O   LEU B 263      18.931  17.721 -15.222  1.00 17.88           O  
ATOM   1277  CB  LEU B 263      21.551  17.103 -16.682  1.00 21.06           C  
ATOM   1278  CG  LEU B 263      21.553  18.503 -17.354  1.00 21.50           C  
ATOM   1279  CD1 LEU B 263      22.863  19.176 -17.218  1.00 21.16           C  
ATOM   1280  CD2 LEU B 263      21.124  18.232 -18.775  1.00 22.75           C  
ATOM   1281  N   ILE B 264      20.288  19.279 -14.391  1.00 19.93   1       N  
ATOM   1282  CA  ILE B 264      19.256  20.251 -14.092  1.00 21.57   1       C  
ATOM   1283  C   ILE B 264      19.778  21.606 -14.570  1.00 22.60   1       C  
ATOM   1284  O   ILE B 264      20.967  21.817 -14.464  1.00 22.35   1       O  
ATOM   1285  CB  ILE B 264      18.894  20.233 -12.577  1.00 21.46   1       C  
ATOM   1286  CG11ILE B 264      17.591  21.031 -12.321  0.50 21.35   1       C  
ATOM   1287  CG12ILE B 264      18.164  18.940 -12.169  0.50 21.18   1       C  
ATOM   1288  CG21ILE B 264      20.058  20.681 -11.653  0.50 21.55   1       C  
ATOM   1289  CG22ILE B 264      18.059  21.504 -12.214  0.50 20.95   1       C  
ATOM   1290  CD11ILE B 264      16.853  20.577 -11.020  0.50 21.65   1       C  
ATOM   1291  CD12ILE B 264      17.317  19.125 -10.867  0.50 21.17   1       C  
ATOM   1292  N   GLU B 265      18.948  22.424 -15.115  1.00 24.41           N  
ATOM   1293  CA  GLU B 265      19.357  23.781 -15.537  1.00 26.39           C  
ATOM   1294  C   GLU B 265      18.593  24.704 -14.587  1.00 26.41           C  
ATOM   1295  O   GLU B 265      17.358  24.580 -14.551  1.00 26.13           O  
ATOM   1296  CB  GLU B 265      18.956  24.134 -16.951  1.00 27.84           C  
ATOM   1297  CG  GLU B 265      19.816  25.292 -17.546  1.00 31.07           C  
ATOM   1298  CD  GLU B 265      19.462  25.427 -19.031  1.00 32.88           C  
ATOM   1299  OE1 GLU B 265      19.167  26.456 -19.596  1.00 33.56           O  
ATOM   1300  OE2 GLU B 265      19.459  24.268 -19.518  1.00 34.14           O  
ATOM   1301  N   ILE B 266      19.329  25.481 -13.846  1.00 26.81           N  
ATOM   1302  CA  ILE B 266      18.715  26.435 -12.885  1.00 27.61           C  
ATOM   1303  C   ILE B 266      19.055  27.806 -13.451  1.00 28.92           C  
ATOM   1304  O   ILE B 266      20.261  28.149 -13.416  1.00 27.83           O  
ATOM   1305  CB  ILE B 266      19.289  26.225 -11.454  1.00 27.12           C  
ATOM   1306  CG1 ILE B 266      19.132  24.708 -11.091  1.00 27.52           C  
ATOM   1307  CG2 ILE B 266      18.650  27.139 -10.402  1.00 27.15           C  
ATOM   1308  CD1 ILE B 266      20.369  24.154 -10.329  1.00 27.03           C  
ATOM   1309  N   CYS B 267      18.023  28.477 -13.923  1.00 30.30           N  
ATOM   1310  CA  CYS B 267      18.218  29.812 -14.540  1.00 32.45           C  
ATOM   1311  C   CYS B 267      19.287  29.742 -15.615  1.00 32.59           C  
ATOM   1312  O   CYS B 267      20.187  30.583 -15.692  1.00 32.77           O  
ATOM   1313  CB  CYS B 267      18.576  30.909 -13.563  1.00 33.52           C  
ATOM   1314  SG  CYS B 267      17.193  31.398 -12.514  1.00 36.20           S  
ATOM   1315  N   GLY B 268      19.109  28.688 -16.415  1.00 33.22           N  
ATOM   1316  CA  GLY B 268      20.048  28.483 -17.525  1.00 32.46           C  
ATOM   1317  C   GLY B 268      21.414  28.119 -16.989  1.00 31.50           C  
ATOM   1318  O   GLY B 268      22.338  28.117 -17.831  1.00 32.62           O  
ATOM   1319  N   HIS B 269      21.541  27.863 -15.693  1.00 29.54           N  
ATOM   1320  CA  HIS B 269      22.873  27.411 -15.211  1.00 28.07           C  
ATOM   1321  C   HIS B 269      22.798  25.874 -15.200  1.00 27.14           C  
ATOM   1322  O   HIS B 269      21.924  25.389 -14.450  1.00 26.25           O  
ATOM   1323  CB  HIS B 269      23.275  27.839 -13.785  1.00 28.37           C  
ATOM   1324  CG  HIS B 269      23.518  29.326 -13.874  1.00 29.36           C  
ATOM   1325  ND1 HIS B 269      24.732  29.897 -13.856  1.00 29.27           N  
ATOM   1326  CD2 HIS B 269      22.585  30.320 -14.036  1.00 29.88           C  
ATOM   1327  CE1 HIS B 269      24.576  31.221 -13.963  1.00 29.42           C  
ATOM   1328  NE2 HIS B 269      23.317  31.496 -14.105  1.00 30.19           N  
ATOM   1329  N   LYS B 270      23.702  25.238 -15.908  1.00 25.96           N  
ATOM   1330  CA  LYS B 270      23.660  23.754 -15.886  1.00 25.42           C  
ATOM   1331  C   LYS B 270      24.307  23.177 -14.660  1.00 23.13           C  
ATOM   1332  O   LYS B 270      25.327  23.662 -14.180  1.00 23.89           O  
ATOM   1333  CB  LYS B 270      24.165  23.159 -17.186  1.00 27.41           C  
ATOM   1334  CG  LYS B 270      23.075  23.335 -18.294  1.00 30.04           C  
ATOM   1335  CD  LYS B 270      23.409  22.360 -19.430  1.00 31.76           C  
ATOM   1336  CE  LYS B 270      22.760  22.767 -20.729  1.00 33.73           C  
ATOM   1337  NZ  LYS B 270      23.177  24.173 -21.086  1.00 34.16           N  
ATOM   1338  N   ALA B 271      23.690  22.215 -14.010  1.00 20.10           N  
ATOM   1339  CA  ALA B 271      24.121  21.511 -12.837  1.00 18.68           C  
ATOM   1340  C   ALA B 271      23.901  20.022 -13.118  1.00 18.37           C  
ATOM   1341  O   ALA B 271      22.978  19.651 -13.871  1.00 18.07           O  
ATOM   1342  CB  ALA B 271      23.576  21.971 -11.501  1.00 17.45           C  
ATOM   1343  N   ILE B 272      24.766  19.196 -12.556  1.00 17.20           N  
ATOM   1344  CA  ILE B 272      24.693  17.766 -12.693  1.00 16.56           C  
ATOM   1345  C   ILE B 272      24.955  17.172 -11.307  1.00 15.54           C  
ATOM   1346  O   ILE B 272      26.101  17.197 -10.842  1.00 15.81           O  
ATOM   1347  CB  ILE B 272      25.666  17.131 -13.765  1.00 16.94           C  
ATOM   1348  CG1 ILE B 272      25.334  17.602 -15.192  1.00 16.90           C  
ATOM   1349  CG2 ILE B 272      25.588  15.574 -13.646  1.00 15.47           C  
ATOM   1350  CD1 ILE B 272      26.517  17.843 -16.143  1.00 16.66           C  
ATOM   1351  N   GLY B 273      23.919  16.602 -10.716  1.00 14.63           N  
ATOM   1352  CA  GLY B 273      24.186  16.007  -9.378  1.00 14.83           C  
ATOM   1353  C   GLY B 273      23.073  15.140  -8.908  1.00 14.39           C  
ATOM   1354  O   GLY B 273      22.272  14.723  -9.736  1.00 15.14           O  
ATOM   1355  N   THR B 274      23.108  14.886  -7.638  1.00 14.75           N  
ATOM   1356  CA  THR B 274      22.149  14.077  -6.899  1.00 14.99           C  
ATOM   1357  C   THR B 274      20.856  14.795  -6.690  1.00 14.85           C  
ATOM   1358  O   THR B 274      20.956  15.968  -6.270  1.00 16.74           O  
ATOM   1359  CB  THR B 274      22.790  13.610  -5.526  1.00 15.27           C  
ATOM   1360  OG1 THR B 274      23.916  12.839  -6.060  1.00 17.19           O  
ATOM   1361  CG2 THR B 274      21.945  12.643  -4.679  1.00 16.18           C  
ATOM   1362  N   VAL B 275      19.741  14.154  -6.955  1.00 13.22           N  
ATOM   1363  CA  VAL B 275      18.409  14.690  -6.817  1.00 13.89           C  
ATOM   1364  C   VAL B 275      17.599  13.654  -6.031  1.00 13.78           C  
ATOM   1365  O   VAL B 275      17.733  12.457  -6.296  1.00 13.31           O  
ATOM   1366  CB  VAL B 275      17.801  14.922  -8.214  1.00 15.15           C  
ATOM   1367  CG1 VAL B 275      16.304  15.015  -8.194  1.00 15.53           C  
ATOM   1368  CG2 VAL B 275      18.469  16.067  -8.973  1.00 14.53           C  
ATOM   1369  N   LEU B 276      16.862  14.104  -5.088  1.00 13.97           N  
ATOM   1370  CA  LEU B 276      16.034  13.267  -4.211  1.00 14.51           C  
ATOM   1371  C   LEU B 276      14.586  13.517  -4.649  1.00 14.53           C  
ATOM   1372  O   LEU B 276      14.265  14.678  -5.008  1.00 14.96           O  
ATOM   1373  CB  LEU B 276      16.294  13.667  -2.772  1.00 13.98           C  
ATOM   1374  CG  LEU B 276      17.680  13.628  -2.158  1.00 14.21           C  
ATOM   1375  CD1 LEU B 276      17.564  13.690  -0.637  1.00 13.30           C  
ATOM   1376  CD2 LEU B 276      18.271  12.284  -2.621  1.00 13.31           C  
ATOM   1377  N   VAL B 277      13.768  12.471  -4.566  1.00 14.55           N  
ATOM   1378  CA  VAL B 277      12.337  12.599  -4.979  1.00 14.69           C  
ATOM   1379  C   VAL B 277      11.501  11.959  -3.853  1.00 14.83           C  
ATOM   1380  O   VAL B 277      11.782  10.838  -3.413  1.00 14.72           O  
ATOM   1381  CB  VAL B 277      12.279  11.861  -6.333  1.00 15.70           C  
ATOM   1382  CG1 VAL B 277      10.857  11.437  -6.717  1.00 15.80           C  
ATOM   1383  CG2 VAL B 277      12.913  12.622  -7.477  1.00 16.08           C  
ATOM   1384  N   GLY B 278      10.527  12.695  -3.362  1.00 15.02           N  
ATOM   1385  CA  GLY B 278       9.662  12.281  -2.253  1.00 16.12           C  
ATOM   1386  C   GLY B 278       8.649  13.415  -2.046  1.00 16.13           C  
ATOM   1387  O   GLY B 278       8.714  14.416  -2.810  1.00 16.45           O  
ATOM   1388  N   PRO B 279       7.849  13.221  -1.024  1.00 16.32           N  
ATOM   1389  CA  PRO B 279       6.791  14.189  -0.673  1.00 16.95           C  
ATOM   1390  C   PRO B 279       7.346  15.477  -0.130  1.00 17.26           C  
ATOM   1391  O   PRO B 279       7.662  15.586   1.052  1.00 18.05           O  
ATOM   1392  CB  PRO B 279       5.970  13.530   0.442  1.00 16.47           C  
ATOM   1393  CG  PRO B 279       6.515  12.161   0.600  1.00 16.38           C  
ATOM   1394  CD  PRO B 279       7.830  12.065  -0.130  1.00 16.13           C  
ATOM   1395  N   THR B 280       7.505  16.453  -0.984  1.00 18.26           N  
ATOM   1396  CA  THR B 280       7.981  17.775  -0.520  1.00 17.92           C  
ATOM   1397  C   THR B 280       6.920  18.764  -0.868  1.00 18.01           C  
ATOM   1398  O   THR B 280       6.261  18.639  -1.937  1.00 18.89           O  
ATOM   1399  CB  THR B 280       9.393  18.034  -1.180  1.00 18.23           C  
ATOM   1400  OG1 THR B 280       9.922  19.284  -0.549  1.00 18.89           O  
ATOM   1401  CG2 THR B 280       9.366  18.156  -2.692  1.00 18.38           C  
ATOM   1402  N   PRO B 281       6.732  19.751  -0.019  1.00 18.58           N  
ATOM   1403  CA  PRO B 281       5.755  20.832  -0.274  1.00 18.24           C  
ATOM   1404  C   PRO B 281       5.980  21.495  -1.617  1.00 18.28           C  
ATOM   1405  O   PRO B 281       5.010  21.950  -2.281  1.00 19.05           O  
ATOM   1406  CB  PRO B 281       5.924  21.735   0.918  1.00 18.50           C  
ATOM   1407  CG  PRO B 281       6.416  20.790   1.995  1.00 18.73           C  
ATOM   1408  CD  PRO B 281       7.453  19.940   1.270  1.00 18.40           C  
ATOM   1409  N   VAL B 282       7.242  21.678  -2.015  1.00 17.06           N  
ATOM   1410  CA  VAL B 282       7.705  22.255  -3.242  1.00 17.00           C  
ATOM   1411  C   VAL B 282       9.112  21.724  -3.560  1.00 15.52           C  
ATOM   1412  O   VAL B 282       9.797  21.279  -2.624  1.00 14.90           O  
ATOM   1413  CB  VAL B 282       7.885  23.807  -3.151  1.00 18.46           C  
ATOM   1414  CG1 VAL B 282       6.553  24.459  -2.830  1.00 18.88           C  
ATOM   1415  CG2 VAL B 282       8.906  24.116  -2.070  1.00 17.24           C  
ATOM   1416  N   ASN B 283       9.442  21.852  -4.804  1.00 14.47           N  
ATOM   1417  CA  ASN B 283      10.747  21.463  -5.340  1.00 13.73           C  
ATOM   1418  C   ASN B 283      11.758  22.376  -4.651  1.00 13.01           C  
ATOM   1419  O   ASN B 283      11.525  23.580  -4.547  1.00 14.42           O  
ATOM   1420  CB  ASN B 283      10.790  21.595  -6.879  1.00 13.74           C  
ATOM   1421  CG  ASN B 283       9.765  20.775  -7.594  1.00 14.08           C  
ATOM   1422  OD1 ASN B 283       9.707  19.566  -7.350  1.00 14.87           O  
ATOM   1423  ND2 ASN B 283       9.004  21.305  -8.578  1.00 13.69           N  
ATOM   1424  N   ILE B 284      12.807  21.828  -4.127  1.00 12.99   1       N  
ATOM   1425  CA  ILE B 284      13.809  22.604  -3.373  1.00 11.71   1       C  
ATOM   1426  C   ILE B 284      15.191  22.270  -3.951  1.00 12.40   1       C  
ATOM   1427  O   ILE B 284      15.524  21.140  -4.171  1.00 12.70   1       O  
ATOM   1428  CB  ILE B 284      13.661  22.154  -1.885  1.00 10.98   1       C  
ATOM   1429  CG11ILE B 284      14.100  20.767  -1.499  0.50 10.50   1       C  
ATOM   1430  CG12ILE B 284      12.508  22.815  -1.126  0.50 10.93   1       C  
ATOM   1431  CG21ILE B 284      12.199  22.394  -1.376  0.50 11.53   1       C  
ATOM   1432  CG22ILE B 284      15.021  22.262  -1.105  0.50 10.68   1       C  
ATOM   1433  CD11ILE B 284      14.068  20.655   0.096  0.50  9.56   1       C  
ATOM   1434  CD12ILE B 284      12.039  22.002   0.126  0.50  9.87   1       C  
ATOM   1435  N   ILE B 285      15.969  23.286  -4.218  1.00 13.09           N  
ATOM   1436  CA  ILE B 285      17.342  23.176  -4.722  1.00 13.04           C  
ATOM   1437  C   ILE B 285      18.184  23.421  -3.483  1.00 13.14           C  
ATOM   1438  O   ILE B 285      18.133  24.518  -2.832  1.00 13.57           O  
ATOM   1439  CB  ILE B 285      17.456  24.209  -5.919  1.00 13.38           C  
ATOM   1440  CG1 ILE B 285      16.419  23.888  -6.978  1.00 14.22           C  
ATOM   1441  CG2 ILE B 285      18.928  24.282  -6.388  1.00 13.01           C  
ATOM   1442  CD1 ILE B 285      16.618  22.687  -7.951  1.00 13.74           C  
ATOM   1443  N   GLY B 286      18.877  22.392  -3.008  1.00 11.93           N  
ATOM   1444  CA  GLY B 286      19.705  22.414  -1.819  1.00  9.79           C  
ATOM   1445  C   GLY B 286      21.121  22.830  -2.137  1.00  9.79           C  
ATOM   1446  O   GLY B 286      21.469  23.023  -3.302  1.00 10.27           O  
ATOM   1447  N   ARG B 287      21.951  22.923  -1.116  1.00  8.80           N  
ATOM   1448  CA  ARG B 287      23.345  23.354  -1.253  1.00  9.31           C  
ATOM   1449  C   ARG B 287      24.128  22.437  -2.199  1.00  9.37           C  
ATOM   1450  O   ARG B 287      25.062  22.974  -2.766  1.00  8.60           O  
ATOM   1451  CB  ARG B 287      23.992  23.345   0.130  1.00  8.39           C  
ATOM   1452  CG  ARG B 287      23.388  24.359   1.116  1.00  7.95           C  
ATOM   1453  CD  ARG B 287      24.286  24.437   2.317  1.00  8.57           C  
ATOM   1454  NE  ARG B 287      24.265  23.219   3.109  1.00  9.91           N  
ATOM   1455  CZ  ARG B 287      25.265  22.292   3.103  1.00  9.70           C  
ATOM   1456  NH1 ARG B 287      25.147  21.168   3.836  1.00  9.80           N  
ATOM   1457  NH2 ARG B 287      26.351  22.544   2.481  1.00  8.98           N  
ATOM   1458  N   ASN B 288      23.667  21.204  -2.436  1.00  9.10           N  
ATOM   1459  CA  ASN B 288      24.525  20.384  -3.376  1.00 11.68           C  
ATOM   1460  C   ASN B 288      24.597  20.977  -4.761  1.00 12.26           C  
ATOM   1461  O   ASN B 288      25.582  20.829  -5.526  1.00 13.34           O  
ATOM   1462  CB  ASN B 288      24.163  18.914  -3.342  1.00 11.72           C  
ATOM   1463  CG  ASN B 288      22.871  18.564  -4.007  1.00 12.41           C  
ATOM   1464  OD1 ASN B 288      21.858  19.171  -3.651  1.00 13.52           O  
ATOM   1465  ND2 ASN B 288      22.773  17.711  -5.042  1.00 13.01           N  
ATOM   1466  N   LEU B 289      23.512  21.574  -5.205  1.00 12.92           N  
ATOM   1467  CA  LEU B 289      23.388  22.156  -6.551  1.00 11.79           C  
ATOM   1468  C   LEU B 289      23.667  23.653  -6.479  1.00 12.40           C  
ATOM   1469  O   LEU B 289      24.169  24.208  -7.472  1.00 12.41           O  
ATOM   1470  CB  LEU B 289      22.101  21.708  -7.149  1.00 11.84           C  
ATOM   1471  CG  LEU B 289      21.788  20.268  -7.419  1.00 12.95           C  
ATOM   1472  CD1 LEU B 289      20.650  20.162  -8.482  1.00 12.27           C  
ATOM   1473  CD2 LEU B 289      23.039  19.566  -8.011  1.00 10.68           C  
ATOM   1474  N   LEU B 290      23.372  24.266  -5.350  1.00 13.35           N  
ATOM   1475  CA  LEU B 290      23.578  25.715  -5.191  1.00 14.33           C  
ATOM   1476  C   LEU B 290      25.067  26.028  -5.352  1.00 13.98           C  
ATOM   1477  O   LEU B 290      25.358  27.074  -5.933  1.00 15.57           O  
ATOM   1478  CB  LEU B 290      22.944  26.197  -3.877  1.00 12.48           C  
ATOM   1479  CG  LEU B 290      21.424  26.295  -3.807  1.00 12.55           C  
ATOM   1480  CD1 LEU B 290      20.961  26.625  -2.391  1.00 11.33           C  
ATOM   1481  CD2 LEU B 290      20.860  27.294  -4.787  1.00 10.49           C  
ATOM   1482  N   THR B 291      25.967  25.206  -4.831  1.00 14.78           N  
ATOM   1483  CA  THR B 291      27.375  25.416  -4.893  1.00 14.65           C  
ATOM   1484  C   THR B 291      27.870  25.194  -6.325  1.00 15.19           C  
ATOM   1485  O   THR B 291      28.885  25.785  -6.664  1.00 15.45           O  
ATOM   1486  CB  THR B 291      28.244  24.570  -3.903  1.00 14.69           C  
ATOM   1487  OG1 THR B 291      27.764  23.184  -4.125  1.00 16.37           O  
ATOM   1488  CG2 THR B 291      28.095  24.906  -2.450  1.00 15.04           C  
ATOM   1489  N   GLN B 292      27.197  24.384  -7.072  1.00 13.95           N  
ATOM   1490  CA  GLN B 292      27.512  24.050  -8.467  1.00 13.86           C  
ATOM   1491  C   GLN B 292      27.218  25.218  -9.371  1.00 14.20           C  
ATOM   1492  O   GLN B 292      27.891  25.345 -10.442  1.00 16.83           O  
ATOM   1493  CB  GLN B 292      26.692  22.829  -8.913  1.00 13.97           C  
ATOM   1494  CG  GLN B 292      27.312  21.528  -8.475  1.00 13.55           C  
ATOM   1495  CD  GLN B 292      26.899  20.473  -9.489  1.00 14.83           C  
ATOM   1496  OE1 GLN B 292      26.522  20.829 -10.620  1.00 15.41           O  
ATOM   1497  NE2 GLN B 292      26.820  19.247  -9.002  1.00 13.50           N  
ATOM   1498  N   ILE B 293      26.224  26.032  -9.039  1.00 13.78           N  
ATOM   1499  CA  ILE B 293      25.954  27.209  -9.910  1.00 13.16           C  
ATOM   1500  C   ILE B 293      26.594  28.464  -9.341  1.00 14.45           C  
ATOM   1501  O   ILE B 293      26.334  29.601  -9.853  1.00 17.23           O  
ATOM   1502  CB  ILE B 293      24.408  27.408 -10.137  1.00 11.58           C  
ATOM   1503  CG1 ILE B 293      23.778  27.669  -8.727  1.00 10.45           C  
ATOM   1504  CG2 ILE B 293      23.717  26.282 -10.892  1.00 10.29           C  
ATOM   1505  CD1 ILE B 293      22.537  28.621  -8.869  1.00 12.19           C  
ATOM   1506  N   GLY B 294      27.318  28.348  -8.262  1.00 14.45           N  
ATOM   1507  CA  GLY B 294      28.039  29.424  -7.621  1.00 14.41           C  
ATOM   1508  C   GLY B 294      27.186  30.322  -6.748  1.00 14.49           C  
ATOM   1509  O   GLY B 294      27.541  31.492  -6.557  1.00 13.74           O  
ATOM   1510  N   CYS B 295      26.134  29.794  -6.163  1.00 14.79   1       N  
ATOM   1511  CA  CYS B 295      25.317  30.645  -5.261  1.00 15.40   1       C  
ATOM   1512  C   CYS B 295      25.957  30.925  -3.919  1.00 16.42   1       C  
ATOM   1513  O   CYS B 295      26.421  30.001  -3.151  1.00 18.15   1       O  
ATOM   1514  CB  CYS B 295      23.999  29.894  -5.039  1.00 15.53   1       C  
ATOM   1515  SG 1CYS B 295      22.490  30.807  -4.959  0.50 15.87   1       S  
ATOM   1516  SG 2CYS B 295      22.901  30.933  -4.011  0.50 12.55   1       S  
ATOM   1517  N   THR B 296      25.870  32.210  -3.513  1.00 15.50           N  
ATOM   1518  CA  THR B 296      26.332  32.631  -2.186  1.00 15.07           C  
ATOM   1519  C   THR B 296      25.258  33.524  -1.551  1.00 14.77           C  
ATOM   1520  O   THR B 296      24.454  34.097  -2.264  1.00 12.98           O  
ATOM   1521  CB  THR B 296      27.691  33.419  -2.258  1.00 14.64           C  
ATOM   1522  OG1 THR B 296      27.290  34.670  -2.950  1.00 13.91           O  
ATOM   1523  CG2 THR B 296      28.772  32.689  -3.070  1.00 14.74           C  
ATOM   1524  N   LEU B 297      25.274  33.517  -0.236  1.00 15.42   1       N  
ATOM   1525  CA  LEU B 297      24.359  34.385   0.565  1.00 16.08   1       C  
ATOM   1526  C   LEU B 297      25.221  35.650   0.889  1.00 18.16   1       C  
ATOM   1527  O   LEU B 297      26.410  35.407   1.275  1.00 17.03   1       O  
ATOM   1528  CB  LEU B 297      24.069  33.586   1.815  1.00 16.72   1       C  
ATOM   1529  CG 1LEU B 297      22.950  32.613   1.927  0.50 15.65   1       C  
ATOM   1530  CG 2LEU B 297      22.758  33.656   2.539  0.50 16.90   1       C  
ATOM   1531  CD11LEU B 297      23.089  31.821   3.232  0.50 15.92   1       C  
ATOM   1532  CD12LEU B 297      21.576  33.784   1.576  0.50 17.00   1       C  
ATOM   1533  CD21LEU B 297      21.617  33.364   1.957  0.50 16.44   1       C  
ATOM   1534  CD22LEU B 297      22.611  32.454   3.451  0.50 16.66   1       C  
ATOM   1535  N   ASN B 298      24.698  36.867   0.674  1.00 17.52   1       N  
ATOM   1536  CA  ASN B 298      25.505  38.047   0.971  1.00 20.09   1       C  
ATOM   1537  C   ASN B 298      24.719  39.038   1.833  1.00 21.29   1       C  
ATOM   1538  O   ASN B 298      23.515  39.247   1.649  1.00 20.38   1       O  
ATOM   1539  CB  ASN B 298      25.883  38.777  -0.390  1.00 21.09   1       C  
ATOM   1540  CG  ASN B 298      26.659  37.766  -1.225  1.00 22.25   1       C  
ATOM   1541  OD11ASN B 298      27.739  37.330  -0.765  0.50 21.81   1       O  
ATOM   1542  OD12ASN B 298      26.010  36.942  -1.923  0.50 22.12   1       O  
ATOM   1543  ND21ASN B 298      26.071  37.337  -2.326  0.50 22.30   1       N  
ATOM   1544  ND22ASN B 298      27.973  37.792  -1.141  0.50 22.22   1       N  
ATOM   1545  N   PHE B 299      25.397  39.713   2.732  1.00 23.37           N  
ATOM   1546  CA  PHE B 299      24.738  40.750   3.567  1.00 24.56           C  
ATOM   1547  C   PHE B 299      25.880  41.523   4.250  1.00 25.66           C  
ATOM   1548  O   PHE B 299      25.531  42.536   4.873  1.00 26.22           O  
ATOM   1549  CB  PHE B 299      23.724  40.233   4.569  1.00 25.28           C  
ATOM   1550  CG  PHE B 299      24.258  39.275   5.579  1.00 25.05           C  
ATOM   1551  CD1 PHE B 299      24.480  39.664   6.883  1.00 25.94           C  
ATOM   1552  CD2 PHE B 299      24.583  37.979   5.194  1.00 26.32           C  
ATOM   1553  CE1 PHE B 299      24.998  38.775   7.826  1.00 26.11           C  
ATOM   1554  CE2 PHE B 299      25.100  37.061   6.123  1.00 26.32           C  
ATOM   1555  CZ  PHE B 299      25.286  37.478   7.443  1.00 25.96           C  
ATOM   1556  OXT PHE B 299      27.001  40.997   4.109  1.00 26.77           O  
ATOM   1558  C  1ACE C   1       4.949  27.758   6.793  0.58 16.95           C  
ATOM   1559  O  1ACE C   1       4.800  26.678   7.393  0.58 16.85           O  
ATOM   1560  CH31ACE C   1       4.171  29.012   7.116  0.58 17.27           C  
ATOM   1561  N  1VAL C   2       5.930  27.841   5.869  0.58 16.43           N  
ATOM   1562  CA 1VAL C   2       6.688  26.574   5.627  0.58 16.04           C  
ATOM   1563  C  1VAL C   2       8.183  26.793   5.860  0.58 16.17           C  
ATOM   1564  O  1VAL C   2       8.690  27.910   5.675  0.58 16.57           O  
ATOM   1565  CB 1VAL C   2       6.529  26.178   4.139  0.58 15.92           C  
ATOM   1566  CG11VAL C   2       7.686  25.256   3.685  0.58 15.51           C  
ATOM   1567  CG21VAL C   2       5.166  25.563   3.805  0.58 16.10           C  
ATOM   1568  N  1VAL C   3       8.838  25.670   6.185  0.58 15.53           N  
ATOM   1569  CA 1VAL C   3      10.301  25.689   6.434  0.58 15.10           C  
ATOM   1570  C  1VAL C   3      10.978  24.553   5.700  0.58 15.34           C  
ATOM   1571  O  1VAL C   3      10.569  23.386   5.717  0.58 14.41           O  
ATOM   1572  CB 1VAL C   3      10.418  25.590   7.983  0.58 15.38           C  
ATOM   1573  CG11VAL C   3      11.799  25.185   8.480  0.58 15.02           C  
ATOM   1574  CG21VAL C   3       9.895  26.911   8.621  0.58 14.68           C  
HETATM 1575  N  1STA C   4      12.126  24.878   5.008  0.58 15.30           N  
HETATM 1576  CA 1STA C   4      12.846  23.643   4.497  0.58 15.64           C  
HETATM 1577  CB 1STA C   4      12.228  23.417   3.092  0.58 14.66           C  
HETATM 1578  CG 1STA C   4      10.775  23.868   2.843  0.58 14.76           C  
HETATM 1579  CD11STA C   4      10.485  24.264   1.386  0.58 14.53           C  
HETATM 1580  CD21STA C   4       9.706  22.846   3.326  0.58 15.42           C  
HETATM 1581  CH 1STA C   4      14.377  23.783   4.659  0.58 16.09           C  
HETATM 1582  OH 1STA C   4      14.690  25.086   5.214  0.58 15.48           O  
HETATM 1583  CM 1STA C   4      15.073  22.755   5.634  0.58 16.56           C  
HETATM 1584  C  1STA C   4      14.767  21.286   5.304  0.58 16.67           C  
HETATM 1585  O  1STA C   4      13.666  20.739   5.524  0.58 16.86           O  
ATOM   1586  N  1ALA C   5      15.827  20.674   4.766  0.58 16.24           N  
ATOM   1587  CA 1ALA C   5      16.227  19.282   5.045  0.58 16.23           C  
ATOM   1588  C  1ALA C   5      17.704  19.162   5.397  0.58 16.01           C  
ATOM   1589  O  1ALA C   5      18.657  19.738   4.855  0.58 15.55           O  
ATOM   1590  CB 1ALA C   5      15.855  18.433   3.797  0.58 16.43           C  
HETATM 1591  N  1STA C   6      17.913  18.389   6.465  0.58 16.21           N  
HETATM 1592  CA 1STA C   6      19.216  17.934   6.952  0.58 16.90           C  
HETATM 1593  CB 1STA C   6      19.416  18.441   8.425  0.58 16.80           C  
HETATM 1594  CG 1STA C   6      19.492  19.988   8.585  0.58 16.54           C  
HETATM 1595  CD11STA C   6      18.069  20.593   8.553  0.58 16.56           C  
HETATM 1596  CD21STA C   6      20.246  20.404   9.854  0.58 16.39           C  
HETATM 1597  CH 1STA C   6      19.248  16.400   6.717  0.58 17.28           C  
HETATM 1598  OH 1STA C   6      18.083  15.745   7.288  0.58 18.45           O  
HETATM 1599  CM 1STA C   6      19.317  15.994   5.211  0.58 16.63           C  
HETATM 1600  C  1STA C   6      20.347  14.858   5.001  0.58 16.77           C  
HETATM 1601  O  1STA C   6      20.936  14.302   5.936  0.58 16.53           O  
HETATM 1602  OXT1STA C   6      20.573  14.552   3.703  0.58 16.89           O  
ATOM   1603  C  2ACE C   1      19.663  15.657   6.261  0.42 18.88           C  
ATOM   1604  O  2ACE C   1      18.768  14.830   6.422  0.42 18.41           O  
ATOM   1605  CH32ACE C   1      21.086  15.170   5.853  0.42 18.90           C  
ATOM   1606  N  2VAL C   2      19.579  16.978   6.423  0.42 18.72           N  
ATOM   1607  CA 2VAL C   2      18.393  17.753   6.824  0.42 18.71           C  
ATOM   1608  C  2VAL C   2      18.101  18.853   5.793  0.42 18.43           C  
ATOM   1609  O  2VAL C   2      18.939  19.560   5.243  0.42 18.17           O  
ATOM   1610  CB 2VAL C   2      18.553  18.354   8.247  0.42 18.95           C  
ATOM   1611  CG12VAL C   2      17.633  19.570   8.512  0.42 19.16           C  
ATOM   1612  CG22VAL C   2      18.320  17.314   9.370  0.42 18.90           C  
ATOM   1613  N  2VAL C   3      16.796  18.974   5.525  0.42 18.46           N  
ATOM   1614  CA 2VAL C   3      16.297  19.938   4.510  0.42 18.90           C  
ATOM   1615  C  2VAL C   3      15.234  20.788   5.209  0.42 19.17           C  
ATOM   1616  O  2VAL C   3      14.234  20.296   5.765  0.42 19.76           O  
ATOM   1617  CB 2VAL C   3      15.720  19.142   3.307  0.42 18.77           C  
ATOM   1618  CG12VAL C   3      14.739  19.932   2.422  0.42 18.88           C  
ATOM   1619  CG22VAL C   3      16.820  18.531   2.399  0.42 18.85           C  
HETATM 1620  N  2STA C   4      15.468  22.108   5.234  0.42 19.16           N  
HETATM 1621  CA 2STA C   4      14.510  22.962   6.010  0.42 19.17           C  
HETATM 1622  CB 2STA C   4      15.243  23.319   7.324  0.42 18.08           C  
HETATM 1623  CG 2STA C   4      15.448  22.213   8.387  0.42 17.45           C  
HETATM 1624  CD12STA C   4      16.666  22.520   9.291  0.42 16.99           C  
HETATM 1625  CD22STA C   4      14.185  21.975   9.242  0.42 16.75           C  
HETATM 1626  CH 2STA C   4      14.126  24.132   5.060  0.42 19.64           C  
HETATM 1627  OH 2STA C   4      14.996  24.019   3.889  0.42 18.69           O  
HETATM 1628  CM 2STA C   4      12.654  24.175   4.554  0.42 20.41           C  
HETATM 1629  C  2STA C   4      11.557  24.225   5.627  0.42 21.24           C  
HETATM 1630  O  2STA C   4      11.181  23.263   6.308  0.42 20.56           O  
ATOM   1631  N  2ALA C   5      10.971  25.421   5.774  0.42 21.84           N  
ATOM   1632  CA 2ALA C   5       9.726  25.622   6.544  0.42 22.35           C  
ATOM   1633  C  2ALA C   5       8.709  26.437   5.751  0.42 23.07           C  
ATOM   1634  O  2ALA C   5       8.950  27.538   5.213  0.42 23.24           O  
ATOM   1635  CB 2ALA C   5      10.062  26.418   7.834  0.42 22.40           C  
HETATM 1636  N  2STA C   6       7.475  25.908   5.659  0.42 23.43           N  
HETATM 1637  CA 2STA C   6       6.456  26.682   4.907  0.42 24.33           C  
HETATM 1638  CB 2STA C   6       6.008  25.836   3.690  0.42 24.52           C  
HETATM 1639  CG 2STA C   6       6.817  26.025   2.369  0.42 24.54           C  
HETATM 1640  CD12STA C   6       8.159  25.237   2.388  0.42 24.63           C  
HETATM 1641  CD22STA C   6       5.967  25.606   1.160  0.42 24.48           C  
HETATM 1642  CH 2STA C   6       5.385  27.134   5.927  0.42 24.90           C  
HETATM 1643  OH 2STA C   6       4.742  25.961   6.471  0.42 25.11           O  
HETATM 1644  CM 2STA C   6       5.908  28.009   7.114  0.42 25.41           C  
HETATM 1645  C  2STA C   6       4.783  28.970   7.590  0.42 25.57           C  
HETATM 1646  O  2STA C   6       3.613  28.832   7.209  0.42 25.84           O  
HETATM 1647  OXT2STA C   6       5.185  29.974   8.416  0.42 25.36           O  
HETATM 1648  O  2HOH   301      19.609   8.256 -11.680  0.50  3.60   2       O  
HETATM 1649  O  1HOH   302      14.145   4.715 -12.845  0.50  7.49   2       O  
HETATM 1650  O  1HOH   303      21.544  13.584  -0.953  0.42  6.33   2       O  
HETATM 1651  O  1HOH   304      20.414   7.240 -10.171  0.50  7.84   2       O  
HETATM 1652  O  2HOH   305      20.529  42.533  20.710  0.50 10.37   2       O  
HETATM 1653  O   HOH   306      21.990  23.978   4.762  1.00 11.52           O  
HETATM 1654  O  1HOH   307      13.865  21.580  19.676  0.50 12.33   2       O  
HETATM 1655  O   HOH   308      11.556  20.972   6.581  1.00 12.08           O  
HETATM 1656  O   HOH   309      28.232  21.435   6.662  1.00 13.48           O  
HETATM 1657  O  2HOH   310      24.438  43.839  18.167  0.50 14.61   2       O  
HETATM 1658  O  2HOH   311       2.156  30.151   8.432  0.42 13.36   2       O  
HETATM 1659  O  2HOH   312      12.913   5.625 -11.946  0.50 17.13   2       O  
HETATM 1660  O   HOH   313      20.992  22.291   6.269  1.00 16.90           O  
HETATM 1661  O   HOH   314      16.396  40.359   1.094  1.00 15.76           O  
HETATM 1662  O  2HOH   315      13.061  22.336  21.051  0.50 16.22   2       O  
HETATM 1663  O  1HOH   316      22.604  15.472  -1.686  0.58 15.28   2       O  
HETATM 1664  O   HOH   317      28.048  15.513 -11.350  1.00 17.32           O  
HETATM 1665  O   HOH   318      16.186  45.185  -0.190  1.00 17.30           O  
HETATM 1666  O  2HOH   319      22.226  14.605   2.457  0.50 16.36   2       O  
HETATM 1667  O   HOH   320      10.125  40.156   5.370  1.00 17.05           O  
HETATM 1668  O   HOH   321      20.490  16.097  -3.172  1.00 17.33           O  
HETATM 1669  O   HOH   322      16.332  28.397  21.360  1.00 18.08           O  
HETATM 1670  O   HOH   323      30.893  26.875 -10.090  1.00 18.52           O  
HETATM 1671  O   HOH   324      11.138  30.992   1.336  1.00 18.93           O  
HETATM 1672  O   HOH   325      16.630  42.699   2.271  1.00 20.58           O  
HETATM 1673  O   HOH   326      28.539  28.580  -2.558  1.00 19.02           O  
HETATM 1674  O   HOH   327      14.805  29.343  28.071  1.00 20.30           O  
HETATM 1675  O   HOH   328       1.644  36.373  18.428  1.00 21.62           O  
HETATM 1676  O   HOH   329      14.451  45.047  11.620  1.00 22.76           O  
HETATM 1677  O  2HOH   330      19.503  40.262  21.157  0.50 22.77   2       O  
HETATM 1678  O   HOH   331      16.938  45.838  11.029  1.00 25.82           O  
HETATM 1679  O   HOH   332       9.692  28.730   2.191  1.00 23.06           O  
HETATM 1680  O   HOH   333      11.714  39.207  -3.092  1.00 24.66           O  
HETATM 1681  O   HOH   334      25.412  12.832  -8.558  1.00 24.20           O  
HETATM 1682  O   HOH   335      10.378  18.322  14.455  1.00 25.44           O  
HETATM 1683 CL    CL   336      25.517  16.297  -6.059  1.00 25.69          CL  
HETATM 1684  O   HOH   337       4.199  38.495  21.414  1.00 26.56           O  
HETATM 1685  O   HOH   338      12.888  36.305  -3.863  1.00 26.82           O  
HETATM 1686  O   HOH   339      17.128  16.768 -17.355  1.00 26.33           O  
HETATM 1687  O   HOH   340       6.079  14.061  -4.567  1.00 27.10           O  
HETATM 1688  O   HOH   341      32.239  26.863   7.115  1.00 27.56           O  
HETATM 1689  O   HOH   342      28.515  27.966   4.557  1.00 27.34           O  
HETATM 1690 CL    CL   343       8.030  39.142  10.823  1.00 27.91          CL  
HETATM 1691  O   HOH   344       9.613  38.213   4.224  1.00 28.60           O  
HETATM 1692  O   HOH   345       8.529  35.703   5.266  1.00 26.67           O  
HETATM 1693  O   HOH   346       9.292  17.708  -9.559  1.00 27.52           O  
HETATM 1694  O   HOH   347       6.818  23.257 -10.636  1.00 27.35           O  
HETATM 1695  O   HOH   348       5.002  16.182  -3.395  1.00 29.66           O  
HETATM 1696  O   HOH   349      20.127   7.565   4.667  1.00 28.84           O  
HETATM 1697  O   HOH   350       6.407  34.773  -0.905  1.00 27.81           O  
HETATM 1698  O  2HOH   351      26.692  38.809  20.152  0.50 29.74   2       O  
HETATM 1699  O   HOH   352      22.849  26.978  20.179  1.00 29.24           O  
HETATM 1700  O   HOH   353       6.659  25.399  21.439  1.00 29.33           O  
HETATM 1701  O   HOH   354      14.031  31.541 -13.122  1.00 29.49           O  
HETATM 1702  O   HOH   355      27.828  32.015 -10.716  1.00 31.25           O  
HETATM 1703  O   HOH   356      27.212  18.681  -5.983  1.00 31.03           O  
HETATM 1704  O   HOH   357       4.159  19.858  17.527  1.00 31.76           O  
HETATM 1705  O   HOH   358      20.873  -1.616  -5.508  1.00 32.98           O  
HETATM 1706  O   HOH   359       7.475  36.699   2.155  1.00 32.16           O  
HETATM 1707  O   HOH   360      27.586  20.757  -1.306  1.00 30.93           O  
HETATM 1708  O   HOH   361       6.483  20.469  -9.813  1.00 32.59           O  
HETATM 1709  O   HOH   362       7.191  15.718   3.496  1.00 32.60           O  
HETATM 1710  O   HOH   363       6.779  39.788  22.081  1.00 35.86           O  
HETATM 1711  O   HOH   364      28.250  34.103  -5.656  1.00 34.06           O  
HETATM 1712  O   HOH   365       4.014  31.299  -2.383  1.00 34.12           O  
HETATM 1713  O   HOH   366      24.900  39.886  -7.771  1.00 35.93           O  
HETATM 1714  O   HOH   367      25.276  19.601   0.359  1.00 33.76           O  
HETATM 1715  O   HOH   368       0.744  34.210  25.756  1.00 35.37           O  
HETATM 1716  O   HOH   369      20.331   1.241  -6.790  1.00 34.76           O  
HETATM 1717  O   HOH   370      14.813  16.187  11.513  1.00 33.52           O  
HETATM 1718  O   HOH   371      11.105  32.356 -12.040  1.00 36.20           O  
HETATM 1719  O   HOH   372      17.164  39.941  22.236  1.00 36.67           O  
HETATM 1720  O  1HOH   373      18.856  42.804  22.226  0.50 26.65   2       O  
HETATM 1721  O   HOH   374       7.773  24.045  -6.218  1.00 36.71           O  
HETATM 1722  O   HOH   375      10.617   6.038  -1.435  1.00 38.25           O  
HETATM 1723  O   HOH   376      17.714  20.272 -18.200  1.00 39.33           O  
HETATM 1724  O   HOH   377      28.648  20.641  -3.619  1.00 36.83           O  
HETATM 1725  O   HOH   378       8.255   8.857   1.602  1.00 39.95           O  
HETATM 1726  O   HOH   379       4.627  22.272  -7.158  1.00 38.02           O  
HETATM 1727  O   HOH   380      33.132  40.146   5.257  1.00 39.23           O  
HETATM 1728  O   HOH   381      25.986  26.500 -19.146  1.00 38.51           O  
HETATM 1729  O   HOH   382       7.741  22.352 -20.071  1.00 41.04           O  
HETATM 1730  O   HOH   383      21.532   6.178  -8.055  1.00 39.97           O  
HETATM 1731  O   HOH   384       4.681  23.216  20.780  1.00 37.57           O  
HETATM 1732  O   HOH   385      12.520   3.839 -14.192  1.00 40.11           O  
HETATM 1733  O   HOH   386      31.006  27.199   2.955  1.00 37.81           O  
HETATM 1734  O   HOH   387      16.363  26.835 -16.616  1.00 39.62           O  
HETATM 1735  O   HOH   388      24.771  45.458  -4.999  1.00 40.16           O  
HETATM 1736  O   HOH   389      31.898  30.773   2.921  1.00 40.25           O  
HETATM 1737  O   HOH   390      25.886  18.383   2.355  1.00 43.30           O  
HETATM 1738  O   HOH   391      25.476  38.121  16.824  1.00 40.42           O  
HETATM 1739  O   HOH   392       5.770  29.056  -3.545  1.00 40.24           O  
HETATM 1740  O   HOH   393      19.488  13.412 -16.432  1.00 41.06           O  
HETATM 1741  O   HOH   394      21.319  44.274   0.457  1.00 41.48           O  
HETATM 1742  O   HOH   395       6.843  10.320 -11.022  1.00 43.17           O  
HETATM 1743  O   HOH   396      12.634  41.540  22.091  1.00 40.77           O  
HETATM 1744  O   HOH   397       6.459  16.502 -11.197  1.00 41.45           O  
HETATM 1745  O   HOH   398      15.253  36.377  -9.637  1.00 39.10           O  
HETATM 1746  O   HOH   399      28.625  37.031  -5.352  1.00 42.77           O  
HETATM 1747  O   HOH   400       8.831  34.292  -6.159  1.00 43.18           O  
HETATM 1748  O   HOH   401       5.493  13.906   4.165  1.00 42.14           O  
HETATM 1749  O   HOH   402       9.801   8.891  -3.116  1.00 42.42           O  
HETATM 1750  O   HOH   403      14.021  44.353  -3.403  1.00 40.40           O  
HETATM 1751  O   HOH   404       8.655  16.686 -21.639  1.00 44.77           O  
HETATM 1752  O   HOH   405       5.632  16.270  14.842  1.00 44.62           O  
HETATM 1753  O   HOH   406       5.260  33.466   1.411  1.00 45.78           O  
HETATM 1754  O   HOH   407      22.083   3.712  -7.841  1.00 45.29           O  
HETATM 1755  O   HOH   408      21.015  25.185  16.148  1.00 45.07           O  
HETATM 1756  O   HOH   409      29.887  27.688  14.520  1.00 43.62           O  
HETATM 1757  O   HOH   410      26.275   9.711  -3.949  1.00 49.36           O  
HETATM 1758  O   HOH   411      10.883   7.172 -12.465  1.00 46.19           O  
HETATM 1759  O   HOH   412       7.205  40.859  14.928  1.00 47.41           O  
HETATM 1760  O   HOH   413      12.764   5.053  -0.304  1.00 50.56           O  
HETATM 1761  O   HOH   414       9.344   4.655  -4.396  1.00 48.68           O  
HETATM 1762  O   HOH   415      12.655  37.357  -6.615  1.00 47.87           O  
HETATM 1763  O   HOH   416      19.610  26.505  21.044  1.00 48.34           O  
HETATM 1764  O  1HOH   417      21.004  14.012   8.331  0.58 40.50   2       O  
HETATM 1765  O   HOH   418       6.733  20.961  21.723  1.00 52.72           O  
HETATM 1766  O   HOH   419      16.070  21.444 -24.165  1.00 49.16           O  
HETATM 1767  O   HOH   420       8.910  16.906  15.590  1.00 49.88           O  
HETATM 1768  O   HOH   421      22.527  45.937   5.985  1.00 48.55           O  
HETATM 1769  O   HOH   422      20.436  23.403  21.573  1.00 51.10           O  
HETATM 1770  O   HOH   423      31.118  30.136  -4.999  1.00 49.20           O  
HETATM 1771  O   HOH   424      13.210  34.486  -7.308  1.00 51.41           O  
HETATM 1772  O   HOH   425      10.762  19.938 -23.526  1.00 51.66           O  
HETATM 1773  O   HOH   426       6.741  40.273  -0.759  1.00 50.77           O  
HETATM 1774  O   HOH   427      32.100  34.057   4.917  1.00 50.70           O  
HETATM 1775  O   HOH   428      21.934   6.817   3.009  1.00 54.33           O  
HETATM 1776  O   HOH   429      22.381  29.129 -20.269  1.00 52.55           O  
HETATM 1777  O   HOH   430      24.564  42.064  -2.572  1.00 49.54           O  
HETATM 1778  O   HOH   431      25.664   6.947  -5.064  1.00 50.54           O  
HETATM 1779  O   HOH   432       7.971  13.332  13.757  1.00 50.51           O  
HETATM 1780  O   HOH   433      19.934  46.439   6.673  1.00 52.28           O  
HETATM 1781  O   HOH   434      21.768   0.286  -3.996  1.00 51.04           O  
HETATM 1782  O   HOH   435      28.418  39.504  -4.907  1.00 54.91           O  
HETATM 1783  O   HOH   436      31.515  29.312  -8.555  1.00 55.72           O  
HETATM 1784  O   HOH   437      29.069  25.318   8.683  1.00 54.42           O  
HETATM 1785  O   HOH   438      21.471  34.236 -14.917  1.00 52.70           O  
HETATM 1786  O   HOH   439      29.320  28.794   7.803  1.00 53.04           O  
HETATM 1787  O   HOH   440       4.229  15.631  11.962  1.00 52.37           O  
HETATM 1788  O   HOH   441      11.002  11.470  12.389  1.00 53.16           O  
HETATM 1789  O   HOH   442      18.146   4.576   3.604  1.00 52.16           O  
HETATM 1790  O   HOH   443      10.346  13.385 -16.341  1.00 53.44           O  
HETATM 1791  O   HOH   444       2.737  25.920   0.429  1.00 54.13           O  
HETATM 1792  O   HOH   445       5.877  33.211  -3.902  1.00 52.25           O  
HETATM 1793  O   HOH   446       1.657  39.855  13.193  1.00 57.40           O  
HETATM 1794  O   HOH   447      28.044  34.368  13.262  1.00 52.39           O  
HETATM 1795  O   HOH   448      14.519  34.117 -11.475  1.00 57.06           O  
HETATM 1796  O   HOH   449       4.065  37.065  11.353  1.00 61.58           O  
HETATM 1797  O   HOH   450      -2.347  35.511  23.276  1.00 58.33           O  
HETATM 1798  O   HOH   451      29.391  36.502  15.127  1.00 57.27           O  
HETATM 1799  O   HOH   452       6.526  13.023 -14.337  1.00 56.35           O  
HETATM 1800  O   HOH   453      18.486   9.101   9.149  1.00 56.86           O  
HETATM 1801  O   HOH   454       1.871  32.853  -0.794  1.00 55.39           O  
HETATM 1802  O   HOH   455      15.348  33.876  27.425  1.00 60.14           O  
HETATM 1803  O   HOH   456      24.620  21.870  11.410  1.00 55.03           O  
HETATM 1804  O   HOH   457      22.645  22.695  14.892  1.00 61.88           O  
HETATM 1805  O   HOH   458      21.000   3.439 -15.064  1.00 55.47           O  
HETATM 1806  O   HOH   459      27.668  25.257 -13.130  1.00 56.85           O  
HETATM 1807  O   HOH   460      12.551  16.056  13.298  1.00 58.82           O  
HETATM 1808  O   HOH   461      26.521  41.124  -3.405  1.00 63.59           O  
HETATM 1809  O   HOH   462       6.096  27.068  -5.213  1.00 58.17           O  
HETATM 1810  O   HOH   463      21.875   7.380  -0.272  1.00 58.23           O  
HETATM 1811  O   HOH   464      -2.584  31.731  23.419  1.00 58.88           O  
HETATM 1812  O   HOH   465       1.175  17.871  14.292  1.00 58.68           O  
HETATM 1813  O   HOH   466      25.304  47.424  17.654  1.00 64.11           O  
HETATM 1814  O   HOH   467      20.744  10.521   5.168  1.00 64.36           O  
HETATM 1815  O   HOH   468       1.783  29.137   4.181  1.00 60.69           O  
HETATM 1816  O   HOH   469       4.853  25.600  -8.919  1.00 59.74           O  
HETATM 1817  O   HOH   470      11.169  34.522  31.326  1.00 63.37           O  
HETATM 1818  O   HOH   471       8.171  28.125 -15.103  1.00 60.67           O  
HETATM 1819  O   HOH   472      22.143  17.188  10.848  1.00 64.29           O  
MASTER     1001   11    0    0    0    0    0    6 1802    0    0    3
END
