# Supplementary material for: COD::CIF::Parser: an error-correcting CIF parser for the Perl language
Source: J Appl Crystallogr. 2016 Feb 1;49(Pt 1):292–301. doi: 10.1107/S1600576715022396 (PMC4762566; doi:10.1107/S1600576715022396)
Supplement: Supplementary file 3 [file j-49-00292-sup3.tgz › cod-tools-1.0/src/components/codcif/data/IUCr/CIFTEST_2.1/outs/ciftbx/4ins.out.x]

.. <?xml version="1.0"?>
.. <!--  CIF Copied by cif2xml, version 0.1.0 - alpha (18 Nov 2000) -->
..
.. <!-- ################################################## -->
.. <!--                                                  # -->
.. <!--    Converted from PDB format to CIF format by    # -->
.. <!--    pdb2cif version 2.3.3           27 Jan 97     # -->
.. <!--                        by                        # -->
.. <!--  P.E. Bourne, H.J. Bernstein and F.C. Bernstein  # -->
.. <!--                                                  # -->
.. <!--    *** See the remarks at the end of this  ***   # -->
.. <!--    *** file for information on conversion  ***   # -->
.. <!--    *** of this entry and on the program    ***   # -->
.. <!--    ***               pdb2cif               ***   # -->
.. <!-- ################################################## -->
..
..
.. <!DOCTYPE molecule SYSTEM "cml.dtd" >
.. <molecule id="4INS">
..
.. <ENTRY>
.. <string title="ID">
..                  4INS
..
..
..
.. <!-- ################# -->
.. <!--                 # -->
.. <!--   STRUCT        # -->
.. <!--                 # -->
.. <!-- ################# -->
..
.. 
.. </string>
.. </ENTRY>
.. <STRUCT>
.. <struct.entry_id> 4INS
.. </struct.entry_id>
.. <struct.title>
.. <![CDATA[ Compound::
..        Insulin
..   Source::
..        Pig (Sus scrofa)
.. ]]>
..
..
..
.. <!-- ################### -->
.. <!--                   # -->
.. <!--  AUDIT_AUTHOR     # -->
.. <!--                   # -->
.. <!-- ################### -->
..
..
.. </struct.title>
.. </STRUCT>
.. 
.. <list title="AUTHORS">
.. <person title="author"> 'Dodson, G.G.' 'Dodson, E.J.' 'Hodgkin, D.C.'
.. 'Isaacs, N.W.' 'Vijayan, M.'
..
.. </person>
.. </list>
.. 
.. <CITATION>
.. <citation.id> 1 2 3 4 5 6 7 8 9 10 11 12 13 14 15
.. </citation.id>
.. <citation.coordinate_linkage> no no no no no no no no no no no no no no no
.. </citation.coordinate_linkage>
.. <citation.title>
.. <![CDATA[ The Structure Of 2zn Pig Insulin Crystals At 1.5
..   Angstroms Resolution
.. ]]>
.. <![CDATA[ A Comparative Assessment Of The Zinc-protein
..   Coordination In 2Zn-insulin As Determined By X-ray
..   Absorption Fine Structure (EXAFS) And X-ray
..   Crystallography
.. ]]>
.. <![CDATA[ Structural Relationships In The Two-zinc Insulin
..   Hexamer
.. ]]>
.. <![CDATA[ Experience With Fast Fourier Least Squares In The
..   Refinement Of The Crystal Structure Of Rhombohedral
..   2-Zinc Insulin At 1.5 Angstroms Resolution
.. ]]>
.. <![CDATA[ Rhombohedral Insulin Crystal Transformation
.. ]]>
.. <![CDATA[ A Method For Fitting Satisfactory Models To Sets Of
..   Atomic Positions In Protein Structure Refinements
.. ]]>
.. <![CDATA[ Varieties Of Insulin
.. ]]>
.. <![CDATA[ The Structure Of Insulin
.. ]]>
.. <![CDATA[ Insulin. The Structure In The Crystal And Its
..   Reflection In Chemistry And Biology
.. ]]>
.. <![CDATA[ The Crystal Structure Of Rhombohedral 2 Zinc
..   Insulin
.. ]]>
.. <![CDATA[ Atomic Positions In Rhombohedral 2-Zinc Insulin
..   Crystals
.. ]]>
.. <![CDATA[ X-Ray Analysis And The Structure Of Insulin
.. ]]>
.. <![CDATA[ X-ray Diffraction Data On Some Crystalline
..   Varieties Of Insulin
.. ]]>
.. <![CDATA[ Structure Of Rhombohedral 2 Zinc Insulin Crystals
.. ]]>
..     ?
.. </citation.title>
.. <citation.country> UK UK CN DK UK DK UK DK US US UK US UK UK ?
.. </citation.country>
.. <citation.journal_abbrev>
.. <![CDATA[     PHILOS.TRANS.R.SOC.LONDON,
..       SER.B
.. ]]>
..     'PROC.R.SOC.LONDON,SER.B' 'CAN.J.BIOCHEM.' 'ACTA CRYSTALLOGR.,SECT.A'
.. 'J.MOL.BIOL.' 'ACTA CRYSTALLOGR.,SECT.A' 'J.ENDOCRINOL.' 'DAN.TIDSSKR.FARM.'
.. 'ADV.PROTEIN CHEM.'
.. <![CDATA[     COLD SPRING HARBOR SYMP.
..       QUANT.BIOL.
.. ]]>
..     'NATURE' 'RECENT PROG.HORM.RES.' 'J.MOL.BIOL.' 'NATURE' ?
.. </citation.journal_abbrev>
.. <citation.journal_volume> 319 219 57 34 126 32 63 46 26 36 231 27 54 224 5
.. </citation.journal_volume>
.. <citation.journal_issue> ? ? ? ? ? ? ? ? ? ? ? ? ? ? ?
.. </citation.journal_issue>
.. <citation.page_first> 369 21 469 782 871 311 1 1 279 233 506 1 605 491 187
.. </citation.page_first>
.. <citation.year> 1988 1983 1979 1978 1978 1976 1974 1972 1972 1972 1971 1971
.. 1970 1969 1972
.. </citation.year>
.. <citation.journal_id_ASTM> 'PTRBAE' 'PRLBA4' 'CJBIAE' 'ACACBN' 'JMOBAK'
.. 'ACACBN' 'JOENAK' 'DTFAAN' 'APCHA2' 'CSHSAZ' 'NATUAS' 'RPHRA6' 'JMOBAK'
.. 'NATUAS' ?
.. </citation.journal_id_ASTM>
.. <citation.journal_id_ISSN> '0080-4622' '0080-4649' '0008-4018' '0567-7394'
.. '0022-2836' '0567-7394' '0022-0795' '0011-6513' '0065-3233' '0091-7451'
.. '0028-0836' '0079-9963' '0022-2836' '0028-0836' ?
.. </citation.journal_id_ISSN>
.. <citation.journal_id_CSD> 441 338 415 108 070 108 907 168 433 421 006 908 070
.. 006 435
.. </citation.journal_id_CSD>
.. <citation.book_title> ? ? ? ? ? ? ? ? ? ? ? ? ? ?
.. <![CDATA[ ATLAS OF PROTEIN SEQUENCE
..   AND STRUCTURE (DATA SECTION)
.. ]]>
.. </citation.book_title>
.. <citation.book_publisher> ? ? ? ? ? ? ? ? ? ? ? ? ? ?
.. <![CDATA[  NATIONAL BIOMEDICAL RESEARCH FOUNDATION,
..    SILVER SPRING,MD.
.. ]]>
.. </citation.book_publisher>
.. <citation.book_id_ISBN> ? ? ? ? ? ? ? ? ? ? ? ? ? ? '0-912466-02-2'
.. </citation.book_id_ISBN>
.. <citation.details> ? ? ? ? ? ? ? ? ? ? ? ? ? ? ?
..
.. </citation.details>
.. </CITATION>
.. 
.. <CITATION_EDITOR>
.. <citation_editor.citation_id> 15
.. </citation_editor.citation_id>
.. <citation_editor.name> 'Dayhoff, M.O.'
..
.. </citation_editor.name>
.. </CITATION_EDITOR>
.. 
.. <CITATION_AUTHOR>
.. <citation_author.citation_id> 1 1 1 1 1 1 1 1 1 1 1 1 1 2 2 2 2 2 2 3 3 3 3 4
.. 4 5 5 5 6 6 6 7 8 9 9 9 9 10 10 10 10 10 10 11 11 11 11 11 11 11 11 12 12 12
.. 12 12 13 13 14 14 14 14 14 14 14 14 14 14
.. </citation_author.citation_id>
.. <citation_author.name> 'Baker, E.N.' 'Blundell, T.L.' 'Cutfield, J.F.'
.. 'Cutfield, S.M.' 'Dodson, E.J.' 'Dodson, G.G.' 'Crowfoot Hodgkin, D.M.'
.. 'Hubbard, R.E.' 'Isaacs, N.W.' 'Reynolds, C.D.' 'Sakabe, K.' 'Sakabe, N.'
.. 'Vijayan, N.M.' 'Bordas, J.' 'Dodson, G.G.' 'Grewe, H.' 'Koch, M.H.J.'
.. 'Krebs, B.' 'Randall, J.' 'Dodson, E.J.' 'Dodson, G.G.' 'Hodgkin, D.C.'
.. 'Reynolds, C.D.' 'Isaacs, N.W.' 'Agarwal, R.C.' 'Bentley, G.' 'Dodson, G.'
.. 'Lewitova, A.' 'Dodson, E.J.' 'Isaacs, N.W.' 'Rollett, J.S.' 'Hodgkin, D.C.'
.. 'Hodgkin, D.C.' 'Blundell, T.' 'Dodson, G.' 'Hodgkin, D.' 'Mercola, D.'
.. 'Blundell, T.L.' 'Cutfield, J.F.' 'Dodson, E.J.' 'Dodson, G.G.'
.. 'Hodgkin, D.C.' 'Mercola, D.A.' 'Blundell, T.L.' 'Cutfield, J.F.'
.. 'Cutfield, S.M.' 'Dodson, E.J.' 'Dodson, G.G.' 'Hodgkin, D.C.'
.. 'Mercola, D.A.' 'Vijayan, M.' 'Blundell, T.L.' 'Dodson, G.G.' 'Dodson, E.'
.. 'Hodgkin, D.C.' 'Vijayan, M.' 'Baker, E.N.' 'Dodson, G.' 'Adams, M.J.'
.. 'Blundell, T.L.' 'Dodson, E.J.' 'Dodson, G.G.' 'Vijayan, M.' 'Baker, E.N.'
.. 'Harding, M.M.' 'Hodgkin, D.C.' 'Rimmer, B.' 'Sheat, S.'
..
.. </citation_author.name>
.. </CITATION_AUTHOR>
.. <REFLNS>
.. <reflns.entry_id>            4INS
.. </reflns.entry_id>
.. <reflns.d_resolution_high>        1.5
..
.. 
.. </reflns.d_resolution_high>
.. </REFLNS>
.. <DATABASE_PDB_REMARK>
.. <database_PDB_remark.id> 3 4 5 6 7 8 9 10
.. </database_PDB_remark.id>
.. <database_PDB_remark.text>
.. <![CDATA[
..  REFINEMENT. BY THE RESTRAINED LEAST-SQUARES PROCEDURE OF J.
..   KONNERT AND W. HENDRICKSON (PROGRAM *PROLSQ*).  THE R
..   VALUE IS 0.153.  THE RMS DEVIATION FROM IDEALITY OF THE
..   BOND LENGTHS IS 0.005 ANGSTROMS.  THE RMS DEVIATION FROM
..   IDEALITY OF THE BOND ANGLES IS 5.9 DEGREES.
.. ]]>
.. <![CDATA[
..  SOLVENT MOLECULES ARE INCLUDED IN THE REFINEMENT
..  CALCULATIONS.  A COMPLETE SET OF SOLVENT COORDINATES IS
..  INCLUDED IN THIS ENTRY.
.. ]]>
.. <![CDATA[
..  THE CRYSTALLOGRAPHIC ASYMMETRIC UNIT OF INSULIN CONSISTS OF
..  TWO INSULIN MOLECULES EACH CONSISTING OF TWO CHAINS.  THIS
..  ENTRY PRESENTS COORDINATES FOR MOLECULES I (CHAIN
..  INDICATORS *A* AND *B*) AND II (CHAIN INDICATORS *C* AND
..  *D*).  THE QUASI-TWO-FOLD AXIS THAT TRANSFORMS MOLECULE I
..  INTO MOLECULE II IS GIVEN IN THE *MTRIX* RECORDS BELOW.
..  APPLYING THE THREE-FOLD CRYSTALLOGRAPHIC AXIS YIELDS A
..  HEXAMER AROUND THE AXIS.  THERE ARE TWO ZINC IONS SITUATED
..  ON THIS THREE-FOLD AXIS.  COORDINATES FOR THE ZINC IONS AND
..  SOME WATER MOLECULES ARE INCLUDED BELOW WITH A BLANK CHAIN
..  INDICATOR.
.. ]]>
.. <![CDATA[
..  SITES *D1* AND *D2* ARE THE DIMER-FORMING RESIDUES IN
..  MOLECULES I AND II RESPECTIVELY.  SITES *H1* AND *H2* ARE
..  THE HEXAMER-FORMING RESIDUES IN MOLECULES I AND II
..  RESPECTIVELY.  SITES *SI1* AND *SI2* ARE THE
..  SURFACE-INVARIANT RESIDUES IN MOLECULES I AND II,
..  RESPECTIVELY, THAT ARE NOT INVOLVED IN DIMERIZATION.
..  RESIDUE GLU A 4 IS INVARIANT AS A CARBOXYLIC ACID.
..  RESIDUES HIS B 5 AND ARG B22 ARE INVARIANT IN INSULINS OF
..  HIGH POTENCY ONLY.
.. ]]>
.. <![CDATA[
..  THERE ARE TWO COORDINATION SITES IN THE HEXAMER.  SITE
..  *ZN1* COMPRISES RESIDUE HIS B 10 AND WATER HOH 4201 AND
..  THEIR TWO CRYSTALLOGRAPHICALLY-RELATED EQUIVALENTS.  SITE
..  *ZN2* COMPRISES RESIDUE HIS D 10 AND WATER HOH 4513 AND
..  THEIR TWO CRYSTALLOGRAPHICALLY-RELATED EQUIVALENTS.  SITE
..  *ZN1* IS OCTAHEDRALLY COORDINATED AROUND ZN1 AND SITE *ZN2*
..  IS OCTAHEDRALLY COORDINATED AROUND ZN2.  THE TWO SITES ARE
..  VERY SIMILAR.
..  BECAUSE THE COORDINATES OF THE SYMMETRY-RELATED ATOMS ARE
..  NOT INCLUDED IN THIS ENTRY THE COMPLETE CONNECTIVITY OF
..  ATOMS ZN1 AND ZN2 CANNOT BE SPECIFIED.  PARTIAL
..  CONNECTIVITY IS GIVEN BY
..           CONECT  247  245  246  832
..           CONECT  661  659  660  833
..           CONECT  832  247  851  ...  ...  ...  ...
..           CONECT  833  661  895  ...  ...  ...  ...
..           CONECT  851  832
..           CONECT  895  833
..             .
..             .
..             .
.. ]]>
.. <![CDATA[
..  SOME RESIDUES ARE APPARENTLY DISORDERED BUT DIFFICULT TO
..  DESCRIBE IN TERMS OF ATOMIC POSITIONS.  ALA B 30 IS ONE OF
..  THESE RESIDUES.
.. ]]>
.. <![CDATA[
..  CORRECTION. CORRECT DEPOSITION DATE ON HEADER RECORD.
..   15-JUL-93.
.. ]]>
.. <![CDATA[
..  CORRECTION. MOVE RESIDUE NUMBERS FOR HOH ATOMS TO THE
..   CORRECT COLUMNS.  31-JUL-94.
.. ]]>
..
..
.. </database_PDB_remark.text>
.. </DATABASE_PDB_REMARK>
.. <crystal>
.. <cell.entry_id>          4INS
.. </cell.entry_id>
.. <float builtin="acell">    82.500
.. </float>
.. <float builtin="bcell">    82.500
.. </float>
.. <float builtin="ccell">    34.000
.. </float>
.. <float builtin="alpha">    90.00
.. </float>
.. <float builtin="beta">     90.00
.. </float>
.. <float builtin="gamma">   120.00
.. </float>
.. <cell.volume>          258726.0
.. </cell.volume>
.. <cell.details>                ?
.. </cell.details>
.. <integer builtin="z">      18
..
.. </integer>
.. </crystal>
.. <crystal>
.. <symmetry.entry_id>               4INS
.. </symmetry.entry_id>
.. <string builtin="spacegroup">    'R 3        '
..
..
..
..
.. <!-- ################### -->
.. <!--                   # -->
.. <!--  AUDIT            # -->
.. <!--                   # -->
.. <!-- ################### -->
..
..
.. </string>
.. </crystal>
.. <AUDIT>
.. <audit.revision_id>        4INSB
.. </audit.revision_id>
.. <audit.creation_date>      1989-07-10
.. </audit.creation_date>
.. <audit.update_record>
.. <![CDATA[ 1993-07-15  PDB revision 4INSA
..   1994-07-31  PDB revision 4INSB
..   1997-01-27  Converted to mmCIF format by pdb2cif.pl 2.3.3
.. ]]>
.. </audit.update_record>
.. <!-- ######################### -->
.. <!--                         # -->
.. <!--  ENTITY_POLY_SEQ        # -->
.. <!--                         # -->
.. <!-- ######################### -->
..
.. 
.. </AUDIT>
.. <ENTITY_POLY_SEQ>
.. <entity_poly_seq.entity_id> 1 1 1 1 1 1 1 1 1 1 1 1 1 1 1 1 1 1 1 1 1 2 2 2 2
.. 2 2 2 2 2 2 2 2 2 2 2 2 2 2 2 2 2 2 2 2 2 2 2 2 2 2
.. </entity_poly_seq.entity_id>
.. <entity_poly_seq.num> 1 2 3 4 5 6 7 8 9 10 11 12 13 14 15 16 17 18 19 20 21
.. 22 23 24 25 26 27 28 29 30 31 32 33 34 35 36 37 38 39 40 41 42 43 44 45 46 47
.. 48 49 50 51
.. </entity_poly_seq.num>
.. <entity_poly_seq.mon_id> GLY ILE VAL GLU GLN CYS CYS THR SER ILE CYS SER LEU
.. TYR GLN LEU GLU ASN TYR CYS ASN PHE VAL ASN GLN HIS LEU CYS GLY SER HIS LEU
.. VAL GLU ALA LEU TYR LEU VAL CYS GLY GLU ARG GLY PHE PHE TYR THR PRO LYS ALA
..
.. </entity_poly_seq.mon_id>
.. </ENTITY_POLY_SEQ>
.. 
.. <ENTITY>
.. <entity.id> 1 2 5 6
.. </entity.id>
.. <entity.type> polymer polymer non-polymer water
.. </entity.type>
.. <entity.details>
.. <![CDATA[ Protein chain: A, C
.. ]]>
.. <![CDATA[ Protein chain: B, D
.. ]]>
..     'het group  ZN' 'HOH'
..
.. </entity.details>
.. </ENTITY>
.. 
.. <STRUCT_ASYM>
.. <struct_asym.entity_id> 1 2 1 2 5 6
.. </struct_asym.entity_id>
.. <struct_asym.id> A B C D ZN HOH
..
..
..
.. <!-- ################### -->
.. <!--                   # -->
.. <!--  CHEM_COMP        # -->
.. <!--                   # -->
.. <!-- ################### -->
..
..
.. </struct_asym.id>
.. </STRUCT_ASYM>
.. 
.. <CHEM_COMP>
.. <chem_comp.id> ZN HOH ALA ARG ASN CYS GLN GLU GLY HIS ILE LEU LYS PHE PRO SER
.. THR TYR VAL
.. </chem_comp.id>
.. <chem_comp.mon_nstd_flag> no no yes yes yes yes yes yes yes yes yes yes yes
.. yes yes yes yes yes yes
.. </chem_comp.mon_nstd_flag>
.. <chem_comp.formula>
.. <![CDATA[ 2(ZN1 ++)
.. ]]>
.. <![CDATA[ 350(H2 O1)
.. ]]>
..     'C3 H7 N1 O2' 'C6 H14 N4 O2' 'C4 H8 N2 O3' 'C3 H7 N1 O2 S1'
.. 'C5 H10 N2 O3' 'C5 H9 N1 O4' 'C2 H5 N1 O2' 'C6 H9 N3 O2' 'C6 H13 N1 O2'
.. 'C6 H13 N1 O2' 'C6 H14 N2 O2' 'C9 H11 N1 O2' 'C5 H9 N1 O2' 'C3 H7 N1 O3'
.. 'C4 H9 N1 O3' 'C9 H11 N1 O3' 'C5 H11 N1 O2'
.. </chem_comp.formula>
.. <chem_comp.name>
.. <![CDATA[ ZINC ION ON 3-FOLD CRYSTAL AXIS
.. ]]>
.. <![CDATA[
.. ]]>
..     'Alanine' 'Arginine' 'Asparagine' 'Cysteine' 'Glutamine' 'Glutamic acid'
.. 'Glycine' 'Histidine' 'Isoleucine' 'Leucine' 'Lysine' 'Phenylalanine'
.. 'Proline' 'Serine' 'Threonine' 'Tyrosine' 'Valine'
..
..
..
.. <!-- ##################### -->
.. <!--                     # -->
.. <!--  ATOM_SITES         # -->
.. <!--                     # -->
.. <!-- ##################### -->
..
..
..
..
..
..
.. </chem_comp.name>
.. </CHEM_COMP>
.. 
.. <crystal>
.. <database_pdb_matrix.entry_id> 4INS
.. </database_pdb_matrix.entry_id>
.. <float title="origx[1][1]"> 1.
.. </float>
.. <float title="origx[1][2]"> 0.
.. </float>
.. <float title="origx[1][3]"> 0.
.. </float>
.. <database_pdb_matrix.origx_vector_1_> 0.
.. </database_pdb_matrix.origx_vector_1_>
.. <float title="origx[2][1]"> 0.
.. </float>
.. <float title="origx[2][2]"> 1.
.. </float>
.. <float title="origx[2][3]"> 0.
.. </float>
.. <database_pdb_matrix.origx_vector_2_> 0.
.. </database_pdb_matrix.origx_vector_2_>
.. <float title="origx[3][1]"> 0.
.. </float>
.. <float title="origx[3][2]"> 0.
.. </float>
.. <float title="origx[3][3]"> 1.
.. </float>
.. <database_pdb_matrix.origx_vector_3_> 0.
..
.. </database_pdb_matrix.origx_vector_3_>
.. </crystal>
.. 
.. <crystal>
.. <atom_sites.entry_id> 4INS
.. </atom_sites.entry_id>
.. <atom_sites.cartn_transform_axes> 'See _atom_sites.fract_transf_matrix[i][j]'
.. </atom_sites.cartn_transform_axes>
.. <float title="scale[1][1]"> 0.012121
.. </float>
.. <float title="scale[1][2]"> 0.006998
.. </float>
.. <float title="scale[1][3]"> 0.
.. </float>
.. <atom_sites.fract_transf_vector_1_> 0.
.. </atom_sites.fract_transf_vector_1_>
.. <float title="scale[2][1]"> 0.
.. </float>
.. <float title="scale[2][2]"> 0.013996
.. </float>
.. <float title="scale[2][3]"> 0.
.. </float>
.. <atom_sites.fract_transf_vector_2_> 0.
.. </atom_sites.fract_transf_vector_2_>
.. <float title="scale[3][1]"> 0.
.. </float>
.. <float title="scale[3][2]"> 0.
.. </float>
.. <float title="scale[3][3]"> 0.029412
.. </float>
.. <atom_sites.fract_transf_vector_3_> 0.
..
..
..
.. <!-- ############################# -->
.. <!--                             # -->
.. <!--  STRUCT_NCS_OPER            # -->
.. <!--                             # -->
.. <!-- ############################# -->
..
.. <!-- #### WARNING ################ -->
.. <!--   DOMAIN INFORMATION NEEDED # -->
.. <!-- ############################# -->
..
..
.. </atom_sites.fract_transf_vector_3_>
.. </crystal>
.. 
.. <STRUCT_NCS_OPER>
.. <struct_ncs_oper.id> 1
.. </struct_ncs_oper.id>
.. <struct_ncs_oper.code> given
.. </struct_ncs_oper.code>
.. <struct_ncs_oper.matrix_1__1_> -0.87862
.. </struct_ncs_oper.matrix_1__1_>
.. <struct_ncs_oper.matrix_1__2_> -0.47696
.. </struct_ncs_oper.matrix_1__2_>
.. <struct_ncs_oper.matrix_1__3_> 0.02305
.. </struct_ncs_oper.matrix_1__3_>
.. <struct_ncs_oper.vector_1_> 0.
.. </struct_ncs_oper.vector_1_>
.. <struct_ncs_oper.matrix_2__1_> -0.47743
.. </struct_ncs_oper.matrix_2__1_>
.. <struct_ncs_oper.matrix_2__2_> 0.87837
.. </struct_ncs_oper.matrix_2__2_>
.. <struct_ncs_oper.matrix_2__3_> -0.02286
.. </struct_ncs_oper.matrix_2__3_>
.. <struct_ncs_oper.vector_2_> 0.
.. </struct_ncs_oper.vector_2_>
.. <struct_ncs_oper.matrix_3__1_> -0.00935
.. </struct_ncs_oper.matrix_3__1_>
.. <struct_ncs_oper.matrix_3__2_> -0.03109
.. </struct_ncs_oper.matrix_3__2_>
.. <struct_ncs_oper.matrix_3__3_> -0.99947
.. </struct_ncs_oper.matrix_3__3_>
.. <struct_ncs_oper.vector_3_> 0.
..
..
..
.. <!-- ################### -->
.. <!--                   # -->
.. <!--  ATOM_SITES_ALT   # -->
.. <!--                   # -->
.. <!-- ################### -->
..
..
..
.. </struct_ncs_oper.vector_3_>
.. </STRUCT_NCS_OPER>
.. 
.. <ATOM_SITES_ALT>
.. <atom_sites_alt.id> A B
.. </atom_sites_alt.id>
.. <atom_sites_alt.details> ? ?
..
..
..
.. <!-- ##################### -->
.. <!--                     # -->
.. <!--  ATOM_SITES_FOOTNOTE# -->
.. <!--                     # -->
.. <!-- ##################### -->
..
..
..
.. </atom_sites_alt.details>
.. </ATOM_SITES_ALT>
.. 
.. <ATOM_SITES_FOOTNOTE>
.. <atom_sites_footnote.id> 1 2 3
.. </atom_sites_footnote.id>
.. <atom_sites_footnote.text>
.. <![CDATA[
..   THE QUASI-TWO-FOLD SYMMETRY BREAKS DOWN MOST SERIOUSLY AT
..   RESIDUES
..      GLY A  1 TO GLN A  5   AND   GLY C  1 TO GLN C  5
..      HIS B  5               AND   HIS D  5
..      PHE B 25               AND   PHE D 25
.. ]]>
.. <![CDATA[
..   THE FOLLOWING RESIDUES ARE DISORDERED - GLN B 4, VAL B 12,
..   GLU B 21, ARG B 22, ARG D 22, LYS D 29.
.. ]]>
.. <![CDATA[
..   SEE REMARK 8.
.. ]]>
..
..
..
.. <!-- ################### -->
.. <!--                   # -->
.. <!--  ATOM_SITE        # -->
.. <!--                   # -->
.. <!-- ################### -->
..
..
..
.. </atom_sites_footnote.text>
.. </ATOM_SITES_FOOTNOTE>
.. 
.. <atomArray>
.. <atom_site.label_seq_id> 1 1 1 1 2 2 2 2 2 2 2 2 3 3 3 3 3 3 3 4 4 4 4 4 4 4
.. 4 4 5 5 5 5 5 5 5 5 5 6 6 6 6 6 6 7 7 7 7 7 7 8 8 8 8 8 8 8 9 9 9 9 9 9 10 10
.. 10 10 10 10 10 10 11 11 11 11 11 11 12 12 12 12 12 12 13 13 13 13 13 13 13 13
.. 14 14 14 14 14 14 14 14 14 14 14 14 15 15 15 15 15 15 15 15 15 16 16 16 16 16
.. 16 16 16 17 17 17 17 17 17 17 17 17 18 18 18 18 18 18 18 18 19 19 19 19 19 19
.. 19 19 19 19 19 19 20 20 20 20 20 20 21 21 21 21 21 21 21 21 21 22 22 22 22 22
.. 22 22 22 22 22 22 23 23 23 23 23 23 23 24 24 24 24 24 24 24 24 25 25 25 25 25
.. 25 25 25 25 25 25 25 25 26 26 26 26 26 26 26 26 26 26 27 27 27 27 27 27 27 27
.. 28 28 28 28 28 28 29 29 29 29 30 30 30 30 30 30 31 31 31 31 31 31 31 31 31 31
.. 32 32 32 32 32 32 32 32 33 33 33 33 33 33 33 33 34 34 34 34 34 34 34 34 34 35
.. 35 35 35 35 36 36 36 36 36 36 36 36 37 37 37 37 37 37 37 37 37 37 37 37 38 38
.. 38 38 38 38 38 38 39 39 39 39 39 39 39 40 40 40 40 40 40 41 41 41 41 42 42 42
.. 42 42 42 42 42 42 42 42 42 42 43 43 43 43 43 43 43 43 43 43 43 43 43 43 43 44
.. 44 44 44 45 45 45 45 45 45 45 45 45 45 45 46 46 46 46 46 46 46 46 46 46 46 47
.. 47 47 47 47 47 47 47 47 47 47 47 48 48 48 48 48 48 48 48 48 49 49 49 49 49 49
.. 49 50 50 50 50 50 50 50 50 50 51 51 51 51 51 51 1 1 1 1 2 2 2 2 2 2 2 2 3 3 3
.. 3 3 3 3 4 4 4 4 4 4 4 4 4 5 5 5 5 5 5 5 5 5 6 6 6 6 6 6 7 7 7 7 7 7 8 8 8 8 8
.. 8 8 9 9 9 9 9 9 10 10 10 10 10 10 10 10 11 11 11 11 11 11 12 12 12 12 12 12
.. 13 13 13 13 13 13 13 13 14 14 14 14 14 14 14 14 14 14 14 14 15 15 15 15 15 15
.. 15 15 15 16 16 16 16 16 16 16 16 17 17 17 17 17 17 17 17 17 18 18 18 18 18 18
.. 18 18 19 19 19 19 19 19 19 19 19 19 19 19 20 20 20 20 20 20 21 21 21 21 21 21
.. 21 21 21 22 22 22 22 22 22 22 22 22 22 22 23 23 23 23 23 23 23 24 24 24 24 24
.. 24 24 24 25 25 25 25 25 25 25 25 25 26 26 26 26 26 26 26 26 26 26 27 27 27 27
.. 27 27 27 27 28 28 28 28 28 28 29 29 29 29 30 30 30 30 30 30 31 31 31 31 31 31
.. 31 31 31 31 32 32 32 32 32 32 32 32 33 33 33 33 33 33 33 34 34 34 34 34 34 34
.. 34 34 35 35 35 35 35 36 36 36 36 36 36 36 36 37 37 37 37 37 37 37 37 37 37 37
.. 37 38 38 38 38 38 38 38 38 39 39 39 39 39 39 39 40 40 40 40 40 40 41 41 41 41
.. 42 42 42 42 42 42 42 42 42 43 43 43 43 43 43 43 43 43 43 43 43 43 43 43 44 44
.. 44 44 45 45 45 45 45 45 45 45 45 45 45 46 46 46 46 46 46 46 46 46 46 46 47 47
.. 47 47 47 47 47 47 47 47 47 47 48 48 48 48 48 48 48 49 49 49 49 49 49 49 50 50
.. 50 50 50 50 50 50 50 50 50 50 50 51 51 51 51 51 51 . . . . . . . . . . . . .
.. . . . . . . . . . . . . . . . . . . . . . . . . . . . . . . . . . . . . . . .
.. . . . . . . . . . . . . . . . . . . . . . . . . . . . . . . . . . . . . . . .
.. . . . . . . . . . . . . . . . . . . . . . . . . . . . . . . . . . . . . . . .
.. . . . . . . . . . . . . . . . . . . . . . . . . . . . . . . . . . . . . . . .
.. . . . . . . . . . . . . . . . . . . . . . . . . . . . . . . . . . . . . . . .
.. . . . . . . . . . . . . . . . . . . . . . . . . . . . . . . . . . . . . . . .
.. . . . . . . . . . . . . . . . . . . . . . . . . . . . . . . . . . . . . . . .
.. . . . . . . . . . . . . . . . . . . . . . . . . . . . . . . . . . . . . . . .
.. . . . . . . . . . . . . . . . . . . . . . . . . . . .
.. </atom_site.label_seq_id>
.. <atom_site.group_PDB> ATOM ATOM ATOM ATOM ATOM ATOM ATOM ATOM ATOM ATOM ATOM
.. ATOM ATOM ATOM ATOM ATOM ATOM ATOM ATOM ATOM ATOM ATOM ATOM ATOM ATOM ATOM
.. ATOM ATOM ATOM ATOM ATOM ATOM ATOM ATOM ATOM ATOM ATOM ATOM ATOM ATOM ATOM
.. ATOM ATOM ATOM ATOM ATOM ATOM ATOM ATOM ATOM ATOM ATOM ATOM ATOM ATOM ATOM
.. ATOM ATOM ATOM ATOM ATOM ATOM ATOM ATOM ATOM ATOM ATOM ATOM ATOM ATOM ATOM
.. ATOM ATOM ATOM ATOM ATOM ATOM ATOM ATOM ATOM ATOM ATOM ATOM ATOM ATOM ATOM
.. ATOM ATOM ATOM ATOM ATOM ATOM ATOM ATOM ATOM ATOM ATOM ATOM ATOM ATOM ATOM
.. ATOM ATOM ATOM ATOM ATOM ATOM ATOM ATOM ATOM ATOM ATOM ATOM ATOM ATOM ATOM
.. ATOM ATOM ATOM ATOM ATOM ATOM ATOM ATOM ATOM ATOM ATOM ATOM ATOM ATOM ATOM
.. ATOM ATOM ATOM ATOM ATOM ATOM ATOM ATOM ATOM ATOM ATOM ATOM ATOM ATOM ATOM
.. ATOM ATOM ATOM ATOM ATOM ATOM ATOM ATOM ATOM ATOM ATOM ATOM ATOM ATOM ATOM
.. ATOM ATOM ATOM ATOM ATOM ATOM ATOM ATOM ATOM ATOM ATOM ATOM ATOM ATOM ATOM
.. ATOM ATOM ATOM ATOM ATOM ATOM ATOM ATOM ATOM ATOM ATOM ATOM ATOM ATOM ATOM
.. ATOM ATOM ATOM ATOM ATOM ATOM ATOM ATOM ATOM ATOM ATOM ATOM ATOM ATOM ATOM
.. ATOM ATOM ATOM ATOM ATOM ATOM ATOM ATOM ATOM ATOM ATOM ATOM ATOM ATOM ATOM
.. ATOM ATOM ATOM ATOM ATOM ATOM ATOM ATOM ATOM ATOM ATOM ATOM ATOM ATOM ATOM
.. ATOM ATOM ATOM ATOM ATOM ATOM ATOM ATOM ATOM ATOM ATOM ATOM ATOM ATOM ATOM
.. ATOM ATOM ATOM ATOM ATOM ATOM ATOM ATOM ATOM ATOM ATOM ATOM ATOM ATOM ATOM
.. ATOM ATOM ATOM ATOM ATOM ATOM ATOM ATOM ATOM ATOM ATOM ATOM ATOM ATOM ATOM
.. ATOM ATOM ATOM ATOM ATOM ATOM ATOM ATOM ATOM ATOM ATOM ATOM ATOM ATOM ATOM
.. ATOM ATOM ATOM ATOM ATOM ATOM ATOM ATOM ATOM ATOM ATOM ATOM ATOM ATOM ATOM
.. ATOM ATOM ATOM ATOM ATOM ATOM ATOM ATOM ATOM ATOM ATOM ATOM ATOM ATOM ATOM
.. ATOM ATOM ATOM ATOM ATOM ATOM ATOM ATOM ATOM ATOM ATOM ATOM ATOM ATOM ATOM
.. ATOM ATOM ATOM ATOM ATOM ATOM ATOM ATOM ATOM ATOM ATOM ATOM ATOM ATOM ATOM
.. ATOM ATOM ATOM ATOM ATOM ATOM ATOM ATOM ATOM ATOM ATOM ATOM ATOM ATOM ATOM
.. ATOM ATOM ATOM ATOM ATOM ATOM ATOM ATOM ATOM ATOM ATOM ATOM ATOM ATOM ATOM
.. ATOM ATOM ATOM ATOM ATOM ATOM ATOM ATOM ATOM ATOM ATOM ATOM ATOM ATOM ATOM
.. ATOM ATOM ATOM ATOM ATOM ATOM ATOM ATOM ATOM ATOM ATOM ATOM ATOM ATOM ATOM
.. ATOM ATOM ATOM ATOM ATOM ATOM ATOM ATOM ATOM ATOM ATOM ATOM ATOM ATOM ATOM
.. ATOM ATOM ATOM ATOM ATOM ATOM ATOM ATOM ATOM ATOM ATOM ATOM ATOM ATOM ATOM
.. ATOM ATOM ATOM ATOM ATOM ATOM ATOM ATOM ATOM ATOM ATOM ATOM ATOM ATOM ATOM
.. ATOM ATOM ATOM ATOM ATOM ATOM ATOM ATOM ATOM ATOM ATOM ATOM ATOM ATOM ATOM
.. ATOM ATOM ATOM ATOM ATOM ATOM ATOM ATOM ATOM ATOM ATOM ATOM ATOM ATOM ATOM
.. ATOM ATOM ATOM ATOM ATOM ATOM ATOM ATOM ATOM ATOM ATOM ATOM ATOM ATOM ATOM
.. ATOM ATOM ATOM ATOM ATOM ATOM ATOM ATOM ATOM ATOM ATOM ATOM ATOM ATOM ATOM
.. ATOM ATOM ATOM ATOM ATOM ATOM ATOM ATOM ATOM ATOM ATOM ATOM ATOM ATOM ATOM
.. ATOM ATOM ATOM ATOM ATOM ATOM ATOM ATOM ATOM ATOM ATOM ATOM ATOM ATOM ATOM
.. ATOM ATOM ATOM ATOM ATOM ATOM ATOM ATOM ATOM ATOM ATOM ATOM ATOM ATOM ATOM
.. ATOM ATOM ATOM ATOM ATOM ATOM ATOM ATOM ATOM ATOM ATOM ATOM ATOM ATOM ATOM
.. ATOM ATOM ATOM ATOM ATOM ATOM ATOM ATOM ATOM ATOM ATOM ATOM ATOM ATOM ATOM
.. ATOM ATOM ATOM ATOM ATOM ATOM ATOM ATOM ATOM ATOM ATOM ATOM ATOM ATOM ATOM
.. ATOM ATOM ATOM ATOM ATOM ATOM ATOM ATOM ATOM ATOM ATOM ATOM ATOM ATOM ATOM
.. ATOM ATOM ATOM ATOM ATOM ATOM ATOM ATOM ATOM ATOM ATOM ATOM ATOM ATOM ATOM
.. ATOM ATOM ATOM ATOM ATOM ATOM ATOM ATOM ATOM ATOM ATOM ATOM ATOM ATOM ATOM
.. ATOM ATOM ATOM ATOM ATOM ATOM ATOM ATOM ATOM ATOM ATOM ATOM ATOM ATOM ATOM
.. ATOM ATOM ATOM ATOM ATOM ATOM ATOM ATOM ATOM ATOM ATOM ATOM ATOM ATOM ATOM
.. ATOM ATOM ATOM ATOM ATOM ATOM ATOM ATOM ATOM ATOM ATOM ATOM ATOM ATOM ATOM
.. ATOM ATOM ATOM ATOM ATOM ATOM ATOM ATOM ATOM ATOM ATOM ATOM ATOM ATOM ATOM
.. ATOM ATOM ATOM ATOM ATOM ATOM ATOM ATOM ATOM ATOM ATOM ATOM ATOM ATOM ATOM
.. ATOM ATOM ATOM ATOM ATOM ATOM ATOM ATOM ATOM ATOM ATOM ATOM ATOM ATOM ATOM
.. ATOM ATOM ATOM ATOM ATOM ATOM ATOM ATOM ATOM ATOM ATOM ATOM ATOM ATOM ATOM
.. ATOM ATOM ATOM ATOM ATOM ATOM ATOM ATOM ATOM ATOM ATOM ATOM ATOM ATOM ATOM
.. ATOM ATOM ATOM ATOM ATOM ATOM ATOM ATOM ATOM ATOM ATOM ATOM ATOM ATOM ATOM
.. ATOM ATOM ATOM ATOM ATOM ATOM ATOM ATOM ATOM ATOM ATOM ATOM ATOM ATOM ATOM
.. ATOM ATOM ATOM ATOM ATOM ATOM ATOM ATOM ATOM ATOM ATOM ATOM ATOM ATOM ATOM
.. ATOM ATOM ATOM ATOM ATOM ATOM ATOM ATOM HETA HETA HETA HETA HETA HETA HETA
.. HETA HETA HETA HETA HETA HETA HETA HETA HETA HETA HETA HETA HETA HETA HETA
.. HETA HETA HETA HETA HETA HETA HETA HETA HETA HETA HETA HETA HETA HETA HETA
.. HETA HETA HETA HETA HETA HETA HETA HETA HETA HETA HETA HETA HETA HETA HETA
.. HETA HETA HETA HETA HETA HETA HETA HETA HETA HETA HETA HETA HETA HETA HETA
.. HETA HETA HETA HETA HETA HETA HETA HETA HETA HETA HETA HETA HETA HETA HETA
.. HETA HETA HETA HETA HETA HETA HETA HETA HETA HETA HETA HETA HETA HETA HETA
.. HETA HETA HETA HETA HETA HETA HETA HETA HETA HETA HETA HETA HETA HETA HETA
.. HETA HETA HETA HETA HETA HETA HETA HETA HETA HETA HETA HETA HETA HETA HETA
.. HETA HETA HETA HETA HETA HETA HETA HETA HETA HETA HETA HETA HETA HETA HETA
.. HETA HETA HETA HETA HETA HETA HETA HETA HETA HETA HETA HETA HETA HETA HETA
.. HETA HETA HETA HETA HETA HETA HETA HETA HETA HETA HETA HETA HETA HETA HETA
.. HETA HETA HETA HETA HETA HETA HETA HETA HETA HETA HETA HETA HETA HETA HETA
.. HETA HETA HETA HETA HETA HETA HETA HETA HETA HETA HETA HETA HETA HETA HETA
.. HETA HETA HETA HETA HETA HETA HETA HETA HETA HETA HETA HETA HETA HETA HETA
.. HETA HETA HETA HETA HETA HETA HETA HETA HETA HETA HETA HETA HETA HETA HETA
.. HETA HETA HETA HETA HETA HETA HETA HETA HETA HETA HETA HETA HETA HETA HETA
.. HETA HETA HETA HETA HETA HETA HETA HETA HETA HETA HETA HETA HETA HETA HETA
.. HETA HETA HETA HETA HETA HETA HETA HETA HETA HETA HETA HETA HETA HETA HETA
.. HETA HETA HETA HETA HETA HETA HETA HETA HETA HETA HETA HETA HETA HETA HETA
.. HETA HETA HETA HETA HETA HETA HETA HETA HETA HETA HETA HETA HETA HETA HETA
.. HETA HETA HETA HETA HETA HETA HETA HETA HETA HETA HETA HETA HETA HETA HETA
.. HETA HETA HETA HETA HETA HETA HETA HETA HETA HETA HETA HETA HETA HETA HETA
.. HETA HETA HETA HETA HETA HETA HETA HETA HETA HETA HETA HETA HETA HETA HETA
.. </atom_site.group_PDB>
.. <stringArray builtin="elementType"> N C C O N C C O C C C C N C C O C C C N C
.. C O C C C O O N C C O C C C O N N C C O C S N C C O C S N C C O C O C N C C O
.. C O N C C O C C C C N C C O C S N C C O C O N C C O C C C C N C C O C C C C C
.. C C O N C C O C C C O N N C C O C C C C N C C O C C C O O N C C O C C O N N C
.. C O C C C C C C C O N C C O C S N C C O C C O N O N C C O C C C C C C C N C C
.. O C C C N C C O C C O N N C C O C C C C C O O N N N C C O C C N C C N N C C O
.. C C C C N C C O C S N C C O N C C O C O N C C O C C N C C N N C C O C C C C N
.. C C O C C C C N C C O C C C O O N C C O C N C C O C C C C N C C O C C C C C C
.. C O N C C O C C C C N C C O C C C N C C O C S N C C O N C C O C C C C C O O O
.. O N C C O C C C N N C C N N N N N C C O N C C O C C C C C C C N C C O C C C C
.. C C C N C C O C C C C C C C O N C C O C O O C C N C C O C C C N C C O C C C C
.. N N C C O C O N C C O N C C O C C C C N C C O C C C N C C O C C C O O N C C O
.. C C C O N N C C O C S N C C O C S N C C O C O C N C C O C O N C C O C C C C N
.. C C O C S N C C O C O N C C O C C C C N C C O C C C C C C C O N C C O C C C O
.. N N C C O C C C C N C C O C C C O O N C C O C C O N N C C O C C C C C C C O N
.. C C O C S N C C O C C O N O N C C O C C C C C C C N C C O C C C N C C O C C O
.. N N C C O C C C O N N C C O C C N C C N N C C O C C C C N C C O C S N C C O N
.. C C O C O N C C O C C N C C N N C C O C C C C N C C O C C C N C C O C C C O O
.. N C C O C N C C O C C C C N C C O C C C C C C C O N C C O C C C C N C C O C C
.. C N C C O C S N C C O N C C O C C C O O N C C O C C C N N C C N N N N N C C O
.. N C C O C C C C C C C N C C O C C C C C C C N C C O C C C C C C C O N C C O C
.. O C N C C O C C C N C C O C C C C C C C N N N C C O C O ZN ZN O O O O O O O O
.. O O O O O O O O O O O O O O O O O O O O O O O O O O O O O O O O O O O O O O O
.. O O O O O O O O O O O O O O O O O O O O O O O O O O O O O O O O O O O O O O O
.. O O O O O O O O O O O O O O O O O O O O O O O O O O O O O O O O O O O O O O O
.. O O O O O O O O O O O O O O O O O O O O O O O O O O O O O O O O O O O O O O O
.. O O O O O O O O O O O O O O O O O O O O O O O O O O O O O O O O O O O O O O O
.. O O O O O O O O O O O O O O O O O O O O O O O O O O O O O O O O O O O O O O O
.. O O O O O O O O O O O O O O O O O O O O O O O O O O O O O O O O O O O O O O O
.. O O O O O O O O O O O O O O O O O O O O O O O O O O O O O O O O O O O O O O O
.. O O O O O O O O O O O O O O O O O O O O O O O O O O O O O O
.. </stringArray>
.. <stringArray title="atomName"> N CA C O N CA C O CB CG1 CG2 CD1 N CA C O CB
.. CG1 CG2 N CA C O CB CG CD OE1 OE2 N CA C O CB CG CD OE1 NE2 N CA C O CB SG N
.. CA C O CB SG N CA C O CB OG1 CG2 N CA C O CB OG N CA C O CB CG1 CG2 CD1 N CA
.. C O CB SG N CA C O CB OG N CA C O CB CG CD1 CD2 N CA C O CB CG CD1 CD2 CE1
.. CE2 CZ OH N CA C O CB CG CD OE1 NE2 N CA C O CB CG CD1 CD2 N CA C O CB CG CD
.. OE1 OE2 N CA C O CB CG OD1 ND2 N CA C O CB CG CD1 CD2 CE1 CE2 CZ OH N CA C O
.. CB SG N CA C O CB CG OD1 ND2 OXT N CA C O CB CG CD1 CD2 CE1 CE2 CZ N CA C O
.. CB CG1 CG2 N CA C O CB CG OD1 ND2 N CA C O CB CG CG CD CD OE1 OE1 NE2 NE2 N
.. CA C O CB CG ND1 CD2 CE1 NE2 N CA C O CB CG CD1 CD2 N CA C O CB SG N CA C O N
.. CA C O CB OG N CA C O CB CG ND1 CD2 CE1 NE2 N CA C O CB CG CD1 CD2 N CA C O
.. CB CG1 CG2 CG2 N CA C O CB CG CD OE1 OE2 N CA C O CB N CA C O CB CG CD1 CD2 N
.. CA C O CB CG CD1 CD2 CE1 CE2 CZ OH N CA C O CB CG CD1 CD2 N CA C O CB CG1 CG2
.. N CA C O CB SG N CA C O N CA C O CB CG CG CD CD OE1 OE1 OE2 OE2 N CA C O CB
.. CG CD NE NE CZ CZ NH1 NH1 NH2 NH2 N CA C O N CA C O CB CG CD1 CD2 CE1 CE2 CZ
.. N CA C O CB CG CD1 CD2 CE1 CE2 CZ N CA C O CB CG CD1 CD2 CE1 CE2 CZ OH N CA C
.. O CB OG1 OG1 CG2 CG2 N CA C O CB CG CD N CA C O CB CG CD CE NZ N CA C O CB
.. OXT N CA C O N CA C O CB CG1 CG2 CD1 N CA C O CB CG1 CG2 N CA C O CB CG CD
.. OE1 OE2 N CA C O CB CG CD OE1 NE2 N CA C O CB SG N CA C O CB SG N CA C O CB
.. OG1 CG2 N CA C O CB OG N CA C O CB CG1 CG2 CD1 N CA C O CB SG N CA C O CB OG
.. N CA C O CB CG CD1 CD2 N CA C O CB CG CD1 CD2 CE1 CE2 CZ OH N CA C O CB CG CD
.. OE1 NE2 N CA C O CB CG CD1 CD2 N CA C O CB CG CD OE1 OE2 N CA C O CB CG OD1
.. ND2 N CA C O CB CG CD1 CD2 CE1 CE2 CZ OH N CA C O CB SG N CA C O CB CG OD1
.. ND2 OXT N CA C O CB CG CD1 CD2 CE1 CE2 CZ N CA C O CB CG1 CG2 N CA C O CB CG
.. OD1 ND2 N CA C O CB CG CD OE1 NE2 N CA C O CB CG ND1 CD2 CE1 NE2 N CA C O CB
.. CG CD1 CD2 N CA C O CB SG N CA C O N CA C O CB OG N CA C O CB CG ND1 CD2 CE1
.. NE2 N CA C O CB CG CD1 CD2 N CA C O CB CG1 CG2 N CA C O CB CG CD OE1 OE2 N CA
.. C O CB N CA C O CB CG CD1 CD2 N CA C O CB CG CD1 CD2 CE1 CE2 CZ OH N CA C O
.. CB CG CD1 CD2 N CA C O CB CG1 CG2 N CA C O CB SG N CA C O N CA C O CB CG CD
.. OE1 OE2 N CA C O CB CG CD NE NE CZ CZ NH1 NH1 NH2 NH2 N CA C O N CA C O CB CG
.. CD1 CD2 CE1 CE2 CZ N CA C O CB CG CD1 CD2 CE1 CE2 CZ N CA C O CB CG CD1 CD2
.. CE1 CE2 CZ OH N CA C O CB OG1 CG2 N CA C O CB CG CD N CA C O CB CG CG CD CD
.. CE CE NZ NZ N CA C O CB OXT ZN ZN O O O O O O O O O O O O O O O O O O O O O O
.. O O O O O O O O O O O O O O O O O O O O O O O O O O O O O O O O O O O O O O O
.. O O O O O O O O O O O O O O O O O O O O O O O O O O O O O O O O O O O O O O O
.. O O O O O O O O O O O O O O O O O O O O O O O O O O O O O O O O O O O O O O O
.. O O O O O O O O O O O O O O O O O O O O O O O O O O O O O O O O O O O O O O O
.. O O O O O O O O O O O O O O O O O O O O O O O O O O O O O O O O O O O O O O O
.. O O O O O O O O O O O O O O O O O O O O O O O O O O O O O O O O O O O O O O O
.. O O O O O O O O O O O O O O O O O O O O O O O O O O O O O O O O O O O O O O O
.. O O O O O O O O O O O O O O O O O O O O O O O O O O O O O O O O O O O O O O O
.. O O O O O O O O O O O O O O O O
.. </stringArray>
.. <stringArray title="atomresName"> GLY GLY GLY GLY ILE ILE ILE ILE ILE ILE ILE
.. ILE VAL VAL VAL VAL VAL VAL VAL GLU GLU GLU GLU GLU GLU GLU GLU GLU GLN GLN
.. GLN GLN GLN GLN GLN GLN GLN CYS CYS CYS CYS CYS CYS CYS CYS CYS CYS CYS CYS
.. THR THR THR THR THR THR THR SER SER SER SER SER SER ILE ILE ILE ILE ILE ILE
.. ILE ILE CYS CYS CYS CYS CYS CYS SER SER SER SER SER SER LEU LEU LEU LEU LEU
.. LEU LEU LEU TYR TYR TYR TYR TYR TYR TYR TYR TYR TYR TYR TYR GLN GLN GLN GLN
.. GLN GLN GLN GLN GLN LEU LEU LEU LEU LEU LEU LEU LEU GLU GLU GLU GLU GLU GLU
.. GLU GLU GLU ASN ASN ASN ASN ASN ASN ASN ASN TYR TYR TYR TYR TYR TYR TYR TYR
.. TYR TYR TYR TYR CYS CYS CYS CYS CYS CYS ASN ASN ASN ASN ASN ASN ASN ASN ASN
.. PHE PHE PHE PHE PHE PHE PHE PHE PHE PHE PHE VAL VAL VAL VAL VAL VAL VAL ASN
.. ASN ASN ASN ASN ASN ASN ASN GLN GLN GLN GLN GLN GLN GLN GLN GLN GLN GLN GLN
.. GLN HIS HIS HIS HIS HIS HIS HIS HIS HIS HIS LEU LEU LEU LEU LEU LEU LEU LEU
.. CYS CYS CYS CYS CYS CYS GLY GLY GLY GLY SER SER SER SER SER SER HIS HIS HIS
.. HIS HIS HIS HIS HIS HIS HIS LEU LEU LEU LEU LEU LEU LEU LEU VAL VAL VAL VAL
.. VAL VAL VAL VAL GLU GLU GLU GLU GLU GLU GLU GLU GLU ALA ALA ALA ALA ALA LEU
.. LEU LEU LEU LEU LEU LEU LEU TYR TYR TYR TYR TYR TYR TYR TYR TYR TYR TYR TYR
.. LEU LEU LEU LEU LEU LEU LEU LEU VAL VAL VAL VAL VAL VAL VAL CYS CYS CYS CYS
.. CYS CYS GLY GLY GLY GLY GLU GLU GLU GLU GLU GLU GLU GLU GLU GLU GLU GLU GLU
.. ARG ARG ARG ARG ARG ARG ARG ARG ARG ARG ARG ARG ARG ARG ARG GLY GLY GLY GLY
.. PHE PHE PHE PHE PHE PHE PHE PHE PHE PHE PHE PHE PHE PHE PHE PHE PHE PHE PHE
.. PHE PHE PHE TYR TYR TYR TYR TYR TYR TYR TYR TYR TYR TYR TYR THR THR THR THR
.. THR THR THR THR THR PRO PRO PRO PRO PRO PRO PRO LYS LYS LYS LYS LYS LYS LYS
.. LYS LYS ALA ALA ALA ALA ALA ALA GLY GLY GLY GLY ILE ILE ILE ILE ILE ILE ILE
.. ILE VAL VAL VAL VAL VAL VAL VAL GLU GLU GLU GLU GLU GLU GLU GLU GLU GLN GLN
.. GLN GLN GLN GLN GLN GLN GLN CYS CYS CYS CYS CYS CYS CYS CYS CYS CYS CYS CYS
.. THR THR THR THR THR THR THR SER SER SER SER SER SER ILE ILE ILE ILE ILE ILE
.. ILE ILE CYS CYS CYS CYS CYS CYS SER SER SER SER SER SER LEU LEU LEU LEU LEU
.. LEU LEU LEU TYR TYR TYR TYR TYR TYR TYR TYR TYR TYR TYR TYR GLN GLN GLN GLN
.. GLN GLN GLN GLN GLN LEU LEU LEU LEU LEU LEU LEU LEU GLU GLU GLU GLU GLU GLU
.. GLU GLU GLU ASN ASN ASN ASN ASN ASN ASN ASN TYR TYR TYR TYR TYR TYR TYR TYR
.. TYR TYR TYR TYR CYS CYS CYS CYS CYS CYS ASN ASN ASN ASN ASN ASN ASN ASN ASN
.. PHE PHE PHE PHE PHE PHE PHE PHE PHE PHE PHE VAL VAL VAL VAL VAL VAL VAL ASN
.. ASN ASN ASN ASN ASN ASN ASN GLN GLN GLN GLN GLN GLN GLN GLN GLN HIS HIS HIS
.. HIS HIS HIS HIS HIS HIS HIS LEU LEU LEU LEU LEU LEU LEU LEU CYS CYS CYS CYS
.. CYS CYS GLY GLY GLY GLY SER SER SER SER SER SER HIS HIS HIS HIS HIS HIS HIS
.. HIS HIS HIS LEU LEU LEU LEU LEU LEU LEU LEU VAL VAL VAL VAL VAL VAL VAL GLU
.. GLU GLU GLU GLU GLU GLU GLU GLU ALA ALA ALA ALA ALA LEU LEU LEU LEU LEU LEU
.. LEU LEU TYR TYR TYR TYR TYR TYR TYR TYR TYR TYR TYR TYR LEU LEU LEU LEU LEU
.. LEU LEU LEU VAL VAL VAL VAL VAL VAL VAL CYS CYS CYS CYS CYS CYS GLY GLY GLY
.. GLY GLU GLU GLU GLU GLU GLU GLU GLU GLU ARG ARG ARG ARG ARG ARG ARG ARG ARG
.. ARG ARG ARG ARG ARG ARG GLY GLY GLY GLY PHE PHE PHE PHE PHE PHE PHE PHE PHE
.. PHE PHE PHE PHE PHE PHE PHE PHE PHE PHE PHE PHE PHE TYR TYR TYR TYR TYR TYR
.. TYR TYR TYR TYR TYR TYR THR THR THR THR THR THR THR PRO PRO PRO PRO PRO PRO
.. PRO LYS LYS LYS LYS LYS LYS LYS LYS LYS LYS LYS LYS LYS ALA ALA ALA ALA ALA
.. ALA ZN ZN HOH HOH HOH HOH HOH HOH HOH HOH HOH HOH HOH HOH HOH HOH HOH HOH HOH
.. HOH HOH HOH HOH HOH HOH HOH HOH HOH HOH HOH HOH HOH HOH HOH HOH HOH HOH HOH
.. HOH HOH HOH HOH HOH HOH HOH HOH HOH HOH HOH HOH HOH HOH HOH HOH HOH HOH HOH
.. HOH HOH HOH HOH HOH HOH HOH HOH HOH HOH HOH HOH HOH HOH HOH HOH HOH HOH HOH
.. HOH HOH HOH HOH HOH HOH HOH HOH HOH HOH HOH HOH HOH HOH HOH HOH HOH HOH HOH
.. HOH HOH HOH HOH HOH HOH HOH HOH HOH HOH HOH HOH HOH HOH HOH HOH HOH HOH HOH
.. HOH HOH HOH HOH HOH HOH HOH HOH HOH HOH HOH HOH HOH HOH HOH HOH HOH HOH HOH
.. HOH HOH HOH HOH HOH HOH HOH HOH HOH HOH HOH HOH HOH HOH HOH HOH HOH HOH HOH
.. HOH HOH HOH HOH HOH HOH HOH HOH HOH HOH HOH HOH HOH HOH HOH HOH HOH HOH HOH
.. HOH HOH HOH HOH HOH HOH HOH HOH HOH HOH HOH HOH HOH HOH HOH HOH HOH HOH HOH
.. HOH HOH HOH HOH HOH HOH HOH HOH HOH HOH HOH HOH HOH HOH HOH HOH HOH HOH HOH
.. HOH HOH HOH HOH HOH HOH HOH HOH HOH HOH HOH HOH HOH HOH HOH HOH HOH HOH HOH
.. HOH HOH HOH HOH HOH HOH HOH HOH HOH HOH HOH HOH HOH HOH HOH HOH HOH HOH HOH
.. HOH HOH HOH HOH HOH HOH HOH HOH HOH HOH HOH HOH HOH HOH HOH HOH HOH HOH HOH
.. HOH HOH HOH HOH HOH HOH HOH HOH HOH HOH HOH HOH HOH HOH HOH HOH HOH HOH HOH
.. HOH HOH HOH HOH HOH HOH HOH HOH HOH HOH HOH HOH HOH HOH HOH HOH HOH HOH HOH
.. HOH HOH HOH HOH HOH HOH HOH HOH HOH HOH HOH HOH HOH HOH HOH HOH HOH HOH HOH
.. HOH HOH HOH HOH HOH HOH HOH HOH HOH HOH HOH HOH HOH HOH HOH HOH HOH HOH HOH
.. HOH HOH HOH HOH HOH HOH HOH HOH HOH HOH
.. </stringArray>
.. <stringArray title="chain"> A A A A A A A A A A A A A A A A A A A A A A A A A
.. A A A A A A A A A A A A A A A A A A A A A A A A A A A A A A A A A A A A A A A
.. A A A A A A A A A A A A A A A A A A A A A A A A A A A A A A A A A A A A A A A
.. A A A A A A A A A A A A A A A A A A A A A A A A A A A A A A A A A A A A A A A
.. A A A A A A A A A A A A A A A A A A A A A B B B B B B B B B B B B B B B B B B
.. B B B B B B B B B B B B B B B B B B B B B B B B B B B B B B B B B B B B B B B
.. B B B B B B B B B B B B B B B B B B B B B B B B B B B B B B B B B B B B B B B
.. B B B B B B B B B B B B B B B B B B B B B B B B B B B B B B B B B B B B B B B
.. B B B B B B B B B B B B B B B B B B B B B B B B B B B B B B B B B B B B B B B
.. B B B B B B B B B B B B B B B B B B B B B B B B B B B B B B B B B B B B B B B
.. B B B B B B B B B B B B B B B B B B B B B B B B B B B B B B B B B B B B B B B
.. B B B C C C C C C C C C C C C C C C C C C C C C C C C C C C C C C C C C C C C
.. C C C C C C C C C C C C C C C C C C C C C C C C C C C C C C C C C C C C C C C
.. C C C C C C C C C C C C C C C C C C C C C C C C C C C C C C C C C C C C C C C
.. C C C C C C C C C C C C C C C C C C C C C C C C C C C C C C C C C C C C C C C
.. C C C C C C C C C C D D D D D D D D D D D D D D D D D D D D D D D D D D D D D
.. D D D D D D D D D D D D D D D D D D D D D D D D D D D D D D D D D D D D D D D
.. D D D D D D D D D D D D D D D D D D D D D D D D D D D D D D D D D D D D D D D
.. D D D D D D D D D D D D D D D D D D D D D D D D D D D D D D D D D D D D D D D
.. D D D D D D D D D D D D D D D D D D D D D D D D D D D D D D D D D D D D D D D
.. D D D D D D D D D D D D D D D D D D D D D D D D D D D D D D D D D D D D D D D
.. D D D D D D D D D D D D D D D D D D D D D D D D . . . . . . . . . . . . . . .
.. . . . . . . . . . . . . . . . . . . . . . . . . . . . . . . . . . . . . . . .
.. . . . . . . . . . . . . . . . . . . . . . . . . . . . . . . . . . . . . . . .
.. . . . . . . . . . . . . . . . . . . . . . . . . . . . . . . . . . . . . . . .
.. . . . . . . . . . . . . . . . . . . . . . . . . . . . . . . . . . . . . . . .
.. . . . . . . . . . . . . . . . . . . . . . . . . . . . . . . . . . . . . . . .
.. . . . . . . . . . . . . . . . . . . . . . . . . . . . . . . . . . . . . . . .
.. . . . . . . . . . . . . . . . . . . . . . . . . . . . . . . . . . . . . . . .
.. . . . . . . . . . . . . . . . . . . . . . . . . . . . . . . . . . . . . . . .
.. . . . . . . . . . . . . . . . . . . . . . . . . .
.. </stringArray>
.. <atom_site.auth_seq_id> 1 1 1 1 2 2 2 2 2 2 2 2 3 3 3 3 3 3 3 4 4 4 4 4 4 4 4
.. 4 5 5 5 5 5 5 5 5 5 6 6 6 6 6 6 7 7 7 7 7 7 8 8 8 8 8 8 8 9 9 9 9 9 9 10 10
.. 10 10 10 10 10 10 11 11 11 11 11 11 12 12 12 12 12 12 13 13 13 13 13 13 13 13
.. 14 14 14 14 14 14 14 14 14 14 14 14 15 15 15 15 15 15 15 15 15 16 16 16 16 16
.. 16 16 16 17 17 17 17 17 17 17 17 17 18 18 18 18 18 18 18 18 19 19 19 19 19 19
.. 19 19 19 19 19 19 20 20 20 20 20 20 21 21 21 21 21 21 21 21 21 1 1 1 1 1 1 1
.. 1 1 1 1 2 2 2 2 2 2 2 3 3 3 3 3 3 3 3 4 4 4 4 4 4 4 4 4 4 4 4 4 5 5 5 5 5 5 5
.. 5 5 5 6 6 6 6 6 6 6 6 7 7 7 7 7 7 8 8 8 8 9 9 9 9 9 9 10 10 10 10 10 10 10 10
.. 10 10 11 11 11 11 11 11 11 11 12 12 12 12 12 12 12 12 13 13 13 13 13 13 13 13
.. 13 14 14 14 14 14 15 15 15 15 15 15 15 15 16 16 16 16 16 16 16 16 16 16 16 16
.. 17 17 17 17 17 17 17 17 18 18 18 18 18 18 18 19 19 19 19 19 19 20 20 20 20 21
.. 21 21 21 21 21 21 21 21 21 21 21 21 22 22 22 22 22 22 22 22 22 22 22 22 22 22
.. 22 23 23 23 23 24 24 24 24 24 24 24 24 24 24 24 25 25 25 25 25 25 25 25 25 25
.. 25 26 26 26 26 26 26 26 26 26 26 26 26 27 27 27 27 27 27 27 27 27 28 28 28 28
.. 28 28 28 29 29 29 29 29 29 29 29 29 30 30 30 30 30 30 1 1 1 1 2 2 2 2 2 2 2 2
.. 3 3 3 3 3 3 3 4 4 4 4 4 4 4 4 4 5 5 5 5 5 5 5 5 5 6 6 6 6 6 6 7 7 7 7 7 7 8 8
.. 8 8 8 8 8 9 9 9 9 9 9 10 10 10 10 10 10 10 10 11 11 11 11 11 11 12 12 12 12
.. 12 12 13 13 13 13 13 13 13 13 14 14 14 14 14 14 14 14 14 14 14 14 15 15 15 15
.. 15 15 15 15 15 16 16 16 16 16 16 16 16 17 17 17 17 17 17 17 17 17 18 18 18 18
.. 18 18 18 18 19 19 19 19 19 19 19 19 19 19 19 19 20 20 20 20 20 20 21 21 21 21
.. 21 21 21 21 21 1 1 1 1 1 1 1 1 1 1 1 2 2 2 2 2 2 2 3 3 3 3 3 3 3 3 4 4 4 4 4
.. 4 4 4 4 5 5 5 5 5 5 5 5 5 5 6 6 6 6 6 6 6 6 7 7 7 7 7 7 8 8 8 8 9 9 9 9 9 9
.. 10 10 10 10 10 10 10 10 10 10 11 11 11 11 11 11 11 11 12 12 12 12 12 12 12 13
.. 13 13 13 13 13 13 13 13 14 14 14 14 14 15 15 15 15 15 15 15 15 16 16 16 16 16
.. 16 16 16 16 16 16 16 17 17 17 17 17 17 17 17 18 18 18 18 18 18 18 19 19 19 19
.. 19 19 20 20 20 20 21 21 21 21 21 21 21 21 21 22 22 22 22 22 22 22 22 22 22 22
.. 22 22 22 22 23 23 23 23 24 24 24 24 24 24 24 24 24 24 24 25 25 25 25 25 25 25
.. 25 25 25 25 26 26 26 26 26 26 26 26 26 26 26 26 27 27 27 27 27 27 27 28 28 28
.. 28 28 28 28 29 29 29 29 29 29 29 29 29 29 29 29 29 30 30 30 30 30 30 1 2 18
.. 19 11 12 13 14 21 22 15 41 42 51 52 61 62 63 64 65 71 72 73 74 75 76 101 91
.. 92 94 95 111 113 112 115 116 122 123 131 132 133 141 142 143 146 151 152 155
.. 156 161 162 164 144 145 147 165 166 171 172 173 174 175 181 182 183 184 185
.. 186 191 193 194 201 202 203 204 205 206 207 208 209 211 212 213 214 215 216
.. 217 218 219 221 222 223 224 225 226 227 228 231 232 233 234 235 241 242 243
.. 244 245 246 247 249 251 252 253 254 255 256 257 258 261 262 263 271 272 273
.. 274 275 276 281 282 283 284 285 286 287 288 289 291 277 292 278 293 294 295
.. 296 297 298 299 301 306 307 308 302 303 311 312 314 315 316 319 321 305 322
.. 324 325 326 331 333 334 335 341 342 343 344 345 346 347 349 336 351 352 355
.. 356 357 358 359 350 354 361 362 363 364 365 366 367 368 369 360 370 379 371
.. 376 372 374 375 377 381 382 383 386 387 388 390 391 389 378 392 394 395 396
.. 397 401 402 403 404 405 407 408 409 411 412 413 414 415 421 422 423 424 425
.. 428 429 420 431 432 433 435 437 438 439 441 442 443 444 445 446 447 448 449
.. 451 453 452 455 456 450 459 461 462 473 474 475 476 477 481 482 484 485 486
.. 487 488 491 492 493 494 496 497 498 501 502 503 504 505 506 511 512 514 513
.. 515 516 517 521 522 524 525 526 531 532 533 535 536 537 541 542 527 544 545
.. 546 551 552 561 562 563 571 572 574 582 583 581 591 592 593 601 602 603 611
.. 612 622 621 641 631 632 642 651 652 653 671 672 673 674 691 701 702 711 721
.. </atom_site.auth_seq_id>
.. <atom_site.label_alt_id> . . . . . . . . . . . . . . . . . . . . . . . . . .
.. . . . . . . . . . . . . . . . . . . . . . . . . . . . . . . . . . . . . . . .
.. . . . . . . . . . . . . . . . . . . . . . . . . . . . . . . . . . . . . . . .
.. . . . . . . . . . . . . . . . . . . . . . . . . . . . . . . . . . . . . . . .
.. . . . . . . . . . . . . . . . . . . . . . . . . . . . . . . . . . . . . . . .
.. . . . . . . . . . . . . A B A B A B A B . . . . . . . . . . . . . . . . . . .
.. . . . . . . . . . . . . . . . . . . . . . . . . . . . . . . . . . . . . . . .
.. A B . . . . . . . . . . . . . . . . . . . . . . . . . . . . . . . . . . . . .
.. . . . . . . . . . . . . . . . . . . . . . . . . . . . A B A B A B A B . . . .
.. . . . A B A B A B A B . . . . . . . . . . . . . . . . . . . . . . . . . . . .
.. . . . . . . . . . . . . . . . A B A B . . . . . . . . . . . . . . . . . . . .
.. . . . . . . . . . . . . . . . . . . . . . . . . . . . . . . . . . . . . . . .
.. . . . . . . . . . . . . . . . . . . . . . . . . . . . . . . . . . . . . . . .
.. . . . . . . . . . . . . . . . . . . . . . . . . . . . . . . . . . . . . . . .
.. . . . . . . . . . . . . . . . . . . . . . . . . . . . . . . . . . . . . . . .
.. . . . . . . . . . . . . . . . . . . . . . . . . . . . . . . . . . . . . . . .
.. . . . . . . . . . . . . . . . . . . . . . . . . . . . . . . . . . . . . . . .
.. . . . . . . . . . . . . . . . . . . . . . . . . . . . . . . . . . . . . . . .
.. . . . . . . . . . . . . . . . . . . . . . . . . . . . . . . . . . . . . . . .
.. . . . . . . . . . . . . . . . . . . . . . . A B A B A B A B . . . . . . . . .
.. . . . . . . . . . . . . . . . . . . . . . . . . . . . . . . . . . . . . . . .
.. . . . . . . . . . A B A B A B A B . . . . . . . . . . . . . . . . . . . . . .
.. . . . . . . . . . . . . . . . . . . . . . . . . . . . . . . . . . . . . . . .
.. . . . . . . . . . . . . . . . . . . . . . . . . . . . . . . . . . . . . . . .
.. . . . . . . . . . . . . . . . . . . . . . . . . . . . . . . . . . . . . . . .
.. . . . . . . . . . . . . . . . . . . . . . . . . . . . . . . . . . . . . . . .
.. . . . . . . . . . . . . . . . . . . . . . . . . . . . . . . . . . . . . . . .
.. . . . . . . . . . . . . . . . . . . . . . . . . . . . . . . . . . . . . . . .
.. . . . . . . . . . . . . . . . . . . . . . . . . . . . . . . . . . . . . . . .
.. . . . . . . . . . . . . . . . . . . . . . . . . . . . . . . . . . . . . . . .
.. . . . . . . . . . . . . . . . . . . . . . . . .
.. </atom_site.label_alt_id>
.. <floatArray builtin="x3"> -8.863 -9.929 -10.051 -9.782 -10.333 -10.488 -9.367
.. -9.58 -10.883 -11.579 -9.741 -12.813 -8.133 -6.966 -6.892 -6.547 -5.697
.. -4.382 -5.842 -7.043 -6.889 -8.004 -7.888 -6.809 -5.615 -5.704 -6.757 -4.568
.. -9.199 -10.407 -10.431 -10.815 -11.594 -12.86 -13.946 -13.908 -14.943 -10.033
.. -10.05 -9.105 -9.395 -9.66 -10.925 -8.018 -6.964 -7.236 -7.061 -5.578 -4.181
.. -7.655 -7.862 -9.143 -9.189 -7.728 -8.889 -6.334 -10.17 -11.509 -11.796
.. -11.139 -12.331 -13.674 -12.883 -13.35 -13.969 -14.355 -14.366 -15.702
.. -13.711 -16.702 -14.08 -14.665 -15.301 -14.962 -13.695 -12.375 -16.233
.. -16.999 -16.563 -15.967 -18.516 -18.869 -16.852 -16.53 -17.317 -16.835
.. -16.774 -15.94 -16.05 -14.471 -18.491 -19.282 -18.639 -18.706 -20.746 -21.463
.. -22.11 -21.461 -22.767 -22.118 -22.738 -23.436 -17.945 -17.178 -16.012
.. -15.611 -16.774 -17.894 -17.524 -16.865 -17.994 -15.352 -14.185 -14.605
.. -13.767 -13.588 -12.954 -12.115 -12.041 -15.779 -16.223 -16.171 -16.118
.. -17.645 -17.885 -19.225 -20.201 -19.127 -16.094 -16.029 -14.703 -14.545
.. -16.489 -17.868 -18.813 -17.991 -13.697 -12.358 -12.154 -11.01 -11.364
.. -11.586 -10.853 -12.562 -11.084 -12.833 -12.081 -12.227 -13.057 -12.838
.. -12.984 -13.588 -13.85 -13.923 -12.38 -12.404 -13.642 -14.146 -11.228 -10.02
.. -10.067 -9.004 -13.881 -21.768 -20.374 -20.341 -21.423 -19.806 -19.924
.. -20.067 -19.709 -20.093 -19.824 -20.011 -19.104 -18.754 -17.78 -17.104
.. -18.048 -18.993 -16.776 -17.741 -16.872 -15.457 -15.312 -17.272 -18.513
.. -18.658 -19.333 -14.509 -13.137 -12.213 -12.347 -12.666 -13.007 -12.978
.. -12.27 -14.07 -12.812 -14.059 -10.898 -15.108 -11.158 -10.083 -8.855 -8.284
.. -9.982 -8.934 -8.072 -8.637 -7.275 -7.571 -8.529 -7.468 -6.399 -6.695 -8.231
.. -9.251 -10.017 -8.62 -5.18 -4.058 -3.033 -2.955 -3.434 -4.523 -2.181 -1.07
.. -1.465 -2.47 -0.609 -0.863 -2.183 -2.649 0.309 0.534 -2.721 -3.94 -5.081
.. -6.021 -4.234 -3.192 -3.043 -2.289 -2.078 -1.589 -5.016 -6.071 -5.967 -6.969
.. -5.86 -6.949 -8.376 -6.742 -4.751 -4.579 -5.05 -5.595 -3.153 -2.809 -2.822
.. -1.963 -4.906 -5.432 -6.966 -7.578 -4.996 -3.497 -3.246 -4.238 -2.114 -7.659
.. -9.061 -9.563 -10.595 -9.604 -8.876 -9.224 -9.111 -9.956 -8.317 -8.755 -7.682
.. -10.096 -8.05 -7.838 -8.999 -9.508 -6.494 -6.271 -6.45 -6.009 -6.354 -5.898
.. -6.11 -5.925 -9.428 -10.566 -11.861 -12.65 -10.665 -9.594 -9.136 -10.28
.. -12.123 -13.351 -13.433 -14.472 -13.604 -14.784 -13.862 -12.422 -12.433
.. -11.994 -12.41 -11.558 -12.04 -11.149 -10.685 -10.275 -9.494 -10.784 -10.398
.. -10.898 -10.43 -10.776 -12.31 -9.804 -12.707 -9.689 -12.515 -10.54 -13.225
.. -8.505 -11.703 -12.089 -10.797 -10.636 -13.234 -14.645 -15.675 -15.739
.. -15.629 -16.608 -16.379 -16.743 -16.987 -17.405 -16.705 -10.007 -8.844 -9.339
.. -10.524 -8.343 -8.584 -7.488 -6.411 -8.754 -7.638 -7.488 -6.667 -6.375 -5.573
.. -5.457 -7.717 -6.813 -6.569 -7.485 -7.387 -7.105 -7.842 -6.003 -7.445 -5.648
.. -6.382 -5.345 -4.996 -4.445 -3.35 -3.949 -3.404 -4.243 -2.105 -3.652 -1.577
.. -2.347 -1.853 -5.287 -4.902 -4.834 -5.825 -5.856 -7.228 -5.691 -5.505 -5.413
.. -3.702 -3.494 -3.306 -3.072 -2.249 -1.544 -2.526 -3.452 -3.227 -1.707 -1.026
.. -3.764 -3.99 -5.153 -5.067 -4.208 -1.166 0.148 0.991 0.427 0.033 2.226 -0.643
.. -0.389 0.447 1.216 0.244 1.003 0.946 1.971 0.491 1.539 -0.969 1.081 -0.179
.. -0.278 0.59 1.245 -1.709 -1.808 -2.567 0.621 1.481 2.966 3.805 1.063 -0.349
.. -1.541 -2.429 -1.527 3.289 4.695 5.206 6.331 4.82 4.373 5.405 6.478 4.976
.. 4.386 4.949 4.472 5.127 4.732 5.416 3.347 2.858 3.09 3.601 1.348 0.602 2.691
.. 2.912 4.408 5.051 1.993 0.59 2.536 4.957 6.438 7.038 6.505 6.838 8.266 8.157
.. 8.82 9.162 9.398 10.082 11.168 9.771 12.447 9.158 9.488 10.301 10.238 8.284
.. 7.324 10.941 11.739 10.978 9.925 12.896 12.28 11.522 10.827 10.811 9.865
.. 11.451 11.62 12.386 10.209 11.756 11.756 10.632 10.098 13.061 14.244 14.406
.. 15.065 15.469 16.138 16.305 17.325 10.286 9.175 7.94 7.042 9.021 10.045
.. 10.002 10.459 9.456 7.841 6.58 6.311 5.195 6.542 6.5 6.477 5.117 7.389 7.353
.. 6.614 6.183 8.751 9.178 10.397 11.27 10.358 6.466 5.707 4.238 3.506 5.894
.. 7.286 7.761 7.836 3.683 2.315 2.035 0.884 1.745 1.995 1.176 3.101 1.482 3.427
.. 2.6 2.93 2.997 2.816 2.167 2.424 4.116 5.109 1.396 0.814 1.879 2.937 -0.433
.. -1.636 -2.062 -2.242 1.575 18.33 17.047 17.165 18.169 15.801 16.035 15.98
.. 16.425 16.219 16.706 16.609 16.117 16.006 14.648 13.733 16.128 17.529 15.239
.. 14.564 13.383 12.449 12.946 13.966 14.214 14.425 14.114 11.128 10.224 8.833
.. 8.361 9.983 10.35 10.515 10.49 10.697 8.291 6.903 6.029 6.115 6.427 6.855
.. 6.285 7.867 6.866 7.838 5.259 4.302 2.854 2.505 4.815 6.253 6.828 6.091 2.119
.. 0.745 -0.288 0.016 0.607 1.635 -1.44 -2.58 -2.305 -1.914 -2.656 -2.483 -1.032
.. -0.76 -3.264 -2.756 -0.166 1.27 1.755 2.658 2.092 1.707 1.951 1.059 1.536
.. 0.948 1.142 1.434 1.027 1.818 0.815 1.105 2.526 0.404 -0.188 -0.534 0.207
.. 0.467 -2.065 -2.687 -2.636 0.681 1.509 2.815 3.403 1.77 0.458 0.536 1.499
.. -0.429 3.39 4.643 4.495 5.373 5.151 3.34 3.014 2.968 3.462 1.719 1.771 0.398
.. 2.487 2.313 2.254 3.662 3.925 1.409 1.408 0.611 2.232 0.657 2.284 1.518 1.664
.. 4.478 5.832 6.672 7.395 6.573 7.784 7.274 8.533 6.585 7.348 6.789 7.56 7.357
.. 7.683 8.321 5.469 4.79 4.55 4.771 3.54 3.846 4.108 3.841 2.815 1.669 3.387
.. 2.659 2.237 1.246 3.575 5.075 6.099 5.775 7.3 2.952 2.552 1.231 0.558 3.613
.. 5.024 5.952 5.584 6.663 6.163 7.482 5.819 7.547 7.19 8.196 0.914 -0.237 0.087
.. 1.137 -0.903 -0.774 -2.127 -3.142 0. -0.602 -0.28 -1.497 -0.863 -2.049 -1.737
.. -2.07 -3.285 -3.021 -1.918 -3.686 -2.567 -2.435 -1.647 -1.47 -0.608 -0.558
.. -3.962 -3.915 -5.013 -6.209 -4.09 -4.159 -5.379 -3.138 -5.491 -3.289 -4.39
.. -4.411 -4.639 -5.563 -5.254 -4.545 -5.536 -4.178 -6.181 -5.766 -5.571 -6.105
.. -5.471 -6.192 -6.813 -6.687 -7.103 -7.647 -6.782 -6.944 -9.02 -10.118 -9.869
.. -11.261 -11.094 -12.315 -12.076 -13.648 -13.28 -5.874 -5.022 -3.942 -3.347
.. -4.392 -3.822 -0.002 0. 1.208 26.674 13.443 8.897 5.43 -9.6 -11.312 10.779
.. 14.91 3.208 15.228 1.948 -12.203 3.289 -0.463 10.311 10.183 23.65 8.256 0.
.. -5.5 -10.414 5.786 12.041 -9.4 9.781 14.487 24.8 1.7 -7.624 4.071 12.744
.. 10.354 12.369 -9.1 -8.768 13.1 -7.991 -12.272 -2.652 25.212 10.6 11.191
.. 14.528 1.492 14.502 -9.484 1.228 0.172 10.079 8.276 11.2 9.467 12.911 5.794
.. -3.193 3.54 -2.6 24.906 22.962 3.162 6.986 7.747 11.35 13.64 5.402 -9.443
.. 21.2 -0.559 -0.074 18.617 0.475 2.956 11.907 16.094 -8.473 13.482 4.832 4.499
.. 9.9 -9.814 8.3 5.531 0.5 24.5 14.403 -9.503 -5.367 5.099 3.402 0.786 7.099
.. 1.327 -11.769 -9.99 -7.077 10.114 13.122 -8.631 24. 0.397 20.2 -6.059 2.4
.. 1.431 0.589 -0.216 3.575 -0.023 3.725 9.246 -5.435 13.713 16.125 12.904
.. 22.345 -1.821 2.938 3.2 6.25 12.623 6.083 15.629 4.207 1.4 -1.805 10.681
.. 3.526 4.989 -3.059 -8.655 17.589 -2.7 -7.4 7.84 8.436 20.767 19.461 10.6
.. 17.091 26.23 1. -1.841 8.2 3.947 3. 23.669 6.706 -10.436 21.66 16.002 18.624
.. 12.345 15.375 8.9 -8.811 9.8 -0.629 0.063 4.331 20.471 15.956 4.166 -3.496
.. 22.179 7.227 24.987 0. 2.058 -1.885 -3.119 19.2 14.044 1.9 14.4 13.7 2.1
.. 13.105 5.384 19.387 6.57 -11.76 18.269 16.961 19.266 -2.564 -3.814 21.336
.. 11.361 11.482 10.431 -0.459 -5.6 22.701 -0.559 22.349 24.254 -8.27 -7.614
.. 17.313 -1.7 16.509 -7.8 4.677 17.535 -2.265 -8.894 0.5 6. 2.7 2.992 22.32
.. 14.3 12.379 26.585 15.048 24.664 16. -4.837 -1.199 1.686 7.587 23.636 7.2
.. 12.325 8.868 -5.3 4. 11.5 15.033 16.7 4.304 17.595 8.46 11.6 -9.409 7.2 21.
.. -0.8 13.592 -0.4 19.48 20.876 18.87 22.043 15.42 14.4 8.9 12.9 23.373 22.6
.. 11. 3.848 15.9 15. -5.648 -3.499 11.455 19.3 12.867 16.2 17.9 -2.438 2.426
.. 5.591 21.49 22.459 23.362 10.026 16.23 7.95 0. 6. 2.4 16.826 10.028 1.801
.. -2.158 8.566 19.041 13.154 25.12 0.848 12.799 14.1 18. 20.46 18.5 9.469 3.33
.. -6.414 -1.798 1.468 -12.014 13.052 -9.519 9.9 16.495 21.7 6.642 20.692 -1.763
.. -8.67 7.7 19.581 -2.718 22.45 -1.293 12.21 11.5 25.803 23.392 12.194 4.708
.. 14.388 5.419 23.512 -10.096 -9.6 16.389 18.7 10.926 12.5 15.038 -1.739 27.
.. 20.879 5.301 13.794 6.578 19.254 14.279 14.08 23.137 18.586 10.475 14.2 4.564
.. 0. 3.559 -1.317 6.9 1.484 -11.7 12.2 25.195 11.09 3.296 24.237 6.358
.. </floatArray>
.. <floatArray builtin="y3"> 16.944 17.026 15.625 14.728 15.531 14.266 13.302
.. 12.092 14.493 13.146 14.794 13.031 13.759 12.901 12.161 10.99 13.708 12.96
.. 14.209 13.019 12.474 11.558 10.474 13.691 14.565 15.457 15.959 15.569 12.048
.. 11.299 9.94 8.931 12.13 11.374 11.901 13.027 11.03 9.815 8.518 7.52 6.288
.. 8.673 9.459 7.992 7.186 6.948 5.782 7.826 6.819 7.937 7.732 6.997 6.157 9.055
.. 9.918 9.7 7.35 6.803 5.981 5.01 8.067 7.774 6.382 5.723 6.902 7.922 4.524
.. 4.874 3.3 3.722 6.685 7.679 6.881 5.692 8.702 8.019 7.557 6.978 7.644 8.753
.. 7.183 8.543 6.914 7.444 8.715 9.521 6.348 5.046 4.197 5.32 8.79 10.035 11.228
.. 12.298 9.9 8.764 9.123 7.44 8.167 6.436 6.856 5.926 11.1 12.138 12.543 13.717
.. 11.841 11.668 11.056 10.027 11.65 11.525 11.826 12.634 13.398 10.521 9.717
.. 8.571 10.559 12.42 13.179 14.693 15.466 12.862 11.629 11.667 11.466 11.873
.. 15.074 16.534 17.131 18.377 16.934 16.338 16.053 16.168 16.327 16.724 16.695
.. 17.038 15.84 16.223 17.3 15.703 17.801 16.207 17.267 17.849 16.313 16.309
.. 17.799 18.579 15.49 13.761 18.063 19.399 19.696 18.703 19.392 20.283 21.38
.. 19.667 20.89 1.132 1.368 1.145 1.141 2.718 2.916 4.204 1.873 4.444 2.067
.. 3.332 0.899 0.598 1.656 2.328 -0.765 -1.953 -0.916 1.753 2.691 2.1 0.857 3.01
.. 3.844 4.774 3.415 3.031 2.542 3.224 4.333 2.76 1.731 1.763 0.52 2.781 -0.612
.. 3.957 0.624 2.179 2.442 3. 3.149 2.166 1.956 2.4 1.535 3.596 2.24 3.509 4.4
.. 4.709 5.604 6.779 5.398 4.634 5.598 3.517 5.069 5.835 5.982 5.198 5.105 5.099
.. 6.993 7.261 7.317 7.884 6.582 6.544 5.87 6.111 5.921 4.626 5.1 4.379 5.431
.. 5.163 3.316 2.269 1.31 1.991 0.573 0.939 6.497 7.518 8.182 8.462 8.541 9.607
.. 9.229 10.309 8.449 9.057 8.131 8.653 9.538 10.67 9.786 8.655 6.88 5.946 6.014
.. 6.035 4.506 4.444 3.857 3.643 3.611 6.004 6.164 7.482 7.468 6.039 8.58 9.854
.. 9.815 10.39 10.981 11.581 12.475 12.235 9.147 8.961 8.175 8.504 8.247 8.027
.. 6.784 9.104 6.581 8.958 7.692 7.52 7.109 6.29 7.087 7.046 5.052 4.104 3.067
.. 3.54 7.786 8.545 9.713 9.937 8.974 9.899 7.763 10.518 11.758 11.555 12.303
.. 12.719 13.127 10.609 10.359 11.65 12.483 11.844 13.043 14.356 15.331 12.724
.. 12.519 13.415 11.349 13.292 10.193 12.768 11.772 13.537 14.491 15.732 16.222
.. 17.458 15.678 15.427 15.167 16.404 13.808 16.581 13.225 17.672 14.046 15.551
.. 11.943 15.246 15.673 15.932 15.922 16.165 16.432 17.22 17.409 15.111 14.114
.. 13.202 14.205 12.338 13.387 12.47 17.612 18.302 17.356 16.788 19.633 20.689
.. 20.802 21.541 21.79 22.564 22.681 17.202 16.333 17.35 17.906 15.288 14.53
.. 13.688 14.676 12.967 14.01 13.149 12.447 17.537 18.555 18.053 18.282 19.825
.. 19.328 20.478 20.781 20.85 17.548 17.055 18.22 19.33 16.209 16.617 17.32
.. 17.975 18.941 18.995 17.919 18.417 19.385 18.811 18.493 19.418 20.052 20.539
.. 20.467 20.71 22.113 20.205 19.956 20.033 18.825 18.311 18.434 17.29 16.025
.. 15.359 17.013 16.143 16.533 15.828 15.655 14.455 14.454 13.451 14.136 12.868
.. 13.989 15.59 15.743 15.744 15.198 17.059 16.9 17.024 16.169 17.967 16.386
.. 16.445 15.104 14.684 17.553 18.969 19.755 19.979 19.94 14.408 13.166 11.875
.. 10.851 13.264 14.719 11.802 10.515 10.422 9.455 10.332 8.899 11.395 11.356
.. 11.508 10.716 12.487 12.071 12.795 12.549 12.783 12.104 11.08 14.249 14.523
.. 12.532 12.068 13.268 14.336 11.219 12.058 9.901 11.25 13.001 14.178 13.733
.. 12.518 14.934 13.971 14.682 14.434 14.612 15.241 15.478 16.737 14.165 14.392
.. 15.86 16.311 13.616 12.137 11.586 11.562 16.642 18.053 18.665 19.673 18.792
.. 18.334 18.926 17.294 18.455 16.837 17.44 17.067 18.189 18.706 18.402 19.228
.. 18.202 18.695 18.165 17.057 18.889 17.245 16.984 17.904 18.069 15.527 14.52
.. 13.227 14.493 18.427 19.319 20.601 21.31 19.8 18.98 19.524 20.013 19.291
.. 20.844 22.01 21.879 22.887 22.279 22.755 22.375 23.54 20.717 20.489 20.284
.. 20.008 19.342 19.579 20.36 19.022 20.59 19.257 20.077 20.198 20.523 20.515
.. 21.848 22.842 20.329 18.925 21.899 23.152 23.65 22.991 22.757 22.166 22.468
.. 21.277 24.585 11.816 11.272 10.885 11.137 12.158 12.424 11.294 13.629 11.375
.. 13.719 12.612 10.168 9.666 10.218 10.588 8.144 7.562 7.326 10.315 10.694
.. 9.525 8.479 11.427 12.869 13.813 13.118 9.652 8.523 8.864 10.028 7.921 6.429
.. 6.248 5.138 7.383 7.803 7.919 7.528 6.355 7.086 7.45 8.338 6.966 8.458 7.587
.. 8.452 8.232 8.566 9.705 9.069 8.828 10. 7.594 7.495 7.57 7.058 6.138 6.723
.. 7.35 7.618 7.155 7.237 8.246 6.101 5.997 6.12 6.584 4.87 3.67 5.698 5.805
.. 7.227 7.481 5.048 3.599 2.701 2.922 1.53 1.628 8.109 9.541 10.155 10.853
.. 10.196 11.705 12.118 12.225 9.816 10.395 9.758 10.475 10.355 11.271 9.01
.. 8.537 7.903 8.631 8.915 6.435 5.634 4.937 5.094 4.258 9.046 9.836 11.218
.. 11.718 9.884 11.836 13.121 13.02 13.914 13.654 14.34 14.483 15.663 11.974
.. 11.791 11.71 12.338 10.545 10.201 10.879 9.163 10.554 8.846 9.554 9.081 10.91
.. 10.719 11.993 12.298 9.683 9.141 8.084 8.579 12.773 14.029 15.099 15.914
.. 14.409 15.903 13.582 15.224 16.327 16.076 17.057 16.778 17.363 14.86 14.553
.. 15.479 15.721 15.976 16.847 18.138 18.727 17.12 17.192 17.832 18.563 17.568
.. 18.555 19.835 19.779 20.74 20.247 20.325 20.706 21.912 19.518 22.431 19.684
.. 23.547 20.848 21.77 18.646 18.555 18.302 18.615 19.102 18.29 18.497 18.688
.. 18.47 17.4 16.046 15.182 15.657 13.901 14.388 13.486 19.069 19.185 18.326
.. 18.362 20.613 21.455 21.546 22.07 22.321 22.775 22.88 17.546 16.723 17.222
.. 17.04 15.233 14.291 13.599 14.227 12.77 13.401 12.679 11.849 17.933 18.555
.. 18.12 18.821 20.114 20.585 20.408 17.035 16.537 17.452 17.453 15.163 14.874
.. 16.109 18.249 19.148 20.313 20.988 19.689 18.678 20.535 18.659 21.211 17.615
.. 21.723 18.108 22.348 20.552 21.709 21.534 20.451 21.978 22.597 -0.004 0.
.. 0.917 0.029 19.181 22.662 4.632 22.8 20.399 23.846 22.149 6.718 18.988 1.415
.. 23.328 3.437 3.085 22.834 24.198 0.9 18.783 0. 23.3 20.888 4.688 23.097 22.6
.. 13.999 19.051 2. 14.43 16.101 5.888 23.426 21.084 21.475 20.6 19.973 13.724
.. 22.59 21.574 21.385 3.031 10.1 23.508 16.192 23.231 18.882 23.456 4.48 22.959
.. 20.626 22.353 20.2 21.709 19.857 10.58 10.008 5.186 23.1 0.4 4.308 12.35
.. 23.533 22.514 23.3 22.5 7.037 20.24 5.8 20.337 1.535 13.6 13.399 7.356 19.705
.. 16.073 18.398 17.84 22.586 3.274 19.4 18.858 21.9 14.046 21.5 1.839 20.407
.. 22.8 9.301 10.014 22.242 10.457 20.641 5.583 21.611 20.281 17.022 17.143
.. 21.921 22.492 4.4 4.49 6.301 22.694 0.7 8.001 13.731 11.635 13.15 -0.033
.. 4.937 23.287 20.514 17.818 12.139 20.42 2.177 8.684 2.622 8.8 11.753 23.254
.. 21.437 16.552 21.4 10. 14.585 15.953 17.51 14.66 10.929 24.051 14.886 22.2
.. 20.9 13.593 16.103 2.758 3.175 21.2 12.037 1.151 16.7 2.626 19.886 18.704
.. 8.25 1.157 17.656 21.8 8.1 14.165 9.971 18.363 13.331 16.074 19.8 20.5 5.214
.. 7.371 21.351 6.314 10.347 16.122 10.462 1.588 21.575 3.024 0. 1.124 13.663
.. 22.865 4. 21.773 3.4 17.8 15.6 6.2 18.675 1.947 1.649 18.429 21.1 7.536
.. 12.601 10.576 5.638 12.169 8.539 23.312 20.115 19.608 10.1 22.74 4.882 7.125
.. 3.895 2.529 20.622 21.771 15.074 21.227 9.562 16.3 20.377 3.747 8.874 18.338
.. 3. 4.1 3.9 5.257 6.616 15.147 14. 1.034 0.586 3.165 6.4 15.671 22.838 21.194
.. 19.898 0.4 0. 20.187 21.918 12.855 0.889 16.2 14.6 11.3 23.913 8.307 17.052
.. 18.4 23.116 3. 4. 4.8 4.017 2.6 6.217 1.574 3.203 8.448 7.74 19.9 4.3 7.7
.. 3.907 5.2 20.3 22.05 13.4 15.9 12.11 9.53 5.672 11.2 15.311 18.5 14.2 17.554
.. 2.789 3.514 9.784 7.099 5.246 5.995 16.756 1.5 0. 0.331 1.9 9.36 0.6 22.097
.. 10.172 22.21 7.317 17.896 2.792 2.63 4.914 1.511 5.2 5.246 13.238 4.007 4.805
.. 11.027 3.543 0.225 22.141 19.509 22.726 22.89 17.126 5.4 20.679 8.311 20.077
.. 18.367 4.223 11.07 10.3 8.7 22.963 21.699 21.6 0.095 1.295 3.114 1.34 19.737
.. 3.667 4.5 20.4 23.17 14.064 14. 10.684 21.8 21.545 18.453 1. 8.934 3.962
.. 13.317 4.37 14.024 1.568 9.849 6.636 7.949 22.332 22.3 5.544 0. 3.107 2.461
.. 3.468 2.379 22.918 21.561 1.527 22.753 3.651 4.743 23.611
.. </floatArray>
.. <floatArray builtin="z3"> 14.289 13.244 12.618 13.407 11.332 10.6 10.658
.. 10.969 9.095 8.697 8.14 9.64 10.483 10.576 11.922 12.037 10.225 10.448 8.777
.. 12.935 14.295 14.61 15.128 15.266 14.951 13.735 13.377 13.179 14.356 14.63
.. 13.98 14.542 14.152 14.561 13.634 13.169 13.351 12.695 12.065 12.667 12.666
.. 10.559 9.579 13.171 13.808 15.358 15.768 13.656 14.134 16.058 17.52 17.87
.. 18.795 18.386 18.117 18.196 17.058 17.121 15.856 15.473 17.439 17.65 15.159
.. 13.932 13.106 13.623 14.047 14.742 14.723 15.005 11.767 10.88 9.766 9.528
.. 10.417 9.385 9.095 8.005 6.726 6.711 8.084 7.881 5.612 4.259 4.03 3.226 3.232
.. 3.316 2.018 3.537 4.629 4.368 4.963 4.341 4.799 4.079 2.891 4.475 2.086 3.676
.. 2.556 1.716 6.091 6.774 5.9 5.722 8.205 9.206 10.515 10.598 11.624 5.325 4.47
.. 3.249 2.745 4.06 5.182 4.602 6.028 2.759 1.589 1.811 0.803 1.215 0.36 -0.391
.. 0.276 -1.643 3.104 3.332 2.954 2.834 4.738 5.142 4.382 6.452 2.738 2.38 0.899
.. 0.48 3.178 4.634 5.129 5.445 6.393 6.714 7.187 8.4 0.077 -1.389 -1.802 -1.084
.. -2.157 -1.584 -2.909 -3.608 -4.447 -4.956 -4.521 -4.456 -5.083 -3.808 -4.604
.. 3.577 4.053 5.585 6.173 3.624 2.131 1.618 1.262 0.243 -0.123 -0.631 6.027
.. 7.406 7.965 7.197 7.638 7.609 6.799 9.278 9.95 9.881 9.926 11.382 11.511
.. 10.724 12.473 9.767 9.571 10.58 11.118 8.116 7.035 6.996 6.83 6.746 6.494
.. 7.112 6.949 6.165 10.837 11.779 10.899 10.38 12.877 13.86 14.436 14.329
.. 15.211 15.15 10.604 9.611 10.158 10.484 8.411 7.563 6.671 6.767 10.115 10.569
.. 9.484 8.573 11.762 13.246 9.54 8.632 7.204 6.744 6.429 4.98 4.578 3.528 4.206
.. 4.735 5.451 5.188 5.075 4.291 6.228 6.364 5.423 7.311 5.774 6.878 5.81 5.617
.. 4.279 3.666 6.74 6.783 6.627 8.115 3.799 2.495 1.372 0.398 2.23 3.148 0.799
.. 2.123 1.502 0.542 0.472 -0.614 0.854 0.582 -0.794 -1.5 -1.126 1.637 1.719
.. 1.051 0.346 3.106 1.321 0.717 -0.829 -1.496 1.327 2.649 3.236 2.46 -1.297
.. -2.686 -3.284 -4.371 -3.047 -4.522 -5.047 -5.338 -6.467 -6.741 -7.259 -8.594
.. -2.664 -3.167 -3.142 -4.073 -2.327 -2.924 -1.933 -4.157 -2.036 -1.933 -2.873
.. -3.457 -0.463 -0.282 0.393 -2.958 -3.756 -5.212 -6.126 -3.005 -1.344 -5.463
.. -6.851 -7.524 -7.053 -8.71 -9.501 -9.065 -9.665 -10.968 -11.045 -11.966
.. -11.901 -13.466 -11.564 -14.159 -12.958 -13.781 -8.034 -7.456 -6.745 -6.608
.. -6.464 -7.037 -5.96 -5.124 -5.271 -4.143 -4.283 -3.416 -3.392 -3.871 -4.184
.. -6.287 -5.491 -4.075 -3.626 -3.187 -1.765 -1.123 -1.657 -1.032 -1.034 -2.069
.. -0.036 -2.106 0.027 -1.008 0.116 1.052 2.221 2.757 1.684 0.637 -0.543 0.896
.. -1.461 -0.027 -1.235 2.583 3.717 4.714 4.518 3.319 4.474 5.178 4.857 6.246
.. 5.941 6.642 7.734 5.752 6.772 8.25 8.943 6.753 6.558 5.511 5.606 7.858 8.603
.. 9.954 10.892 10.484 9.808 8.595 7.778 12.175 13.307 13.459 13.406 14.615
.. 15.801 16.622 18.087 18.841 13.779 13.902 15.167 16.268 13.69 15. -14.073
.. -12.615 -12.18 -13.006 -10.942 -10.393 -11.185 -11.278 -8.931 -8.164 -8.863
.. -6.72 -11.786 -12.591 -13.881 -14.197 -12.915 -13.745 -11.662 -14.497 -15.686
.. -15.343 -16.061 -16.361 -16.964 -16.03 -16.211 -15.181 -14.236 -13.8 -13.307
.. -13.578 -12.78 -13.199 -12.404 -12.947 -11.148 -12.514 -11.921 -12.436
.. -12.293 -10.354 -9.509 -13.063 -13.612 -15.112 -15.603 -13.329 -13.976
.. -15.898 -17.382 -17.641 -18.357 -17.997 -17.868 -19.37 -16.969 -17.031
.. -15.796 -15.351 -17.258 -17.319 -15.274 -14.116 -13.217 -13.807 -14.296
.. -14.941 -15.075 -15.181 -11.897 -11.063 -9.869 -9.595 -10.501 -9.301 -9.241
.. -8.095 -6.784 -6.843 -7.911 -7.889 -5.654 -4.422 -4.099 -3.427 -3.261 -3.475
.. -2.273 -3.628 -4.538 -4.253 -4.977 -4.517 -4.698 -3.884 -2.643 -4.321 -1.806
.. -3.558 -2.304 -1.472 -6.156 -6.908 -6.108 -6.047 -8.378 -9.368 -10.771 -11.04
.. -11.761 -5.491 -4.783 -3.587 -3.079 -4.227 -5.341 -4.593 -5.991 -3.04 -1.959
.. -2.282 -1.386 -1.584 -0.408 0.269 -0.342 1.47 -3.575 -4.006 -3.683 -3.698
.. -5.506 -5.884 -6.927 -4.999 -3.42 -3.11 -1.641 -1.33 -3.938 -5.394 -6.185
.. -6.004 -7.526 -7.342 -8.111 -9.438 -0.779 0.66 1.08 0.449 1.465 1.079 2.168
.. 2.677 3.681 3.836 3.387 2.742 1.647 3.591 4.398 -3.893 -4.371 -5.854 -6.55
.. -4.041 -2.571 -1.745 -2.07 -0.405 -0.715 0.115 -6.274 -7.682 -8.239 -7.495
.. -7.911 -7.875 -6.976 -9.558 -10.332 -10.618 -11.058 -11.571 -11.102 -11.829
.. -9.791 -10.488 -10.782 -11.345 -11.197 -9.378 -9.194 -7.678 -7.268 -6.997
.. -12. -12.482 -11.252 -10.822 -13.663 -15.054 -15.876 -15.822 -17.068 -17.015
.. -10.792 -9.639 -10.048 -10.335 -8.489 -7.985 -7.271 -7.091 -10.108 -10.582
.. -9.564 -8.853 -11.869 -13.232 -9.644 -8.776 -7.329 -6.763 -6.694 -5.227
.. -4.867 -3.762 -4.568 -5.015 -5.8 -5.452 -5.317 -4.533 -6.482 -6.615 -5.608
.. -7.561 -6.025 -7.159 -6.07 -6.053 -4.729 -4.084 -7.249 -7.294 -7.27 -8.564
.. -4.302 -2.938 -1.787 -0.761 -2.79 -3.899 -2.737 -1.89 -0.866 -0.804 0.274
.. -1.051 -0.816 0.492 1.172 0.726 -1.888 -1.985 -1.377 -0.675 -3.366 -1.609
.. -1.053 0.45 1.142 -1.641 -2.979 -3.556 -2.804 0.938 2.374 3.013 4.014 2.657
.. 4.15 5.091 4.535 6.429 5.894 6.843 8.177 2.349 2.819 2.879 3.853 1.932 2.606
.. 3.613 1.435 1.784 1.661 2.514 3.063 0.176 0.006 -0.638 2.565 3.282 4.76 5.513
.. 2.546 0.909 5.076 6.475 7.177 6.77 8.278 9.244 8.636 9.109 10.476 10.046
.. 10.938 11.863 10.645 7.566 6.996 6.228 5.955 5.973 6.45 5.309 4.554 4.827
.. 3.476 3.777 2.845 3.124 2.93 3.318 5.836 4.993 3.514 3.198 2.672 1.209 0.607
.. 1.204 0.578 0.597 1.648 -0.387 1.714 -0.368 0.692 -0.693 -1.469 -2.724 -3.216
.. -1.925 -2.479 -3.85 -1.651 -4.476 -2.271 -3.66 -3.192 -4.366 -5.272 -5.011
.. -4.01 -5.196 -5.455 -6.11 -6.582 -7.216 -7.39 -8.508 -6.342 -7.264 -8.704
.. -9.404 -7.048 -6.974 -5.709 -9.149 -10.477 -11.585 -12.635 -10.479 -9.135
.. -8.343 -11.346 -12.397 -12.719 -13.739 -11.971 -12.365 -12.933 -11.369
.. -12.318 -11.67 -13.345 -11.182 -12.731 -11.809 -11.876 -12.91 -13.025 -10.527
.. -13.538 7.891 -8.039 -0.239 0.118 0.629 0.833 0.353 0.34 0.771 1.4 0.107
.. 2.188 2.773 2. 2.558 2.898 2.99 3.121 3.002 3. 3.33 2.721 3.2 3.177 3.296
.. 3.478 4.9 4.347 4.963 4.68 4.49 5.527 5.145 5.604 4.829 5.162 6.1 5.675 6.029
.. 6.582 6.1 6.534 6.89 6.8 6.621 7.07 6.892 6.98 7.067 7.603 7.609 8.067 6.634
.. 6.48 6.55 7.882 7.551 8.356 7.514 8.1 8.4 7.971 8.534 8.608 8.736 9.17 8.4
.. 8.018 8.418 9. 9.227 9.452 9.207 9. 9.255 9.066 9.932 9.204 9.054 10.697
.. 9.801 10.176 10.172 9.77 9.251 9.739 10.261 9.881 10.02 10.39 10.625 10.235
.. 10.424 10.117 11.052 10.65 10.186 11.114 11.048 10.724 11.84 11.2 11.763 11.1
.. 11.492 11.139 10.9 11.296 11.24 11.256 11.206 12.004 11.503 11.63 11.963
.. 12.24 11.491 11.3 12.044 12.785 12.2 12.889 12.208 12.952 13.704 12.867
.. 13.205 13.563 13.46 13.393 13.137 12.998 2. 12.994 12.3 13.3 13.24 13.124
.. 14.127 13.236 12.8 14.424 12.982 13.2 14.104 13.338 13.926 14.5 13.223 14.2
.. 14.703 14.4 14.204 14.472 14.32 15.234 15.111 14.8 15. 14.504 13.477 15.2
.. 15.326 15.577 15.117 15.323 16.322 16.034 15. 15.94 15.886 16.148 15.776
.. 16.256 15.73 16.729 15.886 15. 15.8 16.692 16.328 16.538 16.505 16.7 16.565
.. 17.169 17.79 17.137 17.184 16.849 16.935 16.18 16.704 16.8 16.755 16.533
.. 16.712 16.628 17.221 17.537 17.4 17.581 17.206 17.812 17.668 17.882 17.792
.. 17.97 17.943 18.6 17.8 19. 18.4 18.376 17.4 18.485 18.302 18.649 18.64 18.5
.. 19.009 19.138 18.89 18.9 18.433 19.364 18.584 18.717 19.148 19.161 18.5
.. 19.135 19.5 8.3 19.856 19.897 20. 19.633 19.668 19.956 19.7 20.054 20. 19.797
.. 20.116 20.295 20.602 20.813 20.8 20.9 20.6 20.784 21. 21.1 20.436 20.5 20.409
.. 21.371 21.143 21.4 21.251 21.383 20.516 21.4 21.488 21.667 22.644 21.789
.. 21.906 22.116 22.154 22.9 22.4 22.203 22.809 22.95 22.915 22.667 22.791 22.9
.. 23.275 22.965 23.121 23.67 23.3 23.3 23. 23.4 23.195 23.926 23.263 23.757
.. 24.091 24.064 24.184 24.296 23.128 24.412 25.259 26. 24.514 24.898 24.457
.. 25.007 25.265 25.055 25.093 25.15 25.159 25.513 25.848 24.157 26.6 25.732 25.
.. 26.039 25.636 26.434 26.629 26.037 26.887 27.171 26.532 26.94 27.254 5.268
.. 27.705 28.3 27.397 28.7 28.059 28.779 28.832 28.963 29.479 29.293 30.401
.. 30.034 30.301 30.131 30.941 30.844 30.833 31.64 31.639 32.1 31.604 33. 33.2
.. 33.2 33.829 -0.018
.. </floatArray>
.. <floatArray builtin="occupancy"> 1. 1. 1. 1. 1. 1. 1. 1. 1. 1. 1. 1. 1. 1. 1.
.. 1. 1. 1. 1. 1. 1. 1. 1. 1. 1. 1. 1. 1. 1. 1. 1. 1. 1. 1. 1. 1. 1. 1. 1. 1. 1.
.. 1. 1. 1. 1. 1. 1. 1. 1. 1. 1. 1. 1. 1. 1. 1. 1. 1. 1. 1. 1. 1. 1. 1. 1. 1. 1.
.. 1. 1. 1. 1. 1. 1. 1. 1. 1. 1. 1. 1. 1. 1. 1. 1. 1. 1. 1. 1. 1. 1. 1. 1. 1. 1.
.. 1. 1. 1. 1. 1. 1. 1. 1. 1. 1. 1. 1. 1. 1. 1. 1. 1. 1. 1. 1. 1. 1. 1. 1. 1. 1.
.. 1. 1. 1. 1. 1. 1. 1. 1. 1. 1. 1. 1. 1. 1. 1. 1. 1. 1. 1. 1. 1. 1. 1. 1. 1. 1.
.. 1. 1. 1. 1. 1. 1. 1. 1. 1. 1. 1. 1. 1. 1. 1. 1. 1. 1. 1. 1. 1. 1. 1. 1. 1. 1.
.. 1. 1. 1. 1. 1. 1. 1. 1. 1. 1. 1. 1. 1. 1. 1. 1. 1. 1. 1. 1. 1. 1. 1. 0.6 0.4
.. 0.6 0.4 0.6 0.4 0.6 0.4 1. 1. 1. 1. 1. 1. 1. 1. 1. 1. 1. 1. 1. 1. 1. 1. 1. 1.
.. 1. 1. 1. 1. 1. 1. 1. 1. 1. 1. 1. 1. 1. 1. 1. 1. 1. 1. 1. 1. 1. 1. 1. 1. 1. 1.
.. 1. 1. 1. 1. 1. 1. 1. 1. 1. 1. 1. 1. 1. 1. 0.5 0.5 1. 1. 1. 1. 1. 1. 1. 1. 1.
.. 1. 1. 1. 1. 1. 1. 1. 1. 1. 1. 1. 1. 1. 1. 1. 1. 1. 1. 1. 1. 1. 1. 1. 1. 1. 1.
.. 1. 1. 1. 1. 1. 1. 1. 1. 1. 1. 1. 1. 1. 1. 1. 1. 1. 1. 1. 1. 1. 1. 1. 1. 1. 1.
.. 1. 1. 1. 0.5 0.5 0.5 0.5 0.5 0.5 0.5 0.5 1. 1. 1. 1. 1. 1. 1. 0.5 0.5 0.5 0.5
.. 0.5 0.5 0.5 0.5 1. 1. 1. 1. 1. 1. 1. 1. 1. 1. 1. 1. 1. 1. 1. 1. 1. 1. 1. 1.
.. 1. 1. 1. 1. 1. 1. 1. 1. 1. 1. 1. 1. 1. 1. 1. 1. 1. 1. 1. 1. 1. 1. 1. 0.5 0.5
.. 0.5 0.5 1. 1. 1. 1. 1. 1. 1. 1. 1. 1. 1. 1. 1. 1. 1. 1. 1. 1. 1. 1. 1. 1. 1.
.. 1. 1. 1. 1. 1. 1. 1. 1. 1. 1. 1. 1. 1. 1. 1. 1. 1. 1. 1. 1. 1. 1. 1. 1. 1. 1.
.. 1. 1. 1. 1. 1. 1. 1. 1. 1. 1. 1. 1. 1. 1. 1. 1. 1. 1. 1. 1. 1. 1. 1. 1. 1. 1.
.. 1. 1. 1. 1. 1. 1. 1. 1. 1. 1. 1. 1. 1. 1. 1. 1. 1. 1. 1. 1. 1. 1. 1. 1. 1. 1.
.. 1. 1. 1. 1. 1. 1. 1. 1. 1. 1. 1. 1. 1. 1. 1. 1. 1. 1. 1. 1. 1. 1. 1. 1. 1. 1.
.. 1. 1. 1. 1. 1. 1. 1. 1. 1. 1. 1. 1. 1. 1. 1. 1. 1. 1. 1. 1. 1. 1. 1. 1. 1. 1.
.. 1. 1. 1. 1. 1. 1. 1. 1. 1. 1. 1. 1. 1. 1. 1. 1. 1. 1. 1. 1. 1. 1. 1. 1. 1. 1.
.. 1. 1. 1. 1. 1. 1. 1. 1. 1. 1. 1. 1. 1. 1. 1. 1. 1. 1. 1. 1. 1. 1. 1. 1. 1. 1.
.. 1. 1. 1. 1. 1. 1. 1. 1. 1. 1. 1. 1. 1. 1. 1. 1. 1. 1. 1. 1. 1. 1. 1. 1. 1. 1.
.. 1. 1. 1. 1. 1. 1. 1. 1. 1. 1. 1. 1. 1. 1. 1. 1. 1. 1. 1. 1. 1. 1. 1. 1. 1. 1.
.. 1. 1. 1. 1. 1. 1. 1. 1. 1. 1. 1. 1. 1. 1. 1. 1. 1. 1. 1. 1. 1. 1. 1. 1. 1. 1.
.. 1. 1. 1. 1. 1. 1. 1. 1. 1. 1. 1. 1. 1. 1. 1. 1. 1. 1. 1. 1. 1. 1. 1. 1. 1. 1.
.. 1. 1. 1. 1. 1. 1. 1. 1. 1. 1. 1. 1. 1. 1. 1. 1. 1. 1. 1. 1. 1. 1. 1. 1. 1. 1.
.. 1. 1. 1. 1. 1. 1. 1. 1. 1. 1. 1. 1. 1. 1. 1. 1. 1. 1. 1. 0.5 0.5 0.5 0.5 0.5
.. 0.5 0.5 0.5 1. 1. 1. 1. 1. 1. 1. 1. 1. 1. 1. 1. 1. 1. 1. 1. 1. 1. 1. 1. 1. 1.
.. 1. 1. 1. 1. 1. 1. 1. 1. 1. 1. 1. 1. 1. 1. 1. 1. 1. 1. 1. 1. 1. 1. 1. 1. 1. 1.
.. 1. 1. 1. 1. 1. 1. 1. 1. 1. 0.5 0.5 0.5 0.5 0.5 0.5 0.5 0.5 1. 1. 1. 1. 1. 1.
.. 0.33 0.33 1. 1. 1. 0.5 0.5 1. 1. 0.5 1. 1. 1. 1. 0.5 1. 1. 0.5 0.5 1. 0.5
.. 0.33 1. 1. 1. 0.5 0.5 1. 0.5 1. 1. 1. 1. 0.5 0.5 0.5 0.5 0.5 1. 0.5 1. 1. 1.
.. 0.5 0.5 1. 0.5 0.5 0.5 1. 0.5 0.52 0.5 0.5 0.5 0.5 0.5 1. 1. 0.5 1. 1. 1. 0.5
.. 0.5 1. 1. 1. 0.5 1. 0.5 1. 1. 1. 1. 0.5 1. 0.5 1. 0.5 1. 1. 0.5 0.5 1. 0.5
.. 0.5 0.25 0.5 1. 1. 0.5 0.5 0.5 0.5 0.5 0.5 1. 1. 0.5 0.5 1. 0.5 1. 1. 1. 1.
.. 0.5 0.5 0.5 0.33 1. 1. 1. 1. 1. 0.5 1. 1. 1. 1. 1. 0.5 0.5 1. 0.5 1. 1. 1.
.. 0.5 1. 0.5 1. 0.5 1. 1. 1. 0.5 0.5 0.5 1. 1. 0.5 1. 1. 1. 0.5 1. 1. 1. 1. 1.
.. 0.5 1. 1. 0.5 0.5 1. 0.5 1. 0.5 1. 0.5 1. 1. 1. 1. 1. 0.5 0.33 0.5 1. 1. 1.
.. 0.5 1. 0.5 1. 1. 0.5 1. 1. 1. 0.5 1. 1. 1. 1. 1. 1. 1. 0.5 0.5 1. 0.5 0.5 1.
.. 0.5 0.5 0.5 0.5 1. 1. 1. 1. 1. 1. 1. 1. 0.5 1. 0.5 0.5 1. 0.5 1. 1. 0.5 0.5
.. 1. 1. 1. 1. 1. 0.5 1. 1. 1. 1. 1. 1. 0.5 0.5 1. 1. 1. 1. 1. 1. 1. 1. 1. 0.5
.. 1. 0.5 1. 0.5 1. 1. 1. 1. 0.5 0.5 0.5 1. 0.5 0.5 1. 1. 0.5 1. 1. 0.5 0.5 1.
.. 0.5 1. 0.5 0.5 0.5 0.5 1. 1. 0.33 1. 0.5 1. 1. 1. 1. 1. 1. 0.5 1. 0.5 1. 1.
.. 0.5 0.5 0.5 0.5 1. 1. 1. 1. 1. 0.5 1. 1. 1. 0.5 1. 0.5 1. 1. 1. 1. 1. 0.5 1.
.. 0.5 0.5 1. 1. 1. 1. 1. 1. 1. 1. 1. 1. 1. 1. 0.5 1. 1. 1. 0.5 0.6 1. 0.4 1. 1.
.. 1. 0.5 0.5 1. 1. 1. 0.33 1. 1. 1. 1. 1. 1. 1. 1. 1. 1. 1.
.. </floatArray>
.. <floatArray title="B" convention="PDB"> 21.88 22.85 43.92 25.22 26.28 20.84
.. 11.81 20.31 40. 36.74 23.02 26.69 16.57 15.75 22.09 24.52 21.34 32.48 26.35
.. 16.58 15.32 16.88 23.3 17.11 21.45 21.59 23.43 25.36 15.69 12.38 19.86 16.83
.. 21.13 22.06 42.02 55.1 27.27 13.19 12.63 9.95 14.22 12.54 13. 10.84 17.02
.. 13.71 19.28 20.24 13.8 12.57 19.99 26.34 25.43 20.77 26.76 26.5 20.01 16.88
.. 12.7 17.6 19.52 32.34 15.34 20.23 17.5 16.6 19.39 22.05 23.3 42.11 12.14
.. 11.24 12.17 21.14 13.03 13.6 11.37 9.91 7.4 9.67 16.64 17.14 11.35 11.35
.. 12.55 11.78 11.66 18.12 18.76 17.26 10.84 10.75 12.81 15.11 12.9 18.23 18.95
.. 15.42 18.15 14.31 15.47 24.86 9.63 9.4 10.52 14.25 13.89 17.53 28.21 20.14
.. 30.25 12.99 11.19 15.54 16.01 12.67 13.07 16.61 16.5 17.5 17.72 19.21 18.48
.. 17.38 27.97 26.7 29.93 34.66 15.1 18.85 18.46 19.68 20.66 29.79 34.48 36.
.. 15.68 14.19 13.2 16.12 14.35 21.24 26.61 19.21 27.8 23.98 34.08 37.96 13.05
.. 18.69 19.09 19.31 15.99 12.9 17.63 25.23 34.82 31.24 19.06 40.71 68.22 39.69
.. 41.83 25.87 24.3 39.74 38.1 22.51 16.52 35.58 20.86 52.66 51.46 42.63 21.12
.. 36.74 23.52 19.56 30.58 25.73 22.31 13.38 13.94 15.03 24.85 25.01 49.04 34.5
.. 35. 12.52 22.69 13.29 20.53 39.18 11.45 37.3 12.42 32.97 17.67 40. 28.94
.. 35.67 13.02 17.05 10.95 17.14 22.24 25.74 35.32 28.02 28.73 30.21 11.3 11.13
.. 11.03 13.66 14.13 13.39 14.7 18.25 10.06 10.7 13.26 19.1 15.88 16.4 12.37
.. 12.72 13.24 11.92 11.74 15.89 9.73 10.43 17.74 17.37 10.19 7.66 10.17 10.92
.. 9.55 9.55 15.86 8.47 10.65 9.41 8.93 9.64 7.89 9.74 6.93 14.5 18.34 20.7
.. 10.12 8.05 8.14 11.63 11.54 17.75 4.68 10.87 6.12 8.88 12.22 11.15 12.65 15.6
.. 53.85 33.68 47.24 7.15 7.29 6.8 11.1 12.06 6.72 13.51 14.62 12.32 9.71 8.92
.. 14.49 12.03 8.65 8.75 11.14 14.34 7.72 10.81 17.09 12.64 17.76 13.94 17.34
.. 25.34 8.68 8.83 10.95 15.67 10.82 28.76 30.52 34.91 8.85 8.77 9.77 16.86
.. 14.39 11.72 12.58 9.03 8.88 14.69 16.46 11.19 10.1 17.12 21.59 21.38 20.41
.. 29.76 24.44 19.21 19. 28.66 56.11 75.35 62.47 52.68 48.34 50.28 49.92 27.33
.. 15.49 16.44 17.7 21.36 21.99 57.89 31.23 16.46 17.69 39.57 33.09 20.14 51.5
.. 35.4 19.59 19.18 11.89 12.83 14.47 12.54 10.08 10.77 10.93 3.8 5.98 5.61 8.93
.. 14.64 11.74 9.78 14.2 12.03 12.69 15.22 17.25 30.38 61.2 56.9 29.52 40.31
.. 30.38 11.25 10.42 15.08 14.52 9.51 12.61 20.5 13.88 16.38 10.97 11.71 16.39
.. 15.47 20.05 15.09 22.56 26.34 39.91 29.43 34.53 34.13 18.26 21.56 22.68 21.93
.. 21.6 21.39 14.32 26.27 23.17 52.81 39.37 22.26 48.01 37.36 53.09 61.16 53.3
.. 45.3 50.3 62.63 53.3 76.3 26.16 30.96 33.76 21.35 23.96 15.36 13.59 17.19
.. 16.47 15.91 17.06 19.56 13.55 17.58 21.18 19.26 26.49 30.71 16.85 24.23 23.06
.. 19.78 29.3 24.43 19.87 27.93 37.08 27.92 17.9 17.9 23.62 26.25 22.64 32.56
.. 59.85 50.22 56.46 20.45 20.95 18.67 17.98 16.76 20. 15.93 10.31 27.34 24.77
.. 17.6 19.3 22.31 20.22 29.24 25.27 28.76 41.93 39.1 23.04 23.81 22.97 28.36
.. 22.96 30.96 18.48 14.18 22.06 21.37 14.27 17.05 23.12 28.86 17.73 13.63 24.12
.. 27.63 24.47 22.6 20.64 19.89 26.49 17.94 22.13 25.55 20.92 18.59 17.62 17.56
.. 24.54 37.6 42.94 33.13 19.39 15.81 16.49 24.31 23.42 22.68 37.43 44.52 35.18
.. 39.13 43.24 40.09 16.44 13.87 16.45 17.74 19.83 27.5 46.46 43.32 35.38 18.47
.. 17.18 21.36 17.34 17.15 17.53 22.82 18.33 16.47 10.93 11.2 13.69 16.99 22.69
.. 26.38 26.42 30.68 13.42 12.91 14.96 17.72 16.62 20.64 28.41 26.53 10.42 11.44
.. 19.22 14.52 13.89 13.15 15.85 20.18 15.8 20.94 16.07 28.2 15.85 12.75 18.29
.. 26.63 12.02 13.7 17.14 22.18 31.46 44.77 21.67 29.17 33.63 33.21 52.38 61.5
.. 28.75 45.77 49.85 30.01 31.74 39.79 31.26 31.66 53.74 37.15 33.71 24.16 33.79
.. 22.26 27.8 85.81 36.43 19.91 33.51 27.19 35.28 28.03 36.72 71.83 69.95 38.71
.. 30.37 13.92 25.56 38.84 40.71 31.29 47.62 30.17 13.87 16.22 16.61 21.77 24.93
.. 32.91 31.86 31.55 28.5 18.29 11.23 22.97 11.62 14.32 16.96 18.92 17.11 18.4
.. 13.7 18.64 17.9 18.63 31.44 20. 19.94 18.12 8.63 13.74 11.65 12.39 8.86 9.84
.. 14.54 21.4 8.91 9.09 7.69 11.42 8.95 8.78 13.99 11.16 8.79 11.6 9.45 9.98
.. 5.91 8.83 10.51 13.37 11.72 16.22 6.52 6.95 5.55 8.6 14.07 16.64 14.03 8.61
.. 7.25 7.02 11.89 11.84 27.71 62.15 28.12 32.97 9.58 10. 10.02 12.34 9.23 8.93
.. 9.97 16.23 11.63 9.29 10.49 12.99 15.87 11.9 8.84 11.08 10.74 8.68 9.93 13.27
.. 10.34 11.61 17.86 13.23 17.8 9.51 8.94 12.51 13.68 12.01 26.75 27.77 36.25
.. 10.21 8.25 8.01 14.17 8.24 18.17 16.22 8.8 10.89 20.41 17.13 11.71 11.3 15.31
.. 18.1 19.19 18.72 20.01 23.69 19.09 24.03 22.76 53.97 78.86 73.07 72.74 15.75
.. 21.02 30.79 22.02 29.63 16.81 32.57 23.88 24.77 34.85 11.98 18.26 20.33 20.8
.. 20.38 17.93 12.82 11.1 12.49 11.76 10.21 9.65 12.03 9.41 9.89 12.55 12.14
.. 19.03 12.53 14.23 8.89 10.03 9.84 12.46 10.32 14.41 20.47 14.83 13.89 20.12
.. 13.72 10.77 8.24 11.68 12.49 12.91 13.37 12.94 12.82 18.45 14.97 16.87 19.99
.. 10.07 15.24 16.1 18.07 16.4 19.93 16.74 11.98 13.55 21.64 24.41 21.77 18.6
.. 11.54 18.85 21.86 25.32 28.67 37.73 26.24 51.6 25.69 26.73 22.42 41.26 39.07
.. 38.89 17.54 15.58 35.26 37.09 32.86 43.22 10.4 11. 44.11 64.26 37.18 72.59
.. 68.27 86.3 76.27 44.66 64.34 44.14 47.95 83.31 53.25 29.4 35.04 53.93 47.8
.. 86.3 14.13 78.41 76.3 46.17 79.24 31.09 52.19 38. 47.26 50.76 60.7 25.99
.. 60.78 40.09 33.95 61.18 60. 51.16 21.23 57.2 55.48 64.51 49.58 50. 37.26
.. 51.29 27. 59.76 41.28 34.42 29.31 33.28 71.16 43.34 60.52 41.83 18.82 20.33
.. 50.94 37.93 59.59 75.46 60.02 42.86 51.31 50.61 61.09 76.3 46.63 46.66 31.04
.. 25.97 29.22 61.33 37.48 35.59 48.31 34.1 66.41 41.13 21.36 57.45 36.4 62.82
.. 53.12 40.73 44.08 62.98 40.98 29.29 39.93 38.69 27.11 45.52 56.24 56.71 56.19
.. 24.63 38.47 29.51 43.99 63.61 23.04 62.49 61.96 63.37 61.63 60.2 52.12 53.19
.. 21.05 60.07 45.58 51.7 66.3 50.03 30.82 53.69 36.04 45.76 58.95 50.22 36.01
.. 45.78 54.02 42.63 62.38 36.72 37.62 58.59 52.11 54.91 56.4 46.92 69.61 82.49
.. 36.77 66.4 49.5 43.3 65.41 66.3 42.97 45. 47.47 59.62 87.22 39.38 49.56 62.44
.. 82.89 78.85 36.21 68.09 61.52 38.87 56.02 84.33 37.74 52.63 44.43 48.37 42.47
.. 73.09 64.59 41.57 60.14 79.51 77.5 48.19 57.48 61.43 59.24 52.18 35.08 42.63
.. 52.96 65.01 73.63 57.75 52.83 38.74 50.65 40.14 60.44 81.43 63.02 48.33 40.38
.. 46.39 56.56 36.42 61.59 96.03 60.98 59.04 55.39 44.55 64.98 29.13 39.65 53.72
.. 50.32 54.16 75.77 49.25 51.88 48.81 51.71 35. 50. 40. 40. 76.3 41.41 69.21
.. 72.39 27.91 55.98 75.03 33.67 36.1 36.62 74.1 38.58 80. 76.3 88.44 51. 56.19
.. 54.59 40.58 53.18 56.36 43.95 58.87 60. 66.3 79.22 59.41 50. 43.2 40. 62.99
.. 41.62 65.25 38.02 61.77 46.45 66.62 50.81 37.81 50. 50. 73.68 37.02 51.72
.. 36.62 58.4 45.3 93.71 104.59 57.42 54.11 27.54 37.21 66.58 37.24 54.11 53.14
.. 36.85 51.6 74.32 26.53 81.99 53.75 64.5 50.88 33.66 34.73 52.52 45.49 58.99
.. 49.6 51.96 45.19 54.91 40. 42.74 60.34 65.39 24.03 36.4 80.64 35.46 66.63
.. 62.84 71.89 65.26 40. 50.22 58.56 48.03 21.36 27.41 33.74 65.09 73.39 48.15
.. 29.91 44.27 70.69 56.59 48.54 76.3 30.59 64.76 31.12 66.3 73.01 62.82 74.53
.. 79.38 44.8 47.63 55.92 12.21 70.92 49.09 31.54 74.41 28.91 55.11 65.08 27.58
.. 55.9 17.96 41.35 67.11 37.24 24.09 34.61 27.74 38.6 81.34 83.01 55.36 77.73
.. 96.3 86.3 38.87 94.84
.. </floatArray>
.. <atom_site.footnote_id> 1 1 1 1 1 1 1 1 1 1 1 1 1 1 1 1 1 1 1 1 1 1 1 1 1 1 1
.. 1 1 1 1 1 1 1 1 1 1 . . . . . . . . . . . . . . . . . . . . . . . . . . . . .
.. . . . . . . . . . . . . . . . . . . . . . . . . . . . . . . . . . . . . . . .
.. . . . . . . . . . . . . . . . . . . . . . . . . . . . . . . . . . . . . . . .
.. . . . . . . . . . . . . . . . . . . . . . . . . . . . . . . . . . . . . . . .
.. . . . . . . 2 2 2 2 2 2 2 2 2 2 2 2 2 1 1 1 1 1 1 1 1 1 1 . . . . . . . . . .
.. . . . . . . . . . . . . . . . . . . . . . . . . . . . . . . . . 2 2 2 2 2 2 2
.. 2 . . . . . . . . . . . . . . . . . . . . . . . . . . . . . . . . . . . . . .
.. . . . . . . . . . . . . . . . . . . . . . 2 2 2 2 2 2 2 2 2 2 2 2 2 2 2 2 2 2
.. 2 2 2 2 2 2 2 2 2 2 . . . . . . . . . . . . . . . 1 1 1 1 1 1 1 1 1 1 1 . . .
.. . . . . . . . . . . . . . . . . . . . . . . . . . . . . . . . . . . 3 3 3 3 3
.. 3 1 1 1 1 1 1 1 1 1 1 1 1 1 1 1 1 1 1 1 1 1 1 1 1 1 1 1 1 1 1 1 1 1 1 1 1 1 .
.. . . . . . . . . . . . . . . . . . . . . . . . . . . . . . . . . . . . . . . .
.. . . . . . . . . . . . . . . . . . . . . . . . . . . . . . . . . . . . . . . .
.. . . . . . . . . . . . . . . . . . . . . . . . . . . . . . . . . . . . . . . .
.. . . . . . . . . . . . . . . . . . . . . . . . . . . . . . . . . . . . . . . .
.. . . . . 1 1 1 1 1 1 1 1 1 1 . . . . . . . . . . . . . . . . . . . . . . . . .
.. . . . . . . . . . . . . . . . . . . . . . . . . . . . . . . . . . . . . . . .
.. . . . . . . . . . . . . . . . . . . . . . . . . . . . . . . . . . . . . . . .
.. . . . . . . . . . . . . . . 2 2 2 2 2 2 2 2 2 2 2 2 2 2 2 . . . . . . . . . .
.. . . . . . 1 1 1 1 1 1 1 1 1 1 1 . . . . . . . . . . . . . . . . . . . . . . .
.. . . . 2 2 2 2 2 2 2 2 2 2 2 2 2 . . . . . . . . . . . . . . . . . . . . . . .
.. . . . . . . . . . . . . . . . . . . . . . . . . . . . . . . . . . . . . . . .
.. . . . . . . . . . . . . . . . . . . . . . . . . . . . . . . . . . . . . . . .
.. . . . . . . . . . . . . . . . . . . . . . . . . . . . . . . . . . . . . . . .
.. . . . . . . . . . . . . . . . . . . . . . . . . . . . . . . . . . . . . . . .
.. . . . . . . . . . . . . . . . . . . . . . . . . . . . . . . . . . . . . . . .
.. . . . . . . . . . . . . . . . . . . . . . . . . . . . . . . . . . . . . . . .
.. . . . . . . . . . . . . . . . . . . . . . . . . . . . . . . . . . . . . . . .
.. . . . . . . . . . . . . . . . . . . . . . . . . . . . . . . . . . . . . . . .
.. . . . . . . . . . . . . . . . . . . . . . . .
.. </atom_site.footnote_id>
.. <atom_site.label_entity_id> 1 1 1 1 1 1 1 1 1 1 1 1 1 1 1 1 1 1 1 1 1 1 1 1 1
.. 1 1 1 1 1 1 1 1 1 1 1 1 1 1 1 1 1 1 1 1 1 1 1 1 1 1 1 1 1 1 1 1 1 1 1 1 1 1 1
.. 1 1 1 1 1 1 1 1 1 1 1 1 1 1 1 1 1 1 1 1 1 1 1 1 1 1 1 1 1 1 1 1 1 1 1 1 1 1 1
.. 1 1 1 1 1 1 1 1 1 1 1 1 1 1 1 1 1 1 1 1 1 1 1 1 1 1 1 1 1 1 1 1 1 1 1 1 1 1 1
.. 1 1 1 1 1 1 1 1 1 1 1 1 1 1 1 1 1 1 1 1 1 2 2 2 2 2 2 2 2 2 2 2 2 2 2 2 2 2 2
.. 2 2 2 2 2 2 2 2 2 2 2 2 2 2 2 2 2 2 2 2 2 2 2 2 2 2 2 2 2 2 2 2 2 2 2 2 2 2 2
.. 2 2 2 2 2 2 2 2 2 2 2 2 2 2 2 2 2 2 2 2 2 2 2 2 2 2 2 2 2 2 2 2 2 2 2 2 2 2 2
.. 2 2 2 2 2 2 2 2 2 2 2 2 2 2 2 2 2 2 2 2 2 2 2 2 2 2 2 2 2 2 2 2 2 2 2 2 2 2 2
.. 2 2 2 2 2 2 2 2 2 2 2 2 2 2 2 2 2 2 2 2 2 2 2 2 2 2 2 2 2 2 2 2 2 2 2 2 2 2 2
.. 2 2 2 2 2 2 2 2 2 2 2 2 2 2 2 2 2 2 2 2 2 2 2 2 2 2 2 2 2 2 2 2 2 2 2 2 2 2 2
.. 2 2 2 2 2 2 2 2 2 2 2 2 2 2 2 2 2 2 2 2 2 2 2 2 2 2 2 2 2 2 2 2 2 2 2 2 2 2 2
.. 2 2 2 1 1 1 1 1 1 1 1 1 1 1 1 1 1 1 1 1 1 1 1 1 1 1 1 1 1 1 1 1 1 1 1 1 1 1 1
.. 1 1 1 1 1 1 1 1 1 1 1 1 1 1 1 1 1 1 1 1 1 1 1 1 1 1 1 1 1 1 1 1 1 1 1 1 1 1 1
.. 1 1 1 1 1 1 1 1 1 1 1 1 1 1 1 1 1 1 1 1 1 1 1 1 1 1 1 1 1 1 1 1 1 1 1 1 1 1 1
.. 1 1 1 1 1 1 1 1 1 1 1 1 1 1 1 1 1 1 1 1 1 1 1 1 1 1 1 1 1 1 1 1 1 1 1 1 1 1 1
.. 1 1 1 1 1 1 1 1 1 1 2 2 2 2 2 2 2 2 2 2 2 2 2 2 2 2 2 2 2 2 2 2 2 2 2 2 2 2 2
.. 2 2 2 2 2 2 2 2 2 2 2 2 2 2 2 2 2 2 2 2 2 2 2 2 2 2 2 2 2 2 2 2 2 2 2 2 2 2 2
.. 2 2 2 2 2 2 2 2 2 2 2 2 2 2 2 2 2 2 2 2 2 2 2 2 2 2 2 2 2 2 2 2 2 2 2 2 2 2 2
.. 2 2 2 2 2 2 2 2 2 2 2 2 2 2 2 2 2 2 2 2 2 2 2 2 2 2 2 2 2 2 2 2 2 2 2 2 2 2 2
.. 2 2 2 2 2 2 2 2 2 2 2 2 2 2 2 2 2 2 2 2 2 2 2 2 2 2 2 2 2 2 2 2 2 2 2 2 2 2 2
.. 2 2 2 2 2 2 2 2 2 2 2 2 2 2 2 2 2 2 2 2 2 2 2 2 2 2 2 2 2 2 2 2 2 2 2 2 2 2 2
.. 2 2 2 2 2 2 2 2 2 2 2 2 2 2 2 2 2 2 2 2 2 2 2 2 5 5 6 6 6 6 6 6 6 6 6 6 6 6 6
.. 6 6 6 6 6 6 6 6 6 6 6 6 6 6 6 6 6 6 6 6 6 6 6 6 6 6 6 6 6 6 6 6 6 6 6 6 6 6 6
.. 6 6 6 6 6 6 6 6 6 6 6 6 6 6 6 6 6 6 6 6 6 6 6 6 6 6 6 6 6 6 6 6 6 6 6 6 6 6 6
.. 6 6 6 6 6 6 6 6 6 6 6 6 6 6 6 6 6 6 6 6 6 6 6 6 6 6 6 6 6 6 6 6 6 6 6 6 6 6 6
.. 6 6 6 6 6 6 6 6 6 6 6 6 6 6 6 6 6 6 6 6 6 6 6 6 6 6 6 6 6 6 6 6 6 6 6 6 6 6 6
.. 6 6 6 6 6 6 6 6 6 6 6 6 6 6 6 6 6 6 6 6 6 6 6 6 6 6 6 6 6 6 6 6 6 6 6 6 6 6 6
.. 6 6 6 6 6 6 6 6 6 6 6 6 6 6 6 6 6 6 6 6 6 6 6 6 6 6 6 6 6 6 6 6 6 6 6 6 6 6 6
.. 6 6 6 6 6 6 6 6 6 6 6 6 6 6 6 6 6 6 6 6 6 6 6 6 6 6 6 6 6 6 6 6 6 6 6 6 6 6 6
.. 6 6 6 6 6 6 6 6 6 6 6 6 6 6 6 6 6 6 6 6 6 6 6 6 6 6 6 6 6 6 6 6 6 6 6 6 6 6 6
.. 6 6 6 6 6 6 6 6 6 6 6 6 6 6 6 6 6 6 6 6 6 6 6 6 6
.. </atom_site.label_entity_id>
.. <stringArray builtin="atomId"> 1 2 3 4 5 6 7 8 9 10 11 12 13 14 15 16 17 18
.. 19 20 21 22 23 24 25 26 27 28 29 30 31 32 33 34 35 36 37 38 39 40 41 42 43 44
.. 45 46 47 48 49 50 51 52 53 54 55 56 57 58 59 60 61 62 63 64 65 66 67 68 69 70
.. 71 72 73 74 75 76 77 78 79 80 81 82 83 84 85 86 87 88 89 90 91 92 93 94 95 96
.. 97 98 99 100 101 102 103 104 105 106 107 108 109 110 111 112 113 114 115 116
.. 117 118 119 120 121 122 123 124 125 126 127 128 129 130 131 132 133 134 135
.. 136 137 138 139 140 141 142 143 144 145 146 147 148 149 150 151 152 153 154
.. 155 156 157 158 159 160 161 162 163 165 166 167 168 169 170 171 172 173 174
.. 175 176 177 178 179 180 181 182 183 184 185 186 187 188 189 190 191 192 193
.. 194 195 196 197 198 199 200 201 202 203 204 205 206 207 208 209 210 211 212
.. 213 214 215 216 217 218 219 220 221 222 223 224 225 226 227 228 229 230 231
.. 232 233 234 235 236 237 238 239 240 241 242 243 244 245 246 247 248 249 250
.. 251 252 253 254 255 256 257 258 259 260 261 262 263 264 265 266 267 268 269
.. 270 271 272 273 274 275 276 277 278 279 280 281 282 283 284 285 286 287 288
.. 289 290 291 292 293 294 295 296 297 298 299 300 301 302 303 304 305 306 307
.. 308 309 310 311 312 313 314 315 316 317 318 319 320 321 322 323 324 325 326
.. 327 328 329 330 331 332 333 334 335 336 337 338 339 340 341 342 343 344 345
.. 346 347 348 349 350 351 352 353 354 355 356 357 358 359 360 361 362 363 364
.. 365 366 367 368 369 370 371 372 373 374 375 376 377 378 379 380 381 382 383
.. 384 385 386 387 388 389 390 391 392 393 394 395 396 397 398 399 400 401 402
.. 403 404 405 406 407 408 409 410 411 412 413 414 415 416 417 418 419 421 422
.. 423 424 425 426 427 428 429 430 431 432 433 434 435 436 437 438 439 440 441
.. 442 443 444 445 446 447 448 449 450 451 452 453 454 455 456 457 458 459 460
.. 461 462 463 464 465 466 467 468 469 470 471 472 473 474 475 476 477 478 479
.. 480 481 482 483 484 485 486 487 488 489 490 491 492 493 494 495 496 497 498
.. 499 500 501 502 503 504 505 506 507 508 509 510 511 512 513 514 515 516 517
.. 518 519 520 521 522 523 524 525 526 527 528 529 530 531 532 533 534 535 536
.. 537 538 539 540 541 542 543 544 545 546 547 548 549 550 551 552 553 554 555
.. 556 557 558 559 560 561 562 563 564 565 566 567 568 569 570 571 572 573 574
.. 575 576 577 578 579 580 581 582 583 585 586 587 588 589 590 591 592 593 594
.. 595 596 597 598 599 600 601 602 603 604 605 606 607 608 609 610 611 612 613
.. 614 615 616 617 618 619 620 621 622 623 624 625 626 627 628 629 630 631 632
.. 633 634 635 636 637 638 639 640 641 642 643 644 645 646 647 648 649 650 651
.. 652 653 654 655 656 657 658 659 660 661 662 663 664 665 666 667 668 669 670
.. 671 672 673 674 675 676 677 678 679 680 681 682 683 684 685 686 687 688 689
.. 690 691 692 693 694 695 696 697 698 699 700 701 702 703 704 705 706 707 708
.. 709 710 711 712 713 714 715 716 717 718 719 720 721 722 723 724 725 726 727
.. 728 729 730 731 732 733 734 735 736 737 738 739 740 741 742 743 744 745 746
.. 747 748 749 750 751 752 753 754 755 756 757 758 759 760 761 762 763 764 765
.. 766 767 768 769 770 771 772 773 774 775 776 777 778 779 780 781 782 783 784
.. 785 786 787 788 789 790 791 792 793 794 795 796 797 798 799 800 801 802 803
.. 804 805 806 807 808 809 810 811 812 813 814 815 816 817 818 819 820 821 822
.. 823 824 825 826 827 828 829 830 831 832 834 835 836 837 838 839 840 841 842
.. 843 844 845 846 847 848 849 850 851 852 853 854 855 856 857 858 859 860 861
.. 862 863 864 865 866 867 868 869 870 871 872 873 874 875 876 877 878 879 880
.. 881 882 883 884 885 886 887 888 889 890 891 892 893 894 895 896 897 898 899
.. 900 901 902 903 904 905 906 907 908 909 910 911 912 913 914 915 916 917 918
.. 919 920 921 922 923 924 925 926 927 928 929 930 931 932 933 934 935 936 937
.. 938 939 940 941 942 943 944 945 946 947 948 949 950 951 952 953 954 955 956
.. 957 958 959 960 961 962 963 964 965 966 967 968 969 970 971 972 973 974 975
.. 976 977 978 979 980 981 982 983 984 985 986 987 988 989 990 991 992 993 994
.. 995 996 997 998 999 1000 1001 1002 1003 1004 1005 1006 1007 1008 1009 1010
.. 1011 1012 1013 1014 1015 1016 1017 1018 1019 1020 1021 1022 1023 1024 1025
.. 1026 1027 1028 1029 1030 1031 1032 1033 1034 1035 1036 1037 1038 1039 1040
.. 1041 1042 1043 1044 1045 1046 1047 1048 1049 1050 1051 1052 1053 1054 1055
.. 1056 1057 1058 1059 1060 1061 1062 1063 1064 1065 1066 1067 1068 1069 1070
.. 1071 1072 1073 1074 1075 1076 1077 1078 1079 1080 1081 1082 1083 1084 1085
.. 1086 1087 1088 1089 1090 1091 1092 1093 1094 1095 1096 1097 1098 1099 1100
.. 1101 1102 1103 1104 1105 1106 1107 1108 1109 1110 1111 1112 1113 1114 1115
.. 1116 1117 1118 1119 1120 1121 1122 1123 1124 1125 1126 1127 1128 1129 1130
.. 1131 1132 1133 1134 1135 1136 1137 1138 1139 1140 1141 1142 1143 1144 1145
.. 1146 1147 1148 1149 1150 1151 1152 1153 1154 1155 1156 1157 1158 1159 1160
.. 1161 1162 1163 1164 1165 1166 1167 1168 1169 1170 1171 1172 1173 1174 1175
.. 1176 1177 1178 1179 1180 1181 1182 1183 1184 1185
..
..
..
.. <!-- ################### -->
.. <!--                   # -->
.. <!--  DATABASE_2       # -->
.. <!--                   # -->
.. <!-- ################### -->
..
..
.. </stringArray>
.. </atomArray>
.. <DATABASE_2>
.. <database_2.database_id>  PDB
.. </database_2.database_id>
.. <database_2.database_code> 4INS
..
..
..
.. <!-- ################### -->
.. <!--                   # -->
.. <!--  DATABASE_PDB_REV # -->
.. <!--                   # -->
.. <!-- ################### -->
..
..
..
.. 
.. </database_2.database_code>
.. </DATABASE_2>
.. <DATABASE_PDB_REV>
.. <database_PDB_rev.date_original> 1989-07-10 1989-07-10 1989-07-10
.. </database_PDB_rev.date_original>
.. <database_PDB_rev.num> 3 2 1
.. </database_PDB_rev.num>
.. <database_PDB_rev.date> 1994-07-31 1993-07-15 1990-04-15
.. </database_PDB_rev.date>
.. <database_PDB_rev.mod_type> 3 1 0
.. </database_PDB_rev.mod_type>
.. <database_PDB_rev.status> . . .
.. </database_PDB_rev.status>
.. <database_PDB_rev.replaced_by> . . .
.. </database_PDB_rev.replaced_by>
.. <database_PDB_rev.replaces> . . 1INS
..
.. </database_PDB_rev.replaces>
.. </DATABASE_PDB_REV>
.. 
.. <DATABASE_PDB_REV_RECORD>
.. <database_PDB_rev_record.rev_num> 3 2
.. </database_PDB_rev_record.rev_num>
.. <database_PDB_rev_record.details> 4INSB 4INSA
.. </database_PDB_rev_record.details>
.. <database_PDB_rev_record.type> HETATM HEADER
..
..
..
.. <!-- ################### -->
.. <!--                   # -->
.. <!--  STRUCT_BIOL      # -->
.. <!--                   # -->
.. <!-- ################### -->
..
..
..
.. </database_PDB_rev_record.type>
.. </DATABASE_PDB_REV_RECORD>
.. 
.. <STRUCT_BIOL>
.. <struct_biol.id> 4INS A B C D
.. </struct_biol.id>
.. <string title="CLASSIFICATION"> 'HORMONE' . . . .
..
.. </string>
.. </STRUCT_BIOL>
.. 
.. <STRUCT_BIOL_GEN>
.. <struct_biol_gen.biol_id> 4INS 4INS 4INS 4INS 4INS 4INS A B C D
.. </struct_biol_gen.biol_id>
.. <struct_biol_gen.asym_id> A B C D ZN HOH A B C D
.. </struct_biol_gen.asym_id>
.. <struct_biol_gen.symmetry> 1_555 1_555 1_555 1_555 1_555 1_555 1_555 1_555
.. 1_555 1_555
.. </struct_biol_gen.symmetry>
.. <struct_biol_gen.details> . . . . . . . . . .
..
..
..
.. <!-- ############################# -->
.. <!--                             # -->
.. <!--  STRUCT_CONN_TYPE           # -->
.. <!--                             # -->
.. <!-- ############################# -->
..
..
..
.. </struct_biol_gen.details>
.. </STRUCT_BIOL_GEN>
.. 
.. <STRUCT_CONN_TYPE>
.. <struct_conn_type.id> . saltbr hydrog disulf
.. </struct_conn_type.id>
.. <struct_conn_type.criteria> 'unknown bond type from PDB entry'
.. 'salt bridge from PDB entry' 'hydrogen bond from PDB entry'
.. 'disulfide bridge from PDB entry'
.. </struct_conn_type.criteria>
.. <struct_conn_type.reference> ? ? ? ?
..
..
..
.. <!-- ############################# -->
.. <!--                             # -->
.. <!--  STRUCT_CONN                # -->
.. <!--                             # -->
.. <!-- ############################# -->
..
..
..
.. </struct_conn_type.reference>
.. </STRUCT_CONN_TYPE>
.. 
.. <STRUCT_CONN>
.. <struct_conn.id> 1 2 3 4 5 6 7 8 9 10 11 12 13 14 15 16 17 18
.. </struct_conn.id>
.. <struct_conn.conn_type_id> . disulf . disulf . . disulf . . . disulf . disulf
.. . . disulf . .
.. </struct_conn.conn_type_id>
.. <struct_conn.ptnr1_label_comp_id> CYS CYS CYS CYS CYS CYS CYS CYS CYS CYS CYS
.. CYS CYS CYS CYS CYS CYS CYS
.. </struct_conn.ptnr1_label_comp_id>
.. <struct_conn.ptnr1_label_asym_id> A A A A A A A B B C C C C C C C D D
.. </struct_conn.ptnr1_label_asym_id>
.. <struct_conn.ptnr1_auth_seq_id> 6 6 7 7 11 20 20 7 19 6 6 7 7 11 20 20 7 19
.. </struct_conn.ptnr1_auth_seq_id>
.. <struct_conn.ptnr1_label_atom_id> CB SG CB SG CB CB SG CB CB CB SG CB SG CB
.. CB SG CB CB
.. </struct_conn.ptnr1_label_atom_id>
.. <struct_conn.ptnr1_label_alt_id> . . . . . . . . . . . . . . . . . .
.. </struct_conn.ptnr1_label_alt_id>
.. <struct_conn.ptnr1_role> . . . . . . . . . . . . . . . . . .
.. </struct_conn.ptnr1_role>
.. <struct_conn.ptnr1_symmetry> . . . . . . . . . . . . . . . . . .
.. </struct_conn.ptnr1_symmetry>
.. <struct_conn.ptnr2_label_comp_id> CYS CYS CYS CYS CYS CYS CYS CYS CYS CYS CYS
.. CYS CYS CYS CYS CYS CYS CYS
.. </struct_conn.ptnr2_label_comp_id>
.. <struct_conn.ptnr2_label_asym_id> A A A B A A B B B C C C D C C D D D
.. </struct_conn.ptnr2_label_asym_id>
.. <struct_conn.ptnr2_auth_seq_id> 6 11 7 7 11 20 19 7 19 6 11 7 7 11 20 19 7 19
.. </struct_conn.ptnr2_auth_seq_id>
.. <struct_conn.ptnr2_label_atom_id> SG SG SG SG SG SG SG SG SG SG SG SG SG SG
.. SG SG SG SG
.. </struct_conn.ptnr2_label_atom_id>
.. <struct_conn.ptnr2_label_alt_id> . . . . . . . . . . . . . . . . . .
.. </struct_conn.ptnr2_label_alt_id>
.. <struct_conn.ptnr2_role> . . . . . . . . . . . . . . . . . .
.. </struct_conn.ptnr2_role>
.. <struct_conn.ptnr2_symmetry> . . . . . . . . . . . . . . . . . .
.. </struct_conn.ptnr2_symmetry>
.. <!-- _struct_conn.ptnr1_atom_site_id not in dictionary -->
.. <struct_conn.ptnr1_atom_site_id> 42 43 48 49 75 153 154 226 317 462 463 468
.. 469 495 573 574 642 732
.. </struct_conn.ptnr1_atom_site_id>
.. <struct_conn.ptnr1_label_seq_id> 6 6 7 7 11 20 20 28 40 6 6 7 7 11 20 20 28
.. 40
.. </struct_conn.ptnr1_label_seq_id>
.. <!-- _struct_conn.ptnr2_atom_site_id not in dictionary -->
.. <struct_conn.ptnr2_atom_site_id> 43 76 49 227 76 154 318 227 318 463 496 469
.. 643 496 574 733 643 733
.. </struct_conn.ptnr2_atom_site_id>
.. <struct_conn.ptnr2_label_seq_id> 6 11 7 28 11 20 40 28 40 6 11 7 28 11 20 40
.. 28 40
..
..
..
.. <!-- ################### -->
.. <!--                   # -->
.. <!--  STRUCT_CONF      # -->
.. <!--                   # -->
.. <!-- ################### -->
..
..
..
.. </struct_conn.ptnr2_label_seq_id>
.. </STRUCT_CONN>
.. 
.. <STRUCT_CONF_TYPE>
.. <struct_conf_type.id> HELX_RH_AL_P HELX_RH_3T_P TURN_P
.. </struct_conf_type.id>
.. <struct_conf_type.criteria> 'From PDB' 'From PDB' 'From PDB'
.. </struct_conf_type.criteria>
.. <struct_conf_type.reference> . . .
..
.. </struct_conf_type.reference>
.. </STRUCT_CONF_TYPE>
.. 
.. <STRUCT_CONF>
.. <struct_conf.id> helix_A11 helix_A12 helix_B11 helix_A21 helix_A22 helix_B21
.. turn_1B1 turn_1B2 turn_2B1 turn_2B2
.. </struct_conf.id>
.. <struct_conf.conf_type_id> HELX_RH_AL_P HELX_RH_3T_P HELX_RH_AL_P
.. HELX_RH_AL_P HELX_RH_3T_P HELX_RH_AL_P TURN_P TURN_P TURN_P TURN_P
.. </struct_conf.conf_type_id>
.. <struct_conf.beg_label_comp_id> GLY SER SER GLY SER SER CYS GLY CYS GLY
.. </struct_conf.beg_label_comp_id>
.. <struct_conf.beg_label_asym_id> A A B C C D B B D D
.. </struct_conf.beg_label_asym_id>
.. <struct_conf.beg_auth_seq_id> 1 12 9 1 12 9 19 20 19 20
.. </struct_conf.beg_auth_seq_id>
.. <struct_conf.end_label_comp_id> ILE GLU GLY ILE GLU GLY ARG GLY ARG GLY
.. </struct_conf.end_label_comp_id>
.. <struct_conf.end_label_asym_id> A A B C C D B B D D
.. </struct_conf.end_label_asym_id>
.. <struct_conf.end_auth_seq_id> 10 17 20 10 17 20 22 23 22 23
.. </struct_conf.end_auth_seq_id>
.. <struct_conf.details> 'VAL 203 O H-BONDED TO HOH'
.. 'CNTCTS MOSTLY GT 3A,NOT IDEAL' 'CYS 67 GLY 68, 3(10) CONTACTS'
.. 'NOT IDEAL ALPH,SOME PI CNTCTS' 'CNTCTS MOSTLY GT 3A,NOT IDEAL'
.. 'CYS 67,GLY 68, 3(10) CONTACTS' ' ' ' ' ' ' ' '
.. </struct_conf.details>
.. <struct_conf.beg_label_seq_id> 1 12 30 1 12 30 40 41 40 41
.. </struct_conf.beg_label_seq_id>
.. <struct_conf.end_label_seq_id> 10 17 41 10 17 41 43 44 43 44
..
..
..
.. <!-- ################### -->
.. <!--                   # -->
.. <!--  STRUCT_SITE      # -->
.. <!--                   # -->
.. <!-- ################### -->
..
..
..
.. </struct_conf.end_label_seq_id>
.. </STRUCT_CONF>
.. 
.. <STRUCT_SITE>
.. <struct_site.id> D1 D2 H1 H2 SI1 SI2
.. </struct_site.id>
.. <struct_site.details> ? ? ? ? ? ?
..
.. </struct_site.details>
.. </STRUCT_SITE>
.. 
.. <STRUCT_SITE_GEN>
.. <struct_site_gen.id> 1 2 3 4 5 6 7 8 9 10 11 12 13 14 15 16 17 18 19 20 21 22
.. 23 24 25 26 27 28 29 30 31 32 33 34 35 36 37 38
.. </struct_site_gen.id>
.. <struct_site_gen.site_id> D1 D1 D1 D1 D1 D2 D2 D2 D2 D2 H1 H1 H1 H1 H1 H1 H1
.. H2 H2 H2 H2 H2 H2 H2 SI1 SI1 SI1 SI1 SI1 SI1 SI1 SI2 SI2 SI2 SI2 SI2 SI2 SI2
.. </struct_site_gen.site_id>
.. <struct_site_gen.label_comp_id> VAL TYR PHE PHE TYR VAL TYR PHE PHE TYR LEU
.. TYR PHE GLU ALA LEU VAL LEU TYR PHE GLU ALA LEU VAL GLY GLU GLN CYS TYR ASN
.. CYS GLY GLU GLN CYS TYR ASN CYS
.. </struct_site_gen.label_comp_id>
.. <struct_site_gen.label_asym_id> B B B B B D D D D D A A B B B B B C C D D D D
.. D A A A A A A B C C C C C C D
.. </struct_site_gen.label_asym_id>
.. <struct_site_gen.auth_seq_id> 12 16 24 25 26 12 16 24 25 26 13 14 1 13 14 17
.. 18 13 14 1 13 14 17 18 1 4 5 7 19 21 7 1 4 5 7 19 21 7
.. </struct_site_gen.auth_seq_id>
.. <struct_site_gen.label_seq_id> 33 37 45 46 47 33 37 45 46 47 13 14 22 34 35
.. 38 39 13 14 22 34 35 38 39 1 4 5 7 19 21 28 1 4 5 7 19 21 28
.. </struct_site_gen.label_seq_id>
.. <struct_site_gen.label_alt_id> . . . . . . . . . . . . . . . . . . . . . . .
.. . . . . . . . . . . . . . . .
.. </struct_site_gen.label_alt_id>
.. <struct_site_gen.symmetry> 1_555 1_555 1_555 1_555 1_555 1_555 1_555 1_555
.. 1_555 1_555 1_555 1_555 1_555 1_555 1_555 1_555 1_555 1_555 1_555 1_555 1_555
.. 1_555 1_555 1_555 1_555 1_555 1_555 1_555 1_555 1_555 1_555 1_555 1_555 1_555
.. 1_555 1_555 1_555 1_555
.. </struct_site_gen.symmetry>
.. <struct_site_gen.details> . . . . . . . . . . . . . . . . . . . . . . . . . .
.. . . . . . . . . . . . .
..
..
..
.. <!-- ############### -->
.. <!--               # -->
.. <!--  STRUCT_SHEET # -->
.. <!--               # -->
.. <!-- ############### -->
..
.. </struct_site_gen.details>
.. </STRUCT_SITE_GEN>
.. 
.. <STRUCT_SHEET>
.. <struct_sheet.id> B
.. </struct_sheet.id>
.. <struct_sheet.number_strands> 2
..
.. </struct_sheet.number_strands>
.. </STRUCT_SHEET>
.. 
.. <STRUCT_SHEET_HBOND>
.. <struct_sheet_hbond.sheet_id> B
.. </struct_sheet_hbond.sheet_id>
.. <struct_sheet_hbond.range_id_1> 1_B
.. </struct_sheet_hbond.range_id_1>
.. <struct_sheet_hbond.range_id_2> 2_B
.. </struct_sheet_hbond.range_id_2>
.. <struct_sheet_hbond.range_1_beg_auth_seq_id> 26
.. </struct_sheet_hbond.range_1_beg_auth_seq_id>
.. <struct_sheet_hbond.range_1_beg_label_atom_id> O
.. </struct_sheet_hbond.range_1_beg_label_atom_id>
.. <struct_sheet_hbond.range_2_beg_auth_seq_id> 24
.. </struct_sheet_hbond.range_2_beg_auth_seq_id>
.. <struct_sheet_hbond.range_2_beg_label_atom_id> N
.. </struct_sheet_hbond.range_2_beg_label_atom_id>
.. <struct_sheet_hbond.range_1_end_auth_seq_id> 26
.. </struct_sheet_hbond.range_1_end_auth_seq_id>
.. <struct_sheet_hbond.range_1_end_label_atom_id> O
.. </struct_sheet_hbond.range_1_end_label_atom_id>
.. <struct_sheet_hbond.range_2_end_auth_seq_id> 24
.. </struct_sheet_hbond.range_2_end_auth_seq_id>
.. <struct_sheet_hbond.range_2_end_label_atom_id> N
.. </struct_sheet_hbond.range_2_end_label_atom_id>
.. <struct_sheet_hbond.range_1_beg_label_seq_id> 47
.. </struct_sheet_hbond.range_1_beg_label_seq_id>
.. <struct_sheet_hbond.range_2_beg_label_seq_id> 45
.. </struct_sheet_hbond.range_2_beg_label_seq_id>
.. <struct_sheet_hbond.range_1_end_label_seq_id> 47
.. </struct_sheet_hbond.range_1_end_label_seq_id>
.. <struct_sheet_hbond.range_2_end_label_seq_id> 45
..
.. </struct_sheet_hbond.range_2_end_label_seq_id>
.. </STRUCT_SHEET_HBOND>
.. 
.. <STRUCT_SHEET_ORDER>
.. <struct_sheet_order.sheet_id> B
.. </struct_sheet_order.sheet_id>
.. <struct_sheet_order.range_id_1> 1_B
.. </struct_sheet_order.range_id_1>
.. <struct_sheet_order.range_id_2> 2_B
.. </struct_sheet_order.range_id_2>
.. <struct_sheet_order.offset> 1
.. </struct_sheet_order.offset>
.. <struct_sheet_order.sense> anti-parallel
..
.. </struct_sheet_order.sense>
.. </STRUCT_SHEET_ORDER>
.. 
.. <STRUCT_SHEET_RANGE>
.. <struct_sheet_range.sheet_id> B B
.. </struct_sheet_range.sheet_id>
.. <struct_sheet_range.id> 1_B 2_B
.. </struct_sheet_range.id>
.. <struct_sheet_range.beg_label_comp_id> PHE PHE
.. </struct_sheet_range.beg_label_comp_id>
.. <struct_sheet_range.beg_label_asym_id> B D
.. </struct_sheet_range.beg_label_asym_id>
.. <struct_sheet_range.beg_auth_seq_id> 24 24
.. </struct_sheet_range.beg_auth_seq_id>
.. <struct_sheet_range.end_label_comp_id> TYR TYR
.. </struct_sheet_range.end_label_comp_id>
.. <struct_sheet_range.end_label_asym_id> B D
.. </struct_sheet_range.end_label_asym_id>
.. <struct_sheet_range.end_auth_seq_id> 26 26
.. </struct_sheet_range.end_auth_seq_id>
.. <struct_sheet_range.beg_label_seq_id> 45 45
.. </struct_sheet_range.beg_label_seq_id>
.. <struct_sheet_range.end_label_seq_id> 47 47
..
..
..
.. <!-- ####################### -->
.. <!--                       # -->
.. <!--  PUBL_MANUSCRIPT_INCL # -->
.. <!--                       # -->
.. <!-- ####################### -->
..
..
..
.. </struct_sheet_range.end_label_seq_id>
.. </STRUCT_SHEET_RANGE>
.. 
.. <PUBL_MANUSCRIPT_INCL>
.. <publ_manuscript_incl.entry_id> 4INS 4INS
.. </publ_manuscript_incl.entry_id>
.. <publ_manuscript_incl.extra_item> '_struct_conn.ptnr1_atom_site_id'
.. '_struct_conn.ptnr2_atom_site_id'
.. </publ_manuscript_incl.extra_item>
.. <publ_manuscript_incl.extra_info>
.. '_atom_site.id of partner 1 of structure connection'
.. '_atom_site.id of partner 2 of structure connection'
.. </publ_manuscript_incl.extra_info>
.. <publ_manuscript_incl.extra_defn> no no
..
.. <!-- ############################################## -->
.. <!--  This file was converted automatically from  # -->
.. <!--  PDB format to mmCIF format by the program   # -->
.. <!--  pdb2cif version 2.3.3           27 Jan 97   # -->
.. <!--                     by                       # -->
.. <!--    Phil Bourne, Herbert J. Bernstein and     # -->
.. <!--             Frances C. Bernstein             # -->
.. <!--                                              # -->
.. <!--                                              # -->
.. <!--  Conversion from PDB format to mmCIF is a    # -->
.. <!--  complex process.  This file should be       # -->
.. <!--  reviewed carefully before use.              # -->
.. <!--                                              # -->
.. <!--  Even though the authors of pdb2cif have     # -->
.. <!--  made a good faith effort to ensure that     # -->
.. <!--  pdb2cif performs according to its           # -->
.. <!--  documentation, and we would greatly         # -->
.. <!--  appreciate hearing of any problems you      # -->
.. <!--  may encounter, the program pdb2cif and      # -->
.. <!--  any files created by pdb2cif are provided   # -->
.. <!--  **AS IS** without any warrantee as to       # -->
.. <!--  correctness, merchantability or fitness     # -->
.. <!--  for any particular or general use.          # -->
.. <!--                                              # -->
.. <!--  THE RESPONSIBILITY FOR ANY ADVERSE          # -->
.. <!--  CONSEQUENCES FROM THE USE OF THE PROGRAM    # -->
.. <!--  PDB2CIF OR ANY FILE OR FILES CREATED BY     # -->
.. <!--  LIES SOLELY WITH THE USERS OF THE PROGRAM   # -->
.. <!--  AND FILE OR FILES AND NOT WITH AUTHORS OF   # -->
.. <!--  PDB2CIF                                     # -->
.. <!--                                              # -->
.. <!--  The program pdb2cif is available from       # -->
.. <!--  http://ndbserver.rutgers.edu/software       # -->
.. <!--                                              # -->
.. <!--  Please report problems to:                  # -->
.. <!--            yaya@bernstein-plus-sons.com      # -->
.. <!--                                              # -->
.. <!-- ############################################## -->
..
..
..
.. <!--  REMARK records parsed 	=    167;# specified by PDB 	=    167 -->
.. <!--  FTNOTE records parsed 	=     11;# specified by PDB 	=     11 -->
.. <!--  HET records parsed 		=      2;# specified by PDB 	=      2 -->
.. <!--  HELIX records parsed 		=      6;# specified by PDB 	=      6 -->
.. <!--  SHEET records parsed 		=      2;# specified by PDB 	=      2 -->
.. <!--  TURN records parsed 		=      4;# specified by PDB 	=      4 -->
.. <!--  SITE records parsed 		=     12;# specified by PDB 	=     12 -->
.. <!--  AT+HET records parsed 	=   1181;# specified by PDB 	=   1181 -->
.. <!--  TER records parsed 		=      4;# specified by PDB 	=      4 -->
.. <!--  CONECT records parsed 	=     12;# specified by PDB 	=     12 -->
.. <!--  SEQRES records parsed 	=     10;# specified by PDB 	=     10 -->
.. <!--  Total of   1446 records processed from PDB file -->
.. <!--  DATABASE_PDB_REMARK: Only text in columns 12-70 retained -->
.. <!--  STRUCT_NCS_OPER:  Domain information needed -->
.. <!--  PUBL_MANUSCRIPT_INCL: Tokens _struct_conn.ptnrn_atom_site_id used -->
.. </publ_manuscript_incl.extra_defn>
.. </PUBL_MANUSCRIPT_INCL>
.. </molecule>
