# Supplementary material for: COD::CIF::Parser: an error-correcting CIF parser for the Perl language
Source: J Appl Crystallogr. 2016 Feb 1;49(Pt 1):292–301. doi: 10.1107/S1600576715022396 (PMC4762566; doi:10.1107/S1600576715022396)
Supplement: Supplementary file 3 [file j-49-00292-sup3.tgz › cod-tools-1.0/src/components/codcif/data/IUCr/CIFTEST_2.1/outs/ciftbx/1cro.tpdb]

HEADER    GENE REGULATING PROTEIN                 29-JUN-87   1CRO
TITLE     Cro Repressor
COMPND    Cro Repressor
SOURCE    Bacteriophage (Lambda)
AUTHOR    D.H.Ohlendorf,W.F.Anderson,Y.Takeda,B.W.Matthews
REMARK   1
REMARK   1 REFERENCE 1      
REMARK   1  AUTH   Y.Takeda,J.G.Kim,C.G.Caday,E.Steers Junior,
REMARK   1  AUTH 2 D.H.Ohlendorf,W.F.Anderson,B.W.Matthews
REMARK   1  TITL   Different Interactions Used By Cro Repressor In
REMARK   1  TITL 2 Specific And Nonspecific DNA Binding
REMARK   1  REF    J.BIOL.CHEM.                  V. 261  8608 1986
REMARK   1  REFN   ASTM JBCHA3  US ISSN 0021-9258                  071
REMARK   1 REFERENCE 2      
REMARK   1  AUTH   R.G.Brennan,Y.Takeda,J.Kim,W.F.Anderson,
REMARK   1  AUTH 2 B.W.Matthews
REMARK   1  TITL   Crystallization Of A Complex Of cro Repressor With
REMARK   1  TITL 2 A 17 Base-pair Operator
REMARK   1  REF    J.MOL.BIOL.                   V. 188   115 1986
REMARK   1  REFN   ASTM JMOBAK  UK ISSN 0022-2836                  070
REMARK   1 REFERENCE 3      
REMARK   1  AUTH   R.G.Brennan,L.H.Weaver,B.W.Matthews
REMARK   1  TITL   Use Of Protein Sequence And Structure To Infer
REMARK   1  TITL 2 Distant Evolutionary Relationships
REMARK   1  REF    CHEM.SCR.,SECT.B              V.  26   251 1986
REMARK   1  REFN   ASTM CSRPB9  SW ISSN 0004-2056                  184
REMARK   1 REFERENCE 4      
REMARK   1  AUTH   Y.Takeda,D.H.Ohlendorf,W.F.Anderson,B.W.Matthews
REMARK   1  TITL   The Structure Of Cro Repressor Protein
REMARK   1  EDIT   F.A.Jurnak,A.McPherson
REMARK   1  REF    BIOLOGICAL MACROMOLECULES     V.   2   233 1985
REMARK   1  REF  2 AND ASSEMBLIES              
REMARK   1  PUBL   JOHN WILEY AND SONS,NEW YORK                       
REMARK   1  REFN                US ISBN 0-471-87076-5              879
REMARK   1 REFERENCE 5      
REMARK   1  AUTH   D.H.Ohlendorf,W.F.Anderson,Y.Takeda,B.W.Matthews
REMARK   1  TITL   High Resolution Structural Studies Of Cro Repressor
REMARK   1  TITL 2 Protein And Implications For DNA Recognition
REMARK   1  REF    J.BIOMOL.STRUCT.DYN.          V.   1   553 1983
REMARK   1  REFN   ASTM JBSDD6  US ISSN 0739-1102                  646
REMARK   1 REFERENCE 6      
REMARK   1  AUTH   Y.Takeda,D.H.Ohlendorf,W.F.Anderson,B.W.Matthews
REMARK   1  TITL   DNA-Binding Proteins
REMARK   1  REF    SCIENCE                       V. 221  1020 1983
REMARK   1  REFN   ASTM SCIEAS  US ISSN 0036-8075                  038
REMARK   1 REFERENCE 7      
REMARK   1  AUTH   D.H.Ohlendorf,W.F.Anderson,M.Lewis,C.O.Pabo,
REMARK   1  AUTH 2 B.W.Matthews
REMARK   1  TITL   Comparison Of The Structures Of Cro And Lambda
REMARK   1  TITL 2 Repressor Proteins From Bacteriophage Lambda
REMARK   1  REF    J.MOL.BIOL.                   V. 169   757 1983
REMARK   1  REFN   ASTM JMOBAK  UK ISSN 0022-2836                  070
REMARK   1 REFERENCE 8      
REMARK   1  AUTH   W.F.Anderson,M.Cygler,M.Vandonnelaar,D.H.Ohlendorf,
REMARK   1  AUTH 2 B.W.Matthews,J.Kim,Y.Takeda
REMARK   1  TITL   Crystallographic Data For Complexes Of The Cro
REMARK   1  TITL 2 Repressor With DNA
REMARK   1  REF    J.MOL.BIOL.                   V. 168   903 1983
REMARK   1  REFN   ASTM JMOBAK  UK ISSN 0022-2836                  070
REMARK   1 REFERENCE 9      
REMARK   1  AUTH   D.H.Ohlendorf,B.W.Matthews
REMARK   1  TITL   Structural Studies Of Protein-nucleic Acid
REMARK   1  TITL 2 Interactions
REMARK   1  REF    ANNU.REV.BIOPHYS.BIOENG.      V.  12   259 1983
REMARK   1  REFN   ASTM ABPBBK  US ISSN 0084-6589                  923
REMARK   1 REFERENCE 10     
REMARK   1  AUTH   B.W.Matthews,D.H.Ohlendorf,W.F.Anderson,R.G.Fisher,
REMARK   1  AUTH 2 Y.Takeda
REMARK   1  TITL   How Does Cro Repressor Recognize Its DNA Target
REMARK   1  TITL 2 Sites(Question Mark)
REMARK   1  REF    TRENDS BIOCHEM.SCI.(PERS.     V.   8    25 1983
REMARK   1  REF  2 ED.)                        
REMARK   1  REFN   ASTM TBSCDB  NE ISSN 0376-5067                  946
REMARK   1 REFERENCE 11     
REMARK   1  AUTH   B.W.Matthews,D.H.Ohlendorf,W.F.Anderson,R.G.Fisher,
REMARK   1  AUTH 2 Y.Takeda
REMARK   1  TITL   Cro Repressor Protein And Its Interaction With DNA
REMARK   1  REF    COLD SPRING HARBOR SYMP.      V.  47   427 1983
REMARK   1  REF  2 QUANT.BIOL.                 
REMARK   1  REFN   ASTM CSHSAZ  US ISSN 0091-7451                  421
REMARK   1 REFERENCE 12     
REMARK   1  AUTH   D.H.Ohlendorf,W.F.Anderson,B.W.Matthews
REMARK   1  TITL   Many Gene-Regulatory Proteins Appear To Have A
REMARK   1  TITL 2 Similar Alpha-Helical Fold That Binds DNA And
REMARK   1  TITL 3 Evolved From A Common Evolutionary Precursor
REMARK   1  REF    J.MOL.EVOL.                   V.  19   109 1983
REMARK   1  REFN   ASTM JMEVAU  GW ISSN 0022-2844                  910
REMARK   1 REFERENCE 13     
REMARK   1  AUTH   D.H.Ohlendorf,W.F.Anderson,R.G.Fisher,Y.Takeda,
REMARK   1  AUTH 2 B.W.Matthews
REMARK   1  TITL   The Molecular Basis Of DNA-protein Recognition
REMARK   1  TITL 2 Inferred From The Structure Of cro Repressor
REMARK   1  REF    NATURE                        V. 298   718 1982
REMARK   1  REFN   ASTM NATUAS  UK ISSN 0028-0836                  006
REMARK   1 REFERENCE 14     
REMARK   1  AUTH   T.A.Steitz,D.H.Ohlendorf,D.B.McKay,W.F.Anderson,
REMARK   1  AUTH 2 B.W.Matthews
REMARK   1  TITL   Structural Similarity In The DNA-binding Domains Of
REMARK   1  TITL 2 Catabolite Gene Activator And cro Repressor
REMARK   1  TITL 3 Proteins
REMARK   1  REF    PROC.NAT.ACAD.SCI.USA         V.  79  3097 1982
REMARK   1  REFN   ASTM PNASA6  US ISSN 0027-8424                  040
REMARK   1 REFERENCE 15     
REMARK   1  AUTH   B.W.Matthews,D.H.Ohlendorf,W.F.Anderson,Y.Takeda
REMARK   1  TITL   Structure Of The DNA-binding Region Of lac
REMARK   1  TITL 2 Repressor Inferred From Its Homology With cro
REMARK   1  TITL 3 Repressor
REMARK   1  REF    PROC.NAT.ACAD.SCI.USA         V.  79  1428 1982
REMARK   1  REFN   ASTM PNASA6  US ISSN 0027-8424                  040
REMARK   1 REFERENCE 16     
REMARK   1  AUTH   W.F.Anderson,Y.Takeda,D.H.Ohlendorf,B.W.Matthews
REMARK   1  TITL   Proposed Alpha-Helical Super-secondary Sturcture
REMARK   1  TITL 2 Associated With Protein-DNA Recognition
REMARK   1  REF    J.MOL.BIOL.                   V. 159   745 1982
REMARK   1  REFN   ASTM JMOBAK  UK ISSN 0022-2836                  070
REMARK   1 REFERENCE 17     
REMARK   1  AUTH   W.F.Anderson,D.H.Ohlendorf,Y.Takeda,B.W.Matthews
REMARK   1  TITL   Structure Of The cro Repressor From Bacteriophage
REMARK   1  TITL 2 Lambda And Its Interaction With DNA
REMARK   1  REF    NATURE                        V. 290   754 1981
REMARK   1  REFN   ASTM NATUAS  UK ISSN 0028-0836                  006
REMARK   1 REFERENCE 18     
REMARK   1  AUTH   W.F.Anderson,B.W.Matthews,Y.Takeda,H.Echols
REMARK   1  TITL   The Structure Of A Repressor. Crystallographic Data
REMARK   1  TITL 2 For The Cro Regulatory Protein Of Bacteriophage
REMARK   1  TITL 3 Lambda
REMARK   1  REF    J.MOL.BIOL.                   V. 130   507 1979
REMARK   1  REFN   ASTM JMOBAK  UK ISSN 0022-2836                  070
REMARK   1 REFERENCE 19     
REMARK   1  AUTH   M.W.Hsiang,R.D.Cole,Y.Takeda,H.Echols
REMARK   1  TITL   Amino Acid Sequence Of Cro Regulatory Protein Of
REMARK   1  TITL 2 Bacteriophage Lambda
REMARK   1  REF    NATURE                        V.  27   275 1977
REMARK   1  REFN   ASTM NATUAS  UK ISSN 0028-0836                  006
REMARK   2
REMARK   2 RESOLUTION.  2.2 ANGSTROMS.
REMARK   3
REMARK   3 REFINEMENT. BY THE METHOD OF A. JACK AND M. LEVITT (PROGRAM
REMARK   3  *EREF*).  FURTHER REFINEMENT WILL BE CARRIED OUT.
REMARK   4
REMARK   4 THERE ARE FOUR CRYSTALLOGRAPHICALLY UNRELATED MONOMERS OF
REMARK   4 CRO IN THE ASYMMETRIC UNIT.  THESE MONOMERS HAVE BEEN
REMARK   4 ASSIGNED CHAIN IDENTIFIERS *O*, *A*, *B*, AND *C*.  THEY
REMARK   4 ARE RELATED IN PAIRS BY THREE MUTUALLY PERPENDICULAR
REMARK   4 PSEUDO-TWO-FOLD AXES.  THE TRANSFORMATION PRESENTED ON THE
REMARK   4 *MTRIX 1* RECORDS BELOW WILL YIELD APPROXIMATE COORDINATES
REMARK   4 FOR CHAIN *O* WHEN APPLIED TO CHAIN *A*.  THE
REMARK   4 TRANSFORMATION PRESENTED ON THE *MTRIX 2* RECORDS BELOW
REMARK   4 WILL YIELD APPROXIMATE COORDINATES FOR CHAIN *O* WHEN
REMARK   4 APPLIED TO CHAIN *B*.  THE TRANSFORMATION PRESENTED ON THE
REMARK   4 *MTRIX 3* RECORDS BELOW WILL YIELD APPROXIMATE COORDINATES
REMARK   4 FOR CHAIN *O* WHEN APPLIED TO CHAIN *C*.  RESIDUES 60 - 66
REMARK   4 WERE OMITTED IN CALCULATING THE *MTRIX* RECORDS (SEE
REMARK   4 REFERENCE 1 ABOVE).
REMARK   5
REMARK   5 THE DIMER OF CRO THAT EXISTS IN SOLUTION IS PRESUMED TO BE
REMARK   5 THE 0-B DIMER WHICH IS GENERALLY USED AS THE MODEL OF THE
REMARK   5 DIMER WHICH BINDS DNA.
REMARK 960
REMARK 960 EMBEDDED CIF
REMARK 960
REMARK 960 ###################################################
REMARK 960 #                                                 #
REMARK 960 #   Converted from PDB format to CIF format by    #
REMARK 960 #   pdb2cif version 2.4.3            15 Jul 2005   #
REMARK 960 #                       by                        #
REMARK 960 # P.E. Bourne, H.J. Bernstein and F.C. Bernstein  #
REMARK 960 #                                                 #
REMARK 960 # http://www.bernstein-plus-sons.com/software     #
REMARK 960 #                     /pdb2cif                    #
REMARK 960 #   *** See the remarks at the end of this  ***   #
REMARK 960 #   *** file for information on conversion  ***   #
REMARK 960 #   *** of this entry and on the program    ***   #
REMARK 960 #   ***               pdb2cif               ***   #
REMARK 960 # Please report problems to:                      #
REMARK 960 #         pdb2cif@bernstein-plus-sons.com         #
REMARK 960 ###################################################
REMARK 960
REMARK 960
REMARK 960 data_1CRO
REMARK 960
REMARK 960 _entry.id        1CRO
REMARK 960
REMARK 960
REMARK 960
REMARK 960 ##################
REMARK 960 #                #
REMARK 960 #  STRUCT        #
REMARK 960 #                #
REMARK 960 ##################
REMARK 960
REMARK 960 loop_
REMARK 960 _struct.entry_id
REMARK 960         1CRO
REMARK 960 _reflns.entry_id             1CRO
REMARK 960 _cell.entry_id           1CRO
REMARK 960 _cell.volume          2518770.4
REMARK 960 _cell.details                 ?
REMARK 960 _symmetry.entry_id                1CRO
REMARK 960 _audit.revision_id         1CRO
REMARK 960 _audit.creation_date       1987-06-29
REMARK 960 ;\
REMARK 960 2005-07-15  Converted to mmCIF format by pdb2cif.pl 2.4.3
REMARK 960 ;
REMARK 960 ##########################
REMARK 960 #                        #
REMARK 960 # ENTITY_POLY_SEQ        #
REMARK 960 #                        #
REMARK 960 ##########################
REMARK 960
REMARK 960 loop_
REMARK 960 _entity.id
REMARK 960 _entity.details
REMARK 960                         1
REMARK 960 ;\
REMARK 960         Protein chain: O, A, B, C
REMARK 960 ;
REMARK 960
REMARK 960         loop_
REMARK 960     _chem_comp.id
REMARK 960     _chem_comp.formula
REMARK 960     _chem_comp.name
REMARK 960 ARG              'C6 H14 N4 O2'     Arginine
REMARK 960 ASN              'C4 H8 N2 O3'      Asparagine
REMARK 960 ASP              'C4 H7 N1 O4'     'Aspartic acid'
REMARK 960 GLN              'C5 H10 N2 O3'     Glutamine
REMARK 960 GLU              'C5 H9 N1 O4'     'Glutamic acid'
REMARK 960 GLY              'C2 H5 N1 O2'      Glycine
REMARK 960 HIS              'C6 H9 N3 O2'      Histidine
REMARK 960 ILE              'C6 H13 N1 O2'     Isoleucine
REMARK 960 LEU              'C6 H13 N1 O2'     Leucine
REMARK 960 LYS              'C6 H14 N2 O2'     Lysine
REMARK 960         MET             'C5 H11 N1 O2 S1'
REMARK 960                                 Methionine
REMARK 960 PHE              'C9 H11 N1 O2'     Phenylalanine
REMARK 960 PRO              'C5 H9 N1 O2'      Proline
REMARK 960 SER              'C3 H7 N1 O3'      Serine
REMARK 960 THR              'C4 H9 N1 O3'      Threonine
REMARK 960 TYR              'C9 H11 N1 O3'     Tyrosine
REMARK 960 VAL              'C5 H11 N1 O2' V   aline
REMARK 960
REMARK 960
REMARK 960
REMARK 960 ######################
REMARK 960 #                    #
REMARK 960 # ATOM_SITES         #
REMARK 960 #                    #
REMARK 960 ######################
REMARK 960
REMARK 960
REMARK 960
REMARK 960
REMARK 960
REMARK 960
REMARK 960         loop_
REMARK 960     _database_pdb_matrix.entry_id
REMARK 960                         1CRO
REMARK 960
REMARK 960         loop_
REMARK 960     _atom_sites.entry_id
REMARK 960     _atom_sites.cartn_transform_axes
REMARK 960                         1CRO
REMARK 960               'See _atom_sites.fract_transf_matrix[i][j]'
REMARK 960
REMARK 960         loop_
REMARK 960     _struct_ncs_oper.id
REMARK 960     _struct_ncs_oper.code
REMARK 960     _struct_ncs_oper.matrix[1][1]
REMARK 960     _struct_ncs_oper.matrix[1][2]
REMARK 960     _struct_ncs_oper.matrix[1][3]
REMARK 960     _struct_ncs_oper.vector[1]
REMARK 960     _struct_ncs_oper.matrix[2][1]
REMARK 960     _struct_ncs_oper.matrix[2][2]
REMARK 960     _struct_ncs_oper.matrix[2][3]
REMARK 960     _struct_ncs_oper.vector[2]
REMARK 960     _struct_ncs_oper.matrix[3][1]
REMARK 960     _struct_ncs_oper.matrix[3][2]
REMARK 960     _struct_ncs_oper.matrix[3][3]
REMARK 960     _struct_ncs_oper.vector[3]
REMARK 960   2    given
REMARK 960   0.305800  -0.043300   0.951100    9.62960
REMARK 960   0.053000  -0.996600  -0.062400  -74.39370
REMARK 960   0.950600   0.069400  -0.302500  -12.93640
REMARK 960   3    given
REMARK 960  -0.308600  -0.141900  -0.940600  -45.31660
REMARK 960  -0.102100  -0.978200   0.181100  -70.51010
REMARK 960  -0.945700   0.151900   0.287400  -23.76490
REMARK 960
REMARK 960
REMARK 960
REMARK 960 ######################
REMARK 960 #                    #
REMARK 960 # ATOM_SITES_FOOTNOTE#
REMARK 960 #                    #
REMARK 960 ######################
REMARK 960
REMARK 960
REMARK 960
REMARK 960 _database_2.database_id                 PDB
REMARK 960 loop_
REMARK 960 _database_PDB_rev.num
REMARK 960 _database_PDB_rev.date
REMARK 960 _database_PDB_rev.mod_type
REMARK 960 _database_PDB_rev.status
REMARK 960 _database_PDB_rev.replaced_by
REMARK 960 _database_PDB_rev.replaces
REMARK 960         1               1988-01-16
REMARK 960                   0     .           .           .
REMARK 960
REMARK 960
REMARK 960
REMARK 960 ####################
REMARK 960 #                  #
REMARK 960 # STRUCT_BIOL      #
REMARK 960 #                  #
REMARK 960 ####################
REMARK 960
REMARK 960
REMARK 960
REMARK 960         loop_
REMARK 960     _struct_biol.id
REMARK 960                         O
REMARK 960                         A
REMARK 960                         B
REMARK 960                         C
REMARK 960         loop_
REMARK 960     _struct_biol_gen.biol_id
REMARK 960     _struct_biol_gen.asym_id
REMARK 960     _struct_biol_gen.symmetry
REMARK 960     _struct_biol_gen.details
REMARK 960  1CRO      A   1_555   .
REMARK 960  1CRO      B   1_555   .
REMARK 960  1CRO      C   1_555   .
REMARK 960     O      O   1_555   .
REMARK 960     A      A   1_555   .
REMARK 960     B      B   1_555   .
REMARK 960     C      C   1_555   .
REMARK 960
REMARK 960 ##########################
REMARK 960 #                        #
REMARK 960 # PDBX_POLY_SEQ_SCHEME   #
REMARK 960 #                        #
REMARK 960 ##########################
REMARK 960
REMARK 960 loop_
REMARK 960 _pdbx_poly_seq_scheme.asym_id
REMARK 960 _pdbx_poly_seq_scheme.entity_id
REMARK 960 _pdbx_poly_seq_scheme.seq_id
REMARK 960 _pdbx_poly_seq_scheme.mon_id
REMARK 960 _pdbx_poly_seq_scheme.auth_num
REMARK 960                                      #< not in dictionary
REMARK 960 _pdbx_poly_seq_scheme.pdb_strand_id
REMARK 960  O     1    2 GLU    2  .
REMARK 960  O     1    3 GLN    3  .
REMARK 960  O     1    4 ARG    4  .
REMARK 960  O     1    5 ILE    5  .
REMARK 960  O     1    6 THR    6  .
REMARK 960  O     1    7 LEU    7  .
REMARK 960  O     1    8 LYS    8  .
REMARK 960  O     1    9 ASP    9  .
REMARK 960  O     1   10 TYR   10  .
REMARK 960  O     1   11 ALA   11  .
REMARK 960  O     1   12 MET   12  .
REMARK 960  O     1   13 ARG   13  .
REMARK 960  O     1   14 PHE   14  .
REMARK 960  O     1   15 GLY   15  .
REMARK 960  O     1   16 GLN   16  .
REMARK 960  O     1   17 THR   17  .
REMARK 960  O     1   18 LYS   18  .
REMARK 960  O     1   19 THR   19  .
REMARK 960  O     1   20 ALA   20  .
REMARK 960  O     1   21 LYS   21  .
REMARK 960  O     1   22 ASP   22  .
REMARK 960  O     1   23 LEU   23  .
REMARK 960  O     1   24 GLY   24  .
REMARK 960  O     1   25 VAL   25  .
REMARK 960  O     1   26 TYR   26  .
REMARK 960  O     1   27 GLN   27  .
REMARK 960  O     1   28 SER   28  .
REMARK 960  O     1   29 ALA   29  .
REMARK 960  O     1   30 ILE   30  .
REMARK 960  O     1   31 ASN   31  .
REMARK 960  O     1   32 LYS   32  .
REMARK 960  O     1   33 ALA   33  .
REMARK 960  O     1   34 ILE   34  .
REMARK 960  O     1   35 HIS   35  .
REMARK 960  O     1   36 ALA   36  .
REMARK 960  O     1   37 GLY   37  .
REMARK 960  O     1   38 ARG   38  .
REMARK 960  O     1   39 LYS   39  .
REMARK 960  O     1   40 ILE   40  .
REMARK 960  O     1   41 PHE   41  .
REMARK 960  O     1   42 LEU   42  .
REMARK 960  O     1   43 THR   43  .
REMARK 960  O     1   44 ILE   44  .
REMARK 960  O     1   45 ASN   45  .
REMARK 960  O     1   46 ALA   46  .
REMARK 960  O     1   47 ASP   47  .
REMARK 960  O     1   48 GLY   48  .
REMARK 960  O     1   49 SER   49  .
REMARK 960  O     1   50 VAL   50  .
REMARK 960  O     1   51 TYR   51  .
REMARK 960  O     1   52 ALA   52  .
REMARK 960  O     1   53 GLU   53  .
REMARK 960  O     1   54 GLU   54  .
REMARK 960  O     1   55 VAL   55  .
REMARK 960  O     1   56 LYS   56  .
REMARK 960  O     1   57 PRO   57  .
REMARK 960  O     1   58 PHE   58  .
REMARK 960  O     1   59 PRO   59  .
REMARK 960  O     1   60 SER   60  .
REMARK 960  O     1   61 ASN   61  .
REMARK 960  O     1   62 LYS   62  .
REMARK 960  O     1   63 LYS   63  .
REMARK 960  O     1   64 THR   64  .
REMARK 960  O     1   65 THR   65  .
REMARK 960  O     1   66 ALA   66  .
REMARK 960  A     1    1 MET    1  .
REMARK 960  A     1    2 GLU    2  .
REMARK 960  A     1    3 GLN    3  .
REMARK 960  A     1    4 ARG    4  .
REMARK 960  A     1    5 ILE    5  .
REMARK 960  A     1    6 THR    6  .
REMARK 960  A     1    7 LEU    7  .
REMARK 960  A     1    8 LYS    8  .
REMARK 960  A     1    9 ASP    9  .
REMARK 960  A     1   10 TYR   10  .
REMARK 960  A     1   11 ALA   11  .
REMARK 960  A     1   12 MET   12  .
REMARK 960  A     1   13 ARG   13  .
REMARK 960  A     1   14 PHE   14  .
REMARK 960  A     1   15 GLY   15  .
REMARK 960  A     1   16 GLN   16  .
REMARK 960  A     1   17 THR   17  .
REMARK 960  A     1   18 LYS   18  .
REMARK 960  A     1   19 THR   19  .
REMARK 960  A     1   20 ALA   20  .
REMARK 960  A     1   21 LYS   21  .
REMARK 960  A     1   22 ASP   22  .
REMARK 960  A     1   23 LEU   23  .
REMARK 960  A     1   24 GLY   24  .
REMARK 960  A     1   25 VAL   25  .
REMARK 960  A     1   26 TYR   26  .
REMARK 960  A     1   27 GLN   27  .
REMARK 960  A     1   28 SER   28  .
REMARK 960  A     1   29 ALA   29  .
REMARK 960  A     1   30 ILE   30  .
REMARK 960  A     1   31 ASN   31  .
REMARK 960  A     1   32 LYS   32  .
REMARK 960  A     1   33 ALA   33  .
REMARK 960  A     1   34 ILE   34  .
REMARK 960  A     1   35 HIS   35  .
REMARK 960  A     1   36 ALA   36  .
REMARK 960  A     1   37 GLY   37  .
REMARK 960  A     1   38 ARG   38  .
REMARK 960  A     1   39 LYS   39  .
REMARK 960  A     1   40 ILE   40  .
REMARK 960  A     1   41 PHE   41  .
REMARK 960  A     1   42 LEU   42  .
REMARK 960  A     1   43 THR   43  .
REMARK 960  A     1   44 ILE   44  .
REMARK 960  A     1   45 ASN   45  .
REMARK 960  A     1   46 ALA   46  .
REMARK 960  A     1   47 ASP   47  .
REMARK 960  A     1   48 GLY   48  .
REMARK 960  A     1   49 SER   49  .
REMARK 960  A     1   50 VAL   50  .
REMARK 960  A     1   51 TYR   51  .
REMARK 960  A     1   52 ALA   52  .
REMARK 960  A     1   53 GLU   53  .
REMARK 960  A     1   54 GLU   54  .
REMARK 960  A     1   55 VAL   55  .
REMARK 960  A     1   56 LYS   56  .
REMARK 960  A     1   57 PRO   57  .
REMARK 960  A     1   58 PHE   58  .
REMARK 960  A     1   59 PRO   59  .
REMARK 960  A     1   60 SER   60  .
REMARK 960  A     1   61 ASN   61  .
REMARK 960  A     1   62 LYS   62  .
REMARK 960  A     1   63 LYS   63  .
REMARK 960  A     1   64 THR   64  .
REMARK 960  A     1   65 THR   65  .
REMARK 960  A     1   66 ALA   66  .
REMARK 960  B     1    1 MET    1  .
REMARK 960  B     1    2 GLU    2  .
REMARK 960  B     1    3 GLN    3  .
REMARK 960  B     1    4 ARG    4  .
REMARK 960  B     1    5 ILE    5  .
REMARK 960  B     1    6 THR    6  .
REMARK 960  B     1    7 LEU    7  .
REMARK 960  B     1    8 LYS    8  .
REMARK 960  B     1    9 ASP    9  .
REMARK 960  B     1   10 TYR   10  .
REMARK 960  B     1   11 ALA   11  .
REMARK 960  B     1   12 MET   12  .
REMARK 960  B     1   13 ARG   13  .
REMARK 960  B     1   14 PHE   14  .
REMARK 960  B     1   15 GLY   15  .
REMARK 960  B     1   16 GLN   16  .
REMARK 960  B     1   17 THR   17  .
REMARK 960  B     1   18 LYS   18  .
REMARK 960  B     1   19 THR   19  .
REMARK 960  B     1   20 ALA   20  .
REMARK 960  B     1   21 LYS   21  .
REMARK 960  B     1   22 ASP   22  .
REMARK 960  B     1   23 LEU   23  .
REMARK 960  B     1   24 GLY   24  .
REMARK 960  B     1   25 VAL   25  .
REMARK 960  B     1   26 TYR   26  .
REMARK 960  B     1   27 GLN   27  .
REMARK 960  B     1   28 SER   28  .
REMARK 960  B     1   29 ALA   29  .
REMARK 960  B     1   30 ILE   30  .
REMARK 960  B     1   31 ASN   31  .
REMARK 960  B     1   32 LYS   32  .
REMARK 960  B     1   33 ALA   33  .
REMARK 960  B     1   34 ILE   34  .
REMARK 960  B     1   35 HIS   35  .
REMARK 960  B     1   36 ALA   36  .
REMARK 960  B     1   37 GLY   37  .
REMARK 960  B     1   38 ARG   38  .
REMARK 960  B     1   39 LYS   39  .
REMARK 960  B     1   40 ILE   40  .
REMARK 960  B     1   41 PHE   41  .
REMARK 960  B     1   42 LEU   42  .
REMARK 960  B     1   43 THR   43  .
REMARK 960  B     1   44 ILE   44  .
REMARK 960  B     1   45 ASN   45  .
REMARK 960  B     1   46 ALA   46  .
REMARK 960  B     1   47 ASP   47  .
REMARK 960  B     1   48 GLY   48  .
REMARK 960  B     1   49 SER   49  .
REMARK 960  B     1   50 VAL   50  .
REMARK 960  B     1   51 TYR   51  .
REMARK 960  B     1   52 ALA   52  .
REMARK 960  B     1   53 GLU   53  .
REMARK 960  B     1   54 GLU   54  .
REMARK 960  B     1   55 VAL   55  .
REMARK 960  B     1   56 LYS   56  .
REMARK 960  B     1   57 PRO   57  .
REMARK 960  B     1   58 PHE   58  .
REMARK 960  B     1   59 PRO   59  .
REMARK 960  B     1   60 SER   60  .
REMARK 960  B     1   61 ASN   61  .
REMARK 960  B     1   62 LYS   62  .
REMARK 960  B     1   63 LYS   63  .
REMARK 960  B     1   64 THR   64  .
REMARK 960  B     1   65 THR   65  .
REMARK 960  B     1   66 ALA   66  .
REMARK 960  C     1    1 MET    1  .
REMARK 960  C     1    2 GLU    2  .
REMARK 960  C     1    3 GLN    3  .
REMARK 960  C     1    4 ARG    4  .
REMARK 960  C     1    5 ILE    5  .
REMARK 960  C     1    6 THR    6  .
REMARK 960  C     1    7 LEU    7  .
REMARK 960  C     1    8 LYS    8  .
REMARK 960  C     1    9 ASP    9  .
REMARK 960  C     1   10 TYR   10  .
REMARK 960  C     1   11 ALA   11  .
REMARK 960  C     1   12 MET   12  .
REMARK 960  C     1   13 ARG   13  .
REMARK 960  C     1   14 PHE   14  .
REMARK 960  C     1   15 GLY   15  .
REMARK 960  C     1   16 GLN   16  .
REMARK 960  C     1   17 THR   17  .
REMARK 960  C     1   18 LYS   18  .
REMARK 960  C     1   19 THR   19  .
REMARK 960  C     1   20 ALA   20  .
REMARK 960  C     1   21 LYS   21  .
REMARK 960  C     1   22 ASP   22  .
REMARK 960  C     1   23 LEU   23  .
REMARK 960  C     1   24 GLY   24  .
REMARK 960  C     1   25 VAL   25  .
REMARK 960  C     1   26 TYR   26  .
REMARK 960  C     1   27 GLN   27  .
REMARK 960  C     1   28 SER   28  .
REMARK 960  C     1   29 ALA   29  .
REMARK 960  C     1   30 ILE   30  .
REMARK 960  C     1   31 ASN   31  .
REMARK 960  C     1   32 LYS   32  .
REMARK 960  C     1   33 ALA   33  .
REMARK 960  C     1   34 ILE   34  .
REMARK 960  C     1   35 HIS   35  .
REMARK 960  C     1   36 ALA   36  .
REMARK 960  C     1   37 GLY   37  .
REMARK 960  C     1   38 ARG   38  .
REMARK 960  C     1   39 LYS   39  .
REMARK 960  C     1   40 ILE   40  .
REMARK 960  C     1   41 PHE   41  .
REMARK 960  C     1   42 LEU   42  .
REMARK 960  C     1   43 THR   43  .
REMARK 960  C     1   44 ILE   44  .
REMARK 960  C     1   45 ASN   45  .
REMARK 960  C     1   46 ALA   46  .
REMARK 960  C     1   47 ASP   47  .
REMARK 960  C     1   48 GLY   48  .
REMARK 960  C     1   49 SER   49  .
REMARK 960  C     1   50 VAL   50  .
REMARK 960  C     1   51 TYR   51  .
REMARK 960  C     1   52 ALA   52  .
REMARK 960  C     1   53 GLU   53  .
REMARK 960  C     1   54 GLU   54  .
REMARK 960  C     1   55 VAL   55  .
REMARK 960  C     1   56 LYS   56  .
REMARK 960  C     1   57 PRO   57  .
REMARK 960  C     1   58 PHE   58  .
REMARK 960  C     1   59 PRO   59  .
REMARK 960  C     1   60 SER   60  .
REMARK 960  C     1   61 ASN   61  .
REMARK 960  C     1   62 LYS   62  .
REMARK 960  C     1   63 LYS   63  .
REMARK 960  C     1   64 THR   64  .
REMARK 960  C     1   65 THR   65  .
REMARK 960  C     1   66 ALA   66  .
REMARK 960 ###############################################
REMARK 960 # This file was converted automatically from  #
REMARK 960 # PDB format to mmCIF format by the program   #
REMARK 960 # pdb2cif version 2.4.3            15 Jul 2005 #
REMARK 960 #                    by                       #
REMARK 960 #   Phil Bourne, Herbert J. Bernstein and     #
REMARK 960 #            Frances C. Bernstein             #
REMARK 960 #                                             #
REMARK 960 # This work was supported in part by IUCr     #
REMARK 960 # (for HJB), US NSF, PHS, NIH, NCRR, NIGMS,   #
REMARK 960 # NLM and DOE (for FCB prior to 1998), and    #
REMARK 960 # and NSFgrant no. BIR 9310154 (for PEB)      #
REMARK 960 #                                             #
REMARK 960 #                                             #
REMARK 960 # Conversion from PDB format to mmCIF is a    #
REMARK 960 # complex process.  This file should be       #
REMARK 960 # reviewed carefully before use.              #
REMARK 960 #                                             #
REMARK 960 # Even though the authors of pdb2cif have     #
REMARK 960 # made a good faith effort to ensure that     #
REMARK 960 # pdb2cif performs according to its           #
REMARK 960 # documentation, and we would greatly         #
REMARK 960 # appreciate hearing of any problems you      #
REMARK 960 # may encounter, the program pdb2cif and      #
REMARK 960 # any files created by pdb2cif are provided   #
REMARK 960 # **AS IS** without any warrantee as to       #
REMARK 960 # correctness, merchantability or fitness     #
REMARK 960 # for any particular or general use.          #
REMARK 960 #                                             #
REMARK 960 # THE RESPONSIBILITY FOR ANY ADVERSE          #
REMARK 960 # CONSEQUENCES FROM THE USE OF THE PROGRAM    #
REMARK 960 # PDB2CIF OR ANY FILE OR FILES CREATED BY IT  #
REMARK 960 # LIES SOLELY WITH THE USERS OF THE PROGRAM   #
REMARK 960 # AND FILE OR FILES AND NOT WITH AUTHORS OF   #
REMARK 960 # PDB2CIF                                     #
REMARK 960 #                                             #
REMARK 960 # The program pdb2cif is available from       #
REMARK 960 # http://www.bernstein-plus-sons.com          #
REMARK 960 #                      /software/pdb2cif or   #
REMARK 960 # the IUCr and its mirrors (see               #
REMARK 960 # http://www.iucr.org/iucr-top/cif            #
REMARK 960 #                      /software/pdb2cif) or  #
REMARK 960 # SDSC (see                                   #
REMARK 960 # http://www.sdsc.edu/pb/pdb2cif/pdb2cif) or  #
REMARK 960 # NDB and its mirrors (see                    #
REMARK 960 # http://ndbserver.rutgers.edu/mmcif          #
REMARK 960 #                      /software/pdb2cif)     #
REMARK 960 # and the NDB mirror sites                    #
REMARK 960 #                                             #
REMARK 960 #    See H. Bernstein, F. Bernstein,          #
REMARK 960 #    P. E. Bourne CIF Applications. VIII.     #
REMARK 960 #    pdb2cif: Translating PDB Entries into    #
REMARK 960 #    mmCIF Format, J. Appl. Cryst., 31,       #
REMARK 960 #    1998, pp 282-295.                        #
REMARK 960 #                                             #
REMARK 960 # Please report problems to:                  #
REMARK 960 #         pdb2cif@bernstein-plus-sons.com     #
REMARK 960 #                                             #
REMARK 960 ###############################################
REMARK 960
REMARK 960
REMARK 960
REMARK 960 # REMARK records parsed         =    155;
REMARK 960                 ## specified by PDB
REMARK 960 # FTNOTE records parsed         =      3;
REMARK 960                 ## specified by PDB
REMARK 960 # HET records parsed            =      0;
REMARK 960                 ## specified by PDB
REMARK 960 # HELIX records parsed          =      0;
REMARK 960                 ## specified by PDB
REMARK 960 # SHEET records parsed          =      0;
REMARK 960                 ## specified by PDB
REMARK 960 # TURN records parsed           =      0;
REMARK 960                 ## specified by PDB
REMARK 960 # SITE records parsed           =      0;
REMARK 960                 ## specified by PDB
REMARK 960 # AT+HET records parsed         =    264;
REMARK 960                 ## specified by PDB
REMARK 960 # TER records parsed            =      4;
REMARK 960                 ## specified by PDB
REMARK 960 # CONECT records parsed         =      0;
REMARK 960                 ## specified by PDB
REMARK 960 # SEQRES records parsed         =     24;
REMARK 960                 ## specified by PDB
REMARK 960 # Total of    480 records processed from PDB file
REMARK 960 #=# DATABASE_PDB_REMARK: Only text in col
REMARK 960                 #umns 12-70 retained
REMARK 960 #=# STRUCT_NCS_OPER: Domain information needed
SEQRES   1 O   66  MET GLU GLN ARG ILE THR LEU LYS ASP TYR ALA MET ARG
SEQRES   2 O   66  PHE GLY GLN THR LYS THR ALA LYS ASP LEU GLY VAL TYR
SEQRES   3 O   66  GLN SER ALA ILE ASN LYS ALA ILE HIS ALA GLY ARG LYS
SEQRES   4 O   66  ILE PHE LEU THR ILE ASN ALA ASP GLY SER VAL TYR ALA
SEQRES   5 O   66  GLU GLU VAL LYS PRO PHE PRO SER ASN LYS LYS THR THR
SEQRES   6 O   66  ALA                                                
SEQRES   1 A   66  MET GLU GLN ARG ILE THR LEU LYS ASP TYR ALA MET ARG
SEQRES   2 A   66  PHE GLY GLN THR LYS THR ALA LYS ASP LEU GLY VAL TYR
SEQRES   3 A   66  GLN SER ALA ILE ASN LYS ALA ILE HIS ALA GLY ARG LYS
SEQRES   4 A   66  ILE PHE LEU THR ILE ASN ALA ASP GLY SER VAL TYR ALA
SEQRES   5 A   66  GLU GLU VAL LYS PRO PHE PRO SER ASN LYS LYS THR THR
SEQRES   6 A   66  ALA                                                
SEQRES   1 B   66  MET GLU GLN ARG ILE THR LEU LYS ASP TYR ALA MET ARG
SEQRES   2 B   66  PHE GLY GLN THR LYS THR ALA LYS ASP LEU GLY VAL TYR
SEQRES   3 B   66  GLN SER ALA ILE ASN LYS ALA ILE HIS ALA GLY ARG LYS
SEQRES   4 B   66  ILE PHE LEU THR ILE ASN ALA ASP GLY SER VAL TYR ALA
SEQRES   5 B   66  GLU GLU VAL LYS PRO PHE PRO SER ASN LYS LYS THR THR
SEQRES   6 B   66  ALA                                                
SEQRES   1 C   66  MET GLU GLN ARG ILE THR LEU LYS ASP TYR ALA MET ARG
SEQRES   2 C   66  PHE GLY GLN THR LYS THR ALA LYS ASP LEU GLY VAL TYR
SEQRES   3 C   66  GLN SER ALA ILE ASN LYS ALA ILE HIS ALA GLY ARG LYS
SEQRES   4 C   66  ILE PHE LEU THR ILE ASN ALA ASP GLY SER VAL TYR ALA
SEQRES   5 C   66  GLU GLU VAL LYS PRO PHE PRO SER ASN LYS LYS THR THR
SEQRES   6 C   66  ALA                                                
FTNOTE   1 RESIDUES PRO O 69, PRO A 59, PRO B 59, AND PRO C 59 ARE CIS
FTNOTE   1 PROLINES. 
CRYST1   91.600   91.600  268.500  90.00  90.00 120.00 R 3 2        72
ORIGX1      1.000000  0.000000  0.000000        0.00000
ORIGX2      0.000000  1.000000  0.000000        0.00000
ORIGX3      0.000000  0.000000  1.000000        0.00000
SCALE1      0.010917  0.006303  0.000000        0.00000
SCALE2      0.000000  0.012606  0.000000        0.00000
SCALE3      0.000000  0.000000  0.003724        0.00000
ATOM      2  CA  MET O   1     -10.546 -31.594 -17.598  1.00 28.88           C  
ATOM     10  CA  GLU O   2     -14.282 -31.313 -18.167  1.00 36.47           C  
ATOM     19  CA  GLN O   3     -17.038 -32.941 -16.293  1.00 15.86           C  
ATOM     28  CA  ARG O   4     -19.805 -34.669 -18.370  1.00 34.66           C  
ATOM     39  CA  ILE O   5     -23.176 -35.450 -16.637  1.00 21.01           C  
ATOM     47  CA  THR O   6     -26.445 -36.795 -17.900  1.00 15.96           C  
ATOM     54  CA  LEU O   7     -29.258 -34.194 -18.097  1.00 34.30           C  
ATOM     62  CA  LYS O   8     -31.289 -36.184 -15.550  1.00  9.28           C  
ATOM     71  CA  ASP O   9     -28.576 -36.314 -12.865  1.00 38.02           C  
ATOM     79  CA  TYR O  10     -27.735 -32.701 -13.242  1.00 18.95           C  
ATOM     91  CA  ALA O  11     -31.242 -31.443 -12.972  1.00 52.55           C  
ATOM     96  CA  MET O  12     -31.602 -33.653  -9.894  1.00 17.73           C  
ATOM    104  CA  ARG O  13     -28.846 -32.180  -7.967  1.00 32.50           C  
ATOM    115  CA  PHE O  14     -29.182 -28.666  -9.232  1.00 10.20           C  
ATOM    126  CA  GLY O  15     -32.926 -28.419  -9.747  1.00 20.64           C  
ATOM    130  CA  GLN O  16     -34.772 -27.785 -12.919  1.00 41.29           C  
ATOM    139  CA  THR O  17     -34.903 -24.028 -12.425  1.00 47.52           C  
ATOM    146  CA  LYS O  18     -31.148 -23.670 -12.480  1.00 42.14           C  
ATOM    155  CA  THR O  19     -30.592 -26.317 -15.177  1.00 29.33           C  
ATOM    162  CA  ALA O  20     -32.897 -24.274 -17.433  1.00 20.33           C  
ATOM    167  CA  LYS O  21     -30.992 -21.007 -16.756  1.00 29.31           C  
ATOM    176  CA  ASP O  22     -27.621 -22.746 -17.315  1.00 58.72           C  
ATOM    184  CA  LEU O  23     -28.825 -24.040 -20.669  1.00 44.75           C  
ATOM    192  CA  GLY O  24     -30.701 -20.936 -21.614  1.00 45.83           C  
ATOM    196  CA  VAL O  25     -34.150 -22.579 -22.281  1.00 35.11           C  
ATOM    203  CA  TYR O  26     -37.571 -22.379 -20.770  1.00 62.31           C  
ATOM    215  CA  GLN O  27     -37.999 -24.961 -17.921  1.00 28.10           C  
ATOM    224  CA  SER O  28     -40.604 -27.168 -19.557  1.00 37.27           C  
ATOM    230  CA  ALA O  29     -38.080 -27.941 -22.222  1.00 28.31           C  
ATOM    235  CA  ILE O  30     -35.828 -29.605 -19.577  1.00 22.25           C  
ATOM    243  CA  ASN O  31     -38.725 -31.605 -18.170  1.00 33.33           C  
ATOM    251  CA  LYS O  32     -39.930 -32.708 -21.504  1.00 16.38           C  
ATOM    260  CA  ALA O  33     -36.492 -33.921 -22.621  1.00 30.80           C  
ATOM    265  CA  ILE O  34     -36.264 -35.952 -19.396  1.00 20.09           C  
ATOM    273  CA  HIS O  35     -39.812 -37.306 -19.618  1.00 32.10           C  
ATOM    283  CA  ALA O  36     -38.899 -38.363 -23.129  1.00 36.99           C  
ATOM    288  CA  GLY O  37     -35.731 -40.045 -21.877  1.00 56.57           C  
ATOM    292  CA  ARG O  38     -33.503 -38.252 -24.503  1.00 22.81           C  
ATOM    303  CA  LYS O  39     -29.788 -38.964 -24.270  1.00 22.85           C  
ATOM    312  CA  ILE O  40     -28.527 -35.625 -23.348  1.00 14.26           C  
ATOM    320  CA  PHE O  41     -25.224 -34.808 -21.596  1.00 36.99           C  
ATOM    331  CA  LEU O  42     -24.219 -31.558 -20.035  1.00 13.72           C  
ATOM    339  CA  THR O  43     -20.525 -30.544 -20.216  1.00 11.68           C  
ATOM    346  CA  ILE O  44     -19.153 -28.403 -17.455  1.00 18.13           C  
ATOM    354  CA  ASN O  45     -15.879 -26.755 -18.342  1.00 63.21           C  
ATOM    362  CA  ALA O  46     -13.124 -25.697 -15.899  1.00 80.00           C  
ATOM    367  CA  ASP O  47     -14.661 -22.200 -15.662  1.00 71.09           C  
ATOM    375  CA  GLY O  48     -18.140 -23.416 -14.811  1.00 76.52           C  
ATOM    379  CA  SER O  49     -19.553 -22.759 -18.208  1.00 47.40           C  
ATOM    385  CA  VAL O  50     -22.172 -25.427 -19.178  1.00 26.13           C  
ATOM    392  CA  TYR O  51     -23.209 -26.718 -22.636  1.00 25.92           C  
ATOM    404  CA  ALA O  52     -25.467 -29.498 -23.814  1.00 18.76           C  
ATOM    409  CA  GLU O  53     -25.600 -32.035 -26.581  1.00 12.63           C  
ATOM    418  CA  GLU O  54     -27.736 -34.939 -27.593  1.00 29.15           C  
ATOM    427  CA  VAL O  55     -25.832 -38.126 -28.422  1.00 18.65           C  
ATOM    434  CA  LYS O  56     -26.814 -40.942 -30.956  1.00 23.61           C  
ATOM    443  CA  PRO O  57     -24.891 -43.976 -31.987  1.00 20.46           C  
ATOM    450  CA  PHE O  58     -22.999 -44.390 -35.232  1.00 37.53           C  
ATOM    461  CA  PRO O  59     -24.073 -46.201 -37.189  1.00 57.50   1       C  
ATOM    468  CA  SER O  60     -27.665 -45.779 -35.896  1.00 80.00           C  
ATOM    474  CA  ASN O  61     -27.813 -49.388 -36.788  1.00 80.00           C  
ATOM    482  CA  LYS O  62     -30.775 -51.578 -36.051  1.00 80.00           C  
ATOM    491  CA  LYS O  63     -30.903 -51.039 -39.789  1.00 80.00           C  
ATOM    500  CA  THR O  64     -30.235 -52.897 -42.887  1.00 80.00           C  
ATOM    507  CA  THR O  65     -27.679 -55.277 -44.457  1.00 80.00           C  
ATOM    514  CA  ALA O  66     -26.564 -56.825 -47.797  1.00 80.00           C  
ATOM    521  CA  MET A   1     -17.725 -32.209 -27.618  1.00 29.61           C  
ATOM    529  CA  GLU A   2     -13.973 -31.870 -27.393  1.00 43.30           C  
ATOM    538  CA  GLN A   3     -11.186 -33.773 -29.012  1.00 26.07           C  
ATOM    547  CA  ARG A   4      -8.664 -35.741 -26.929  1.00 20.43           C  
ATOM    558  CA  ILE A   5      -5.359 -36.923 -28.490  1.00 15.16           C  
ATOM    566  CA  THR A   6      -2.076 -38.091 -26.979  1.00 26.44           C  
ATOM    573  CA  LEU A   7       0.888 -35.710 -26.997  1.00 16.69           C  
ATOM    581  CA  LYS A   8       2.599 -38.390 -29.116  1.00 27.82           C  
ATOM    590  CA  ASP A   9       0.044 -38.623 -31.991  1.00 16.71           C  
ATOM    598  CA  TYR A  10      -0.428 -34.899 -32.121  1.00  7.32           C  
ATOM    610  CA  ALA A  11       3.254 -34.092 -32.448  1.00 44.13           C  
ATOM    615  CA  MET A  12       3.346 -36.553 -35.287  1.00 45.92           C  
ATOM    623  CA  ARG A  13       0.484 -34.945 -37.172  1.00 23.92           C  
ATOM    634  CA  PHE A  14       1.545 -31.433 -36.586  1.00 43.90           C  
ATOM    645  CA  GLY A  15       5.279 -31.623 -35.879  1.00 51.83           C  
ATOM    649  CA  GLN A  16       7.110 -30.677 -32.685  1.00 31.75           C  
ATOM    658  CA  THR A  17       7.254 -26.868 -33.440  1.00 39.78           C  
ATOM    665  CA  LYS A  18       3.608 -26.270 -33.742  1.00 53.05           C  
ATOM    674  CA  THR A  19       2.889 -28.474 -30.735  1.00 25.02           C  
ATOM    681  CA  ALA A  20       5.199 -26.319 -28.660  1.00 32.46           C  
ATOM    686  CA  LYS A  21       3.659 -23.150 -30.074  1.00 36.54           C  
ATOM    695  CA  ASP A  22       0.093 -24.385 -29.432  1.00 33.98           C  
ATOM    703  CA  LEU A  23       0.940 -25.215 -25.866  1.00 37.84           C  
ATOM    711  CA  GLY A  24       3.199 -22.195 -25.270  1.00 58.23           C  
ATOM    715  CA  VAL A  25       6.159 -24.126 -24.056  1.00 28.62           C  
ATOM    722  CA  TYR A  26       9.719 -24.714 -25.324  1.00 62.74           C  
ATOM    734  CA  GLN A  27      10.230 -27.336 -28.000  1.00 45.54           C  
ATOM    743  CA  SER A  28      12.656 -29.383 -26.042  1.00 46.49           C  
ATOM    749  CA  ALA A  29      10.019 -29.748 -23.360  1.00 29.70           C  
ATOM    754  CA  ILE A  30       7.714 -31.604 -25.806  1.00 26.56           C  
ATOM    762  CA  ASN A  31      10.737 -33.443 -26.987  1.00 28.56           C  
ATOM    770  CA  LYS A  32      11.867 -34.709 -23.543  1.00 19.39           C  
ATOM    779  CA  ALA A  33       8.257 -35.557 -22.438  1.00 18.50           C  
ATOM    784  CA  ILE A  34       7.934 -37.841 -25.374  1.00 49.73           C  
ATOM    792  CA  HIS A  35      11.412 -39.448 -25.035  1.00 25.63           C  
ATOM    802  CA  ALA A  36      10.341 -40.060 -21.413  1.00 27.93           C  
ATOM    807  CA  GLY A  37       7.043 -41.555 -22.518  1.00 26.39           C  
ATOM    811  CA  ARG A  38       4.922 -39.424 -20.167  1.00 35.65           C  
ATOM    822  CA  LYS A  39       1.181 -39.888 -20.169  1.00 45.67           C  
ATOM    831  CA  ILE A  40       0.159 -36.625 -21.757  1.00 15.68           C  
ATOM    839  CA  PHE A  41      -3.190 -35.907 -23.386  1.00 20.29           C  
ATOM    850  CA  LEU A  42      -3.881 -32.654 -25.293  1.00 14.45           C  
ATOM    858  CA  THR A  43      -7.459 -31.336 -25.226  1.00 22.21           C  
ATOM    865  CA  ILE A  44      -8.655 -29.433 -28.186  1.00 25.84           C  
ATOM    873  CA  ASN A  45     -11.745 -27.271 -27.497  1.00 50.72           C  
ATOM    881  CA  ALA A  46     -14.323 -26.732 -30.331  1.00 72.98           C  
ATOM    886  CA  ASP A  47     -12.762 -23.309 -31.193  1.00 80.00           C  
ATOM    894  CA  GLY A  48      -9.390 -24.945 -31.825  1.00 80.00           C  
ATOM    898  CA  SER A  49      -7.816 -23.997 -28.506  1.00 70.17           C  
ATOM    904  CA  VAL A  50      -5.587 -26.535 -26.871  1.00 40.25           C  
ATOM    911  CA  TYR A  51      -4.363 -27.465 -23.377  1.00 21.92           C  
ATOM    923  CA  ALA A  52      -2.323 -30.511 -22.049  1.00 16.12           C  
ATOM    928  CA  GLU A  53      -2.407 -32.627 -18.905  1.00 21.98           C  
ATOM    937  CA  GLU A  54      -0.607 -35.538 -17.431  1.00 16.44           C  
ATOM    946  CA  VAL A  55      -2.915 -38.321 -16.379  1.00 13.84           C  
ATOM    953  CA  LYS A  56      -2.039 -40.811 -13.598  1.00 27.01           C  
ATOM    962  CA  PRO A  57      -4.383 -43.534 -12.399  1.00 43.50           C  
ATOM    969  CA  PHE A  58      -6.047 -43.305  -8.940  1.00 23.01           C  
ATOM    980  CA  PRO A  59      -5.593 -45.113  -6.709  1.00 18.90   1       C  
ATOM    987  CA  SER A  60      -2.010 -45.629  -7.498  1.00 73.34           C  
ATOM    993  CA  ASN A  61      -0.516 -49.077  -6.661  1.00 80.00           C  
ATOM   1001  CA  LYS A  62       1.214 -49.923  -3.265  1.00 80.00           C  
ATOM   1010  CA  LYS A  63       4.808 -51.331  -3.345  1.00 80.00           C  
ATOM   1019  CA  THR A  64       7.428 -51.625  -0.395  1.00 80.00           C  
ATOM   1026  CA  THR A  65      10.587 -53.643  -1.719  1.00 76.24           C  
ATOM   1033  CA  ALA A  66      10.373 -57.500  -1.884  1.00 80.00           C  
ATOM   1040  CA  MET B   1      -8.384 -42.826 -20.406  1.00 59.62           C  
ATOM   1048  CA  GLU B   2      -9.697 -42.363 -23.899  1.00 80.00           C  
ATOM   1057  CA  GLN B   3      -8.985 -40.500 -27.119  1.00 13.48           C  
ATOM   1066  CA  ARG B   4     -11.724 -38.805 -29.012  1.00 13.55           C  
ATOM   1077  CA  ILE B   5     -11.333 -37.555 -32.556  1.00 19.78           C  
ATOM   1085  CA  THR B   6     -13.699 -36.411 -35.315  1.00 24.04           C  
ATOM   1092  CA  LEU B   7     -14.600 -38.850 -38.128  1.00 24.95           C  
ATOM   1100  CA  LYS B   8     -13.066 -36.541 -40.722  1.00 10.43           C  
ATOM   1109  CA  ASP B   9      -9.758 -36.188 -38.836  1.00 33.87           C  
ATOM   1117  CA  TYR B  10      -9.636 -39.887 -38.098  1.00 14.54           C  
ATOM   1129  CA  ALA B  11     -10.160 -40.549 -41.774  1.00 21.54           C  
ATOM   1134  CA  MET B  12      -7.148 -38.254 -42.608  1.00 13.96           C  
ATOM   1142  CA  ARG B  13      -5.005 -39.985 -40.092  1.00 13.31           C  
ATOM   1153  CA  PHE B  14      -5.807 -43.642 -41.158  1.00 25.93           C  
ATOM   1164  CA  GLY B  15      -7.675 -43.585 -44.564  1.00 27.01           C  
ATOM   1168  CA  GLN B  16     -11.332 -44.669 -45.288  1.00 40.80           C  
ATOM   1177  CA  THR B  17     -10.476 -48.349 -45.429  1.00 39.86           C  
ATOM   1184  CA  LYS B  18      -9.141 -48.596 -41.909  1.00 25.52           C  
ATOM   1193  CA  THR B  19     -11.954 -46.319 -40.612  1.00 17.06           C  
ATOM   1200  CA  ALA B  20     -14.670 -48.545 -41.994  1.00 32.63           C  
ATOM   1205  CA  LYS B  21     -13.294 -51.695 -40.549  1.00 23.82           C  
ATOM   1214  CA  ASP B  22     -12.680 -50.119 -37.118  1.00 17.47           C  
ATOM   1222  CA  LEU B  23     -16.316 -49.000 -37.181  1.00 19.78           C  
ATOM   1230  CA  GLY B  24     -17.566 -52.186 -38.794  1.00 24.40           C  
ATOM   1234  CA  VAL B  25     -19.208 -50.404 -41.793  1.00 46.05           C  
ATOM   1241  CA  TYR B  26     -18.403 -49.975 -45.435  1.00 47.62           C  
ATOM   1253  CA  GLN B  27     -16.403 -47.177 -46.990  1.00 31.99           C  
ATOM   1262  CA  SER B  28     -19.270 -45.514 -48.695  1.00 33.28           C  
ATOM   1268  CA  ALA B  29     -21.034 -45.093 -45.300  1.00 19.93           C  
ATOM   1273  CA  ILE B  30     -17.985 -43.333 -43.966  1.00 19.47           C  
ATOM   1281  CA  ASN B  31     -17.632 -41.196 -47.119  1.00 35.87           C  
ATOM   1289  CA  LYS B  32     -21.208 -40.196 -47.193  1.00 35.72           C  
ATOM   1298  CA  ALA B  33     -21.279 -39.169 -43.504  1.00 37.42           C  
ATOM   1303  CA  ILE B  34     -18.208 -36.973 -43.826  1.00 15.19           C  
ATOM   1311  CA  HIS B  35     -19.451 -35.340 -47.055  1.00 51.97           C  
ATOM   1321  CA  ALA B  36     -22.872 -34.584 -45.529  1.00 33.28           C  
ATOM   1326  CA  GLY B  37     -21.063 -32.822 -42.669  1.00 36.69           C  
ATOM   1330  CA  ARG B  38     -22.311 -35.063 -39.822  1.00 67.18           C  
ATOM   1341  CA  LYS B  39     -20.902 -34.391 -36.358  1.00 41.44           C  
ATOM   1350  CA  ILE B  40     -19.447 -37.785 -35.623  1.00  8.61           C  
ATOM   1358  CA  PHE B  41     -16.827 -38.377 -32.914  1.00 16.13           C  
ATOM   1369  CA  LEU B  42     -15.017 -41.720 -32.520  1.00 27.12           C  
ATOM   1377  CA  THR B  43     -13.867 -42.838 -29.080  1.00 21.36           C  
ATOM   1384  CA  ILE B  44     -10.729 -44.704 -28.857  1.00 19.22           C  
ATOM   1392  CA  ASN B  45     -10.490 -46.928 -25.771  1.00 28.66           C  
ATOM   1400  CA  ALA B  46      -7.143 -47.790 -24.157  1.00 40.11           C  
ATOM   1405  CA  ASP B  47      -7.629 -51.347 -25.391  1.00 47.06           C  
ATOM   1413  CA  GLY B  48      -7.858 -50.152 -29.062  1.00 31.50           C  
ATOM   1417  CA  SER B  49     -11.543 -50.661 -29.488  1.00 45.86           C  
ATOM   1423  CA  VAL B  50     -13.268 -47.898 -31.435  1.00 23.35           C  
ATOM   1430  CA  TYR B  51     -16.816 -46.693 -31.310  1.00 36.39           C  
ATOM   1442  CA  ALA B  52     -18.541 -43.733 -32.900  1.00 20.32           C  
ATOM   1447  CA  GLU B  53     -21.318 -41.365 -31.929  1.00 17.48           C  
ATOM   1456  CA  GLU B  54     -23.172 -38.570 -33.539  1.00 15.93           C  
ATOM   1465  CA  VAL B  55     -23.497 -35.397 -31.574  1.00 12.70           C  
ATOM   1472  CA  LYS B  56     -25.977 -32.564 -31.906  1.00 35.31           C  
ATOM   1481  CA  PRO B  57     -26.473 -29.552 -29.670  1.00 36.83           C  
ATOM   1488  CA  PHE B  58     -29.188 -28.895 -27.058  1.00 27.67           C  
ATOM   1499  CA  PRO B  59     -31.465 -26.934 -27.164  1.00 45.67   1       C  
ATOM   1506  CA  SER B  60     -29.662 -26.365 -30.361  1.00 80.00           C  
ATOM   1512  CA  ASN B  61     -26.914 -24.789 -28.141  1.00 80.00           C  
ATOM   1520  CA  LYS B  62     -28.241 -21.216 -28.057  1.00 80.00           C  
ATOM   1529  CA  LYS B  63     -27.907 -17.413 -27.517  1.00 80.00           C  
ATOM   1538  CA  THR B  64     -31.772 -17.241 -26.781  1.00 80.00           C  
ATOM   1545  CA  THR B  65     -34.807 -19.727 -26.291  1.00 80.00           C  
ATOM   1552  CA  ALA B  66     -38.175 -19.760 -24.248  1.00 80.00           C  
ATOM   1559  CA  MET C   1     -20.838 -41.876 -23.639  1.00 34.11           C  
ATOM   1567  CA  GLU C   2     -19.074 -41.842 -20.389  1.00 42.42           C  
ATOM   1576  CA  GLN C   3     -19.760 -39.507 -17.558  1.00 15.58           C  
ATOM   1585  CA  ARG C   4     -16.823 -37.938 -15.929  1.00 18.74           C  
ATOM   1596  CA  ILE C   5     -17.237 -36.377 -12.462  1.00 23.49           C  
ATOM   1604  CA  THR C   6     -14.757 -35.013  -9.856  1.00 14.42           C  
ATOM   1611  CA  LEU C   7     -14.060 -37.036  -6.711  1.00 32.27           C  
ATOM   1619  CA  LYS C   8     -15.568 -34.344  -4.429  1.00 23.60           C  
ATOM   1628  CA  ASP C   9     -18.866 -34.382  -6.456  1.00 28.38           C  
ATOM   1636  CA  TYR C  10     -19.112 -38.116  -6.625  1.00 26.15           C  
ATOM   1648  CA  ALA C  11     -18.700 -38.449  -2.832  1.00 13.22           C  
ATOM   1653  CA  MET C  12     -21.296 -35.703  -2.182  1.00 47.94           C  
ATOM   1661  CA  ARG C  13     -23.683 -37.697  -4.432  1.00 19.53           C  
ATOM   1672  CA  PHE C  14     -23.156 -41.276  -3.262  1.00 35.34           C  
ATOM   1683  CA  GLY C  15     -21.250 -40.797   0.101  1.00 34.30           C  
ATOM   1687  CA  GLN C  16     -17.642 -41.442   1.004  1.00 18.03           C  
ATOM   1696  CA  THR C  17     -18.433 -45.027   1.745  1.00 53.09           C  
ATOM   1703  CA  LYS C  18     -19.738 -46.276  -1.545  1.00 34.36           C  
ATOM   1712  CA  THR C  19     -17.103 -44.084  -3.352  1.00 15.46           C  
ATOM   1719  CA  ALA C  20     -14.360 -45.975  -1.449  1.00 22.74           C  
ATOM   1724  CA  LYS C  21     -15.883 -49.361  -2.245  1.00 33.79           C  
ATOM   1733  CA  ASP C  22     -16.103 -48.371  -5.919  1.00 20.91           C  
ATOM   1741  CA  LEU C  23     -12.537 -47.247  -6.179  1.00 11.64           C  
ATOM   1749  CA  GLY C  24     -11.564 -50.149  -3.919  1.00 40.04           C  
ATOM   1753  CA  VAL C  25      -9.753 -47.941  -1.252  1.00 29.36           C  
ATOM   1760  CA  TYR C  26     -10.296 -47.128   2.429  1.00 58.98           C  
ATOM   1772  CA  GLN C  27     -12.709 -44.384   3.140  1.00 18.49           C  
ATOM   1781  CA  SER C  28      -9.846 -42.363   4.775  1.00 36.80           C  
ATOM   1787  CA  ALA C  29      -8.053 -42.405   1.458  1.00 18.91           C  
ATOM   1792  CA  ILE C  30     -10.947 -40.663  -0.232  1.00 14.73           C  
ATOM   1800  CA  ASN C  31     -11.303 -38.189   2.690  1.00 16.35           C  
ATOM   1808  CA  LYS C  32      -7.747 -37.172   2.478  1.00 28.69           C  
ATOM   1817  CA  ALA C  33      -7.560 -37.038  -1.352  1.00 28.17           C  
ATOM   1822  CA  ILE C  34     -10.592 -34.715  -1.112  1.00 39.15           C  
ATOM   1830  CA  HIS C  35      -9.305 -32.592   1.713  1.00 59.15           C  
ATOM   1840  CA  ALA C  36      -5.895 -32.347   0.006  1.00 27.63           C  
ATOM   1845  CA  GLY C  37      -7.679 -30.903  -3.062  1.00 49.95           C  
ATOM   1849  CA  ARG C  38      -6.214 -33.439  -5.471  1.00 26.07           C  
ATOM   1860  CA  LYS C  39      -7.597 -33.295  -8.952  1.00 40.13           C  
ATOM   1869  CA  ILE C  40      -9.105 -36.791  -9.207  1.00  8.43           C  
ATOM   1877  CA  PHE C  41     -11.817 -37.542 -11.803  1.00  9.59           C  
ATOM   1888  CA  LEU C  42     -13.969 -40.548 -12.039  1.00 17.83           C  
ATOM   1896  CA  THR C  43     -15.173 -42.048 -15.228  1.00 18.42           C  
ATOM   1903  CA  ILE C  44     -18.401 -43.922 -15.246  1.00 26.23           C  
ATOM   1911  CA  ASN C  45     -18.766 -46.131 -18.226  1.00 38.24           C  
ATOM   1919  CA  ALA C  46     -21.752 -47.163 -20.300  1.00 71.70           C  
ATOM   1924  CA  ASP C  47     -22.155 -50.301 -18.149  1.00 39.23           C  
ATOM   1932  CA  GLY C  48     -21.849 -48.594 -14.806  1.00 51.27           C  
ATOM   1936  CA  SER C  49     -18.197 -49.385 -14.312  1.00 22.73           C  
ATOM   1942  CA  VAL C  50     -15.963 -46.752 -12.761  1.00  9.87           C  
ATOM   1949  CA  TYR C  51     -12.248 -45.982 -12.718  1.00 13.34           C  
ATOM   1961  CA  ALA C  52     -10.471 -42.880 -11.548  1.00 22.38           C  
ATOM   1966  CA  GLU C  53      -7.526 -40.821 -12.494  1.00 11.97           C  
ATOM   1975  CA  GLU C  54      -5.596 -37.887 -11.223  1.00 13.51           C  
ATOM   1984  CA  VAL C  55      -4.598 -35.191 -13.646  1.00 17.39           C  
ATOM   1991  CA  LYS C  56      -2.020 -32.415 -13.482  1.00 31.96           C  
ATOM   2000  CA  PRO C  57      -1.352 -29.650 -15.954  1.00 22.16           C  
ATOM   2007  CA  PHE C  58       1.348 -29.813 -18.499  1.00 24.78           C  
ATOM   2018  CA  PRO C  59       3.546 -28.028 -18.239  1.00 68.48   1       C  
ATOM   2025  CA  SER C  60       3.818 -28.220 -14.435  1.00 80.00           C  
ATOM   2031  CA  ASN C  61       3.990 -26.209 -11.146  1.00 80.00           C  
ATOM   2039  CA  LYS C  62       3.314 -27.299  -7.421  1.00 80.00           C  
ATOM   2048  CA  LYS C  63       0.346 -28.082  -4.880  1.00 80.00           C  
ATOM   2057  CA  THR C  64      -0.481 -27.957  -1.009  1.00 80.00           C  
ATOM   2064  CA  THR C  65       0.035 -30.294   2.107  1.00 80.00           C  
ATOM   2071  CA  ALA C  66      -2.748 -32.668   3.207  1.00 80.00           C  
MASTER      697    2    0    0    0    0    0    6  264    0    0    4
END
