# Supplementary material for: COD::CIF::Parser: an error-correcting CIF parser for the Perl language
Source: J Appl Crystallogr. 2016 Feb 1;49(Pt 1):292–301. doi: 10.1107/S1600576715022396 (PMC4762566; doi:10.1107/S1600576715022396)
Supplement: Supplementary file 3 [file j-49-00292-sup3.tgz › cod-tools-1.0/src/components/codcif/data/IUCr/CIFTEST_2.1/outs/ciftbx/2ace.tpdb]

HEADER    SERINE HYDROLASE                        23-JUN-96   2ACE
TITLE     NATIVE ACETYLCHOLINESTERASE (E.C. 3.1.1.7) FROM TORPEDO
TITLE    2 CALIFORNICA
COMPND    MOL_ID: 1;
COMPND   2 MOLECULE: ACETYLCHOLINESTERASE;
COMPND   3 CHAIN: NULL;
COMPND   4 EC: 3.1.1.7;
COMPND   5 BIOLOGICAL_UNIT: DIMER IN SOLUTION, ACTIVE AS MONOMER
SOURCE    MOL_ID: 1;
SOURCE   2 ORGANISM_SCIENTIFIC: TORPEDO CALIFORNICA;
SOURCE   3 ORGANISM_COMMON: PACIFIC ELECTRIC RAY;
SOURCE   4 VARIANT: G2 FORM;
SOURCE   5 ORGAN: ELECTRIC ORGAN;
SOURCE   6 TISSUE: ELECTROPLAQUE
KEYWDS    SERINE HYDROLASE, NEUROTRANSMITTER CLEAVAGE, CATALYTIC      
KEYWDS   2 TRIAD, ALPHA/BETA HYDROLASE 
EXPDTA    single-crystal x-ray diffraction 
AUTHOR    M.Harel,M.L.Raves,I.Silman,J.L.Sussman
JRNL        AUTH   M.L.Raves,M.Harel,Y.-P.Pang,I.Silman,
JRNL        AUTH 2 A.P.Kozikowski,J.L.Sussman
JRNL        TITL   3D STRUCTURE OF ACETYLCHOLINESTERASE COMPLEXED WITH
JRNL        TITL 2 THE NOOTROPIC ALKALOID, (-)-HUPERZINE A
JRNL        REF    TO BE PUBLISHED                                
JRNL        REFN                                                  0353
REMARK   1
REMARK   1 REFERENCE 1      
REMARK   1  AUTH   G.Bucht,K.Hjalmarsson
REMARK   1  TITL   RESIDUES IN TORPEDO CALIFORNICA
REMARK   1  TITL 2 ACETYLCHOLINESTERASE NECESSARY FOR PROCESSING TO A
REMARK   1  TITL 3 GLYCOSYL PHOSPHATIDYLINOSITOL-ANCHORED FORM
REMARK   1  REF    BIOCHIM.BIOPHYS.ACTA          V.1292   223 1996
REMARK   1  REFN   ASTM BBACAQ  NE ISSN 0006-3002                 0113
REMARK   1 REFERENCE 2      
REMARK   1  AUTH   P.H.Axelsen,M.Harel,I.Silman,J.L.Sussman
REMARK   1  TITL   STRUCTURE AND DYNAMICS OF THE ACTIVE SITE GORGE OF
REMARK   1  TITL 2 ACETYLCHOLINESTERASE: SYNERGISTIC USE OF MOLECULAR
REMARK   1  TITL 3 DYNAMICS SIMULATION AND X-RAY CRYSTALLOGRAPHY
REMARK   1  REF    PROTEIN SCI.                  V.   3   188 1994
REMARK   1  REFN   ASTM PRCIEI  US ISSN 0961-8368                 0795
REMARK   1 REFERENCE 3      
REMARK   1  AUTH   M.Harel,I.Schalk,L.Ehret-Sabatier,F.Bouet,
REMARK   1  AUTH 2 M.Goeldner,C.Hirth,P.H.Axelsen,I.Silman,J.L.Sussman
REMARK   1  TITL   QUATERNARY LIGAND BINDING TO AROMATIC RESIDUES IN
REMARK   1  TITL 2 THE ACTIVE-SITE GORGE OF ACETYLCHOLINESTERASE
REMARK   1  REF    PROC.NAT.ACAD.SCI.USA         V.  90  9031 1993
REMARK   1  REFN   ASTM PNASA6  US ISSN 0027-8424                 0040
REMARK   1 REFERENCE 4      
REMARK   1  AUTH   J.L.Sussman,M.Harel,F.Frolow,C.Oefner,A.Goldman,
REMARK   1  AUTH 2 L.Toker,I.Silman
REMARK   1  TITL   ATOMIC STRUCTURE OF ACETYLCHOLINESTERASE FROM
REMARK   1  TITL 2 TORPEDO CALIFORNICA: A PROTOTYPIC
REMARK   1  TITL 3 ACETYLCHOLINE-BINDING PROTEIN
REMARK   1  REF    SCIENCE                       V. 253   872 1991
REMARK   1  REFN   ASTM SCIEAS  US ISSN 0036-8075                 0038
REMARK   1 REFERENCE 5      
REMARK   1  AUTH   J.L.Sussman,M.Harel,F.Frolow,L.Varon,L.Toker,
REMARK   1  AUTH 2 A.H.Futerman,I.Silman
REMARK   1  TITL   PURIFICATION AND CRYSTALLIZATION OF A DIMERIC FORM
REMARK   1  TITL 2 OF ACETYLCHOLINESTERASE FROM TORPEDO CALIFORNICA
REMARK   1  TITL 3 SUBSEQUENT TO SOLUBILIZATION WITH
REMARK   1  TITL 4 PHOSPHATIDYLINOSITOL-SPECIFIC PHOSPHOLIPASE C
REMARK   1  REF    J.MOL.BIOL.                   V. 203   821 1988
REMARK   1  REFN   ASTM JMOBAK  UK ISSN 0022-2836                 0070
REMARK   1 REFERENCE 6      
REMARK   1  AUTH   M.Schumacher,S.Camp,Y.Maulet,M.Newton,
REMARK   1  AUTH 2 K.Macphee-Quigley,S.S.Taylor,T.Friedmann,P.Taylor
REMARK   1  TITL   PRIMARY STRUCTURE OF TORPEDO CALIFORNICA
REMARK   1  TITL 2 ACETYLCHOLINESTERASE DEDUCED FROM ITS CDNA SEQUENCE
REMARK   1  REF    NATURE                        V. 319   407 1986
REMARK   1  REFN   ASTM NATUAS  UK ISSN 0028-0836                 0006
REMARK   2
REMARK   2 RESOLUTION.  2.5 ANGSTROMS.
REMARK   3
REMARK   3 REFINEMENT.
REMARK   3   PROGRAM     : X-PLOR 3.1
REMARK   3   AUTHORS     : BRUNGER
REMARK   3
REMARK   3  DATA USED IN REFINEMENT.
REMARK   3   RESOLUTION RANGE HIGH (ANGSTROMS) : 2.50
REMARK   3   RESOLUTION RANGE LOW  (ANGSTROMS) : 8.00
REMARK   3   DATA CUTOFF            (SIGMA(F)) : 0.0
REMARK   3   DATA CUTOFF HIGH         (ABS(F)) : NULL
REMARK   3   DATA CUTOFF LOW          (ABS(F)) : NULL
REMARK   3   COMPLETENESS (WORKING+TEST)   (%) : 96.6
REMARK   3   NUMBER OF REFLECTIONS             : 30035
REMARK   3
REMARK   3  FIT TO DATA USED IN REFINEMENT.
REMARK   3   CROSS-VALIDATION METHOD          : THROUGHOUT
REMARK   3   FREE R VALUE TEST SET SELECTION  : RANDOM
REMARK   3   R VALUE            (WORKING SET) : 0.199
REMARK   3   FREE R VALUE                     : 0.258
REMARK   3   FREE R VALUE TEST SET SIZE   (%) : 5.2
REMARK   3   FREE R VALUE TEST SET COUNT      : 1555
REMARK   3   ESTIMATED ERROR OF FREE R VALUE  : 0.006
REMARK   3
REMARK   3  FIT IN THE HIGHEST RESOLUTION BIN.
REMARK   3   TOTAL NUMBER OF BINS USED           : NULL
REMARK   3   BIN RESOLUTION RANGE HIGH       (A) : 2.50
REMARK   3   BIN RESOLUTION RANGE LOW        (A) : 2.61
REMARK   3   BIN COMPLETENESS (WORKING+TEST) (%) : 99.3
REMARK   3   REFLECTIONS IN BIN    (WORKING SET) : 3181
REMARK   3   BIN R VALUE           (WORKING SET) : 0.308
REMARK   3   BIN FREE R VALUE                    : 0.390
REMARK   3   BIN FREE R VALUE TEST SET SIZE  (%) : 5.2
REMARK   3   BIN FREE R VALUE TEST SET COUNT     : 167
REMARK   3   ESTIMATED ERROR OF BIN FREE R VALUE : 0.025
REMARK   3
REMARK   3  NUMBER OF NON-HYDROGEN ATOMS USED IN REFINEMENT.
REMARK   3   PROTEIN ATOMS            : 4143
REMARK   3   NUCLEIC ACID ATOMS       : 0
REMARK   3   HETEROGEN ATOMS          : 0
REMARK   3   SOLVENT ATOMS            : 204
REMARK   3
REMARK   3  B VALUES.
REMARK   3   FROM WILSON PLOT           (A**2) : 33.9
REMARK   3   MEAN B VALUE      (OVERALL, A**2) : 24.5
REMARK   3   OVERALL ANISOTROPIC B VALUE.
REMARK   3    B11 (A**2) : NULL
REMARK   3    B22 (A**2) : NULL
REMARK   3    B33 (A**2) : NULL
REMARK   3    B12 (A**2) : NULL
REMARK   3    B13 (A**2) : NULL
REMARK   3    B23 (A**2) : NULL
REMARK   3
REMARK   3  ESTIMATED COORDINATE ERROR.
REMARK   3   ESD FROM LUZZATI PLOT        (A) : 0.25
REMARK   3   ESD FROM SIGMAA              (A) : 0.27
REMARK   3   LOW RESOLUTION CUTOFF        (A) : 8.00
REMARK   3
REMARK   3  CROSS-VALIDATED ESTIMATED COORDINATE ERROR.
REMARK   3   ESD FROM C-V LUZZATI PLOT    (A) : 0.33
REMARK   3   ESD FROM C-V SIGMAA          (A) : NULL
REMARK   3
REMARK   3  RMS DEVIATIONS FROM IDEAL VALUES.
REMARK   3   BOND LENGTHS                 (A) : 0.016
REMARK   3   BOND ANGLES            (DEGREES) : 1.9
REMARK   3   DIHEDRAL ANGLES        (DEGREES) : 24.2
REMARK   3   IMPROPER ANGLES        (DEGREES) : 1.60
REMARK   3
REMARK   3  ISOTROPIC THERMAL MODEL : NULL
REMARK   3
REMARK   3  ISOTROPIC THERMAL FACTOR RESTRAINTS.    RMS    SIGMA
REMARK   3   MAIN-CHAIN BOND              (A**2) : 1.41  ; 1.50
REMARK   3   MAIN-CHAIN ANGLE             (A**2) : 2.26  ; 2.00
REMARK   3   SIDE-CHAIN BOND              (A**2) : 2.09  ; 2.00
REMARK   3   SIDE-CHAIN ANGLE             (A**2) : 3.12  ; 2.50
REMARK   3
REMARK   3  NCS MODEL : NULL
REMARK   3
REMARK   3  NCS RESTRAINTS.                         RMS   SIGMA/WEIGHT
REMARK   3   GROUP  1  POSITIONAL            (A) : NULL  ; NULL
REMARK   3   GROUP  1  B-FACTOR           (A**2) : NULL  ; NULL
REMARK   3
REMARK   3  PARAMETER FILE  1  : PARHCSDX.PRO
REMARK   3  PARAMETER FILE  2  : PARAM11.WAT
REMARK   3  TOPOLOGY FILE  1   : TOPHCSDX.PRO
REMARK   3  TOPOLOGY FILE  2   : TOPH11.WAT
REMARK   3
REMARK   3  OTHER REFINEMENT REMARKS: NULL
REMARK   4
REMARK   4 2ACE COMPLIES WITH FORMAT V. 2.1, 25-OCT-1996
REMARK   6
REMARK   6 TORPEDO CALIFONICA ACETYLCHOLINESTERASE IS A G2 DIMER IN
REMARK   6 SOLUTION (SEE SUSSMAN 1988). THE ASYMMETRIC UNIT CONTAINS A
REMARK   6 MONOMER, WITH THE CRYSTALLOGRAPHIC TWO-FOLD AXIS RELATING
REMARK   6 THE TWO MONOMERS IN A DIMER.
REMARK   7
REMARK   7 THE ORIGINAL ACETYLCHOLINESTERASE STRUCTURE, 1ACE, WAS
REMARK   7 SHOWN TO CONTAIN AN INHIBITOR, DECAMETHONIUM, INSIDE THE
REMARK   7 ACTIVE-SITE GORGE (SEE AXELSEN 1994), AND HAS, THEREFORE,
REMARK   7 BEEN REPLACED WITH THE CURRENT NATIVE STRUCTURE.
REMARK   8
REMARK   8 SEVERAL RESIDUES ARE NOT SEEN IN THE CRYSTAL STRUCTURE, DUE
REMARK   8 TO DISORDER. THESE INCLUDE THREE N-TERMINAL RESIDUES (ASP
REMARK   8 1, ASP 2, HIS 3), THE LOOP FROM PRO 485 TO GLU 489 AND THE
REMARK   8 C-TERMINAL RESIDUES AFTER THR 535.
REMARK   9
REMARK   9 THERE IS RECENT EVIDENCE (SEE BUCHT 1996) THAT THE GPI
REMARK   9 ANCHOR IS ATTACHED TO EITHER SER 543 OR SER 544, NOT TO CYS
REMARK   9 537.
REMARK  10
REMARK  10 THE NATURAL SUBSTRATE ACETYLCHOLINE, IN AN ALL-TRANS
REMARK  10 CONFORMATION, HAS BEEN MANUALLY DOCKED INTO THE ACTIVE
REMARK  10 SITE, COVALENTLY BOUND TO SER 200 IN A TETRAHEDRAL
REMARK  10 INTERMEDIATE CONFORMATION. THE ACETYLCHOLINE IS A MODEL,
REMARK  10 NOT DERIVED FROM THE EXPERIMENTAL DATA.
REMARK  11
REMARK  11 THR 535 IS THE LAST RESIDUE OBSERVED AT THE C-TERMINUS.
REMARK 200
REMARK 200 EXPERIMENTAL DETAILS
REMARK 200  EXPERIMENT TYPE                : X-RAY DIFFRACTION
REMARK 200  DATE OF DATA COLLECTION        : OCT-1993
REMARK 200  TEMPERATURE           (KELVIN) : 273
REMARK 200  PH                             : 5.8
REMARK 200  NUMBER OF CRYSTALS USED        : 1
REMARK 200
REMARK 200  SYNCHROTRON              (Y/N) : Y
REMARK 200  RADIATION SOURCE               : DESY
REMARK 200  BEAMLINE                       : X11
REMARK 200  X-RAY GENERATOR MODEL          : NULL
REMARK 200  MONOCHROMATIC OR LAUE    (M/L) : M
REMARK 200  WAVELENGTH OR RANGE        (A) : 0.92
REMARK 200  MONOCHROMATOR                  : NULL
REMARK 200  OPTICS                         : NULL
REMARK 200
REMARK 200  DETECTOR TYPE                  : IMAGE PLATE
REMARK 200  DETECTOR MANUFACTURER          : MARRESEARCH
REMARK 200  INTENSITY-INTEGRATION SOFTWARE : DENZO
REMARK 200  DATA SCALING SOFTWARE          : SCALEPACK
REMARK 200
REMARK 200  NUMBER OF UNIQUE REFLECTIONS   : 46243
REMARK 200  RESOLUTION RANGE HIGH      (A) : 2.25
REMARK 200  RESOLUTION RANGE LOW       (A) : 25.0
REMARK 200  REJECTION CRITERIA  (SIGMA(I)) : 0.
REMARK 200
REMARK 200 OVERALL.
REMARK 200  COMPLETENESS FOR RANGE     (%) : 96.6
REMARK 200  DATA REDUNDANCY                : 1.9
REMARK 200  R MERGE                    (I) : NULL
REMARK 200  R SYM                      (I) : 0.095
REMARK 200  <I/SIGMA(I)> FOR THE DATA SET  : 7.4
REMARK 200
REMARK 200 IN THE HIGHEST RESOLUTION SHELL.
REMARK 200  HIGHEST RESOLUTION SHELL, RANGE HIGH (A) : 2.25
REMARK 200  HIGHEST RESOLUTION SHELL, RANGE LOW  (A) : 2.33
REMARK 200  COMPLETENESS FOR SHELL     (%) : 96.7
REMARK 200  DATA REDUNDANCY IN SHELL       : 1.8
REMARK 200  R MERGE FOR SHELL          (I) : NULL
REMARK 200  R SYM FOR SHELL            (I) : 0.713
REMARK 200  <I/SIGMA(I)> FOR SHELL         : 0.9
REMARK 200
REMARK 200 METHOD USED TO DETERMINE THE STRUCTURE: MOLECULAR
REMARK 200   REPLACEMENT
REMARK 200 SOFTWARE USED: X-PLOR
REMARK 200 STARTING MODEL: PDB ENTRY 1ACE
REMARK 200
REMARK 200 REMARK: NULL
REMARK 280
REMARK 280 CRYSTAL
REMARK 280 SOLVENT CONTENT, VS   (%): 68.
REMARK 280 MATTHEWS COEFFICIENT, VM (ANGSTROMS**3/DA): 3.8
REMARK 280
REMARK 280 CRYSTALLIZATION CONDITIONS: PROTEIN WAS CRYSTALLIZED FROM
REMARK 280  35% PEG 200, 100 MM MES, PH 5.8, AT 4 DEG.
REMARK 290
REMARK 290 CRYSTALLOGRAPHIC SYMMETRY
REMARK 290 SYMMETRY OPERATORS FOR SPACE GROUP: P 31 2 1
REMARK 290
REMARK 290      SYMOP   SYMMETRY
REMARK 290     NNNMMM   OPERATOR
REMARK 290       1555   X,Y,Z
REMARK 290       2555   -Y,X-Y,Z+1/3
REMARK 290       3555   Y-X,-X,Z+2/3
REMARK 290       4555   Y,X,-Z
REMARK 290       5555   X-Y,-Y,2/3-Z
REMARK 290       6555   -X,Y-X,1/3-Z
REMARK 290
REMARK 290     WHERE NNN -> OPERATOR NUMBER
REMARK 290           MMM -> TRANSLATION VECTOR
REMARK 290
REMARK 290 CRYSTALLOGRAPHIC SYMMETRY TRANSFORMATIONS
REMARK 290 THE FOLLOWING TRANSFORMATIONS OPERATE ON THE ATOM/HETATM
REMARK 290 RECORDS IN THIS ENTRY TO PRODUCE CRYSTALLOGRAPHICALLY
REMARK 290 RELATED MOLECULES.
REMARK 290   SMTRY1   1  1.000000  0.000000  0.000000        0.00000
REMARK 290   SMTRY2   1  0.000000  1.000000  0.000000        0.00000
REMARK 290   SMTRY3   1  0.000000  0.000000  1.000000        0.00000
REMARK 290   SMTRY1   2 -0.500000 -0.866007  0.000000        0.00000
REMARK 290   SMTRY2   2  0.866044 -0.500000  0.000000        0.00000
REMARK 290   SMTRY3   2  0.000000  0.000000  1.000000       45.56847
REMARK 290   SMTRY1   3 -0.500000  0.866007  0.000000        0.00000
REMARK 290   SMTRY2   3 -0.866044 -0.500000  0.000000        0.00000
REMARK 290   SMTRY3   3  0.000000  0.000000  1.000000       91.13693
REMARK 290   SMTRY1   4 -0.500000  0.866007  0.000000        0.00000
REMARK 290   SMTRY2   4  0.866044  0.500000  0.000000        0.00000
REMARK 290   SMTRY3   4  0.000000  0.000000 -1.000000        0.00000
REMARK 290   SMTRY1   5  1.000000  0.000000  0.000000        0.00000
REMARK 290   SMTRY2   5  0.000000 -1.000000  0.000000        0.00000
REMARK 290   SMTRY3   5  0.000000  0.000000 -1.000000       91.13693
REMARK 290   SMTRY1   6 -0.500000 -0.866007  0.000000        0.00000
REMARK 290   SMTRY2   6 -0.866044  0.500000  0.000000        0.00000
REMARK 290   SMTRY3   6  0.000000  0.000000 -1.000000       45.56847
REMARK 290
REMARK 290 REMARK: NULL
REMARK 300
REMARK 300 BIOMOLECULE
REMARK 300  THE ENZYME IS A GPI-ANCHORED DIMER, THE TWO MONOMERS IN
REMARK 300  THE DIMER ARE RELATED BY CRYSTALLOGRAPHIC TWO-FOLD
REMARK 300  SYMMETRY.
REMARK 350
REMARK 350 GENERATING THE BIOMOLECULE
REMARK 350 COORDINATES FOR A COMPLETE MULTIMER REPRESENTING THE KNOWN
REMARK 350 BIOLOGICALLY SIGNIFICANT OLIGOMERIZATION STATE OF THE
REMARK 350 MOLECULE CAN BE GENERATED BY APPLYING BIOMT TRANSFORMATIONS
REMARK 350 GIVEN BELOW.  BOTH NON-CRYSTALLOGRAPHIC AND
REMARK 350 CRYSTALLOGRAPHIC OPERATIONS ARE GIVEN.
REMARK 350
REMARK 350 APPLY THE FOLLOWING TO CHAINS: NULL
REMARK 350   BIOMT1 1    1.000000  0.000000  0.000000       56.20500
REMARK 350   BIOMT2 1    0.000000 -1.000000  0.000000       97.35000
REMARK 350   BIOMT3 1    0.000000  0.000000 -1.000000       91.13300
REMARK 375
REMARK 375 SPECIAL POSITION
REMARK 375      HOH   732  LIES ON A SPECIAL POSITION.
REMARK 470
REMARK 470 MISSING ATOM
REMARK 470 THE FOLLOWING RESIDUES HAVE MISSING ATOMS (M=MODEL NUMBER;
REMARK 470 RES=RESIDUE NAME; C=CHAIN IDENTIFIER; SSEQ=SEQUENCE NUMBER;
REMARK 470 I=INSERTION CODE):
REMARK 470   M RES CSSEQI  ATOMS
REMARK 470     HIS    26    ND1  CE1  NE2  CD2
REMARK 470     ASN    42    CG   OD1  ND2
REMARK 470     ARG    46    CZ   NH1  NH2
REMARK 470     GLU    89    CD   OE1  OE2
REMARK 470     GLN   162    OE1  NE2
REMARK 470     ARG   250    CZ   NH1  NH2
REMARK 470     ASN   257    CG   OD1  ND2
REMARK 470     GLU   260    OE1  OE2
REMARK 470     GLU   268    OE1  OE2
REMARK 470     LYS   270    CE   NZ
REMARK 470     GLU   344    OE1  OE2
REMARK 470     GLU   350    OE1  OE2
REMARK 470     LYS   357    NZ
REMARK 470     ASP   365    OD1  OD2
REMARK 470     LYS   413    CD   CE   NZ
REMARK 470     LYS   491    CD   CE   NZ
REMARK 470     LYS   498    CG   CD   CE   NZ
REMARK 470     GLU   499    OE1  OE2
REMARK 470     GLU   508    CD   OE1  OE2
REMARK 470     LYS   511    CD   CE   NZ
REMARK 470     ARG   515    CZ   NH1  NH2
REMARK 470     GLN   526    OE1  NE2
REMARK 470     ASN   533    CG   OD1  ND2
REMARK 500
REMARK 500 GEOMETRY AND STEREOCHEMISTRY
REMARK 500 SUBTOPIC: CLOSE CONTACTS
REMARK 500
REMARK 500 THE FOLLOWING ATOMS THAT ARE RELATED BY CRYSTALLOGRAPHIC
REMARK 500 SYMMETRY ARE IN CLOSE CONTACT.  SOME OF THESE MAY BE ATOMS
REMARK 500 LOCATED ON SPECIAL POSITIONS IN THE CELL.
REMARK 500
REMARK 500 DISTANCE CUTOFF: 2.2 ANGSTROMS
REMARK 500
REMARK 500  ATM1  RES C  SSEQI   ATM2  RES C  SSEQI  SSYMOP   DISTANCE
REMARK 500   O    HOH     732     O    HOH     732     4556     0.01
REMARK 500   NE2  GLN     374     O    HOH     732     4556     2.04
REMARK 500   O    HOH     732     NE2  GLN     374     4556     2.04
REMARK 600
REMARK 600 HETEROGEN
REMARK 600 ACH 998, ACETYLCHOLINE WAS MANUALLY MODELED IN THE ACTIVE
REMARK 600 SITE, AND IS COVALENTLY ATTACHED TO SER 200 IN THE
REMARK 600 TETRAHEDRAL INTERMEDIATE STATE.
REMARK 650
REMARK 650 HELIX
REMARK 650  DETERMINATION METHOD:
REMARK 650  AUTHOR-DETERMINED
REMARK 700
REMARK 700 SHEET
REMARK 700  DETERMINATION METHOD:  AUTHOR-DETERMINED
REMARK 700  STRAND: B 1; THERE IS A CENTRAL ELEVEN-STRANDED SHEET AND
REMARK 700  A SMALL THREE-STRANDED SHEET AT THE N-TERMINUS.
REMARK 800
REMARK 800 SITE
REMARK 800 SITE_IDENTIFIER: CAT
REMARK 800 SITE_DESCRIPTION: CATALYTIC TRIAD.
REMARK 999
REMARK 999 SEQUENCE
REMARK 999 2ACE       SWS     P04058       1 -    24 NOT IN ATOMS LIST
REMARK 999 2ACE       SWS     P04058     557 -   586 NOT IN ATOMS LIST
REMARK 960
REMARK 960 EMBEDDED CIF
REMARK 960
REMARK 960 ###################################################
REMARK 960 #                                                 #
REMARK 960 #   Converted from PDB format to CIF format by    #
REMARK 960 #   pdb2cif version 2.4.3            15 Jul 2005   #
REMARK 960 #                       by                        #
REMARK 960 # P.E. Bourne, H.J. Bernstein and F.C. Bernstein  #
REMARK 960 #                                                 #
REMARK 960 # http://www.bernstein-plus-sons.com/software     #
REMARK 960 #                     /pdb2cif                    #
REMARK 960 #   *** See the remarks at the end of this  ***   #
REMARK 960 #   *** file for information on conversion  ***   #
REMARK 960 #   *** of this entry and on the program    ***   #
REMARK 960 #   ***               pdb2cif               ***   #
REMARK 960 # Please report problems to:                      #
REMARK 960 #         pdb2cif@bernstein-plus-sons.com         #
REMARK 960 ###################################################
REMARK 960
REMARK 960
REMARK 960 data_2ACE
REMARK 960
REMARK 960 _entry.id        2ACE
REMARK 960
REMARK 960
REMARK 960
REMARK 960 ##################
REMARK 960 #                #
REMARK 960 #  STRUCT        #
REMARK 960 #                #
REMARK 960 ##################
REMARK 960
REMARK 960 loop_
REMARK 960 _struct.entry_id
REMARK 960         2ACE
REMARK 960 _exptl.entry_id 2ACE
REMARK 960 _reflns.entry_id             2ACE
REMARK 960 _cell.entry_id           2ACE
REMARK 960 _cell.volume          1931220.0
REMARK 960 _cell.details                 ?
REMARK 960 _symmetry.entry_id                2ACE
REMARK 960 _audit.revision_id         2ACE
REMARK 960 _audit.creation_date       1996-06-23
REMARK 960 ;\
REMARK 960 2005-07-15  Converted to mmCIF format by pdb2cif.pl 2.4.3
REMARK 960 ;
REMARK 960
REMARK 960
REMARK 960 #############################
REMARK 960 #                           #
REMARK 960 # STRUCT_KEYWORDS           #
REMARK 960 #                           #
REMARK 960 #############################
REMARK 960
REMARK 960 loop_
REMARK 960 _entity.id
REMARK 960 _entity.details
REMARK 960                   2     'het group   ACH'
REMARK 960                   3     HOH
REMARK 960
REMARK 960         loop_
REMARK 960     _entity_name_com.entity_id
REMARK 960     _entity_name_com.name
REMARK 960
REMARK 960     2
REMARK 960 ;\
REMARK 960 ACETYLCHOLINE
REMARK 960 ;
REMARK 960
REMARK 960 loop_
REMARK 960 _struct_ref.id
REMARK 960 _struct_ref.entity_id
REMARK 960 _struct_ref.biol_id
REMARK 960 _struct_ref.db_name
REMARK 960 _struct_ref.db_code
REMARK 960 _struct_ref.seq_align
REMARK 960 _struct_ref.seq_dif
REMARK 960 _struct_ref.details
REMARK 960      1    1    *      SWS  'P04058 ACES_TORCA'  partial
REMARK 960                                     yes .
REMARK 960
REMARK 960 loop_
REMARK 960 _struct_ref_seq.align_id
REMARK 960 _struct_ref_seq.ref_id
REMARK 960 _struct_ref_seq.seq_align_beg
REMARK 960 _struct_ref_seq.seq_align_end
REMARK 960 _struct_ref_seq.db_align_beg
REMARK 960 _struct_ref_seq.db_align_end
REMARK 960 _struct_ref_seq.details
REMARK 960      2     1     490     535     511     556 .
REMARK 960
REMARK 960 loop_
REMARK 960 _struct_ref_seq_dif.align_id
REMARK 960 _struct_ref_seq_dif.seq_num
REMARK 960 _struct_ref_seq_dif.mon_id
REMARK 960 _struct_ref_seq_dif.db_seq_num
REMARK 960                                      #< not in dictionary
REMARK 960 _struct_ref_seq_dif.db_mon_id
REMARK 960 _struct_ref_seq_dif.details
REMARK 960     2   .    .    507 HIS
REMARK 960          'Chain *: GAP IN PDB ENTRY'
REMARK 960     2   .    .    508 SER
REMARK 960          'Chain *: GAP IN PDB ENTRY'
REMARK 960     2   .    .    509 GLN
REMARK 960          'Chain *: GAP IN PDB ENTRY'
REMARK 960     2   .    .    510 GLU
REMARK 960          'Chain *: GAP IN PDB ENTRY'
REMARK 960
REMARK 960
REMARK 960
REMARK 960 ####################
REMARK 960 #                  #
REMARK 960 # CHEM_COMP        #
REMARK 960 #                  #
REMARK 960 ####################
REMARK 960
REMARK 960
REMARK 960 loop_
REMARK 960 _chem_comp.id
REMARK 960 _chem_comp.formula
REMARK 960 _chem_comp.name
REMARK 960 _chem_comp.mon_nstd_details
REMARK 960         HOH
REMARK 960 ;\
REMARK 960         204(H2 O1)
REMARK 960 ;
REMARK 960 ;\
REMARK 960
REMARK 960 ;
REMARK 960 ;\
REMARK 960
REMARK 960 ;
REMARK 960         ALA            'C3 H7 N1 O2'
REMARK 960                   Alanine     .
REMARK 960         ARG            'C6 H14 N4 O2'
REMARK 960                         Arginine
REMARK 960                         .
REMARK 960         ASN            'C4 H8 N2 O3'
REMARK 960                         Asparagine
REMARK 960                         .
REMARK 960         ASP            'C4 H7 N1 O4'
REMARK 960                        'Aspartic acid'
REMARK 960                         .
REMARK 960         CYS            'C3 H7 N1 O2 S1'
REMARK 960                         Cysteine
REMARK 960                         .
REMARK 960         GLN            'C5 H10 N2 O3'
REMARK 960                         Glutamine
REMARK 960                         .
REMARK 960         GLU            'C5 H9 N1 O4'
REMARK 960                        'Glutamic acid'
REMARK 960                         .
REMARK 960         GLY            'C2 H5 N1 O2'
REMARK 960                   Glycine     .
REMARK 960         HIS            'C6 H9 N3 O2'
REMARK 960                         Histidine
REMARK 960                         .
REMARK 960         ILE            'C6 H13 N1 O2'
REMARK 960                         Isoleucine
REMARK 960                         .
REMARK 960         LEU            'C6 H13 N1 O2'
REMARK 960                   Leucine     .
REMARK 960         LYS            'C6 H14 N2 O2'
REMARK 960                   Lysine      .
REMARK 960         MET            'C5 H11 N1 O2 S1'
REMARK 960                         Methionine
REMARK 960                         .
REMARK 960         PHE            'C9 H11 N1 O2'
REMARK 960                         Phenylalanine
REMARK 960                         .
REMARK 960         PRO            'C5 H9 N1 O2'
REMARK 960                   Proline     .
REMARK 960         SER            'C3 H7 N1 O3'
REMARK 960                   Serine      .
REMARK 960         THR            'C4 H9 N1 O3'
REMARK 960                         Threonine
REMARK 960                         .
REMARK 960         TRP            'C11 H12 N2 O2'
REMARK 960                         Tryptophan
REMARK 960                         .
REMARK 960         TYR            'C9 H11 N1 O3'
REMARK 960                         Tyrosine
REMARK 960                         .
REMARK 960         VAL            'C5 H11 N1 O2'
REMARK 960                   Valine      .
REMARK 960
REMARK 960
REMARK 960
REMARK 960 ######################
REMARK 960 #                    #
REMARK 960 # ATOM_SITES         #
REMARK 960 #                    #
REMARK 960 ######################
REMARK 960
REMARK 960
REMARK 960
REMARK 960
REMARK 960
REMARK 960
REMARK 960         loop_
REMARK 960     _database_pdb_matrix.entry_id
REMARK 960                         2ACE
REMARK 960
REMARK 960         loop_
REMARK 960     _atom_sites.entry_id
REMARK 960     _atom_sites.cartn_transform_axes
REMARK 960                         2ACE
REMARK 960               'See _atom_sites.fract_transf_matrix[i][j]'
REMARK 960
REMARK 960 _database_2.database_id                 PDB
REMARK 960 loop_
REMARK 960 _database_PDB_rev.num
REMARK 960 _database_PDB_rev.date
REMARK 960 _database_PDB_rev.mod_type
REMARK 960 _database_PDB_rev.status
REMARK 960 _database_PDB_rev.replaced_by
REMARK 960 _database_PDB_rev.replaces
REMARK 960         1               1996-11-08
REMARK 960                   0     .           .           1A   CE
REMARK 960
REMARK 960
REMARK 960
REMARK 960 ####################
REMARK 960 #                  #
REMARK 960 # STRUCT_BIOL      #
REMARK 960 #                  #
REMARK 960 ####################
REMARK 960
REMARK 960
REMARK 960
REMARK 960         loop_
REMARK 960     _struct_biol.id
REMARK 960                         *
REMARK 960         loop_
REMARK 960     _struct_biol_gen.biol_id
REMARK 960     _struct_biol_gen.asym_id
REMARK 960     _struct_biol_gen.symmetry
REMARK 960     _struct_biol_gen.details
REMARK 960  2ACE    ACH   1_555   .
REMARK 960  2ACE    HOH   1_555   .
REMARK 960     *      *   1_555   .
REMARK 960
REMARK 960
REMARK 960
REMARK 960 ##############################
REMARK 960 #                            #
REMARK 960 # STRUCT_CONN_TYPE           #
REMARK 960 #                            #
REMARK 960 ##############################
REMARK 960
REMARK 960
REMARK 960
REMARK 960 loop_
REMARK 960 _struct_conn_type.id
REMARK 960 _struct_conn_type.criteria
REMARK 960 _struct_conn_type.reference
REMARK 960 saltbr  'salt bridge from PDB entry'       ?
REMARK 960 hydrog  'hydrogen bond from PDB entry'     ?
REMARK 960 disulf  'disulfide bridge from PDB entry'  ?
REMARK 960
REMARK 960
REMARK 960
REMARK 960 ##############################
REMARK 960 #                            #
REMARK 960 # STRUCT_CONN                #
REMARK 960 #                            #
REMARK 960 ##############################
REMARK 960
REMARK 960
REMARK 960
REMARK 960 loop_
REMARK 960 _struct_conn.id
REMARK 960 _struct_conn.conn_type_id
REMARK 960 _struct_conn.ptnr1_label_comp_id
REMARK 960 _struct_conn.ptnr1_label_asym_id
REMARK 960 _struct_conn.ptnr1_auth_seq_id
REMARK 960 _struct_conn.ptnr1_label_atom_id
REMARK 960 _struct_conn.ptnr1_label_alt_id
REMARK 960 _struct_conn.ptnr1_role
REMARK 960 _struct_conn.ptnr1_symmetry
REMARK 960 _struct_conn.ptnr2_label_comp_id
REMARK 960 _struct_conn.ptnr2_label_asym_id
REMARK 960 _struct_conn.ptnr2_auth_seq_id
REMARK 960 _struct_conn.ptnr2_label_atom_id
REMARK 960 _struct_conn.ptnr2_label_alt_id
REMARK 960 _struct_conn.ptnr2_role
REMARK 960 _struct_conn.ptnr2_symmetry
REMARK 960 _struct_conn.pdb2cif_ptnr1_atom_site_id
REMARK 960                                      #< not in dictionary
REMARK 960 _struct_conn.ptnr1_label_seq_id
REMARK 960 _struct_conn.pdb2cif_ptnr2_atom_site_id
REMARK 960                                      #< not in dictionary
REMARK 960 _struct_conn.ptnr2_label_seq_id
REMARK 960      2 disulf CYS *   67   SG  . .    .    CYS *   94
REMARK 960                                                        SG
REMARK 960                                        . .    .
REMARK 960      486              67          706              94
REMARK 960      3      . CYS *   94   CB  . .    .    CYS *   94
REMARK 960                                                        SG
REMARK 960                                        . .    .
REMARK 960      705              94          706              94
REMARK 960      4      . SER *  200   CB  . .    .    SER *  200
REMARK 960                                                        OG
REMARK 960                                        . .    .
REMARK 960     1532             200         1533             200
REMARK 960      5      . SER *  200   OG  . .    .    ACH *  998
REMARK 960                                                        C5
REMARK 960                                        . .    .
REMARK 960     1533             200         4149              .
REMARK 960      6      . CYS *  254   CB  . .    .    CYS *  254
REMARK 960                                                        SG
REMARK 960                                        . .    .
REMARK 960     1925             254         1926             254
REMARK 960      7 disulf CYS *  254   SG  . .    .    CYS *  265
REMARK 960                                                        SG
REMARK 960                                        . .    .
REMARK 960     1926             254         2009             265
REMARK 960      8      . CYS *  265   CB  . .    .    CYS *  265
REMARK 960                                                        SG
REMARK 960                                        . .    .
REMARK 960     2008             265         2009             265
REMARK 960      9      . CYS *  402   CB  . .    .    CYS *  402
REMARK 960                                                        SG
REMARK 960                                        . .    .
REMARK 960     3083             402         3084             402
REMARK 960     10 disulf CYS *  402   SG  . .    .    CYS *  521
REMARK 960                                                        SG
REMARK 960                                        . .    .
REMARK 960     3084             402         4028             521
REMARK 960     11      . CYS *  521   CB  . .    .    CYS *  521
REMARK 960                                                        SG
REMARK 960                                        . .    .
REMARK 960     4027             521         4028             521
REMARK 960     12      . ACH *  998   C2  . .    .    ACH *  998
REMARK 960                                                        N1
REMARK 960                                        . .    .
REMARK 960     4146              .          4145              .
REMARK 960     13      . ACH *  998   C8  . .    .    ACH *  998
REMARK 960                                                        N1
REMARK 960                                        . .    .
REMARK 960     4152              .          4145              .
REMARK 960     14      . ACH *  998   C9  . .    .    ACH *  998
REMARK 960                                                        N1
REMARK 960                                        . .    .
REMARK 960     4153              .          4145              .
REMARK 960     15      . ACH *  998   C10 . .    .    ACH *  998
REMARK 960                                                        N1
REMARK 960                                        . .    .
REMARK 960     4154              .          4145              .
REMARK 960     16      . ACH *  998   C2  . .    .    ACH *  998
REMARK 960                                                        C3
REMARK 960                                        . .    .
REMARK 960     4146              .          4147              .
REMARK 960     17      . ACH *  998   C3  . .    .    ACH *  998
REMARK 960                                                        O4
REMARK 960                                        . .    .
REMARK 960     4147              .          4148              .
REMARK 960     18      . ACH *  998   C5  . .    .    ACH *  998
REMARK 960                                                        O4
REMARK 960                                        . .    .
REMARK 960     4149              .          4148              .
REMARK 960     19      . ACH *  998   C5  . .    .    ACH *  998
REMARK 960                                                        O7
REMARK 960                                        . .    .
REMARK 960     4149              .          4150              .
REMARK 960     20      . ACH *  998   C5  . .    .    ACH *  998
REMARK 960                                                        C6
REMARK 960                                        . .    .
REMARK 960     4149              .          4151              .
REMARK 960
REMARK 960
REMARK 960
REMARK 960 ####################
REMARK 960 #                  #
REMARK 960 # STRUCT_CONF      #
REMARK 960 #                  #
REMARK 960 ####################
REMARK 960
REMARK 960
REMARK 960
REMARK 960 loop_
REMARK 960 _struct_conf_type.id
REMARK 960 _struct_conf_type.criteria
REMARK 960 _struct_conf_type.reference
REMARK 960  HELX_RH_AL_P      'From PDB'   .
REMARK 960
REMARK 960 loop_
REMARK 960 _struct_conf.id
REMARK 960 _struct_conf.conf_type_id
REMARK 960 _struct_conf.beg_label_comp_id
REMARK 960 _struct_conf.beg_label_asym_id
REMARK 960 _struct_conf.beg_auth_seq_id
REMARK 960 _struct_conf.end_label_comp_id
REMARK 960 _struct_conf.end_label_asym_id
REMARK 960 _struct_conf.end_auth_seq_id
REMARK 960 _struct_conf.details
REMARK 960 _struct_conf.beg_label_seq_id
REMARK 960 _struct_conf.end_label_seq_id
REMARK 960 helix_2A  HELX_RH_AL_P GLY *  132  GLU *  139
REMARK 960                           'RIGHT-HANDED ALPHA HELIX'
REMARK 960                               132         139
REMARK 960 helix_3A  HELX_RH_AL_P VAL *  168  ASN *  183
REMARK 960                           'RIGHT-HANDED ALPHA HELIX'
REMARK 960                               168         183
REMARK 960 helix_4A  HELX_RH_AL_P SER *  200  LEU *  211
REMARK 960                           'RIGHT-HANDED ALPHA HELIX'
REMARK 960                               200         211
REMARK 960 helix_5A  HELX_RH_AL_P VAL *  238  LEU *  252
REMARK 960                           'RIGHT-HANDED ALPHA HELIX'
REMARK 960                               238         252
REMARK 960 helix_6A  HELX_RH_AL_P ASP *  259  GLU *  268
REMARK 960                           'RIGHT-HANDED ALPHA HELIX'
REMARK 960                               259         268
REMARK 960 helix_7A  HELX_RH_AL_P PRO *  271  GLU *  278
REMARK 960                           'RIGHT-HANDED ALPHA HELIX'
REMARK 960                               271         278
REMARK 960 helix_8A  HELX_RH_AL_P LEU *  305  SER *  311
REMARK 960                           'RIGHT-HANDED ALPHA HELIX'
REMARK 960                               305         311
REMARK 960 helix_9A  HELX_RH_AL_P SER *  329  GLY *  335
REMARK 960                           'RIGHT-HANDED ALPHA HELIX'
REMARK 960                               329         335
REMARK 960 helix_10A HELX_RH_AL_P ARG *  349  VAL *  360
REMARK 960                           'RIGHT-HANDED ALPHA HELIX'
REMARK 960                               349         360
REMARK 960 helix_11A HELX_RH_AL_P ASP *  365  THR *  376
REMARK 960                           'RIGHT-HANDED ALPHA HELIX'
REMARK 960                               365         376
REMARK 960 helix_12A HELX_RH_AL_P GLY *  384  VAL *  400
REMARK 960                           'RIGHT-HANDED ALPHA HELIX'
REMARK 960                               384         400
REMARK 960 helix_13A HELX_RH_AL_P VAL *  400  TYR *  411
REMARK 960                           'RIGHT-HANDED ALPHA HELIX'
REMARK 960                               400         411
REMARK 960 helix_14A HELX_RH_AL_P GLU *  443  PHE *  448
REMARK 960                           'RIGHT-HANDED ALPHA HELIX'
REMARK 960                               443         448
REMARK 960 helix_15A HELX_RH_AL_P ALA *  460  THR *  479
REMARK 960                           'RIGHT-HANDED ALPHA HELIX'
REMARK 960                               460         479
REMARK 960 helix_16A HELX_RH_AL_P VAL *  518  THR *  535
REMARK 960                           'RIGHT-HANDED ALPHA HELIX'
REMARK 960                               518         535
REMARK 960
REMARK 960
REMARK 960
REMARK 960 ####################
REMARK 960 #                  #
REMARK 960 # STRUCT_MON_PROT  #
REMARK 960 #                  #
REMARK 960 ####################
REMARK 960
REMARK 960
REMARK 960
REMARK 960 loop_
REMARK 960 _struct_mon_prot.label_comp_id
REMARK 960 _struct_mon_prot.label_asym_id
REMARK 960 _struct_mon_prot.auth_seq_id
REMARK 960 _struct_mon_prot.label_alt_id
REMARK 960 _struct_mon_prot.label_seq_id
REMARK 960 _struct_mon_prot.pdb2cif_label_model_id
REMARK 960                                      #< not in dictionary
REMARK 960 _struct_mon_prot.omega
REMARK 960
REMARK 960 PRO *  104  . 104   0   0.18
REMARK 960
REMARK 960 loop_
REMARK 960 _struct_mon_prot_cis.label_comp_id
REMARK 960 _struct_mon_prot_cis.label_asym_id
REMARK 960 _struct_mon_prot_cis.auth_seq_id
REMARK 960 _struct_mon_prot_cis.label_alt_id
REMARK 960 _struct_mon_prot_cis.label_seq_id
REMARK 960 _struct_mon_prot_cis.pdb2cif_label_model_id
REMARK 960                                      #< not in dictionary
REMARK 960 PRO *  104  . 104   0
REMARK 960
REMARK 960
REMARK 960
REMARK 960 ####################
REMARK 960 #                  #
REMARK 960 # STRUCT_SITE      #
REMARK 960 #                  #
REMARK 960 ####################
REMARK 960
REMARK 960
REMARK 960
REMARK 960 loop_
REMARK 960 _struct_site.id
REMARK 960 _struct_site.details
REMARK 960  CAT  ?
REMARK 960
REMARK 960 loop_
REMARK 960 _struct_site_gen.id
REMARK 960 _struct_site_gen.site_id
REMARK 960 _struct_site_gen.label_comp_id
REMARK 960 _struct_site_gen.label_asym_id
REMARK 960 _struct_site_gen.auth_seq_id
REMARK 960 _struct_site_gen.label_seq_id
REMARK 960 _struct_site_gen.label_alt_id
REMARK 960 _struct_site_gen.symmetry
REMARK 960 _struct_site_gen.details
REMARK 960   2 CAT GLU *  327     327 . 1_555 .
REMARK 960   3 CAT HIS *  440     440 . 1_555 .
REMARK 960
REMARK 960
REMARK 960
REMARK 960 ################
REMARK 960 #              #
REMARK 960 # STRUCT_SHEET #
REMARK 960 #              #
REMARK 960 ################
REMARK 960
REMARK 960 loop_
REMARK 960 _struct_sheet.id
REMARK 960 _struct_sheet.number_strands
REMARK 960   B    11
REMARK 960
REMARK 960 loop_
REMARK 960 _struct_sheet_hbond.sheet_id
REMARK 960 _struct_sheet_hbond.range_id_1
REMARK 960 _struct_sheet_hbond.range_id_2
REMARK 960 _struct_sheet_hbond.range_1_beg_auth_seq_id
REMARK 960 _struct_sheet_hbond.range_1_beg_label_atom_id
REMARK 960 _struct_sheet_hbond.range_2_beg_auth_seq_id
REMARK 960 _struct_sheet_hbond.range_2_beg_label_atom_id
REMARK 960 _struct_sheet_hbond.range_1_end_auth_seq_id
REMARK 960 _struct_sheet_hbond.range_1_end_label_atom_id
REMARK 960 _struct_sheet_hbond.range_2_end_auth_seq_id
REMARK 960 _struct_sheet_hbond.range_2_end_label_atom_id
REMARK 960 _struct_sheet_hbond.range_1_beg_label_seq_id
REMARK 960 _struct_sheet_hbond.range_2_beg_label_seq_id
REMARK 960 _struct_sheet_hbond.range_1_end_label_seq_id
REMARK 960 _struct_sheet_hbond.range_2_end_label_seq_id
REMARK 960   A     2_A     3_A   14   O     58   N     14   O     58
REMARK 960                                        N
REMARK 960                       14         58         14         58
REMARK 960   B     1_B     2_B   18   N     29   O     18   N     29
REMARK 960                                        O
REMARK 960                       18         29         18         29
REMARK 960   B    10_B    11_B  502   O    513   N    502   O    513
REMARK 960                                        N
REMARK 960                      502        513        502        513
REMARK 960   B     2_B     3_B   30   O     99   N     30   O     99
REMARK 960                                        N
REMARK 960                       30         99         30         99
REMARK 960   B     3_B     4_B  100   O    143   N    100   O    143
REMARK 960                                        N
REMARK 960                      100        143        100        143
REMARK 960   B     4_B     5_B  142   O    112   N    142   O    112
REMARK 960                                        N
REMARK 960                      142        112        142        112
REMARK 960   B     5_B     6_B  113   N    195   O    113   N    195
REMARK 960                                        O
REMARK 960                      113        195        113        195
REMARK 960   B     6_B     7_B  196   O    223   N    196   O    223
REMARK 960                                        N
REMARK 960                      196        223        196        223
REMARK 960   B     7_B     8_B  224   O    322   N    224   O    322
REMARK 960                                        N
REMARK 960                      224        322        224        322
REMARK 960   B     8_B     9_B  321   O    421   N    321   O    421
REMARK 960                                        N
REMARK 960                      321        421        321        421
REMARK 960   B     9_B    10_B  420   O    503   N    420   O    503
REMARK 960                                        N
REMARK 960                      420        503        420        503
REMARK 960
REMARK 960 loop_
REMARK 960 _struct_sheet_order.sheet_id
REMARK 960 _struct_sheet_order.range_id_1
REMARK 960 _struct_sheet_order.range_id_2
REMARK 960 _struct_sheet_order.offset
REMARK 960 _struct_sheet_order.sense
REMARK 960   A     2_A     3_A  1 parallel
REMARK 960   B     1_B     2_B  1 anti-parallel
REMARK 960   B    10_B    11_B  1 anti-parallel
REMARK 960   B     2_B     3_B  1 anti-parallel
REMARK 960   B     3_B     4_B  1 anti-parallel
REMARK 960   B     4_B     5_B  1 parallel
REMARK 960   B     5_B     6_B  1 parallel
REMARK 960   B     6_B     7_B  1 parallel
REMARK 960   B     7_B     8_B  1 parallel
REMARK 960   B     8_B     9_B  1 parallel
REMARK 960   B     9_B    10_B  1 parallel
REMARK 960
REMARK 960 loop_
REMARK 960 _struct_sheet_range.sheet_id
REMARK 960 _struct_sheet_range.id
REMARK 960 _struct_sheet_range.beg_label_comp_id
REMARK 960 _struct_sheet_range.beg_label_asym_id
REMARK 960 _struct_sheet_range.beg_auth_seq_id
REMARK 960 _struct_sheet_range.end_label_comp_id
REMARK 960 _struct_sheet_range.end_label_asym_id
REMARK 960 _struct_sheet_range.end_auth_seq_id
REMARK 960 _struct_sheet_range.beg_label_seq_id
REMARK 960 _struct_sheet_range.end_label_seq_id
REMARK 960   A     2_A GLY *   13  MET *   16
REMARK 960                     13          16
REMARK 960   A     3_A VAL *   57  ALA *   60
REMARK 960                     57          60
REMARK 960   B     1_B MET *   16  PRO *   21
REMARK 960                     16          21
REMARK 960   B    10_B PHE *  502  LEU *  505
REMARK 960                    502         505
REMARK 960   B    11_B MET *  510  GLN *  514
REMARK 960                    510         514
REMARK 960   B     2_B HIS *   26  PRO *   34
REMARK 960                     26          34
REMARK 960   B     3_B TYR *   96  PRO *  102
REMARK 960                     96         102
REMARK 960   B     4_B VAL *  142  SER *  147
REMARK 960                    142         147
REMARK 960   B     5_B THR *  109  TYR *  116
REMARK 960                    109         116
REMARK 960   B     6_B THR *  193  GLU *  199
REMARK 960                    193         199
REMARK 960   B     7_B ARG *  220  SER *  226
REMARK 960                    220         226
REMARK 960   B     8_B GLN *  318  ASN *  324
REMARK 960                    318         324
REMARK 960   B     9_B GLY *  417  PHE *  423
REMARK 960                    417         423
REMARK 960
REMARK 960 ##########################
REMARK 960 #                        #
REMARK 960 # PDBX_POLY_SEQ_SCHEME   #
REMARK 960 #                        #
REMARK 960 ##########################
REMARK 960
REMARK 960 loop_
REMARK 960 _pdbx_poly_seq_scheme.asym_id
REMARK 960 _pdbx_poly_seq_scheme.entity_id
REMARK 960 _pdbx_poly_seq_scheme.seq_id
REMARK 960 _pdbx_poly_seq_scheme.mon_id
REMARK 960 _pdbx_poly_seq_scheme.auth_num
REMARK 960                                      #< not in dictionary
REMARK 960 _pdbx_poly_seq_scheme.pdb_strand_id
REMARK 960  *     1    2 ASP    .  .
REMARK 960  *     1    3 HIS    .  .
REMARK 960  *     1    4 SER    4  .
REMARK 960  *     1    5 GLU    5  .
REMARK 960  *     1    6 LEU    6  1_A
REMARK 960  *     1    7 LEU    7  1_A
REMARK 960  *     1    8 VAL    8  1_A
REMARK 960  *     1    9 ASN    9  1_A
REMARK 960  *     1   10 THR   10  1_A
REMARK 960  *     1   11 LYS   11  .
REMARK 960  *     1   12 SER   12  .
REMARK 960  *     1   13 GLY   13  2_A
REMARK 960  *     1   14 LYS   14  2_A
REMARK 960  *     1   15 VAL   15  2_A
REMARK 960  *     1   16 MET   16  1_B
REMARK 960  *     1   17 GLY   17  1_B
REMARK 960  *     1   18 THR   18  1_B
REMARK 960  *     1   19 ARG   19  1_B
REMARK 960  *     1   20 VAL   20  1_B
REMARK 960  *     1   21 PRO   21  1_B
REMARK 960  *     1   22 VAL   22  .
REMARK 960  *     1   23 LEU   23  .
REMARK 960  *     1   24 SER   24  .
REMARK 960  *     1   25 SER   25  .
REMARK 960  *     1   26 HIS   26  2_B
REMARK 960  *     1   27 ILE   27  2_B
REMARK 960  *     1   28 SER   28  2_B
REMARK 960  *     1   29 ALA   29  2_B
REMARK 960  *     1   30 PHE   30  2_B
REMARK 960  *     1   31 LEU   31  2_B
REMARK 960  *     1   32 GLY   32  2_B
REMARK 960  *     1   33 ILE   33  2_B
REMARK 960  *     1   34 PRO   34  2_B
REMARK 960  *     1   35 PHE   35  .
REMARK 960  *     1   36 ALA   36  .
REMARK 960  *     1   37 GLU   37  .
REMARK 960  *     1   38 PRO   38  .
REMARK 960  *     1   39 PRO   39  .
REMARK 960  *     1   40 VAL   40  .
REMARK 960  *     1   41 GLY   41  .
REMARK 960  *     1   42 ASN   42  .
REMARK 960  *     1   43 MET   43  .
REMARK 960  *     1   44 ARG   44  .
REMARK 960  *     1   45 PHE   45  .
REMARK 960  *     1   46 ARG   46  .
REMARK 960  *     1   47 ARG   47  .
REMARK 960  *     1   48 PRO   48  .
REMARK 960  *     1   49 GLU   49  .
REMARK 960  *     1   50 PRO   50  .
REMARK 960  *     1   51 LYS   51  .
REMARK 960  *     1   52 LYS   52  .
REMARK 960  *     1   53 PRO   53  .
REMARK 960  *     1   54 TRP   54  .
REMARK 960  *     1   55 SER   55  .
REMARK 960  *     1   56 GLY   56  .
REMARK 960  *     1   57 VAL   57  3_A
REMARK 960  *     1   58 TRP   58  3_A
REMARK 960  *     1   59 ASN   59  3_A
REMARK 960  *     1   60 ALA   60  3_A
REMARK 960  *     1   61 SER   61  .
REMARK 960  *     1   62 THR   62  .
REMARK 960  *     1   63 TYR   63  .
REMARK 960  *     1   64 PRO   64  .
REMARK 960  *     1   65 ASN   65  .
REMARK 960  *     1   66 ASN   66  .
REMARK 960  *     1   67 CYS   67  .
REMARK 960  *     1   68 GLN   68  .
REMARK 960  *     1   69 GLN   69  .
REMARK 960  *     1   70 TYR   70  .
REMARK 960  *     1   71 VAL   71  .
REMARK 960  *     1   72 ASP   72  .
REMARK 960  *     1   73 GLU   73  .
REMARK 960  *     1   74 GLN   74  .
REMARK 960  *     1   75 PHE   75  .
REMARK 960  *     1   76 PRO   76  .
REMARK 960  *     1   77 GLY   77  .
REMARK 960  *     1   78 PHE   78  .
REMARK 960  *     1   79 SER   79  .
REMARK 960  *     1   80 GLY   80  .
REMARK 960  *     1   81 SER   81  .
REMARK 960  *     1   82 GLU   82  .
REMARK 960  *     1   83 MET   83  .
REMARK 960  *     1   84 TRP   84  .
REMARK 960  *     1   85 ASN   85  .
REMARK 960  *     1   86 PRO   86  .
REMARK 960  *     1   87 ASN   87  .
REMARK 960  *     1   88 ARG   88  .
REMARK 960  *     1   89 GLU   89  .
REMARK 960  *     1   90 MET   90  .
REMARK 960  *     1   91 SER   91  .
REMARK 960  *     1   92 GLU   92  .
REMARK 960  *     1   93 ASP   93  .
REMARK 960  *     1   94 CYS   94  .
REMARK 960  *     1   95 LEU   95  .
REMARK 960  *     1   96 TYR   96  3_B
REMARK 960  *     1   97 LEU   97  3_B
REMARK 960  *     1   98 ASN   98  3_B
REMARK 960  *     1   99 ILE   99  3_B
REMARK 960  *     1  100 TRP  100  3_B
REMARK 960  *     1  101 VAL  101  3_B
REMARK 960  *     1  102 PRO  102  3_B
REMARK 960  *     1  103 SER  103  .
REMARK 960  *     1  104 PRO  104  .
REMARK 960  *     1  105 ARG  105  .
REMARK 960  *     1  106 PRO  106  .
REMARK 960  *     1  107 LYS  107  .
REMARK 960  *     1  108 SER  108  .
REMARK 960  *     1  109 THR  109  5_B
REMARK 960  *     1  110 THR  110  5_B
REMARK 960  *     1  111 VAL  111  5_B
REMARK 960  *     1  112 MET  112  5_B
REMARK 960  *     1  113 VAL  113  5_B
REMARK 960  *     1  114 TRP  114  5_B
REMARK 960  *     1  115 ILE  115  5_B
REMARK 960  *     1  116 TYR  116  5_B
REMARK 960  *     1  117 GLY  117  .
REMARK 960  *     1  118 GLY  118  .
REMARK 960  *     1  119 GLY  119  .
REMARK 960  *     1  120 PHE  120  .
REMARK 960  *     1  121 TYR  121  .
REMARK 960  *     1  122 SER  122  .
REMARK 960  *     1  123 GLY  123  .
REMARK 960  *     1  124 SER  124  .
REMARK 960  *     1  125 SER  125  .
REMARK 960  *     1  126 THR  126  .
REMARK 960  *     1  127 LEU  127  .
REMARK 960  *     1  128 ASP  128  .
REMARK 960  *     1  129 VAL  129  .
REMARK 960  *     1  130 TYR  130  .
REMARK 960  *     1  131 ASN  131  .
REMARK 960  *     1  132 GLY  132  .
REMARK 960  *     1  133 LYS  133  .
REMARK 960  *     1  134 TYR  134  .
REMARK 960  *     1  135 LEU  135  .
REMARK 960  *     1  136 ALA  136  .
REMARK 960  *     1  137 TYR  137  .
REMARK 960  *     1  138 THR  138  .
REMARK 960  *     1  139 GLU  139  .
REMARK 960  *     1  140 GLU  140  .
REMARK 960  *     1  141 VAL  141  .
REMARK 960  *     1  142 VAL  142  4_B
REMARK 960  *     1  143 LEU  143  4_B
REMARK 960  *     1  144 VAL  144  4_B
REMARK 960  *     1  145 SER  145  4_B
REMARK 960  *     1  146 LEU  146  4_B
REMARK 960  *     1  147 SER  147  4_B
REMARK 960  *     1  148 TYR  148  .
REMARK 960  *     1  149 ARG  149  .
REMARK 960  *     1  150 VAL  150  .
REMARK 960  *     1  151 GLY  151  .
REMARK 960  *     1  152 ALA  152  .
REMARK 960  *     1  153 PHE  153  .
REMARK 960  *     1  154 GLY  154  .
REMARK 960  *     1  155 PHE  155  .
REMARK 960  *     1  156 LEU  156  .
REMARK 960  *     1  157 ALA  157  .
REMARK 960  *     1  158 LEU  158  .
REMARK 960  *     1  159 HIS  159  .
REMARK 960  *     1  160 GLY  160  .
REMARK 960  *     1  161 SER  161  .
REMARK 960  *     1  162 GLN  162  .
REMARK 960  *     1  163 GLU  163  .
REMARK 960  *     1  164 ALA  164  .
REMARK 960  *     1  165 PRO  165  .
REMARK 960  *     1  166 GLY  166  .
REMARK 960  *     1  167 ASN  167  .
REMARK 960  *     1  168 VAL  168  .
REMARK 960  *     1  169 GLY  169  .
REMARK 960  *     1  170 LEU  170  .
REMARK 960  *     1  171 LEU  171  .
REMARK 960  *     1  172 ASP  172  .
REMARK 960  *     1  173 GLN  173  .
REMARK 960  *     1  174 ARG  174  .
REMARK 960  *     1  175 MET  175  .
REMARK 960  *     1  176 ALA  176  .
REMARK 960  *     1  177 LEU  177  .
REMARK 960  *     1  178 GLN  178  .
REMARK 960  *     1  179 TRP  179  .
REMARK 960  *     1  180 VAL  180  .
REMARK 960  *     1  181 HIS  181  .
REMARK 960  *     1  182 ASP  182  .
REMARK 960  *     1  183 ASN  183  .
REMARK 960  *     1  184 ILE  184  .
REMARK 960  *     1  185 GLN  185  .
REMARK 960  *     1  186 PHE  186  .
REMARK 960  *     1  187 PHE  187  .
REMARK 960  *     1  188 GLY  188  .
REMARK 960  *     1  189 GLY  189  .
REMARK 960  *     1  190 ASP  190  .
REMARK 960  *     1  191 PRO  191  .
REMARK 960  *     1  192 LYS  192  .
REMARK 960  *     1  193 THR  193  6_B
REMARK 960  *     1  194 VAL  194  6_B
REMARK 960  *     1  195 THR  195  6_B
REMARK 960  *     1  196 ILE  196  6_B
REMARK 960  *     1  197 PHE  197  6_B
REMARK 960  *     1  198 GLY  198  6_B
REMARK 960  *     1  199 GLU  199  6_B
REMARK 960  *     1  200 SER  200  .
REMARK 960  *     1  201 ALA  201  .
REMARK 960  *     1  202 GLY  202  .
REMARK 960  *     1  203 GLY  203  .
REMARK 960  *     1  204 ALA  204  .
REMARK 960  *     1  205 SER  205  .
REMARK 960  *     1  206 VAL  206  .
REMARK 960  *     1  207 GLY  207  .
REMARK 960  *     1  208 MET  208  .
REMARK 960  *     1  209 HIS  209  .
REMARK 960  *     1  210 ILE  210  .
REMARK 960  *     1  211 LEU  211  .
REMARK 960  *     1  212 SER  212  .
REMARK 960  *     1  213 PRO  213  .
REMARK 960  *     1  214 GLY  214  .
REMARK 960  *     1  215 SER  215  .
REMARK 960  *     1  216 ARG  216  .
REMARK 960  *     1  217 ASP  217  .
REMARK 960  *     1  218 LEU  218  .
REMARK 960  *     1  219 PHE  219  .
REMARK 960  *     1  220 ARG  220  7_B
REMARK 960  *     1  221 ARG  221  7_B
REMARK 960  *     1  222 ALA  222  7_B
REMARK 960  *     1  223 ILE  223  7_B
REMARK 960  *     1  224 LEU  224  7_B
REMARK 960  *     1  225 GLN  225  7_B
REMARK 960  *     1  226 SER  226  7_B
REMARK 960  *     1  227 GLY  227  .
REMARK 960  *     1  228 SER  228  .
REMARK 960  *     1  229 PRO  229  .
REMARK 960  *     1  230 ASN  230  .
REMARK 960  *     1  231 CYS  231  .
REMARK 960  *     1  232 PRO  232  .
REMARK 960  *     1  233 TRP  233  .
REMARK 960  *     1  234 ALA  234  .
REMARK 960  *     1  235 SER  235  .
REMARK 960  *     1  236 VAL  236  .
REMARK 960  *     1  237 SER  237  .
REMARK 960  *     1  238 VAL  238  .
REMARK 960  *     1  239 ALA  239  .
REMARK 960  *     1  240 GLU  240  .
REMARK 960  *     1  241 GLY  241  .
REMARK 960  *     1  242 ARG  242  .
REMARK 960  *     1  243 ARG  243  .
REMARK 960  *     1  244 ARG  244  .
REMARK 960  *     1  245 ALA  245  .
REMARK 960  *     1  246 VAL  246  .
REMARK 960  *     1  247 GLU  247  .
REMARK 960  *     1  248 LEU  248  .
REMARK 960  *     1  249 GLY  249  .
REMARK 960  *     1  250 ARG  250  .
REMARK 960  *     1  251 ASN  251  .
REMARK 960  *     1  252 LEU  252  .
REMARK 960  *     1  253 ASN  253  .
REMARK 960  *     1  254 CYS  254  .
REMARK 960  *     1  255 ASN  255  .
REMARK 960  *     1  256 LEU  256  .
REMARK 960  *     1  257 ASN  257  .
REMARK 960  *     1  258 SER  258  .
REMARK 960  *     1  259 ASP  259  .
REMARK 960  *     1  260 GLU  260  .
REMARK 960  *     1  261 GLU  261  .
REMARK 960  *     1  262 LEU  262  .
REMARK 960  *     1  263 ILE  263  .
REMARK 960  *     1  264 HIS  264  .
REMARK 960  *     1  265 CYS  265  .
REMARK 960  *     1  266 LEU  266  .
REMARK 960  *     1  267 ARG  267  .
REMARK 960  *     1  268 GLU  268  .
REMARK 960  *     1  269 LYS  269  .
REMARK 960  *     1  270 LYS  270  .
REMARK 960  *     1  271 PRO  271  .
REMARK 960  *     1  272 GLN  272  .
REMARK 960  *     1  273 GLU  273  .
REMARK 960  *     1  274 LEU  274  .
REMARK 960  *     1  275 ILE  275  .
REMARK 960  *     1  276 ASP  276  .
REMARK 960  *     1  277 VAL  277  .
REMARK 960  *     1  278 GLU  278  .
REMARK 960  *     1  279 TRP  279  .
REMARK 960  *     1  280 ASN  280  .
REMARK 960  *     1  281 VAL  281  .
REMARK 960  *     1  282 LEU  282  .
REMARK 960  *     1  283 PRO  283  .
REMARK 960  *     1  284 PHE  284  .
REMARK 960  *     1  285 ASP  285  .
REMARK 960  *     1  286 SER  286  .
REMARK 960  *     1  287 ILE  287  .
REMARK 960  *     1  288 PHE  288  .
REMARK 960  *     1  289 ARG  289  .
REMARK 960  *     1  290 PHE  290  .
REMARK 960  *     1  291 SER  291  .
REMARK 960  *     1  292 PHE  292  .
REMARK 960  *     1  293 VAL  293  .
REMARK 960  *     1  294 PRO  294  .
REMARK 960  *     1  295 VAL  295  .
REMARK 960  *     1  296 ILE  296  .
REMARK 960  *     1  297 ASP  297  .
REMARK 960  *     1  298 GLY  298  .
REMARK 960  *     1  299 GLU  299  .
REMARK 960  *     1  300 PHE  300  .
REMARK 960  *     1  301 PHE  301  .
REMARK 960  *     1  302 PRO  302  .
REMARK 960  *     1  303 THR  303  .
REMARK 960  *     1  304 SER  304  .
REMARK 960  *     1  305 LEU  305  .
REMARK 960  *     1  306 GLU  306  .
REMARK 960  *     1  307 SER  307  .
REMARK 960  *     1  308 MET  308  .
REMARK 960  *     1  309 LEU  309  .
REMARK 960  *     1  310 ASN  310  .
REMARK 960  *     1  311 SER  311  .
REMARK 960  *     1  312 GLY  312  .
REMARK 960  *     1  313 ASN  313  .
REMARK 960  *     1  314 PHE  314  .
REMARK 960  *     1  315 LYS  315  .
REMARK 960  *     1  316 LYS  316  .
REMARK 960  *     1  317 THR  317  .
REMARK 960  *     1  318 GLN  318  8_B
REMARK 960  *     1  319 ILE  319  8_B
REMARK 960  *     1  320 LEU  320  8_B
REMARK 960  *     1  321 LEU  321  8_B
REMARK 960  *     1  322 GLY  322  8_B
REMARK 960  *     1  323 VAL  323  8_B
REMARK 960  *     1  324 ASN  324  8_B
REMARK 960  *     1  325 LYS  325  .
REMARK 960  *     1  326 ASP  326  .
REMARK 960  *     1  327 GLU  327  .
REMARK 960  *     1  328 GLY  328  .
REMARK 960  *     1  329 SER  329  .
REMARK 960  *     1  330 PHE  330  .
REMARK 960  *     1  331 PHE  331  .
REMARK 960  *     1  332 LEU  332  .
REMARK 960  *     1  333 LEU  333  .
REMARK 960  *     1  334 TYR  334  .
REMARK 960  *     1  335 GLY  335  .
REMARK 960  *     1  336 ALA  336  .
REMARK 960  *     1  337 PRO  337  .
REMARK 960  *     1  338 GLY  338  .
REMARK 960  *     1  339 PHE  339  .
REMARK 960  *     1  340 SER  340  .
REMARK 960  *     1  341 LYS  341  .
REMARK 960  *     1  342 ASP  342  .
REMARK 960  *     1  343 SER  343  .
REMARK 960  *     1  344 GLU  344  .
REMARK 960  *     1  345 SER  345  .
REMARK 960  *     1  346 LYS  346  .
REMARK 960  *     1  347 ILE  347  .
REMARK 960  *     1  348 SER  348  .
REMARK 960  *     1  349 ARG  349  .
REMARK 960  *     1  350 GLU  350  .
REMARK 960  *     1  351 ASP  351  .
REMARK 960  *     1  352 PHE  352  .
REMARK 960  *     1  353 MET  353  .
REMARK 960  *     1  354 SER  354  .
REMARK 960  *     1  355 GLY  355  .
REMARK 960  *     1  356 VAL  356  .
REMARK 960  *     1  357 LYS  357  .
REMARK 960  *     1  358 LEU  358  .
REMARK 960  *     1  359 SER  359  .
REMARK 960  *     1  360 VAL  360  .
REMARK 960  *     1  361 PRO  361  .
REMARK 960  *     1  362 HIS  362  .
REMARK 960  *     1  363 ALA  363  .
REMARK 960  *     1  364 ASN  364  .
REMARK 960  *     1  365 ASP  365  .
REMARK 960  *     1  366 LEU  366  .
REMARK 960  *     1  367 GLY  367  .
REMARK 960  *     1  368 LEU  368  .
REMARK 960  *     1  369 ASP  369  .
REMARK 960  *     1  370 ALA  370  .
REMARK 960  *     1  371 VAL  371  .
REMARK 960  *     1  372 THR  372  .
REMARK 960  *     1  373 LEU  373  .
REMARK 960  *     1  374 GLN  374  .
REMARK 960  *     1  375 TYR  375  .
REMARK 960  *     1  376 THR  376  .
REMARK 960  *     1  377 ASP  377  .
REMARK 960  *     1  378 TRP  378  .
REMARK 960  *     1  379 MET  379  .
REMARK 960  *     1  380 ASP  380  .
REMARK 960  *     1  381 ASP  381  .
REMARK 960  *     1  382 ASN  382  .
REMARK 960  *     1  383 ASN  383  .
REMARK 960  *     1  384 GLY  384  .
REMARK 960  *     1  385 ILE  385  .
REMARK 960  *     1  386 LYS  386  .
REMARK 960  *     1  387 ASN  387  .
REMARK 960  *     1  388 ARG  388  .
REMARK 960  *     1  389 ASP  389  .
REMARK 960  *     1  390 GLY  390  .
REMARK 960  *     1  391 LEU  391  .
REMARK 960  *     1  392 ASP  392  .
REMARK 960  *     1  393 ASP  393  .
REMARK 960  *     1  394 ILE  394  .
REMARK 960  *     1  395 VAL  395  .
REMARK 960  *     1  396 GLY  396  .
REMARK 960  *     1  397 ASP  397  .
REMARK 960  *     1  398 HIS  398  .
REMARK 960  *     1  399 ASN  399  .
REMARK 960  *     1  400 VAL  400  .
REMARK 960  *     1  401 ILE  401  .
REMARK 960  *     1  402 CYS  402  .
REMARK 960  *     1  403 PRO  403  .
REMARK 960  *     1  404 LEU  404  .
REMARK 960  *     1  405 MET  405  .
REMARK 960  *     1  406 HIS  406  .
REMARK 960  *     1  407 PHE  407  .
REMARK 960  *     1  408 VAL  408  .
REMARK 960  *     1  409 ASN  409  .
REMARK 960  *     1  410 LYS  410  .
REMARK 960  *     1  411 TYR  411  .
REMARK 960  *     1  412 THR  412  .
REMARK 960  *     1  413 LYS  413  .
REMARK 960  *     1  414 PHE  414  .
REMARK 960  *     1  415 GLY  415  .
REMARK 960  *     1  416 ASN  416  .
REMARK 960  *     1  417 GLY  417  9_B
REMARK 960  *     1  418 THR  418  9_B
REMARK 960  *     1  419 TYR  419  9_B
REMARK 960  *     1  420 LEU  420  9_B
REMARK 960  *     1  421 TYR  421  9_B
REMARK 960  *     1  422 PHE  422  9_B
REMARK 960  *     1  423 PHE  423  9_B
REMARK 960  *     1  424 ASN  424  .
REMARK 960  *     1  425 HIS  425  .
REMARK 960  *     1  426 ARG  426  .
REMARK 960  *     1  427 ALA  427  .
REMARK 960  *     1  428 SER  428  .
REMARK 960  *     1  429 ASN  429  .
REMARK 960  *     1  430 LEU  430  .
REMARK 960  *     1  431 VAL  431  .
REMARK 960  *     1  432 TRP  432  .
REMARK 960  *     1  433 PRO  433  .
REMARK 960  *     1  434 GLU  434  .
REMARK 960  *     1  435 TRP  435  .
REMARK 960  *     1  436 MET  436  .
REMARK 960  *     1  437 GLY  437  .
REMARK 960  *     1  438 VAL  438  .
REMARK 960  *     1  439 ILE  439  .
REMARK 960  *     1  440 HIS  440  .
REMARK 960  *     1  441 GLY  441  .
REMARK 960  *     1  442 TYR  442  .
REMARK 960  *     1  443 GLU  443  .
REMARK 960  *     1  444 ILE  444  .
REMARK 960  *     1  445 GLU  445  .
REMARK 960  *     1  446 PHE  446  .
REMARK 960  *     1  447 VAL  447  .
REMARK 960  *     1  448 PHE  448  .
REMARK 960  *     1  449 GLY  449  .
REMARK 960  *     1  450 LEU  450  .
REMARK 960  *     1  451 PRO  451  .
REMARK 960  *     1  452 LEU  452  .
REMARK 960  *     1  453 VAL  453  .
REMARK 960  *     1  454 LYS  454  .
REMARK 960  *     1  455 GLU  455  .
REMARK 960  *     1  456 LEU  456  .
REMARK 960  *     1  457 ASN  457  .
REMARK 960  *     1  458 TYR  458  .
REMARK 960  *     1  459 THR  459  .
REMARK 960  *     1  460 ALA  460  .
REMARK 960  *     1  461 GLU  461  .
REMARK 960  *     1  462 GLU  462  .
REMARK 960  *     1  463 GLU  463  .
REMARK 960  *     1  464 ALA  464  .
REMARK 960  *     1  465 LEU  465  .
REMARK 960  *     1  466 SER  466  .
REMARK 960  *     1  467 ARG  467  .
REMARK 960  *     1  468 ARG  468  .
REMARK 960  *     1  469 ILE  469  .
REMARK 960  *     1  470 MET  470  .
REMARK 960  *     1  471 HIS  471  .
REMARK 960  *     1  472 TYR  472  .
REMARK 960  *     1  473 TRP  473  .
REMARK 960  *     1  474 ALA  474  .
REMARK 960  *     1  475 THR  475  .
REMARK 960  *     1  476 PHE  476  .
REMARK 960  *     1  477 ALA  477  .
REMARK 960  *     1  478 LYS  478  .
REMARK 960  *     1  479 THR  479  .
REMARK 960  *     1  480 GLY  480  .
REMARK 960  *     1  481 ASN  481  .
REMARK 960  *     1  482 PRO  482  .
REMARK 960  *     1  483 ASN  483  .
REMARK 960  *     1  484 GLU  484  .
REMARK 960  *     1  485 PRO    .  .
REMARK 960  *     1  486 HIS    .  .
REMARK 960  *     1  487 SER    .  .
REMARK 960  *     1  488 GLN    .  .
REMARK 960  *     1  489 GLU    .  .
REMARK 960  *     1  490 SER  490  .
REMARK 960  *     1  491 LYS  491  .
REMARK 960  *     1  492 TRP  492  .
REMARK 960  *     1  493 PRO  493  .
REMARK 960  *     1  494 LEU  494  .
REMARK 960  *     1  495 PHE  495  .
REMARK 960  *     1  496 THR  496  .
REMARK 960  *     1  497 THR  497  .
REMARK 960  *     1  498 LYS  498  .
REMARK 960  *     1  499 GLU  499  .
REMARK 960  *     1  500 GLN  500  .
REMARK 960  *     1  501 LYS  501  .
REMARK 960  *     1  502 PHE  502  10_B
REMARK 960  *     1  503 ILE  503  10_B
REMARK 960  *     1  504 ASP  504  10_B
REMARK 960  *     1  505 LEU  505  10_B
REMARK 960  *     1  506 ASN  506  .
REMARK 960  *     1  507 THR  507  .
REMARK 960  *     1  508 GLU  508  .
REMARK 960  *     1  509 PRO  509  .
REMARK 960  *     1  510 MET  510  11_B
REMARK 960  *     1  511 LYS  511  11_B
REMARK 960  *     1  512 VAL  512  11_B
REMARK 960  *     1  513 HIS  513  11_B
REMARK 960  *     1  514 GLN  514  11_B
REMARK 960  *     1  515 ARG  515  .
REMARK 960  *     1  516 LEU  516  .
REMARK 960  *     1  517 ARG  517  .
REMARK 960  *     1  518 VAL  518  .
REMARK 960  *     1  519 GLN  519  .
REMARK 960  *     1  520 MET  520  .
REMARK 960  *     1  521 CYS  521  .
REMARK 960  *     1  522 VAL  522  .
REMARK 960  *     1  523 PHE  523  .
REMARK 960  *     1  524 TRP  524  .
REMARK 960  *     1  525 ASN  525  .
REMARK 960  *     1  526 GLN  526  .
REMARK 960  *     1  527 PHE  527  .
REMARK 960  *     1  528 LEU  528  .
REMARK 960  *     1  529 PRO  529  .
REMARK 960  *     1  530 LYS  530  .
REMARK 960  *     1  531 LEU  531  .
REMARK 960  *     1  532 LEU  532  .
REMARK 960  *     1  533 ASN  533  .
REMARK 960  *     1  534 ALA  534  .
REMARK 960  *     1  535 THR  535  .
REMARK 960  *     1  536 ALA    .  .
REMARK 960  *     1  537 CYS    .  .
REMARK 960
REMARK 960
REMARK 960
REMARK 960 ########################
REMARK 960 #                      #
REMARK 960 # PUBL_MANUSCRIPT_INCL #
REMARK 960 #                      #
REMARK 960 ########################
REMARK 960
REMARK 960
REMARK 960
REMARK 960 loop_
REMARK 960 _publ_manuscript_incl.entry_id
REMARK 960 _publ_manuscript_incl.extra_item
REMARK 960 _publ_manuscript_incl.extra_info
REMARK 960 _publ_manuscript_incl.extra_defn
REMARK 960
REMARK 960    2ACE
REMARK 960   '_struct_conn.pdb2cif_ptnr2_atom_site_id'
REMARK 960      '_atom_site.id of partner 2 of structure connection'
REMARK 960       no
REMARK 960
REMARK 960    2ACE
REMARK 960   '_struct_mon_prot.pdb2cif_label_model_id'
REMARK 960       'NMR model id'
REMARK 960       no
REMARK 960
REMARK 960    2ACE
REMARK 960   '_struct_mon_prot_cis.pdb2cif_label_model_id'
REMARK 960       'NMR model id'
REMARK 960       no
REMARK 960
REMARK 960    2ACE
REMARK 960   '_struct_ref_seq_dif.pdb2cif_db_seq_num'
REMARK 960       'database sequence number for alignment'
REMARK 960       no
REMARK 960
REMARK 960 ###############################################
REMARK 960 # This file was converted automatically from  #
REMARK 960 # PDB format to mmCIF format by the program   #
REMARK 960 # pdb2cif version 2.4.3            15 Jul 2005 #
REMARK 960 #                    by                       #
REMARK 960 #   Phil Bourne, Herbert J. Bernstein and     #
REMARK 960 #            Frances C. Bernstein             #
REMARK 960 #                                             #
REMARK 960 # This work was supported in part by IUCr     #
REMARK 960 # (for HJB), US NSF, PHS, NIH, NCRR, NIGMS,   #
REMARK 960 # NLM and DOE (for FCB prior to 1998), and    #
REMARK 960 # and NSFgrant no. BIR 9310154 (for PEB)      #
REMARK 960 #                                             #
REMARK 960 #                                             #
REMARK 960 # Conversion from PDB format to mmCIF is a    #
REMARK 960 # complex process.  This file should be       #
REMARK 960 # reviewed carefully before use.              #
REMARK 960 #                                             #
REMARK 960 # Even though the authors of pdb2cif have     #
REMARK 960 # made a good faith effort to ensure that     #
REMARK 960 # pdb2cif performs according to its           #
REMARK 960 # documentation, and we would greatly         #
REMARK 960 # appreciate hearing of any problems you      #
REMARK 960 # may encounter, the program pdb2cif and      #
REMARK 960 # any files created by pdb2cif are provided   #
REMARK 960 # **AS IS** without any warrantee as to       #
REMARK 960 # correctness, merchantability or fitness     #
REMARK 960 # for any particular or general use.          #
REMARK 960 #                                             #
REMARK 960 # THE RESPONSIBILITY FOR ANY ADVERSE          #
REMARK 960 # CONSEQUENCES FROM THE USE OF THE PROGRAM    #
REMARK 960 # PDB2CIF OR ANY FILE OR FILES CREATED BY IT  #
REMARK 960 # LIES SOLELY WITH THE USERS OF THE PROGRAM   #
REMARK 960 # AND FILE OR FILES AND NOT WITH AUTHORS OF   #
REMARK 960 # PDB2CIF                                     #
REMARK 960 #                                             #
REMARK 960 # The program pdb2cif is available from       #
REMARK 960 # http://www.bernstein-plus-sons.com          #
REMARK 960 #                      /software/pdb2cif or   #
REMARK 960 # the IUCr and its mirrors (see               #
REMARK 960 # http://www.iucr.org/iucr-top/cif            #
REMARK 960 #                      /software/pdb2cif) or  #
REMARK 960 # SDSC (see                                   #
REMARK 960 # http://www.sdsc.edu/pb/pdb2cif/pdb2cif) or  #
REMARK 960 # NDB and its mirrors (see                    #
REMARK 960 # http://ndbserver.rutgers.edu/mmcif          #
REMARK 960 #                      /software/pdb2cif)     #
REMARK 960 # and the NDB mirror sites                    #
REMARK 960 #                                             #
REMARK 960 #    See H. Bernstein, F. Bernstein,          #
REMARK 960 #    P. E. Bourne CIF Applications. VIII.     #
REMARK 960 #    pdb2cif: Translating PDB Entries into    #
REMARK 960 #    mmCIF Format, J. Appl. Cryst., 31,       #
REMARK 960 #    1998, pp 282-295.                        #
REMARK 960 #                                             #
REMARK 960 # Please report problems to:                  #
REMARK 960 #         pdb2cif@bernstein-plus-sons.com     #
REMARK 960 #                                             #
REMARK 960 ###############################################
REMARK 960
REMARK 960
REMARK 960
REMARK 960 # REMARK records parsed         =    347;
REMARK 960                 ## specified by PDB
REMARK 960 # FTNOTE records parsed         =      0;
REMARK 960                 ## specified by PDB
REMARK 960 # HET records parsed            =      1;
REMARK 960                 ## specified by PDB
REMARK 960 # HELIX records parsed          =     16;
REMARK 960                 ## specified by PDB
REMARK 960 # SHEET records parsed          =     14;
REMARK 960                 ## specified by PDB
REMARK 960 # TURN records parsed           =      0;
REMARK 960                 ## specified by PDB
REMARK 960 # SITE records parsed           =      1;
REMARK 960                 ## specified by PDB
REMARK 960 # AT+HET records parsed         =   4357;
REMARK 960                 ## specified by PDB
REMARK 960 # TER records parsed            =      1;
REMARK 960                 ## specified by PDB
REMARK 960 # CONECT records parsed         =     17;
REMARK 960                 ## specified by PDB
REMARK 960 # SEQRES records parsed         =     42;
REMARK 960                 ## specified by PDB
REMARK 960 # Total of   4852 records processed from PDB file
REMARK 960 #=# DATABASE_PDB_REMARK: Only text in col
REMARK 960                 #umns 12-70 retained
REMARK 960 #=# PUBL_MANUSCRIPT_INCL: Tokens _struct_conn.
REMARK 960 #=# PUBL_MANUSCRIPT_INCL:   pdb2cif_ptnrn
REMARK 960                 #_atom_site_id used
REMARK 960 #=# PUBL_MANUSCRIPT_INCL: Token _struct_mon_prot.
REMARK 960 #=# PUBL_MANUSCRIPT_INCL:   pdb2cif_label_model_id used
REMARK 960 #=# PUBL_MANUSCRIPT_INCL: Token _struct_mon_prot_cis.
REMARK 960 #=# PUBL_MANUSCRIPT_INCL:   pdb2cif_label_model_id used
REMARK 960 #=# PUBL_MANUSCRIPT_INCL: Token _struct_ref_seq_dif.
REMARK 960 #=# PUBL_MANUSCRIPT_INCL:   pdb2cif_db_seq_num used
SEQRES   1 *  537  ASP ASP HIS SER GLU LEU LEU VAL ASN THR LYS SER GLY
SEQRES   2 *  537  LYS VAL MET GLY THR ARG VAL PRO VAL LEU SER SER HIS
SEQRES   3 *  537  ILE SER ALA PHE LEU GLY ILE PRO PHE ALA GLU PRO PRO
SEQRES   4 *  537  VAL GLY ASN MET ARG PHE ARG ARG PRO GLU PRO LYS LYS
SEQRES   5 *  537  PRO TRP SER GLY VAL TRP ASN ALA SER THR TYR PRO ASN
SEQRES   6 *  537  ASN CYS GLN GLN TYR VAL ASP GLU GLN PHE PRO GLY PHE
SEQRES   7 *  537  SER GLY SER GLU MET TRP ASN PRO ASN ARG GLU MET SER
SEQRES   8 *  537  GLU ASP CYS LEU TYR LEU ASN ILE TRP VAL PRO SER PRO
SEQRES   9 *  537  ARG PRO LYS SER THR THR VAL MET VAL TRP ILE TYR GLY
SEQRES  10 *  537  GLY GLY PHE TYR SER GLY SER SER THR LEU ASP VAL TYR
SEQRES  11 *  537  ASN GLY LYS TYR LEU ALA TYR THR GLU GLU VAL VAL LEU
SEQRES  12 *  537  VAL SER LEU SER TYR ARG VAL GLY ALA PHE GLY PHE LEU
SEQRES  13 *  537  ALA LEU HIS GLY SER GLN GLU ALA PRO GLY ASN VAL GLY
SEQRES  14 *  537  LEU LEU ASP GLN ARG MET ALA LEU GLN TRP VAL HIS ASP
SEQRES  15 *  537  ASN ILE GLN PHE PHE GLY GLY ASP PRO LYS THR VAL THR
SEQRES  16 *  537  ILE PHE GLY GLU SER ALA GLY GLY ALA SER VAL GLY MET
SEQRES  17 *  537  HIS ILE LEU SER PRO GLY SER ARG ASP LEU PHE ARG ARG
SEQRES  18 *  537  ALA ILE LEU GLN SER GLY SER PRO ASN CYS PRO TRP ALA
SEQRES  19 *  537  SER VAL SER VAL ALA GLU GLY ARG ARG ARG ALA VAL GLU
SEQRES  20 *  537  LEU GLY ARG ASN LEU ASN CYS ASN LEU ASN SER ASP GLU
SEQRES  21 *  537  GLU LEU ILE HIS CYS LEU ARG GLU LYS LYS PRO GLN GLU
SEQRES  22 *  537  LEU ILE ASP VAL GLU TRP ASN VAL LEU PRO PHE ASP SER
SEQRES  23 *  537  ILE PHE ARG PHE SER PHE VAL PRO VAL ILE ASP GLY GLU
SEQRES  24 *  537  PHE PHE PRO THR SER LEU GLU SER MET LEU ASN SER GLY
SEQRES  25 *  537  ASN PHE LYS LYS THR GLN ILE LEU LEU GLY VAL ASN LYS
SEQRES  26 *  537  ASP GLU GLY SER PHE PHE LEU LEU TYR GLY ALA PRO GLY
SEQRES  27 *  537  PHE SER LYS ASP SER GLU SER LYS ILE SER ARG GLU ASP
SEQRES  28 *  537  PHE MET SER GLY VAL LYS LEU SER VAL PRO HIS ALA ASN
SEQRES  29 *  537  ASP LEU GLY LEU ASP ALA VAL THR LEU GLN TYR THR ASP
SEQRES  30 *  537  TRP MET ASP ASP ASN ASN GLY ILE LYS ASN ARG ASP GLY
SEQRES  31 *  537  LEU ASP ASP ILE VAL GLY ASP HIS ASN VAL ILE CYS PRO
SEQRES  32 *  537  LEU MET HIS PHE VAL ASN LYS TYR THR LYS PHE GLY ASN
SEQRES  33 *  537  GLY THR TYR LEU TYR PHE PHE ASN HIS ARG ALA SER ASN
SEQRES  34 *  537  LEU VAL TRP PRO GLU TRP MET GLY VAL ILE HIS GLY TYR
SEQRES  35 *  537  GLU ILE GLU PHE VAL PHE GLY LEU PRO LEU VAL LYS GLU
SEQRES  36 *  537  LEU ASN TYR THR ALA GLU GLU GLU ALA LEU SER ARG ARG
SEQRES  37 *  537  ILE MET HIS TYR TRP ALA THR PHE ALA LYS THR GLY ASN
SEQRES  38 *  537  PRO ASN GLU PRO HIS SER GLN GLU SER LYS TRP PRO LEU
SEQRES  39 *  537  PHE THR THR LYS GLU GLN LYS PHE ILE ASP LEU ASN THR
SEQRES  40 *  537  GLU PRO MET LYS VAL HIS GLN ARG LEU ARG VAL GLN MET
SEQRES  41 *  537  CYS VAL PHE TRP ASN GLN PHE LEU PRO LYS LEU LEU ASN
SEQRES  42 *  537  ALA THR ALA CYS                                    
CRYST1  112.410  112.410  136.700  90.00  90.00 120.00 P 31 2 1      6
ORIGX1      1.000000  0.000000  0.000000        0.00000
ORIGX2      0.000000  1.000000  0.000000        0.00000
ORIGX3      0.000000  0.000000  1.000000        0.00000
SCALE1      0.008896  0.005136  0.000000        0.00000
SCALE2      0.000000  0.010272  0.000000        0.00000
SCALE3      0.000000  0.000000  0.007315        0.00000
ATOM      1  N   SER *   4     -12.542  87.338  34.691  1.00 45.63           N  
ATOM      2  CA  SER *   4     -11.865  87.982  35.872  1.00 44.10           C  
ATOM      3  C   SER *   4     -10.724  87.090  36.350  1.00 42.02           C  
ATOM      4  O   SER *   4     -10.816  85.853  36.285  1.00 42.64           O  
ATOM      5  CB  SER *   4     -12.860  88.168  37.030  1.00 46.45           C  
ATOM      6  OG  SER *   4     -12.201  88.584  38.249  1.00 48.60           O  
ATOM      7  N   GLU *   5      -9.678  87.717  36.883  1.00 39.05           N  
ATOM      8  CA  GLU *   5      -8.509  86.999  37.390  1.00 34.59           C  
ATOM      9  C   GLU *   5      -8.902  86.053  38.509  1.00 31.22           C  
ATOM     10  O   GLU *   5      -8.170  85.123  38.803  1.00 30.96           O  
ATOM     11  CB  GLU *   5      -7.503  88.002  37.915  1.00 34.35           C  
ATOM     12  CG  GLU *   5      -6.194  87.401  38.248  1.00 36.57           C  
ATOM     13  CD  GLU *   5      -5.141  88.455  38.508  1.00 39.29           C  
ATOM     14  OE1 GLU *   5      -5.505  89.585  38.949  1.00 41.36           O  
ATOM     15  OE2 GLU *   5      -3.944  88.153  38.258  1.00 40.16           O  
ATOM     16  N   LEU *   6     -10.072  86.283  39.104  1.00 27.93           N  
ATOM     17  CA  LEU *   6     -10.549  85.460  40.201  1.00 27.35           C  
ATOM     18  C   LEU *   6     -11.604  84.461  39.798  1.00 28.45           C  
ATOM     19  O   LEU *   6     -12.010  83.591  40.576  1.00 29.12           O  
ATOM     20  CB  LEU *   6     -11.077  86.346  41.317  1.00 26.13           C  
ATOM     21  CG  LEU *   6     -10.086  87.414  41.763  1.00 24.28           C  
ATOM     22  CD1 LEU *   6     -10.708  88.197  42.864  1.00 24.95           C  
ATOM     23  CD2 LEU *   6      -8.827  86.777  42.251  1.00 23.62           C  
ATOM     24  N   LEU *   7     -12.104  84.590  38.590  1.00 29.38           N  
ATOM     25  CA  LEU *   7     -13.101  83.636  38.148  1.00 29.87           C  
ATOM     26  C   LEU *   7     -12.321  82.664  37.300  1.00 29.80           C  
ATOM     27  O   LEU *   7     -11.556  83.086  36.413  1.00 31.94           O  
ATOM     28  CB  LEU *   7     -14.147  84.327  37.297  1.00 31.75           C  
ATOM     29  CG  LEU *   7     -15.288  83.419  36.871  1.00 34.00           C  
ATOM     30  CD1 LEU *   7     -16.131  83.081  38.088  1.00 35.28           C  
ATOM     31  CD2 LEU *   7     -16.147  84.139  35.831  1.00 37.55           C  
ATOM     32  N   VAL *   8     -12.412  81.382  37.605  1.00 26.83           N  
ATOM     33  CA  VAL *   8     -11.703  80.412  36.806  1.00 25.45           C  
ATOM     34  C   VAL *   8     -12.642  79.299  36.422  1.00 26.73           C  
ATOM     35  O   VAL *   8     -13.614  79.020  37.118  1.00 26.77           O  
ATOM     36  CB  VAL *   8     -10.494  79.872  37.534  1.00 23.39           C  
ATOM     37  CG1 VAL *   8      -9.958  78.656  36.837  1.00 22.24           C  
ATOM     38  CG2 VAL *   8      -9.431  80.905  37.532  1.00 21.17           C  
ATOM     39  N   ASN *   9     -12.425  78.724  35.254  1.00 27.26           N  
ATOM     40  CA  ASN *   9     -13.287  77.645  34.834  1.00 27.31           C  
ATOM     41  C   ASN *   9     -12.494  76.391  34.944  1.00 26.09           C  
ATOM     42  O   ASN *   9     -11.298  76.373  34.634  1.00 27.68           O  
ATOM     43  CB  ASN *   9     -13.715  77.830  33.401  1.00 30.54           C  
ATOM     44  CG  ASN *   9     -15.141  78.213  33.290  1.00 31.84           C  
ATOM     45  OD1 ASN *   9     -16.030  77.346  33.336  1.00 33.60           O  
ATOM     46  ND2 ASN *   9     -15.397  79.524  33.177  1.00 33.08           N  
ATOM     47  N   THR *  10     -13.143  75.334  35.380  1.00 22.94           N  
ATOM     48  CA  THR *  10     -12.445  74.096  35.522  1.00 23.00           C  
ATOM     49  C   THR *  10     -13.399  73.053  35.023  1.00 22.60           C  
ATOM     50  O   THR *  10     -14.579  73.306  34.915  1.00 22.29           O  
ATOM     51  CB  THR *  10     -12.166  73.829  37.012  1.00 23.26           C  
ATOM     52  OG1 THR *  10     -13.412  73.706  37.714  1.00 22.81           O  
ATOM     53  CG2 THR *  10     -11.382  74.947  37.602  1.00 19.73           C  
ATOM     54  N   LYS *  11     -12.917  71.847  34.804  1.00 22.16           N  
ATOM     55  CA  LYS *  11     -13.795  70.800  34.355  1.00 21.59           C  
ATOM     56  C   LYS *  11     -14.849  70.432  35.410  1.00 23.48           C  
ATOM     57  O   LYS *  11     -15.738  69.632  35.124  1.00 26.32           O  
ATOM     58  CB  LYS *  11     -12.960  69.596  33.958  1.00 19.60           C  
ATOM     59  CG  LYS *  11     -11.806  70.011  33.068  1.00 17.31           C  
ATOM     60  CD  LYS *  11     -10.930  68.864  32.651  1.00 15.24           C  
ATOM     61  CE  LYS *  11      -9.781  69.398  31.890  1.00 13.26           C  
ATOM     62  NZ  LYS *  11      -8.725  68.390  31.809  1.00 14.46           N  
ATOM     63  N   SER *  12     -14.776  71.008  36.616  1.00 24.15           N  
ATOM     64  CA  SER *  12     -15.766  70.707  37.682  1.00 23.78           C  
ATOM     65  C   SER *  12     -16.857  71.753  37.851  1.00 22.02           C  
ATOM     66  O   SER *  12     -17.963  71.455  38.318  1.00 20.83           O  
ATOM     67  CB  SER *  12     -15.071  70.521  39.029  1.00 25.28           C  
ATOM     68  OG  SER *  12     -14.287  69.337  39.053  1.00 26.22           O  
ATOM     69  N   GLY *  13     -16.520  72.988  37.520  1.00 21.38           N  
ATOM     70  CA  GLY *  13     -17.458  74.083  37.619  1.00 21.89           C  
ATOM     71  C   GLY *  13     -16.627  75.339  37.685  1.00 23.88           C  
ATOM     72  O   GLY *  13     -15.402  75.273  37.614  1.00 24.19           O  
ATOM     73  N   LYS *  14     -17.262  76.497  37.739  1.00 27.22           N  
ATOM     74  CA  LYS *  14     -16.500  77.746  37.846  1.00 29.06           C  
ATOM     75  C   LYS *  14     -16.130  77.880  39.328  1.00 29.19           C  
ATOM     76  O   LYS *  14     -16.809  77.314  40.203  1.00 29.22           O  
ATOM     77  CB  LYS *  14     -17.338  78.943  37.362  1.00 30.15           C  
ATOM     78  CG  LYS *  14     -17.953  78.706  36.000  1.00 31.92           C  
ATOM     79  CD  LYS *  14     -18.914  79.791  35.610  1.00 34.75           C  
ATOM     80  CE  LYS *  14     -19.663  79.434  34.316  1.00 36.73           C  
ATOM     81  NZ  LYS *  14     -20.593  78.255  34.482  1.00 39.24           N  
ATOM     82  N   VAL *  15     -15.124  78.689  39.614  1.00 28.44           N  
ATOM     83  CA  VAL *  15     -14.622  78.850  40.960  1.00 27.03           C  
ATOM     84  C   VAL *  15     -14.327  80.316  41.096  1.00 27.80           C  
ATOM     85  O   VAL *  15     -13.732  80.897  40.204  1.00 28.02           O  
ATOM     86  CB  VAL *  15     -13.330  78.030  41.067  1.00 25.78           C  
ATOM     87  CG1 VAL *  15     -12.274  78.777  41.758  1.00 26.64           C  
ATOM     88  CG2 VAL *  15     -13.588  76.719  41.730  1.00 25.49           C  
ATOM     89  N   MET *  16     -14.679  80.904  42.230  1.00 29.81           N  
ATOM     90  CA  MET *  16     -14.481  82.334  42.457  1.00 31.26           C  
ATOM     91  C   MET *  16     -13.490  82.503  43.593  1.00 31.30           C  
ATOM     92  O   MET *  16     -13.786  82.205  44.752  1.00 32.07           O  
ATOM     93  CB  MET *  16     -15.835  82.975  42.821  1.00 34.00           C  
ATOM     94  CG  MET *  16     -15.844  84.457  43.156  1.00 36.16           C  
ATOM     95  SD  MET *  16     -15.753  85.494  41.713  1.00 39.23           S  
ATOM     96  CE  MET *  16     -14.609  86.772  42.316  1.00 38.52           C  
ATOM     97  N   GLY *  17     -12.297  82.941  43.260  1.00 31.28           N  
ATOM     98  CA  GLY *  17     -11.290  83.110  44.275  1.00 32.21           C  
ATOM     99  C   GLY *  17     -11.410  84.442  44.955  1.00 32.53           C  
ATOM    100  O   GLY *  17     -12.465  85.054  44.976  1.00 34.16           O  
ATOM    101  N   THR *  18     -10.315  84.871  45.547  1.00 32.60           N  
ATOM    102  CA  THR *  18     -10.254  86.131  46.235  1.00 32.94           C  
ATOM    103  C   THR *  18      -8.814  86.508  46.070  1.00 32.78           C  
ATOM    104  O   THR *  18      -7.961  85.637  45.840  1.00 32.60           O  
ATOM    105  CB  THR *  18     -10.507  85.971  47.712  1.00 33.82           C  
ATOM    106  OG1 THR *  18     -10.348  87.247  48.340  1.00 36.62           O  
ATOM    107  CG2 THR *  18      -9.491  85.021  48.324  1.00 34.59           C  
ATOM    108  N   ARG *  19      -8.515  87.786  46.183  1.00 33.67           N  
ATOM    109  CA  ARG *  19      -7.131  88.172  46.014  1.00 34.94           C  
ATOM    110  C   ARG *  19      -6.609  88.521  47.372  1.00 33.75           C  
ATOM    111  O   ARG *  19      -7.282  89.189  48.149  1.00 34.61           O  
ATOM    112  CB  ARG *  19      -6.993  89.329  45.037  1.00 37.26           C  
ATOM    113  CG  ARG *  19      -7.326  90.672  45.560  1.00 41.67           C  
ATOM    114  CD  ARG *  19      -6.895  91.718  44.524  1.00 46.63           C  
ATOM    115  NE  ARG *  19      -5.579  91.385  43.958  1.00 51.81           N  
ATOM    116  CZ  ARG *  19      -4.794  92.248  43.298  1.00 55.30           C  
ATOM    117  NH1 ARG *  19      -5.181  93.532  43.127  1.00 56.43           N  
ATOM    118  NH2 ARG *  19      -3.650  91.812  42.729  1.00 56.12           N  
ATOM    119  N   VAL *  20      -5.466  87.958  47.709  1.00 33.31           N  
ATOM    120  CA  VAL *  20      -4.877  88.192  49.011  1.00 32.19           C  
ATOM    121  C   VAL *  20      -3.681  89.120  48.875  1.00 30.88           C  
ATOM    122  O   VAL *  20      -3.028  89.154  47.823  1.00 30.61           O  
ATOM    123  CB  VAL *  20      -4.435  86.855  49.606  1.00 32.76           C  
ATOM    124  CG1 VAL *  20      -5.663  85.954  49.780  1.00 32.59           C  
ATOM    125  CG2 VAL *  20      -3.435  86.168  48.653  1.00 32.13           C  
ATOM    126  N   PRO *  21      -3.441  89.966  49.884  1.00 29.59           N  
ATOM    127  CA  PRO *  21      -2.289  90.875  49.789  1.00 28.73           C  
ATOM    128  C   PRO *  21      -1.058  90.106  50.196  1.00 27.42           C  
ATOM    129  O   PRO *  21      -1.153  89.246  51.060  1.00 27.29           O  
ATOM    130  CB  PRO *  21      -2.626  91.965  50.808  1.00 29.00           C  
ATOM    131  CG  PRO *  21      -3.453  91.208  51.850  1.00 29.07           C  
ATOM    132  CD  PRO *  21      -4.327  90.311  51.011  1.00 29.02           C  
ATOM    133  N   VAL *  22       0.071  90.354  49.542  1.00 27.18           N  
ATOM    134  CA  VAL *  22       1.324  89.669  49.864  1.00 27.36           C  
ATOM    135  C   VAL *  22       2.419  90.698  49.734  1.00 28.56           C  
ATOM    136  O   VAL *  22       2.452  91.424  48.740  1.00 30.08           O  
ATOM    137  CB  VAL *  22       1.733  88.593  48.837  1.00 25.53           C  
ATOM    138  CG1 VAL *  22       2.712  87.644  49.479  1.00 24.02           C  
ATOM    139  CG2 VAL *  22       0.546  87.879  48.257  1.00 23.49           C  
ATOM    140  N   LEU *  23       3.335  90.708  50.694  1.00 29.02           N  
ATOM    141  CA  LEU *  23       4.472  91.612  50.705  1.00 30.92           C  
ATOM    142  C   LEU *  23       4.298  92.866  49.851  1.00 32.74           C  
ATOM    143  O   LEU *  23       4.961  93.024  48.822  1.00 33.96           O  
ATOM    144  CB  LEU *  23       5.710  90.865  50.234  1.00 30.74           C  
ATOM    145  CG  LEU *  23       5.972  89.527  50.913  1.00 30.71           C  
ATOM    146  CD1 LEU *  23       6.907  88.670  50.094  1.00 31.74           C  
ATOM    147  CD2 LEU *  23       6.550  89.793  52.253  1.00 31.46           C  
ATOM    148  N   SER *  24       3.360  93.720  50.216  1.00 33.71           N  
ATOM    149  CA  SER *  24       3.172  94.950  49.443  1.00 36.41           C  
ATOM    150  C   SER *  24       2.825  94.636  47.993  1.00 35.29           C  
ATOM    151  O   SER *  24       3.440  95.175  47.062  1.00 37.64           O  
ATOM    152  CB  SER *  24       4.462  95.790  49.459  1.00 38.08           C  
ATOM    153  OG  SER *  24       5.423  95.311  48.502  1.00 40.32           O  
ATOM    154  N   SER *  25       1.823  93.795  47.803  1.00 33.22           N  
ATOM    155  CA  SER *  25       1.406  93.401  46.481  1.00 30.65           C  
ATOM    156  C   SER *  25       0.252  92.451  46.705  1.00 29.93           C  
ATOM    157  O   SER *  25      -0.296  92.405  47.803  1.00 29.94           O  
ATOM    158  CB  SER *  25       2.553  92.696  45.784  1.00 30.65           C  
ATOM    159  OG  SER *  25       2.162  92.360  44.465  1.00 32.21           O  
ATOM    160  N   HIS *  26      -0.152  91.690  45.698  1.00 29.70           N  
ATOM    161  CA  HIS *  26      -1.284  90.785  45.906  1.00 29.64           C  
ATOM    162  C   HIS *  26      -1.221  89.582  44.980  1.00 29.93           C  
ATOM    163  O   HIS *  26      -0.334  89.491  44.115  1.00 32.07           O  
ATOM    164  CB  HIS *  26      -2.599  91.530  45.664  1.00 29.88           C  
ATOM    165  CG  HIS *  26      -2.703  92.838  46.396  1.00 32.04           C  
ATOM    166  N   ILE *  27      -2.126  88.634  45.187  1.00 27.91           N  
ATOM    167  CA  ILE *  27      -2.199  87.466  44.333  1.00 25.73           C  
ATOM    168  C   ILE *  27      -3.584  86.908  44.494  1.00 24.93           C  
ATOM    169  O   ILE *  27      -4.358  87.398  45.319  1.00 24.21           O  
ATOM    170  CB  ILE *  27      -1.223  86.402  44.711  1.00 26.86           C  
ATOM    171  CG1 ILE *  27      -1.458  85.982  46.145  1.00 27.65           C  
ATOM    172  CG2 ILE *  27       0.204  86.897  44.525  1.00 28.06           C  
ATOM    173  CD1 ILE *  27      -0.587  84.832  46.532  1.00 30.42           C  
ATOM    174  N   SER *  28      -3.917  85.911  43.690  1.00 24.30           N  
ATOM    175  CA  SER *  28      -5.239  85.317  43.763  1.00 24.25           C  
ATOM    176  C   SER *  28      -5.134  84.138  44.684  1.00 23.41           C  
ATOM    177  O   SER *  28      -4.048  83.590  44.859  1.00 23.47           O  
ATOM    178  CB  SER *  28      -5.678  84.809  42.392  1.00 24.72           C  
ATOM    179  OG  SER *  28      -5.407  85.757  41.379  1.00 29.18           O  
ATOM    180  N   ALA *  29      -6.253  83.713  45.240  1.00 21.90           N  
ATOM    181  CA  ALA *  29      -6.257  82.569  46.112  1.00 20.23           C  
ATOM    182  C   ALA *  29      -7.590  81.976  45.828  1.00 20.63           C  
ATOM    183  O   ALA *  29      -8.591  82.700  45.733  1.00 21.86           O  
ATOM    184  CB  ALA *  29      -6.185  83.003  47.560  1.00 18.99           C  
ATOM    185  N   PHE *  30      -7.603  80.687  45.576  1.00 20.13           N  
ATOM    186  CA  PHE *  30      -8.847  79.991  45.324  1.00 21.57           C  
ATOM    187  C   PHE *  30      -8.738  79.027  46.481  1.00 22.44           C  
ATOM    188  O   PHE *  30      -7.874  78.149  46.469  1.00 25.76           O  
ATOM    189  CB  PHE *  30      -8.787  79.317  43.937  1.00 20.52           C  
ATOM    190  CG  PHE *  30      -8.640  80.309  42.805  1.00 19.49           C  
ATOM    191  CD1 PHE *  30      -7.406  80.834  42.488  1.00 16.98           C  
ATOM    192  CD2 PHE *  30      -9.761  80.803  42.144  1.00 18.80           C  
ATOM    193  CE1 PHE *  30      -7.289  81.840  41.549  1.00 18.44           C  
ATOM    194  CE2 PHE *  30      -9.657  81.800  41.211  1.00 18.10           C  
ATOM    195  CZ  PHE *  30      -8.423  82.326  40.911  1.00 19.88           C  
ATOM    196  N   LEU *  31      -9.510  79.249  47.538  1.00 21.13           N  
ATOM    197  CA  LEU *  31      -9.380  78.413  48.721  1.00 19.06           C  
ATOM    198  C   LEU *  31     -10.599  77.581  48.978  1.00 19.71           C  
ATOM    199  O   LEU *  31     -11.713  78.055  48.882  1.00 19.58           O  
ATOM    200  CB  LEU *  31      -9.107  79.286  49.931  1.00 16.07           C  
ATOM    201  CG  LEU *  31      -8.051  80.356  49.803  1.00 13.97           C  
ATOM    202  CD1 LEU *  31      -8.361  81.418  50.789  1.00 15.53           C  
ATOM    203  CD2 LEU *  31      -6.694  79.799  50.006  1.00 14.55           C  
ATOM    204  N   GLY *  32     -10.375  76.337  49.347  1.00 20.17           N  
ATOM    205  CA  GLY *  32     -11.483  75.454  49.616  1.00 21.07           C  
ATOM    206  C   GLY *  32     -12.187  74.843  48.418  1.00 22.32           C  
ATOM    207  O   GLY *  32     -13.395  74.565  48.502  1.00 23.36           O  
ATOM    208  N   ILE *  33     -11.470  74.586  47.326  1.00 20.06           N  
ATOM    209  CA  ILE *  33     -12.113  73.999  46.151  1.00 19.99           C  
ATOM    210  C   ILE *  33     -12.216  72.529  46.472  1.00 19.74           C  
ATOM    211  O   ILE *  33     -11.240  71.924  46.852  1.00 21.59           O  
ATOM    212  CB  ILE *  33     -11.242  74.173  44.901  1.00 19.01           C  
ATOM    213  CG1 ILE *  33     -11.071  75.655  44.590  1.00 19.56           C  
ATOM    214  CG2 ILE *  33     -11.860  73.468  43.739  1.00 16.55           C  
ATOM    215  CD1 ILE *  33      -9.745  75.982  43.922  1.00 20.70           C  
ATOM    216  N   PRO *  34     -13.381  71.926  46.325  1.00 19.81           N  
ATOM    217  CA  PRO *  34     -13.462  70.499  46.646  1.00 21.21           C  
ATOM    218  C   PRO *  34     -12.961  69.563  45.539  1.00 23.20           C  
ATOM    219  O   PRO *  34     -13.092  69.865  44.345  1.00 27.08           O  
ATOM    220  CB  PRO *  34     -14.943  70.310  46.922  1.00 20.13           C  
ATOM    221  CG  PRO *  34     -15.576  71.255  45.956  1.00 21.28           C  
ATOM    222  CD  PRO *  34     -14.697  72.480  45.987  1.00 21.01           C  
ATOM    223  N   PHE *  35     -12.383  68.428  45.915  1.00 22.65           N  
ATOM    224  CA  PHE *  35     -11.895  67.490  44.920  1.00 21.82           C  
ATOM    225  C   PHE *  35     -12.496  66.115  45.074  1.00 22.55           C  
ATOM    226  O   PHE *  35     -12.158  65.207  44.297  1.00 25.58           O  
ATOM    227  CB  PHE *  35     -10.375  67.391  44.961  1.00 21.78           C  
ATOM    228  CG  PHE *  35      -9.828  66.866  46.267  1.00 22.77           C  
ATOM    229  CD1 PHE *  35     -10.040  65.558  46.655  1.00 23.61           C  
ATOM    230  CD2 PHE *  35      -9.073  67.677  47.089  1.00 23.08           C  
ATOM    231  CE1 PHE *  35      -9.513  65.078  47.821  1.00 21.65           C  
ATOM    232  CE2 PHE *  35      -8.552  67.197  48.245  1.00 21.45           C  
ATOM    233  CZ  PHE *  35      -8.770  65.901  48.609  1.00 20.26           C  
ATOM    234  N   ALA *  36     -13.379  65.951  46.060  1.00 20.32           N  
ATOM    235  CA  ALA *  36     -14.029  64.667  46.314  1.00 19.00           C  
ATOM    236  C   ALA *  36     -15.394  64.837  46.946  1.00 19.85           C  
ATOM    237  O   ALA *  36     -15.733  65.894  47.467  1.00 19.85           O  
ATOM    238  CB  ALA *  36     -13.179  63.853  47.216  1.00 17.19           C  
ATOM    239  N   GLU *  37     -16.203  63.797  46.904  1.00 21.79           N  
ATOM    240  CA  GLU *  37     -17.505  63.887  47.548  1.00 23.45           C  
ATOM    241  C   GLU *  37     -17.194  63.855  49.038  1.00 23.21           C  
ATOM    242  O   GLU *  37     -16.249  63.186  49.441  1.00 22.61           O  
ATOM    243  CB  GLU *  37     -18.370  62.689  47.170  1.00 24.28           C  
ATOM    244  CG  GLU *  37     -18.886  62.772  45.747  1.00 28.92           C  
ATOM    245  CD  GLU *  37     -19.719  64.018  45.523  1.00 30.58           C  
ATOM    246  OE1 GLU *  37     -20.816  64.107  46.120  1.00 32.06           O  
ATOM    247  OE2 GLU *  37     -19.267  64.924  44.779  1.00 30.81           O  
ATOM    248  N   PRO *  38     -17.912  64.639  49.852  1.00 21.97           N  
ATOM    249  CA  PRO *  38     -17.706  64.689  51.296  1.00 21.21           C  
ATOM    250  C   PRO *  38     -17.833  63.280  51.765  1.00 20.79           C  
ATOM    251  O   PRO *  38     -18.884  62.681  51.596  1.00 22.53           O  
ATOM    252  CB  PRO *  38     -18.894  65.490  51.770  1.00 21.53           C  
ATOM    253  CG  PRO *  38     -19.077  66.470  50.674  1.00 23.58           C  
ATOM    254  CD  PRO *  38     -18.937  65.606  49.439  1.00 23.90           C  
ATOM    255  N   PRO *  39     -16.782  62.737  52.383  1.00 20.05           N  
ATOM    256  CA  PRO *  39     -16.677  61.377  52.910  1.00 20.23           C  
ATOM    257  C   PRO *  39     -17.473  61.092  54.186  1.00 21.16           C  
ATOM    258  O   PRO *  39     -17.061  60.287  55.025  1.00 20.85           O  
ATOM    259  CB  PRO *  39     -15.182  61.249  53.150  1.00 19.97           C  
ATOM    260  CG  PRO *  39     -14.842  62.581  53.626  1.00 19.16           C  
ATOM    261  CD  PRO *  39     -15.571  63.499  52.695  1.00 18.47           C  
ATOM    262  N   VAL *  40     -18.648  61.688  54.284  1.00 21.51           N  
ATOM    263  CA  VAL *  40     -19.490  61.537  55.445  1.00 23.07           C  
ATOM    264  C   VAL *  40     -20.397  60.312  55.391  1.00 25.31           C  
ATOM    265  O   VAL *  40     -20.351  59.520  54.445  1.00 27.68           O  
ATOM    266  CB  VAL *  40     -20.338  62.761  55.586  1.00 22.50           C  
ATOM    267  CG1 VAL *  40     -19.458  63.959  55.823  1.00 20.64           C  
ATOM    268  CG2 VAL *  40     -21.135  62.957  54.310  1.00 22.14           C  
ATOM    269  N   GLY *  41     -21.178  60.120  56.447  1.00 25.93           N  
ATOM    270  CA  GLY *  41     -22.112  59.006  56.524  1.00 26.55           C  
ATOM    271  C   GLY *  41     -21.553  57.656  56.155  1.00 27.31           C  
ATOM    272  O   GLY *  41     -20.445  57.315  56.536  1.00 28.77           O  
ATOM    273  N   ASN *  42     -22.292  56.905  55.347  1.00 28.52           N  
ATOM    274  CA  ASN *  42     -21.865  55.572  54.941  1.00 27.86           C  
ATOM    275  C   ASN *  42     -20.591  55.570  54.113  1.00 27.95           C  
ATOM    276  O   ASN *  42     -20.047  54.503  53.801  1.00 27.65           O  
ATOM    277  CB  ASN *  42     -22.983  54.871  54.177  1.00 28.87           C  
ATOM    278  N   MET *  43     -20.110  56.750  53.751  1.00 27.47           N  
ATOM    279  CA  MET *  43     -18.888  56.813  52.969  1.00 27.24           C  
ATOM    280  C   MET *  43     -17.643  56.851  53.852  1.00 26.55           C  
ATOM    281  O   MET *  43     -16.526  56.779  53.349  1.00 26.67           O  
ATOM    282  CB  MET *  43     -18.905  58.008  51.998  1.00 30.68           C  
ATOM    283  CG  MET *  43     -19.796  57.828  50.725  1.00 33.35           C  
ATOM    284  SD  MET *  43     -19.187  58.877  49.340  1.00 36.83           S  
ATOM    285  CE  MET *  43     -20.244  60.302  49.469  1.00 35.04           C  
ATOM    286  N   ARG *  44     -17.822  56.936  55.166  1.00 24.97           N  
ATOM    287  CA  ARG *  44     -16.682  56.974  56.075  1.00 23.62           C  
ATOM    288  C   ARG *  44     -15.867  55.713  55.902  1.00 22.49           C  
ATOM    289  O   ARG *  44     -16.410  54.625  55.856  1.00 22.21           O  
ATOM    290  CB  ARG *  44     -17.147  57.095  57.536  1.00 25.41           C  
ATOM    291  CG  ARG *  44     -16.005  57.018  58.554  1.00 24.69           C  
ATOM    292  CD  ARG *  44     -16.483  56.919  59.969  1.00 24.31           C  
ATOM    293  NE  ARG *  44     -17.096  58.162  60.417  1.00 24.01           N  
ATOM    294  CZ  ARG *  44     -17.717  58.291  61.586  1.00 24.50           C  
ATOM    295  NH1 ARG *  44     -17.800  57.258  62.418  1.00 23.35           N  
ATOM    296  NH2 ARG *  44     -18.290  59.437  61.912  1.00 23.59           N  
ATOM    297  N   PHE *  45     -14.560  55.885  55.806  1.00 22.66           N  
ATOM    298  CA  PHE *  45     -13.608  54.807  55.621  1.00 22.65           C  
ATOM    299  C   PHE *  45     -13.535  54.417  54.149  1.00 23.34           C  
ATOM    300  O   PHE *  45     -12.600  53.740  53.729  1.00 24.15           O  
ATOM    301  CB  PHE *  45     -13.994  53.582  56.425  1.00 23.23           C  
ATOM    302  CG  PHE *  45     -14.198  53.843  57.878  1.00 24.66           C  
ATOM    303  CD1 PHE *  45     -13.287  54.583  58.603  1.00 26.10           C  
ATOM    304  CD2 PHE *  45     -15.289  53.302  58.542  1.00 24.86           C  
ATOM    305  CE1 PHE *  45     -13.458  54.778  59.975  1.00 24.96           C  
ATOM    306  CE2 PHE *  45     -15.455  53.493  59.900  1.00 24.79           C  
ATOM    307  CZ  PHE *  45     -14.537  54.232  60.612  1.00 25.28           C  
ATOM    308  N   ARG *  46     -14.524  54.824  53.361  1.00 24.71           N  
ATOM    309  CA  ARG *  46     -14.546  54.487  51.934  1.00 26.35           C  
ATOM    310  C   ARG *  46     -13.552  55.245  51.083  1.00 24.82           C  
ATOM    311  O   ARG *  46     -13.102  56.324  51.444  1.00 26.05           O  
ATOM    312  CB  ARG *  46     -15.955  54.654  51.341  1.00 27.18           C  
ATOM    313  CG  ARG *  46     -16.831  53.448  51.612  1.00 28.80           C  
ATOM    314  CD  ARG *  46     -18.030  53.376  50.684  1.00 31.97           C  
ATOM    315  NE  ARG *  46     -18.872  52.202  50.987  1.00 35.01           N  
ATOM    316  N   ARG *  47     -13.242  54.710  49.912  1.00 24.18           N  
ATOM    317  CA  ARG *  47     -12.312  55.388  49.052  1.00 22.10           C  
ATOM    318  C   ARG *  47     -12.941  56.677  48.619  1.00 21.12           C  
ATOM    319  O   ARG *  47     -14.168  56.825  48.619  1.00 20.61           O  
ATOM    320  CB  ARG *  47     -11.998  54.533  47.867  1.00 24.53           C  
ATOM    321  CG  ARG *  47     -11.508  53.177  48.282  1.00 31.09           C  
ATOM    322  CD  ARG *  47     -10.699  52.515  47.164  1.00 34.46           C  
ATOM    323  NE  ARG *  47     -10.338  51.146  47.502  1.00 38.88           N  
ATOM    324  CZ  ARG *  47      -9.328  50.489  46.937  1.00 42.95           C  
ATOM    325  NH1 ARG *  47      -8.580  51.081  45.992  1.00 44.70           N  
ATOM    326  NH2 ARG *  47      -9.059  49.235  47.321  1.00 43.90           N  
ATOM    327  N   PRO *  48     -12.111  57.655  48.285  1.00 20.42           N  
ATOM    328  CA  PRO *  48     -12.674  58.922  47.859  1.00 21.85           C  
ATOM    329  C   PRO *  48     -13.394  58.792  46.518  1.00 24.92           C  
ATOM    330  O   PRO *  48     -13.034  57.976  45.646  1.00 26.48           O  
ATOM    331  CB  PRO *  48     -11.470  59.841  47.837  1.00 20.41           C  
ATOM    332  CG  PRO *  48     -10.352  58.940  47.580  1.00 20.77           C  
ATOM    333  CD  PRO *  48     -10.650  57.701  48.339  1.00 20.06           C  
ATOM    334  N   GLU *  49     -14.429  59.609  46.387  1.00 26.78           N  
ATOM    335  CA  GLU *  49     -15.332  59.672  45.257  1.00 27.23           C  
ATOM    336  C   GLU *  49     -15.107  61.014  44.610  1.00 26.64           C  
ATOM    337  O   GLU *  49     -14.987  62.023  45.300  1.00 26.50           O  
ATOM    338  CB  GLU *  49     -16.715  59.636  45.833  1.00 31.33           C  
ATOM    339  CG  GLU *  49     -17.826  59.860  44.891  1.00 38.28           C  
ATOM    340  CD  GLU *  49     -18.869  58.791  45.095  1.00 42.70           C  
ATOM    341  OE1 GLU *  49     -18.411  57.626  45.329  1.00 43.89           O  
ATOM    342  OE2 GLU *  49     -20.106  59.098  45.020  1.00 44.16           O  
ATOM    343  N   PRO *  50     -15.068  61.065  43.287  1.00 26.29           N  
ATOM    344  CA  PRO *  50     -14.840  62.324  42.579  1.00 26.08           C  
ATOM    345  C   PRO *  50     -15.941  63.314  42.845  1.00 25.90           C  
ATOM    346  O   PRO *  50     -17.078  62.939  43.021  1.00 27.48           O  
ATOM    347  CB  PRO *  50     -14.811  61.893  41.114  1.00 27.23           C  
ATOM    348  CG  PRO *  50     -14.452  60.408  41.175  1.00 28.45           C  
ATOM    349  CD  PRO *  50     -15.273  59.957  42.344  1.00 27.83           C  
ATOM    350  N   LYS *  51     -15.607  64.586  42.877  1.00 26.30           N  
ATOM    351  CA  LYS *  51     -16.601  65.594  43.143  1.00 27.88           C  
ATOM    352  C   LYS *  51     -17.541  65.722  41.963  1.00 29.49           C  
ATOM    353  O   LYS *  51     -17.085  66.061  40.869  1.00 31.13           O  
ATOM    354  CB  LYS *  51     -15.875  66.918  43.364  1.00 27.38           C  
ATOM    355  CG  LYS *  51     -16.759  68.112  43.644  1.00 27.70           C  
ATOM    356  CD  LYS *  51     -17.675  67.911  44.840  1.00 26.30           C  
ATOM    357  CE  LYS *  51     -18.429  69.205  45.104  1.00 26.85           C  
ATOM    358  NZ  LYS *  51     -19.591  68.980  46.002  1.00 30.22           N  
ATOM    359  N   LYS *  52     -18.819  65.381  42.134  1.00 30.54           N  
ATOM    360  CA  LYS *  52     -19.789  65.551  41.042  1.00 31.56           C  
ATOM    361  C   LYS *  52     -19.605  67.022  40.693  1.00 31.48           C  
ATOM    362  O   LYS *  52     -19.508  67.850  41.589  1.00 30.69           O  
ATOM    363  CB  LYS *  52     -21.247  65.398  41.514  1.00 33.45           C  
ATOM    364  CG  LYS *  52     -21.601  64.227  42.445  1.00 36.93           C  
ATOM    365  CD  LYS *  52     -21.290  62.832  41.872  1.00 39.95           C  
ATOM    366  CE  LYS *  52     -19.775  62.553  41.834  1.00 42.32           C  
ATOM    367  NZ  LYS *  52     -19.405  61.074  41.820  1.00 44.86           N  
ATOM    368  N   PRO *  53     -19.533  67.367  39.397  1.00 31.55           N  
ATOM    369  CA  PRO *  53     -19.358  68.783  39.078  1.00 31.13           C  
ATOM    370  C   PRO *  53     -20.531  69.535  39.650  1.00 32.24           C  
ATOM    371  O   PRO *  53     -21.512  68.921  40.110  1.00 31.74           O  
ATOM    372  CB  PRO *  53     -19.399  68.791  37.561  1.00 30.13           C  
ATOM    373  CG  PRO *  53     -18.882  67.447  37.205  1.00 30.13           C  
ATOM    374  CD  PRO *  53     -19.640  66.576  38.160  1.00 31.02           C  
ATOM    375  N   TRP *  54     -20.449  70.858  39.575  1.00 33.08           N  
ATOM    376  CA  TRP *  54     -21.493  71.733  40.097  1.00 33.76           C  
ATOM    377  C   TRP *  54     -21.794  72.817  39.048  1.00 35.55           C  
ATOM    378  O   TRP *  54     -21.181  72.842  37.970  1.00 37.28           O  
ATOM    379  CB  TRP *  54     -21.005  72.384  41.422  1.00 30.08           C  
ATOM    380  CG  TRP *  54     -19.705  73.184  41.347  1.00 24.65           C  
ATOM    381  CD1 TRP *  54     -19.573  74.508  41.025  1.00 24.76           C  
ATOM    382  CD2 TRP *  54     -18.370  72.700  41.581  1.00 23.00           C  
ATOM    383  NE1 TRP *  54     -18.231  74.877  41.026  1.00 22.47           N  
ATOM    384  CE2 TRP *  54     -17.482  73.782  41.367  1.00 22.14           C  
ATOM    385  CE3 TRP *  54     -17.840  71.460  41.941  1.00 22.64           C  
ATOM    386  CZ2 TRP *  54     -16.109  73.652  41.504  1.00 20.68           C  
ATOM    387  CZ3 TRP *  54     -16.464  71.337  42.072  1.00 21.42           C  
ATOM    388  CH2 TRP *  54     -15.620  72.427  41.853  1.00 19.93           C  
ATOM    389  N   SER *  55     -22.775  73.673  39.310  1.00 37.34           N  
ATOM    390  CA  SER *  55     -23.037  74.754  38.377  1.00 38.81           C  
ATOM    391  C   SER *  55     -23.126  76.027  39.218  1.00 38.67           C  
ATOM    392  O   SER *  55     -23.627  76.011  40.366  1.00 38.25           O  
ATOM    393  CB  SER *  55     -24.323  74.532  37.600  1.00 40.24           C  
ATOM    394  OG  SER *  55     -25.441  74.634  38.478  1.00 45.64           O  
ATOM    395  N   GLY *  56     -22.605  77.119  38.664  1.00 38.13           N  
ATOM    396  CA  GLY *  56     -22.631  78.371  39.386  1.00 35.84           C  
ATOM    397  C   GLY *  56     -21.220  78.520  39.842  1.00 33.89           C  
ATOM    398  O   GLY *  56     -20.446  77.580  39.727  1.00 34.56           O  
ATOM    399  N   VAL *  57     -20.845  79.703  40.288  1.00 31.99           N  
ATOM    400  CA  VAL *  57     -19.499  79.873  40.718  1.00 30.98           C  
ATOM    401  C   VAL *  57     -19.356  79.252  42.093  1.00 30.50           C  
ATOM    402  O   VAL *  57     -20.253  79.395  42.915  1.00 31.89           O  
ATOM    403  CB  VAL *  57     -19.147  81.356  40.793  1.00 31.05           C  
ATOM    404  CG1 VAL *  57     -17.657  81.517  40.738  1.00 32.66           C  
ATOM    405  CG2 VAL *  57     -19.753  82.095  39.632  1.00 30.56           C  
ATOM    406  N   TRP *  58     -18.322  78.444  42.301  1.00 29.57           N  
ATOM    407  CA  TRP *  58     -18.069  77.885  43.622  1.00 27.70           C  
ATOM    408  C   TRP *  58     -17.273  79.028  44.249  1.00 29.29           C  
ATOM    409  O   TRP *  58     -16.382  79.598  43.602  1.00 27.99           O  
ATOM    410  CB  TRP *  58     -17.182  76.650  43.569  1.00 26.73           C  
ATOM    411  CG  TRP *  58     -16.935  76.108  44.936  1.00 26.09           C  
ATOM    412  CD1 TRP *  58     -16.002  76.546  45.841  1.00 24.35           C  
ATOM    413  CD2 TRP *  58     -17.691  75.094  45.601  1.00 24.47           C  
ATOM    414  NE1 TRP *  58     -16.145  75.872  47.029  1.00 24.25           N  
ATOM    415  CE2 TRP *  58     -17.176  74.976  46.909  1.00 25.11           C  
ATOM    416  CE3 TRP *  58     -18.759  74.279  45.218  1.00 24.96           C  
ATOM    417  CZ2 TRP *  58     -17.693  74.072  47.842  1.00 24.55           C  
ATOM    418  CZ3 TRP *  58     -19.278  73.371  46.146  1.00 26.38           C  
ATOM    419  CH2 TRP *  58     -18.738  73.280  47.445  1.00 27.31           C  
ATOM    420  N   ASN *  59     -17.593  79.357  45.501  1.00 30.86           N  
ATOM    421  CA  ASN *  59     -16.962  80.461  46.215  1.00 31.49           C  
ATOM    422  C   ASN *  59     -15.742  80.024  46.989  1.00 31.04           C  
ATOM    423  O   ASN *  59     -15.841  79.582  48.129  1.00 33.91           O  
ATOM    424  CB  ASN *  59     -17.954  81.080  47.183  1.00 33.90           C  
ATOM    425  CG  ASN *  59     -17.419  82.360  47.788  1.00 38.27           C  
ATOM    426  OD1 ASN *  59     -16.185  82.601  47.784  1.00 41.69           O  
ATOM    427  ND2 ASN *  59     -18.317  83.220  48.276  1.00 40.59           N  
ATOM    428  N   ALA *  60     -14.575  80.199  46.412  1.00 29.09           N  
ATOM    429  CA  ALA *  60     -13.380  79.765  47.079  1.00 26.68           C  
ATOM    430  C   ALA *  60     -12.715  80.937  47.729  1.00 26.52           C  
ATOM    431  O   ALA *  60     -11.528  81.155  47.508  1.00 25.56           O  
ATOM    432  CB  ALA *  60     -12.453  79.153  46.092  1.00 25.30           C  
ATOM    433  N   SER *  61     -13.451  81.711  48.521  1.00 26.74           N  
ATOM    434  CA  SER *  61     -12.822  82.863  49.160  1.00 27.90           C  
ATOM    435  C   SER *  61     -12.309  82.650  50.591  1.00 28.24           C  
ATOM    436  O   SER *  61     -11.678  83.546  51.176  1.00 29.00           O  
ATOM    437  CB  SER *  61     -13.752  84.077  49.091  1.00 28.26           C  
ATOM    438  OG  SER *  61     -15.059  83.768  49.554  1.00 28.90           O  
ATOM    439  N   THR *  62     -12.559  81.473  51.161  1.00 28.53           N  
ATOM    440  CA  THR *  62     -12.117  81.186  52.526  1.00 28.66           C  
ATOM    441  C   THR *  62     -11.771  79.722  52.750  1.00 26.72           C  
ATOM    442  O   THR *  62     -12.487  78.833  52.265  1.00 27.14           O  
ATOM    443  CB  THR *  62     -13.225  81.490  53.516  1.00 29.63           C  
ATOM    444  OG1 THR *  62     -14.427  80.857  53.053  1.00 29.06           O  
ATOM    445  CG2 THR *  62     -13.440  82.991  53.651  1.00 29.65           C  
ATOM    446  N   TYR *  63     -10.793  79.498  53.629  1.00 24.58           N  
ATOM    447  CA  TYR *  63     -10.309  78.173  53.979  1.00 22.01           C  
ATOM    448  C   TYR *  63     -11.409  77.224  54.376  1.00 20.75           C  
ATOM    449  O   TYR *  63     -12.369  77.606  54.995  1.00 20.15           O  
ATOM    450  CB  TYR *  63      -9.347  78.264  55.136  1.00 20.67           C  
ATOM    451  CG  TYR *  63      -7.957  78.666  54.775  1.00 22.08           C  
ATOM    452  CD1 TYR *  63      -7.269  78.036  53.755  1.00 23.93           C  
ATOM    453  CD2 TYR *  63      -7.279  79.599  55.534  1.00 22.79           C  
ATOM    454  CE1 TYR *  63      -5.923  78.321  53.521  1.00 23.97           C  
ATOM    455  CE2 TYR *  63      -5.951  79.889  55.310  1.00 21.48           C  
ATOM    456  CZ  TYR *  63      -5.278  79.241  54.320  1.00 23.31           C  
ATOM    457  OH  TYR *  63      -3.926  79.432  54.213  1.00 25.75           O  
ATOM    458  N   PRO *  64     -11.232  75.951  54.073  1.00 20.67           N  
ATOM    459  CA  PRO *  64     -12.185  74.890  54.376  1.00 20.81           C  
ATOM    460  C   PRO *  64     -12.064  74.288  55.781  1.00 21.45           C  
ATOM    461  O   PRO *  64     -11.134  74.589  56.521  1.00 22.44           O  
ATOM    462  CB  PRO *  64     -11.844  73.855  53.315  1.00 21.14           C  
ATOM    463  CG  PRO *  64     -10.371  74.013  53.149  1.00 18.71           C  
ATOM    464  CD  PRO *  64     -10.152  75.477  53.188  1.00 19.27           C  
ATOM    465  N   ASN *  65     -12.986  73.405  56.141  1.00 19.92           N  
ATOM    466  CA  ASN *  65     -12.906  72.770  57.429  1.00 21.11           C  
ATOM    467  C   ASN *  65     -11.660  71.920  57.394  1.00 21.64           C  
ATOM    468  O   ASN *  65     -11.081  71.695  56.341  1.00 23.04           O  
ATOM    469  CB  ASN *  65     -14.069  71.829  57.662  1.00 23.04           C  
ATOM    470  CG  ASN *  65     -15.394  72.504  57.569  1.00 26.16           C  
ATOM    471  OD1 ASN *  65     -15.603  73.608  58.087  1.00 27.61           O  
ATOM    472  ND2 ASN *  65     -16.323  71.842  56.900  1.00 28.24           N  
ATOM    473  N   ASN *  66     -11.276  71.402  58.546  1.00 22.50           N  
ATOM    474  CA  ASN *  66     -10.117  70.550  58.657  1.00 20.31           C  
ATOM    475  C   ASN *  66     -10.661  69.203  58.984  1.00 19.92           C  
ATOM    476  O   ASN *  66     -11.782  69.088  59.468  1.00 19.70           O  
ATOM    477  CB  ASN *  66      -9.228  71.043  59.764  1.00 21.69           C  
ATOM    478  CG  ASN *  66      -8.568  72.324  59.412  1.00 23.88           C  
ATOM    479  OD1 ASN *  66      -7.621  72.742  60.061  1.00 24.80           O  
ATOM    480  ND2 ASN *  66      -9.014  72.938  58.330  1.00 27.19           N  
ATOM    481  N   CYS *  67      -9.903  68.174  58.663  1.00 18.93           N  
ATOM    482  CA  CYS *  67     -10.357  66.830  58.893  1.00 20.18           C  
ATOM    483  C   CYS *  67     -10.363  66.544  60.373  1.00 21.32           C  
ATOM    484  O   CYS *  67      -9.562  67.115  61.123  1.00 21.14           O  
ATOM    485  CB  CYS *  67      -9.468  65.846  58.125  1.00 22.13           C  
ATOM    486  SG  CYS *  67      -9.510  66.095  56.305  1.00 20.69           S  
ATOM    487  N   GLN *  68     -11.295  65.700  60.804  1.00 21.34           N  
ATOM    488  CA  GLN *  68     -11.402  65.363  62.200  1.00 21.11           C  
ATOM    489  C   GLN *  68     -10.069  64.842  62.605  1.00 21.97           C  
ATOM    490  O   GLN *  68      -9.451  64.109  61.844  1.00 23.28           O  
ATOM    491  CB  GLN *  68     -12.413  64.274  62.385  1.00 20.74           C  
ATOM    492  CG  GLN *  68     -13.757  64.693  61.981  1.00 24.66           C  
ATOM    493  CD  GLN *  68     -14.526  65.366  63.079  1.00 28.19           C  
ATOM    494  OE1 GLN *  68     -15.756  65.479  63.000  1.00 32.49           O  
ATOM    495  NE2 GLN *  68     -13.840  65.780  64.133  1.00 29.12           N  
ATOM    496  N   GLN *  69      -9.632  65.169  63.815  1.00 22.83           N  
ATOM    497  CA  GLN *  69      -8.329  64.715  64.265  1.00 21.99           C  
ATOM    498  C   GLN *  69      -8.076  65.042  65.707  1.00 22.43           C  
ATOM    499  O   GLN *  69      -8.696  65.937  66.287  1.00 22.35           O  
ATOM    500  CB  GLN *  69      -7.252  65.424  63.464  1.00 21.52           C  
ATOM    501  CG  GLN *  69      -7.296  66.936  63.594  1.00 18.11           C  
ATOM    502  CD  GLN *  69      -6.388  67.604  62.610  1.00 19.88           C  
ATOM    503  OE1 GLN *  69      -5.190  67.741  62.847  1.00 18.53           O  
ATOM    504  NE2 GLN *  69      -6.944  68.016  61.484  1.00 20.44           N  
ATOM    505  N   TYR *  70      -7.046  64.401  66.221  1.00 21.44           N  
ATOM    506  CA  TYR *  70      -6.619  64.586  67.567  1.00 21.19           C  
ATOM    507  C   TYR *  70      -6.006  65.980  67.709  1.00 21.28           C  
ATOM    508  O   TYR *  70      -5.053  66.319  67.022  1.00 21.55           O  
ATOM    509  CB  TYR *  70      -5.611  63.503  67.873  1.00 22.75           C  
ATOM    510  CG  TYR *  70      -4.993  63.651  69.212  1.00 25.99           C  
ATOM    511  CD1 TYR *  70      -5.707  63.350  70.362  1.00 27.11           C  
ATOM    512  CD2 TYR *  70      -3.734  64.201  69.339  1.00 25.93           C  
ATOM    513  CE1 TYR *  70      -5.181  63.617  71.605  1.00 28.30           C  
ATOM    514  CE2 TYR *  70      -3.204  64.468  70.566  1.00 28.96           C  
ATOM    515  CZ  TYR *  70      -3.931  64.187  71.695  1.00 29.03           C  
ATOM    516  OH  TYR *  70      -3.414  64.562  72.918  1.00 34.47           O  
ATOM    517  N   VAL *  71      -6.616  66.824  68.526  1.00 21.68           N  
ATOM    518  CA  VAL *  71      -6.108  68.177  68.749  1.00 23.24           C  
ATOM    519  C   VAL *  71      -5.161  68.044  69.929  1.00 25.65           C  
ATOM    520  O   VAL *  71      -5.448  67.271  70.844  1.00 29.38           O  
ATOM    521  CB  VAL *  71      -7.241  69.115  69.127  1.00 20.99           C  
ATOM    522  CG1 VAL *  71      -6.722  70.508  69.406  1.00 20.50           C  
ATOM    523  CG2 VAL *  71      -8.245  69.137  68.020  1.00 21.48           C  
ATOM    524  N   ASP *  72      -4.036  68.756  69.907  1.00 26.23           N  
ATOM    525  CA  ASP *  72      -3.026  68.685  70.967  1.00 26.42           C  
ATOM    526  C   ASP *  72      -3.304  69.714  72.036  1.00 28.60           C  
ATOM    527  O   ASP *  72      -3.312  70.923  71.765  1.00 28.73           O  
ATOM    528  CB  ASP *  72      -1.651  68.974  70.380  1.00 25.81           C  
ATOM    529  CG  ASP *  72      -0.542  68.930  71.393  1.00 23.83           C  
ATOM    530  OD1 ASP *  72      -0.619  68.156  72.350  1.00 25.76           O  
ATOM    531  OD2 ASP *  72       0.454  69.638  71.200  1.00 24.42           O  
ATOM    532  N   GLU *  73      -3.464  69.245  73.272  1.00 29.84           N  
ATOM    533  CA  GLU *  73      -3.718  70.146  74.374  1.00 29.15           C  
ATOM    534  C   GLU *  73      -2.621  70.031  75.388  1.00 28.69           C  
ATOM    535  O   GLU *  73      -2.755  70.518  76.483  1.00 30.99           O  
ATOM    536  CB  GLU *  73      -5.048  69.827  75.026  1.00 30.84           C  
ATOM    537  CG  GLU *  73      -6.140  69.586  74.037  1.00 34.31           C  
ATOM    538  CD  GLU *  73      -7.401  70.309  74.381  1.00 36.97           C  
ATOM    539  OE1 GLU *  73      -7.372  71.572  74.385  1.00 40.97           O  
ATOM    540  OE2 GLU *  73      -8.423  69.622  74.628  1.00 38.79           O  
ATOM    541  N   GLN *  74      -1.526  69.382  75.039  1.00 28.10           N  
ATOM    542  CA  GLN *  74      -0.426  69.255  75.973  1.00 27.96           C  
ATOM    543  C   GLN *  74       0.035  70.597  76.583  1.00 27.81           C  
ATOM    544  O   GLN *  74       0.336  70.665  77.790  1.00 28.56           O  
ATOM    545  CB  GLN *  74       0.746  68.570  75.298  1.00 29.80           C  
ATOM    546  CG  GLN *  74       1.214  67.317  76.007  1.00 34.79           C  
ATOM    547  CD  GLN *  74       1.835  67.620  77.364  1.00 38.87           C  
ATOM    548  OE1 GLN *  74       3.058  67.495  77.542  1.00 42.22           O  
ATOM    549  NE2 GLN *  74       1.006  68.040  78.324  1.00 40.99           N  
ATOM    550  N   PHE *  75       0.054  71.660  75.778  1.00 25.45           N  
ATOM    551  CA  PHE *  75       0.507  72.970  76.224  1.00 22.07           C  
ATOM    552  C   PHE *  75      -0.484  74.024  75.786  1.00 23.38           C  
ATOM    553  O   PHE *  75      -0.134  74.978  75.091  1.00 22.42           O  
ATOM    554  CB  PHE *  75       1.872  73.281  75.638  1.00 20.23           C  
ATOM    555  CG  PHE *  75       2.901  72.267  75.968  1.00 23.31           C  
ATOM    556  CD1 PHE *  75       3.308  72.071  77.273  1.00 24.47           C  
ATOM    557  CD2 PHE *  75       3.449  71.474  74.987  1.00 24.40           C  
ATOM    558  CE1 PHE *  75       4.245  71.087  77.591  1.00 24.93           C  
ATOM    559  CE2 PHE *  75       4.385  70.494  75.297  1.00 24.46           C  
ATOM    560  CZ  PHE *  75       4.780  70.300  76.598  1.00 24.81           C  
ATOM    561  N   PRO *  76      -1.711  73.939  76.313  1.00 24.70           N  
ATOM    562  CA  PRO *  76      -2.789  74.869  75.988  1.00 24.12           C  
ATOM    563  C   PRO *  76      -2.279  76.289  75.951  1.00 25.48           C  
ATOM    564  O   PRO *  76      -1.595  76.730  76.877  1.00 26.47           O  
ATOM    565  CB  PRO *  76      -3.759  74.668  77.141  1.00 23.66           C  
ATOM    566  CG  PRO *  76      -3.544  73.248  77.535  1.00 22.77           C  
ATOM    567  CD  PRO *  76      -2.044  73.168  77.527  1.00 22.99           C  
ATOM    568  N   GLY *  77      -2.538  76.973  74.845  1.00 25.61           N  
ATOM    569  CA  GLY *  77      -2.103  78.351  74.716  1.00 25.35           C  
ATOM    570  C   GLY *  77      -0.665  78.505  74.256  1.00 25.71           C  
ATOM    571  O   GLY *  77      -0.271  79.566  73.753  1.00 27.32           O  
ATOM    572  N   PHE *  78       0.155  77.484  74.445  1.00 23.16           N  
ATOM    573  CA  PHE *  78       1.512  77.627  73.996  1.00 20.24           C  
ATOM    574  C   PHE *  78       1.479  77.675  72.470  1.00 21.48           C  
ATOM    575  O   PHE *  78       1.078  76.716  71.825  1.00 22.58           O  
ATOM    576  CB  PHE *  78       2.354  76.465  74.471  1.00 16.25           C  
ATOM    577  CG  PHE *  78       3.794  76.620  74.150  1.00 14.10           C  
ATOM    578  CD1 PHE *  78       4.417  77.844  74.300  1.00 12.82           C  
ATOM    579  CD2 PHE *  78       4.520  75.567  73.669  1.00 12.26           C  
ATOM    580  CE1 PHE *  78       5.736  78.008  73.969  1.00 12.34           C  
ATOM    581  CE2 PHE *  78       5.833  75.732  73.343  1.00 14.01           C  
ATOM    582  CZ  PHE *  78       6.437  76.951  73.491  1.00 11.07           C  
ATOM    583  N   SER *  79       1.902  78.784  71.885  1.00 21.39           N  
ATOM    584  CA  SER *  79       1.909  78.917  70.440  1.00 21.94           C  
ATOM    585  C   SER *  79       2.772  77.859  69.801  1.00 22.10           C  
ATOM    586  O   SER *  79       2.367  77.216  68.835  1.00 23.89           O  
ATOM    587  CB  SER *  79       2.416  80.285  70.029  1.00 21.85           C  
ATOM    588  OG  SER *  79       3.752  80.439  70.441  1.00 24.77           O  
ATOM    589  N   GLY *  80       3.933  77.614  70.376  1.00 21.81           N  
ATOM    590  CA  GLY *  80       4.817  76.617  69.811  1.00 21.72           C  
ATOM    591  C   GLY *  80       4.130  75.319  69.442  1.00 23.06           C  
ATOM    592  O   GLY *  80       4.624  74.580  68.605  1.00 24.43           O  
ATOM    593  N   SER *  81       2.987  75.022  70.042  1.00 22.77           N  
ATOM    594  CA  SER *  81       2.328  73.774  69.740  1.00 23.11           C  
ATOM    595  C   SER *  81       0.970  73.969  69.128  1.00 22.89           C  
ATOM    596  O   SER *  81       0.496  73.123  68.394  1.00 21.75           O  
ATOM    597  CB  SER *  81       2.188  72.941  71.007  1.00 23.45           C  
ATOM    598  OG  SER *  81       1.169  73.461  71.828  1.00 22.46           O  
ATOM    599  N   GLU *  82       0.319  75.071  69.456  1.00 24.35           N  
ATOM    600  CA  GLU *  82      -1.008  75.308  68.928  1.00 26.27           C  
ATOM    601  C   GLU *  82      -0.913  75.743  67.485  1.00 25.46           C  
ATOM    602  O   GLU *  82      -1.880  75.639  66.729  1.00 26.39           O  
ATOM    603  CB  GLU *  82      -1.755  76.358  69.764  1.00 27.84           C  
ATOM    604  CG  GLU *  82      -1.672  76.072  71.260  1.00 31.64           C  
ATOM    605  CD  GLU *  82      -3.006  75.916  71.946  1.00 33.90           C  
ATOM    606  OE1 GLU *  82      -3.696  76.953  72.064  1.00 36.99           O  
ATOM    607  OE2 GLU *  82      -3.343  74.779  72.415  1.00 35.00           O  
ATOM    608  N   MET *  83       0.262  76.187  67.072  1.00 24.18           N  
ATOM    609  CA  MET *  83       0.403  76.630  65.706  1.00 22.20           C  
ATOM    610  C   MET *  83       0.178  75.476  64.745  1.00 22.08           C  
ATOM    611  O   MET *  83       0.067  75.699  63.538  1.00 21.76           O  
ATOM    612  CB  MET *  83       1.784  77.212  65.480  1.00 22.57           C  
ATOM    613  CG  MET *  83       2.836  76.178  65.383  1.00 22.60           C  
ATOM    614  SD  MET *  83       4.229  76.849  64.575  1.00 26.51           S  
ATOM    615  CE  MET *  83       4.314  78.492  65.301  1.00 26.27           C  
ATOM    616  N   TRP *  84       0.158  74.259  65.288  1.00 20.58           N  
ATOM    617  CA  TRP *  84      -0.045  73.041  64.523  1.00 20.25           C  
ATOM    618  C   TRP *  84      -1.433  72.477  64.689  1.00 21.46           C  
ATOM    619  O   TRP *  84      -1.759  71.459  64.088  1.00 23.09           O  
ATOM    620  CB  TRP *  84       0.916  71.956  64.985  1.00 19.94           C  
ATOM    621  CG  TRP *  84       2.325  72.348  64.904  1.00 21.54           C  
ATOM    622  CD1 TRP *  84       3.138  72.665  65.943  1.00 21.40           C  
ATOM    623  CD2 TRP *  84       3.101  72.529  63.711  1.00 21.28           C  
ATOM    624  NE1 TRP *  84       4.370  73.046  65.479  1.00 23.08           N  
ATOM    625  CE2 TRP *  84       4.375  72.969  64.108  1.00 22.83           C  
ATOM    626  CE3 TRP *  84       2.839  72.371  62.349  1.00 18.70           C  
ATOM    627  CZ2 TRP *  84       5.389  73.255  63.185  1.00 20.62           C  
ATOM    628  CZ3 TRP *  84       3.837  72.651  61.446  1.00 16.80           C  
ATOM    629  CH2 TRP *  84       5.093  73.087  61.864  1.00 18.55           C  
ATOM    630  N   ASN *  85      -2.234  73.074  65.552  1.00 20.53           N  
ATOM    631  CA  ASN *  85      -3.568  72.547  65.776  1.00 20.62           C  
ATOM    632  C   ASN *  85      -4.498  73.083  64.724  1.00 19.32           C  
ATOM    633  O   ASN *  85      -4.320  74.174  64.215  1.00 18.39           O  
ATOM    634  CB  ASN *  85      -4.121  72.956  67.157  1.00 23.48           C  
ATOM    635  CG  ASN *  85      -3.628  72.076  68.315  1.00 24.52           C  
ATOM    636  OD1 ASN *  85      -3.420  70.865  68.180  1.00 22.84           O  
ATOM    637  ND2 ASN *  85      -3.484  72.696  69.480  1.00 25.55           N  
ATOM    638  N   PRO *  86      -5.580  72.363  64.475  1.00 18.17           N  
ATOM    639  CA  PRO *  86      -6.548  72.777  63.487  1.00 18.76           C  
ATOM    640  C   PRO *  86      -7.038  74.139  63.881  1.00 20.20           C  
ATOM    641  O   PRO *  86      -7.439  74.324  65.029  1.00 22.50           O  
ATOM    642  CB  PRO *  86      -7.651  71.752  63.683  1.00 17.34           C  
ATOM    643  CG  PRO *  86      -6.897  70.554  64.111  1.00 17.88           C  
ATOM    644  CD  PRO *  86      -6.019  71.126  65.126  1.00 17.46           C  
ATOM    645  N   ASN *  87      -7.010  75.078  62.943  1.00 20.21           N  
ATOM    646  CA  ASN *  87      -7.489  76.421  63.192  1.00 19.65           C  
ATOM    647  C   ASN *  87      -8.804  76.681  62.504  1.00 19.39           C  
ATOM    648  O   ASN *  87      -9.086  77.811  62.162  1.00 18.01           O  
ATOM    649  CB  ASN *  87      -6.466  77.471  62.749  1.00 23.03           C  
ATOM    650  CG  ASN *  87      -6.053  77.318  61.300  1.00 26.70           C  
ATOM    651  OD1 ASN *  87      -6.531  76.433  60.598  1.00 28.46           O  
ATOM    652  ND2 ASN *  87      -5.122  78.151  60.858  1.00 26.68           N  
ATOM    653  N   ARG *  88      -9.596  75.636  62.278  1.00 19.18           N  
ATOM    654  CA  ARG *  88     -10.901  75.775  61.637  1.00 19.69           C  
ATOM    655  C   ARG *  88     -11.742  74.686  62.230  1.00 20.21           C  
ATOM    656  O   ARG *  88     -11.230  73.803  62.891  1.00 20.90           O  
ATOM    657  CB  ARG *  88     -10.849  75.514  60.133  1.00 22.52           C  
ATOM    658  CG  ARG *  88     -10.053  76.489  59.301  1.00 24.24           C  
ATOM    659  CD  ARG *  88     -10.879  77.663  58.911  1.00 27.04           C  
ATOM    660  NE  ARG *  88     -10.002  78.821  58.841  1.00 32.46           N  
ATOM    661  CZ  ARG *  88     -10.396  80.059  58.552  1.00 35.28           C  
ATOM    662  NH1 ARG *  88     -11.679  80.313  58.285  1.00 36.40           N  
ATOM    663  NH2 ARG *  88      -9.495  81.051  58.570  1.00 36.02           N  
ATOM    664  N   GLU *  89     -13.043  74.737  61.990  1.00 21.40           N  
ATOM    665  CA  GLU *  89     -13.943  73.732  62.524  1.00 22.27           C  
ATOM    666  C   GLU *  89     -13.450  72.461  61.909  1.00 21.03           C  
ATOM    667  O   GLU *  89     -12.925  72.488  60.817  1.00 21.93           O  
ATOM    668  CB  GLU *  89     -15.376  74.020  62.080  1.00 24.72           C  
ATOM    669  CG  GLU *  89     -16.361  72.845  62.289  1.00 27.89           C  
ATOM    670  N   MET *  90     -13.468  71.377  62.647  1.00 19.79           N  
ATOM    671  CA  MET *  90     -13.029  70.139  62.071  1.00 19.32           C  
ATOM    672  C   MET *  90     -14.305  69.559  61.551  1.00 19.57           C  
ATOM    673  O   MET *  90     -15.368  69.897  62.046  1.00 19.67           O  
ATOM    674  CB  MET *  90     -12.451  69.233  63.136  1.00 19.12           C  
ATOM    675  CG  MET *  90     -11.132  69.694  63.680  1.00 21.88           C  
ATOM    676  SD  MET *  90     -10.534  68.476  64.817  1.00 22.29           S  
ATOM    677  CE  MET *  90     -11.505  68.883  66.171  1.00 22.14           C  
ATOM    678  N   SER *  91     -14.227  68.717  60.535  1.00 20.87           N  
ATOM    679  CA  SER *  91     -15.427  68.110  59.986  1.00 21.87           C  
ATOM    680  C   SER *  91     -15.029  66.944  59.125  1.00 20.72           C  
ATOM    681  O   SER *  91     -13.927  66.929  58.591  1.00 19.81           O  
ATOM    682  CB  SER *  91     -16.165  69.130  59.128  1.00 22.79           C  
ATOM    683  OG  SER *  91     -17.365  68.572  58.605  1.00 28.51           O  
ATOM    684  N   GLU *  92     -15.897  65.956  58.998  1.00 21.91           N  
ATOM    685  CA  GLU *  92     -15.571  64.819  58.144  1.00 23.49           C  
ATOM    686  C   GLU *  92     -15.615  65.295  56.683  1.00 25.48           C  
ATOM    687  O   GLU *  92     -15.070  64.633  55.783  1.00 26.91           O  
ATOM    688  CB  GLU *  92     -16.525  63.644  58.369  1.00 22.76           C  
ATOM    689  CG  GLU *  92     -16.295  62.913  59.664  1.00 22.88           C  
ATOM    690  CD  GLU *  92     -16.947  61.564  59.659  1.00 24.66           C  
ATOM    691  OE1 GLU *  92     -18.153  61.473  59.923  1.00 25.87           O  
ATOM    692  OE2 GLU *  92     -16.268  60.573  59.376  1.00 25.56           O  
ATOM    693  N   ASP *  93     -16.257  66.451  56.456  1.00 24.44           N  
ATOM    694  CA  ASP *  93     -16.340  67.073  55.144  1.00 22.60           C  
ATOM    695  C   ASP *  93     -15.138  67.996  55.078  1.00 20.71           C  
ATOM    696  O   ASP *  93     -15.258  69.197  55.273  1.00 20.35           O  
ATOM    697  CB  ASP *  93     -17.644  67.882  55.021  1.00 26.19           C  
ATOM    698  CG  ASP *  93     -17.775  68.624  53.675  1.00 28.99           C  
ATOM    699  OD1 ASP *  93     -16.806  68.629  52.882  1.00 30.26           O  
ATOM    700  OD2 ASP *  93     -18.852  69.212  53.396  1.00 31.87           O  
ATOM    701  N   CYS *  94     -13.975  67.437  54.788  1.00 20.04           N  
ATOM    702  CA  CYS *  94     -12.776  68.237  54.723  1.00 19.48           C  
ATOM    703  C   CYS *  94     -11.943  68.071  53.466  1.00 21.31           C  
ATOM    704  O   CYS *  94     -10.920  68.753  53.320  1.00 21.33           O  
ATOM    705  CB  CYS *  94     -11.897  67.878  55.881  1.00 19.53           C  
ATOM    706  SG  CYS *  94     -11.479  66.125  55.878  1.00 18.82           S  
ATOM    707  N   LEU *  95     -12.343  67.180  52.557  1.00 21.17           N  
ATOM    708  CA  LEU *  95     -11.546  66.983  51.351  1.00 19.32           C  
ATOM    709  C   LEU *  95     -11.671  68.182  50.425  1.00 18.69           C  
ATOM    710  O   LEU *  95     -12.587  68.239  49.604  1.00 19.46           O  
ATOM    711  CB  LEU *  95     -11.945  65.693  50.653  1.00 16.16           C  
ATOM    712  CG  LEU *  95     -11.739  64.491  51.550  1.00 15.06           C  
ATOM    713  CD1 LEU *  95     -11.982  63.226  50.798  1.00 13.26           C  
ATOM    714  CD2 LEU *  95     -10.356  64.513  52.076  1.00 13.99           C  
ATOM    715  N   TYR *  96     -10.757  69.139  50.582  1.00 16.44           N  
ATOM    716  CA  TYR *  96     -10.725  70.376  49.796  1.00 15.00           C  
ATOM    717  C   TYR *  96      -9.288  70.742  49.505  1.00 15.51           C  
ATOM    718  O   TYR *  96      -8.402  70.306  50.211  1.00 17.97           O  
ATOM    719  CB  TYR *  96     -11.337  71.520  50.601  1.00 13.89           C  
ATOM    720  CG  TYR *  96     -12.798  71.333  50.887  1.00 13.34           C  
ATOM    721  CD1 TYR *  96     -13.213  70.515  51.893  1.00 13.37           C  
ATOM    722  CD2 TYR *  96     -13.765  71.936  50.096  1.00 13.82           C  
ATOM    723  CE1 TYR *  96     -14.550  70.282  52.111  1.00 16.98           C  
ATOM    724  CE2 TYR *  96     -15.101  71.712  50.301  1.00 13.87           C  
ATOM    725  CZ  TYR *  96     -15.488  70.880  51.310  1.00 16.39           C  
ATOM    726  OH  TYR *  96     -16.813  70.611  51.519  1.00 18.06           O  
ATOM    727  N   LEU *  97      -9.048  71.521  48.458  1.00 15.84           N  
ATOM    728  CA  LEU *  97      -7.703  71.953  48.125  1.00 15.08           C  
ATOM    729  C   LEU *  97      -7.708  73.460  48.031  1.00 15.20           C  
ATOM    730  O   LEU *  97      -8.770  74.057  47.916  1.00 16.60           O  
ATOM    731  CB  LEU *  97      -7.212  71.308  46.832  1.00 16.38           C  
ATOM    732  CG  LEU *  97      -7.885  71.427  45.469  1.00 17.59           C  
ATOM    733  CD1 LEU *  97      -7.436  72.674  44.765  1.00 19.47           C  
ATOM    734  CD2 LEU *  97      -7.445  70.260  44.646  1.00 16.44           C  
ATOM    735  N   ASN *  98      -6.537  74.068  48.147  1.00 15.64           N  
ATOM    736  CA  ASN *  98      -6.380  75.520  48.094  1.00 17.11           C  
ATOM    737  C   ASN *  98      -5.289  75.831  47.063  1.00 17.26           C  
ATOM    738  O   ASN *  98      -4.243  75.172  47.063  1.00 17.27           O  
ATOM    739  CB  ASN *  98      -5.913  76.078  49.465  1.00 18.52           C  
ATOM    740  CG  ASN *  98      -6.749  75.587  50.630  1.00 17.37           C  
ATOM    741  OD1 ASN *  98      -7.897  75.973  50.780  1.00 19.01           O  
ATOM    742  ND2 ASN *  98      -6.173  74.731  51.455  1.00 15.67           N  
ATOM    743  N   ILE *  99      -5.504  76.844  46.224  1.00 17.62           N  
ATOM    744  CA  ILE *  99      -4.534  77.232  45.188  1.00 18.31           C  
ATOM    745  C   ILE *  99      -4.158  78.705  45.310  1.00 18.48           C  
ATOM    746  O   ILE *  99      -5.025  79.562  45.450  1.00 19.41           O  
ATOM    747  CB  ILE *  99      -5.119  77.032  43.742  1.00 17.35           C  
ATOM    748  CG1 ILE *  99      -5.620  75.617  43.543  1.00 17.53           C  
ATOM    749  CG2 ILE *  99      -4.071  77.281  42.713  1.00 15.39           C  
ATOM    750  CD1 ILE *  99      -6.683  75.536  42.529  1.00 19.88           C  
ATOM    751  N   TRP * 100      -2.875  79.001  45.319  1.00 18.38           N  
ATOM    752  CA  TRP * 100      -2.454  80.386  45.369  1.00 21.18           C  
ATOM    753  C   TRP * 100      -1.898  80.555  43.968  1.00 22.97           C  
ATOM    754  O   TRP * 100      -1.170  79.682  43.516  1.00 25.19           O  
ATOM    755  CB  TRP * 100      -1.371  80.605  46.435  1.00 19.80           C  
ATOM    756  CG  TRP * 100      -1.953  80.762  47.788  1.00 19.65           C  
ATOM    757  CD1 TRP * 100      -2.451  81.900  48.333  1.00 19.46           C  
ATOM    758  CD2 TRP * 100      -2.224  79.717  48.726  1.00 19.21           C  
ATOM    759  NE1 TRP * 100      -3.043  81.631  49.543  1.00 19.56           N  
ATOM    760  CE2 TRP * 100      -2.915  80.291  49.804  1.00 20.02           C  
ATOM    761  CE3 TRP * 100      -1.952  78.348  48.756  1.00 18.74           C  
ATOM    762  CZ2 TRP * 100      -3.339  79.542  50.895  1.00 19.32           C  
ATOM    763  CZ3 TRP * 100      -2.372  77.608  49.840  1.00 18.52           C  
ATOM    764  CH2 TRP * 100      -3.058  78.204  50.893  1.00 19.41           C  
ATOM    765  N   VAL * 101      -2.293  81.611  43.251  1.00 23.37           N  
ATOM    766  CA  VAL * 101      -1.833  81.835  41.879  1.00 21.76           C  
ATOM    767  C   VAL * 101      -1.284  83.230  41.697  1.00 21.37           C  
ATOM    768  O   VAL * 101      -1.945  84.219  42.020  1.00 21.67           O  
ATOM    769  CB  VAL * 101      -2.986  81.713  40.875  1.00 22.60           C  
ATOM    770  CG1 VAL * 101      -2.439  81.770  39.475  1.00 21.61           C  
ATOM    771  CG2 VAL * 101      -3.802  80.433  41.117  1.00 20.30           C  
ATOM    772  N   PRO * 102      -0.087  83.346  41.148  1.00 20.19           N  
ATOM    773  CA  PRO * 102       0.459  84.679  40.960  1.00 21.62           C  
ATOM    774  C   PRO * 102      -0.465  85.556  40.130  1.00 25.61           C  
ATOM    775  O   PRO * 102      -1.264  85.059  39.334  1.00 26.60           O  
ATOM    776  CB  PRO * 102       1.746  84.400  40.222  1.00 18.37           C  
ATOM    777  CG  PRO * 102       2.157  83.106  40.797  1.00 18.20           C  
ATOM    778  CD  PRO * 102       0.894  82.321  40.796  1.00 18.64           C  
ATOM    779  N   SER * 103      -0.407  86.861  40.369  1.00 29.15           N  
ATOM    780  CA  SER * 103      -1.207  87.807  39.622  1.00 31.01           C  
ATOM    781  C   SER * 103      -0.222  88.765  39.011  1.00 33.48           C  
ATOM    782  O   SER * 103       0.503  89.431  39.746  1.00 34.82           O  
ATOM    783  CB  SER * 103      -2.098  88.610  40.526  1.00 30.59           C  
ATOM    784  OG  SER * 103      -2.544  89.752  39.806  1.00 32.20           O  
ATOM    785  N   PRO * 104      -0.223  88.915  37.663  1.00 35.40           N  
ATOM    786  CA  PRO * 104      -1.088  88.248  36.686  1.00 34.28           C  
ATOM    787  C   PRO * 104      -0.926  86.736  36.530  1.00 32.65           C  
ATOM    788  O   PRO * 104       0.177  86.199  36.501  1.00 32.33           O  
ATOM    789  CB  PRO * 104      -0.762  88.992  35.384  1.00 35.47           C  
ATOM    790  CG  PRO * 104       0.672  89.313  35.543  1.00 35.49           C  
ATOM    791  CD  PRO * 104       0.703  89.838  36.971  1.00 36.63           C  
ATOM    792  N   ARG * 105      -2.074  86.078  36.448  1.00 32.29           N  
ATOM    793  CA  ARG * 105      -2.192  84.643  36.277  1.00 32.04           C  
ATOM    794  C   ARG * 105      -1.232  84.277  35.203  1.00 31.99           C  
ATOM    795  O   ARG * 105      -1.254  84.886  34.143  1.00 33.51           O  
ATOM    796  CB  ARG * 105      -3.596  84.306  35.779  1.00 30.39           C  
ATOM    797  CG  ARG * 105      -3.861  82.823  35.745  1.00 30.97           C  
ATOM    798  CD  ARG * 105      -5.204  82.501  35.136  1.00 30.67           C  
ATOM    799  NE  ARG * 105      -6.309  83.155  35.815  1.00 31.41           N  
ATOM    800  CZ  ARG * 105      -7.581  82.954  35.475  1.00 33.86           C  
ATOM    801  NH1 ARG * 105      -7.870  82.112  34.479  1.00 34.60           N  
ATOM    802  NH2 ARG * 105      -8.567  83.629  36.075  1.00 33.38           N  
ATOM    803  N   PRO * 106      -0.343  83.316  35.465  1.00 31.50           N  
ATOM    804  CA  PRO * 106       0.661  82.852  34.497  1.00 30.91           C  
ATOM    805  C   PRO * 106      -0.099  82.059  33.452  1.00 31.01           C  
ATOM    806  O   PRO * 106      -1.303  81.876  33.609  1.00 30.60           O  
ATOM    807  CB  PRO * 106       1.516  81.905  35.327  1.00 29.85           C  
ATOM    808  CG  PRO * 106       1.252  82.310  36.737  1.00 30.87           C  
ATOM    809  CD  PRO * 106      -0.224  82.578  36.722  1.00 30.37           C  
ATOM    810  N   LYS * 107       0.571  81.619  32.385  1.00 31.93           N  
ATOM    811  CA  LYS * 107      -0.102  80.821  31.351  1.00 33.71           C  
ATOM    812  C   LYS * 107       0.295  79.379  31.580  1.00 34.00           C  
ATOM    813  O   LYS * 107      -0.492  78.457  31.345  1.00 34.28           O  
ATOM    814  CB  LYS * 107       0.328  81.240  29.945  1.00 33.81           C  
ATOM    815  CG  LYS * 107       0.067  82.696  29.609  1.00 34.51           C  
ATOM    816  CD  LYS * 107      -1.410  83.033  29.624  1.00 37.21           C  
ATOM    817  CE  LYS * 107      -1.564  84.567  29.667  1.00 40.19           C  
ATOM    818  NZ  LYS * 107      -2.994  85.051  29.662  1.00 42.96           N  
ATOM    819  N   SER * 108       1.548  79.187  31.987  1.00 33.73           N  
ATOM    820  CA  SER * 108       2.035  77.853  32.283  1.00 33.66           C  
ATOM    821  C   SER * 108       3.245  77.807  33.208  1.00 34.14           C  
ATOM    822  O   SER * 108       4.372  77.696  32.700  1.00 37.53           O  
ATOM    823  CB  SER * 108       2.390  77.106  31.004  1.00 31.88           C  
ATOM    824  OG  SER * 108       1.419  76.113  30.699  1.00 34.82           O  
ATOM    825  N   THR * 109       3.059  77.988  34.523  1.00 32.25           N  
ATOM    826  CA  THR * 109       4.185  77.842  35.463  1.00 29.09           C  
ATOM    827  C   THR * 109       4.167  76.524  36.221  1.00 27.63           C  
ATOM    828  O   THR * 109       3.162  75.801  36.286  1.00 26.49           O  
ATOM    829  CB  THR * 109       4.230  78.852  36.570  1.00 26.89           C  
ATOM    830  OG1 THR * 109       2.975  79.523  36.669  1.00 28.65           O  
ATOM    831  CG2 THR * 109       5.372  79.791  36.368  1.00 28.52           C  
ATOM    832  N   THR * 110       5.302  76.265  36.844  1.00 26.64           N  
ATOM    833  CA  THR * 110       5.512  75.100  37.665  1.00 25.14           C  
ATOM    834  C   THR * 110       4.506  75.056  38.812  1.00 23.09           C  
ATOM    835  O   THR * 110       4.171  76.076  39.415  1.00 21.17           O  
ATOM    836  CB  THR * 110       6.892  75.167  38.228  1.00 25.55           C  
ATOM    837  OG1 THR * 110       7.757  75.757  37.243  1.00 26.79           O  
ATOM    838  CG2 THR * 110       7.378  73.786  38.531  1.00 28.72           C  
ATOM    839  N   VAL * 111       3.980  73.873  39.070  1.00 22.60           N  
ATOM    840  CA  VAL * 111       3.022  73.690  40.146  1.00 21.84           C  
ATOM    841  C   VAL * 111       3.693  72.974  41.336  1.00 21.36           C  
ATOM    842  O   VAL * 111       4.465  72.022  41.146  1.00 19.40           O  
ATOM    843  CB  VAL * 111       1.859  72.853  39.663  1.00 20.95           C  
ATOM    844  CG1 VAL * 111       0.908  72.592  40.797  1.00 20.69           C  
ATOM    845  CG2 VAL * 111       1.153  73.572  38.544  1.00 18.25           C  
ATOM    846  N   MET * 112       3.438  73.474  42.548  1.00 20.33           N  
ATOM    847  CA  MET * 112       3.951  72.892  43.795  1.00 17.72           C  
ATOM    848  C   MET * 112       2.775  72.512  44.684  1.00 16.70           C  
ATOM    849  O   MET * 112       2.035  73.376  45.124  1.00 18.32           O  
ATOM    850  CB  MET * 112       4.864  73.879  44.498  1.00 16.99           C  
ATOM    851  CG  MET * 112       6.151  74.017  43.773  1.00 17.28           C  
ATOM    852  SD  MET * 112       7.328  74.921  44.662  1.00 20.28           S  
ATOM    853  CE  MET * 112       8.009  73.686  45.624  1.00 19.76           C  
ATOM    854  N   VAL * 113       2.556  71.213  44.863  1.00 15.82           N  
ATOM    855  CA  VAL * 113       1.465  70.687  45.680  1.00 16.21           C  
ATOM    856  C   VAL * 113       2.027  70.259  47.038  1.00 18.28           C  
ATOM    857  O   VAL * 113       2.895  69.392  47.106  1.00 17.92           O  
ATOM    858  CB  VAL * 113       0.817  69.463  45.008  1.00 13.36           C  
ATOM    859  CG1 VAL * 113      -0.371  69.000  45.781  1.00 10.13           C  
ATOM    860  CG2 VAL * 113       0.392  69.803  43.638  1.00 12.43           C  
ATOM    861  N   TRP * 114       1.540  70.884  48.108  1.00 20.48           N  
ATOM    862  CA  TRP * 114       1.972  70.610  49.487  1.00 18.29           C  
ATOM    863  C   TRP * 114       1.097  69.573  50.175  1.00 18.13           C  
ATOM    864  O   TRP * 114      -0.116  69.740  50.222  1.00 18.16           O  
ATOM    865  CB  TRP * 114       1.921  71.915  50.301  1.00 18.59           C  
ATOM    866  CG  TRP * 114       2.187  71.747  51.780  1.00 17.85           C  
ATOM    867  CD1 TRP * 114       1.264  71.760  52.793  1.00 18.55           C  
ATOM    868  CD2 TRP * 114       3.446  71.482  52.394  1.00 15.20           C  
ATOM    869  NE1 TRP * 114       1.882  71.503  53.990  1.00 17.34           N  
ATOM    870  CE2 TRP * 114       3.219  71.329  53.768  1.00 15.58           C  
ATOM    871  CE3 TRP * 114       4.746  71.353  51.912  1.00 13.22           C  
ATOM    872  CZ2 TRP * 114       4.235  71.054  54.653  1.00 14.77           C  
ATOM    873  CZ3 TRP * 114       5.750  71.084  52.794  1.00 14.51           C  
ATOM    874  CH2 TRP * 114       5.493  70.936  54.149  1.00 14.62           C  
ATOM    875  N   ILE * 115       1.707  68.497  50.675  1.00 18.20           N  
ATOM    876  CA  ILE * 115       0.994  67.454  51.415  1.00 18.26           C  
ATOM    877  C   ILE * 115       1.446  67.617  52.869  1.00 18.78           C  
ATOM    878  O   ILE * 115       2.622  67.408  53.185  1.00 17.59           O  
ATOM    879  CB  ILE * 115       1.376  66.051  50.939  1.00 16.78           C  
ATOM    880  CG1 ILE * 115       1.252  65.981  49.404  1.00 16.08           C  
ATOM    881  CG2 ILE * 115       0.489  65.052  51.632  1.00 13.55           C  
ATOM    882  CD1 ILE * 115       1.685  64.717  48.746  1.00 12.73           C  
ATOM    883  N   TYR * 116       0.544  68.060  53.740  1.00 17.75           N  
ATOM    884  CA  TYR * 116       0.899  68.284  55.144  1.00 15.65           C  
ATOM    885  C   TYR * 116       1.299  67.052  55.909  1.00 17.78           C  
ATOM    886  O   TYR * 116       0.917  65.943  55.549  1.00 19.32           O  
ATOM    887  CB  TYR * 116      -0.220  68.998  55.903  1.00 12.06           C  
ATOM    888  CG  TYR * 116      -1.572  68.321  55.921  1.00  7.98           C  
ATOM    889  CD1 TYR * 116      -1.780  67.132  56.580  1.00  8.00           C  
ATOM    890  CD2 TYR * 116      -2.654  68.902  55.305  1.00  7.49           C  
ATOM    891  CE1 TYR * 116      -3.035  66.543  56.618  1.00  5.28           C  
ATOM    892  CE2 TYR * 116      -3.901  68.318  55.342  1.00  6.54           C  
ATOM    893  CZ  TYR * 116      -4.082  67.149  55.991  1.00  6.46           C  
ATOM    894  OH  TYR * 116      -5.331  66.586  55.977  1.00 11.89           O  
ATOM    895  N   GLY * 117       2.080  67.256  56.971  1.00 18.61           N  
ATOM    896  CA  GLY * 117       2.494  66.157  57.827  1.00 15.83           C  
ATOM    897  C   GLY * 117       1.554  65.989  59.012  1.00 14.18           C  
ATOM    898  O   GLY * 117       0.457  66.545  59.032  1.00 11.17           O  
ATOM    899  N   GLY * 118       1.992  65.197  59.989  1.00 15.54           N  
ATOM    900  CA  GLY * 118       1.207  64.949  61.190  1.00 14.32           C  
ATOM    901  C   GLY * 118       1.071  63.503  61.640  1.00 14.61           C  
ATOM    902  O   GLY * 118       0.058  63.128  62.192  1.00 16.57           O  
ATOM    903  N   GLY * 119       2.058  62.670  61.372  1.00 14.38           N  
ATOM    904  CA  GLY * 119       1.977  61.283  61.782  1.00 14.68           C  
ATOM    905  C   GLY * 119       0.781  60.541  61.236  1.00 16.41           C  
ATOM    906  O   GLY * 119       0.437  59.459  61.716  1.00 17.36           O  
ATOM    907  N   PHE * 120       0.144  61.107  60.217  1.00 17.83           N  
ATOM    908  CA  PHE * 120      -1.031  60.505  59.614  1.00 16.26           C  
ATOM    909  C   PHE * 120      -2.229  60.548  60.561  1.00 16.56           C  
ATOM    910  O   PHE * 120      -3.324  60.147  60.179  1.00 16.84           O  
ATOM    911  CB  PHE * 120      -0.760  59.069  59.169  1.00 15.84           C  
ATOM    912  CG  PHE * 120       0.162  58.946  57.987  1.00 16.55           C  
ATOM    913  CD1 PHE * 120      -0.195  59.449  56.751  1.00 16.46           C  
ATOM    914  CD2 PHE * 120       1.353  58.261  58.097  1.00 17.08           C  
ATOM    915  CE1 PHE * 120       0.622  59.264  55.649  1.00 16.51           C  
ATOM    916  CE2 PHE * 120       2.166  58.078  56.993  1.00 18.14           C  
ATOM    917  CZ  PHE * 120       1.789  58.585  55.766  1.00 15.33           C  
ATOM    918  N   TYR * 121      -2.030  61.004  61.798  1.00 14.88           N  
ATOM    919  CA  TYR * 121      -3.149  61.136  62.746  1.00 13.81           C  
ATOM    920  C   TYR * 121      -3.666  62.575  62.787  1.00 13.68           C  
ATOM    921  O   TYR * 121      -4.712  62.828  63.374  1.00 13.59           O  
ATOM    922  CB  TYR * 121      -2.792  60.675  64.178  1.00 11.87           C  
ATOM    923  CG  TYR * 121      -1.837  61.567  64.922  1.00  8.99           C  
ATOM    924  CD1 TYR * 121      -2.283  62.680  65.626  1.00 10.09           C  
ATOM    925  CD2 TYR * 121      -0.479  61.326  64.879  1.00  9.44           C  
ATOM    926  CE1 TYR * 121      -1.383  63.532  66.260  1.00 10.62           C  
ATOM    927  CE2 TYR * 121       0.413  62.161  65.499  1.00 11.89           C  
ATOM    928  CZ  TYR * 121      -0.040  63.258  66.186  1.00 12.22           C  
ATOM    929  OH  TYR * 121       0.897  64.071  66.783  1.00 18.45           O  
ATOM    930  N   SER * 122      -2.934  63.514  62.189  1.00 11.65           N  
ATOM    931  CA  SER * 122      -3.368  64.907  62.187  1.00 13.84           C  
ATOM    932  C   SER * 122      -2.859  65.709  60.984  1.00 13.62           C  
ATOM    933  O   SER * 122      -2.179  65.184  60.117  1.00 12.58           O  
ATOM    934  CB  SER * 122      -2.926  65.599  63.489  1.00 14.95           C  
ATOM    935  OG  SER * 122      -1.510  65.653  63.608  1.00 12.87           O  
ATOM    936  N   GLY * 123      -3.219  66.979  60.934  1.00 13.70           N  
ATOM    937  CA  GLY * 123      -2.765  67.827  59.860  1.00 14.31           C  
ATOM    938  C   GLY * 123      -3.876  68.732  59.400  1.00 15.93           C  
ATOM    939  O   GLY * 123      -5.053  68.395  59.503  1.00 17.42           O  
ATOM    940  N   SER * 124      -3.505  69.880  58.868  1.00 16.38           N  
ATOM    941  CA  SER * 124      -4.458  70.847  58.375  1.00 17.92           C  
ATOM    942  C   SER * 124      -3.766  71.581  57.252  1.00 20.01           C  
ATOM    943  O   SER * 124      -2.595  71.931  57.363  1.00 19.67           O  
ATOM    944  CB  SER * 124      -4.778  71.853  59.463  1.00 18.94           C  
ATOM    945  OG  SER * 124      -5.371  71.193  60.543  1.00 23.17           O  
ATOM    946  N   SER * 125      -4.469  71.817  56.159  1.00 20.86           N  
ATOM    947  CA  SER * 125      -3.845  72.524  55.062  1.00 21.69           C  
ATOM    948  C   SER * 125      -4.040  73.998  55.311  1.00 21.73           C  
ATOM    949  O   SER * 125      -3.624  74.822  54.522  1.00 22.11           O  
ATOM    950  CB  SER * 125      -4.551  72.160  53.775  1.00 22.03           C  
ATOM    951  OG  SER * 125      -5.844  72.724  53.783  1.00 22.01           O  
ATOM    952  N   THR * 126      -4.682  74.329  56.420  1.00 21.91           N  
ATOM    953  CA  THR * 126      -4.989  75.710  56.714  1.00 20.42           C  
ATOM    954  C   THR * 126      -4.090  76.388  57.733  1.00 20.83           C  
ATOM    955  O   THR * 126      -4.254  77.575  58.026  1.00 21.79           O  
ATOM    956  CB  THR * 126      -6.495  75.820  57.087  1.00 20.06           C  
ATOM    957  OG1 THR * 126      -6.843  74.797  58.027  1.00 20.49           O  
ATOM    958  CG2 THR * 126      -7.356  75.542  55.856  1.00 19.82           C  
ATOM    959  N   LEU * 127      -3.084  75.678  58.229  1.00 21.18           N  
ATOM    960  CA  LEU * 127      -2.215  76.266  59.234  1.00 21.24           C  
ATOM    961  C   LEU * 127      -1.611  77.512  58.651  1.00 23.40           C  
ATOM    962  O   LEU * 127      -1.562  77.667  57.433  1.00 25.87           O  
ATOM    963  CB  LEU * 127      -1.100  75.320  59.643  1.00 18.29           C  
ATOM    964  CG  LEU * 127      -1.479  73.921  60.088  1.00 19.18           C  
ATOM    965  CD1 LEU * 127      -0.287  73.296  60.794  1.00 17.02           C  
ATOM    966  CD2 LEU * 127      -2.713  73.972  60.973  1.00 16.85           C  
ATOM    967  N   ASP * 128      -1.089  78.377  59.505  1.00 24.09           N  
ATOM    968  CA  ASP * 128      -0.511  79.596  59.020  1.00 24.42           C  
ATOM    969  C   ASP * 128       0.826  79.342  58.376  1.00 23.78           C  
ATOM    970  O   ASP * 128       1.197  80.054  57.455  1.00 24.07           O  
ATOM    971  CB  ASP * 128      -0.389  80.612  60.151  1.00 27.75           C  
ATOM    972  CG  ASP * 128      -1.743  81.076  60.663  1.00 31.88           C  
ATOM    973  OD1 ASP * 128      -2.628  81.465  59.849  1.00 33.80           O  
ATOM    974  OD2 ASP * 128      -1.938  81.050  61.900  1.00 37.49           O  
ATOM    975  N   VAL * 129       1.584  78.378  58.887  1.00 23.19           N  
ATOM    976  CA  VAL * 129       2.889  78.098  58.294  1.00 22.69           C  
ATOM    977  C   VAL * 129       2.796  77.473  56.922  1.00 23.34           C  
ATOM    978  O   VAL * 129       3.816  77.341  56.263  1.00 23.09           O  
ATOM    979  CB  VAL * 129       3.747  77.139  59.123  1.00 20.85           C  
ATOM    980  CG1 VAL * 129       4.525  77.892  60.118  1.00 19.90           C  
ATOM    981  CG2 VAL * 129       2.889  76.075  59.749  1.00 17.67           C  
ATOM    982  N   TYR * 130       1.611  76.975  56.551  1.00 23.90           N  
ATOM    983  CA  TYR * 130       1.410  76.348  55.237  1.00 24.26           C  
ATOM    984  C   TYR * 130       0.817  77.359  54.274  1.00 26.05           C  
ATOM    985  O   TYR * 130       0.312  76.993  53.227  1.00 28.68           O  
ATOM    986  CB  TYR * 130       0.477  75.135  55.321  1.00 17.53           C  
ATOM    987  CG  TYR * 130       0.978  74.014  56.201  1.00 14.34           C  
ATOM    988  CD1 TYR * 130       2.332  73.855  56.477  1.00 14.12           C  
ATOM    989  CD2 TYR * 130       0.092  73.110  56.765  1.00 14.18           C  
ATOM    990  CE1 TYR * 130       2.784  72.828  57.280  1.00 12.06           C  
ATOM    991  CE2 TYR * 130       0.537  72.093  57.565  1.00 12.59           C  
ATOM    992  CZ  TYR * 130       1.880  71.953  57.812  1.00 12.72           C  
ATOM    993  OH  TYR * 130       2.313  70.883  58.541  1.00 15.64           O  
ATOM    994  N   ASN * 131       0.905  78.635  54.620  1.00 28.17           N  
ATOM    995  CA  ASN * 131       0.350  79.710  53.811  1.00 27.63           C  
ATOM    996  C   ASN * 131       1.208  79.889  52.574  1.00 27.69           C  
ATOM    997  O   ASN * 131       2.220  80.585  52.615  1.00 27.08           O  
ATOM    998  CB  ASN * 131       0.359  80.952  54.671  1.00 29.02           C  
ATOM    999  CG  ASN * 131      -0.205  82.135  53.988  1.00 31.05           C  
ATOM   1000  OD1 ASN * 131      -1.401  82.238  53.743  1.00 31.08           O  
ATOM   1001  ND2 ASN * 131       0.653  83.086  53.720  1.00 35.09           N  
ATOM   1002  N   GLY * 132       0.775  79.288  51.465  1.00 28.28           N  
ATOM   1003  CA  GLY * 132       1.523  79.341  50.205  1.00 28.06           C  
ATOM   1004  C   GLY * 132       1.661  80.607  49.359  1.00 27.77           C  
ATOM   1005  O   GLY * 132       2.222  80.554  48.252  1.00 27.83           O  
ATOM   1006  N   LYS * 133       1.226  81.751  49.866  1.00 26.60           N  
ATOM   1007  CA  LYS * 133       1.294  82.983  49.106  1.00 25.35           C  
ATOM   1008  C   LYS * 133       2.653  83.606  48.954  1.00 25.28           C  
ATOM   1009  O   LYS * 133       2.897  84.296  47.974  1.00 28.18           O  
ATOM   1010  CB  LYS * 133       0.357  84.024  49.688  1.00 25.93           C  
ATOM   1011  CG  LYS * 133       0.816  84.626  50.999  1.00 27.68           C  
ATOM   1012  CD  LYS * 133      -0.290  85.501  51.568  1.00 26.26           C  
ATOM   1013  CE  LYS * 133       0.249  86.501  52.538  1.00 25.21           C  
ATOM   1014  NZ  LYS * 133      -0.884  87.376  52.981  1.00 26.73           N  
ATOM   1015  N   TYR * 134       3.549  83.397  49.903  1.00 23.60           N  
ATOM   1016  CA  TYR * 134       4.848  84.020  49.790  1.00 22.59           C  
ATOM   1017  C   TYR * 134       5.644  83.239  48.808  1.00 21.76           C  
ATOM   1018  O   TYR * 134       6.493  83.799  48.140  1.00 23.79           O  
ATOM   1019  CB  TYR * 134       5.572  84.060  51.134  1.00 23.86           C  
ATOM   1020  CG  TYR * 134       4.749  84.638  52.259  1.00 25.50           C  
ATOM   1021  CD1 TYR * 134       3.928  83.822  53.030  1.00 27.29           C  
ATOM   1022  CD2 TYR * 134       4.752  85.992  52.524  1.00 24.83           C  
ATOM   1023  CE1 TYR * 134       3.123  84.349  54.039  1.00 27.13           C  
ATOM   1024  CE2 TYR * 134       3.954  86.526  53.525  1.00 26.60           C  
ATOM   1025  CZ  TYR * 134       3.141  85.697  54.277  1.00 28.36           C  
ATOM   1026  OH  TYR * 134       2.327  86.217  55.279  1.00 31.42           O  
ATOM   1027  N   LEU * 135       5.413  81.934  48.735  1.00 21.69           N  
ATOM   1028  CA  LEU * 135       6.150  81.082  47.796  1.00 21.72           C  
ATOM   1029  C   LEU * 135       5.581  81.342  46.411  1.00 23.64           C  
ATOM   1030  O   LEU * 135       6.327  81.624  45.458  1.00 24.18           O  
ATOM   1031  CB  LEU * 135       5.978  79.621  48.169  1.00 19.60           C  
ATOM   1032  CG  LEU * 135       6.952  78.599  47.618  1.00 17.48           C  
ATOM   1033  CD1 LEU * 135       8.338  79.189  47.573  1.00 15.47           C  
ATOM   1034  CD2 LEU * 135       6.898  77.368  48.500  1.00 13.28           C  
ATOM   1035  N   ALA * 136       4.256  81.312  46.307  1.00 23.10           N  
ATOM   1036  CA  ALA * 136       3.604  81.584  45.037  1.00 24.02           C  
ATOM   1037  C   ALA * 136       4.129  82.916  44.529  1.00 26.75           C  
ATOM   1038  O   ALA * 136       4.774  83.003  43.470  1.00 27.25           O  
ATOM   1039  CB  ALA * 136       2.113  81.673  45.229  1.00 23.03           C  
ATOM   1040  N   TYR * 137       3.874  83.955  45.312  1.00 27.42           N  
ATOM   1041  CA  TYR * 137       4.290  85.299  44.962  1.00 27.51           C  
ATOM   1042  C   TYR * 137       5.769  85.386  44.689  1.00 26.89           C  
ATOM   1043  O   TYR * 137       6.183  85.696  43.587  1.00 29.17           O  
ATOM   1044  CB  TYR * 137       3.918  86.273  46.080  1.00 28.46           C  
ATOM   1045  CG  TYR * 137       4.443  87.658  45.855  1.00 31.64           C  
ATOM   1046  CD1 TYR * 137       5.733  88.010  46.243  1.00 32.99           C  
ATOM   1047  CD2 TYR * 137       3.675  88.612  45.202  1.00 33.58           C  
ATOM   1048  CE1 TYR * 137       6.248  89.276  45.980  1.00 36.06           C  
ATOM   1049  CE2 TYR * 137       4.186  89.896  44.925  1.00 35.89           C  
ATOM   1050  CZ  TYR * 137       5.472  90.215  45.316  1.00 37.01           C  
ATOM   1051  OH  TYR * 137       5.994  91.466  45.000  1.00 40.33           O  
ATOM   1052  N   THR * 138       6.574  85.099  45.697  1.00 26.29           N  
ATOM   1053  CA  THR * 138       8.025  85.187  45.572  1.00 24.14           C  
ATOM   1054  C   THR * 138       8.619  84.389  44.431  1.00 23.62           C  
ATOM   1055  O   THR * 138       9.448  84.916  43.707  1.00 24.98           O  
ATOM   1056  CB  THR * 138       8.714  84.851  46.926  1.00 21.07           C  
ATOM   1057  OG1 THR * 138       8.289  85.806  47.898  1.00 22.39           O  
ATOM   1058  CG2 THR * 138      10.188  84.957  46.846  1.00 20.82           C  
ATOM   1059  N   GLU * 139       8.166  83.155  44.218  1.00 24.48           N  
ATOM   1060  CA  GLU * 139       8.740  82.307  43.167  1.00 24.38           C  
ATOM   1061  C   GLU * 139       7.892  82.082  41.913  1.00 24.89           C  
ATOM   1062  O   GLU * 139       8.250  81.273  41.058  1.00 25.94           O  
ATOM   1063  CB  GLU * 139       9.155  80.946  43.730  1.00 23.31           C  
ATOM   1064  CG  GLU * 139      10.215  80.953  44.795  1.00 22.12           C  
ATOM   1065  CD  GLU * 139      11.508  81.523  44.321  1.00 25.44           C  
ATOM   1066  OE1 GLU * 139      12.227  80.902  43.519  1.00 27.50           O  
ATOM   1067  OE2 GLU * 139      11.845  82.619  44.773  1.00 30.01           O  
ATOM   1068  N   GLU * 140       6.751  82.744  41.805  1.00 25.93           N  
ATOM   1069  CA  GLU * 140       5.934  82.592  40.614  1.00 28.00           C  
ATOM   1070  C   GLU * 140       5.521  81.163  40.373  1.00 26.52           C  
ATOM   1071  O   GLU * 140       5.622  80.669  39.252  1.00 27.06           O  
ATOM   1072  CB  GLU * 140       6.697  83.099  39.377  1.00 30.91           C  
ATOM   1073  CG  GLU * 140       6.242  84.473  38.853  1.00 37.99           C  
ATOM   1074  CD  GLU * 140       7.403  85.454  38.729  1.00 42.85           C  
ATOM   1075  OE1 GLU * 140       8.535  85.030  38.333  1.00 44.78           O  
ATOM   1076  OE2 GLU * 140       7.193  86.660  39.040  1.00 45.47           O  
ATOM   1077  N   VAL * 141       5.100  80.468  41.412  1.00 23.21           N  
ATOM   1078  CA  VAL * 141       4.663  79.105  41.206  1.00 21.24           C  
ATOM   1079  C   VAL * 141       3.242  79.040  41.650  1.00 20.48           C  
ATOM   1080  O   VAL * 141       2.785  79.898  42.382  1.00 20.77           O  
ATOM   1081  CB  VAL * 141       5.465  78.091  42.013  1.00 21.38           C  
ATOM   1082  CG1 VAL * 141       6.874  78.013  41.501  1.00 19.82           C  
ATOM   1083  CG2 VAL * 141       5.443  78.439  43.474  1.00 19.95           C  
ATOM   1084  N   VAL * 142       2.505  78.084  41.123  1.00 21.49           N  
ATOM   1085  CA  VAL * 142       1.123  77.926  41.534  1.00 22.48           C  
ATOM   1086  C   VAL * 142       1.239  76.972  42.713  1.00 23.60           C  
ATOM   1087  O   VAL * 142       1.765  75.866  42.574  1.00 23.65           O  
ATOM   1088  CB  VAL * 142       0.263  77.304  40.417  1.00 21.38           C  
ATOM   1089  CG1 VAL * 142      -1.130  76.964  40.940  1.00 18.73           C  
ATOM   1090  CG2 VAL * 142       0.172  78.275  39.256  1.00 21.06           C  
ATOM   1091  N   LEU * 143       0.828  77.408  43.891  1.00 23.43           N  
ATOM   1092  CA  LEU * 143       0.943  76.535  45.041  1.00 21.43           C  
ATOM   1093  C   LEU * 143      -0.383  75.959  45.388  1.00 19.77           C  
ATOM   1094  O   LEU * 143      -1.362  76.683  45.560  1.00 20.53           O  
ATOM   1095  CB  LEU * 143       1.507  77.280  46.246  1.00 21.87           C  
ATOM   1096  CG  LEU * 143       2.313  76.364  47.157  1.00 22.13           C  
ATOM   1097  CD1 LEU * 143       3.664  76.941  47.383  1.00 23.90           C  
ATOM   1098  CD2 LEU * 143       1.602  76.191  48.458  1.00 24.43           C  
ATOM   1099  N   VAL * 144      -0.446  74.643  45.400  1.00 18.95           N  
ATOM   1100  CA  VAL * 144      -1.668  73.977  45.779  1.00 17.15           C  
ATOM   1101  C   VAL * 144      -1.309  73.286  47.080  1.00 17.02           C  
ATOM   1102  O   VAL * 144      -0.157  72.896  47.292  1.00 14.52           O  
ATOM   1103  CB  VAL * 144      -2.086  72.886  44.752  1.00 14.64           C  
ATOM   1104  CG1 VAL * 144      -3.416  72.313  45.106  1.00 12.93           C  
ATOM   1105  CG2 VAL * 144      -2.162  73.450  43.410  1.00 14.57           C  
ATOM   1106  N   SER * 145      -2.265  73.203  47.979  1.00 16.02           N  
ATOM   1107  CA  SER * 145      -2.048  72.480  49.208  1.00 17.00           C  
ATOM   1108  C   SER * 145      -3.329  71.683  49.311  1.00 16.25           C  
ATOM   1109  O   SER * 145      -4.413  72.199  49.092  1.00 15.29           O  
ATOM   1110  CB  SER * 145      -1.794  73.410  50.409  1.00 16.13           C  
ATOM   1111  OG  SER * 145      -2.893  74.240  50.720  1.00 18.64           O  
ATOM   1112  N   LEU * 146      -3.187  70.379  49.409  1.00 17.65           N  
ATOM   1113  CA  LEU * 146      -4.344  69.522  49.497  1.00 19.05           C  
ATOM   1114  C   LEU * 146      -4.565  69.072  50.951  1.00 21.12           C  
ATOM   1115  O   LEU * 146      -3.770  69.389  51.843  1.00 21.50           O  
ATOM   1116  CB  LEU * 146      -4.127  68.323  48.579  1.00 17.69           C  
ATOM   1117  CG  LEU * 146      -2.864  67.497  48.801  1.00 19.37           C  
ATOM   1118  CD1 LEU * 146      -3.122  66.480  49.897  1.00 20.55           C  
ATOM   1119  CD2 LEU * 146      -2.514  66.735  47.555  1.00 17.31           C  
ATOM   1120  N   SER * 147      -5.643  68.344  51.186  1.00 20.45           N  
ATOM   1121  CA  SER * 147      -5.930  67.827  52.497  1.00 20.21           C  
ATOM   1122  C   SER * 147      -6.339  66.381  52.301  1.00 19.94           C  
ATOM   1123  O   SER * 147      -6.686  65.983  51.202  1.00 20.05           O  
ATOM   1124  CB  SER * 147      -7.046  68.617  53.136  1.00 20.00           C  
ATOM   1125  OG  SER * 147      -8.181  68.553  52.322  1.00 23.75           O  
ATOM   1126  N   TYR * 148      -6.201  65.567  53.328  1.00 19.27           N  
ATOM   1127  CA  TYR * 148      -6.571  64.175  53.218  1.00 18.84           C  
ATOM   1128  C   TYR * 148      -7.041  63.711  54.554  1.00 19.29           C  
ATOM   1129  O   TYR * 148      -6.715  64.307  55.567  1.00 21.28           O  
ATOM   1130  CB  TYR * 148      -5.397  63.327  52.762  1.00 16.61           C  
ATOM   1131  CG  TYR * 148      -4.158  63.436  53.601  1.00 14.75           C  
ATOM   1132  CD1 TYR * 148      -3.246  64.439  53.383  1.00 13.62           C  
ATOM   1133  CD2 TYR * 148      -3.888  62.504  54.595  1.00 14.95           C  
ATOM   1134  CE1 TYR * 148      -2.099  64.515  54.123  1.00 14.82           C  
ATOM   1135  CE2 TYR * 148      -2.753  62.572  55.345  1.00 13.86           C  
ATOM   1136  CZ  TYR * 148      -1.861  63.581  55.108  1.00 15.45           C  
ATOM   1137  OH  TYR * 148      -0.747  63.686  55.875  1.00 12.65           O  
ATOM   1138  N   ARG * 149      -7.854  62.679  54.564  1.00 19.10           N  
ATOM   1139  CA  ARG * 149      -8.350  62.175  55.815  1.00 19.22           C  
ATOM   1140  C   ARG * 149      -7.190  61.578  56.588  1.00 20.57           C  
ATOM   1141  O   ARG * 149      -6.369  60.843  56.037  1.00 21.94           O  
ATOM   1142  CB  ARG * 149      -9.422  61.133  55.583  1.00 16.11           C  
ATOM   1143  CG  ARG * 149     -10.739  61.707  55.232  1.00 17.40           C  
ATOM   1144  CD  ARG * 149     -11.690  60.595  54.858  1.00 18.80           C  
ATOM   1145  NE  ARG * 149     -11.417  60.130  53.505  1.00 19.18           N  
ATOM   1146  CZ  ARG * 149     -11.928  59.033  52.961  1.00 20.47           C  
ATOM   1147  NH1 ARG * 149     -12.737  58.248  53.654  1.00 20.01           N  
ATOM   1148  NH2 ARG * 149     -11.712  58.776  51.679  1.00 21.23           N  
ATOM   1149  N   VAL * 150      -7.127  61.921  57.868  1.00 20.19           N  
ATOM   1150  CA  VAL * 150      -6.099  61.442  58.766  1.00 18.52           C  
ATOM   1151  C   VAL * 150      -6.807  60.585  59.793  1.00 18.36           C  
ATOM   1152  O   VAL * 150      -8.031  60.479  59.776  1.00 18.57           O  
ATOM   1153  CB  VAL * 150      -5.429  62.608  59.458  1.00 17.96           C  
ATOM   1154  CG1 VAL * 150      -4.426  63.233  58.552  1.00 17.67           C  
ATOM   1155  CG2 VAL * 150      -6.461  63.642  59.851  1.00 16.31           C  
ATOM   1156  N   GLY * 151      -6.030  59.892  60.608  1.00 18.17           N  
ATOM   1157  CA  GLY * 151      -6.581  59.067  61.660  1.00 17.69           C  
ATOM   1158  C   GLY * 151      -7.344  57.856  61.197  1.00 19.59           C  
ATOM   1159  O   GLY * 151      -7.166  57.383  60.094  1.00 22.14           O  
ATOM   1160  N   ALA * 152      -8.196  57.325  62.052  1.00 20.84           N  
ATOM   1161  CA  ALA * 152      -8.987  56.174  61.693  1.00 20.95           C  
ATOM   1162  C   ALA * 152      -9.700  56.480  60.413  1.00 21.25           C  
ATOM   1163  O   ALA * 152      -9.653  55.710  59.491  1.00 22.63           O  
ATOM   1164  CB  ALA * 152      -9.998  55.871  62.785  1.00 22.45           C  
ATOM   1165  N   PHE * 153     -10.264  57.672  60.343  1.00 22.10           N  
ATOM   1166  CA  PHE * 153     -11.025  58.150  59.195  1.00 22.42           C  
ATOM   1167  C   PHE * 153     -10.339  58.009  57.854  1.00 23.26           C  
ATOM   1168  O   PHE * 153     -11.001  57.957  56.813  1.00 22.95           O  
ATOM   1169  CB  PHE * 153     -11.365  59.613  59.405  1.00 21.79           C  
ATOM   1170  CG  PHE * 153     -12.033  59.880  60.690  1.00 23.67           C  
ATOM   1171  CD1 PHE * 153     -13.348  59.508  60.886  1.00 23.55           C  
ATOM   1172  CD2 PHE * 153     -11.343  60.471  61.727  1.00 24.59           C  
ATOM   1173  CE1 PHE * 153     -13.972  59.718  62.093  1.00 23.91           C  
ATOM   1174  CE2 PHE * 153     -11.964  60.688  62.951  1.00 23.90           C  
ATOM   1175  CZ  PHE * 153     -13.284  60.308  63.128  1.00 23.61           C  
ATOM   1176  N   GLY * 154      -9.013  58.019  57.869  1.00 22.78           N  
ATOM   1177  CA  GLY * 154      -8.272  57.910  56.632  1.00 21.28           C  
ATOM   1178  C   GLY * 154      -7.395  56.680  56.574  1.00 21.62           C  
ATOM   1179  O   GLY * 154      -6.944  56.298  55.498  1.00 22.57           O  
ATOM   1180  N   PHE * 155      -7.147  56.021  57.695  1.00 19.23           N  
ATOM   1181  CA  PHE * 155      -6.298  54.877  57.605  1.00 16.29           C  
ATOM   1182  C   PHE * 155      -6.763  53.583  58.246  1.00 16.84           C  
ATOM   1183  O   PHE * 155      -6.054  52.574  58.209  1.00 17.14           O  
ATOM   1184  CB  PHE * 155      -4.895  55.290  57.991  1.00 15.14           C  
ATOM   1185  CG  PHE * 155      -4.327  56.348  57.086  1.00 15.01           C  
ATOM   1186  CD1 PHE * 155      -3.797  56.009  55.841  1.00 15.75           C  
ATOM   1187  CD2 PHE * 155      -4.397  57.679  57.424  1.00 13.34           C  
ATOM   1188  CE1 PHE * 155      -3.362  56.981  54.964  1.00 11.49           C  
ATOM   1189  CE2 PHE * 155      -3.962  58.652  56.543  1.00 14.10           C  
ATOM   1190  CZ  PHE * 155      -3.448  58.298  55.315  1.00 13.09           C  
ATOM   1191  N   LEU * 156      -7.999  53.552  58.717  1.00 16.29           N  
ATOM   1192  CA  LEU * 156      -8.488  52.319  59.312  1.00 19.37           C  
ATOM   1193  C   LEU * 156      -8.479  51.310  58.194  1.00 20.96           C  
ATOM   1194  O   LEU * 156      -9.115  51.539  57.177  1.00 23.84           O  
ATOM   1195  CB  LEU * 156      -9.903  52.486  59.814  1.00 20.60           C  
ATOM   1196  CG  LEU * 156     -10.412  51.245  60.525  1.00 21.52           C  
ATOM   1197  CD1 LEU * 156     -11.006  51.697  61.838  1.00 25.09           C  
ATOM   1198  CD2 LEU * 156     -11.439  50.542  59.701  1.00 21.46           C  
ATOM   1199  N   ALA * 157      -7.840  50.169  58.392  1.00 21.22           N  
ATOM   1200  CA  ALA * 157      -7.756  49.188  57.339  1.00 19.98           C  
ATOM   1201  C   ALA * 157      -8.254  47.789  57.591  1.00 22.29           C  
ATOM   1202  O   ALA * 157      -7.538  46.968  58.159  1.00 24.10           O  
ATOM   1203  CB  ALA * 157      -6.352  49.108  56.874  1.00 20.20           C  
ATOM   1204  N   LEU * 158      -9.432  47.466  57.079  1.00 22.93           N  
ATOM   1205  CA  LEU * 158      -9.940  46.118  57.212  1.00 23.48           C  
ATOM   1206  C   LEU * 158      -9.746  45.526  55.837  1.00 25.49           C  
ATOM   1207  O   LEU * 158     -10.674  45.406  55.040  1.00 26.82           O  
ATOM   1208  CB  LEU * 158     -11.407  46.128  57.608  1.00 24.02           C  
ATOM   1209  CG  LEU * 158     -11.632  46.623  59.033  1.00 23.79           C  
ATOM   1210  CD1 LEU * 158     -13.058  46.992  59.221  1.00 22.53           C  
ATOM   1211  CD2 LEU * 158     -11.216  45.552  59.997  1.00 22.65           C  
ATOM   1212  N   HIS * 159      -8.506  45.210  55.540  1.00 27.45           N  
ATOM   1213  CA  HIS * 159      -8.143  44.658  54.244  1.00 31.82           C  
ATOM   1214  C   HIS * 159      -9.028  43.522  53.798  1.00 32.81           C  
ATOM   1215  O   HIS * 159      -9.020  42.456  54.408  1.00 34.97           O  
ATOM   1216  CB  HIS * 159      -6.701  44.153  54.282  1.00 33.06           C  
ATOM   1217  CG  HIS * 159      -6.173  43.701  52.953  1.00 37.46           C  
ATOM   1218  ND1 HIS * 159      -5.737  44.588  51.985  1.00 37.58           N  
ATOM   1219  CD2 HIS * 159      -5.892  42.458  52.482  1.00 36.81           C  
ATOM   1220  CE1 HIS * 159      -5.199  43.910  50.984  1.00 37.59           C  
ATOM   1221  NE2 HIS * 159      -5.281  42.616  51.261  1.00 35.94           N  
ATOM   1222  N   GLY * 160      -9.738  43.696  52.695  1.00 33.64           N  
ATOM   1223  CA  GLY * 160     -10.568  42.601  52.230  1.00 33.83           C  
ATOM   1224  C   GLY * 160     -11.979  43.091  52.029  1.00 34.81           C  
ATOM   1225  O   GLY * 160     -12.730  42.516  51.225  1.00 35.90           O  
ATOM   1226  N   SER * 161     -12.376  44.102  52.798  1.00 33.22           N  
ATOM   1227  CA  SER * 161     -13.701  44.647  52.640  1.00 32.49           C  
ATOM   1228  C   SER * 161     -13.426  45.815  51.733  1.00 32.83           C  
ATOM   1229  O   SER * 161     -12.274  46.222  51.581  1.00 32.72           O  
ATOM   1230  CB  SER * 161     -14.242  45.151  53.958  1.00 30.87           C  
ATOM   1231  OG  SER * 161     -13.401  46.174  54.431  1.00 30.60           O  
ATOM   1232  N   GLN * 162     -14.461  46.333  51.096  1.00 33.34           N  
ATOM   1233  CA  GLN * 162     -14.290  47.459  50.206  1.00 33.54           C  
ATOM   1234  C   GLN * 162     -14.827  48.648  50.930  1.00 32.43           C  
ATOM   1235  O   GLN * 162     -14.725  49.759  50.438  1.00 33.16           O  
ATOM   1236  CB  GLN * 162     -15.070  47.241  48.902  1.00 35.35           C  
ATOM   1237  CG  GLN * 162     -14.352  46.322  47.897  1.00 36.68           C  
ATOM   1238  CD  GLN * 162     -12.973  46.864  47.509  1.00 37.47           C  
ATOM   1239  N   GLU * 163     -15.416  48.388  52.097  1.00 32.42           N  
ATOM   1240  CA  GLU * 163     -16.003  49.421  52.961  1.00 31.85           C  
ATOM   1241  C   GLU * 163     -14.942  50.154  53.796  1.00 29.19           C  
ATOM   1242  O   GLU * 163     -15.177  51.269  54.247  1.00 29.40           O  
ATOM   1243  CB  GLU * 163     -17.049  48.788  53.884  1.00 34.07           C  
ATOM   1244  CG  GLU * 163     -18.273  48.293  53.162  1.00 37.07           C  
ATOM   1245  CD  GLU * 163     -18.949  49.435  52.446  1.00 39.75           C  
ATOM   1246  OE1 GLU * 163     -19.610  50.236  53.133  1.00 41.55           O  
ATOM   1247  OE2 GLU * 163     -18.778  49.585  51.209  1.00 41.71           O  
ATOM   1248  N   ALA * 164     -13.815  49.498  54.050  1.00 25.39           N  
ATOM   1249  CA  ALA * 164     -12.717  50.097  54.790  1.00 23.81           C  
ATOM   1250  C   ALA * 164     -11.511  49.353  54.307  1.00 22.87           C  
ATOM   1251  O   ALA * 164     -11.012  48.444  54.979  1.00 23.42           O  
ATOM   1252  CB  ALA * 164     -12.880  49.901  56.272  1.00 22.89           C  
ATOM   1253  N   PRO * 165     -11.045  49.691  53.103  1.00 23.11           N  
ATOM   1254  CA  PRO * 165      -9.881  49.040  52.510  1.00 22.33           C  
ATOM   1255  C   PRO * 165      -8.574  49.547  53.099  1.00 22.87           C  
ATOM   1256  O   PRO * 165      -7.559  48.848  53.079  1.00 24.53           O  
ATOM   1257  CB  PRO * 165     -10.023  49.395  51.040  1.00 20.09           C  
ATOM   1258  CG  PRO * 165     -10.556  50.784  51.102  1.00 21.68           C  
ATOM   1259  CD  PRO * 165     -11.571  50.752  52.223  1.00 21.49           C  
ATOM   1260  N   GLY * 166      -8.607  50.737  53.681  1.00 22.64           N  
ATOM   1261  CA  GLY * 166      -7.398  51.294  54.250  1.00 20.99           C  
ATOM   1262  C   GLY * 166      -6.728  52.107  53.169  1.00 21.31           C  
ATOM   1263  O   GLY * 166      -7.162  52.065  52.024  1.00 21.44           O  
ATOM   1264  N   ASN * 167      -5.744  52.918  53.544  1.00 20.13           N  
ATOM   1265  CA  ASN * 167      -5.038  53.750  52.605  1.00 17.04           C  
ATOM   1266  C   ASN * 167      -5.940  54.775  51.947  1.00 17.19           C  
ATOM   1267  O   ASN * 167      -5.487  55.567  51.114  1.00 18.62           O  
ATOM   1268  CB  ASN * 167      -4.376  52.878  51.559  1.00 15.89           C  
ATOM   1269  CG  ASN * 167      -3.193  52.162  52.102  1.00 16.01           C  
ATOM   1270  OD1 ASN * 167      -2.619  52.590  53.076  1.00 19.54           O  
ATOM   1271  ND2 ASN * 167      -2.814  51.073  51.488  1.00 16.52           N  
ATOM   1272  N   VAL * 168      -7.181  54.870  52.396  1.00 15.74           N  
ATOM   1273  CA  VAL * 168      -8.075  55.814  51.775  1.00 16.90           C  
ATOM   1274  C   VAL * 168      -7.589  57.233  51.894  1.00 18.31           C  
ATOM   1275  O   VAL * 168      -7.901  58.058  51.037  1.00 24.27           O  
ATOM   1276  CB  VAL * 168      -9.521  55.675  52.234  1.00 15.73           C  
ATOM   1277  CG1 VAL * 168      -9.907  54.224  52.246  1.00 11.80           C  
ATOM   1278  CG2 VAL * 168      -9.739  56.347  53.545  1.00 14.96           C  
ATOM   1279  N   GLY * 169      -6.790  57.525  52.908  1.00 17.23           N  
ATOM   1280  CA  GLY * 169      -6.245  58.865  53.060  1.00 13.57           C  
ATOM   1281  C   GLY * 169      -5.163  59.118  52.029  1.00 13.56           C  
ATOM   1282  O   GLY * 169      -4.794  60.259  51.769  1.00 11.45           O  
ATOM   1283  N   LEU * 170      -4.603  58.043  51.486  1.00 15.12           N  
ATOM   1284  CA  LEU * 170      -3.575  58.136  50.440  1.00 16.46           C  
ATOM   1285  C   LEU * 170      -4.270  58.349  49.074  1.00 17.35           C  
ATOM   1286  O   LEU * 170      -3.755  59.048  48.194  1.00 16.95           O  
ATOM   1287  CB  LEU * 170      -2.710  56.886  50.420  1.00 15.84           C  
ATOM   1288  CG  LEU * 170      -1.586  56.782  51.442  1.00 12.18           C  
ATOM   1289  CD1 LEU * 170      -0.850  55.524  51.215  1.00  9.97           C  
ATOM   1290  CD2 LEU * 170      -0.670  57.927  51.302  1.00 10.64           C  
ATOM   1291  N   LEU * 171      -5.476  57.794  48.947  1.00 17.46           N  
ATOM   1292  CA  LEU * 171      -6.295  57.958  47.761  1.00 17.38           C  
ATOM   1293  C   LEU * 171      -6.907  59.359  47.771  1.00 19.70           C  
ATOM   1294  O   LEU * 171      -7.258  59.893  46.732  1.00 22.17           O  
ATOM   1295  CB  LEU * 171      -7.390  56.915  47.726  1.00 15.67           C  
ATOM   1296  CG  LEU * 171      -6.857  55.500  47.633  1.00 13.78           C  
ATOM   1297  CD1 LEU * 171      -7.991  54.562  47.660  1.00 14.20           C  
ATOM   1298  CD2 LEU * 171      -6.056  55.330  46.387  1.00 13.60           C  
ATOM   1299  N   ASP * 172      -7.097  59.955  48.936  1.00 19.39           N  
ATOM   1300  CA  ASP * 172      -7.613  61.306  48.944  1.00 17.24           C  
ATOM   1301  C   ASP * 172      -6.528  62.170  48.337  1.00 15.63           C  
ATOM   1302  O   ASP * 172      -6.824  63.151  47.716  1.00 17.88           O  
ATOM   1303  CB  ASP * 172      -7.854  61.831  50.369  1.00 17.58           C  
ATOM   1304  CG  ASP * 172      -9.036  61.209  51.052  1.00 19.29           C  
ATOM   1305  OD1 ASP * 172      -9.759  60.405  50.449  1.00 20.78           O  
ATOM   1306  OD2 ASP * 172      -9.245  61.534  52.234  1.00 20.94           O  
ATOM   1307  N   GLN * 173      -5.265  61.862  48.587  1.00 14.86           N  
ATOM   1308  CA  GLN * 173      -4.194  62.700  48.063  1.00 14.90           C  
ATOM   1309  C   GLN * 173      -4.078  62.518  46.576  1.00 15.82           C  
ATOM   1310  O   GLN * 173      -3.890  63.472  45.852  1.00 16.18           O  
ATOM   1311  CB  GLN * 173      -2.852  62.348  48.684  1.00 14.08           C  
ATOM   1312  CG  GLN * 173      -2.745  62.563  50.192  1.00 16.12           C  
ATOM   1313  CD  GLN * 173      -1.435  62.040  50.737  1.00 17.36           C  
ATOM   1314  OE1 GLN * 173      -0.466  61.906  50.009  1.00 20.68           O  
ATOM   1315  NE2 GLN * 173      -1.400  61.745  52.006  1.00 19.31           N  
ATOM   1316  N   ARG * 174      -4.182  61.269  46.127  1.00 16.95           N  
ATOM   1317  CA  ARG * 174      -4.077  60.916  44.724  1.00 15.50           C  
ATOM   1318  C   ARG * 174      -5.158  61.667  44.020  1.00 16.75           C  
ATOM   1319  O   ARG * 174      -4.925  62.376  43.052  1.00 17.36           O  
ATOM   1320  CB  ARG * 174      -4.335  59.445  44.560  1.00 14.61           C  
ATOM   1321  CG  ARG * 174      -3.718  58.861  43.348  1.00 14.04           C  
ATOM   1322  CD  ARG * 174      -4.137  57.451  43.212  1.00 11.28           C  
ATOM   1323  NE  ARG * 174      -3.057  56.536  43.529  1.00 10.38           N  
ATOM   1324  CZ  ARG * 174      -3.221  55.222  43.581  1.00 11.82           C  
ATOM   1325  NH1 ARG * 174      -4.412  54.700  43.351  1.00  7.63           N  
ATOM   1326  NH2 ARG * 174      -2.192  54.435  43.839  1.00 11.23           N  
ATOM   1327  N   MET * 175      -6.347  61.576  44.577  1.00 16.66           N  
ATOM   1328  CA  MET * 175      -7.474  62.249  44.011  1.00 16.51           C  
ATOM   1329  C   MET * 175      -7.283  63.722  43.847  1.00 17.58           C  
ATOM   1330  O   MET * 175      -7.825  64.287  42.920  1.00 21.01           O  
ATOM   1331  CB  MET * 175      -8.697  62.032  44.841  1.00 17.93           C  
ATOM   1332  CG  MET * 175      -9.857  62.673  44.206  1.00 21.81           C  
ATOM   1333  SD  MET * 175     -10.991  61.431  43.791  1.00 27.58           S  
ATOM   1334  CE  MET * 175     -12.300  62.174  44.568  1.00 24.04           C  
ATOM   1335  N   ALA * 176      -6.566  64.372  44.749  1.00 18.81           N  
ATOM   1336  CA  ALA * 176      -6.364  65.809  44.635  1.00 18.19           C  
ATOM   1337  C   ALA * 176      -5.266  66.037  43.661  1.00 17.59           C  
ATOM   1338  O   ALA * 176      -5.104  67.131  43.158  1.00 18.70           O  
ATOM   1339  CB  ALA * 176      -5.994  66.407  45.961  1.00 18.95           C  
ATOM   1340  N   LEU * 177      -4.438  65.024  43.470  1.00 19.09           N  
ATOM   1341  CA  LEU * 177      -3.349  65.137  42.518  1.00 20.29           C  
ATOM   1342  C   LEU * 177      -3.994  65.060  41.136  1.00 21.09           C  
ATOM   1343  O   LEU * 177      -3.609  65.762  40.202  1.00 19.53           O  
ATOM   1344  CB  LEU * 177      -2.321  64.018  42.725  1.00 20.19           C  
ATOM   1345  CG  LEU * 177      -1.257  64.251  43.796  1.00 19.38           C  
ATOM   1346  CD1 LEU * 177      -0.220  63.155  43.754  1.00 17.76           C  
ATOM   1347  CD2 LEU * 177      -0.615  65.584  43.544  1.00 18.05           C  
ATOM   1348  N   GLN * 178      -5.028  64.236  41.051  1.00 21.97           N  
ATOM   1349  CA  GLN * 178      -5.801  64.049  39.836  1.00 22.54           C  
ATOM   1350  C   GLN * 178      -6.506  65.355  39.501  1.00 21.45           C  
ATOM   1351  O   GLN * 178      -6.406  65.817  38.369  1.00 23.26           O  
ATOM   1352  CB  GLN * 178      -6.839  62.949  40.028  1.00 23.73           C  
ATOM   1353  CG  GLN * 178      -7.538  62.517  38.761  1.00 26.46           C  
ATOM   1354  CD  GLN * 178      -6.590  61.858  37.790  1.00 28.26           C  
ATOM   1355  OE1 GLN * 178      -6.181  60.716  37.983  1.00 30.45           O  
ATOM   1356  NE2 GLN * 178      -6.239  62.571  36.734  1.00 29.54           N  
ATOM   1357  N   TRP * 179      -7.228  65.944  40.452  1.00 18.74           N  
ATOM   1358  CA  TRP * 179      -7.903  67.203  40.175  1.00 16.49           C  
ATOM   1359  C   TRP * 179      -6.902  68.231  39.765  1.00 17.32           C  
ATOM   1360  O   TRP * 179      -7.220  69.088  38.983  1.00 19.50           O  
ATOM   1361  CB  TRP * 179      -8.656  67.722  41.361  1.00 11.23           C  
ATOM   1362  CG  TRP * 179      -9.596  68.816  41.044  1.00  8.48           C  
ATOM   1363  CD1 TRP * 179     -10.925  68.698  40.850  1.00  7.66           C  
ATOM   1364  CD2 TRP * 179      -9.304  70.216  40.973  1.00  6.28           C  
ATOM   1365  NE1 TRP * 179     -11.482  69.926  40.672  1.00  9.95           N  
ATOM   1366  CE2 TRP * 179     -10.504  70.877  40.741  1.00  5.89           C  
ATOM   1367  CE3 TRP * 179      -8.141  70.972  41.087  1.00  6.09           C  
ATOM   1368  CZ2 TRP * 179     -10.582  72.251  40.621  1.00  7.56           C  
ATOM   1369  CZ3 TRP * 179      -8.224  72.336  40.965  1.00  6.98           C  
ATOM   1370  CH2 TRP * 179      -9.428  72.960  40.737  1.00  7.03           C  
ATOM   1371  N   VAL * 180      -5.693  68.173  40.291  1.00 19.12           N  
ATOM   1372  CA  VAL * 180      -4.670  69.145  39.906  1.00 20.67           C  
ATOM   1373  C   VAL * 180      -4.180  68.859  38.457  1.00 21.99           C  
ATOM   1374  O   VAL * 180      -3.916  69.771  37.684  1.00 22.23           O  
ATOM   1375  CB  VAL * 180      -3.472  69.112  40.906  1.00 19.67           C  
ATOM   1376  CG1 VAL * 180      -2.347  69.975  40.422  1.00 18.40           C  
ATOM   1377  CG2 VAL * 180      -3.919  69.610  42.249  1.00 18.69           C  
ATOM   1378  N   HIS * 181      -4.040  67.584  38.117  1.00 22.94           N  
ATOM   1379  CA  HIS * 181      -3.593  67.161  36.798  1.00 22.06           C  
ATOM   1380  C   HIS * 181      -4.539  67.696  35.755  1.00 20.97           C  
ATOM   1381  O   HIS * 181      -4.148  68.429  34.860  1.00 20.31           O  
ATOM   1382  CB  HIS * 181      -3.600  65.645  36.717  1.00 23.47           C  
ATOM   1383  CG  HIS * 181      -2.889  65.127  35.521  1.00 29.31           C  
ATOM   1384  ND1 HIS * 181      -3.547  64.616  34.421  1.00 29.22           N  
ATOM   1385  CD2 HIS * 181      -1.565  65.100  35.218  1.00 31.16           C  
ATOM   1386  CE1 HIS * 181      -2.663  64.298  33.490  1.00 30.94           C  
ATOM   1387  NE2 HIS * 181      -1.454  64.583  33.950  1.00 31.94           N  
ATOM   1388  N   ASP * 182      -5.803  67.350  35.933  1.00 20.43           N  
ATOM   1389  CA  ASP * 182      -6.875  67.744  35.058  1.00 21.17           C  
ATOM   1390  C   ASP * 182      -7.248  69.223  34.989  1.00 21.99           C  
ATOM   1391  O   ASP * 182      -7.617  69.692  33.923  1.00 24.78           O  
ATOM   1392  CB  ASP * 182      -8.131  66.952  35.413  1.00 21.24           C  
ATOM   1393  CG  ASP * 182      -7.941  65.434  35.266  1.00 24.92           C  
ATOM   1394  OD1 ASP * 182      -7.005  64.997  34.539  1.00 26.64           O  
ATOM   1395  OD2 ASP * 182      -8.724  64.670  35.881  1.00 25.29           O  
ATOM   1396  N   ASN * 183      -7.168  69.966  36.086  1.00 21.46           N  
ATOM   1397  CA  ASN * 183      -7.586  71.361  36.077  1.00 18.37           C  
ATOM   1398  C   ASN * 183      -6.572  72.441  36.312  1.00 19.44           C  
ATOM   1399  O   ASN * 183      -6.861  73.616  36.118  1.00 20.53           O  
ATOM   1400  CB  ASN * 183      -8.638  71.564  37.140  1.00 18.46           C  
ATOM   1401  CG  ASN * 183      -9.833  70.715  36.927  1.00 20.51           C  
ATOM   1402  OD1 ASN * 183     -10.813  71.156  36.335  1.00 21.67           O  
ATOM   1403  ND2 ASN * 183      -9.774  69.487  37.393  1.00 19.90           N  
ATOM   1404  N   ILE * 184      -5.388  72.095  36.766  1.00 20.88           N  
ATOM   1405  CA  ILE * 184      -4.427  73.148  37.080  1.00 21.91           C  
ATOM   1406  C   ILE * 184      -4.050  74.043  35.900  1.00 23.58           C  
ATOM   1407  O   ILE * 184      -3.467  75.127  36.089  1.00 24.98           O  
ATOM   1408  CB  ILE * 184      -3.182  72.591  37.814  1.00 19.98           C  
ATOM   1409  CG1 ILE * 184      -2.512  73.703  38.604  1.00 18.35           C  
ATOM   1410  CG2 ILE * 184      -2.228  71.955  36.849  1.00 19.84           C  
ATOM   1411  CD1 ILE * 184      -3.366  74.216  39.723  1.00 16.27           C  
ATOM   1412  N   GLN * 185      -4.414  73.611  34.694  1.00 23.74           N  
ATOM   1413  CA  GLN * 185      -4.111  74.373  33.478  1.00 23.28           C  
ATOM   1414  C   GLN * 185      -4.961  75.639  33.394  1.00 22.65           C  
ATOM   1415  O   GLN * 185      -4.547  76.650  32.829  1.00 20.57           O  
ATOM   1416  CB  GLN * 185      -4.310  73.506  32.219  1.00 22.78           C  
ATOM   1417  CG  GLN * 185      -5.710  72.999  32.018  1.00 23.84           C  
ATOM   1418  CD  GLN * 185      -5.814  72.028  30.870  1.00 25.61           C  
ATOM   1419  OE1 GLN * 185      -5.240  70.940  30.906  1.00 26.75           O  
ATOM   1420  NE2 GLN * 185      -6.556  72.405  29.844  1.00 26.11           N  
ATOM   1421  N   PHE * 186      -6.118  75.614  34.033  1.00 21.19           N  
ATOM   1422  CA  PHE * 186      -6.987  76.765  34.001  1.00 21.73           C  
ATOM   1423  C   PHE * 186      -6.652  77.811  35.016  1.00 22.69           C  
ATOM   1424  O   PHE * 186      -7.367  78.814  35.104  1.00 25.29           O  
ATOM   1425  CB  PHE * 186      -8.409  76.309  34.203  1.00 23.22           C  
ATOM   1426  CG  PHE * 186      -8.799  75.232  33.259  1.00 26.77           C  
ATOM   1427  CD1 PHE * 186      -8.747  75.461  31.876  1.00 25.58           C  
ATOM   1428  CD2 PHE * 186      -9.135  73.966  33.728  1.00 27.47           C  
ATOM   1429  CE1 PHE * 186      -9.025  74.442  30.980  1.00 28.36           C  
ATOM   1430  CE2 PHE * 186      -9.418  72.921  32.823  1.00 29.45           C  
ATOM   1431  CZ  PHE * 186      -9.362  73.161  31.448  1.00 28.94           C  
ATOM   1432  N   PHE * 187      -5.574  77.591  35.780  1.00 22.48           N  
ATOM   1433  CA  PHE * 187      -5.130  78.517  36.829  1.00 19.18           C  
ATOM   1434  C   PHE * 187      -3.748  79.061  36.520  1.00 20.33           C  
ATOM   1435  O   PHE * 187      -3.224  79.895  37.254  1.00 21.71           O  
ATOM   1436  CB  PHE * 187      -5.066  77.814  38.170  1.00 15.90           C  
ATOM   1437  CG  PHE * 187      -6.398  77.363  38.702  1.00 14.99           C  
ATOM   1438  CD1 PHE * 187      -6.879  76.099  38.422  1.00 14.34           C  
ATOM   1439  CD2 PHE * 187      -7.126  78.171  39.563  1.00 15.08           C  
ATOM   1440  CE1 PHE * 187      -8.053  75.641  38.991  1.00 14.77           C  
ATOM   1441  CE2 PHE * 187      -8.303  77.724  40.138  1.00 13.77           C  
ATOM   1442  CZ  PHE * 187      -8.766  76.465  39.855  1.00 14.36           C  
ATOM   1443  N   GLY * 188      -3.142  78.572  35.442  1.00 19.60           N  
ATOM   1444  CA  GLY * 188      -1.827  79.038  35.059  1.00 15.99           C  
ATOM   1445  C   GLY * 188      -0.778  77.992  35.297  1.00 15.83           C  
ATOM   1446  O   GLY * 188       0.379  78.168  34.942  1.00 15.26           O  
ATOM   1447  N   GLY * 189      -1.181  76.857  35.833  1.00 15.12           N  
ATOM   1448  CA  GLY * 189      -0.190  75.856  36.123  1.00 16.94           C  
ATOM   1449  C   GLY * 189      -0.033  74.854  35.030  1.00 19.72           C  
ATOM   1450  O   GLY * 189      -1.003  74.484  34.388  1.00 22.77           O  
ATOM   1451  N   ASP * 190       1.174  74.338  34.900  1.00 19.36           N  
ATOM   1452  CA  ASP * 190       1.493  73.342  33.903  1.00 19.68           C  
ATOM   1453  C   ASP * 190       1.395  71.965  34.555  1.00 21.40           C  
ATOM   1454  O   ASP * 190       2.316  71.544  35.240  1.00 22.29           O  
ATOM   1455  CB  ASP * 190       2.902  73.639  33.425  1.00 17.62           C  
ATOM   1456  CG  ASP * 190       3.485  72.543  32.603  1.00 20.73           C  
ATOM   1457  OD1 ASP * 190       2.774  71.587  32.234  1.00 17.86           O  
ATOM   1458  OD2 ASP * 190       4.702  72.634  32.329  1.00 24.84           O  
ATOM   1459  N   PRO * 191       0.360  71.174  34.229  1.00 22.39           N  
ATOM   1460  CA  PRO * 191       0.205  69.843  34.830  1.00 23.02           C  
ATOM   1461  C   PRO * 191       1.275  68.841  34.489  1.00 23.76           C  
ATOM   1462  O   PRO * 191       1.175  67.681  34.868  1.00 25.47           O  
ATOM   1463  CB  PRO * 191      -1.146  69.391  34.310  1.00 22.69           C  
ATOM   1464  CG  PRO * 191      -1.175  69.979  33.000  1.00 23.46           C  
ATOM   1465  CD  PRO * 191      -0.667  71.381  33.205  1.00 22.17           C  
ATOM   1466  N   LYS * 192       2.274  69.276  33.738  1.00 25.81           N  
ATOM   1467  CA  LYS * 192       3.389  68.417  33.351  1.00 27.63           C  
ATOM   1468  C   LYS * 192       4.587  68.848  34.172  1.00 26.91           C  
ATOM   1469  O   LYS * 192       5.700  68.388  33.949  1.00 27.93           O  
ATOM   1470  CB  LYS * 192       3.719  68.571  31.864  1.00 29.85           C  
ATOM   1471  CG  LYS * 192       2.562  68.192  30.933  1.00 35.59           C  
ATOM   1472  CD  LYS * 192       2.083  66.744  31.162  1.00 37.82           C  
ATOM   1473  CE  LYS * 192       0.869  66.372  30.255  1.00 39.90           C  
ATOM   1474  NZ  LYS * 192      -0.499  66.856  30.763  1.00 39.89           N  
ATOM   1475  N   THR * 193       4.373  69.771  35.102  1.00 26.03           N  
ATOM   1476  CA  THR * 193       5.463  70.215  35.944  1.00 24.22           C  
ATOM   1477  C   THR * 193       5.036  70.491  37.368  1.00 22.38           C  
ATOM   1478  O   THR * 193       5.240  71.595  37.882  1.00 20.66           O  
ATOM   1479  CB  THR * 193       6.151  71.409  35.353  1.00 23.26           C  
ATOM   1480  OG1 THR * 193       6.380  71.144  33.974  1.00 26.62           O  
ATOM   1481  CG2 THR * 193       7.484  71.589  35.983  1.00 22.80           C  
ATOM   1482  N   VAL * 194       4.350  69.512  37.962  1.00 20.95           N  
ATOM   1483  CA  VAL * 194       3.938  69.627  39.343  1.00 19.93           C  
ATOM   1484  C   VAL * 194       4.889  68.793  40.184  1.00 19.55           C  
ATOM   1485  O   VAL * 194       5.225  67.658  39.826  1.00 17.13           O  
ATOM   1486  CB  VAL * 194       2.465  69.230  39.620  1.00 19.01           C  
ATOM   1487  CG1 VAL * 194       1.635  69.309  38.392  1.00 18.43           C  
ATOM   1488  CG2 VAL * 194       2.356  67.911  40.289  1.00 19.47           C  
ATOM   1489  N   THR * 195       5.412  69.429  41.227  1.00 18.95           N  
ATOM   1490  CA  THR * 195       6.311  68.820  42.189  1.00 18.22           C  
ATOM   1491  C   THR * 195       5.478  68.613  43.421  1.00 17.66           C  
ATOM   1492  O   THR * 195       4.898  69.577  43.911  1.00 18.70           O  
ATOM   1493  CB  THR * 195       7.319  69.816  42.633  1.00 17.70           C  
ATOM   1494  OG1 THR * 195       8.053  70.267  41.509  1.00 21.00           O  
ATOM   1495  CG2 THR * 195       8.235  69.215  43.618  1.00 18.93           C  
ATOM   1496  N   ILE * 196       5.329  67.394  43.904  1.00 15.39           N  
ATOM   1497  CA  ILE * 196       4.579  67.250  45.130  1.00 13.84           C  
ATOM   1498  C   ILE * 196       5.577  67.325  46.271  1.00 14.73           C  
ATOM   1499  O   ILE * 196       6.669  66.792  46.156  1.00 15.95           O  
ATOM   1500  CB  ILE * 196       3.837  65.939  45.199  1.00 11.94           C  
ATOM   1501  CG1 ILE * 196       4.742  64.778  44.838  1.00 10.71           C  
ATOM   1502  CG2 ILE * 196       2.628  65.999  44.335  1.00 13.66           C  
ATOM   1503  CD1 ILE * 196       4.142  63.431  45.154  1.00  9.15           C  
ATOM   1504  N   PHE * 197       5.293  68.086  47.318  1.00 16.29           N  
ATOM   1505  CA  PHE * 197       6.221  68.120  48.455  1.00 15.99           C  
ATOM   1506  C   PHE * 197       5.532  68.015  49.804  1.00 16.13           C  
ATOM   1507  O   PHE * 197       4.384  68.390  49.952  1.00 16.82           O  
ATOM   1508  CB  PHE * 197       7.246  69.272  48.377  1.00 15.61           C  
ATOM   1509  CG  PHE * 197       6.678  70.656  48.518  1.00 14.78           C  
ATOM   1510  CD1 PHE * 197       5.487  71.015  47.933  1.00 13.88           C  
ATOM   1511  CD2 PHE * 197       7.376  71.610  49.231  1.00 13.46           C  
ATOM   1512  CE1 PHE * 197       5.010  72.297  48.065  1.00 12.87           C  
ATOM   1513  CE2 PHE * 197       6.891  72.881  49.349  1.00 11.83           C  
ATOM   1514  CZ  PHE * 197       5.707  73.219  48.766  1.00 10.96           C  
ATOM   1515  N   GLY * 198       6.191  67.410  50.772  1.00 17.81           N  
ATOM   1516  CA  GLY * 198       5.556  67.264  52.061  1.00 18.24           C  
ATOM   1517  C   GLY * 198       6.549  67.041  53.159  1.00 19.28           C  
ATOM   1518  O   GLY * 198       7.699  66.696  52.895  1.00 18.29           O  
ATOM   1519  N   GLU * 199       6.101  67.191  54.399  1.00 19.92           N  
ATOM   1520  CA  GLU * 199       6.989  67.024  55.534  1.00 18.55           C  
ATOM   1521  C   GLU * 199       6.451  65.961  56.437  1.00 17.65           C  
ATOM   1522  O   GLU * 199       5.256  65.883  56.664  1.00 17.45           O  
ATOM   1523  CB  GLU * 199       7.083  68.341  56.295  1.00 20.94           C  
ATOM   1524  CG  GLU * 199       8.131  68.358  57.397  1.00 22.13           C  
ATOM   1525  CD  GLU * 199       7.567  68.129  58.797  1.00 22.98           C  
ATOM   1526  OE1 GLU * 199       6.337  68.173  58.997  1.00 22.70           O  
ATOM   1527  OE2 GLU * 199       8.370  67.912  59.722  1.00 24.02           O  
ATOM   1528  N   SER * 200       7.330  65.105  56.915  1.00 17.14           N  
ATOM   1529  CA  SER * 200       6.964  64.038  57.840  1.00 17.54           C  
ATOM   1530  C   SER * 200       5.963  63.080  57.246  1.00 16.00           C  
ATOM   1531  O   SER * 200       6.306  62.386  56.321  1.00 20.32           O  
ATOM   1532  CB  SER * 200       6.497  64.604  59.191  1.00 17.01           C  
ATOM   1533  OG  SER * 200       6.738  63.690  60.261  1.00 18.77           O  
ATOM   1534  N   ALA * 201       4.759  62.964  57.774  1.00 15.78           N  
ATOM   1535  CA  ALA * 201       3.816  62.021  57.188  1.00 14.46           C  
ATOM   1536  C   ALA * 201       3.541  62.453  55.729  1.00 16.88           C  
ATOM   1537  O   ALA * 201       3.098  61.658  54.895  1.00 17.53           O  
ATOM   1538  CB  ALA * 201       2.549  61.982  57.998  1.00 10.00           C  
ATOM   1539  N   GLY * 202       3.820  63.722  55.433  1.00 17.64           N  
ATOM   1540  CA  GLY * 202       3.636  64.259  54.101  1.00 17.45           C  
ATOM   1541  C   GLY * 202       4.803  63.913  53.199  1.00 18.50           C  
ATOM   1542  O   GLY * 202       4.607  63.655  52.023  1.00 21.45           O  
ATOM   1543  N   GLY * 203       6.018  63.948  53.726  1.00 16.21           N  
ATOM   1544  CA  GLY * 203       7.179  63.595  52.950  1.00 15.37           C  
ATOM   1545  C   GLY * 203       7.128  62.103  52.761  1.00 16.84           C  
ATOM   1546  O   GLY * 203       7.646  61.572  51.803  1.00 19.67           O  
ATOM   1547  N   ALA * 204       6.487  61.407  53.681  1.00 17.67           N  
ATOM   1548  CA  ALA * 204       6.362  59.960  53.590  1.00 17.10           C  
ATOM   1549  C   ALA * 204       5.326  59.685  52.524  1.00 17.37           C  
ATOM   1550  O   ALA * 204       5.450  58.725  51.782  1.00 18.90           O  
ATOM   1551  CB  ALA * 204       5.909  59.361  54.941  1.00 16.28           C  
ATOM   1552  N   SER * 205       4.237  60.451  52.538  1.00 15.74           N  
ATOM   1553  CA  SER * 205       3.210  60.313  51.527  1.00 14.92           C  
ATOM   1554  C   SER * 205       3.843  60.510  50.135  1.00 16.25           C  
ATOM   1555  O   SER * 205       3.737  59.648  49.269  1.00 16.75           O  
ATOM   1556  CB  SER * 205       2.137  61.340  51.775  1.00 13.42           C  
ATOM   1557  OG  SER * 205       1.370  60.945  52.894  1.00 17.67           O  
ATOM   1558  N   VAL * 206       4.562  61.612  49.950  1.00 14.62           N  
ATOM   1559  CA  VAL * 206       5.236  61.892  48.697  1.00 13.60           C  
ATOM   1560  C   VAL * 206       5.967  60.668  48.197  1.00 14.12           C  
ATOM   1561  O   VAL * 206       5.736  60.210  47.106  1.00 17.78           O  
ATOM   1562  CB  VAL * 206       6.198  63.046  48.844  1.00 12.22           C  
ATOM   1563  CG1 VAL * 206       7.112  63.115  47.680  1.00 12.70           C  
ATOM   1564  CG2 VAL * 206       5.428  64.325  48.964  1.00 11.36           C  
ATOM   1565  N   GLY * 207       6.797  60.076  49.019  1.00 15.33           N  
ATOM   1566  CA  GLY * 207       7.508  58.892  48.579  1.00 13.67           C  
ATOM   1567  C   GLY * 207       6.612  57.716  48.288  1.00 13.09           C  
ATOM   1568  O   GLY * 207       7.020  56.825  47.581  1.00 15.38           O  
ATOM   1569  N   MET * 208       5.403  57.684  48.826  1.00 13.79           N  
ATOM   1570  CA  MET * 208       4.520  56.557  48.570  1.00 13.75           C  
ATOM   1571  C   MET * 208       3.846  56.736  47.225  1.00 15.04           C  
ATOM   1572  O   MET * 208       3.498  55.770  46.567  1.00 16.52           O  
ATOM   1573  CB  MET * 208       3.503  56.405  49.684  1.00 12.78           C  
ATOM   1574  CG  MET * 208       4.136  56.147  51.034  1.00 16.31           C  
ATOM   1575  SD  MET * 208       3.023  56.062  52.454  1.00 16.66           S  
ATOM   1576  CE  MET * 208       4.145  55.304  53.502  1.00 15.03           C  
ATOM   1577  N   HIS * 209       3.648  57.977  46.810  1.00 14.32           N  
ATOM   1578  CA  HIS * 209       3.065  58.248  45.510  1.00 14.49           C  
ATOM   1579  C   HIS * 209       4.110  57.951  44.458  1.00 17.00           C  
ATOM   1580  O   HIS * 209       3.762  57.616  43.345  1.00 19.39           O  
ATOM   1581  CB  HIS * 209       2.587  59.679  45.419  1.00 12.52           C  
ATOM   1582  CG  HIS * 209       1.364  59.927  46.231  1.00 13.17           C  
ATOM   1583  ND1 HIS * 209       0.261  59.108  46.162  1.00 13.09           N  
ATOM   1584  CD2 HIS * 209       1.095  60.842  47.189  1.00 12.68           C  
ATOM   1585  CE1 HIS * 209      -0.635  59.504  47.044  1.00 13.76           C  
ATOM   1586  NE2 HIS * 209      -0.149  60.555  47.680  1.00 15.02           N  
ATOM   1587  N   ILE * 210       5.384  58.010  44.846  1.00 16.22           N  
ATOM   1588  CA  ILE * 210       6.520  57.708  43.987  1.00 15.71           C  
ATOM   1589  C   ILE * 210       6.610  56.194  43.798  1.00 18.12           C  
ATOM   1590  O   ILE * 210       7.206  55.710  42.835  1.00 19.19           O  
ATOM   1591  CB  ILE * 210       7.850  58.181  44.648  1.00 14.33           C  
ATOM   1592  CG1 ILE * 210       7.980  59.694  44.600  1.00 11.53           C  
ATOM   1593  CG2 ILE * 210       9.051  57.568  43.974  1.00 14.65           C  
ATOM   1594  CD1 ILE * 210       9.347  60.159  44.990  1.00  8.96           C  
ATOM   1595  N   LEU * 211       6.036  55.441  44.731  1.00 19.08           N  
ATOM   1596  CA  LEU * 211       6.090  53.990  44.679  1.00 18.80           C  
ATOM   1597  C   LEU * 211       4.823  53.390  44.144  1.00 19.59           C  
ATOM   1598  O   LEU * 211       4.837  52.427  43.375  1.00 21.79           O  
ATOM   1599  CB  LEU * 211       6.303  53.420  46.077  1.00 20.37           C  
ATOM   1600  CG  LEU * 211       7.629  53.581  46.813  1.00 21.36           C  
ATOM   1601  CD1 LEU * 211       7.429  53.129  48.264  1.00 22.62           C  
ATOM   1602  CD2 LEU * 211       8.712  52.758  46.164  1.00 20.94           C  
ATOM   1603  N   SER * 212       3.702  53.892  44.615  1.00 18.07           N  
ATOM   1604  CA  SER * 212       2.455  53.335  44.169  1.00 18.90           C  
ATOM   1605  C   SER * 212       2.237  53.562  42.677  1.00 20.25           C  
ATOM   1606  O   SER * 212       2.222  54.703  42.219  1.00 21.66           O  
ATOM   1607  CB  SER * 212       1.325  53.941  44.951  1.00 15.76           C  
ATOM   1608  OG  SER * 212       0.114  53.346  44.572  1.00 16.87           O  
ATOM   1609  N   PRO * 213       2.082  52.478  41.893  1.00 20.07           N  
ATOM   1610  CA  PRO * 213       1.856  52.527  40.451  1.00 18.86           C  
ATOM   1611  C   PRO * 213       0.807  53.552  40.021  1.00 17.45           C  
ATOM   1612  O   PRO * 213       1.067  54.380  39.161  1.00 16.63           O  
ATOM   1613  CB  PRO * 213       1.398  51.113  40.160  1.00 18.99           C  
ATOM   1614  CG  PRO * 213       2.283  50.332  41.029  1.00 21.16           C  
ATOM   1615  CD  PRO * 213       2.229  51.081  42.332  1.00 19.91           C  
ATOM   1616  N   GLY * 214      -0.355  53.530  40.654  1.00 16.53           N  
ATOM   1617  CA  GLY * 214      -1.412  54.451  40.299  1.00 14.07           C  
ATOM   1618  C   GLY * 214      -1.224  55.917  40.597  1.00 16.54           C  
ATOM   1619  O   GLY * 214      -2.165  56.665  40.435  1.00 18.48           O  
ATOM   1620  N   SER * 215      -0.055  56.351  41.048  1.00 16.86           N  
ATOM   1621  CA  SER * 215       0.152  57.773  41.344  1.00 16.54           C  
ATOM   1622  C   SER * 215       1.298  58.350  40.584  1.00 17.82           C  
ATOM   1623  O   SER * 215       1.315  59.542  40.337  1.00 17.71           O  
ATOM   1624  CB  SER * 215       0.479  58.014  42.816  1.00 17.96           C  
ATOM   1625  OG  SER * 215      -0.654  57.865  43.632  1.00 20.20           O  
ATOM   1626  N   ARG * 216       2.290  57.516  40.274  1.00 18.65           N  
ATOM   1627  CA  ARG * 216       3.493  57.974  39.579  1.00 19.72           C  
ATOM   1628  C   ARG * 216       3.238  58.966  38.445  1.00 19.10           C  
ATOM   1629  O   ARG * 216       3.907  59.987  38.368  1.00 20.68           O  
ATOM   1630  CB  ARG * 216       4.352  56.792  39.069  1.00 18.25           C  
ATOM   1631  CG  ARG * 216       4.123  55.490  39.786  1.00 19.09           C  
ATOM   1632  CD  ARG * 216       5.408  54.790  40.215  1.00 21.85           C  
ATOM   1633  NE  ARG * 216       5.739  53.651  39.373  1.00 23.01           N  
ATOM   1634  CZ  ARG * 216       5.993  52.414  39.793  1.00 23.68           C  
ATOM   1635  NH1 ARG * 216       5.951  52.085  41.067  1.00 20.93           N  
ATOM   1636  NH2 ARG * 216       6.375  51.499  38.910  1.00 27.39           N  
ATOM   1637  N   ASP * 217       2.202  58.734  37.645  1.00 19.46           N  
ATOM   1638  CA  ASP * 217       1.917  59.580  36.483  1.00 18.96           C  
ATOM   1639  C   ASP * 217       1.362  60.954  36.751  1.00 19.48           C  
ATOM   1640  O   ASP * 217       1.456  61.817  35.871  1.00 22.38           O  
ATOM   1641  CB  ASP * 217       0.968  58.874  35.517  1.00 16.54           C  
ATOM   1642  CG  ASP * 217       1.485  57.517  35.049  1.00 16.57           C  
ATOM   1643  OD1 ASP * 217       2.671  57.165  35.260  1.00 18.94           O  
ATOM   1644  OD2 ASP * 217       0.682  56.791  34.451  1.00 13.88           O  
ATOM   1645  N   LEU * 218       0.828  61.170  37.958  1.00 18.53           N  
ATOM   1646  CA  LEU * 218       0.194  62.434  38.360  1.00 15.22           C  
ATOM   1647  C   LEU * 218       1.101  63.569  38.819  1.00 14.25           C  
ATOM   1648  O   LEU * 218       0.618  64.612  39.262  1.00 12.57           O  
ATOM   1649  CB  LEU * 218      -0.868  62.175  39.439  1.00 16.59           C  
ATOM   1650  CG  LEU * 218      -2.048  61.261  39.094  1.00 18.63           C  
ATOM   1651  CD1 LEU * 218      -2.942  61.031  40.287  1.00 16.84           C  
ATOM   1652  CD2 LEU * 218      -2.848  61.888  37.976  1.00 17.29           C  
ATOM   1653  N   PHE * 219       2.406  63.373  38.744  1.00 12.79           N  
ATOM   1654  CA  PHE * 219       3.311  64.434  39.135  1.00 12.48           C  
ATOM   1655  C   PHE * 219       4.664  64.186  38.479  1.00 14.45           C  
ATOM   1656  O   PHE * 219       4.929  63.079  38.033  1.00 15.85           O  
ATOM   1657  CB  PHE * 219       3.394  64.550  40.668  1.00 12.09           C  
ATOM   1658  CG  PHE * 219       3.910  63.323  41.344  1.00  8.86           C  
ATOM   1659  CD1 PHE * 219       3.073  62.267  41.595  1.00  7.39           C  
ATOM   1660  CD2 PHE * 219       5.259  63.201  41.631  1.00  7.39           C  
ATOM   1661  CE1 PHE * 219       3.576  61.115  42.105  1.00 11.06           C  
ATOM   1662  CE2 PHE * 219       5.766  62.050  42.141  1.00  7.83           C  
ATOM   1663  CZ  PHE * 219       4.932  61.003  42.378  1.00  8.38           C  
ATOM   1664  N   ARG * 220       5.525  65.199  38.472  1.00 14.66           N  
ATOM   1665  CA  ARG * 220       6.832  65.148  37.829  1.00 15.11           C  
ATOM   1666  C   ARG * 220       8.021  64.920  38.743  1.00 17.25           C  
ATOM   1667  O   ARG * 220       8.829  64.027  38.529  1.00 18.59           O  
ATOM   1668  CB  ARG * 220       7.025  66.477  37.115  1.00 16.00           C  
ATOM   1669  CG  ARG * 220       8.322  66.704  36.432  1.00 17.63           C  
ATOM   1670  CD  ARG * 220       8.406  65.930  35.157  1.00 22.65           C  
ATOM   1671  NE  ARG * 220       9.498  66.406  34.299  1.00 26.65           N  
ATOM   1672  CZ  ARG * 220       9.360  67.314  33.334  1.00 24.75           C  
ATOM   1673  NH1 ARG * 220       8.189  67.878  33.102  1.00 22.51           N  
ATOM   1674  NH2 ARG * 220      10.371  67.553  32.515  1.00 24.30           N  
ATOM   1675  N   ARG * 221       8.172  65.802  39.711  1.00 18.01           N  
ATOM   1676  CA  ARG * 221       9.269  65.767  40.662  1.00 17.19           C  
ATOM   1677  C   ARG * 221       8.724  65.695  42.060  1.00 16.30           C  
ATOM   1678  O   ARG * 221       7.562  66.014  42.270  1.00 16.06           O  
ATOM   1679  CB  ARG * 221      10.064  67.048  40.512  1.00 16.50           C  
ATOM   1680  CG  ARG * 221      11.046  66.933  39.440  1.00 18.45           C  
ATOM   1681  CD  ARG * 221      11.923  68.123  39.386  1.00 22.24           C  
ATOM   1682  NE  ARG * 221      11.361  69.147  38.526  1.00 27.26           N  
ATOM   1683  CZ  ARG * 221      11.366  69.098  37.200  1.00 25.54           C  
ATOM   1684  NH1 ARG * 221      11.912  68.073  36.573  1.00 24.48           N  
ATOM   1685  NH2 ARG * 221      10.804  70.081  36.511  1.00 26.93           N  
ATOM   1686  N   ALA * 222       9.584  65.382  43.026  1.00 16.59           N  
ATOM   1687  CA  ALA * 222       9.176  65.277  44.430  1.00 15.10           C  
ATOM   1688  C   ALA * 222      10.183  65.836  45.407  1.00 15.74           C  
ATOM   1689  O   ALA * 222      11.381  65.685  45.238  1.00 16.26           O  
ATOM   1690  CB  ALA * 222       8.892  63.825  44.786  1.00 10.57           C  
ATOM   1691  N   ILE * 223       9.688  66.496  46.441  1.00 17.25           N  
ATOM   1692  CA  ILE * 223      10.539  67.013  47.510  1.00 16.41           C  
ATOM   1693  C   ILE * 223      10.025  66.344  48.778  1.00 16.85           C  
ATOM   1694  O   ILE * 223       8.837  66.446  49.089  1.00 16.45           O  
ATOM   1695  CB  ILE * 223      10.404  68.509  47.681  1.00 16.23           C  
ATOM   1696  CG1 ILE * 223      10.948  69.228  46.450  1.00 16.07           C  
ATOM   1697  CG2 ILE * 223      11.142  68.944  48.942  1.00 15.62           C  
ATOM   1698  CD1 ILE * 223      10.736  70.694  46.462  1.00 13.79           C  
ATOM   1699  N   LEU * 224      10.885  65.602  49.463  1.00 16.03           N  
ATOM   1700  CA  LEU * 224      10.497  64.922  50.705  1.00 14.81           C  
ATOM   1701  C   LEU * 224      11.215  65.557  51.900  1.00 15.04           C  
ATOM   1702  O   LEU * 224      12.440  65.565  51.949  1.00 15.30           O  
ATOM   1703  CB  LEU * 224      10.836  63.417  50.642  1.00 12.16           C  
ATOM   1704  CG  LEU * 224      10.211  62.494  49.589  1.00 12.17           C  
ATOM   1705  CD1 LEU * 224      10.984  62.614  48.295  1.00  9.77           C  
ATOM   1706  CD2 LEU * 224      10.258  61.077  50.055  1.00 10.67           C  
ATOM   1707  N   GLN * 225      10.468  66.112  52.849  1.00 15.97           N  
ATOM   1708  CA  GLN * 225      11.065  66.742  54.044  1.00 15.90           C  
ATOM   1709  C   GLN * 225      10.835  65.949  55.336  1.00 15.04           C  
ATOM   1710  O   GLN * 225       9.702  65.771  55.756  1.00 16.11           O  
ATOM   1711  CB  GLN * 225      10.517  68.150  54.230  1.00 16.24           C  
ATOM   1712  CG  GLN * 225      10.913  69.111  53.152  1.00 18.50           C  
ATOM   1713  CD  GLN * 225       9.926  70.240  52.983  1.00 19.51           C  
ATOM   1714  OE1 GLN * 225       9.577  70.608  51.869  1.00 22.81           O  
ATOM   1715  NE2 GLN * 225       9.482  70.810  54.083  1.00 20.16           N  
ATOM   1716  N   SER * 226      11.908  65.443  55.924  1.00 13.89           N  
ATOM   1717  CA  SER * 226      11.862  64.702  57.174  1.00 15.05           C  
ATOM   1718  C   SER * 226      10.976  63.502  57.136  1.00 16.63           C  
ATOM   1719  O   SER * 226      10.297  63.193  58.113  1.00 19.71           O  
ATOM   1720  CB  SER * 226      11.440  65.603  58.352  1.00 14.13           C  
ATOM   1721  OG  SER * 226      12.366  66.650  58.599  1.00 12.91           O  
ATOM   1722  N   GLY * 227      10.991  62.790  56.028  1.00 16.72           N  
ATOM   1723  CA  GLY * 227      10.169  61.610  55.953  1.00 15.18           C  
ATOM   1724  C   GLY * 227      10.394  60.853  54.678  1.00 16.45           C  
ATOM   1725  O   GLY * 227      10.827  61.418  53.686  1.00 17.47           O  
ATOM   1726  N   SER * 228      10.155  59.560  54.721  1.00 13.97           N  
ATOM   1727  CA  SER * 228      10.305  58.752  53.556  1.00 14.23           C  
ATOM   1728  C   SER * 228       9.323  57.643  53.779  1.00 14.47           C  
ATOM   1729  O   SER * 228       8.990  57.360  54.907  1.00 13.74           O  
ATOM   1730  CB  SER * 228      11.723  58.270  53.428  1.00 13.50           C  
ATOM   1731  OG  SER * 228      12.043  57.487  54.517  1.00 16.36           O  
ATOM   1732  N   PRO * 229       8.826  57.014  52.705  1.00 14.56           N  
ATOM   1733  CA  PRO * 229       7.849  55.930  52.762  1.00 13.50           C  
ATOM   1734  C   PRO * 229       8.217  54.797  53.663  1.00 13.34           C  
ATOM   1735  O   PRO * 229       7.344  54.110  54.153  1.00 12.28           O  
ATOM   1736  CB  PRO * 229       7.811  55.449  51.317  1.00 15.95           C  
ATOM   1737  CG  PRO * 229       9.245  55.700  50.845  1.00 14.59           C  
ATOM   1738  CD  PRO * 229       9.427  57.085  51.357  1.00 14.19           C  
ATOM   1739  N   ASN * 230       9.519  54.573  53.822  1.00 14.01           N  
ATOM   1740  CA  ASN * 230      10.040  53.485  54.646  1.00 15.16           C  
ATOM   1741  C   ASN * 230      10.286  53.780  56.142  1.00 16.04           C  
ATOM   1742  O   ASN * 230      10.889  52.972  56.848  1.00 17.85           O  
ATOM   1743  CB  ASN * 230      11.309  52.912  54.013  1.00 13.59           C  
ATOM   1744  CG  ASN * 230      12.434  53.880  54.024  1.00 13.15           C  
ATOM   1745  OD1 ASN * 230      12.259  55.023  53.679  1.00 15.93           O  
ATOM   1746  ND2 ASN * 230      13.604  53.438  54.443  1.00 16.19           N  
ATOM   1747  N   CYS * 231       9.864  54.934  56.633  1.00 16.43           N  
ATOM   1748  CA  CYS * 231      10.052  55.242  58.040  1.00 15.23           C  
ATOM   1749  C   CYS * 231       9.248  54.183  58.815  1.00 16.31           C  
ATOM   1750  O   CYS * 231       8.145  53.814  58.406  1.00 17.79           O  
ATOM   1751  CB  CYS * 231       9.579  56.663  58.307  1.00 12.67           C  
ATOM   1752  SG  CYS * 231      10.734  57.929  57.743  1.00 14.59           S  
ATOM   1753  N   PRO * 232       9.787  53.666  59.925  1.00 15.04           N  
ATOM   1754  CA  PRO * 232       9.120  52.639  60.727  1.00 14.13           C  
ATOM   1755  C   PRO * 232       7.741  52.948  61.245  1.00 14.48           C  
ATOM   1756  O   PRO * 232       6.980  52.049  61.568  1.00 15.77           O  
ATOM   1757  CB  PRO * 232      10.119  52.375  61.846  1.00 13.38           C  
ATOM   1758  CG  PRO * 232      10.820  53.639  61.979  1.00 14.13           C  
ATOM   1759  CD  PRO * 232      11.038  54.084  60.570  1.00 15.19           C  
ATOM   1760  N   TRP * 233       7.419  54.221  61.334  1.00 14.50           N  
ATOM   1761  CA  TRP * 233       6.112  54.643  61.787  1.00 15.43           C  
ATOM   1762  C   TRP * 233       5.171  54.900  60.615  1.00 18.18           C  
ATOM   1763  O   TRP * 233       3.993  55.168  60.821  1.00 20.57           O  
ATOM   1764  CB  TRP * 233       6.256  55.938  62.566  1.00 14.14           C  
ATOM   1765  CG  TRP * 233       7.087  56.970  61.871  1.00 12.57           C  
ATOM   1766  CD1 TRP * 233       8.424  57.178  62.010  1.00 12.46           C  
ATOM   1767  CD2 TRP * 233       6.632  57.919  60.921  1.00 13.42           C  
ATOM   1768  NE1 TRP * 233       8.832  58.201  61.199  1.00 10.91           N  
ATOM   1769  CE2 TRP * 233       7.749  58.671  60.514  1.00 12.26           C  
ATOM   1770  CE3 TRP * 233       5.384  58.200  60.358  1.00 13.50           C  
ATOM   1771  CZ2 TRP * 233       7.663  59.676  59.573  1.00 13.79           C  
ATOM   1772  CZ3 TRP * 233       5.298  59.196  59.422  1.00 14.98           C  
ATOM   1773  CH2 TRP * 233       6.433  59.926  59.034  1.00 15.41           C  
ATOM   1774  N   ALA * 234       5.699  54.835  59.389  1.00 17.55           N  
ATOM   1775  CA  ALA * 234       4.930  55.127  58.193  1.00 15.26           C  
ATOM   1776  C   ALA * 234       3.977  54.094  57.668  1.00 14.86           C  
ATOM   1777  O   ALA * 234       3.091  54.448  56.938  1.00 14.37           O  
ATOM   1778  CB  ALA * 234       5.816  55.564  57.122  1.00 15.48           C  
ATOM   1779  N   SER * 235       4.140  52.825  57.997  1.00 14.11           N  
ATOM   1780  CA  SER * 235       3.182  51.865  57.498  1.00 14.50           C  
ATOM   1781  C   SER * 235       3.081  50.650  58.403  1.00 16.05           C  
ATOM   1782  O   SER * 235       3.926  50.466  59.261  1.00 16.81           O  
ATOM   1783  CB  SER * 235       3.597  51.427  56.113  1.00 13.94           C  
ATOM   1784  OG  SER * 235       4.788  50.674  56.186  1.00 15.81           O  
ATOM   1785  N   VAL * 236       2.049  49.831  58.208  1.00 16.47           N  
ATOM   1786  CA  VAL * 236       1.860  48.595  58.965  1.00 17.79           C  
ATOM   1787  C   VAL * 236       1.423  47.464  58.039  1.00 19.15           C  
ATOM   1788  O   VAL * 236       0.968  47.717  56.928  1.00 21.39           O  
ATOM   1789  CB  VAL * 236       0.800  48.716  60.085  1.00 17.41           C  
ATOM   1790  CG1 VAL * 236       1.306  49.613  61.188  1.00 18.70           C  
ATOM   1791  CG2 VAL * 236      -0.527  49.201  59.552  1.00 14.89           C  
ATOM   1792  N   SER * 237       1.601  46.221  58.470  1.00 18.58           N  
ATOM   1793  CA  SER * 237       1.186  45.076  57.679  1.00 18.78           C  
ATOM   1794  C   SER * 237      -0.325  45.098  57.665  1.00 19.57           C  
ATOM   1795  O   SER * 237      -0.923  45.817  58.459  1.00 18.72           O  
ATOM   1796  CB  SER * 237       1.642  43.807  58.357  1.00 19.78           C  
ATOM   1797  OG  SER * 237       1.101  43.756  59.666  1.00 23.87           O  
ATOM   1798  N   VAL * 238      -0.954  44.306  56.800  1.00 19.63           N  
ATOM   1799  CA  VAL * 238      -2.406  44.297  56.754  1.00 20.34           C  
ATOM   1800  C   VAL * 238      -2.932  43.668  58.010  1.00 20.06           C  
ATOM   1801  O   VAL * 238      -3.954  44.077  58.523  1.00 20.87           O  
ATOM   1802  CB  VAL * 238      -2.956  43.543  55.542  1.00 22.04           C  
ATOM   1803  CG1 VAL * 238      -2.513  44.226  54.246  1.00 23.52           C  
ATOM   1804  CG2 VAL * 238      -2.475  42.122  55.557  1.00 24.12           C  
ATOM   1805  N   ALA * 239      -2.214  42.687  58.532  1.00 20.50           N  
ATOM   1806  CA  ALA * 239      -2.637  42.021  59.761  1.00 20.73           C  
ATOM   1807  C   ALA * 239      -2.623  43.006  60.907  1.00 21.55           C  
ATOM   1808  O   ALA * 239      -3.583  43.104  61.659  1.00 22.47           O  
ATOM   1809  CB  ALA * 239      -1.728  40.873  60.077  1.00 21.44           C  
ATOM   1810  N   GLU * 240      -1.540  43.759  61.023  1.00 20.87           N  
ATOM   1811  CA  GLU * 240      -1.431  44.739  62.073  1.00 20.16           C  
ATOM   1812  C   GLU * 240      -2.542  45.747  61.949  1.00 19.99           C  
ATOM   1813  O   GLU * 240      -3.220  46.029  62.925  1.00 21.36           O  
ATOM   1814  CB  GLU * 240      -0.080  45.425  62.017  1.00 20.89           C  
ATOM   1815  CG  GLU * 240       0.129  46.463  63.111  1.00 25.33           C  
ATOM   1816  CD  GLU * 240      -0.162  45.943  64.501  1.00 23.76           C  
ATOM   1817  OE1 GLU * 240       0.182  44.809  64.812  1.00 25.58           O  
ATOM   1818  OE2 GLU * 240      -0.750  46.671  65.291  1.00 23.51           O  
ATOM   1819  N   GLY * 241      -2.770  46.255  60.746  1.00 19.91           N  
ATOM   1820  CA  GLY * 241      -3.820  47.237  60.539  1.00 18.25           C  
ATOM   1821  C   GLY * 241      -5.179  46.695  60.891  1.00 17.87           C  
ATOM   1822  O   GLY * 241      -6.061  47.423  61.321  1.00 15.81           O  
ATOM   1823  N   ARG * 242      -5.358  45.401  60.686  1.00 19.84           N  
ATOM   1824  CA  ARG * 242      -6.622  44.746  61.009  1.00 21.05           C  
ATOM   1825  C   ARG * 242      -6.765  44.665  62.530  1.00 21.15           C  
ATOM   1826  O   ARG * 242      -7.829  44.979  63.077  1.00 20.17           O  
ATOM   1827  CB  ARG * 242      -6.638  43.342  60.413  1.00 23.64           C  
ATOM   1828  CG  ARG * 242      -7.948  42.595  60.630  1.00 28.17           C  
ATOM   1829  CD  ARG * 242      -8.062  41.398  59.683  1.00 30.32           C  
ATOM   1830  NE  ARG * 242      -8.684  41.710  58.391  1.00 30.25           N  
ATOM   1831  CZ  ARG * 242      -9.997  41.872  58.213  1.00 30.60           C  
ATOM   1832  NH1 ARG * 242     -10.830  41.822  59.235  1.00 29.86           N  
ATOM   1833  NH2 ARG * 242     -10.486  42.139  57.010  1.00 31.43           N  
ATOM   1834  N   ARG * 243      -5.673  44.268  63.200  1.00 20.82           N  
ATOM   1835  CA  ARG * 243      -5.616  44.141  64.647  1.00 20.48           C  
ATOM   1836  C   ARG * 243      -6.029  45.429  65.283  1.00 19.46           C  
ATOM   1837  O   ARG * 243      -7.001  45.470  66.009  1.00 22.06           O  
ATOM   1838  CB  ARG * 243      -4.219  43.801  65.081  1.00 21.23           C  
ATOM   1839  CG  ARG * 243      -4.096  43.504  66.533  1.00 22.78           C  
ATOM   1840  CD  ARG * 243      -2.791  44.089  67.086  1.00 26.18           C  
ATOM   1841  NE  ARG * 243      -3.134  44.755  68.334  1.00 31.64           N  
ATOM   1842  CZ  ARG * 243      -2.734  45.960  68.716  1.00 33.33           C  
ATOM   1843  NH1 ARG * 243      -1.915  46.695  67.967  1.00 32.65           N  
ATOM   1844  NH2 ARG * 243      -3.280  46.490  69.814  1.00 38.00           N  
ATOM   1845  N   ARG * 244      -5.349  46.505  64.944  1.00 18.78           N  
ATOM   1846  CA  ARG * 244      -5.683  47.820  65.472  1.00 17.80           C  
ATOM   1847  C   ARG * 244      -7.089  48.256  65.107  1.00 20.33           C  
ATOM   1848  O   ARG * 244      -7.679  49.069  65.817  1.00 24.05           O  
ATOM   1849  CB  ARG * 244      -4.705  48.881  64.976  1.00 13.46           C  
ATOM   1850  CG  ARG * 244      -3.248  48.484  65.050  1.00  8.88           C  
ATOM   1851  CD  ARG * 244      -2.367  49.659  64.739  1.00  8.23           C  
ATOM   1852  NE  ARG * 244      -0.974  49.324  64.891  1.00  6.73           N  
ATOM   1853  CZ  ARG * 244       0.016  50.147  64.629  1.00  9.16           C  
ATOM   1854  NH1 ARG * 244      -0.227  51.362  64.209  1.00  8.09           N  
ATOM   1855  NH2 ARG * 244       1.250  49.742  64.791  1.00  8.23           N  
ATOM   1856  N   ALA * 245      -7.603  47.792  63.968  1.00 22.51           N  
ATOM   1857  CA  ALA * 245      -8.954  48.146  63.510  1.00 23.67           C  
ATOM   1858  C   ALA * 245      -9.938  47.485  64.438  1.00 24.35           C  
ATOM   1859  O   ALA * 245     -10.924  48.093  64.849  1.00 23.05           O  
ATOM   1860  CB  ALA * 245      -9.185  47.632  62.115  1.00 24.48           C  
ATOM   1861  N   VAL * 246      -9.688  46.211  64.727  1.00 25.10           N  
ATOM   1862  CA  VAL * 246     -10.546  45.458  65.616  1.00 26.70           C  
ATOM   1863  C   VAL * 246     -10.481  46.063  66.990  1.00 27.19           C  
ATOM   1864  O   VAL * 246     -11.514  46.384  67.576  1.00 28.10           O  
ATOM   1865  CB  VAL * 246     -10.095  44.034  65.735  1.00 27.60           C  
ATOM   1866  CG1 VAL * 246     -10.881  43.356  66.834  1.00 26.97           C  
ATOM   1867  CG2 VAL * 246     -10.322  43.326  64.396  1.00 28.14           C  
ATOM   1868  N   GLU * 247      -9.257  46.243  67.487  1.00 26.33           N  
ATOM   1869  CA  GLU * 247      -9.014  46.812  68.801  1.00 25.55           C  
ATOM   1870  C   GLU * 247      -9.729  48.120  68.971  1.00 25.17           C  
ATOM   1871  O   GLU * 247     -10.295  48.380  70.021  1.00 26.25           O  
ATOM   1872  CB  GLU * 247      -7.540  47.017  68.998  1.00 27.64           C  
ATOM   1873  CG  GLU * 247      -7.053  46.619  70.341  1.00 34.16           C  
ATOM   1874  CD  GLU * 247      -7.609  45.272  70.801  1.00 39.18           C  
ATOM   1875  OE1 GLU * 247      -7.763  44.356  69.949  1.00 40.88           O  
ATOM   1876  OE2 GLU * 247      -7.891  45.113  72.032  1.00 42.37           O  
ATOM   1877  N   LEU * 248      -9.751  48.950  67.940  1.00 24.55           N  
ATOM   1878  CA  LEU * 248     -10.451  50.213  68.074  1.00 23.68           C  
ATOM   1879  C   LEU * 248     -11.884  49.840  68.315  1.00 23.33           C  
ATOM   1880  O   LEU * 248     -12.523  50.411  69.172  1.00 25.29           O  
ATOM   1881  CB  LEU * 248     -10.353  51.068  66.822  1.00 22.29           C  
ATOM   1882  CG  LEU * 248     -11.004  52.434  67.032  1.00 21.73           C  
ATOM   1883  CD1 LEU * 248      -9.998  53.364  67.621  1.00 22.35           C  
ATOM   1884  CD2 LEU * 248     -11.496  52.997  65.720  1.00 23.89           C  
ATOM   1885  N   GLY * 249     -12.372  48.823  67.620  1.00 23.57           N  
ATOM   1886  CA  GLY * 249     -13.757  48.401  67.808  1.00 24.06           C  
ATOM   1887  C   GLY * 249     -14.038  47.991  69.244  1.00 25.08           C  
ATOM   1888  O   GLY * 249     -15.076  48.334  69.827  1.00 24.68           O  
ATOM   1889  N   ARG * 250     -13.106  47.252  69.822  1.00 25.92           N  
ATOM   1890  CA  ARG * 250     -13.237  46.804  71.196  1.00 27.56           C  
ATOM   1891  C   ARG * 250     -13.437  48.046  72.106  1.00 27.73           C  
ATOM   1892  O   ARG * 250     -14.445  48.165  72.790  1.00 28.85           O  
ATOM   1893  CB  ARG * 250     -11.981  46.015  71.572  1.00 28.15           C  
ATOM   1894  CG  ARG * 250     -12.229  44.741  72.351  1.00 30.48           C  
ATOM   1895  CD  ARG * 250     -11.000  43.836  72.350  1.00 32.41           C  
ATOM   1896  NE  ARG * 250     -10.787  43.190  71.047  1.00 34.35           N  
ATOM   1897  N   ASN * 251     -12.539  49.021  72.024  1.00 27.05           N  
ATOM   1898  CA  ASN * 251     -12.644  50.243  72.825  1.00 27.01           C  
ATOM   1899  C   ASN * 251     -13.966  50.995  72.657  1.00 28.49           C  
ATOM   1900  O   ASN * 251     -14.205  51.987  73.358  1.00 29.72           O  
ATOM   1901  CB  ASN * 251     -11.535  51.211  72.441  1.00 25.08           C  
ATOM   1902  CG  ASN * 251     -10.191  50.799  72.956  1.00 25.04           C  
ATOM   1903  OD1 ASN * 251      -9.640  51.465  73.830  1.00 28.17           O  
ATOM   1904  ND2 ASN * 251      -9.630  49.737  72.406  1.00 22.49           N  
ATOM   1905  N   LEU * 252     -14.772  50.620  71.664  1.00 29.39           N  
ATOM   1906  CA  LEU * 252     -16.049  51.312  71.433  1.00 29.96           C  
ATOM   1907  C   LEU * 252     -17.219  50.349  71.580  1.00 29.94           C  
ATOM   1908  O   LEU * 252     -18.369  50.688  71.354  1.00 29.88           O  
ATOM   1909  CB  LEU * 252     -16.062  52.020  70.076  1.00 29.29           C  
ATOM   1910  CG  LEU * 252     -14.991  53.106  69.928  1.00 29.61           C  
ATOM   1911  CD1 LEU * 252     -14.822  53.498  68.461  1.00 30.39           C  
ATOM   1912  CD2 LEU * 252     -15.333  54.329  70.758  1.00 29.69           C  
ATOM   1913  N   ASN * 253     -16.913  49.138  72.005  1.00 31.24           N  
ATOM   1914  CA  ASN * 253     -17.947  48.160  72.257  1.00 33.36           C  
ATOM   1915  C   ASN * 253     -18.758  47.927  71.032  1.00 33.67           C  
ATOM   1916  O   ASN * 253     -19.982  48.103  71.033  1.00 34.81           O  
ATOM   1917  CB  ASN * 253     -18.825  48.656  73.398  1.00 34.48           C  
ATOM   1918  CG  ASN * 253     -18.011  48.940  74.646  1.00 35.74           C  
ATOM   1919  OD1 ASN * 253     -17.106  48.161  74.991  1.00 37.32           O  
ATOM   1920  ND2 ASN * 253     -18.253  50.089  75.280  1.00 34.77           N  
ATOM   1921  N   CYS * 254     -18.046  47.608  69.959  1.00 34.95           N  
ATOM   1922  CA  CYS * 254     -18.665  47.318  68.678  1.00 34.08           C  
ATOM   1923  C   CYS * 254     -18.758  45.824  68.597  1.00 34.48           C  
ATOM   1924  O   CYS * 254     -17.860  45.114  69.077  1.00 33.76           O  
ATOM   1925  CB  CYS * 254     -17.752  47.711  67.534  1.00 32.99           C  
ATOM   1926  SG  CYS * 254     -17.633  49.467  67.259  1.00 30.55           S  
ATOM   1927  N   ASN * 255     -19.776  45.362  67.871  1.00 35.67           N  
ATOM   1928  CA  ASN * 255     -19.961  43.937  67.634  1.00 34.53           C  
ATOM   1929  C   ASN * 255     -18.709  43.663  66.857  1.00 33.17           C  
ATOM   1930  O   ASN * 255     -18.367  44.455  65.972  1.00 32.65           O  
ATOM   1931  CB  ASN * 255     -21.145  43.718  66.715  1.00 36.99           C  
ATOM   1932  CG  ASN * 255     -21.442  42.257  66.515  1.00 38.97           C  
ATOM   1933  OD1 ASN * 255     -20.651  41.514  65.890  1.00 39.71           O  
ATOM   1934  ND2 ASN * 255     -22.568  41.808  67.073  1.00 41.49           N  
ATOM   1935  N   LEU * 256     -17.959  42.649  67.247  1.00 31.96           N  
ATOM   1936  CA  LEU * 256     -16.730  42.344  66.537  1.00 31.53           C  
ATOM   1937  C   LEU * 256     -16.825  41.010  65.845  1.00 32.90           C  
ATOM   1938  O   LEU * 256     -15.796  40.372  65.575  1.00 34.95           O  
ATOM   1939  CB  LEU * 256     -15.566  42.275  67.498  1.00 29.56           C  
ATOM   1940  CG  LEU * 256     -15.017  43.540  68.099  1.00 28.37           C  
ATOM   1941  CD1 LEU * 256     -13.759  43.150  68.860  1.00 28.22           C  
ATOM   1942  CD2 LEU * 256     -14.686  44.507  66.988  1.00 29.22           C  
ATOM   1943  N   ASN * 257     -18.040  40.567  65.559  1.00 33.34           N  
ATOM   1944  CA  ASN * 257     -18.205  39.274  64.924  1.00 34.26           C  
ATOM   1945  C   ASN * 257     -17.872  39.283  63.450  1.00 34.43           C  
ATOM   1946  O   ASN * 257     -17.604  38.217  62.886  1.00 35.92           O  
ATOM   1947  CB  ASN * 257     -19.626  38.760  65.125  1.00 35.50           C  
ATOM   1948  N   SER * 258     -17.849  40.465  62.822  1.00 34.36           N  
ATOM   1949  CA  SER * 258     -17.569  40.548  61.383  1.00 32.59           C  
ATOM   1950  C   SER * 258     -17.148  41.940  60.976  1.00 32.58           C  
ATOM   1951  O   SER * 258     -17.619  42.914  61.571  1.00 32.37           O  
ATOM   1952  CB  SER * 258     -18.851  40.264  60.626  1.00 32.89           C  
ATOM   1953  OG  SER * 258     -19.769  41.332  60.877  1.00 32.20           O  
ATOM   1954  N   ASP * 259     -16.400  42.053  59.871  1.00 32.68           N  
ATOM   1955  CA  ASP * 259     -15.976  43.371  59.392  1.00 32.84           C  
ATOM   1956  C   ASP * 259     -17.189  44.252  59.182  1.00 32.86           C  
ATOM   1957  O   ASP * 259     -17.152  45.424  59.495  1.00 34.08           O  
ATOM   1958  CB  ASP * 259     -15.203  43.311  58.069  1.00 31.69           C  
ATOM   1959  CG  ASP * 259     -13.825  42.690  58.209  1.00 33.07           C  
ATOM   1960  OD1 ASP * 259     -13.437  42.276  59.328  1.00 34.49           O  
ATOM   1961  OD2 ASP * 259     -13.118  42.578  57.182  1.00 33.12           O  
ATOM   1962  N   GLU * 260     -18.286  43.688  58.709  1.00 33.50           N  
ATOM   1963  CA  GLU * 260     -19.479  44.500  58.439  1.00 34.23           C  
ATOM   1964  C   GLU * 260     -20.079  45.061  59.704  1.00 33.59           C  
ATOM   1965  O   GLU * 260     -20.442  46.241  59.753  1.00 33.49           O  
ATOM   1966  CB  GLU * 260     -20.538  43.703  57.662  1.00 36.53           C  
ATOM   1967  CG  GLU * 260     -19.988  42.994  56.402  1.00 39.24           C  
ATOM   1968  CD  GLU * 260     -19.133  41.739  56.714  1.00 38.20           C  
ATOM   1969  N   GLU * 261     -20.218  44.216  60.722  1.00 33.70           N  
ATOM   1970  CA  GLU * 261     -20.767  44.679  61.997  1.00 33.71           C  
ATOM   1971  C   GLU * 261     -19.773  45.697  62.558  1.00 32.47           C  
ATOM   1972  O   GLU * 261     -20.157  46.802  62.980  1.00 31.70           O  
ATOM   1973  CB  GLU * 261     -20.919  43.512  62.959  1.00 37.35           C  
ATOM   1974  CG  GLU * 261     -21.872  42.431  62.465  1.00 41.66           C  
ATOM   1975  CD  GLU * 261     -23.326  42.732  62.779  1.00 45.50           C  
ATOM   1976  OE1 GLU * 261     -23.750  43.924  62.665  1.00 46.49           O  
ATOM   1977  OE2 GLU * 261     -24.052  41.754  63.146  1.00 48.08           O  
ATOM   1978  N   LEU * 262     -18.489  45.366  62.448  1.00 30.54           N  
ATOM   1979  CA  LEU * 262     -17.423  46.239  62.924  1.00 29.11           C  
ATOM   1980  C   LEU * 262     -17.474  47.586  62.225  1.00 28.78           C  
ATOM   1981  O   LEU * 262     -17.684  48.610  62.867  1.00 28.76           O  
ATOM   1982  CB  LEU * 262     -16.065  45.559  62.728  1.00 28.46           C  
ATOM   1983  CG  LEU * 262     -14.765  46.283  63.090  1.00 28.53           C  
ATOM   1984  CD1 LEU * 262     -14.906  47.137  64.305  1.00 28.23           C  
ATOM   1985  CD2 LEU * 262     -13.708  45.235  63.315  1.00 28.81           C  
ATOM   1986  N   ILE * 263     -17.421  47.587  60.900  1.00 30.02           N  
ATOM   1987  CA  ILE * 263     -17.441  48.844  60.153  1.00 30.92           C  
ATOM   1988  C   ILE * 263     -18.725  49.568  60.425  1.00 30.96           C  
ATOM   1989  O   ILE * 263     -18.732  50.776  60.631  1.00 30.49           O  
ATOM   1990  CB  ILE * 263     -17.339  48.649  58.631  1.00 30.49           C  
ATOM   1991  CG1 ILE * 263     -15.988  48.046  58.272  1.00 30.10           C  
ATOM   1992  CG2 ILE * 263     -17.519  49.977  57.914  1.00 28.19           C  
ATOM   1993  CD1 ILE * 263     -15.979  47.437  56.900  1.00 30.88           C  
ATOM   1994  N   HIS * 264     -19.830  48.848  60.464  1.00 32.59           N  
ATOM   1995  CA  HIS * 264     -21.062  49.569  60.699  1.00 34.48           C  
ATOM   1996  C   HIS * 264     -21.050  50.231  62.063  1.00 32.74           C  
ATOM   1997  O   HIS * 264     -21.480  51.373  62.195  1.00 32.74           O  
ATOM   1998  CB  HIS * 264     -22.299  48.679  60.532  1.00 39.21           C  
ATOM   1999  CG  HIS * 264     -23.573  49.341  60.968  1.00 44.77           C  
ATOM   2000  ND1 HIS * 264     -24.632  48.637  61.507  1.00 46.91           N  
ATOM   2001  CD2 HIS * 264     -23.930  50.654  61.020  1.00 47.14           C  
ATOM   2002  CE1 HIS * 264     -25.581  49.487  61.887  1.00 47.76           C  
ATOM   2003  NE2 HIS * 264     -25.176  50.718  61.600  1.00 47.43           N  
ATOM   2004  N   CYS * 265     -20.514  49.555  63.074  1.00 31.34           N  
ATOM   2005  CA  CYS * 265     -20.522  50.139  64.413  1.00 29.03           C  
ATOM   2006  C   CYS * 265     -19.684  51.386  64.395  1.00 27.31           C  
ATOM   2007  O   CYS * 265     -20.143  52.467  64.788  1.00 26.69           O  
ATOM   2008  CB  CYS * 265     -19.985  49.140  65.432  1.00 30.83           C  
ATOM   2009  SG  CYS * 265     -19.581  49.880  67.046  1.00 31.33           S  
ATOM   2010  N   LEU * 266     -18.497  51.266  63.811  1.00 25.70           N  
ATOM   2011  CA  LEU * 266     -17.587  52.395  63.736  1.00 23.63           C  
ATOM   2012  C   LEU * 266     -18.193  53.547  62.948  1.00 24.30           C  
ATOM   2013  O   LEU * 266     -17.829  54.697  63.154  1.00 26.63           O  
ATOM   2014  CB  LEU * 266     -16.239  51.971  63.160  1.00 21.81           C  
ATOM   2015  CG  LEU * 266     -15.401  50.943  63.927  1.00 20.04           C  
ATOM   2016  CD1 LEU * 266     -14.070  50.831  63.291  1.00 20.53           C  
ATOM   2017  CD2 LEU * 266     -15.203  51.356  65.360  1.00 20.74           C  
ATOM   2018  N   ARG * 267     -19.181  53.281  62.111  1.00 24.86           N  
ATOM   2019  CA  ARG * 267     -19.778  54.380  61.356  1.00 25.69           C  
ATOM   2020  C   ARG * 267     -20.882  55.127  62.100  1.00 27.33           C  
ATOM   2021  O   ARG * 267     -21.278  56.231  61.702  1.00 27.74           O  
ATOM   2022  CB  ARG * 267     -20.285  53.902  60.006  1.00 24.78           C  
ATOM   2023  CG  ARG * 267     -19.181  53.557  59.027  1.00 24.30           C  
ATOM   2024  CD  ARG * 267     -19.769  53.318  57.670  1.00 24.80           C  
ATOM   2025  NE  ARG * 267     -18.742  53.213  56.639  1.00 28.77           N  
ATOM   2026  CZ  ARG * 267     -18.818  52.363  55.620  1.00 28.27           C  
ATOM   2027  NH1 ARG * 267     -19.876  51.575  55.530  1.00 28.09           N  
ATOM   2028  NH2 ARG * 267     -17.836  52.264  54.728  1.00 26.19           N  
ATOM   2029  N   GLU * 268     -21.451  54.505  63.131  1.00 28.90           N  
ATOM   2030  CA  GLU * 268     -22.488  55.184  63.910  1.00 29.20           C  
ATOM   2031  C   GLU * 268     -21.779  56.115  64.890  1.00 28.51           C  
ATOM   2032  O   GLU * 268     -22.313  57.126  65.322  1.00 29.46           O  
ATOM   2033  CB  GLU * 268     -23.312  54.168  64.694  1.00 31.99           C  
ATOM   2034  CG  GLU * 268     -24.162  53.244  63.834  1.00 34.08           C  
ATOM   2035  CD  GLU * 268     -25.172  54.021  63.004  1.00 36.11           C  
ATOM   2036  N   LYS * 269     -20.553  55.763  65.229  1.00 26.83           N  
ATOM   2037  CA  LYS * 269     -19.789  56.538  66.157  1.00 25.98           C  
ATOM   2038  C   LYS * 269     -19.546  57.951  65.691  1.00 26.05           C  
ATOM   2039  O   LYS * 269     -19.236  58.179  64.537  1.00 27.51           O  
ATOM   2040  CB  LYS * 269     -18.455  55.849  66.375  1.00 27.81           C  
ATOM   2041  CG  LYS * 269     -18.577  54.466  66.986  1.00 29.66           C  
ATOM   2042  CD  LYS * 269     -19.490  54.524  68.200  1.00 31.59           C  
ATOM   2043  CE  LYS * 269     -19.813  53.156  68.750  1.00 31.87           C  
ATOM   2044  NZ  LYS * 269     -20.867  53.382  69.762  1.00 35.39           N  
ATOM   2045  N   LYS * 270     -19.661  58.910  66.598  1.00 25.40           N  
ATOM   2046  CA  LYS * 270     -19.399  60.290  66.256  1.00 23.66           C  
ATOM   2047  C   LYS * 270     -17.883  60.393  66.090  1.00 22.30           C  
ATOM   2048  O   LYS * 270     -17.133  59.624  66.687  1.00 22.20           O  
ATOM   2049  CB  LYS * 270     -19.897  61.206  67.366  1.00 25.77           C  
ATOM   2050  CG  LYS * 270     -21.395  61.120  67.590  1.00 27.14           C  
ATOM   2051  CD  LYS * 270     -21.827  62.064  68.702  1.00 30.94           C  
ATOM   2052  N   PRO * 271     -17.408  61.384  65.332  1.00 20.23           N  
ATOM   2053  CA  PRO * 271     -15.980  61.522  65.122  1.00 20.69           C  
ATOM   2054  C   PRO * 271     -15.123  61.459  66.364  1.00 22.67           C  
ATOM   2055  O   PRO * 271     -14.196  60.651  66.440  1.00 23.49           O  
ATOM   2056  CB  PRO * 271     -15.875  62.883  64.447  1.00 19.91           C  
ATOM   2057  CG  PRO * 271     -17.146  62.995  63.706  1.00 17.32           C  
ATOM   2058  CD  PRO * 271     -18.133  62.488  64.683  1.00 19.88           C  
ATOM   2059  N   GLN * 272     -15.411  62.306  67.342  1.00 24.69           N  
ATOM   2060  CA  GLN * 272     -14.590  62.333  68.544  1.00 25.42           C  
ATOM   2061  C   GLN * 272     -14.579  61.046  69.357  1.00 25.22           C  
ATOM   2062  O   GLN * 272     -13.695  60.871  70.198  1.00 26.20           O  
ATOM   2063  CB  GLN * 272     -14.963  63.501  69.434  1.00 26.88           C  
ATOM   2064  CG  GLN * 272     -13.981  63.719  70.567  1.00 30.11           C  
ATOM   2065  CD  GLN * 272     -12.676  64.342  70.118  1.00 33.10           C  
ATOM   2066  OE1 GLN * 272     -12.648  65.201  69.207  1.00 35.98           O  
ATOM   2067  NE2 GLN * 272     -11.571  63.933  70.757  1.00 32.78           N  
ATOM   2068  N   GLU * 273     -15.513  60.131  69.122  1.00 23.77           N  
ATOM   2069  CA  GLU * 273     -15.479  58.888  69.881  1.00 24.20           C  
ATOM   2070  C   GLU * 273     -14.357  58.057  69.358  1.00 23.95           C  
ATOM   2071  O   GLU * 273     -13.741  57.321  70.107  1.00 25.81           O  
ATOM   2072  CB  GLU * 273     -16.783  58.098  69.774  1.00 26.16           C  
ATOM   2073  CG  GLU * 273     -18.006  58.881  70.245  1.00 29.37           C  
ATOM   2074  CD  GLU * 273     -19.189  57.993  70.448  1.00 30.99           C  
ATOM   2075  OE1 GLU * 273     -19.066  57.049  71.269  1.00 34.71           O  
ATOM   2076  OE2 GLU * 273     -20.224  58.219  69.778  1.00 30.98           O  
ATOM   2077  N   LEU * 274     -14.112  58.133  68.053  1.00 24.31           N  
ATOM   2078  CA  LEU * 274     -13.025  57.375  67.466  1.00 22.95           C  
ATOM   2079  C   LEU * 274     -11.730  58.014  67.886  1.00 21.76           C  
ATOM   2080  O   LEU * 274     -10.767  57.343  68.267  1.00 21.26           O  
ATOM   2081  CB  LEU * 274     -13.136  57.324  65.938  1.00 24.82           C  
ATOM   2082  CG  LEU * 274     -14.002  56.172  65.404  1.00 24.92           C  
ATOM   2083  CD1 LEU * 274     -15.412  56.567  65.396  1.00 24.48           C  
ATOM   2084  CD2 LEU * 274     -13.595  55.830  64.022  1.00 26.20           C  
ATOM   2085  N   ILE * 275     -11.708  59.330  67.874  1.00 21.12           N  
ATOM   2086  CA  ILE * 275     -10.494  60.021  68.266  1.00 22.14           C  
ATOM   2087  C   ILE * 275     -10.083  59.767  69.716  1.00 23.17           C  
ATOM   2088  O   ILE * 275      -8.911  59.557  69.998  1.00 21.66           O  
ATOM   2089  CB  ILE * 275     -10.626  61.496  68.058  1.00 22.26           C  
ATOM   2090  CG1 ILE * 275     -10.880  61.776  66.585  1.00 21.68           C  
ATOM   2091  CG2 ILE * 275      -9.367  62.182  68.549  1.00 23.15           C  
ATOM   2092  CD1 ILE * 275     -11.269  63.202  66.323  1.00 24.03           C  
ATOM   2093  N   ASP * 276     -11.052  59.808  70.630  1.00 23.72           N  
ATOM   2094  CA  ASP * 276     -10.813  59.571  72.055  1.00 21.91           C  
ATOM   2095  C   ASP * 276     -10.098  58.268  72.375  1.00 21.94           C  
ATOM   2096  O   ASP * 276      -9.256  58.245  73.255  1.00 24.10           O  
ATOM   2097  CB  ASP * 276     -12.119  59.667  72.833  1.00 19.91           C  
ATOM   2098  CG  ASP * 276     -12.592  61.083  72.973  1.00 20.97           C  
ATOM   2099  OD1 ASP * 276     -11.781  62.002  72.782  1.00 22.41           O  
ATOM   2100  OD2 ASP * 276     -13.778  61.305  73.276  1.00 24.95           O  
ATOM   2101  N   VAL * 277     -10.407  57.189  71.669  1.00 21.35           N  
ATOM   2102  CA  VAL * 277      -9.733  55.904  71.912  1.00 19.74           C  
ATOM   2103  C   VAL * 277      -8.616  55.565  70.911  1.00 19.99           C  
ATOM   2104  O   VAL * 277      -7.900  54.602  71.092  1.00 20.45           O  
ATOM   2105  CB  VAL * 277     -10.738  54.764  71.912  1.00 20.25           C  
ATOM   2106  CG1 VAL * 277     -11.666  54.903  73.098  1.00 20.34           C  
ATOM   2107  CG2 VAL * 277     -11.560  54.807  70.651  1.00 20.36           C  
ATOM   2108  N   GLU * 278      -8.422  56.404  69.899  1.00 19.75           N  
ATOM   2109  CA  GLU * 278      -7.406  56.202  68.865  1.00 18.97           C  
ATOM   2110  C   GLU * 278      -6.052  55.697  69.320  1.00 19.52           C  
ATOM   2111  O   GLU * 278      -5.441  54.854  68.664  1.00 21.03           O  
ATOM   2112  CB  GLU * 278      -7.188  57.509  68.091  1.00 19.61           C  
ATOM   2113  CG  GLU * 278      -6.162  57.382  66.987  1.00 20.90           C  
ATOM   2114  CD  GLU * 278      -5.880  58.663  66.219  1.00 21.46           C  
ATOM   2115  OE1 GLU * 278      -6.787  59.499  66.038  1.00 19.07           O  
ATOM   2116  OE2 GLU * 278      -4.723  58.809  65.768  1.00 22.64           O  
ATOM   2117  N   TRP * 279      -5.542  56.242  70.414  1.00 19.23           N  
ATOM   2118  CA  TRP * 279      -4.226  55.843  70.893  1.00 16.89           C  
ATOM   2119  C   TRP * 279      -4.185  54.586  71.698  1.00 17.84           C  
ATOM   2120  O   TRP * 279      -3.123  54.051  71.934  1.00 18.26           O  
ATOM   2121  CB  TRP * 279      -3.617  56.945  71.699  1.00 16.21           C  
ATOM   2122  CG  TRP * 279      -3.403  58.138  70.908  1.00 16.71           C  
ATOM   2123  CD1 TRP * 279      -4.258  59.181  70.760  1.00 17.12           C  
ATOM   2124  CD2 TRP * 279      -2.242  58.449  70.152  1.00 15.42           C  
ATOM   2125  NE1 TRP * 279      -3.693  60.134  69.953  1.00 17.09           N  
ATOM   2126  CE2 TRP * 279      -2.453  59.707  69.568  1.00 17.31           C  
ATOM   2127  CE3 TRP * 279      -1.040  57.788  69.919  1.00 17.56           C  
ATOM   2128  CZ2 TRP * 279      -1.506  60.325  68.763  1.00 19.32           C  
ATOM   2129  CZ3 TRP * 279      -0.092  58.397  69.121  1.00 19.95           C  
ATOM   2130  CH2 TRP * 279      -0.331  59.659  68.550  1.00 20.05           C  
ATOM   2131  N   ASN * 280      -5.343  54.085  72.088  1.00 17.92           N  
ATOM   2132  CA  ASN * 280      -5.396  52.870  72.881  1.00 18.97           C  
ATOM   2133  C   ASN * 280      -5.093  51.599  72.098  1.00 19.71           C  
ATOM   2134  O   ASN * 280      -5.056  50.525  72.664  1.00 22.81           O  
ATOM   2135  CB  ASN * 280      -6.782  52.739  73.536  1.00 19.03           C  
ATOM   2136  CG  ASN * 280      -7.104  53.892  74.470  1.00 20.21           C  
ATOM   2137  OD1 ASN * 280      -6.243  54.725  74.755  1.00 23.77           O  
ATOM   2138  ND2 ASN * 280      -8.342  53.967  74.924  1.00 17.66           N  
ATOM   2139  N   VAL * 281      -4.850  51.710  70.802  1.00 20.83           N  
ATOM   2140  CA  VAL * 281      -4.634  50.544  69.945  1.00 18.34           C  
ATOM   2141  C   VAL * 281      -3.213  50.189  69.579  1.00 17.08           C  
ATOM   2142  O   VAL * 281      -2.983  49.127  69.035  1.00 17.49           O  
ATOM   2143  CB  VAL * 281      -5.415  50.706  68.642  1.00 19.13           C  
ATOM   2144  CG1 VAL * 281      -6.819  51.182  68.931  1.00 17.98           C  
ATOM   2145  CG2 VAL * 281      -4.719  51.715  67.743  1.00 20.87           C  
ATOM   2146  N   LEU * 282      -2.261  51.081  69.793  1.00 18.07           N  
ATOM   2147  CA  LEU * 282      -0.881  50.738  69.464  1.00 20.71           C  
ATOM   2148  C   LEU * 282      -0.565  49.456  70.174  1.00 21.80           C  
ATOM   2149  O   LEU * 282      -1.176  49.145  71.184  1.00 23.77           O  
ATOM   2150  CB  LEU * 282       0.069  51.791  69.959  1.00 21.02           C  
ATOM   2151  CG  LEU * 282      -0.231  53.121  69.318  1.00 22.58           C  
ATOM   2152  CD1 LEU * 282       0.709  54.174  69.865  1.00 25.29           C  
ATOM   2153  CD2 LEU * 282      -0.040  52.964  67.853  1.00 22.25           C  
ATOM   2154  N   PRO * 283       0.390  48.678  69.664  1.00 23.11           N  
ATOM   2155  CA  PRO * 283       0.672  47.435  70.373  1.00 23.01           C  
ATOM   2156  C   PRO * 283       1.809  47.592  71.352  1.00 23.40           C  
ATOM   2157  O   PRO * 283       2.244  46.611  71.929  1.00 24.87           O  
ATOM   2158  CB  PRO * 283       1.095  46.519  69.240  1.00 20.92           C  
ATOM   2159  CG  PRO * 283       1.942  47.425  68.444  1.00 20.58           C  
ATOM   2160  CD  PRO * 283       1.169  48.743  68.419  1.00 21.69           C  
ATOM   2161  N   PHE * 284       2.340  48.796  71.512  1.00 23.64           N  
ATOM   2162  CA  PHE * 284       3.461  48.958  72.415  1.00 23.62           C  
ATOM   2163  C   PHE * 284       3.454  50.274  73.157  1.00 24.38           C  
ATOM   2164  O   PHE * 284       2.722  51.201  72.794  1.00 25.23           O  
ATOM   2165  CB  PHE * 284       4.748  48.951  71.621  1.00 23.96           C  
ATOM   2166  CG  PHE * 284       5.014  47.701  70.911  1.00 25.38           C  
ATOM   2167  CD1 PHE * 284       5.035  46.497  71.590  1.00 28.96           C  
ATOM   2168  CD2 PHE * 284       5.305  47.720  69.561  1.00 27.33           C  
ATOM   2169  CE1 PHE * 284       5.355  45.290  70.926  1.00 29.86           C  
ATOM   2170  CE2 PHE * 284       5.624  46.545  68.887  1.00 28.52           C  
ATOM   2171  CZ  PHE * 284       5.650  45.319  69.570  1.00 28.95           C  
ATOM   2172  N   ASP * 285       4.296  50.358  74.185  1.00 23.12           N  
ATOM   2173  CA  ASP * 285       4.465  51.595  74.922  1.00 22.19           C  
ATOM   2174  C   ASP * 285       5.565  52.092  74.027  1.00 22.09           C  
ATOM   2175  O   ASP * 285       6.648  51.499  73.990  1.00 20.30           O  
ATOM   2176  CB  ASP * 285       5.026  51.319  76.303  1.00 24.68           C  
ATOM   2177  CG  ASP * 285       5.116  52.565  77.175  1.00 23.94           C  
ATOM   2178  OD1 ASP * 285       4.641  53.655  76.774  1.00 25.26           O  
ATOM   2179  OD2 ASP * 285       5.648  52.425  78.290  1.00 25.20           O  
ATOM   2180  N   SER * 286       5.291  53.149  73.278  1.00 21.98           N  
ATOM   2181  CA  SER * 286       6.268  53.630  72.324  1.00 22.20           C  
ATOM   2182  C   SER * 286       6.204  55.119  72.056  1.00 22.03           C  
ATOM   2183  O   SER * 286       5.214  55.773  72.347  1.00 22.53           O  
ATOM   2184  CB  SER * 286       5.990  52.922  71.023  1.00 22.91           C  
ATOM   2185  OG  SER * 286       4.640  53.178  70.654  1.00 23.72           O  
ATOM   2186  N   ILE * 287       7.258  55.627  71.437  1.00 22.12           N  
ATOM   2187  CA  ILE * 287       7.356  57.025  71.088  1.00 21.41           C  
ATOM   2188  C   ILE * 287       7.511  57.005  69.572  1.00 21.24           C  
ATOM   2189  O   ILE * 287       8.149  56.098  69.036  1.00 21.33           O  
ATOM   2190  CB  ILE * 287       8.569  57.638  71.846  1.00 23.58           C  
ATOM   2191  CG1 ILE * 287       8.063  58.734  72.759  1.00 26.75           C  
ATOM   2192  CG2 ILE * 287       9.637  58.215  70.932  1.00 23.57           C  
ATOM   2193  CD1 ILE * 287       6.752  58.367  73.397  1.00 28.78           C  
ATOM   2194  N   PHE * 288       6.837  57.912  68.871  1.00 19.21           N  
ATOM   2195  CA  PHE * 288       6.932  58.000  67.410  1.00 16.85           C  
ATOM   2196  C   PHE * 288       6.270  56.844  66.680  1.00 16.47           C  
ATOM   2197  O   PHE * 288       6.828  56.298  65.745  1.00 17.61           O  
ATOM   2198  CB  PHE * 288       8.388  58.119  66.956  1.00 18.10           C  
ATOM   2199  CG  PHE * 288       8.610  59.088  65.815  1.00 19.49           C  
ATOM   2200  CD1 PHE * 288       7.684  59.225  64.789  1.00 18.95           C  
ATOM   2201  CD2 PHE * 288       9.748  59.899  65.788  1.00 18.58           C  
ATOM   2202  CE1 PHE * 288       7.891  60.159  63.771  1.00 17.80           C  
ATOM   2203  CE2 PHE * 288       9.948  60.824  64.769  1.00 17.16           C  
ATOM   2204  CZ  PHE * 288       9.022  60.951  63.771  1.00 16.24           C  
ATOM   2205  N   ARG * 289       5.089  56.451  67.127  1.00 13.53           N  
ATOM   2206  CA  ARG * 289       4.331  55.424  66.468  1.00 11.20           C  
ATOM   2207  C   ARG * 289       2.927  55.971  66.540  1.00 13.50           C  
ATOM   2208  O   ARG * 289       2.560  56.611  67.523  1.00 13.69           O  
ATOM   2209  CB  ARG * 289       4.424  54.094  67.172  1.00  9.10           C  
ATOM   2210  CG  ARG * 289       5.782  53.453  67.111  1.00 14.13           C  
ATOM   2211  CD  ARG * 289       6.300  53.284  65.684  1.00 16.39           C  
ATOM   2212  NE  ARG * 289       7.507  52.466  65.637  1.00 15.20           N  
ATOM   2213  CZ  ARG * 289       8.737  52.950  65.578  1.00 14.47           C  
ATOM   2214  NH1 ARG * 289       8.936  54.246  65.555  1.00 14.54           N  
ATOM   2215  NH2 ARG * 289       9.767  52.131  65.536  1.00 14.41           N  
ATOM   2216  N   PHE * 290       2.192  55.859  65.442  1.00 14.79           N  
ATOM   2217  CA  PHE * 290       0.846  56.359  65.399  1.00 13.43           C  
ATOM   2218  C   PHE * 290       0.004  55.176  65.045  1.00 13.49           C  
ATOM   2219  O   PHE * 290       0.522  54.191  64.560  1.00 10.84           O  
ATOM   2220  CB  PHE * 290       0.793  57.495  64.434  1.00 13.44           C  
ATOM   2221  CG  PHE * 290       1.959  58.425  64.572  1.00 13.01           C  
ATOM   2222  CD1 PHE * 290       1.976  59.382  65.547  1.00 12.30           C  
ATOM   2223  CD2 PHE * 290       3.046  58.321  63.731  1.00 12.62           C  
ATOM   2224  CE1 PHE * 290       3.051  60.224  65.685  1.00 14.76           C  
ATOM   2225  CE2 PHE * 290       4.144  59.171  63.861  1.00 15.01           C  
ATOM   2226  CZ  PHE * 290       4.145  60.123  64.839  1.00 14.16           C  
ATOM   2227  N   SER * 291      -1.268  55.227  65.400  1.00 14.14           N  
ATOM   2228  CA  SER * 291      -2.141  54.081  65.230  1.00 16.58           C  
ATOM   2229  C   SER * 291      -2.575  53.696  63.857  1.00 16.50           C  
ATOM   2230  O   SER * 291      -2.397  52.563  63.454  1.00 15.80           O  
ATOM   2231  CB  SER * 291      -3.375  54.230  66.097  1.00 18.31           C  
ATOM   2232  OG  SER * 291      -3.018  54.802  67.324  1.00 21.04           O  
ATOM   2233  N   PHE * 292      -3.223  54.623  63.172  1.00 16.82           N  
ATOM   2234  CA  PHE * 292      -3.703  54.350  61.843  1.00 15.23           C  
ATOM   2235  C   PHE * 292      -2.788  54.973  60.809  1.00 15.39           C  
ATOM   2236  O   PHE * 292      -2.596  56.178  60.761  1.00 14.38           O  
ATOM   2237  CB  PHE * 292      -5.127  54.827  61.742  1.00 14.84           C  
ATOM   2238  CG  PHE * 292      -6.001  54.237  62.791  1.00 17.45           C  
ATOM   2239  CD1 PHE * 292      -6.318  52.894  62.761  1.00 16.50           C  
ATOM   2240  CD2 PHE * 292      -6.417  54.993  63.872  1.00 15.71           C  
ATOM   2241  CE1 PHE * 292      -7.023  52.323  63.800  1.00 17.16           C  
ATOM   2242  CE2 PHE * 292      -7.116  54.421  64.896  1.00 14.84           C  
ATOM   2243  CZ  PHE * 292      -7.417  53.090  64.864  1.00 16.07           C  
ATOM   2244  N   VAL * 293      -2.122  54.102  60.070  1.00 15.21           N  
ATOM   2245  CA  VAL * 293      -1.196  54.504  59.049  1.00 14.52           C  
ATOM   2246  C   VAL * 293      -1.412  53.655  57.793  1.00 17.87           C  
ATOM   2247  O   VAL * 293      -2.181  52.683  57.803  1.00 19.01           O  
ATOM   2248  CB  VAL * 293       0.229  54.340  59.539  1.00 12.43           C  
ATOM   2249  CG1 VAL * 293       0.579  55.447  60.492  1.00  7.41           C  
ATOM   2250  CG2 VAL * 293       0.406  52.991  60.147  1.00  9.04           C  
ATOM   2251  N   PRO * 294      -0.791  54.046  56.674  1.00 18.23           N  
ATOM   2252  CA  PRO * 294      -0.965  53.270  55.457  1.00 17.15           C  
ATOM   2253  C   PRO * 294      -0.652  51.819  55.703  1.00 17.35           C  
ATOM   2254  O   PRO * 294       0.220  51.512  56.499  1.00 18.71           O  
ATOM   2255  CB  PRO * 294       0.084  53.886  54.538  1.00 17.13           C  
ATOM   2256  CG  PRO * 294       0.043  55.304  54.916  1.00 16.68           C  
ATOM   2257  CD  PRO * 294       0.023  55.244  56.410  1.00 16.91           C  
ATOM   2258  N   VAL * 295      -1.371  50.913  55.053  1.00 18.30           N  
ATOM   2259  CA  VAL * 295      -1.067  49.504  55.201  1.00 18.49           C  
ATOM   2260  C   VAL * 295      -0.466  49.038  53.901  1.00 19.79           C  
ATOM   2261  O   VAL * 295      -0.803  49.559  52.835  1.00 22.34           O  
ATOM   2262  CB  VAL * 295      -2.316  48.674  55.437  1.00 19.39           C  
ATOM   2263  CG1 VAL * 295      -2.950  49.056  56.745  1.00 21.74           C  
ATOM   2264  CG2 VAL * 295      -3.313  48.880  54.320  1.00 19.31           C  
ATOM   2265  N   ILE * 296       0.482  48.121  53.972  1.00 18.75           N  
ATOM   2266  CA  ILE * 296       1.056  47.575  52.763  1.00 17.78           C  
ATOM   2267  C   ILE * 296      -0.004  46.575  52.299  1.00 19.38           C  
ATOM   2268  O   ILE * 296       0.034  45.422  52.684  1.00 19.83           O  
ATOM   2269  CB  ILE * 296       2.367  46.862  53.052  1.00 16.13           C  
ATOM   2270  CG1 ILE * 296       3.327  47.821  53.746  1.00 14.60           C  
ATOM   2271  CG2 ILE * 296       2.988  46.365  51.774  1.00 14.53           C  
ATOM   2272  CD1 ILE * 296       3.343  49.198  53.165  1.00 12.57           C  
ATOM   2273  N   ASP * 297      -0.992  47.048  51.542  1.00 19.92           N  
ATOM   2274  CA  ASP * 297      -2.095  46.214  51.078  1.00 21.80           C  
ATOM   2275  C   ASP * 297      -1.965  45.344  49.846  1.00 24.12           C  
ATOM   2276  O   ASP * 297      -2.784  44.452  49.665  1.00 25.54           O  
ATOM   2277  CB  ASP * 297      -3.340  47.065  50.875  1.00 22.25           C  
ATOM   2278  CG  ASP * 297      -3.136  48.151  49.854  1.00 22.36           C  
ATOM   2279  OD1 ASP * 297      -2.003  48.279  49.365  1.00 19.49           O  
ATOM   2280  OD2 ASP * 297      -4.095  48.896  49.559  1.00 22.42           O  
ATOM   2281  N   GLY * 298      -0.994  45.599  48.980  1.00 25.18           N  
ATOM   2282  CA  GLY * 298      -0.888  44.813  47.758  1.00 25.41           C  
ATOM   2283  C   GLY * 298      -1.667  45.472  46.610  1.00 27.39           C  
ATOM   2284  O   GLY * 298      -1.787  44.919  45.517  1.00 28.12           O  
ATOM   2285  N   GLU * 299      -2.229  46.646  46.860  1.00 26.75           N  
ATOM   2286  CA  GLU * 299      -2.998  47.372  45.855  1.00 26.75           C  
ATOM   2287  C   GLU * 299      -2.320  48.710  45.683  1.00 24.58           C  
ATOM   2288  O   GLU * 299      -1.698  48.956  44.659  1.00 27.07           O  
ATOM   2289  CB  GLU * 299      -4.455  47.526  46.310  1.00 30.90           C  
ATOM   2290  CG  GLU * 299      -5.190  46.172  46.398  1.00 39.71           C  
ATOM   2291  CD  GLU * 299      -6.488  46.179  47.264  1.00 44.93           C  
ATOM   2292  OE1 GLU * 299      -7.407  47.035  47.041  1.00 45.37           O  
ATOM   2293  OE2 GLU * 299      -6.594  45.265  48.149  1.00 46.90           O  
ATOM   2294  N   PHE * 300      -2.384  49.573  46.693  1.00 22.13           N  
ATOM   2295  CA  PHE * 300      -1.716  50.869  46.602  1.00 17.98           C  
ATOM   2296  C   PHE * 300      -0.221  50.547  46.507  1.00 17.71           C  
ATOM   2297  O   PHE * 300       0.505  51.139  45.710  1.00 18.06           O  
ATOM   2298  CB  PHE * 300      -2.053  51.713  47.836  1.00 14.60           C  
ATOM   2299  CG  PHE * 300      -1.752  53.179  47.697  1.00 11.40           C  
ATOM   2300  CD1 PHE * 300      -0.473  53.670  47.912  1.00 10.81           C  
ATOM   2301  CD2 PHE * 300      -2.751  54.069  47.394  1.00  9.25           C  
ATOM   2302  CE1 PHE * 300      -0.202  55.019  47.827  1.00  9.04           C  
ATOM   2303  CE2 PHE * 300      -2.485  55.420  47.306  1.00  9.99           C  
ATOM   2304  CZ  PHE * 300      -1.206  55.895  47.523  1.00  9.32           C  
ATOM   2305  N   PHE * 301       0.219  49.545  47.266  1.00 18.46           N  
ATOM   2306  CA  PHE * 301       1.623  49.128  47.274  1.00 18.70           C  
ATOM   2307  C   PHE * 301       1.573  47.693  46.799  1.00 21.56           C  
ATOM   2308  O   PHE * 301       0.876  46.876  47.378  1.00 22.53           O  
ATOM   2309  CB  PHE * 301       2.219  49.156  48.699  1.00 17.30           C  
ATOM   2310  CG  PHE * 301       2.247  50.528  49.344  1.00 13.02           C  
ATOM   2311  CD1 PHE * 301       3.172  51.468  48.959  1.00 11.58           C  
ATOM   2312  CD2 PHE * 301       1.317  50.873  50.318  1.00 12.36           C  
ATOM   2313  CE1 PHE * 301       3.175  52.712  49.513  1.00 12.81           C  
ATOM   2314  CE2 PHE * 301       1.307  52.118  50.880  1.00  9.71           C  
ATOM   2315  CZ  PHE * 301       2.230  53.042  50.482  1.00 12.71           C  
ATOM   2316  N   PRO * 302       2.250  47.376  45.699  1.00 23.96           N  
ATOM   2317  CA  PRO * 302       2.252  46.013  45.160  1.00 24.55           C  
ATOM   2318  C   PRO * 302       2.893  44.940  46.036  1.00 25.79           C  
ATOM   2319  O   PRO * 302       2.433  43.788  46.059  1.00 27.17           O  
ATOM   2320  CB  PRO * 302       2.983  46.185  43.835  1.00 24.83           C  
ATOM   2321  CG  PRO * 302       2.560  47.553  43.406  1.00 25.02           C  
ATOM   2322  CD  PRO * 302       2.736  48.336  44.693  1.00 24.34           C  
ATOM   2323  N   THR * 303       4.012  45.281  46.668  1.00 26.29           N  
ATOM   2324  CA  THR * 303       4.718  44.370  47.555  1.00 24.65           C  
ATOM   2325  C   THR * 303       5.388  45.231  48.608  1.00 24.61           C  
ATOM   2326  O   THR * 303       5.156  46.430  48.693  1.00 21.45           O  
ATOM   2327  CB  THR * 303       5.779  43.593  46.829  1.00 25.12           C  
ATOM   2328  OG1 THR * 303       6.659  44.497  46.171  1.00 25.70           O  
ATOM   2329  CG2 THR * 303       5.166  42.737  45.786  1.00 28.90           C  
ATOM   2330  N   SER * 304       6.252  44.615  49.390  1.00 25.51           N  
ATOM   2331  CA  SER * 304       6.904  45.317  50.464  1.00 26.29           C  
ATOM   2332  C   SER * 304       7.661  46.498  49.946  1.00 25.74           C  
ATOM   2333  O   SER * 304       8.460  46.347  49.032  1.00 27.55           O  
ATOM   2334  CB  SER * 304       7.872  44.372  51.162  1.00 28.39           C  
ATOM   2335  OG  SER * 304       8.905  43.959  50.269  1.00 31.23           O  
ATOM   2336  N   LEU * 305       7.486  47.656  50.564  1.00 24.18           N  
ATOM   2337  CA  LEU * 305       8.223  48.812  50.113  1.00 23.68           C  
ATOM   2338  C   LEU * 305       9.670  48.466  49.893  1.00 24.93           C  
ATOM   2339  O   LEU * 305      10.292  49.008  48.994  1.00 26.65           O  
ATOM   2340  CB  LEU * 305       8.190  49.907  51.145  1.00 20.92           C  
ATOM   2341  CG  LEU * 305       6.780  50.327  51.443  1.00 20.57           C  
ATOM   2342  CD1 LEU * 305       6.877  51.429  52.463  1.00 22.28           C  
ATOM   2343  CD2 LEU * 305       6.123  50.788  50.179  1.00 20.35           C  
ATOM   2344  N   GLU * 306      10.221  47.540  50.673  1.00 25.47           N  
ATOM   2345  CA  GLU * 306      11.640  47.240  50.499  1.00 26.13           C  
ATOM   2346  C   GLU * 306      11.959  46.495  49.233  1.00 25.25           C  
ATOM   2347  O   GLU * 306      13.019  46.726  48.661  1.00 26.17           O  
ATOM   2348  CB  GLU * 306      12.234  46.511  51.709  1.00 28.15           C  
ATOM   2349  CG  GLU * 306      13.651  45.952  51.486  1.00 29.60           C  
ATOM   2350  CD  GLU * 306      14.742  47.021  51.433  1.00 33.05           C  
ATOM   2351  OE1 GLU * 306      14.494  48.172  51.900  1.00 32.95           O  
ATOM   2352  OE2 GLU * 306      15.868  46.684  50.954  1.00 34.70           O  
ATOM   2353  N   SER * 307      11.109  45.568  48.798  1.00 23.97           N  
ATOM   2354  CA  SER * 307      11.439  44.871  47.554  1.00 23.85           C  
ATOM   2355  C   SER * 307      11.249  45.869  46.426  1.00 23.42           C  
ATOM   2356  O   SER * 307      12.035  45.880  45.478  1.00 23.90           O  
ATOM   2357  CB  SER * 307      10.628  43.607  47.344  1.00 22.10           C  
ATOM   2358  OG  SER * 307       9.262  43.906  47.338  1.00 27.59           O  
ATOM   2359  N   MET * 308      10.261  46.761  46.564  1.00 22.52           N  
ATOM   2360  CA  MET * 308      10.055  47.816  45.579  1.00 20.98           C  
ATOM   2361  C   MET * 308      11.293  48.676  45.557  1.00 22.14           C  
ATOM   2362  O   MET * 308      11.796  49.012  44.509  1.00 25.03           O  
ATOM   2363  CB  MET * 308       8.857  48.671  45.921  1.00 18.50           C  
ATOM   2364  CG  MET * 308       7.573  47.990  45.605  1.00 18.98           C  
ATOM   2365  SD  MET * 308       6.198  49.051  45.859  1.00 21.56           S  
ATOM   2366  CE  MET * 308       6.087  49.890  44.333  1.00 24.70           C  
ATOM   2367  N   LEU * 309      11.854  48.991  46.711  1.00 24.26           N  
ATOM   2368  CA  LEU * 309      13.060  49.798  46.698  1.00 24.02           C  
ATOM   2369  C   LEU * 309      14.184  49.020  46.056  1.00 23.96           C  
ATOM   2370  O   LEU * 309      14.920  49.533  45.234  1.00 23.34           O  
ATOM   2371  CB  LEU * 309      13.431  50.250  48.107  1.00 24.93           C  
ATOM   2372  CG  LEU * 309      12.587  51.428  48.620  1.00 26.19           C  
ATOM   2373  CD1 LEU * 309      13.039  51.801  50.002  1.00 26.22           C  
ATOM   2374  CD2 LEU * 309      12.736  52.624  47.696  1.00 25.63           C  
ATOM   2375  N   ASN * 310      14.256  47.742  46.357  1.00 24.87           N  
ATOM   2376  CA  ASN * 310      15.325  46.945  45.808  1.00 27.29           C  
ATOM   2377  C   ASN * 310      15.267  46.724  44.312  1.00 27.07           C  
ATOM   2378  O   ASN * 310      16.303  46.668  43.662  1.00 27.69           O  
ATOM   2379  CB  ASN * 310      15.409  45.592  46.512  1.00 31.51           C  
ATOM   2380  CG  ASN * 310      16.111  45.671  47.881  1.00 36.83           C  
ATOM   2381  OD1 ASN * 310      16.829  46.653  48.186  1.00 38.22           O  
ATOM   2382  ND2 ASN * 310      15.917  44.621  48.719  1.00 38.37           N  
ATOM   2383  N   SER * 311      14.073  46.627  43.746  1.00 25.56           N  
ATOM   2384  CA  SER * 311      13.975  46.346  42.324  1.00 23.93           C  
ATOM   2385  C   SER * 311      13.709  47.505  41.396  1.00 23.47           C  
ATOM   2386  O   SER * 311      13.368  47.290  40.237  1.00 25.20           O  
ATOM   2387  CB  SER * 311      12.947  45.252  42.082  1.00 23.42           C  
ATOM   2388  OG  SER * 311      11.644  45.718  42.369  1.00 24.64           O  
ATOM   2389  N   GLY * 312      13.900  48.724  41.874  1.00 21.69           N  
ATOM   2390  CA  GLY * 312      13.670  49.888  41.048  1.00 17.99           C  
ATOM   2391  C   GLY * 312      12.210  50.110  40.745  1.00 17.49           C  
ATOM   2392  O   GLY * 312      11.868  51.006  40.001  1.00 17.74           O  
ATOM   2393  N   ASN * 313      11.337  49.336  41.350  1.00 16.30           N  
ATOM   2394  CA  ASN * 313       9.914  49.474  41.085  1.00 15.79           C  
ATOM   2395  C   ASN * 313       9.362  50.778  41.635  1.00 17.17           C  
ATOM   2396  O   ASN * 313       8.631  50.787  42.605  1.00 19.64           O  
ATOM   2397  CB  ASN * 313       9.177  48.270  41.676  1.00 16.35           C  
ATOM   2398  CG  ASN * 313       7.716  48.213  41.289  1.00 17.63           C  
ATOM   2399  OD1 ASN * 313       7.149  49.169  40.733  1.00 20.98           O  
ATOM   2400  ND2 ASN * 313       7.085  47.082  41.582  1.00 18.25           N  
ATOM   2401  N   PHE * 314       9.754  51.895  41.045  1.00 18.46           N  
ATOM   2402  CA  PHE * 314       9.261  53.206  41.475  1.00 19.44           C  
ATOM   2403  C   PHE * 314       9.449  54.278  40.397  1.00 19.32           C  
ATOM   2404  O   PHE * 314      10.207  54.104  39.454  1.00 20.19           O  
ATOM   2405  CB  PHE * 314       9.906  53.655  42.793  1.00 16.59           C  
ATOM   2406  CG  PHE * 314      11.410  53.620  42.784  1.00 16.17           C  
ATOM   2407  CD1 PHE * 314      12.137  54.586  42.122  1.00 14.76           C  
ATOM   2408  CD2 PHE * 314      12.090  52.613  43.437  1.00 14.97           C  
ATOM   2409  CE1 PHE * 314      13.484  54.553  42.106  1.00 13.27           C  
ATOM   2410  CE2 PHE * 314      13.453  52.579  43.421  1.00 14.39           C  
ATOM   2411  CZ  PHE * 314      14.149  53.559  42.749  1.00 14.57           C  
ATOM   2412  N   LYS * 315       8.772  55.399  40.543  1.00 18.48           N  
ATOM   2413  CA  LYS * 315       8.882  56.443  39.564  1.00 17.89           C  
ATOM   2414  C   LYS * 315      10.285  57.005  39.542  1.00 20.47           C  
ATOM   2415  O   LYS * 315      10.773  57.480  40.571  1.00 23.59           O  
ATOM   2416  CB  LYS * 315       7.888  57.541  39.888  1.00 16.40           C  
ATOM   2417  CG  LYS * 315       7.895  58.681  38.930  1.00 14.53           C  
ATOM   2418  CD  LYS * 315       6.946  59.726  39.382  1.00 15.73           C  
ATOM   2419  CE  LYS * 315       7.021  60.918  38.480  1.00 16.16           C  
ATOM   2420  NZ  LYS * 315       6.299  60.656  37.205  1.00 17.24           N  
ATOM   2421  N   LYS * 316      10.977  56.908  38.412  1.00 20.36           N  
ATOM   2422  CA  LYS * 316      12.294  57.494  38.337  1.00 19.82           C  
ATOM   2423  C   LYS * 316      12.139  58.948  37.930  1.00 20.77           C  
ATOM   2424  O   LYS * 316      11.466  59.255  36.949  1.00 25.04           O  
ATOM   2425  CB  LYS * 316      13.152  56.809  37.308  1.00 21.62           C  
ATOM   2426  CG  LYS * 316      13.679  55.470  37.711  1.00 23.61           C  
ATOM   2427  CD  LYS * 316      12.667  54.410  37.454  1.00 25.81           C  
ATOM   2428  CE  LYS * 316      13.325  53.063  37.500  1.00 27.06           C  
ATOM   2429  NZ  LYS * 316      12.322  52.025  37.152  1.00 31.40           N  
ATOM   2430  N   THR * 317      12.745  59.850  38.693  1.00 19.96           N  
ATOM   2431  CA  THR * 317      12.700  61.269  38.411  1.00 16.15           C  
ATOM   2432  C   THR * 317      13.691  61.888  39.340  1.00 15.73           C  
ATOM   2433  O   THR * 317      14.587  61.202  39.809  1.00 15.11           O  
ATOM   2434  CB  THR * 317      11.326  61.866  38.639  1.00 15.89           C  
ATOM   2435  OG1 THR * 317      11.387  63.282  38.400  1.00 18.62           O  
ATOM   2436  CG2 THR * 317      10.853  61.629  40.061  1.00 16.77           C  
ATOM   2437  N   GLN * 318      13.602  63.192  39.529  1.00 16.90           N  
ATOM   2438  CA  GLN * 318      14.513  63.885  40.419  1.00 18.54           C  
ATOM   2439  C   GLN * 318      13.770  64.081  41.725  1.00 18.77           C  
ATOM   2440  O   GLN * 318      12.556  64.274  41.733  1.00 18.25           O  
ATOM   2441  CB  GLN * 318      14.904  65.259  39.849  1.00 19.64           C  
ATOM   2442  CG  GLN * 318      15.402  65.289  38.404  1.00 21.76           C  
ATOM   2443  CD  GLN * 318      14.267  65.180  37.380  1.00 22.32           C  
ATOM   2444  OE1 GLN * 318      13.355  65.992  37.349  1.00 21.54           O  
ATOM   2445  NE2 GLN * 318      14.339  64.173  36.533  1.00 26.91           N  
ATOM   2446  N   ILE * 319      14.480  63.984  42.836  1.00 19.08           N  
ATOM   2447  CA  ILE * 319      13.862  64.189  44.146  1.00 18.76           C  
ATOM   2448  C   ILE * 319      14.802  65.032  44.982  1.00 17.12           C  
ATOM   2449  O   ILE * 319      16.018  64.925  44.853  1.00 17.65           O  
ATOM   2450  CB  ILE * 319      13.646  62.884  44.917  1.00 18.26           C  
ATOM   2451  CG1 ILE * 319      14.975  62.177  45.074  1.00 18.38           C  
ATOM   2452  CG2 ILE * 319      12.621  61.995  44.249  1.00 18.66           C  
ATOM   2453  CD1 ILE * 319      14.942  61.153  46.129  1.00 20.67           C  
ATOM   2454  N   LEU * 320      14.238  65.884  45.821  1.00 16.19           N  
ATOM   2455  CA  LEU * 320      15.020  66.730  46.710  1.00 14.98           C  
ATOM   2456  C   LEU * 320      14.518  66.395  48.114  1.00 15.43           C  
ATOM   2457  O   LEU * 320      13.329  66.528  48.418  1.00 13.10           O  
ATOM   2458  CB  LEU * 320      14.795  68.185  46.366  1.00 13.08           C  
ATOM   2459  CG  LEU * 320      15.699  69.137  47.102  1.00 14.31           C  
ATOM   2460  CD1 LEU * 320      15.852  70.436  46.354  1.00 11.38           C  
ATOM   2461  CD2 LEU * 320      15.104  69.355  48.472  1.00 16.45           C  
ATOM   2462  N   LEU * 321      15.415  65.927  48.964  1.00 16.84           N  
ATOM   2463  CA  LEU * 321      15.003  65.544  50.300  1.00 19.01           C  
ATOM   2464  C   LEU * 321      16.000  65.849  51.406  1.00 20.59           C  
ATOM   2465  O   LEU * 321      17.187  66.119  51.149  1.00 21.26           O  
ATOM   2466  CB  LEU * 321      14.660  64.070  50.319  1.00 14.87           C  
ATOM   2467  CG  LEU * 321      15.756  63.043  50.168  1.00 14.31           C  
ATOM   2468  CD1 LEU * 321      15.068  61.705  50.220  1.00 13.27           C  
ATOM   2469  CD2 LEU * 321      16.489  63.195  48.863  1.00 15.13           C  
ATOM   2470  N   GLY * 322      15.538  65.782  52.647  1.00 20.20           N  
ATOM   2471  CA  GLY * 322      16.454  66.054  53.719  1.00 19.50           C  
ATOM   2472  C   GLY * 322      15.839  65.905  55.069  1.00 20.40           C  
ATOM   2473  O   GLY * 322      14.656  65.603  55.201  1.00 19.06           O  
ATOM   2474  N   VAL * 323      16.646  66.169  56.080  1.00 19.30           N  
ATOM   2475  CA  VAL * 323      16.204  66.034  57.431  1.00 18.21           C  
ATOM   2476  C   VAL * 323      16.735  67.207  58.252  1.00 19.98           C  
ATOM   2477  O   VAL * 323      17.568  67.963  57.760  1.00 20.41           O  
ATOM   2478  CB  VAL * 323      16.712  64.700  57.975  1.00 16.78           C  
ATOM   2479  CG1 VAL * 323      16.093  63.563  57.222  1.00 13.78           C  
ATOM   2480  CG2 VAL * 323      18.185  64.602  57.821  1.00 18.31           C  
ATOM   2481  N   ASN * 324      16.129  67.448  59.420  1.00 19.97           N  
ATOM   2482  CA  ASN * 324      16.552  68.491  60.366  1.00 19.49           C  
ATOM   2483  C   ASN * 324      17.485  67.836  61.350  1.00 20.16           C  
ATOM   2484  O   ASN * 324      17.436  66.627  61.545  1.00 20.51           O  
ATOM   2485  CB  ASN * 324      15.385  69.039  61.172  1.00 19.59           C  
ATOM   2486  CG  ASN * 324      14.457  69.890  60.352  1.00 20.65           C  
ATOM   2487  OD1 ASN * 324      14.670  70.091  59.162  1.00 23.26           O  
ATOM   2488  ND2 ASN * 324      13.398  70.367  60.973  1.00 21.03           N  
ATOM   2489  N   LYS * 325      18.283  68.643  62.028  1.00 20.47           N  
ATOM   2490  CA  LYS * 325      19.228  68.122  63.003  1.00 21.17           C  
ATOM   2491  C   LYS * 325      18.635  67.406  64.205  1.00 21.22           C  
ATOM   2492  O   LYS * 325      19.135  66.346  64.579  1.00 22.37           O  
ATOM   2493  CB  LYS * 325      20.175  69.210  63.515  1.00 20.89           C  
ATOM   2494  CG  LYS * 325      21.277  68.606  64.353  1.00 22.94           C  
ATOM   2495  CD  LYS * 325      22.501  69.481  64.503  1.00 26.15           C  
ATOM   2496  CE  LYS * 325      22.427  70.270  65.741  1.00 27.36           C  
ATOM   2497  NZ  LYS * 325      21.243  71.139  65.647  1.00 30.98           N  
ATOM   2498  N   ASP * 326      17.583  67.953  64.811  1.00 20.40           N  
ATOM   2499  CA  ASP * 326      17.016  67.339  66.007  1.00 18.66           C  
ATOM   2500  C   ASP * 326      15.586  66.954  65.782  1.00 19.35           C  
ATOM   2501  O   ASP * 326      14.667  67.628  66.240  1.00 20.25           O  
ATOM   2502  CB  ASP * 326      17.139  68.300  67.192  1.00 16.04           C  
ATOM   2503  CG  ASP * 326      18.547  68.827  67.366  1.00 16.29           C  
ATOM   2504  OD1 ASP * 326      19.491  68.044  67.606  1.00 16.57           O  
ATOM   2505  OD2 ASP * 326      18.727  70.044  67.255  1.00 17.19           O  
ATOM   2506  N   GLU * 327      15.409  65.825  65.118  1.00 20.12           N  
ATOM   2507  CA  GLU * 327      14.094  65.303  64.771  1.00 19.07           C  
ATOM   2508  C   GLU * 327      13.384  64.684  65.949  1.00 19.38           C  
ATOM   2509  O   GLU * 327      12.156  64.707  66.020  1.00 21.27           O  
ATOM   2510  CB  GLU * 327      14.223  64.211  63.700  1.00 20.66           C  
ATOM   2511  CG  GLU * 327      14.823  64.633  62.369  1.00 20.74           C  
ATOM   2512  CD  GLU * 327      13.855  65.409  61.517  1.00 21.10           C  
ATOM   2513  OE1 GLU * 327      12.694  65.594  61.911  1.00 21.83           O  
ATOM   2514  OE2 GLU * 327      14.244  65.839  60.434  1.00 22.61           O  
ATOM   2515  N   GLY * 328      14.141  64.080  66.850  1.00 17.82           N  
ATOM   2516  CA  GLY * 328      13.508  63.420  67.985  1.00 18.22           C  
ATOM   2517  C   GLY * 328      13.048  64.234  69.181  1.00 17.07           C  
ATOM   2518  O   GLY * 328      12.047  63.903  69.801  1.00 17.01           O  
ATOM   2519  N   SER * 329      13.738  65.328  69.467  1.00 17.29           N  
ATOM   2520  CA  SER * 329      13.418  66.147  70.595  1.00 17.75           C  
ATOM   2521  C   SER * 329      11.939  66.273  70.806  1.00 18.50           C  
ATOM   2522  O   SER * 329      11.426  65.842  71.818  1.00 20.86           O  
ATOM   2523  CB  SER * 329      14.059  67.496  70.450  1.00 17.77           C  
ATOM   2524  OG  SER * 329      13.408  68.227  69.451  1.00 19.80           O  
ATOM   2525  N   PHE * 330      11.213  66.669  69.790  1.00 19.92           N  
ATOM   2526  CA  PHE * 330       9.761  66.832  69.936  1.00 19.74           C  
ATOM   2527  C   PHE * 330       8.983  65.645  70.516  1.00 19.71           C  
ATOM   2528  O   PHE * 330       8.039  65.830  71.285  1.00 20.56           O  
ATOM   2529  CB  PHE * 330       9.134  67.229  68.599  1.00 19.78           C  
ATOM   2530  CG  PHE * 330       7.778  67.812  68.732  1.00 23.92           C  
ATOM   2531  CD1 PHE * 330       6.648  66.984  68.796  1.00 26.20           C  
ATOM   2532  CD2 PHE * 330       7.616  69.196  68.829  1.00 26.12           C  
ATOM   2533  CE1 PHE * 330       5.364  67.523  68.958  1.00 25.72           C  
ATOM   2534  CE2 PHE * 330       6.336  69.760  68.995  1.00 26.86           C  
ATOM   2535  CZ  PHE * 330       5.209  68.919  69.060  1.00 27.54           C  
ATOM   2536  N   PHE * 331       9.366  64.427  70.164  1.00 18.52           N  
ATOM   2537  CA  PHE * 331       8.641  63.248  70.627  1.00 16.62           C  
ATOM   2538  C   PHE * 331       9.074  62.797  71.992  1.00 16.62           C  
ATOM   2539  O   PHE * 331       8.367  62.043  72.640  1.00 15.69           O  
ATOM   2540  CB  PHE * 331       8.818  62.120  69.619  1.00 16.12           C  
ATOM   2541  CG  PHE * 331       8.413  62.512  68.258  1.00 16.42           C  
ATOM   2542  CD1 PHE * 331       9.277  63.263  67.467  1.00 16.24           C  
ATOM   2543  CD2 PHE * 331       7.115  62.288  67.825  1.00 15.83           C  
ATOM   2544  CE1 PHE * 331       8.855  63.805  66.276  1.00 16.13           C  
ATOM   2545  CE2 PHE * 331       6.671  62.822  66.630  1.00 16.36           C  
ATOM   2546  CZ  PHE * 331       7.541  63.589  65.850  1.00 16.44           C  
ATOM   2547  N   LEU * 332      10.297  63.157  72.371  1.00 16.90           N  
ATOM   2548  CA  LEU * 332      10.813  62.810  73.684  1.00 16.36           C  
ATOM   2549  C   LEU * 332      10.038  63.736  74.621  1.00 16.82           C  
ATOM   2550  O   LEU * 332       9.278  63.264  75.464  1.00 17.35           O  
ATOM   2551  CB  LEU * 332      12.316  63.063  73.759  1.00 12.44           C  
ATOM   2552  CG  LEU * 332      13.179  62.069  73.017  1.00  8.55           C  
ATOM   2553  CD1 LEU * 332      14.573  62.516  73.069  1.00 10.13           C  
ATOM   2554  CD2 LEU * 332      13.046  60.705  73.612  1.00  8.48           C  
ATOM   2555  N   LEU * 333      10.086  65.036  74.341  1.00 16.90           N  
ATOM   2556  CA  LEU * 333       9.365  66.024  75.135  1.00 19.31           C  
ATOM   2557  C   LEU * 333       7.947  65.585  75.477  1.00 20.29           C  
ATOM   2558  O   LEU * 333       7.472  65.844  76.576  1.00 23.78           O  
ATOM   2559  CB  LEU * 333       9.274  67.370  74.413  1.00 17.26           C  
ATOM   2560  CG  LEU * 333       8.342  68.347  75.146  1.00 19.19           C  
ATOM   2561  CD1 LEU * 333       8.915  68.588  76.479  1.00 16.59           C  
ATOM   2562  CD2 LEU * 333       8.168  69.683  74.440  1.00 18.77           C  
ATOM   2563  N   TYR * 334       7.289  64.898  74.556  1.00 20.22           N  
ATOM   2564  CA  TYR * 334       5.909  64.477  74.750  1.00 18.01           C  
ATOM   2565  C   TYR * 334       5.668  63.083  75.297  1.00 17.87           C  
ATOM   2566  O   TYR * 334       4.592  62.805  75.803  1.00 20.80           O  
ATOM   2567  CB  TYR * 334       5.158  64.561  73.415  1.00 16.65           C  
ATOM   2568  CG  TYR * 334       4.589  65.904  73.060  1.00 13.69           C  
ATOM   2569  CD1 TYR * 334       5.405  66.988  72.811  1.00 11.82           C  
ATOM   2570  CD2 TYR * 334       3.217  66.082  72.996  1.00 13.00           C  
ATOM   2571  CE1 TYR * 334       4.864  68.208  72.521  1.00 10.93           C  
ATOM   2572  CE2 TYR * 334       2.674  67.296  72.701  1.00 12.88           C  
ATOM   2573  CZ  TYR * 334       3.500  68.348  72.470  1.00 12.00           C  
ATOM   2574  OH  TYR * 334       2.929  69.556  72.213  1.00 16.54           O  
ATOM   2575  N   GLY * 335       6.604  62.174  75.149  1.00 16.61           N  
ATOM   2576  CA  GLY * 335       6.297  60.854  75.628  1.00 17.54           C  
ATOM   2577  C   GLY * 335       7.424  60.135  76.314  1.00 19.43           C  
ATOM   2578  O   GLY * 335       7.317  58.928  76.536  1.00 22.60           O  
ATOM   2579  N   ALA * 336       8.527  60.812  76.571  1.00 17.71           N  
ATOM   2580  CA  ALA * 336       9.616  60.167  77.283  1.00 20.24           C  
ATOM   2581  C   ALA * 336       9.687  60.821  78.671  1.00 21.24           C  
ATOM   2582  O   ALA * 336       9.476  62.032  78.799  1.00 21.40           O  
ATOM   2583  CB  ALA * 336      10.922  60.363  76.550  1.00 17.96           C  
ATOM   2584  N   PRO * 337       9.919  60.032  79.730  1.00 20.02           N  
ATOM   2585  CA  PRO * 337      10.009  60.571  81.090  1.00 20.27           C  
ATOM   2586  C   PRO * 337      11.349  61.268  81.293  1.00 20.31           C  
ATOM   2587  O   PRO * 337      12.374  60.784  80.827  1.00 20.49           O  
ATOM   2588  CB  PRO * 337       9.939  59.322  81.942  1.00 22.04           C  
ATOM   2589  CG  PRO * 337      10.676  58.328  81.098  1.00 22.20           C  
ATOM   2590  CD  PRO * 337      10.073  58.573  79.735  1.00 19.65           C  
ATOM   2591  N   GLY * 338      11.345  62.403  81.982  1.00 18.96           N  
ATOM   2592  CA  GLY * 338      12.583  63.108  82.213  1.00 17.56           C  
ATOM   2593  C   GLY * 338      12.644  64.417  81.460  1.00 19.22           C  
ATOM   2594  O   GLY * 338      13.341  65.349  81.869  1.00 21.04           O  
ATOM   2595  N   PHE * 339      11.856  64.519  80.395  1.00 17.50           N  
ATOM   2596  CA  PHE * 339      11.862  65.701  79.555  1.00 15.99           C  
ATOM   2597  C   PHE * 339      10.715  66.558  79.940  1.00 16.48           C  
ATOM   2598  O   PHE * 339       9.635  66.046  80.184  1.00 18.40           O  
ATOM   2599  CB  PHE * 339      11.705  65.311  78.084  1.00 14.69           C  
ATOM   2600  CG  PHE * 339      12.794  64.408  77.555  1.00 11.77           C  
ATOM   2601  CD1 PHE * 339      12.681  63.032  77.653  1.00 11.18           C  
ATOM   2602  CD2 PHE * 339      13.902  64.935  76.927  1.00 10.49           C  
ATOM   2603  CE1 PHE * 339      13.652  62.197  77.134  1.00 10.29           C  
ATOM   2604  CE2 PHE * 339      14.874  64.111  76.407  1.00 10.16           C  
ATOM   2605  CZ  PHE * 339      14.744  62.736  76.514  1.00 10.90           C  
ATOM   2606  N   SER * 340      10.930  67.865  79.962  1.00 17.79           N  
ATOM   2607  CA  SER * 340       9.868  68.794  80.315  1.00 20.11           C  
ATOM   2608  C   SER * 340      10.083  69.997  79.428  1.00 20.54           C  
ATOM   2609  O   SER * 340      11.223  70.325  79.106  1.00 21.42           O  
ATOM   2610  CB  SER * 340      10.003  69.233  81.781  1.00 21.75           C  
ATOM   2611  OG  SER * 340      10.053  68.109  82.645  1.00 25.50           O  
ATOM   2612  N   LYS * 341       9.021  70.718  79.111  1.00 19.42           N  
ATOM   2613  CA  LYS * 341       9.168  71.859  78.244  1.00 19.28           C  
ATOM   2614  C   LYS * 341       9.947  72.944  78.910  1.00 20.34           C  
ATOM   2615  O   LYS * 341      10.643  73.695  78.232  1.00 23.54           O  
ATOM   2616  CB  LYS * 341       7.818  72.412  77.818  1.00 16.67           C  
ATOM   2617  CG  LYS * 341       7.946  73.621  76.930  1.00 15.16           C  
ATOM   2618  CD  LYS * 341       6.597  74.179  76.535  1.00 15.09           C  
ATOM   2619  CE  LYS * 341       5.929  74.955  77.650  1.00 15.87           C  
ATOM   2620  NZ  LYS * 341       6.636  76.230  77.986  1.00 15.89           N  
ATOM   2621  N   ASP * 342       9.870  73.015  80.235  1.00 21.20           N  
ATOM   2622  CA  ASP * 342      10.540  74.080  80.970  1.00 19.79           C  
ATOM   2623  C   ASP * 342      11.844  73.838  81.698  1.00 19.34           C  
ATOM   2624  O   ASP * 342      12.287  74.716  82.426  1.00 20.26           O  
ATOM   2625  CB  ASP * 342       9.552  74.728  81.904  1.00 20.70           C  
ATOM   2626  CG  ASP * 342       8.326  75.235  81.185  1.00 23.64           C  
ATOM   2627  OD1 ASP * 342       8.468  75.697  80.044  1.00 24.85           O  
ATOM   2628  OD2 ASP * 342       7.215  75.170  81.751  1.00 23.46           O  
ATOM   2629  N   SER * 343      12.445  72.665  81.549  1.00 19.67           N  
ATOM   2630  CA  SER * 343      13.734  72.388  82.182  1.00 20.82           C  
ATOM   2631  C   SER * 343      14.741  72.019  81.109  1.00 21.58           C  
ATOM   2632  O   SER * 343      14.358  71.764  79.987  1.00 22.82           O  
ATOM   2633  CB  SER * 343      13.636  71.227  83.151  1.00 20.83           C  
ATOM   2634  OG  SER * 343      13.284  70.028  82.499  1.00 21.65           O  
ATOM   2635  N   GLU * 344      16.023  71.944  81.448  1.00 23.33           N  
ATOM   2636  CA  GLU * 344      17.043  71.575  80.464  1.00 22.94           C  
ATOM   2637  C   GLU * 344      16.897  70.083  80.157  1.00 23.56           C  
ATOM   2638  O   GLU * 344      17.709  69.501  79.438  1.00 24.89           O  
ATOM   2639  CB  GLU * 344      18.458  71.817  81.013  1.00 23.87           C  
ATOM   2640  CG  GLU * 344      18.796  73.254  81.426  1.00 26.49           C  
ATOM   2641  CD  GLU * 344      20.153  73.345  82.131  1.00 27.20           C  
ATOM   2642  N   SER * 345      15.927  69.438  80.778  1.00 21.26           N  
ATOM   2643  CA  SER * 345      15.714  68.038  80.556  1.00 21.24           C  
ATOM   2644  C   SER * 345      16.972  67.187  80.591  1.00 23.04           C  
ATOM   2645  O   SER * 345      17.146  66.312  79.740  1.00 24.30           O  
ATOM   2646  CB  SER * 345      14.947  67.825  79.260  1.00 20.43           C  
ATOM   2647  OG  SER * 345      13.638  68.383  79.371  1.00 22.65           O  
ATOM   2648  N   LYS * 346      17.862  67.429  81.555  1.00 23.56           N  
ATOM   2649  CA  LYS * 346      19.059  66.582  81.669  1.00 24.98           C  
ATOM   2650  C   LYS * 346      18.469  65.212  82.013  1.00 25.10           C  
ATOM   2651  O   LYS * 346      17.483  65.150  82.740  1.00 25.41           O  
ATOM   2652  CB  LYS * 346      19.979  67.081  82.773  1.00 26.30           C  
ATOM   2653  CG  LYS * 346      20.638  68.433  82.475  1.00 28.43           C  
ATOM   2654  CD  LYS * 346      21.439  68.923  83.685  1.00 33.15           C  
ATOM   2655  CE  LYS * 346      22.044  70.329  83.480  1.00 36.26           C  
ATOM   2656  NZ  LYS * 346      23.010  70.700  84.579  1.00 37.95           N  
ATOM   2657  N   ILE * 347      19.040  64.123  81.505  1.00 25.81           N  
ATOM   2658  CA  ILE * 347      18.457  62.789  81.719  1.00 27.03           C  
ATOM   2659  C   ILE * 347      19.403  61.811  82.420  1.00 28.62           C  
ATOM   2660  O   ILE * 347      20.591  61.712  82.118  1.00 29.09           O  
ATOM   2661  CB  ILE * 347      17.968  62.182  80.323  1.00 27.20           C  
ATOM   2662  CG1 ILE * 347      16.929  63.090  79.657  1.00 24.80           C  
ATOM   2663  CG2 ILE * 347      17.391  60.811  80.463  1.00 25.90           C  
ATOM   2664  CD1 ILE * 347      15.639  63.125  80.349  1.00 22.87           C  
ATOM   2665  N   SER * 348      18.873  61.096  83.391  1.00 30.64           N  
ATOM   2666  CA  SER * 348      19.664  60.133  84.148  1.00 32.75           C  
ATOM   2667  C   SER * 348      19.715  58.858  83.342  1.00 33.63           C  
ATOM   2668  O   SER * 348      18.814  58.630  82.532  1.00 34.77           O  
ATOM   2669  CB  SER * 348      18.906  59.791  85.417  1.00 32.39           C  
ATOM   2670  OG  SER * 348      17.881  58.850  85.114  1.00 31.36           O  
ATOM   2671  N   ARG * 349      20.677  57.978  83.618  1.00 33.61           N  
ATOM   2672  CA  ARG * 349      20.723  56.704  82.899  1.00 34.00           C  
ATOM   2673  C   ARG * 349      19.411  55.976  83.109  1.00 33.17           C  
ATOM   2674  O   ARG * 349      18.913  55.331  82.213  1.00 33.84           O  
ATOM   2675  CB  ARG * 349      21.821  55.805  83.425  1.00 36.31           C  
ATOM   2676  CG  ARG * 349      23.203  56.338  83.147  1.00 40.73           C  
ATOM   2677  CD  ARG * 349      23.360  56.632  81.655  1.00 42.10           C  
ATOM   2678  NE  ARG * 349      23.250  55.419  80.843  1.00 43.11           N  
ATOM   2679  CZ  ARG * 349      23.815  55.307  79.649  1.00 42.60           C  
ATOM   2680  NH1 ARG * 349      24.522  56.330  79.174  1.00 43.70           N  
ATOM   2681  NH2 ARG * 349      23.616  54.227  78.902  1.00 41.91           N  
ATOM   2682  N   GLU * 350      18.820  56.092  84.280  1.00 32.39           N  
ATOM   2683  CA  GLU * 350      17.586  55.367  84.478  1.00 32.88           C  
ATOM   2684  C   GLU * 350      16.555  55.833  83.473  1.00 31.95           C  
ATOM   2685  O   GLU * 350      15.802  55.022  82.941  1.00 33.38           O  
ATOM   2686  CB  GLU * 350      17.065  55.514  85.918  1.00 35.14           C  
ATOM   2687  CG  GLU * 350      15.941  54.508  86.315  1.00 37.53           C  
ATOM   2688  CD  GLU * 350      14.571  54.889  85.755  1.00 38.27           C  
ATOM   2689  N   ASP * 351      16.496  57.128  83.208  1.00 30.12           N  
ATOM   2690  CA  ASP * 351      15.506  57.619  82.263  1.00 28.84           C  
ATOM   2691  C   ASP * 351      15.992  57.478  80.821  1.00 29.23           C  
ATOM   2692  O   ASP * 351      15.200  57.324  79.876  1.00 28.57           O  
ATOM   2693  CB  ASP * 351      15.115  59.038  82.601  1.00 28.64           C  
ATOM   2694  CG  ASP * 351      14.135  59.105  83.759  1.00 27.50           C  
ATOM   2695  OD1 ASP * 351      13.611  58.049  84.189  1.00 26.13           O  
ATOM   2696  OD2 ASP * 351      13.883  60.236  84.222  1.00 28.59           O  
ATOM   2697  N   PHE * 352      17.305  57.424  80.665  1.00 27.08           N  
ATOM   2698  CA  PHE * 352      17.864  57.222  79.367  1.00 24.91           C  
ATOM   2699  C   PHE * 352      17.367  55.851  78.994  1.00 26.06           C  
ATOM   2700  O   PHE * 352      16.548  55.720  78.098  1.00 27.92           O  
ATOM   2701  CB  PHE * 352      19.350  57.183  79.448  1.00 21.97           C  
ATOM   2702  CG  PHE * 352      19.987  56.861  78.172  1.00 23.00           C  
ATOM   2703  CD1 PHE * 352      20.281  57.864  77.266  1.00 24.69           C  
ATOM   2704  CD2 PHE * 352      20.356  55.571  77.885  1.00 23.94           C  
ATOM   2705  CE1 PHE * 352      20.949  57.585  76.085  1.00 25.44           C  
ATOM   2706  CE2 PHE * 352      21.023  55.279  76.713  1.00 26.96           C  
ATOM   2707  CZ  PHE * 352      21.323  56.292  75.805  1.00 25.67           C  
ATOM   2708  N   MET * 353      17.824  54.836  79.721  1.00 27.09           N  
ATOM   2709  CA  MET * 353      17.435  53.447  79.502  1.00 27.10           C  
ATOM   2710  C   MET * 353      15.945  53.251  79.279  1.00 27.19           C  
ATOM   2711  O   MET * 353      15.555  52.222  78.731  1.00 28.85           O  
ATOM   2712  CB  MET * 353      17.864  52.572  80.687  1.00 31.17           C  
ATOM   2713  CG  MET * 353      19.334  52.074  80.714  1.00 35.45           C  
ATOM   2714  SD  MET * 353      19.744  51.187  82.316  1.00 39.58           S  
ATOM   2715  CE  MET * 353      18.061  50.636  82.924  1.00 36.49           C  
ATOM   2716  N   SER * 354      15.104  54.179  79.741  1.00 25.39           N  
ATOM   2717  CA  SER * 354      13.654  54.055  79.521  1.00 25.64           C  
ATOM   2718  C   SER * 354      13.276  54.671  78.185  1.00 24.29           C  
ATOM   2719  O   SER * 354      12.306  54.247  77.551  1.00 24.43           O  
ATOM   2720  CB  SER * 354      12.864  54.761  80.617  1.00 24.86           C  
ATOM   2721  OG  SER * 354      13.037  54.081  81.851  1.00 31.86           O  
ATOM   2722  N   GLY * 355      13.981  55.740  77.827  1.00 22.76           N  
ATOM   2723  CA  GLY * 355      13.776  56.413  76.569  1.00 20.81           C  
ATOM   2724  C   GLY * 355      14.142  55.498  75.419  1.00 21.48           C  
ATOM   2725  O   GLY * 355      13.381  55.409  74.455  1.00 21.19           O  
ATOM   2726  N   VAL * 356      15.262  54.778  75.503  1.00 20.81           N  
ATOM   2727  CA  VAL * 356      15.615  53.886  74.399  1.00 20.60           C  
ATOM   2728  C   VAL * 356      14.629  52.765  74.206  1.00 22.00           C  
ATOM   2729  O   VAL * 356      14.442  52.313  73.086  1.00 24.64           O  
ATOM   2730  CB  VAL * 356      17.006  53.288  74.485  1.00 19.04           C  
ATOM   2731  CG1 VAL * 356      17.965  54.268  75.075  1.00 18.97           C  
ATOM   2732  CG2 VAL * 356      16.993  52.007  75.200  1.00 21.66           C  
ATOM   2733  N   LYS * 357      13.973  52.341  75.280  1.00 22.52           N  
ATOM   2734  CA  LYS * 357      12.988  51.266  75.227  1.00 21.49           C  
ATOM   2735  C   LYS * 357      11.745  51.752  74.506  1.00 21.45           C  
ATOM   2736  O   LYS * 357      11.034  50.988  73.845  1.00 20.51           O  
ATOM   2737  CB  LYS * 357      12.599  50.854  76.637  1.00 23.30           C  
ATOM   2738  CG  LYS * 357      11.479  49.807  76.704  1.00 27.29           C  
ATOM   2739  CD  LYS * 357      12.013  48.383  76.943  1.00 29.87           C  
ATOM   2740  CE  LYS * 357      10.939  47.281  76.695  1.00 30.20           C  
ATOM   2741  N   LEU * 358      11.437  53.018  74.708  1.00 21.47           N  
ATOM   2742  CA  LEU * 358      10.272  53.614  74.082  1.00 20.96           C  
ATOM   2743  C   LEU * 358      10.532  53.913  72.619  1.00 20.84           C  
ATOM   2744  O   LEU * 358       9.613  53.874  71.820  1.00 20.96           O  
ATOM   2745  CB  LEU * 358       9.901  54.916  74.798  1.00 20.44           C  
ATOM   2746  CG  LEU * 358       8.813  54.861  75.852  1.00 19.42           C  
ATOM   2747  CD1 LEU * 358       9.228  53.920  76.916  1.00 21.99           C  
ATOM   2748  CD2 LEU * 358       8.607  56.221  76.437  1.00 21.53           C  
ATOM   2749  N   SER * 359      11.773  54.268  72.298  1.00 20.71           N  
ATOM   2750  CA  SER * 359      12.184  54.630  70.961  1.00 19.90           C  
ATOM   2751  C   SER * 359      12.290  53.475  70.002  1.00 21.81           C  
ATOM   2752  O   SER * 359      12.022  53.638  68.807  1.00 24.81           O  
ATOM   2753  CB  SER * 359      13.506  55.349  71.022  1.00 19.47           C  
ATOM   2754  OG  SER * 359      13.411  56.457  71.893  1.00 19.55           O  
ATOM   2755  N   VAL * 360      12.694  52.312  70.501  1.00 22.07           N  
ATOM   2756  CA  VAL * 360      12.834  51.111  69.683  1.00 21.46           C  
ATOM   2757  C   VAL * 360      11.976  50.003  70.288  1.00 23.51           C  
ATOM   2758  O   VAL * 360      12.465  48.913  70.547  1.00 25.35           O  
ATOM   2759  CB  VAL * 360      14.281  50.646  69.687  1.00 19.70           C  
ATOM   2760  CG1 VAL * 360      14.513  49.650  68.586  1.00 20.03           C  
ATOM   2761  CG2 VAL * 360      15.182  51.816  69.545  1.00 20.00           C  
ATOM   2762  N   PRO * 361      10.650  50.203  70.334  1.00 26.45           N  
ATOM   2763  CA  PRO * 361       9.677  49.254  70.904  1.00 26.65           C  
ATOM   2764  C   PRO * 361       9.769  47.823  70.506  1.00 28.35           C  
ATOM   2765  O   PRO * 361       9.441  46.928  71.284  1.00 31.21           O  
ATOM   2766  CB  PRO * 361       8.335  49.833  70.482  1.00 25.95           C  
ATOM   2767  CG  PRO * 361       8.654  50.580  69.227  1.00 26.98           C  
ATOM   2768  CD  PRO * 361       9.953  51.260  69.582  1.00 26.36           C  
ATOM   2769  N   HIS * 362      10.219  47.587  69.291  1.00 29.67           N  
ATOM   2770  CA  HIS * 362      10.315  46.226  68.770  1.00 30.56           C  
ATOM   2771  C   HIS * 362      11.610  45.486  69.123  1.00 29.66           C  
ATOM   2772  O   HIS * 362      11.755  44.306  68.819  1.00 31.01           O  
ATOM   2773  CB  HIS * 362      10.161  46.280  67.236  1.00 32.22           C  
ATOM   2774  CG  HIS * 362      11.102  47.243  66.586  1.00 31.76           C  
ATOM   2775  ND1 HIS * 362      10.899  48.609  66.623  1.00 32.14           N  
ATOM   2776  CD2 HIS * 362      12.316  47.055  66.013  1.00 31.18           C  
ATOM   2777  CE1 HIS * 362      11.958  49.221  66.118  1.00 32.18           C  
ATOM   2778  NE2 HIS * 362      12.832  48.301  65.740  1.00 32.44           N  
ATOM   2779  N   ALA * 363      12.569  46.165  69.729  1.00 28.97           N  
ATOM   2780  CA  ALA * 363      13.821  45.495  70.035  1.00 28.55           C  
ATOM   2781  C   ALA * 363      13.743  44.596  71.250  1.00 28.93           C  
ATOM   2782  O   ALA * 363      13.026  44.861  72.210  1.00 30.92           O  
ATOM   2783  CB  ALA * 363      14.911  46.503  70.211  1.00 27.63           C  
ATOM   2784  N   ASN * 364      14.449  43.489  71.183  1.00 28.02           N  
ATOM   2785  CA  ASN * 364      14.502  42.568  72.293  1.00 26.42           C  
ATOM   2786  C   ASN * 364      15.589  43.195  73.149  1.00 26.06           C  
ATOM   2787  O   ASN * 364      16.211  44.173  72.748  1.00 25.64           O  
ATOM   2788  CB  ASN * 364      14.956  41.205  71.779  1.00 26.46           C  
ATOM   2789  CG  ASN * 364      16.236  41.298  71.004  1.00 26.42           C  
ATOM   2790  OD1 ASN * 364      16.836  42.368  70.933  1.00 27.08           O  
ATOM   2791  ND2 ASN * 364      16.683  40.191  70.440  1.00 26.01           N  
ATOM   2792  N   ASP * 365      15.919  42.573  74.265  1.00 26.54           N  
ATOM   2793  CA  ASP * 365      16.926  43.131  75.149  1.00 25.49           C  
ATOM   2794  C   ASP * 365      18.299  43.286  74.520  1.00 24.38           C  
ATOM   2795  O   ASP * 365      18.972  44.283  74.730  1.00 25.27           O  
ATOM   2796  CB  ASP * 365      16.989  42.312  76.437  1.00 28.42           C  
ATOM   2797  CG  ASP * 365      15.738  42.497  77.315  1.00 29.99           C  
ATOM   2798  N   LEU * 366      18.744  42.307  73.759  1.00 23.30           N  
ATOM   2799  CA  LEU * 366      20.042  42.423  73.131  1.00 22.06           C  
ATOM   2800  C   LEU * 366      20.007  43.626  72.204  1.00 22.42           C  
ATOM   2801  O   LEU * 366      20.987  44.373  72.078  1.00 22.48           O  
ATOM   2802  CB  LEU * 366      20.337  41.161  72.361  1.00 23.30           C  
ATOM   2803  CG  LEU * 366      21.665  41.194  71.637  1.00 25.91           C  
ATOM   2804  CD1 LEU * 366      22.783  41.589  72.593  1.00 24.43           C  
ATOM   2805  CD2 LEU * 366      21.902  39.847  71.030  1.00 25.21           C  
ATOM   2806  N   GLY * 367      18.840  43.868  71.621  1.00 21.70           N  
ATOM   2807  CA  GLY * 367      18.675  45.004  70.736  1.00 19.74           C  
ATOM   2808  C   GLY * 367      18.828  46.294  71.503  1.00 19.19           C  
ATOM   2809  O   GLY * 367      19.645  47.134  71.144  1.00 20.19           O  
ATOM   2810  N   LEU * 368      18.080  46.447  72.589  1.00 18.63           N  
ATOM   2811  CA  LEU * 368      18.161  47.661  73.389  1.00 17.49           C  
ATOM   2812  C   LEU * 368      19.555  47.803  73.947  1.00 17.77           C  
ATOM   2813  O   LEU * 368      19.952  48.883  74.358  1.00 19.19           O  
ATOM   2814  CB  LEU * 368      17.153  47.653  74.529  1.00 18.15           C  
ATOM   2815  CG  LEU * 368      15.679  47.483  74.194  1.00 18.17           C  
ATOM   2816  CD1 LEU * 368      14.968  47.178  75.448  1.00 19.22           C  
ATOM   2817  CD2 LEU * 368      15.076  48.698  73.543  1.00 18.73           C  
ATOM   2818  N   ASP * 369      20.302  46.708  73.985  1.00 18.22           N  
ATOM   2819  CA  ASP * 369      21.669  46.758  74.477  1.00 19.02           C  
ATOM   2820  C   ASP * 369      22.543  47.280  73.380  1.00 18.76           C  
ATOM   2821  O   ASP * 369      23.502  48.007  73.637  1.00 20.34           O  
ATOM   2822  CB  ASP * 369      22.172  45.385  74.914  1.00 24.36           C  
ATOM   2823  CG  ASP * 369      21.812  45.037  76.369  1.00 27.21           C  
ATOM   2824  OD1 ASP * 369      21.341  45.908  77.138  1.00 29.95           O  
ATOM   2825  OD2 ASP * 369      22.056  43.875  76.763  1.00 30.28           O  
ATOM   2826  N   ALA * 370      22.241  46.914  72.144  1.00 18.53           N  
ATOM   2827  CA  ALA * 370      23.050  47.428  71.049  1.00 16.77           C  
ATOM   2828  C   ALA * 370      22.808  48.920  70.937  1.00 15.78           C  
ATOM   2829  O   ALA * 370      23.757  49.674  70.901  1.00 17.47           O  
ATOM   2830  CB  ALA * 370      22.743  46.730  69.768  1.00 15.63           C  
ATOM   2831  N   VAL * 371      21.563  49.378  70.998  1.00 14.33           N  
ATOM   2832  CA  VAL * 371      21.320  50.815  70.880  1.00 13.32           C  
ATOM   2833  C   VAL * 371      22.070  51.565  71.963  1.00 15.28           C  
ATOM   2834  O   VAL * 371      22.861  52.451  71.670  1.00 18.04           O  
ATOM   2835  CB  VAL * 371      19.827  51.157  70.937  1.00 13.22           C  
ATOM   2836  CG1 VAL * 371      19.612  52.649  70.885  1.00 10.29           C  
ATOM   2837  CG2 VAL * 371      19.117  50.506  69.815  1.00 10.60           C  
ATOM   2838  N   THR * 372      21.861  51.192  73.218  1.00 16.62           N  
ATOM   2839  CA  THR * 372      22.555  51.830  74.335  1.00 17.00           C  
ATOM   2840  C   THR * 372      24.085  51.854  74.187  1.00 16.11           C  
ATOM   2841  O   THR * 372      24.706  52.856  74.458  1.00 16.67           O  
ATOM   2842  CB  THR * 372      22.221  51.141  75.629  1.00 18.08           C  
ATOM   2843  OG1 THR * 372      20.802  50.982  75.709  1.00 20.59           O  
ATOM   2844  CG2 THR * 372      22.697  51.982  76.807  1.00 17.89           C  
ATOM   2845  N   LEU * 373      24.695  50.760  73.753  1.00 15.66           N  
ATOM   2846  CA  LEU * 373      26.157  50.744  73.577  1.00 17.80           C  
ATOM   2847  C   LEU * 373      26.627  51.753  72.556  1.00 19.25           C  
ATOM   2848  O   LEU * 373      27.712  52.296  72.662  1.00 20.37           O  
ATOM   2849  CB  LEU * 373      26.644  49.367  73.104  1.00 17.78           C  
ATOM   2850  CG  LEU * 373      28.148  49.264  72.850  1.00 19.26           C  
ATOM   2851  CD1 LEU * 373      28.859  49.209  74.186  1.00 20.30           C  
ATOM   2852  CD2 LEU * 373      28.498  48.040  72.035  1.00 18.65           C  
ATOM   2853  N   GLN * 374      25.814  51.965  71.535  1.00 22.07           N  
ATOM   2854  CA  GLN * 374      26.140  52.854  70.443  1.00 22.16           C  
ATOM   2855  C   GLN * 374      25.927  54.319  70.789  1.00 22.44           C  
ATOM   2856  O   GLN * 374      26.700  55.179  70.384  1.00 22.62           O  
ATOM   2857  CB  GLN * 374      25.267  52.453  69.265  1.00 24.87           C  
ATOM   2858  CG  GLN * 374      25.682  52.969  67.911  1.00 27.35           C  
ATOM   2859  CD  GLN * 374      26.863  52.214  67.335  1.00 28.79           C  
ATOM   2860  OE1 GLN * 374      27.412  52.616  66.290  1.00 30.58           O  
ATOM   2861  NE2 GLN * 374      27.260  51.108  67.992  1.00 26.06           N  
ATOM   2862  N   TYR * 375      24.873  54.605  71.544  1.00 23.19           N  
ATOM   2863  CA  TYR * 375      24.553  55.977  71.909  1.00 22.80           C  
ATOM   2864  C   TYR * 375      24.994  56.466  73.286  1.00 22.20           C  
ATOM   2865  O   TYR * 375      24.625  57.559  73.725  1.00 23.14           O  
ATOM   2866  CB  TYR * 375      23.067  56.207  71.686  1.00 22.69           C  
ATOM   2867  CG  TYR * 375      22.753  56.265  70.196  1.00 24.01           C  
ATOM   2868  CD1 TYR * 375      22.889  57.456  69.483  1.00 22.61           C  
ATOM   2869  CD2 TYR * 375      22.346  55.123  69.493  1.00 23.00           C  
ATOM   2870  CE1 TYR * 375      22.626  57.503  68.136  1.00 20.52           C  
ATOM   2871  CE2 TYR * 375      22.089  55.174  68.156  1.00 19.53           C  
ATOM   2872  CZ  TYR * 375      22.229  56.365  67.493  1.00 20.53           C  
ATOM   2873  OH  TYR * 375      21.941  56.444  66.165  1.00 24.19           O  
ATOM   2874  N   THR * 376      25.868  55.708  73.924  1.00 21.09           N  
ATOM   2875  CA  THR * 376      26.343  56.064  75.227  1.00 21.21           C  
ATOM   2876  C   THR * 376      27.824  56.390  75.261  1.00 21.19           C  
ATOM   2877  O   THR * 376      28.658  55.713  74.660  1.00 21.58           O  
ATOM   2878  CB  THR * 376      26.064  54.942  76.200  1.00 20.21           C  
ATOM   2879  OG1 THR * 376      24.651  54.742  76.308  1.00 21.92           O  
ATOM   2880  CG2 THR * 376      26.611  55.280  77.547  1.00 21.03           C  
ATOM   2881  N   ASP * 377      28.146  57.440  75.990  1.00 21.77           N  
ATOM   2882  CA  ASP * 377      29.512  57.849  76.158  1.00 23.91           C  
ATOM   2883  C   ASP * 377      29.958  57.136  77.430  1.00 26.39           C  
ATOM   2884  O   ASP * 377      29.815  57.688  78.517  1.00 28.70           O  
ATOM   2885  CB  ASP * 377      29.553  59.354  76.371  1.00 22.64           C  
ATOM   2886  CG  ASP * 377      30.959  59.895  76.438  1.00 25.00           C  
ATOM   2887  OD1 ASP * 377      31.913  59.105  76.647  1.00 24.00           O  
ATOM   2888  OD2 ASP * 377      31.114  61.129  76.275  1.00 26.17           O  
ATOM   2889  N   TRP * 378      30.471  55.913  77.315  1.00 27.71           N  
ATOM   2890  CA  TRP * 378      30.917  55.143  78.479  1.00 27.81           C  
ATOM   2891  C   TRP * 378      31.953  55.805  79.322  1.00 28.59           C  
ATOM   2892  O   TRP * 378      32.238  55.352  80.425  1.00 30.43           O  
ATOM   2893  CB  TRP * 378      31.455  53.798  78.060  1.00 27.34           C  
ATOM   2894  CG  TRP * 378      30.408  53.032  77.499  1.00 29.70           C  
ATOM   2895  CD1 TRP * 378      30.258  52.691  76.194  1.00 32.34           C  
ATOM   2896  CD2 TRP * 378      29.238  52.597  78.171  1.00 30.30           C  
ATOM   2897  NE1 TRP * 378      29.045  52.078  76.003  1.00 32.84           N  
ATOM   2898  CE2 TRP * 378      28.399  52.007  77.208  1.00 32.01           C  
ATOM   2899  CE3 TRP * 378      28.809  52.655  79.498  1.00 30.74           C  
ATOM   2900  CZ2 TRP * 378      27.155  51.476  77.529  1.00 33.09           C  
ATOM   2901  CZ3 TRP * 378      27.576  52.130  79.824  1.00 32.20           C  
ATOM   2902  CH2 TRP * 378      26.759  51.547  78.845  1.00 34.13           C  
ATOM   2903  N   MET * 379      32.553  56.861  78.817  1.00 29.05           N  
ATOM   2904  CA  MET * 379      33.565  57.539  79.605  1.00 31.01           C  
ATOM   2905  C   MET * 379      32.946  58.725  80.331  1.00 30.14           C  
ATOM   2906  O   MET * 379      33.648  59.495  80.968  1.00 31.75           O  
ATOM   2907  CB  MET * 379      34.699  57.990  78.679  1.00 33.35           C  
ATOM   2908  CG  MET * 379      35.860  58.730  79.333  1.00 38.66           C  
ATOM   2909  SD  MET * 379      37.259  58.697  78.163  1.00 43.93           S  
ATOM   2910  CE  MET * 379      37.843  56.898  78.437  1.00 38.61           C  
ATOM   2911  N   ASP * 380      31.623  58.827  80.315  1.00 29.52           N  
ATOM   2912  CA  ASP * 380      30.941  59.958  80.928  1.00 28.95           C  
ATOM   2913  C   ASP * 380      29.472  59.589  80.864  1.00 29.18           C  
ATOM   2914  O   ASP * 380      28.633  60.393  80.482  1.00 28.35           O  
ATOM   2915  CB  ASP * 380      31.246  61.201  80.090  1.00 29.60           C  
ATOM   2916  CG  ASP * 380      30.714  62.485  80.689  1.00 31.25           C  
ATOM   2917  OD1 ASP * 380      29.710  62.460  81.404  1.00 34.66           O  
ATOM   2918  OD2 ASP * 380      31.273  63.559  80.401  1.00 34.23           O  
ATOM   2919  N   ASP * 381      29.167  58.383  81.334  1.00 30.72           N  
ATOM   2920  CA  ASP * 381      27.811  57.857  81.291  1.00 32.59           C  
ATOM   2921  C   ASP * 381      26.770  58.438  82.200  1.00 33.63           C  
ATOM   2922  O   ASP * 381      25.596  58.069  82.099  1.00 34.46           O  
ATOM   2923  CB  ASP * 381      27.791  56.329  81.408  1.00 33.83           C  
ATOM   2924  CG  ASP * 381      28.458  55.820  82.676  1.00 35.67           C  
ATOM   2925  OD1 ASP * 381      29.601  56.259  83.014  1.00 34.46           O  
ATOM   2926  OD2 ASP * 381      27.848  54.919  83.312  1.00 37.72           O  
ATOM   2927  N   ASN * 382      27.138  59.344  83.091  1.00 35.23           N  
ATOM   2928  CA  ASN * 382      26.094  59.904  83.950  1.00 35.86           C  
ATOM   2929  C   ASN * 382      25.892  61.373  83.704  1.00 35.75           C  
ATOM   2930  O   ASN * 382      25.470  62.114  84.601  1.00 38.27           O  
ATOM   2931  CB  ASN * 382      26.320  59.585  85.428  1.00 36.95           C  
ATOM   2932  CG  ASN * 382      25.531  58.346  85.868  1.00 39.84           C  
ATOM   2933  OD1 ASN * 382      24.270  58.356  85.898  1.00 42.39           O  
ATOM   2934  ND2 ASN * 382      26.247  57.252  86.151  1.00 41.17           N  
ATOM   2935  N   ASN * 383      26.236  61.798  82.484  1.00 33.69           N  
ATOM   2936  CA  ASN * 383      26.078  63.182  82.045  1.00 29.81           C  
ATOM   2937  C   ASN * 383      24.624  63.256  81.643  1.00 29.18           C  
ATOM   2938  O   ASN * 383      24.109  62.360  80.980  1.00 32.00           O  
ATOM   2939  CB  ASN * 383      26.949  63.442  80.834  1.00 28.69           C  
ATOM   2940  CG  ASN * 383      27.069  64.910  80.515  1.00 28.52           C  
ATOM   2941  OD1 ASN * 383      28.171  65.443  80.431  1.00 27.56           O  
ATOM   2942  ND2 ASN * 383      25.933  65.573  80.319  1.00 27.97           N  
ATOM   2943  N   GLY * 384      23.945  64.313  82.024  1.00 27.50           N  
ATOM   2944  CA  GLY * 384      22.534  64.398  81.696  1.00 24.45           C  
ATOM   2945  C   GLY * 384      22.347  64.987  80.341  1.00 21.98           C  
ATOM   2946  O   GLY * 384      21.400  64.667  79.666  1.00 20.77           O  
ATOM   2947  N   ILE * 385      23.216  65.919  79.997  1.00 20.90           N  
ATOM   2948  CA  ILE * 385      23.188  66.560  78.713  1.00 21.00           C  
ATOM   2949  C   ILE * 385      23.447  65.477  77.688  1.00 22.08           C  
ATOM   2950  O   ILE * 385      22.652  65.258  76.807  1.00 24.48           O  
ATOM   2951  CB  ILE * 385      24.275  67.591  78.640  1.00 21.86           C  
ATOM   2952  CG1 ILE * 385      24.065  68.603  79.750  1.00 22.74           C  
ATOM   2953  CG2 ILE * 385      24.246  68.314  77.335  1.00 22.91           C  
ATOM   2954  CD1 ILE * 385      22.697  69.183  79.728  1.00 22.74           C  
ATOM   2955  N   LYS * 386      24.502  64.711  77.853  1.00 23.27           N  
ATOM   2956  CA  LYS * 386      24.792  63.656  76.893  1.00 23.09           C  
ATOM   2957  C   LYS * 386      23.721  62.582  76.792  1.00 23.59           C  
ATOM   2958  O   LYS * 386      23.520  61.993  75.716  1.00 26.63           O  
ATOM   2959  CB  LYS * 386      26.145  63.008  77.186  1.00 22.08           C  
ATOM   2960  CG  LYS * 386      27.289  63.975  77.083  1.00 20.73           C  
ATOM   2961  CD  LYS * 386      28.609  63.257  77.035  1.00 22.34           C  
ATOM   2962  CE  LYS * 386      29.753  64.257  77.085  1.00 21.30           C  
ATOM   2963  NZ  LYS * 386      31.057  63.579  77.428  1.00 25.04           N  
ATOM   2964  N   ASN * 387      23.035  62.293  77.886  1.00 23.46           N  
ATOM   2965  CA  ASN * 387      22.015  61.258  77.818  1.00 22.53           C  
ATOM   2966  C   ASN * 387      20.802  61.783  77.108  1.00 21.35           C  
ATOM   2967  O   ASN * 387      20.109  61.029  76.449  1.00 21.25           O  
ATOM   2968  CB  ASN * 387      21.624  60.753  79.206  1.00 23.72           C  
ATOM   2969  CG  ASN * 387      22.753  60.038  79.918  1.00 27.37           C  
ATOM   2970  OD1 ASN * 387      23.697  59.531  79.292  1.00 30.81           O  
ATOM   2971  ND2 ASN * 387      22.675  60.000  81.237  1.00 29.21           N  
ATOM   2972  N   ARG * 388      20.529  63.074  77.274  1.00 20.55           N  
ATOM   2973  CA  ARG * 388      19.385  63.749  76.650  1.00 19.13           C  
ATOM   2974  C   ARG * 388      19.596  63.786  75.133  1.00 20.05           C  
ATOM   2975  O   ARG * 388      18.798  63.249  74.357  1.00 19.36           O  
ATOM   2976  CB  ARG * 388      19.284  65.175  77.200  1.00 17.46           C  
ATOM   2977  CG  ARG * 388      18.138  65.995  76.674  1.00 18.23           C  
ATOM   2978  CD  ARG * 388      18.671  67.228  76.003  1.00 18.59           C  
ATOM   2979  NE  ARG * 388      18.920  68.319  76.923  1.00 20.90           N  
ATOM   2980  CZ  ARG * 388      19.920  69.197  76.816  1.00 21.46           C  
ATOM   2981  NH1 ARG * 388      20.802  69.127  75.830  1.00 18.02           N  
ATOM   2982  NH2 ARG * 388      20.017  70.181  77.704  1.00 24.25           N  
ATOM   2983  N   ASP * 389      20.712  64.389  74.726  1.00 20.04           N  
ATOM   2984  CA  ASP * 389      21.080  64.508  73.330  1.00 18.30           C  
ATOM   2985  C   ASP * 389      21.207  63.141  72.711  1.00 19.44           C  
ATOM   2986  O   ASP * 389      20.769  62.937  71.593  1.00 19.88           O  
ATOM   2987  CB  ASP * 389      22.386  65.266  73.204  1.00 16.51           C  
ATOM   2988  CG  ASP * 389      22.262  66.698  73.643  1.00 15.15           C  
ATOM   2989  OD1 ASP * 389      21.122  67.200  73.714  1.00 15.47           O  
ATOM   2990  OD2 ASP * 389      23.298  67.326  73.904  1.00 15.89           O  
ATOM   2991  N   GLY * 390      21.793  62.198  73.432  1.00 18.77           N  
ATOM   2992  CA  GLY * 390      21.925  60.863  72.896  1.00 19.20           C  
ATOM   2993  C   GLY * 390      20.568  60.256  72.605  1.00 20.97           C  
ATOM   2994  O   GLY * 390      20.376  59.575  71.607  1.00 23.87           O  
ATOM   2995  N   LEU * 391      19.597  60.532  73.451  1.00 21.14           N  
ATOM   2996  CA  LEU * 391      18.267  59.981  73.270  1.00 21.35           C  
ATOM   2997  C   LEU * 391      17.627  60.701  72.101  1.00 21.97           C  
ATOM   2998  O   LEU * 391      16.815  60.152  71.355  1.00 21.28           O  
ATOM   2999  CB  LEU * 391      17.456  60.234  74.540  1.00 21.87           C  
ATOM   3000  CG  LEU * 391      16.347  59.250  74.909  1.00 24.76           C  
ATOM   3001  CD1 LEU * 391      16.796  57.836  74.692  1.00 24.41           C  
ATOM   3002  CD2 LEU * 391      15.954  59.458  76.361  1.00 25.79           C  
ATOM   3003  N   ASP * 392      17.997  61.954  71.940  1.00 23.03           N  
ATOM   3004  CA  ASP * 392      17.441  62.760  70.873  1.00 23.26           C  
ATOM   3005  C   ASP * 392      17.893  62.191  69.511  1.00 23.03           C  
ATOM   3006  O   ASP * 392      17.097  62.071  68.579  1.00 23.23           O  
ATOM   3007  CB  ASP * 392      17.895  64.199  71.075  1.00 25.97           C  
ATOM   3008  CG  ASP * 392      17.032  65.185  70.348  1.00 29.22           C  
ATOM   3009  OD1 ASP * 392      16.462  64.796  69.309  1.00 32.93           O  
ATOM   3010  OD2 ASP * 392      16.909  66.344  70.809  1.00 30.51           O  
ATOM   3011  N   ASP * 393      19.163  61.795  69.416  1.00 21.65           N  
ATOM   3012  CA  ASP * 393      19.711  61.229  68.202  1.00 18.51           C  
ATOM   3013  C   ASP * 393      19.123  59.858  67.942  1.00 19.19           C  
ATOM   3014  O   ASP * 393      19.014  59.461  66.807  1.00 22.29           O  
ATOM   3015  CB  ASP * 393      21.220  61.121  68.301  1.00 18.39           C  
ATOM   3016  CG  ASP * 393      21.920  62.446  68.137  1.00 21.07           C  
ATOM   3017  OD1 ASP * 393      21.272  63.445  67.797  1.00 24.23           O  
ATOM   3018  OD2 ASP * 393      23.155  62.505  68.309  1.00 25.24           O  
ATOM   3019  N   ILE * 394      18.785  59.105  68.978  1.00 18.93           N  
ATOM   3020  CA  ILE * 394      18.205  57.773  68.801  1.00 16.97           C  
ATOM   3021  C   ILE * 394      16.836  57.917  68.165  1.00 18.32           C  
ATOM   3022  O   ILE * 394      16.529  57.281  67.178  1.00 19.91           O  
ATOM   3023  CB  ILE * 394      18.053  57.017  70.162  1.00 15.52           C  
ATOM   3024  CG1 ILE * 394      19.414  56.544  70.690  1.00 15.99           C  
ATOM   3025  CG2 ILE * 394      17.137  55.820  70.015  1.00 14.69           C  
ATOM   3026  CD1 ILE * 394      19.399  56.064  72.123  1.00 11.27           C  
ATOM   3027  N   VAL * 395      15.996  58.758  68.738  1.00 19.18           N  
ATOM   3028  CA  VAL * 395      14.665  58.945  68.212  1.00 18.40           C  
ATOM   3029  C   VAL * 395      14.693  59.403  66.762  1.00 18.15           C  
ATOM   3030  O   VAL * 395      13.980  58.851  65.941  1.00 17.43           O  
ATOM   3031  CB  VAL * 395      13.895  59.919  69.103  1.00 18.21           C  
ATOM   3032  CG1 VAL * 395      12.484  60.126  68.607  1.00 16.32           C  
ATOM   3033  CG2 VAL * 395      13.860  59.342  70.495  1.00 19.06           C  
ATOM   3034  N   GLY * 396      15.554  60.365  66.452  1.00 17.00           N  
ATOM   3035  CA  GLY * 396      15.672  60.888  65.107  1.00 16.72           C  
ATOM   3036  C   GLY * 396      16.341  59.966  64.095  1.00 18.15           C  
ATOM   3037  O   GLY * 396      15.816  59.782  62.991  1.00 19.89           O  
ATOM   3038  N   ASP * 397      17.499  59.409  64.443  1.00 16.16           N  
ATOM   3039  CA  ASP * 397      18.218  58.513  63.574  1.00 13.76           C  
ATOM   3040  C   ASP * 397      17.337  57.341  63.230  1.00 15.53           C  
ATOM   3041  O   ASP * 397      17.203  56.990  62.069  1.00 17.66           O  
ATOM   3042  CB  ASP * 397      19.474  57.983  64.254  1.00 14.23           C  
ATOM   3043  CG  ASP * 397      20.593  58.991  64.311  1.00 17.40           C  
ATOM   3044  OD1 ASP * 397      20.483  60.097  63.717  1.00 17.96           O  
ATOM   3045  OD2 ASP * 397      21.612  58.663  64.952  1.00 18.56           O  
ATOM   3046  N   HIS * 398      16.730  56.727  64.229  1.00 15.39           N  
ATOM   3047  CA  HIS * 398      15.897  55.579  63.989  1.00 14.56           C  
ATOM   3048  C   HIS * 398      14.648  55.855  63.209  1.00 16.21           C  
ATOM   3049  O   HIS * 398      14.272  55.034  62.378  1.00 19.18           O  
ATOM   3050  CB  HIS * 398      15.490  54.901  65.292  1.00 13.94           C  
ATOM   3051  CG  HIS * 398      14.416  53.868  65.122  1.00 12.62           C  
ATOM   3052  ND1 HIS * 398      14.621  52.686  64.452  1.00 11.69           N  
ATOM   3053  CD2 HIS * 398      13.127  53.845  65.530  1.00 11.86           C  
ATOM   3054  CE1 HIS * 398      13.510  51.976  64.454  1.00 10.75           C  
ATOM   3055  NE2 HIS * 398      12.588  52.656  65.104  1.00 10.92           N  
ATOM   3056  N   ASN * 399      13.968  56.954  63.507  1.00 15.55           N  
ATOM   3057  CA  ASN * 399      12.708  57.260  62.852  1.00 15.27           C  
ATOM   3058  C   ASN * 399      12.672  58.142  61.627  1.00 17.43           C  
ATOM   3059  O   ASN * 399      11.657  58.163  60.932  1.00 18.53           O  
ATOM   3060  CB  ASN * 399      11.739  57.868  63.842  1.00 14.98           C  
ATOM   3061  CG  ASN * 399      11.317  56.907  64.894  1.00 17.05           C  
ATOM   3062  OD1 ASN * 399      10.577  55.963  64.636  1.00 15.11           O  
ATOM   3063  ND2 ASN * 399      11.785  57.139  66.107  1.00 18.67           N  
ATOM   3064  N   VAL * 400      13.710  58.932  61.398  1.00 17.78           N  
ATOM   3065  CA  VAL * 400      13.704  59.818  60.259  1.00 17.38           C  
ATOM   3066  C   VAL * 400      14.974  59.797  59.458  1.00 19.03           C  
ATOM   3067  O   VAL * 400      14.969  59.464  58.285  1.00 21.34           O  
ATOM   3068  CB  VAL * 400      13.496  61.262  60.688  1.00 16.10           C  
ATOM   3069  CG1 VAL * 400      13.601  62.161  59.491  1.00 13.88           C  
ATOM   3070  CG2 VAL * 400      12.176  61.423  61.447  1.00 13.16           C  
ATOM   3071  N   ILE * 401      16.077  60.148  60.091  1.00 19.44           N  
ATOM   3072  CA  ILE * 401      17.336  60.231  59.385  1.00 18.03           C  
ATOM   3073  C   ILE * 401      17.766  58.924  58.766  1.00 19.80           C  
ATOM   3074  O   ILE * 401      18.021  58.888  57.574  1.00 21.92           O  
ATOM   3075  CB  ILE * 401      18.452  60.902  60.244  1.00 16.41           C  
ATOM   3076  CG1 ILE * 401      17.991  62.294  60.681  1.00 12.95           C  
ATOM   3077  CG2 ILE * 401      19.759  61.047  59.460  1.00 14.19           C  
ATOM   3078  CD1 ILE * 401      19.046  63.101  61.360  1.00 13.65           C  
ATOM   3079  N   CYS * 402      17.717  57.811  59.472  1.00 19.94           N  
ATOM   3080  CA  CYS * 402      18.202  56.623  58.795  1.00 20.09           C  
ATOM   3081  C   CYS * 402      17.300  55.946  57.810  1.00 19.38           C  
ATOM   3082  O   CYS * 402      17.779  55.210  56.949  1.00 19.33           O  
ATOM   3083  CB  CYS * 402      18.836  55.629  59.734  1.00 19.09           C  
ATOM   3084  SG  CYS * 402      20.254  56.334  60.606  1.00 20.31           S  
ATOM   3085  N   PRO * 403      15.983  56.067  57.984  1.00 18.75           N  
ATOM   3086  CA  PRO * 403      15.168  55.403  56.982  1.00 18.65           C  
ATOM   3087  C   PRO * 403      15.260  56.256  55.722  1.00 19.24           C  
ATOM   3088  O   PRO * 403      15.265  55.717  54.616  1.00 21.40           O  
ATOM   3089  CB  PRO * 403      13.791  55.442  57.600  1.00 17.00           C  
ATOM   3090  CG  PRO * 403      14.092  55.308  58.981  1.00 16.61           C  
ATOM   3091  CD  PRO * 403      15.173  56.318  59.170  1.00 18.52           C  
ATOM   3092  N   LEU * 404      15.378  57.571  55.886  1.00 17.31           N  
ATOM   3093  CA  LEU * 404      15.490  58.447  54.738  1.00 18.72           C  
ATOM   3094  C   LEU * 404      16.791  58.147  54.040  1.00 20.02           C  
ATOM   3095  O   LEU * 404      16.821  58.127  52.822  1.00 21.84           O  
ATOM   3096  CB  LEU * 404      15.430  59.944  55.107  1.00 15.65           C  
ATOM   3097  CG  LEU * 404      15.573  60.989  53.969  1.00 14.79           C  
ATOM   3098  CD1 LEU * 404      14.544  62.095  54.090  1.00 11.30           C  
ATOM   3099  CD2 LEU * 404      16.952  61.586  53.944  1.00 11.50           C  
ATOM   3100  N   MET * 405      17.873  57.911  54.777  1.00 19.82           N  
ATOM   3101  CA  MET * 405      19.141  57.635  54.112  1.00 16.64           C  
ATOM   3102  C   MET * 405      19.084  56.341  53.349  1.00 16.64           C  
ATOM   3103  O   MET * 405      19.737  56.190  52.345  1.00 17.55           O  
ATOM   3104  CB  MET * 405      20.301  57.622  55.075  1.00 15.43           C  
ATOM   3105  CG  MET * 405      20.607  58.957  55.630  1.00 15.80           C  
ATOM   3106  SD  MET * 405      20.788  60.146  54.341  1.00 19.07           S  
ATOM   3107  CE  MET * 405      22.324  59.633  53.726  1.00 16.75           C  
ATOM   3108  N   HIS * 406      18.256  55.415  53.789  1.00 17.56           N  
ATOM   3109  CA  HIS * 406      18.133  54.147  53.110  1.00 16.07           C  
ATOM   3110  C   HIS * 406      17.429  54.406  51.770  1.00 18.68           C  
ATOM   3111  O   HIS * 406      17.865  53.926  50.738  1.00 19.17           O  
ATOM   3112  CB  HIS * 406      17.304  53.203  53.956  1.00 14.53           C  
ATOM   3113  CG  HIS * 406      17.218  51.819  53.407  1.00 13.70           C  
ATOM   3114  ND1 HIS * 406      18.326  51.024  53.232  1.00 13.79           N  
ATOM   3115  CD2 HIS * 406      16.158  51.084  52.999  1.00 12.46           C  
ATOM   3116  CE1 HIS * 406      17.955  49.859  52.736  1.00 13.81           C  
ATOM   3117  NE2 HIS * 406      16.644  49.870  52.584  1.00 14.32           N  
ATOM   3118  N   PHE * 407      16.343  55.172  51.800  1.00 19.37           N  
ATOM   3119  CA  PHE * 407      15.568  55.501  50.613  1.00 19.83           C  
ATOM   3120  C   PHE * 407      16.458  56.227  49.626  1.00 22.10           C  
ATOM   3121  O   PHE * 407      16.618  55.798  48.500  1.00 24.92           O  
ATOM   3122  CB  PHE * 407      14.396  56.393  51.012  1.00 17.60           C  
ATOM   3123  CG  PHE * 407      13.518  56.822  49.875  1.00 17.06           C  
ATOM   3124  CD1 PHE * 407      12.643  55.940  49.284  1.00 16.06           C  
ATOM   3125  CD2 PHE * 407      13.534  58.138  49.433  1.00 16.41           C  
ATOM   3126  CE1 PHE * 407      11.812  56.364  48.288  1.00 14.35           C  
ATOM   3127  CE2 PHE * 407      12.696  58.550  48.434  1.00 14.45           C  
ATOM   3128  CZ  PHE * 407      11.841  57.664  47.867  1.00 11.81           C  
ATOM   3129  N   VAL * 408      17.127  57.275  50.073  1.00 22.40           N  
ATOM   3130  CA  VAL * 408      17.955  58.027  49.180  1.00 22.20           C  
ATOM   3131  C   VAL * 408      19.009  57.174  48.536  1.00 22.95           C  
ATOM   3132  O   VAL * 408      19.311  57.380  47.383  1.00 24.62           O  
ATOM   3133  CB  VAL * 408      18.596  59.197  49.870  1.00 22.20           C  
ATOM   3134  CG1 VAL * 408      19.936  58.832  50.395  1.00 22.37           C  
ATOM   3135  CG2 VAL * 408      18.729  60.304  48.914  1.00 24.85           C  
ATOM   3136  N   ASN * 409      19.558  56.202  49.249  1.00 23.02           N  
ATOM   3137  CA  ASN * 409      20.599  55.374  48.651  1.00 23.28           C  
ATOM   3138  C   ASN * 409      20.044  54.330  47.706  1.00 23.33           C  
ATOM   3139  O   ASN * 409      20.721  53.894  46.792  1.00 25.45           O  
ATOM   3140  CB  ASN * 409      21.473  54.713  49.717  1.00 24.88           C  
ATOM   3141  CG  ASN * 409      22.418  55.712  50.407  1.00 28.41           C  
ATOM   3142  OD1 ASN * 409      23.366  56.226  49.805  1.00 30.30           O  
ATOM   3143  ND2 ASN * 409      22.173  55.970  51.677  1.00 30.18           N  
ATOM   3144  N   LYS * 410      18.822  53.901  47.945  1.00 23.78           N  
ATOM   3145  CA  LYS * 410      18.185  52.902  47.104  1.00 23.53           C  
ATOM   3146  C   LYS * 410      17.622  53.595  45.855  1.00 24.12           C  
ATOM   3147  O   LYS * 410      17.832  53.169  44.728  1.00 24.95           O  
ATOM   3148  CB  LYS * 410      17.057  52.241  47.880  1.00 24.69           C  
ATOM   3149  CG  LYS * 410      17.525  51.503  49.156  1.00 26.48           C  
ATOM   3150  CD  LYS * 410      17.525  49.977  49.004  1.00 25.50           C  
ATOM   3151  CE  LYS * 410      18.876  49.461  48.627  1.00 24.60           C  
ATOM   3152  NZ  LYS * 410      18.759  48.024  48.322  1.00 27.53           N  
ATOM   3153  N   TYR * 411      16.918  54.687  46.067  1.00 22.61           N  
ATOM   3154  CA  TYR * 411      16.356  55.437  44.989  1.00 22.36           C  
ATOM   3155  C   TYR * 411      17.453  55.882  44.037  1.00 23.26           C  
ATOM   3156  O   TYR * 411      17.399  55.622  42.848  1.00 23.24           O  
ATOM   3157  CB  TYR * 411      15.632  56.664  45.537  1.00 20.00           C  
ATOM   3158  CG  TYR * 411      14.800  57.383  44.511  1.00 17.34           C  
ATOM   3159  CD1 TYR * 411      13.490  57.030  44.295  1.00 15.51           C  
ATOM   3160  CD2 TYR * 411      15.342  58.394  43.735  1.00 19.18           C  
ATOM   3161  CE1 TYR * 411      12.750  57.655  43.341  1.00 17.93           C  
ATOM   3162  CE2 TYR * 411      14.601  59.028  42.769  1.00 16.48           C  
ATOM   3163  CZ  TYR * 411      13.316  58.647  42.588  1.00 17.12           C  
ATOM   3164  OH  TYR * 411      12.577  59.277  41.648  1.00 20.31           O  
ATOM   3165  N   THR * 412      18.472  56.526  44.566  1.00 23.82           N  
ATOM   3166  CA  THR * 412      19.526  57.030  43.727  1.00 23.91           C  
ATOM   3167  C   THR * 412      20.085  56.017  42.749  1.00 23.93           C  
ATOM   3168  O   THR * 412      20.408  56.353  41.626  1.00 24.48           O  
ATOM   3169  CB  THR * 412      20.572  57.704  44.591  1.00 23.26           C  
ATOM   3170  OG1 THR * 412      20.040  58.964  45.011  1.00 23.28           O  
ATOM   3171  CG2 THR * 412      21.855  57.940  43.864  1.00 22.63           C  
ATOM   3172  N   LYS * 413      20.103  54.761  43.136  1.00 24.78           N  
ATOM   3173  CA  LYS * 413      20.611  53.741  42.243  1.00 26.89           C  
ATOM   3174  C   LYS * 413      19.817  53.837  40.921  1.00 27.56           C  
ATOM   3175  O   LYS * 413      20.416  53.871  39.855  1.00 29.19           O  
ATOM   3176  CB  LYS * 413      20.473  52.355  42.901  1.00 27.84           C  
ATOM   3177  CG  LYS * 413      21.279  51.229  42.239  1.00 29.14           C  
ATOM   3178  N   PHE * 414      18.500  54.025  40.999  1.00 26.16           N  
ATOM   3179  CA  PHE * 414      17.641  54.128  39.816  1.00 25.46           C  
ATOM   3180  C   PHE * 414      17.049  55.513  39.510  1.00 26.60           C  
ATOM   3181  O   PHE * 414      16.300  55.659  38.556  1.00 28.09           O  
ATOM   3182  CB  PHE * 414      16.429  53.222  39.979  1.00 24.11           C  
ATOM   3183  CG  PHE * 414      16.758  51.799  40.128  1.00 23.85           C  
ATOM   3184  CD1 PHE * 414      17.044  51.032  39.043  1.00 24.33           C  
ATOM   3185  CD2 PHE * 414      16.780  51.215  41.360  1.00 25.55           C  
ATOM   3186  CE1 PHE * 414      17.353  49.687  39.181  1.00 25.92           C  
ATOM   3187  CE2 PHE * 414      17.086  49.878  41.512  1.00 26.16           C  
ATOM   3188  CZ  PHE * 414      17.374  49.115  40.415  1.00 25.82           C  
ATOM   3189  N   GLY * 415      17.302  56.518  40.319  1.00 27.19           N  
ATOM   3190  CA  GLY * 415      16.661  57.797  40.059  1.00 26.87           C  
ATOM   3191  C   GLY * 415      17.343  58.680  39.047  1.00 26.84           C  
ATOM   3192  O   GLY * 415      18.396  58.330  38.521  1.00 27.85           O  
ATOM   3193  N   ASN * 416      16.819  59.875  38.840  1.00 25.65           N  
ATOM   3194  CA  ASN * 416      17.427  60.742  37.857  1.00 28.19           C  
ATOM   3195  C   ASN * 416      17.891  62.048  38.510  1.00 29.03           C  
ATOM   3196  O   ASN * 416      17.726  63.132  37.951  1.00 31.22           O  
ATOM   3197  CB  ASN * 416      16.426  60.957  36.688  1.00 29.88           C  
ATOM   3198  CG  ASN * 416      17.018  61.729  35.504  1.00 30.11           C  
ATOM   3199  OD1 ASN * 416      16.504  62.798  35.147  1.00 31.03           O  
ATOM   3200  ND2 ASN * 416      18.080  61.193  34.884  1.00 29.20           N  
ATOM   3201  N   GLY * 417      18.497  61.959  39.691  1.00 28.13           N  
ATOM   3202  CA  GLY * 417      18.965  63.172  40.338  1.00 26.93           C  
ATOM   3203  C   GLY * 417      18.434  63.280  41.743  1.00 25.58           C  
ATOM   3204  O   GLY * 417      17.239  63.461  41.951  1.00 24.92           O  
ATOM   3205  N   THR * 418      19.322  63.165  42.717  1.00 24.53           N  
ATOM   3206  CA  THR * 418      18.926  63.236  44.104  1.00 22.52           C  
ATOM   3207  C   THR * 418      19.670  64.397  44.725  1.00 21.76           C  
ATOM   3208  O   THR * 418      20.859  64.535  44.468  1.00 22.08           O  
ATOM   3209  CB  THR * 418      19.348  61.957  44.784  1.00 22.92           C  
ATOM   3210  OG1 THR * 418      18.597  60.869  44.242  1.00 21.59           O  
ATOM   3211  CG2 THR * 418      19.129  62.046  46.289  1.00 24.33           C  
ATOM   3212  N   TYR * 419      18.983  65.260  45.472  1.00 21.13           N  
ATOM   3213  CA  TYR * 419      19.629  66.399  46.143  1.00 21.69           C  
ATOM   3214  C   TYR * 419      19.300  66.295  47.623  1.00 20.07           C  
ATOM   3215  O   TYR * 419      18.135  66.233  47.987  1.00 18.51           O  
ATOM   3216  CB  TYR * 419      19.141  67.731  45.580  1.00 23.73           C  
ATOM   3217  CG  TYR * 419      19.595  67.959  44.154  1.00 26.07           C  
ATOM   3218  CD1 TYR * 419      18.882  67.429  43.087  1.00 27.20           C  
ATOM   3219  CD2 TYR * 419      20.764  68.648  43.874  1.00 26.01           C  
ATOM   3220  CE1 TYR * 419      19.328  67.567  41.795  1.00 26.59           C  
ATOM   3221  CE2 TYR * 419      21.210  68.790  42.584  1.00 26.75           C  
ATOM   3222  CZ  TYR * 419      20.487  68.238  41.554  1.00 27.51           C  
ATOM   3223  OH  TYR * 419      20.954  68.292  40.263  1.00 30.17           O  
ATOM   3224  N   LEU * 420      20.316  66.288  48.476  1.00 19.58           N  
ATOM   3225  CA  LEU * 420      20.088  66.101  49.909  1.00 18.53           C  
ATOM   3226  C   LEU * 420      20.551  67.210  50.815  1.00 17.59           C  
ATOM   3227  O   LEU * 420      21.686  67.627  50.734  1.00 19.48           O  
ATOM   3228  CB  LEU * 420      20.780  64.818  50.328  1.00 18.05           C  
ATOM   3229  CG  LEU * 420      20.620  64.311  51.748  1.00 18.56           C  
ATOM   3230  CD1 LEU * 420      19.154  63.937  52.011  1.00 17.38           C  
ATOM   3231  CD2 LEU * 420      21.536  63.125  51.919  1.00 15.75           C  
ATOM   3232  N   TYR * 421      19.697  67.681  51.707  1.00 17.82           N  
ATOM   3233  CA  TYR * 421      20.121  68.739  52.633  1.00 18.50           C  
ATOM   3234  C   TYR * 421      20.041  68.294  54.085  1.00 19.30           C  
ATOM   3235  O   TYR * 421      19.412  67.286  54.415  1.00 18.14           O  
ATOM   3236  CB  TYR * 421      19.271  69.999  52.463  1.00 16.81           C  
ATOM   3237  CG  TYR * 421      17.842  69.819  52.873  1.00 17.94           C  
ATOM   3238  CD1 TYR * 421      16.906  69.317  51.994  1.00 19.93           C  
ATOM   3239  CD2 TYR * 421      17.424  70.115  54.152  1.00 20.57           C  
ATOM   3240  CE1 TYR * 421      15.577  69.106  52.387  1.00 20.02           C  
ATOM   3241  CE2 TYR * 421      16.093  69.907  54.556  1.00 19.81           C  
ATOM   3242  CZ  TYR * 421      15.183  69.399  53.668  1.00 18.52           C  
ATOM   3243  OH  TYR * 421      13.893  69.151  54.067  1.00 16.75           O  
ATOM   3244  N   PHE * 422      20.724  69.026  54.950  1.00 19.91           N  
ATOM   3245  CA  PHE * 422      20.666  68.761  56.374  1.00 18.65           C  
ATOM   3246  C   PHE * 422      20.366  70.109  56.914  1.00 17.32           C  
ATOM   3247  O   PHE * 422      21.210  70.994  56.865  1.00 17.89           O  
ATOM   3248  CB  PHE * 422      21.993  68.285  56.928  1.00 19.92           C  
ATOM   3249  CG  PHE * 422      21.955  67.940  58.409  1.00 19.33           C  
ATOM   3250  CD1 PHE * 422      21.263  66.834  58.856  1.00 19.54           C  
ATOM   3251  CD2 PHE * 422      22.640  68.706  59.325  1.00 18.78           C  
ATOM   3252  CE1 PHE * 422      21.254  66.494  60.187  1.00 19.83           C  
ATOM   3253  CE2 PHE * 422      22.636  68.377  60.641  1.00 20.62           C  
ATOM   3254  CZ  PHE * 422      21.938  67.260  61.083  1.00 19.49           C  
ATOM   3255  N   PHE * 423      19.140  70.300  57.356  1.00 16.55           N  
ATOM   3256  CA  PHE * 423      18.746  71.583  57.890  1.00 17.97           C  
ATOM   3257  C   PHE * 423      19.214  71.677  59.351  1.00 19.99           C  
ATOM   3258  O   PHE * 423      18.889  70.821  60.191  1.00 19.67           O  
ATOM   3259  CB  PHE * 423      17.223  71.727  57.777  1.00 16.43           C  
ATOM   3260  CG  PHE * 423      16.716  73.062  58.171  1.00 16.47           C  
ATOM   3261  CD1 PHE * 423      16.889  74.152  57.346  1.00 16.00           C  
ATOM   3262  CD2 PHE * 423      16.081  73.243  59.387  1.00 17.34           C  
ATOM   3263  CE1 PHE * 423      16.440  75.407  57.727  1.00 16.15           C  
ATOM   3264  CE2 PHE * 423      15.630  74.499  59.772  1.00 14.89           C  
ATOM   3265  CZ  PHE * 423      15.814  75.576  58.936  1.00 14.23           C  
ATOM   3266  N   ASN * 424      20.014  72.682  59.660  1.00 20.03           N  
ATOM   3267  CA  ASN * 424      20.452  72.822  61.028  1.00 19.48           C  
ATOM   3268  C   ASN * 424      20.452  74.241  61.529  1.00 19.26           C  
ATOM   3269  O   ASN * 424      21.429  74.698  62.077  1.00 20.20           O  
ATOM   3270  CB  ASN * 424      21.807  72.168  61.228  1.00 19.77           C  
ATOM   3271  CG  ASN * 424      22.857  72.773  60.380  1.00 22.35           C  
ATOM   3272  OD1 ASN * 424      22.578  73.650  59.567  1.00 25.02           O  
ATOM   3273  ND2 ASN * 424      24.085  72.318  60.545  1.00 25.19           N  
ATOM   3274  N   HIS * 425      19.319  74.920  61.398  1.00 19.41           N  
ATOM   3275  CA  HIS * 425      19.186  76.285  61.866  1.00 20.07           C  
ATOM   3276  C   HIS * 425      18.015  76.384  62.817  1.00 23.56           C  
ATOM   3277  O   HIS * 425      16.880  76.063  62.438  1.00 25.11           O  
ATOM   3278  CB  HIS * 425      18.898  77.265  60.720  1.00 19.58           C  
ATOM   3279  CG  HIS * 425      18.826  78.700  61.167  1.00 18.11           C  
ATOM   3280  ND1 HIS * 425      19.950  79.420  61.500  1.00 18.25           N  
ATOM   3281  CD2 HIS * 425      17.776  79.521  61.409  1.00 16.28           C  
ATOM   3282  CE1 HIS * 425      19.602  80.618  61.931  1.00 17.29           C  
ATOM   3283  NE2 HIS * 425      18.287  80.705  61.887  1.00 16.61           N  
ATOM   3284  N   ARG * 426      18.265  76.940  64.004  1.00 23.96           N  
ATOM   3285  CA  ARG * 426      17.214  77.122  64.982  1.00 23.64           C  
ATOM   3286  C   ARG * 426      16.690  78.522  64.774  1.00 22.13           C  
ATOM   3287  O   ARG * 426      17.431  79.473  64.915  1.00 21.78           O  
ATOM   3288  CB  ARG * 426      17.783  76.994  66.393  1.00 26.76           C  
ATOM   3289  CG  ARG * 426      16.694  76.642  67.375  1.00 28.56           C  
ATOM   3290  CD  ARG * 426      17.061  76.843  68.823  1.00 30.43           C  
ATOM   3291  NE  ARG * 426      16.274  75.876  69.572  1.00 33.59           N  
ATOM   3292  CZ  ARG * 426      15.355  76.176  70.475  1.00 33.06           C  
ATOM   3293  NH1 ARG * 426      15.087  77.442  70.789  1.00 32.18           N  
ATOM   3294  NH2 ARG * 426      14.674  75.188  71.030  1.00 34.40           N  
ATOM   3295  N   ALA * 427      15.426  78.669  64.424  1.00 22.02           N  
ATOM   3296  CA  ALA * 427      14.888  79.999  64.178  1.00 23.81           C  
ATOM   3297  C   ALA * 427      15.205  80.863  65.356  1.00 26.79           C  
ATOM   3298  O   ALA * 427      15.111  80.409  66.480  1.00 29.14           O  
ATOM   3299  CB  ALA * 427      13.388  79.941  63.986  1.00 24.17           C  
ATOM   3300  N   SER * 428      15.468  82.143  65.127  1.00 29.25           N  
ATOM   3301  CA  SER * 428      15.799  83.037  66.223  1.00 28.92           C  
ATOM   3302  C   SER * 428      14.628  83.204  67.186  1.00 28.77           C  
ATOM   3303  O   SER * 428      14.819  83.422  68.382  1.00 29.71           O  
ATOM   3304  CB  SER * 428      16.150  84.405  65.680  1.00 28.47           C  
ATOM   3305  OG  SER * 428      14.960  85.128  65.391  1.00 28.17           O  
ATOM   3306  N   ASN * 429      13.418  83.159  66.652  1.00 28.00           N  
ATOM   3307  CA  ASN * 429      12.226  83.374  67.466  1.00 27.42           C  
ATOM   3308  C   ASN * 429      11.493  82.125  67.911  1.00 26.13           C  
ATOM   3309  O   ASN * 429      10.289  82.189  68.170  1.00 27.24           O  
ATOM   3310  CB  ASN * 429      11.248  84.276  66.698  1.00 27.84           C  
ATOM   3311  CG  ASN * 429      10.978  83.769  65.283  1.00 29.19           C  
ATOM   3312  OD1 ASN * 429      11.545  82.758  64.853  1.00 28.09           O  
ATOM   3313  ND2 ASN * 429      10.117  84.473  64.549  1.00 30.23           N  
ATOM   3314  N   LEU * 430      12.187  81.001  68.008  1.00 24.80           N  
ATOM   3315  CA  LEU * 430      11.530  79.763  68.401  1.00 24.19           C  
ATOM   3316  C   LEU * 430      11.132  79.844  69.866  1.00 24.31           C  
ATOM   3317  O   LEU * 430      11.910  80.323  70.672  1.00 23.65           O  
ATOM   3318  CB  LEU * 430      12.478  78.583  68.150  1.00 25.07           C  
ATOM   3319  CG  LEU * 430      11.916  77.428  67.305  1.00 26.63           C  
ATOM   3320  CD1 LEU * 430      12.987  76.433  66.945  1.00 28.60           C  
ATOM   3321  CD2 LEU * 430      10.841  76.720  68.065  1.00 27.10           C  
ATOM   3322  N   VAL * 431       9.903  79.453  70.207  1.00 24.52           N  
ATOM   3323  CA  VAL * 431       9.466  79.488  71.612  1.00 25.26           C  
ATOM   3324  C   VAL * 431       9.570  78.133  72.277  1.00 25.82           C  
ATOM   3325  O   VAL * 431       8.852  77.878  73.224  1.00 27.76           O  
ATOM   3326  CB  VAL * 431       8.004  79.939  71.813  1.00 25.73           C  
ATOM   3327  CG1 VAL * 431       7.854  81.425  71.608  1.00 26.07           C  
ATOM   3328  CG2 VAL * 431       7.089  79.169  70.899  1.00 25.52           C  
ATOM   3329  N   TRP * 432      10.437  77.260  71.778  1.00 24.08           N  
ATOM   3330  CA  TRP * 432      10.602  75.936  72.357  1.00 22.12           C  
ATOM   3331  C   TRP * 432      11.950  75.963  73.059  1.00 21.51           C  
ATOM   3332  O   TRP * 432      12.854  76.714  72.672  1.00 23.67           O  
ATOM   3333  CB  TRP * 432      10.576  74.830  71.269  1.00 21.27           C  
ATOM   3334  CG  TRP * 432       9.203  74.479  70.690  1.00 20.63           C  
ATOM   3335  CD1 TRP * 432       8.707  74.875  69.496  1.00 19.57           C  
ATOM   3336  CD2 TRP * 432       8.182  73.664  71.284  1.00 21.72           C  
ATOM   3337  NE1 TRP * 432       7.449  74.371  69.300  1.00 17.47           N  
ATOM   3338  CE2 TRP * 432       7.104  73.618  70.383  1.00 20.22           C  
ATOM   3339  CE3 TRP * 432       8.069  72.972  72.494  1.00 24.24           C  
ATOM   3340  CZ2 TRP * 432       5.929  72.906  70.649  1.00 21.87           C  
ATOM   3341  CZ3 TRP * 432       6.879  72.260  72.760  1.00 22.49           C  
ATOM   3342  CH2 TRP * 432       5.839  72.237  71.841  1.00 21.49           C  
ATOM   3343  N   PRO * 433      12.114  75.153  74.105  1.00 20.13           N  
ATOM   3344  CA  PRO * 433      13.393  75.167  74.792  1.00 20.01           C  
ATOM   3345  C   PRO * 433      14.591  74.830  73.944  1.00 21.67           C  
ATOM   3346  O   PRO * 433      14.573  73.903  73.155  1.00 24.95           O  
ATOM   3347  CB  PRO * 433      13.184  74.163  75.925  1.00 19.48           C  
ATOM   3348  CG  PRO * 433      12.052  73.340  75.483  1.00 18.41           C  
ATOM   3349  CD  PRO * 433      11.148  74.334  74.847  1.00 17.93           C  
ATOM   3350  N   GLU * 434      15.672  75.543  74.188  1.00 23.94           N  
ATOM   3351  CA  GLU * 434      16.918  75.356  73.488  1.00 25.65           C  
ATOM   3352  C   GLU * 434      17.341  73.905  73.338  1.00 26.13           C  
ATOM   3353  O   GLU * 434      17.979  73.535  72.328  1.00 27.98           O  
ATOM   3354  CB  GLU * 434      18.019  76.087  74.247  1.00 29.94           C  
ATOM   3355  CG  GLU * 434      19.049  76.832  73.369  1.00 38.75           C  
ATOM   3356  CD  GLU * 434      18.503  78.170  72.831  1.00 44.34           C  
ATOM   3357  OE1 GLU * 434      17.284  78.479  73.063  1.00 46.91           O  
ATOM   3358  OE2 GLU * 434      19.295  78.916  72.174  1.00 47.17           O  
ATOM   3359  N   TRP * 435      17.018  73.081  74.332  1.00 24.47           N  
ATOM   3360  CA  TRP * 435      17.452  71.678  74.323  1.00 22.98           C  
ATOM   3361  C   TRP * 435      16.859  70.907  73.175  1.00 22.56           C  
ATOM   3362  O   TRP * 435      17.339  69.835  72.801  1.00 21.79           O  
ATOM   3363  CB  TRP * 435      17.145  70.959  75.674  1.00 20.93           C  
ATOM   3364  CG  TRP * 435      15.679  70.641  75.980  1.00 19.93           C  
ATOM   3365  CD1 TRP * 435      14.829  71.389  76.740  1.00 20.35           C  
ATOM   3366  CD2 TRP * 435      14.920  69.480  75.560  1.00 18.05           C  
ATOM   3367  NE1 TRP * 435      13.594  70.768  76.826  1.00 17.50           N  
ATOM   3368  CE2 TRP * 435      13.625  69.603  76.112  1.00 15.98           C  
ATOM   3369  CE3 TRP * 435      15.203  68.360  74.769  1.00 17.69           C  
ATOM   3370  CZ2 TRP * 435      12.628  68.659  75.894  1.00 16.40           C  
ATOM   3371  CZ3 TRP * 435      14.208  67.421  74.554  1.00 14.71           C  
ATOM   3372  CH2 TRP * 435      12.937  67.576  75.112  1.00 16.69           C  
ATOM   3373  N   MET * 436      15.784  71.446  72.636  1.00 22.32           N  
ATOM   3374  CA  MET * 436      15.105  70.786  71.566  1.00 21.28           C  
ATOM   3375  C   MET * 436      15.764  70.991  70.230  1.00 22.60           C  
ATOM   3376  O   MET * 436      15.454  70.270  69.308  1.00 24.70           O  
ATOM   3377  CB  MET * 436      13.651  71.187  71.564  1.00 19.26           C  
ATOM   3378  CG  MET * 436      12.890  70.473  72.598  1.00 15.36           C  
ATOM   3379  SD  MET * 436      11.263  71.061  72.543  1.00 19.83           S  
ATOM   3380  CE  MET * 436      10.531  69.929  71.443  1.00 20.37           C  
ATOM   3381  N   GLY * 437      16.684  71.948  70.141  1.00 21.91           N  
ATOM   3382  CA  GLY * 437      17.416  72.201  68.903  1.00 21.80           C  
ATOM   3383  C   GLY * 437      16.667  72.629  67.647  1.00 22.09           C  
ATOM   3384  O   GLY * 437      15.832  73.526  67.678  1.00 22.08           O  
ATOM   3385  N   VAL * 438      17.079  72.085  66.508  1.00 22.04           N  
ATOM   3386  CA  VAL * 438      16.444  72.370  65.225  1.00 20.36           C  
ATOM   3387  C   VAL * 438      15.377  71.300  65.144  1.00 20.51           C  
ATOM   3388  O   VAL * 438      15.644  70.168  64.729  1.00 20.62           O  
ATOM   3389  CB  VAL * 438      17.418  72.182  64.073  1.00 18.22           C  
ATOM   3390  CG1 VAL * 438      16.788  72.666  62.813  1.00 17.89           C  
ATOM   3391  CG2 VAL * 438      18.704  72.933  64.351  1.00 14.98           C  
ATOM   3392  N   ILE * 439      14.182  71.663  65.584  1.00 20.35           N  
ATOM   3393  CA  ILE * 439      13.039  70.770  65.679  1.00 19.01           C  
ATOM   3394  C   ILE * 439      12.315  70.359  64.404  1.00 20.15           C  
ATOM   3395  O   ILE * 439      12.169  71.130  63.443  1.00 19.63           O  
ATOM   3396  CB  ILE * 439      11.982  71.400  66.605  1.00 18.45           C  
ATOM   3397  CG1 ILE * 439      12.622  71.899  67.888  1.00 18.39           C  
ATOM   3398  CG2 ILE * 439      10.912  70.417  66.945  1.00 19.05           C  
ATOM   3399  CD1 ILE * 439      11.701  72.754  68.664  1.00 18.65           C  
ATOM   3400  N   HIS * 440      11.741  69.165  64.489  1.00 18.72           N  
ATOM   3401  CA  HIS * 440      10.954  68.553  63.448  1.00 17.80           C  
ATOM   3402  C   HIS * 440       9.942  69.613  63.132  1.00 19.74           C  
ATOM   3403  O   HIS * 440       9.441  70.249  64.052  1.00 20.29           O  
ATOM   3404  CB  HIS * 440      10.218  67.386  64.049  1.00 16.60           C  
ATOM   3405  CG  HIS * 440       9.517  66.513  63.068  1.00 15.20           C  
ATOM   3406  ND1 HIS * 440      10.192  65.749  62.142  1.00 14.37           N  
ATOM   3407  CD2 HIS * 440       8.221  66.131  62.990  1.00 13.73           C  
ATOM   3408  CE1 HIS * 440       9.354  64.909  61.562  1.00 13.86           C  
ATOM   3409  NE2 HIS * 440       8.151  65.122  62.057  1.00 15.73           N  
ATOM   3410  N   GLY * 441       9.744  69.873  61.835  1.00 19.78           N  
ATOM   3411  CA  GLY * 441       8.758  70.838  61.388  1.00 19.31           C  
ATOM   3412  C   GLY * 441       9.202  72.270  61.369  1.00 20.46           C  
ATOM   3413  O   GLY * 441       8.461  73.160  60.948  1.00 21.64           O  
ATOM   3414  N   TYR * 442      10.433  72.524  61.754  1.00 20.46           N  
ATOM   3415  CA  TYR * 442      10.838  73.892  61.765  1.00 19.15           C  
ATOM   3416  C   TYR * 442      11.567  74.413  60.564  1.00 19.65           C  
ATOM   3417  O   TYR * 442      12.107  75.512  60.599  1.00 18.93           O  
ATOM   3418  CB  TYR * 442      11.453  74.248  63.114  1.00 19.41           C  
ATOM   3419  CG  TYR * 442      10.340  74.397  64.130  1.00 15.98           C  
ATOM   3420  CD1 TYR * 442       9.721  73.281  64.676  1.00 17.60           C  
ATOM   3421  CD2 TYR * 442       9.815  75.633  64.418  1.00 14.26           C  
ATOM   3422  CE1 TYR * 442       8.612  73.396  65.462  1.00 15.10           C  
ATOM   3423  CE2 TYR * 442       8.707  75.756  65.196  1.00 15.47           C  
ATOM   3424  CZ  TYR * 442       8.112  74.634  65.713  1.00 15.76           C  
ATOM   3425  OH  TYR * 442       6.990  74.767  66.472  1.00 17.63           O  
ATOM   3426  N   GLU * 443      11.603  73.608  59.500  1.00 20.20           N  
ATOM   3427  CA  GLU * 443      12.191  74.064  58.243  1.00 19.10           C  
ATOM   3428  C   GLU * 443      11.007  74.553  57.450  1.00 18.48           C  
ATOM   3429  O   GLU * 443      11.135  75.447  56.653  1.00 20.47           O  
ATOM   3430  CB  GLU * 443      12.889  72.967  57.451  1.00 17.74           C  
ATOM   3431  CG  GLU * 443      11.980  72.089  56.646  1.00 17.10           C  
ATOM   3432  CD  GLU * 443      11.210  71.128  57.501  1.00 16.88           C  
ATOM   3433  OE1 GLU * 443      11.515  71.019  58.692  1.00 19.78           O  
ATOM   3434  OE2 GLU * 443      10.311  70.462  56.990  1.00 14.98           O  
ATOM   3435  N   ILE * 444       9.842  73.974  57.706  1.00 19.34           N  
ATOM   3436  CA  ILE * 444       8.611  74.341  57.019  1.00 18.86           C  
ATOM   3437  C   ILE * 444       8.458  75.834  56.905  1.00 21.23           C  
ATOM   3438  O   ILE * 444       8.265  76.350  55.822  1.00 25.22           O  
ATOM   3439  CB  ILE * 444       7.355  73.816  57.736  1.00 15.39           C  
ATOM   3440  CG1 ILE * 444       7.335  72.303  57.760  1.00 11.07           C  
ATOM   3441  CG2 ILE * 444       6.121  74.290  57.019  1.00 17.71           C  
ATOM   3442  CD1 ILE * 444       6.060  71.774  58.194  1.00  9.50           C  
ATOM   3443  N   GLU * 445       8.597  76.545  58.008  1.00 22.50           N  
ATOM   3444  CA  GLU * 445       8.416  77.977  57.990  1.00 20.70           C  
ATOM   3445  C   GLU * 445       9.390  78.720  57.144  1.00 20.24           C  
ATOM   3446  O   GLU * 445       9.139  79.845  56.776  1.00 21.34           O  
ATOM   3447  CB  GLU * 445       8.412  78.528  59.401  1.00 22.74           C  
ATOM   3448  CG  GLU * 445       9.610  78.140  60.236  1.00 24.67           C  
ATOM   3449  CD  GLU * 445       9.431  78.588  61.674  1.00 27.44           C  
ATOM   3450  OE1 GLU * 445       8.490  78.061  62.317  1.00 25.05           O  
ATOM   3451  OE2 GLU * 445      10.175  79.496  62.126  1.00 23.83           O  
ATOM   3452  N   PHE * 446      10.527  78.133  56.854  1.00 20.38           N  
ATOM   3453  CA  PHE * 446      11.490  78.814  56.001  1.00 22.29           C  
ATOM   3454  C   PHE * 446      11.131  78.541  54.562  1.00 22.61           C  
ATOM   3455  O   PHE * 446      11.172  79.428  53.717  1.00 24.94           O  
ATOM   3456  CB  PHE * 446      12.900  78.354  56.305  1.00 22.42           C  
ATOM   3457  CG  PHE * 446      13.439  78.953  57.544  1.00 23.78           C  
ATOM   3458  CD1 PHE * 446      13.057  78.465  58.780  1.00 24.09           C  
ATOM   3459  CD2 PHE * 446      14.235  80.079  57.484  1.00 23.28           C  
ATOM   3460  CE1 PHE * 446      13.451  79.101  59.936  1.00 24.31           C  
ATOM   3461  CE2 PHE * 446      14.635  80.719  58.629  1.00 24.32           C  
ATOM   3462  CZ  PHE * 446      14.240  80.231  59.859  1.00 24.80           C  
ATOM   3463  N   VAL * 447      10.659  77.328  54.319  1.00 21.52           N  
ATOM   3464  CA  VAL * 447      10.258  76.901  53.001  1.00 18.97           C  
ATOM   3465  C   VAL * 447       9.045  77.678  52.530  1.00 18.80           C  
ATOM   3466  O   VAL * 447       8.856  77.854  51.356  1.00 20.95           O  
ATOM   3467  CB  VAL * 447       9.964  75.401  53.027  1.00 17.65           C  
ATOM   3468  CG1 VAL * 447       9.203  74.979  51.810  1.00 14.40           C  
ATOM   3469  CG2 VAL * 447      11.261  74.618  53.197  1.00 14.78           C  
ATOM   3470  N   PHE * 448       8.207  78.143  53.429  1.00 17.18           N  
ATOM   3471  CA  PHE * 448       7.045  78.876  52.972  1.00 17.81           C  
ATOM   3472  C   PHE * 448       7.187  80.363  53.069  1.00 18.11           C  
ATOM   3473  O   PHE * 448       6.213  81.073  52.918  1.00 18.99           O  
ATOM   3474  CB  PHE * 448       5.785  78.430  53.684  1.00 16.99           C  
ATOM   3475  CG  PHE * 448       5.218  77.161  53.152  1.00 17.11           C  
ATOM   3476  CD1 PHE * 448       5.765  75.944  53.502  1.00 15.94           C  
ATOM   3477  CD2 PHE * 448       4.121  77.178  52.311  1.00 16.37           C  
ATOM   3478  CE1 PHE * 448       5.231  74.775  53.025  1.00 15.54           C  
ATOM   3479  CE2 PHE * 448       3.587  76.007  51.836  1.00 16.08           C  
ATOM   3480  CZ  PHE * 448       4.146  74.809  52.195  1.00 16.36           C  
ATOM   3481  N   GLY * 449       8.392  80.826  53.375  1.00 19.81           N  
ATOM   3482  CA  GLY * 449       8.675  82.251  53.434  1.00 19.99           C  
ATOM   3483  C   GLY * 449       8.150  83.140  54.547  1.00 22.41           C  
ATOM   3484  O   GLY * 449       8.067  84.361  54.367  1.00 23.58           O  
ATOM   3485  N   LEU * 450       7.823  82.576  55.707  1.00 24.47           N  
ATOM   3486  CA  LEU * 450       7.350  83.402  56.818  1.00 23.70           C  
ATOM   3487  C   LEU * 450       8.479  84.337  57.213  1.00 22.52           C  
ATOM   3488  O   LEU * 450       8.236  85.476  57.540  1.00 24.65           O  
ATOM   3489  CB  LEU * 450       6.902  82.558  58.010  1.00 23.92           C  
ATOM   3490  CG  LEU * 450       5.516  81.918  57.906  1.00 23.52           C  
ATOM   3491  CD1 LEU * 450       4.456  82.959  58.043  1.00 26.04           C  
ATOM   3492  CD2 LEU * 450       5.341  81.204  56.590  1.00 25.56           C  
ATOM   3493  N   PRO * 451       9.732  83.890  57.157  1.00 20.18           N  
ATOM   3494  CA  PRO * 451      10.777  84.834  57.535  1.00 20.98           C  
ATOM   3495  C   PRO * 451      10.801  86.133  56.755  1.00 23.38           C  
ATOM   3496  O   PRO * 451      11.674  86.965  56.974  1.00 24.26           O  
ATOM   3497  CB  PRO * 451      12.038  84.035  57.296  1.00 18.32           C  
ATOM   3498  CG  PRO * 451      11.645  82.684  57.762  1.00 18.01           C  
ATOM   3499  CD  PRO * 451      10.264  82.521  57.152  1.00 19.18           C  
ATOM   3500  N   LEU * 452       9.875  86.318  55.822  1.00 27.21           N  
ATOM   3501  CA  LEU * 452       9.859  87.540  55.027  1.00 29.94           C  
ATOM   3502  C   LEU * 452       8.958  88.542  55.672  1.00 30.99           C  
ATOM   3503  O   LEU * 452       9.160  89.740  55.505  1.00 32.54           O  
ATOM   3504  CB  LEU * 452       9.363  87.295  53.602  1.00 30.30           C  
ATOM   3505  CG  LEU * 452       9.995  86.178  52.777  1.00 31.49           C  
ATOM   3506  CD1 LEU * 452       9.875  86.575  51.300  1.00 31.49           C  
ATOM   3507  CD2 LEU * 452      11.458  85.999  53.145  1.00 30.17           C  
ATOM   3508  N   VAL * 453       7.907  88.067  56.325  1.00 32.00           N  
ATOM   3509  CA  VAL * 453       6.997  88.972  57.001  1.00 33.85           C  
ATOM   3510  C   VAL * 453       7.664  89.472  58.309  1.00 36.27           C  
ATOM   3511  O   VAL * 453       7.777  88.756  59.305  1.00 36.75           O  
ATOM   3512  CB  VAL * 453       5.613  88.310  57.209  1.00 33.67           C  
ATOM   3513  CG1 VAL * 453       5.713  86.798  57.077  1.00 33.02           C  
ATOM   3514  CG2 VAL * 453       4.984  88.718  58.540  1.00 31.83           C  
ATOM   3515  N   LYS * 454       8.163  90.704  58.272  1.00 38.55           N  
ATOM   3516  CA  LYS * 454       8.859  91.338  59.408  1.00 40.33           C  
ATOM   3517  C   LYS * 454       8.097  91.334  60.735  1.00 39.72           C  
ATOM   3518  O   LYS * 454       8.693  91.234  61.817  1.00 40.72           O  
ATOM   3519  CB  LYS * 454       9.228  92.788  59.054  1.00 43.42           C  
ATOM   3520  CG  LYS * 454       9.933  92.965  57.652  1.00 48.80           C  
ATOM   3521  CD  LYS * 454      11.061  91.907  57.418  1.00 50.72           C  
ATOM   3522  CE  LYS * 454      11.626  91.960  55.993  1.00 51.31           C  
ATOM   3523  NZ  LYS * 454      12.469  93.195  55.809  1.00 51.68           N  
ATOM   3524  N   GLU * 455       6.780  91.410  60.685  1.00 38.18           N  
ATOM   3525  CA  GLU * 455       6.050  91.428  61.927  1.00 36.86           C  
ATOM   3526  C   GLU * 455       6.229  90.107  62.640  1.00 35.77           C  
ATOM   3527  O   GLU * 455       5.526  89.842  63.615  1.00 37.34           O  
ATOM   3528  CB  GLU * 455       4.563  91.697  61.678  1.00 39.99           C  
ATOM   3529  CG  GLU * 455       4.275  92.976  60.854  1.00 44.41           C  
ATOM   3530  CD  GLU * 455       4.134  92.700  59.341  1.00 48.39           C  
ATOM   3531  OE1 GLU * 455       3.365  91.754  58.963  1.00 49.21           O  
ATOM   3532  OE2 GLU * 455       4.792  93.429  58.530  1.00 50.32           O  
ATOM   3533  N   LEU * 456       7.101  89.243  62.120  1.00 34.38           N  
ATOM   3534  CA  LEU * 456       7.339  87.945  62.734  1.00 33.02           C  
ATOM   3535  C   LEU * 456       8.670  87.886  63.466  1.00 33.37           C  
ATOM   3536  O   LEU * 456       9.028  86.865  64.082  1.00 33.22           O  
ATOM   3537  CB  LEU * 456       7.263  86.835  61.693  1.00 32.70           C  
ATOM   3538  CG  LEU * 456       5.908  86.690  61.013  1.00 31.64           C  
ATOM   3539  CD1 LEU * 456       5.897  85.391  60.217  1.00 30.44           C  
ATOM   3540  CD2 LEU * 456       4.803  86.688  62.054  1.00 31.18           C  
ATOM   3541  N   ASN * 457       9.453  88.942  63.323  1.00 33.90           N  
ATOM   3542  CA  ASN * 457      10.708  89.028  64.045  1.00 34.73           C  
ATOM   3543  C   ASN * 457      11.786  88.028  63.674  1.00 32.30           C  
ATOM   3544  O   ASN * 457      12.463  87.515  64.566  1.00 33.84           O  
ATOM   3545  CB  ASN * 457      10.470  88.898  65.571  1.00 39.12           C  
ATOM   3546  CG  ASN * 457       9.399  89.871  66.113  1.00 43.79           C  
ATOM   3547  OD1 ASN * 457       8.617  89.517  67.033  1.00 46.37           O  
ATOM   3548  ND2 ASN * 457       9.358  91.100  65.562  1.00 44.74           N  
ATOM   3549  N   TYR * 458      11.941  87.668  62.414  1.00 28.74           N  
ATOM   3550  CA  TYR * 458      13.054  86.773  62.141  1.00 25.91           C  
ATOM   3551  C   TYR * 458      14.165  87.756  61.874  1.00 26.56           C  
ATOM   3552  O   TYR * 458      13.913  88.960  61.798  1.00 26.97           O  
ATOM   3553  CB  TYR * 458      12.821  85.864  60.944  1.00 21.95           C  
ATOM   3554  CG  TYR * 458      11.817  84.761  61.169  1.00 18.52           C  
ATOM   3555  CD1 TYR * 458      10.463  84.987  60.978  1.00 17.96           C  
ATOM   3556  CD2 TYR * 458      12.223  83.482  61.513  1.00 18.04           C  
ATOM   3557  CE1 TYR * 458       9.534  83.971  61.114  1.00 16.76           C  
ATOM   3558  CE2 TYR * 458      11.301  82.453  61.653  1.00 16.80           C  
ATOM   3559  CZ  TYR * 458       9.955  82.711  61.448  1.00 17.68           C  
ATOM   3560  OH  TYR * 458       9.017  81.708  61.544  1.00 18.48           O  
ATOM   3561  N   THR * 459      15.390  87.258  61.751  1.00 28.50           N  
ATOM   3562  CA  THR * 459      16.552  88.104  61.514  1.00 29.32           C  
ATOM   3563  C   THR * 459      16.883  88.227  60.021  1.00 31.88           C  
ATOM   3564  O   THR * 459      16.513  87.365  59.214  1.00 34.21           O  
ATOM   3565  CB  THR * 459      17.754  87.554  62.274  1.00 27.87           C  
ATOM   3566  OG1 THR * 459      18.191  86.325  61.684  1.00 27.66           O  
ATOM   3567  CG2 THR * 459      17.342  87.238  63.683  1.00 26.46           C  
ATOM   3568  N   ALA * 460      17.606  89.282  59.653  1.00 33.36           N  
ATOM   3569  CA  ALA * 460      17.965  89.528  58.257  1.00 32.29           C  
ATOM   3570  C   ALA * 460      18.522  88.278  57.579  1.00 32.95           C  
ATOM   3571  O   ALA * 460      18.075  87.878  56.485  1.00 33.19           O  
ATOM   3572  CB  ALA * 460      18.997  90.626  58.196  1.00 30.96           C  
ATOM   3573  N   GLU * 461      19.451  87.617  58.261  1.00 32.43           N  
ATOM   3574  CA  GLU * 461      20.083  86.453  57.672  1.00 33.27           C  
ATOM   3575  C   GLU * 461      19.106  85.314  57.561  1.00 32.16           C  
ATOM   3576  O   GLU * 461      19.299  84.408  56.750  1.00 32.76           O  
ATOM   3577  CB  GLU * 461      21.326  86.030  58.452  1.00 35.03           C  
ATOM   3578  CG  GLU * 461      21.339  86.517  59.904  1.00 40.71           C  
ATOM   3579  CD  GLU * 461      21.757  87.974  59.998  1.00 42.75           C  
ATOM   3580  OE1 GLU * 461      22.976  88.242  59.792  1.00 45.26           O  
ATOM   3581  OE2 GLU * 461      20.876  88.843  60.242  1.00 43.82           O  
ATOM   3582  N   GLU * 462      18.069  85.335  58.378  1.00 29.54           N  
ATOM   3583  CA  GLU * 462      17.093  84.280  58.311  1.00 29.22           C  
ATOM   3584  C   GLU * 462      16.217  84.563  57.142  1.00 30.31           C  
ATOM   3585  O   GLU * 462      15.724  83.633  56.508  1.00 30.92           O  
ATOM   3586  CB  GLU * 462      16.265  84.217  59.575  1.00 28.22           C  
ATOM   3587  CG  GLU * 462      17.026  83.571  60.710  1.00 28.90           C  
ATOM   3588  CD  GLU * 462      16.191  83.366  61.941  1.00 27.60           C  
ATOM   3589  OE1 GLU * 462      15.541  84.319  62.432  1.00 26.82           O  
ATOM   3590  OE2 GLU * 462      16.195  82.227  62.415  1.00 28.00           O  
ATOM   3591  N   GLU * 463      16.014  85.848  56.845  1.00 31.06           N  
ATOM   3592  CA  GLU * 463      15.195  86.221  55.705  1.00 29.99           C  
ATOM   3593  C   GLU * 463      15.971  85.718  54.530  1.00 29.23           C  
ATOM   3594  O   GLU * 463      15.412  85.097  53.634  1.00 28.59           O  
ATOM   3595  CB  GLU * 463      15.042  87.728  55.549  1.00 32.58           C  
ATOM   3596  CG  GLU * 463      13.835  88.081  54.682  1.00 37.08           C  
ATOM   3597  CD  GLU * 463      13.894  89.467  54.088  1.00 39.67           C  
ATOM   3598  OE1 GLU * 463      14.002  90.460  54.850  1.00 42.30           O  
ATOM   3599  OE2 GLU * 463      13.835  89.568  52.838  1.00 42.60           O  
ATOM   3600  N   ALA * 464      17.274  85.972  54.555  1.00 27.92           N  
ATOM   3601  CA  ALA * 464      18.146  85.535  53.483  1.00 27.11           C  
ATOM   3602  C   ALA * 464      17.864  84.082  53.291  1.00 26.37           C  
ATOM   3603  O   ALA * 464      17.267  83.700  52.312  1.00 29.68           O  
ATOM   3604  CB  ALA * 464      19.602  85.715  53.865  1.00 27.74           C  
ATOM   3605  N   LEU * 465      18.162  83.291  54.306  1.00 24.77           N  
ATOM   3606  CA  LEU * 465      17.964  81.853  54.236  1.00 22.69           C  
ATOM   3607  C   LEU * 465      16.605  81.418  53.717  1.00 21.55           C  
ATOM   3608  O   LEU * 465      16.503  80.406  53.033  1.00 21.27           O  
ATOM   3609  CB  LEU * 465      18.220  81.231  55.596  1.00 22.24           C  
ATOM   3610  CG  LEU * 465      18.020  79.736  55.691  1.00 21.78           C  
ATOM   3611  CD1 LEU * 465      18.949  79.035  54.743  1.00 20.65           C  
ATOM   3612  CD2 LEU * 465      18.255  79.312  57.117  1.00 22.47           C  
ATOM   3613  N   SER * 466      15.554  82.148  54.037  1.00 20.94           N  
ATOM   3614  CA  SER * 466      14.269  81.708  53.553  1.00 22.26           C  
ATOM   3615  C   SER * 466      14.310  81.783  52.045  1.00 23.88           C  
ATOM   3616  O   SER * 466      14.162  80.773  51.354  1.00 26.43           O  
ATOM   3617  CB  SER * 466      13.145  82.587  54.061  1.00 21.46           C  
ATOM   3618  OG  SER * 466      11.894  81.953  53.836  1.00 22.91           O  
ATOM   3619  N   ARG * 467      14.560  82.981  51.535  1.00 23.94           N  
ATOM   3620  CA  ARG * 467      14.610  83.219  50.109  1.00 23.62           C  
ATOM   3621  C   ARG * 467      15.439  82.178  49.381  1.00 23.39           C  
ATOM   3622  O   ARG * 467      15.006  81.688  48.356  1.00 24.18           O  
ATOM   3623  CB  ARG * 467      15.084  84.636  49.844  1.00 23.42           C  
ATOM   3624  CG  ARG * 467      14.027  85.683  50.225  1.00 21.54           C  
ATOM   3625  CD  ARG * 467      14.565  87.090  50.037  1.00 24.94           C  
ATOM   3626  NE  ARG * 467      13.555  88.127  50.278  1.00 26.70           N  
ATOM   3627  CZ  ARG * 467      12.524  88.356  49.477  1.00 26.89           C  
ATOM   3628  NH1 ARG * 467      12.374  87.617  48.386  1.00 31.69           N  
ATOM   3629  NH2 ARG * 467      11.637  89.299  49.765  1.00 27.54           N  
ATOM   3630  N   ARG * 468      16.573  81.771  49.940  1.00 23.78           N  
ATOM   3631  CA  ARG * 468      17.395  80.737  49.311  1.00 24.48           C  
ATOM   3632  C   ARG * 468      16.645  79.457  49.286  1.00 25.65           C  
ATOM   3633  O   ARG * 468      16.724  78.731  48.308  1.00 29.24           O  
ATOM   3634  CB  ARG * 468      18.662  80.438  50.081  1.00 23.32           C  
ATOM   3635  CG  ARG * 468      19.774  81.364  49.791  1.00 29.25           C  
ATOM   3636  CD  ARG * 468      20.928  81.104  50.729  1.00 32.26           C  
ATOM   3637  NE  ARG * 468      21.331  79.703  50.741  1.00 35.31           N  
ATOM   3638  CZ  ARG * 468      21.886  79.119  51.801  1.00 37.79           C  
ATOM   3639  NH1 ARG * 468      22.054  79.843  52.918  1.00 38.07           N  
ATOM   3640  NH2 ARG * 468      22.396  77.875  51.711  1.00 37.36           N  
ATOM   3641  N   ILE * 469      15.984  79.114  50.386  1.00 25.29           N  
ATOM   3642  CA  ILE * 469      15.260  77.861  50.421  1.00 23.46           C  
ATOM   3643  C   ILE * 469      14.084  77.894  49.462  1.00 23.74           C  
ATOM   3644  O   ILE * 469      13.877  76.938  48.722  1.00 24.50           O  
ATOM   3645  CB  ILE * 469      14.850  77.439  51.857  1.00 23.14           C  
ATOM   3646  CG1 ILE * 469      16.102  77.158  52.700  1.00 23.05           C  
ATOM   3647  CG2 ILE * 469      14.076  76.144  51.825  1.00 19.24           C  
ATOM   3648  CD1 ILE * 469      15.789  76.658  54.081  1.00 22.27           C  
ATOM   3649  N   MET * 470      13.348  78.994  49.402  1.00 23.53           N  
ATOM   3650  CA  MET * 470      12.228  79.055  48.469  1.00 23.71           C  
ATOM   3651  C   MET * 470      12.748  78.946  47.042  1.00 25.36           C  
ATOM   3652  O   MET * 470      12.103  78.338  46.178  1.00 25.28           O  
ATOM   3653  CB  MET * 470      11.451  80.351  48.618  1.00 21.98           C  
ATOM   3654  CG  MET * 470      10.866  80.512  49.980  1.00 22.21           C  
ATOM   3655  SD  MET * 470       9.662  81.788  50.023  1.00 21.13           S  
ATOM   3656  CE  MET * 470      10.662  83.148  49.683  1.00 23.14           C  
ATOM   3657  N   HIS * 471      13.930  79.500  46.786  1.00 26.29           N  
ATOM   3658  CA  HIS * 471      14.481  79.432  45.440  1.00 27.13           C  
ATOM   3659  C   HIS * 471      14.930  78.023  45.136  1.00 27.55           C  
ATOM   3660  O   HIS * 471      14.614  77.509  44.084  1.00 29.86           O  
ATOM   3661  CB  HIS * 471      15.625  80.406  45.243  1.00 29.09           C  
ATOM   3662  CG  HIS * 471      15.804  80.828  43.814  1.00 30.88           C  
ATOM   3663  ND1 HIS * 471      14.805  81.455  43.095  1.00 30.51           N  
ATOM   3664  CD2 HIS * 471      16.852  80.685  42.962  1.00 29.06           C  
ATOM   3665  CE1 HIS * 471      15.229  81.670  41.861  1.00 32.12           C  
ATOM   3666  NE2 HIS * 471      16.466  81.210  41.754  1.00 30.65           N  
ATOM   3667  N   TYR * 472      15.654  77.386  46.047  1.00 26.96           N  
ATOM   3668  CA  TYR * 472      16.084  76.006  45.851  1.00 25.14           C  
ATOM   3669  C   TYR * 472      14.858  75.144  45.532  1.00 24.53           C  
ATOM   3670  O   TYR * 472      14.853  74.366  44.574  1.00 25.03           O  
ATOM   3671  CB  TYR * 472      16.746  75.472  47.135  1.00 27.89           C  
ATOM   3672  CG  TYR * 472      18.183  75.903  47.323  1.00 29.22           C  
ATOM   3673  CD1 TYR * 472      19.001  76.120  46.221  1.00 28.97           C  
ATOM   3674  CD2 TYR * 472      18.737  76.033  48.584  1.00 28.43           C  
ATOM   3675  CE1 TYR * 472      20.318  76.440  46.354  1.00 28.38           C  
ATOM   3676  CE2 TYR * 472      20.074  76.357  48.732  1.00 30.27           C  
ATOM   3677  CZ  TYR * 472      20.859  76.554  47.598  1.00 30.74           C  
ATOM   3678  OH  TYR * 472      22.212  76.839  47.688  1.00 34.61           O  
ATOM   3679  N   TRP * 473      13.820  75.285  46.345  1.00 21.94           N  
ATOM   3680  CA  TRP * 473      12.609  74.514  46.167  1.00 20.79           C  
ATOM   3681  C   TRP * 473      11.892  74.807  44.846  1.00 20.58           C  
ATOM   3682  O   TRP * 473      11.518  73.877  44.148  1.00 20.97           O  
ATOM   3683  CB  TRP * 473      11.648  74.717  47.358  1.00 18.55           C  
ATOM   3684  CG  TRP * 473      11.799  73.726  48.523  1.00 16.83           C  
ATOM   3685  CD1 TRP * 473      10.794  73.071  49.168  1.00 16.07           C  
ATOM   3686  CD2 TRP * 473      13.003  73.379  49.213  1.00 14.57           C  
ATOM   3687  NE1 TRP * 473      11.295  72.351  50.218  1.00 17.19           N  
ATOM   3688  CE2 TRP * 473      12.649  72.532  50.269  1.00 14.31           C  
ATOM   3689  CE3 TRP * 473      14.344  73.713  49.041  1.00 15.83           C  
ATOM   3690  CZ2 TRP * 473      13.574  72.024  51.147  1.00 14.29           C  
ATOM   3691  CZ3 TRP * 473      15.262  73.206  49.908  1.00 17.21           C  
ATOM   3692  CH2 TRP * 473      14.875  72.369  50.954  1.00 16.07           C  
ATOM   3693  N   ALA * 474      11.667  76.085  44.540  1.00 19.54           N  
ATOM   3694  CA  ALA * 474      10.981  76.501  43.323  1.00 16.84           C  
ATOM   3695  C   ALA * 474      11.843  76.147  42.146  1.00 17.14           C  
ATOM   3696  O   ALA * 474      11.409  75.414  41.272  1.00 18.35           O  
ATOM   3697  CB  ALA * 474      10.746  77.930  43.348  1.00 15.16           C  
ATOM   3698  N   THR * 475      13.090  76.596  42.146  1.00 15.90           N  
ATOM   3699  CA  THR * 475      14.012  76.275  41.067  1.00 16.13           C  
ATOM   3700  C   THR * 475      14.180  74.764  40.866  1.00 18.87           C  
ATOM   3701  O   THR * 475      14.585  74.331  39.793  1.00 22.95           O  
ATOM   3702  CB  THR * 475      15.383  76.912  41.280  1.00 14.43           C  
ATOM   3703  OG1 THR * 475      15.245  78.333  41.277  1.00 15.89           O  
ATOM   3704  CG2 THR * 475      16.317  76.537  40.186  1.00 11.57           C  
ATOM   3705  N   PHE * 476      13.935  73.948  41.881  1.00 18.32           N  
ATOM   3706  CA  PHE * 476      14.054  72.503  41.692  1.00 16.19           C  
ATOM   3707  C   PHE * 476      12.771  72.048  41.001  1.00 19.49           C  
ATOM   3708  O   PHE * 476      12.799  71.218  40.087  1.00 20.47           O  
ATOM   3709  CB  PHE * 476      14.203  71.770  43.039  1.00 12.59           C  
ATOM   3710  CG  PHE * 476      14.050  70.268  42.949  1.00  7.24           C  
ATOM   3711  CD1 PHE * 476      15.095  69.484  42.520  1.00  4.72           C  
ATOM   3712  CD2 PHE * 476      12.835  69.664  43.240  1.00  3.73           C  
ATOM   3713  CE1 PHE * 476      14.941  68.124  42.368  1.00  7.47           C  
ATOM   3714  CE2 PHE * 476      12.656  68.310  43.097  1.00  4.99           C  
ATOM   3715  CZ  PHE * 476      13.703  67.528  42.657  1.00  7.26           C  
ATOM   3716  N   ALA * 477      11.644  72.585  41.453  1.00 19.35           N  
ATOM   3717  CA  ALA * 477      10.356  72.226  40.909  1.00 21.35           C  
ATOM   3718  C   ALA * 477      10.309  72.413  39.402  1.00 23.29           C  
ATOM   3719  O   ALA * 477       9.862  71.524  38.687  1.00 24.72           O  
ATOM   3720  CB  ALA * 477       9.275  73.058  41.552  1.00 19.01           C  
ATOM   3721  N   LYS * 478      10.762  73.582  38.938  1.00 25.93           N  
ATOM   3722  CA  LYS * 478      10.745  73.958  37.524  1.00 27.06           C  
ATOM   3723  C   LYS * 478      11.729  73.220  36.641  1.00 26.32           C  
ATOM   3724  O   LYS * 478      11.431  72.958  35.482  1.00 29.24           O  
ATOM   3725  CB  LYS * 478      11.086  75.440  37.329  1.00 27.94           C  
ATOM   3726  CG  LYS * 478      10.395  76.477  38.207  1.00 30.74           C  
ATOM   3727  CD  LYS * 478      10.965  77.893  37.880  1.00 33.12           C  
ATOM   3728  CE  LYS * 478      10.709  78.937  38.986  1.00 33.78           C  
ATOM   3729  NZ  LYS * 478      11.905  79.089  39.914  1.00 32.72           N  
ATOM   3730  N   THR * 479      12.892  72.880  37.175  1.00 23.95           N  
ATOM   3731  CA  THR * 479      13.929  72.274  36.365  1.00 21.40           C  
ATOM   3732  C   THR * 479      14.505  70.945  36.771  1.00 21.30           C  
ATOM   3733  O   THR * 479      15.298  70.376  36.033  1.00 22.25           O  
ATOM   3734  CB  THR * 479      15.114  73.199  36.337  1.00 22.37           C  
ATOM   3735  OG1 THR * 479      15.811  73.056  37.573  1.00 23.42           O  
ATOM   3736  CG2 THR * 479      14.659  74.656  36.217  1.00 19.86           C  
ATOM   3737  N   GLY * 480      14.199  70.472  37.961  1.00 20.25           N  
ATOM   3738  CA  GLY * 480      14.780  69.218  38.389  1.00 18.37           C  
ATOM   3739  C   GLY * 480      16.158  69.413  38.994  1.00 18.18           C  
ATOM   3740  O   GLY * 480      16.851  68.441  39.298  1.00 17.92           O  
ATOM   3741  N   ASN * 481      16.544  70.674  39.191  1.00 19.00           N  
ATOM   3742  CA  ASN * 481      17.833  71.036  39.788  1.00 20.17           C  
ATOM   3743  C   ASN * 481      17.660  72.283  40.677  1.00 21.63           C  
ATOM   3744  O   ASN * 481      17.018  73.246  40.274  1.00 22.34           O  
ATOM   3745  CB  ASN * 481      18.833  71.312  38.689  1.00 20.22           C  
ATOM   3746  CG  ASN * 481      20.163  71.706  39.218  1.00 20.91           C  
ATOM   3747  OD1 ASN * 481      20.286  72.608  40.049  1.00 24.41           O  
ATOM   3748  ND2 ASN * 481      21.186  71.029  38.756  1.00 22.29           N  
ATOM   3749  N   PRO * 482      18.194  72.267  41.917  1.00 23.51           N  
ATOM   3750  CA  PRO * 482      18.045  73.425  42.800  1.00 23.27           C  
ATOM   3751  C   PRO * 482      18.833  74.672  42.451  1.00 24.82           C  
ATOM   3752  O   PRO * 482      18.457  75.778  42.830  1.00 25.79           O  
ATOM   3753  CB  PRO * 482      18.464  72.857  44.145  1.00 21.22           C  
ATOM   3754  CG  PRO * 482      19.459  71.867  43.786  1.00 20.63           C  
ATOM   3755  CD  PRO * 482      18.798  71.154  42.669  1.00 21.86           C  
ATOM   3756  N   ASN * 483      19.958  74.505  41.783  1.00 28.37           N  
ATOM   3757  CA  ASN * 483      20.811  75.637  41.415  1.00 31.35           C  
ATOM   3758  C   ASN * 483      20.360  76.248  40.111  1.00 33.86           C  
ATOM   3759  O   ASN * 483      19.868  75.521  39.260  1.00 36.19           O  
ATOM   3760  CB  ASN * 483      22.199  75.117  41.194  1.00 30.59           C  
ATOM   3761  CG  ASN * 483      22.621  74.186  42.269  1.00 31.45           C  
ATOM   3762  OD1 ASN * 483      22.834  74.608  43.408  1.00 33.94           O  
ATOM   3763  ND2 ASN * 483      22.728  72.900  41.941  1.00 29.06           N  
ATOM   3764  N   GLU * 484      20.548  77.557  39.916  1.00 36.85           N  
ATOM   3765  CA  GLU * 484      20.167  78.192  38.636  1.00 40.18           C  
ATOM   3766  C   GLU * 484      20.813  77.461  37.421  1.00 42.49           C  
ATOM   3767  O   GLU * 484      20.997  78.069  36.310  1.00 44.23           O  
ATOM   3768  CB  GLU * 484      20.615  79.652  38.621  1.00 40.74           C  
ATOM   3769  CG  GLU * 484      20.050  80.499  39.729  1.00 41.66           C  
ATOM   3770  CD  GLU * 484      18.647  80.934  39.435  1.00 42.13           C  
ATOM   3771  OE1 GLU * 484      17.892  80.131  38.861  1.00 42.54           O  
ATOM   3772  OE2 GLU * 484      18.282  82.084  39.789  1.00 45.69           O  
ATOM   3773  N   SER * 490      28.569  77.786  44.461  1.00 43.89           N  
ATOM   3774  CA  SER * 490      27.354  77.874  45.315  1.00 42.93           C  
ATOM   3775  C   SER * 490      26.523  76.669  44.961  1.00 40.56           C  
ATOM   3776  O   SER * 490      25.330  76.612  45.257  1.00 42.34           O  
ATOM   3777  CB  SER * 490      26.565  79.144  44.950  1.00 45.30           C  
ATOM   3778  OG  SER * 490      27.044  79.727  43.724  1.00 46.56           O  
ATOM   3779  N   LYS * 491      27.146  75.693  44.328  1.00 36.48           N  
ATOM   3780  CA  LYS * 491      26.393  74.544  43.910  1.00 33.97           C  
ATOM   3781  C   LYS * 491      26.034  73.528  44.979  1.00 31.87           C  
ATOM   3782  O   LYS * 491      26.878  73.076  45.773  1.00 32.62           O  
ATOM   3783  CB  LYS * 491      27.120  73.865  42.755  1.00 35.82           C  
ATOM   3784  CG  LYS * 491      27.300  74.811  41.545  1.00 38.70           C  
ATOM   3785  N   TRP * 492      24.774  73.134  44.962  1.00 26.48           N  
ATOM   3786  CA  TRP * 492      24.309  72.133  45.862  1.00 22.74           C  
ATOM   3787  C   TRP * 492      24.615  70.864  45.061  1.00 22.09           C  
ATOM   3788  O   TRP * 492      23.978  70.597  44.061  1.00 22.86           O  
ATOM   3789  CB  TRP * 492      22.820  72.366  46.063  1.00 20.18           C  
ATOM   3790  CG  TRP * 492      22.096  71.326  46.823  1.00 18.33           C  
ATOM   3791  CD1 TRP * 492      22.465  70.027  47.007  1.00 17.52           C  
ATOM   3792  CD2 TRP * 492      20.809  71.467  47.415  1.00 17.92           C  
ATOM   3793  NE1 TRP * 492      21.473  69.341  47.662  1.00 18.50           N  
ATOM   3794  CE2 TRP * 492      20.444  70.205  47.929  1.00 17.96           C  
ATOM   3795  CE3 TRP * 492      19.925  72.536  47.565  1.00 17.07           C  
ATOM   3796  CZ2 TRP * 492      19.235  69.988  48.582  1.00 17.49           C  
ATOM   3797  CZ3 TRP * 492      18.721  72.316  48.217  1.00 18.00           C  
ATOM   3798  CH2 TRP * 492      18.388  71.055  48.717  1.00 15.40           C  
ATOM   3799  N   PRO * 493      25.648  70.114  45.439  1.00 22.18           N  
ATOM   3800  CA  PRO * 493      26.034  68.887  44.752  1.00 22.30           C  
ATOM   3801  C   PRO * 493      24.898  67.923  44.563  1.00 24.96           C  
ATOM   3802  O   PRO * 493      23.953  67.896  45.327  1.00 27.46           O  
ATOM   3803  CB  PRO * 493      27.045  68.270  45.703  1.00 20.53           C  
ATOM   3804  CG  PRO * 493      27.715  69.406  46.231  1.00 23.64           C  
ATOM   3805  CD  PRO * 493      26.574  70.376  46.544  1.00 23.96           C  
ATOM   3806  N   LEU * 494      25.039  67.066  43.573  1.00 25.76           N  
ATOM   3807  CA  LEU * 494      24.048  66.064  43.293  1.00 24.86           C  
ATOM   3808  C   LEU * 494      24.511  64.960  44.231  1.00 25.36           C  
ATOM   3809  O   LEU * 494      25.705  64.787  44.447  1.00 26.68           O  
ATOM   3810  CB  LEU * 494      24.210  65.651  41.839  1.00 24.26           C  
ATOM   3811  CG  LEU * 494      23.198  64.787  41.128  1.00 24.31           C  
ATOM   3812  CD1 LEU * 494      21.906  65.515  40.882  1.00 22.41           C  
ATOM   3813  CD2 LEU * 494      23.821  64.438  39.828  1.00 25.17           C  
ATOM   3814  N   PHE * 495      23.589  64.220  44.803  1.00 24.17           N  
ATOM   3815  CA  PHE * 495      23.964  63.178  45.717  1.00 22.99           C  
ATOM   3816  C   PHE * 495      24.165  61.949  44.880  1.00 25.24           C  
ATOM   3817  O   PHE * 495      23.310  61.626  44.072  1.00 27.80           O  
ATOM   3818  CB  PHE * 495      22.826  62.967  46.750  1.00 21.35           C  
ATOM   3819  CG  PHE * 495      22.949  61.708  47.561  1.00 19.68           C  
ATOM   3820  CD1 PHE * 495      22.588  60.482  47.031  1.00 20.55           C  
ATOM   3821  CD2 PHE * 495      23.498  61.730  48.810  1.00 18.47           C  
ATOM   3822  CE1 PHE * 495      22.786  59.308  47.727  1.00 20.01           C  
ATOM   3823  CE2 PHE * 495      23.691  60.559  49.498  1.00 19.02           C  
ATOM   3824  CZ  PHE * 495      23.334  59.346  48.948  1.00 16.72           C  
ATOM   3825  N   THR * 496      25.283  61.255  45.065  1.00 26.70           N  
ATOM   3826  CA  THR * 496      25.547  60.015  44.362  1.00 26.39           C  
ATOM   3827  C   THR * 496      25.901  58.945  45.402  1.00 28.09           C  
ATOM   3828  O   THR * 496      26.422  59.247  46.480  1.00 27.18           O  
ATOM   3829  CB  THR * 496      26.674  60.177  43.385  1.00 26.94           C  
ATOM   3830  OG1 THR * 496      27.818  60.716  44.058  1.00 28.99           O  
ATOM   3831  CG2 THR * 496      26.269  61.148  42.316  1.00 27.61           C  
ATOM   3832  N   THR * 497      25.597  57.690  45.103  1.00 29.49           N  
ATOM   3833  CA  THR * 497      25.881  56.637  46.042  1.00 31.91           C  
ATOM   3834  C   THR * 497      27.366  56.605  46.306  1.00 32.85           C  
ATOM   3835  O   THR * 497      27.815  56.311  47.406  1.00 35.13           O  
ATOM   3836  CB  THR * 497      25.469  55.296  45.470  1.00 32.64           C  
ATOM   3837  OG1 THR * 497      26.039  55.165  44.172  1.00 32.82           O  
ATOM   3838  CG2 THR * 497      23.960  55.206  45.357  1.00 31.17           C  
ATOM   3839  N   LYS * 498      28.152  56.930  45.300  1.00 34.21           N  
ATOM   3840  CA  LYS * 498      29.593  56.885  45.500  1.00 35.36           C  
ATOM   3841  C   LYS * 498      30.161  57.943  46.445  1.00 35.06           C  
ATOM   3842  O   LYS * 498      30.927  57.607  47.352  1.00 37.01           O  
ATOM   3843  CB  LYS * 498      30.330  56.922  44.148  1.00 35.98           C  
ATOM   3844  N   GLU * 499      29.801  59.206  46.223  1.00 33.47           N  
ATOM   3845  CA  GLU * 499      30.317  60.328  47.009  1.00 32.40           C  
ATOM   3846  C   GLU * 499      29.412  60.700  48.158  1.00 30.83           C  
ATOM   3847  O   GLU * 499      29.859  61.263  49.154  1.00 30.89           O  
ATOM   3848  CB  GLU * 499      30.494  61.561  46.119  1.00 35.00           C  
ATOM   3849  CG  GLU * 499      31.607  61.456  45.066  1.00 37.54           C  
ATOM   3850  CD  GLU * 499      33.001  61.493  45.686  1.00 40.94           C  
ATOM   3851  N   GLN * 500      28.119  60.521  47.965  1.00 29.13           N  
ATOM   3852  CA  GLN * 500      27.155  60.809  49.022  1.00 28.16           C  
ATOM   3853  C   GLN * 500      27.105  62.251  49.495  1.00 26.08           C  
ATOM   3854  O   GLN * 500      26.804  62.479  50.648  1.00 26.93           O  
ATOM   3855  CB  GLN * 500      27.465  59.957  50.239  1.00 28.06           C  
ATOM   3856  CG  GLN * 500      27.639  58.510  49.961  1.00 31.69           C  
ATOM   3857  CD  GLN * 500      26.460  57.724  50.415  1.00 35.19           C  
ATOM   3858  OE1 GLN * 500      25.820  58.041  51.455  1.00 38.78           O  
ATOM   3859  NE2 GLN * 500      26.136  56.686  49.664  1.00 35.65           N  
ATOM   3860  N   LYS * 501      27.365  63.223  48.645  1.00 24.51           N  
ATOM   3861  CA  LYS * 501      27.335  64.605  49.098  1.00 23.61           C  
ATOM   3862  C   LYS * 501      25.953  65.132  49.451  1.00 23.33           C  
ATOM   3863  O   LYS * 501      24.942  64.682  48.920  1.00 23.08           O  
ATOM   3864  CB  LYS * 501      27.940  65.532  48.041  1.00 24.74           C  
ATOM   3865  CG  LYS * 501      29.392  65.249  47.676  1.00 25.96           C  
ATOM   3866  CD  LYS * 501      29.894  66.397  46.853  1.00 30.13           C  
ATOM   3867  CE  LYS * 501      31.383  66.312  46.603  1.00 34.91           C  
ATOM   3868  NZ  LYS * 501      31.703  65.283  45.567  1.00 39.83           N  
ATOM   3869  N   PHE * 502      25.926  66.109  50.345  1.00 21.76           N  
ATOM   3870  CA  PHE * 502      24.707  66.772  50.755  1.00 21.27           C  
ATOM   3871  C   PHE * 502      25.196  68.104  51.235  1.00 21.73           C  
ATOM   3872  O   PHE * 502      26.410  68.287  51.355  1.00 21.53           O  
ATOM   3873  CB  PHE * 502      24.007  66.016  51.894  1.00 22.12           C  
ATOM   3874  CG  PHE * 502      24.740  66.044  53.212  1.00 20.33           C  
ATOM   3875  CD1 PHE * 502      24.504  67.047  54.133  1.00 20.72           C  
ATOM   3876  CD2 PHE * 502      25.623  65.042  53.546  1.00 19.16           C  
ATOM   3877  CE1 PHE * 502      25.130  67.047  55.357  1.00 18.54           C  
ATOM   3878  CE2 PHE * 502      26.251  65.047  54.782  1.00 18.59           C  
ATOM   3879  CZ  PHE * 502      25.998  66.052  55.683  1.00 17.01           C  
ATOM   3880  N   ILE * 503      24.276  69.008  51.560  1.00 22.45           N  
ATOM   3881  CA  ILE * 503      24.641  70.344  52.054  1.00 24.22           C  
ATOM   3882  C   ILE * 503      23.895  70.747  53.321  1.00 24.21           C  
ATOM   3883  O   ILE * 503      22.786  70.268  53.580  1.00 23.45           O  
ATOM   3884  CB  ILE * 503      24.276  71.449  51.061  1.00 23.45           C  
ATOM   3885  CG1 ILE * 503      22.800  71.356  50.718  1.00 22.65           C  
ATOM   3886  CG2 ILE * 503      25.115  71.354  49.810  1.00 26.64           C  
ATOM   3887  CD1 ILE * 503      22.219  72.647  50.223  1.00 22.29           C  
ATOM   3888  N   ASP * 504      24.498  71.667  54.074  1.00 25.88           N  
ATOM   3889  CA  ASP * 504      23.895  72.212  55.272  1.00 25.33           C  
ATOM   3890  C   ASP * 504      22.996  73.285  54.731  1.00 26.01           C  
ATOM   3891  O   ASP * 504      23.350  73.982  53.784  1.00 25.93           O  
ATOM   3892  CB  ASP * 504      24.889  72.980  56.100  1.00 27.16           C  
ATOM   3893  CG  ASP * 504      26.114  72.227  56.378  1.00 31.73           C  
ATOM   3894  OD1 ASP * 504      25.999  71.092  56.887  1.00 32.46           O  
ATOM   3895  OD2 ASP * 504      27.206  72.797  56.118  1.00 35.59           O  
ATOM   3896  N   LEU * 505      21.943  73.572  55.467  1.00 26.72           N  
ATOM   3897  CA  LEU * 505      21.018  74.590  55.051  1.00 26.82           C  
ATOM   3898  C   LEU * 505      20.807  75.486  56.274  1.00 27.86           C  
ATOM   3899  O   LEU * 505      19.881  75.272  57.051  1.00 29.55           O  
ATOM   3900  CB  LEU * 505      19.725  73.910  54.634  1.00 23.82           C  
ATOM   3901  CG  LEU * 505      18.876  74.480  53.529  1.00 23.12           C  
ATOM   3902  CD1 LEU * 505      19.702  74.681  52.278  1.00 20.90           C  
ATOM   3903  CD2 LEU * 505      17.773  73.478  53.305  1.00 21.99           C  
ATOM   3904  N   ASN * 506      21.683  76.465  56.473  1.00 28.23           N  
ATOM   3905  CA  ASN * 506      21.546  77.371  57.602  1.00 29.10           C  
ATOM   3906  C   ASN * 506      22.094  78.707  57.163  1.00 30.45           C  
ATOM   3907  O   ASN * 506      22.813  78.775  56.175  1.00 32.15           O  
ATOM   3908  CB  ASN * 506      22.362  76.863  58.759  1.00 28.38           C  
ATOM   3909  CG  ASN * 506      23.776  76.687  58.389  1.00 27.70           C  
ATOM   3910  OD1 ASN * 506      24.304  77.467  57.600  1.00 27.86           O  
ATOM   3911  ND2 ASN * 506      24.414  75.649  58.916  1.00 28.34           N  
ATOM   3912  N   THR * 507      21.906  79.730  57.980  1.00 30.95           N  
ATOM   3913  CA  THR * 507      22.326  81.076  57.639  1.00 31.83           C  
ATOM   3914  C   THR * 507      23.818  81.317  57.431  1.00 33.49           C  
ATOM   3915  O   THR * 507      24.241  82.457  57.233  1.00 33.71           O  
ATOM   3916  CB  THR * 507      21.817  82.021  58.678  1.00 31.27           C  
ATOM   3917  OG1 THR * 507      22.318  81.597  59.946  1.00 34.60           O  
ATOM   3918  CG2 THR * 507      20.289  81.964  58.749  1.00 31.34           C  
ATOM   3919  N   GLU * 508      24.633  80.277  57.535  1.00 35.12           N  
ATOM   3920  CA  GLU * 508      26.060  80.454  57.316  1.00 36.69           C  
ATOM   3921  C   GLU * 508      26.331  80.117  55.853  1.00 39.24           C  
ATOM   3922  O   GLU * 508      25.434  79.632  55.123  1.00 39.64           O  
ATOM   3923  CB  GLU * 508      26.871  79.526  58.229  1.00 37.34           C  
ATOM   3924  CG  GLU * 508      26.861  79.927  59.729  1.00 37.38           C  
ATOM   3925  N   PRO * 509      27.558  80.379  55.378  1.00 41.57           N  
ATOM   3926  CA  PRO * 509      27.843  80.066  53.974  1.00 42.46           C  
ATOM   3927  C   PRO * 509      27.742  78.559  53.854  1.00 42.35           C  
ATOM   3928  O   PRO * 509      28.488  77.836  54.541  1.00 41.62           O  
ATOM   3929  CB  PRO * 509      29.300  80.528  53.811  1.00 43.01           C  
ATOM   3930  CG  PRO * 509      29.425  81.634  54.831  1.00 43.57           C  
ATOM   3931  CD  PRO * 509      28.719  81.015  56.022  1.00 42.86           C  
ATOM   3932  N   MET * 510      26.825  78.085  53.009  1.00 42.48           N  
ATOM   3933  CA  MET * 510      26.627  76.641  52.836  1.00 42.83           C  
ATOM   3934  C   MET * 510      27.949  75.915  52.709  1.00 40.80           C  
ATOM   3935  O   MET * 510      28.963  76.511  52.330  1.00 41.60           O  
ATOM   3936  CB  MET * 510      25.765  76.310  51.606  1.00 46.08           C  
ATOM   3937  CG  MET * 510      26.568  76.051  50.303  1.00 49.63           C  
ATOM   3938  SD  MET * 510      25.524  75.220  49.031  1.00 52.07           S  
ATOM   3939  CE  MET * 510      23.789  75.648  49.732  1.00 49.46           C  
ATOM   3940  N   LYS * 511      27.918  74.621  52.996  1.00 37.43           N  
ATOM   3941  CA  LYS * 511      29.100  73.806  52.923  1.00 34.31           C  
ATOM   3942  C   LYS * 511      28.611  72.432  52.517  1.00 31.94           C  
ATOM   3943  O   LYS * 511      27.461  72.057  52.785  1.00 31.63           O  
ATOM   3944  CB  LYS * 511      29.799  73.785  54.279  1.00 34.90           C  
ATOM   3945  CG  LYS * 511      31.056  72.925  54.302  1.00 37.05           C  
ATOM   3946  N   VAL * 512      29.466  71.686  51.841  1.00 29.70           N  
ATOM   3947  CA  VAL * 512      29.085  70.374  51.365  1.00 28.15           C  
ATOM   3948  C   VAL * 512      29.742  69.338  52.250  1.00 28.15           C  
ATOM   3949  O   VAL * 512      30.875  69.528  52.672  1.00 29.63           O  
ATOM   3950  CB  VAL * 512      29.566  70.199  49.895  1.00 25.79           C  
ATOM   3951  CG1 VAL * 512      29.329  68.780  49.383  1.00 21.97           C  
ATOM   3952  CG2 VAL * 512      28.869  71.203  49.017  1.00 22.92           C  
ATOM   3953  N   HIS * 513      29.045  68.249  52.539  1.00 26.31           N  
ATOM   3954  CA  HIS * 513      29.600  67.190  53.355  1.00 25.59           C  
ATOM   3955  C   HIS * 513      29.247  65.887  52.667  1.00 26.83           C  
ATOM   3956  O   HIS * 513      28.505  65.878  51.694  1.00 29.25           O  
ATOM   3957  CB  HIS * 513      28.950  67.172  54.726  1.00 24.41           C  
ATOM   3958  CG  HIS * 513      28.962  68.482  55.421  1.00 22.84           C  
ATOM   3959  ND1 HIS * 513      30.113  69.038  55.931  1.00 24.81           N  
ATOM   3960  CD2 HIS * 513      27.963  69.345  55.711  1.00 22.94           C  
ATOM   3961  CE1 HIS * 513      29.821  70.192  56.509  1.00 24.56           C  
ATOM   3962  NE2 HIS * 513      28.522  70.401  56.389  1.00 22.49           N  
ATOM   3963  N   GLN * 514      29.673  64.773  53.232  1.00 26.92           N  
ATOM   3964  CA  GLN * 514      29.359  63.499  52.633  1.00 27.64           C  
ATOM   3965  C   GLN * 514      28.929  62.523  53.694  1.00 26.49           C  
ATOM   3966  O   GLN * 514      29.183  62.722  54.876  1.00 27.83           O  
ATOM   3967  CB  GLN * 514      30.600  62.950  51.967  1.00 29.34           C  
ATOM   3968  CG  GLN * 514      31.170  63.911  50.945  1.00 34.74           C  
ATOM   3969  CD  GLN * 514      32.413  63.378  50.284  1.00 35.62           C  
ATOM   3970  OE1 GLN * 514      33.466  64.011  50.332  1.00 39.08           O  
ATOM   3971  NE2 GLN * 514      32.309  62.199  49.676  1.00 36.15           N  
ATOM   3972  N   ARG * 515      28.159  61.535  53.294  1.00 25.45           N  
ATOM   3973  CA  ARG * 515      27.797  60.510  54.229  1.00 25.18           C  
ATOM   3974  C   ARG * 515      27.089  61.000  55.506  1.00 25.53           C  
ATOM   3975  O   ARG * 515      27.626  60.897  56.612  1.00 24.70           O  
ATOM   3976  CB  ARG * 515      29.088  59.769  54.554  1.00 23.44           C  
ATOM   3977  CG  ARG * 515      29.685  59.112  53.329  1.00 23.15           C  
ATOM   3978  CD  ARG * 515      30.898  58.294  53.649  1.00 24.78           C  
ATOM   3979  NE  ARG * 515      31.248  57.372  52.572  1.00 26.12           N  
ATOM   3980  N   LEU * 516      25.866  61.491  55.348  1.00 25.54           N  
ATOM   3981  CA  LEU * 516      25.063  61.972  56.468  1.00 24.35           C  
ATOM   3982  C   LEU * 516      24.877  60.807  57.434  1.00 25.30           C  
ATOM   3983  O   LEU * 516      24.391  59.748  57.035  1.00 26.41           O  
ATOM   3984  CB  LEU * 516      23.710  62.440  55.953  1.00 22.75           C  
ATOM   3985  CG  LEU * 516      22.695  63.061  56.893  1.00 22.56           C  
ATOM   3986  CD1 LEU * 516      23.368  64.000  57.825  1.00 22.64           C  
ATOM   3987  CD2 LEU * 516      21.648  63.815  56.077  1.00 23.31           C  
ATOM   3988  N   ARG * 517      25.393  60.968  58.654  1.00 23.88           N  
ATOM   3989  CA  ARG * 517      25.299  59.970  59.717  1.00 21.44           C  
ATOM   3990  C   ARG * 517      25.492  58.542  59.281  1.00 21.69           C  
ATOM   3991  O   ARG * 517      24.635  57.692  59.544  1.00 23.89           O  
ATOM   3992  CB  ARG * 517      23.988  60.143  60.493  1.00 20.98           C  
ATOM   3993  CG  ARG * 517      23.920  61.550  61.115  1.00 24.85           C  
ATOM   3994  CD  ARG * 517      22.739  61.793  61.953  1.00 26.44           C  
ATOM   3995  NE  ARG * 517      22.867  61.025  63.165  1.00 29.89           N  
ATOM   3996  CZ  ARG * 517      23.544  61.441  64.232  1.00 31.80           C  
ATOM   3997  NH1 ARG * 517      24.144  62.636  64.209  1.00 32.53           N  
ATOM   3998  NH2 ARG * 517      23.642  60.660  65.308  1.00 30.37           N  
ATOM   3999  N   VAL * 518      26.658  58.238  58.714  1.00 20.75           N  
ATOM   4000  CA  VAL * 518      26.908  56.876  58.240  1.00 20.56           C  
ATOM   4001  C   VAL * 518      27.061  55.892  59.356  1.00 21.75           C  
ATOM   4002  O   VAL * 518      26.473  54.820  59.313  1.00 24.03           O  
ATOM   4003  CB  VAL * 518      28.189  56.723  57.447  1.00 20.34           C  
ATOM   4004  CG1 VAL * 518      27.956  55.786  56.302  1.00 17.64           C  
ATOM   4005  CG2 VAL * 518      28.735  58.041  57.047  1.00 19.75           C  
ATOM   4006  N   GLN * 519      27.932  56.223  60.307  1.00 22.39           N  
ATOM   4007  CA  GLN * 519      28.216  55.368  61.462  1.00 21.98           C  
ATOM   4008  C   GLN * 519      26.908  54.851  61.976  1.00 20.03           C  
ATOM   4009  O   GLN * 519      26.591  53.682  61.803  1.00 20.04           O  
ATOM   4010  CB  GLN * 519      28.915  56.168  62.560  1.00 25.18           C  
ATOM   4011  CG  GLN * 519      29.797  55.336  63.467  1.00 29.48           C  
ATOM   4012  CD  GLN * 519      31.044  54.858  62.741  1.00 34.66           C  
ATOM   4013  OE1 GLN * 519      31.744  55.656  62.074  1.00 35.55           O  
ATOM   4014  NE2 GLN * 519      31.322  53.552  62.831  1.00 35.13           N  
ATOM   4015  N   MET * 520      26.081  55.772  62.437  1.00 18.02           N  
ATOM   4016  CA  MET * 520      24.789  55.425  62.971  1.00 19.23           C  
ATOM   4017  C   MET * 520      23.880  54.690  62.004  1.00 20.23           C  
ATOM   4018  O   MET * 520      23.370  53.620  62.338  1.00 21.93           O  
ATOM   4019  CB  MET * 520      24.106  56.658  63.546  1.00 18.81           C  
ATOM   4020  CG  MET * 520      24.891  57.298  64.679  1.00 24.74           C  
ATOM   4021  SD  MET * 520      25.151  56.126  66.102  1.00 30.34           S  
ATOM   4022  CE  MET * 520      26.855  55.550  65.832  1.00 24.30           C  
ATOM   4023  N   CYS * 521      23.702  55.198  60.787  1.00 19.88           N  
ATOM   4024  CA  CYS * 521      22.803  54.520  59.871  1.00 17.92           C  
ATOM   4025  C   CYS * 521      23.242  53.129  59.443  1.00 17.33           C  
ATOM   4026  O   CYS * 521      22.413  52.299  59.093  1.00 16.29           O  
ATOM   4027  CB  CYS * 521      22.434  55.413  58.710  1.00 19.45           C  
ATOM   4028  SG  CYS * 521      21.658  56.952  59.288  1.00 19.77           S  
ATOM   4029  N   VAL * 522      24.526  52.823  59.510  1.00 17.19           N  
ATOM   4030  CA  VAL * 522      24.903  51.464  59.178  1.00 17.86           C  
ATOM   4031  C   VAL * 522      24.334  50.630  60.321  1.00 19.23           C  
ATOM   4032  O   VAL * 522      23.840  49.526  60.093  1.00 21.81           O  
ATOM   4033  CB  VAL * 522      26.413  51.242  59.124  1.00 18.71           C  
ATOM   4034  CG1 VAL * 522      26.700  49.762  59.089  1.00 19.66           C
[truncated: 26,239 more chars]
