# Supplementary material for: COD::CIF::Parser: an error-correcting CIF parser for the Perl language
Source: J Appl Crystallogr. 2016 Feb 1;49(Pt 1):292–301. doi: 10.1107/S1600576715022396 (PMC4762566; doi:10.1107/S1600576715022396)
Supplement: Supplementary file 3 [file j-49-00292-sup3.tgz › cod-tools-1.0/src/components/codcif/data/IUCr/CIFTEST_2.1/outs/ciftbx/mtest.xml]

<?xml version="1.0"?>
<whoops_a_daisy>
<AUDIT>
<audit_creation_method>        'using CIFtbx'
</audit_creation_method>
<audit_creation_extra1> using_CIFtbx      <!-- not in dictionary -->
</audit_creation_extra1>
<audit_creation_extra2> 'Terry O'Connell'       <!-- not in dictionary -->
</audit_creation_extra2>
<audit_creation_extra3> 'Terry O"Connell'       <!-- not in dictionary -->
</audit_creation_extra3>
<audit_creation_record>         <!-- not in dictionary -->
<![CDATA[Text data may be
 entered like this
 or in a loop.
]]>
</audit_creation_record>
                                <!--  This is a comment after a text block -->
</AUDIT>
<CELL_MEASUREMENT>
<cell_measurement_temperature>  293
</cell_measurement_temperature>
</CELL_MEASUREMENT>
<CELL>
<cell_volume>                   1759(13)
</cell_volume>
<cell_length_junk>      8.75354           <!-- not in dictionary -->
</cell_length_junk>
<cell_length_c>         19.737(3)         <!--  Short comment -->
</cell_length_c>
<cell.measurement_temperature>      293         <!-- not in dictionary -->
</cell.measurement_temperature>
<cell.volume>                   1759(13)
</cell.volume>
<cell.length_junk>      8.7535355352431   <!-- not in dictionary -->
</cell.length_junk>
<cell.length_c>                 19.737(3)
</cell.length_c>
</CELL>
<ATOM_TYPE>
<!--     _atom_type_number_in_cell_double not in dictionary -->
<!--     _atom_type_number_in_cell_single not in dictionary -->
<atom_type_symbol>
        a
</atom_type_symbol>
<atom_type_oxidation_number>
                        1.00(10)
</atom_type_oxidation_number>
<atom_type_number_in_cell_double>       8.64523
</atom_type_number_in_cell_double>
<atom_type_number_in_cell_single>                       8.64523
</atom_type_number_in_cell_single>
<atom_type_symbol>
        a_again
</atom_type_symbol>
<atom_type_oxidation_number>
                        1.00(10)
</atom_type_oxidation_number>
<atom_type_number_in_cell_double>       -.864523
</atom_type_number_in_cell_double>
<atom_type_number_in_cell_single>                       -.864523
</atom_type_number_in_cell_single>
<atom_type_symbol>
        a_again
</atom_type_symbol>
<atom_type_oxidation_number>
                        1.00(10)
</atom_type_oxidation_number>
<atom_type_number_in_cell_double>       -864523
</atom_type_number_in_cell_double>
<atom_type_number_in_cell_single>                       -864523
</atom_type_number_in_cell_single>
<atom_type_symbol>
        ab
</atom_type_symbol>
<atom_type_oxidation_number>
                        2.0(2)
</atom_type_oxidation_number>
<atom_type_number_in_cell_double>       17.29046
</atom_type_number_in_cell_double>
<atom_type_number_in_cell_single>                       17.2905
</atom_type_number_in_cell_single>
<atom_type_symbol>
        ab_again
</atom_type_symbol>
<atom_type_oxidation_number>
                        2.0(2)
</atom_type_oxidation_number>
<atom_type_number_in_cell_double>       -1.729046
</atom_type_number_in_cell_double>
<atom_type_number_in_cell_single>                       -1.72905
</atom_type_number_in_cell_single>
<atom_type_symbol>
        ab_again
</atom_type_symbol>
<atom_type_oxidation_number>
                        2.0(2)
</atom_type_oxidation_number>
<atom_type_number_in_cell_double>       -1729046
</atom_type_number_in_cell_double>
<atom_type_number_in_cell_single>                       -172905E1
</atom_type_number_in_cell_single>
<atom_type_symbol>
        abc
</atom_type_symbol>
<atom_type_oxidation_number>
                        3.0(3)
</atom_type_oxidation_number>
<atom_type_number_in_cell_double>       25.93569
</atom_type_number_in_cell_double>
<atom_type_number_in_cell_single>                       25.9357
</atom_type_number_in_cell_single>
<atom_type_symbol>
        abc_again
</atom_type_symbol>
<atom_type_oxidation_number>
                        3.0(3)
</atom_type_oxidation_number>
<atom_type_number_in_cell_double>       -2.593569
</atom_type_number_in_cell_double>
<atom_type_number_in_cell_single>                       -2.59357
</atom_type_number_in_cell_single>
<atom_type_symbol>
        abc_again
</atom_type_symbol>
<atom_type_oxidation_number>
                        3.0(3)
</atom_type_oxidation_number>
<atom_type_number_in_cell_double>       -2593569
</atom_type_number_in_cell_double>
<atom_type_number_in_cell_single>                       -259357E1
</atom_type_number_in_cell_single>
<atom_type_symbol>
        abcd
</atom_type_symbol>
<atom_type_oxidation_number>
                        4.0(4)
</atom_type_oxidation_number>
<atom_type_number_in_cell_double>       34.58092
</atom_type_number_in_cell_double>
<atom_type_number_in_cell_single>                       34.5809
</atom_type_number_in_cell_single>
<atom_type_symbol>
        abcd_again
</atom_type_symbol>
<atom_type_oxidation_number>
                        4.0(4)
</atom_type_oxidation_number>
<atom_type_number_in_cell_double>       -3.458092
</atom_type_number_in_cell_double>
<atom_type_number_in_cell_single>                       -3.45809
</atom_type_number_in_cell_single>
<atom_type_symbol>
        abcd_again
</atom_type_symbol>
<atom_type_oxidation_number>
                        4.0(4)
</atom_type_oxidation_number>
<atom_type_number_in_cell_double>       -3458092
</atom_type_number_in_cell_double>
<atom_type_number_in_cell_single>                       -345809E1
</atom_type_number_in_cell_single>
<atom_type_symbol>
        abcde
</atom_type_symbol>
<atom_type_oxidation_number>
                        5.0(5)
</atom_type_oxidation_number>
<atom_type_number_in_cell_double>       43.22615
</atom_type_number_in_cell_double>
<atom_type_number_in_cell_single>                       43.2262
</atom_type_number_in_cell_single>
<atom_type_symbol>
        abcde_again
</atom_type_symbol>
<atom_type_oxidation_number>
                        5.0(5)
</atom_type_oxidation_number>
<atom_type_number_in_cell_double>       -4.322615
</atom_type_number_in_cell_double>
<atom_type_number_in_cell_single>                       -4.32262
</atom_type_number_in_cell_single>
<atom_type_symbol>
        abcde_again
</atom_type_symbol>
<atom_type_oxidation_number>
                        5.0(5)
</atom_type_oxidation_number>
<atom_type_number_in_cell_double>       -4322615
</atom_type_number_in_cell_double>
<atom_type_number_in_cell_single>                       -432262E1
</atom_type_number_in_cell_single>
<atom_type_symbol>
        abcdef
</atom_type_symbol>
<atom_type_oxidation_number>
                        6.0(6)
</atom_type_oxidation_number>
<atom_type_number_in_cell_double>       51.87138
</atom_type_number_in_cell_double>
<atom_type_number_in_cell_single>                       51.8714
</atom_type_number_in_cell_single>
<atom_type_symbol>
        abcdef_again
</atom_type_symbol>
<atom_type_oxidation_number>
                        6.0(6)
</atom_type_oxidation_number>
<atom_type_number_in_cell_double>       -5.187138
</atom_type_number_in_cell_double>
<atom_type_number_in_cell_single>                       -5.18714
</atom_type_number_in_cell_single>
<atom_type_symbol>
        abcdef_again
</atom_type_symbol>
<atom_type_oxidation_number>
                        6.0(6)
</atom_type_oxidation_number>
<atom_type_number_in_cell_double>       -5187138
</atom_type_number_in_cell_double>
<atom_type_number_in_cell_single>                       -518714E1
</atom_type_number_in_cell_single>
<atom_type_symbol>
        abcdefg
</atom_type_symbol>
<atom_type_oxidation_number>
                        7.0(7)
</atom_type_oxidation_number>
<atom_type_number_in_cell_double>       60.51661
</atom_type_number_in_cell_double>
<atom_type_number_in_cell_single>                       60.5166
</atom_type_number_in_cell_single>
<atom_type_symbol>
        abcdefg_again
</atom_type_symbol>
<atom_type_oxidation_number>
                        7.0(7)
</atom_type_oxidation_number>
<atom_type_number_in_cell_double>       -6.051661
</atom_type_number_in_cell_double>
<atom_type_number_in_cell_single>                       -6.05166
</atom_type_number_in_cell_single>
<atom_type_symbol>
        abcdefg_again
</atom_type_symbol>
<atom_type_oxidation_number>
                        7.0(7)
</atom_type_oxidation_number>
<atom_type_number_in_cell_double>       -6051661
</atom_type_number_in_cell_double>
<atom_type_number_in_cell_single>                       -605166E1
</atom_type_number_in_cell_single>
<atom_type_symbol>
        abcdefgh
</atom_type_symbol>
<atom_type_oxidation_number>
                        8.0(8)
</atom_type_oxidation_number>
<atom_type_number_in_cell_double>       69.16184
</atom_type_number_in_cell_double>
<atom_type_number_in_cell_single>                       69.1618
</atom_type_number_in_cell_single>
<atom_type_symbol>
        abcdefgh_again
</atom_type_symbol>
<atom_type_oxidation_number>
                        8.0(8)
</atom_type_oxidation_number>
<atom_type_number_in_cell_double>       -6.916184
</atom_type_number_in_cell_double>
<atom_type_number_in_cell_single>                       -6.91618
</atom_type_number_in_cell_single>
<atom_type_symbol>
        abcdefgh_again
</atom_type_symbol>
<atom_type_oxidation_number>
                        8.0(8)
</atom_type_oxidation_number>
<atom_type_number_in_cell_double>       -6916184
</atom_type_number_in_cell_double>
<atom_type_number_in_cell_single>                       -691618E1
</atom_type_number_in_cell_single>
<atom_type_symbol>
        abcdefghi
</atom_type_symbol>
<atom_type_oxidation_number>
                        9.0(9)
</atom_type_oxidation_number>
<atom_type_number_in_cell_double>       77.80707
</atom_type_number_in_cell_double>
<atom_type_number_in_cell_single>                       77.8071
</atom_type_number_in_cell_single>
<atom_type_symbol>
        abcdefghi_again
</atom_type_symbol>
<atom_type_oxidation_number>
                        9.0(9)
</atom_type_oxidation_number>
<atom_type_number_in_cell_double>       -7.780707
</atom_type_number_in_cell_double>
<atom_type_number_in_cell_single>                       -7.78071
</atom_type_number_in_cell_single>
<atom_type_symbol>
        abcdefghi_again
</atom_type_symbol>
<atom_type_oxidation_number>
                        9.0(9)
</atom_type_oxidation_number>
<atom_type_number_in_cell_double>       -7780707
</atom_type_number_in_cell_double>
<atom_type_number_in_cell_single>                       -778071E1
</atom_type_number_in_cell_single>
<atom_type_symbol>
        abcdefghij
</atom_type_symbol>
<atom_type_oxidation_number>
                        10.0(10)
</atom_type_oxidation_number>
<atom_type_number_in_cell_double>       86.4523
</atom_type_number_in_cell_double>
<atom_type_number_in_cell_single>                       86.4523
</atom_type_number_in_cell_single>
<atom_type_symbol>
        abcdefghij_again
</atom_type_symbol>
<atom_type_oxidation_number>
                        10.0(10)
</atom_type_oxidation_number>
<atom_type_number_in_cell_double>       -8.64523
</atom_type_number_in_cell_double>
<atom_type_number_in_cell_single>                       -8.64523
</atom_type_number_in_cell_single>
<atom_type_symbol>
        abcdefghij_again
</atom_type_symbol>
<atom_type_oxidation_number>
                        10.0(10)
</atom_type_oxidation_number>
<atom_type_number_in_cell_double>       -8645230
</atom_type_number_in_cell_double>
<atom_type_number_in_cell_single>                       -864523E1
</atom_type_number_in_cell_single>
<!--  mixed categories ATOM_TYPE and (none) -->
<!--     _some_silly_text not in dictionary -->
<atom_type_symbol>
        a
</atom_type_symbol>
<atom_type_oxidation_number>
                        1.00(10)
</atom_type_oxidation_number>
<some_silly_text>
<![CDATA[Hi Ho the diddly oh!
]]>
</some_silly_text>
<atom_type_symbol>
        ab
</atom_type_symbol>
<atom_type_oxidation_number>
                        2.0(2)
</atom_type_oxidation_number>
<some_silly_text>
<![CDATA[Hi Ho the diddly oh!
]]>
</some_silly_text>
<atom_type_symbol>
        abc
</atom_type_symbol>
<atom_type_oxidation_number>
                        3.0(3)
</atom_type_oxidation_number>
<some_silly_text>
<![CDATA[Hi Ho the diddly oh!
]]>
</some_silly_text>
<atom_type_symbol>
abcdefghijklmnopqrs
abcdefghijklmnopqrst
abcdefghijklmnopqrstu
</atom_type_symbol>
</ATOM_TYPE>
</whoops_a_daisy>
