# Supplementary material for: COD::CIF::Parser: an error-correcting CIF parser for the Perl language
Source: J Appl Crystallogr. 2016 Feb 1;49(Pt 1):292–301. doi: 10.1107/S1600576715022396 (PMC4762566; doi:10.1107/S1600576715022396)
Supplement: Supplementary file 3 [file j-49-00292-sup3.tgz › cod-tools-1.0/src/components/codcif/data/IUCr/CIFTEST_2.1/outs/ciftbx/4hir.tpdb]

HEADER    COAGULATION INHIBITOR                   19-DEC-88   4HIR
TITLE     Solution Structure Of Recombinant Hirudin And The Lys-47
TITLE    2 (Right Arrow) Glu Mutant. A Nuclear Magnetic Resonance And
TITLE    3 Hybrid Distance Geometry-Dynamical Simulated Annealing
TITLE    4 Study
COMPND    Hirudin (Mutant With Lys 47 Replaced By Glu) (K47E) (NMR,32
COMPND   2 Simulated Annealing Structures)
SOURCE    Leech (Hirudo medicinalis) Recombinant In (Escherichia coli)
SOURCE   2 Using Chemically Synthesized Gene
EXPDTA    nmr 
AUTHOR    G.M.Clore,A.M.Gronenborn
JRNL        AUTH   P.J.M.Folkers,G.M.Clore,P.C.Driscoll,J.Dodt,
JRNL        AUTH 2 S.Koehler,A.M.Gronenborn
JRNL        TITL   Solution Structure Of Recombinant Hirudin And The
JRNL        TITL 2 Lys-47 (Right Arrow) Glu Mutant. A Nuclear Magnetic
JRNL        TITL 3 Resonance And Hybrid Distance Geometry-Dynamical
JRNL        TITL 4 Simulated Annealing Study
JRNL        REF    BIOCHEMISTRY                  V.  28  2601 1989
JRNL        REFN   ASTM BICHAW  US ISSN 0006-2960                  033
REMARK   2
REMARK   2 RESOLUTION. NOT APPLICABLE.
REMARK   3
REMARK   3 REFINEMENT. THE METHOD USED TO DETERMINE AND REFINE THE
REMARK   3  STRUCTURE IS THE HYBRID METRIC MATRIX DISTANCE
REMARK   3  GEOMETRY-DYNAMICAL SIMULATED ANNEALING METHOD
REMARK   3  (M.NILGES, G.M.CLORE, A.M. GRONENBORN, FEBS LETT. 229,
REMARK   3  317-324 (1988)) USING THE PROGRAM XPLOR (A.T. BRUENGER,
REMARK   3  YALE UNIVERSITY, CT 06511).
REMARK   3
REMARK   3  STRUCTURAL STATISTICS - THESE ARE CALCULATED FROM ALL THE
REMARK   3                          32 MODELS GIVEN IN THIS ENTRY.
REMARK   3                          NUMBERS ENCLOSED IN PARENTHESIS
REMARK   3                          ARE THE STANDARD DEVIATIONS.
REMARK   3
REMARK   3  RMS DEVIATION FROM EXPERIMENTAL RESTRAINTS *(1)*
REMARK   3
REMARK   3  RESTRAINT TYPE      NUMBER OF RESTRAINTS   RMS (ANGSTROMS)
REMARK   3
REMARK   3  ALL                 677                    0.077
REMARK   3  INTERRESIDUE
REMARK   3   SHORT RANGE        234                    0.092
REMARK   3  INTERRESIDUE
REMARK   3   LONG RANGE         199                    0.066
REMARK   3  INTRARESIDUE        228                    0.067
REMARK   3  HBOND *(2)*          16                    0.083
REMARK   3
REMARK   3  POTENTIAL ENERGY TERMS
REMARK   3
REMARK   3  TYPE                 ENERGY (KCAL/MOL)
REMARK   3
REMARK   3  F(NOE) *(3)*         201
REMARK   3  F(TOR) *(4)*          12
REMARK   3  F(REPEL) *(5)*        42
REMARK   3
REMARK   3  LENNARD-JONES VAN DER WAALS ENERGY (E(L-J)) CALCULATED
REMARK   3  USING THE *CHARMM* EMPIRICAL ENERGY FUNCTION IS
REMARK   3  -66 KCAL/MOL.
REMARK   3
REMARK   3  DEVIATIONS FROM IDEALIZED GEOMETRY *(6)*
REMARK   3
REMARK   3  TYPE             TOTAL NUMBER        RMS DEVIATION
REMARK   3
REMARK   3  BONDS             669                0.011 (ANGSTROMS)
REMARK   3  ANGLES           1208                2.754 (DEGREES)
REMARK   3  IMPROPERS         132                0.609 (DEGREES)
REMARK   3
REMARK   3  NOTES.
REMARK   3  *(1)*  THE RMS DEVIATION FROM THE EXPERIMENTAL RESTRAINTS
REMARK   3         ARE CALCULATED WITH RESPECT TO THE UPPER AND
REMARK   3         LOWER LIMITS OF THE DISTANCE RESTRAINTS.  NONE OF
REMARK   3         THE STRUCTURES EXHIBITED VIOLATIONS GREATER THAN
REMARK   3         0.5 ANGSTROMS.
REMARK   3  *(2)*  FOR EACH BACKBONE HYDROGEN BOND THERE ARE TWO
REMARK   3         RESTRAINTS - R(NH-O) .LT. 2.3 ANGSTROMS AND
REMARK   3         R(N-O) .LT. 3.3 ANGSTROMS.  THE LOWER LIMITS
REMARK   3         ARE GIVEN BY THE SUM OF THE VAN DER WAALS RADII
REMARK   3         OF THE RELEVANT ATOMS.
REMARK   3  *(3)*  THE VALUES OF THE SQUARE-WELL NOE POTENTIAL
REMARK   3         F(NOE) ARE CALCULATED WITH A FORCE CONSTANT OF
REMARK   3         50 KCAL/MOL/ANGSTROM**2.
REMARK   3  *(4)*  THE VALUES OF F(PHI) ARE CALCULATED WITH A FORCE
REMARK   3         CONSTANT OF 200 KCAL/MOL/RAD**2. F(PHI) IS A
REMARK   3         SQUARE-WELL DIHEDRAL POTENTIAL WHICH IS USED TO
REMARK   3         RESTRICT THE RANGES OF 26 PHI AND 25 CHI1 TORSION
REMARK   3         ANGLES.
REMARK   3  *(5)*  THE VALUE OF THE VAN DER WAALS REPULSION TERM
REMARK   3         F(REPEL) IS CALCULATED WITH A FORCE CONSTANT OF
REMARK   3         4 KCAL/MOL/ANGSTROM**4 WITH THE HARD SPHERE
REMARK   3         VAN DER WAALS RADII SET TO 0.8 TIMES THE STANDARD
REMARK   3         VALUES USED IN THE *CHARMM* EMPIRICAL ENERGY
REMARK   3         FUNCTION.
REMARK   3  *(6)*  THE IMPROPER TERMS SERVE TO MAINTAIN PLANARITY
REMARK   3         AND APPROPRIATE CHIRALITY.  THEY ALSO MAINTAIN THE
REMARK   3         PEPTIDE BONDS OF ALL RESIDUES (WITH THE EXCEPTION
REMARK   3         OF PROLINES) IN THE TRANS CONFORMATION.  IN THE
REMARK   3         DYNAMICAL SIMULATED ANNEALING CALCULATIONS, THE
REMARK   3         RESTRAINTS FOR THE DISULFIDE BRIDGES ARE INCLUDED
REMARK   3         IN THE BOND AND ANGLE TERMS.
REMARK   4
REMARK   4 THESE COORDINATES WERE GENERATED FROM SOLUTION NMR DATA.
REMARK   4 PROTEIN DATA BANK CONVENTIONS REQUIRE THAT *CRYST1* AND
REMARK   4 *SCALE* RECORDS BE INCLUDED, BUT THE VALUES ON THESE
REMARK   4 RECORDS ARE OBVIOUSLY MEANINGLESS.
REMARK   5
REMARK   5 ALTOGETHER, 32 STRUCTURES CONSISTENT WITH THE NMR DATA
REMARK   5 WERE CALCULATED.  THE COORDINATES FOR THESE STRUCTURES ARE
REMARK   5 DELINEATED IN THIS ENTRY BY THE PROTEIN DATA BANK KEYWORDS
REMARK   5 *MODEL* AND *ENDMDL*.  ENTRY *6HIR* CONTAINS THE
REMARK   5 COORDINATES FOR THE MINIMIZED-AVERAGE STRUCTURE.
REMARK   6
REMARK   6 ALL THE INTERPROTON DISTANCE AND TORSION ANGLE RESTRAINTS
REMARK   6 ARE AVAILABLE IN THE PDB STRUCTURE FACTOR FILE *R5HIRNMR*.
REMARK   7
REMARK   7 ONLY RESIDUES 1-49 ARE WELL DEFINED.  RESIDUES 50-65 FORM A
REMARK   7 DISORDERED C-TERMINAL TAIL.
REMARK   8
REMARK   8 HYDROGEN ATOMS IN THIS ENTRY HAVE BEEN ASSIGNED NAMES
REMARK   8 CONSISTENT WITH THE RECOMMENDATIONS OF THE IUPAC-IUB
REMARK   8 COMMISSION ON BIOCHEMICAL NOMENCLATURE (SEE,E.G., J.MOL.
REMARK   8 BIOL. 52, 1-17 (1970)). WE HAVE FOLLOWED RULE 4.4 OF THE
REMARK   8 RECOMMENDATIONS WITH THE FOLLOWING MODIFICATION- WHEN MORE
REMARK   8 THAN ONE HYDROGEN ATOM IS BONDED TO A SINGLE NON-HYDROGEN
REMARK   8 ATOM, THE HYDROGEN ATOM NUMBER DESIGNATION IS GIVEN AS THE
REMARK   8 FIRST CHARACTER OF THE ATOM NAME RATHER THAN AS THE LAST
REMARK   8 CHARACTER (E.G. H*BETA*1 IS DENOTED AS 1HB ).
REMARK 960
REMARK 960 EMBEDDED CIF
REMARK 960
REMARK 960 ###################################################
REMARK 960 #                                                 #
REMARK 960 #   Converted from PDB format to CIF format by    #
REMARK 960 #   pdb2cif version 2.4.3            15 Jul 2005   #
REMARK 960 #                       by                        #
REMARK 960 # P.E. Bourne, H.J. Bernstein and F.C. Bernstein  #
REMARK 960 #                                                 #
REMARK 960 # http://www.bernstein-plus-sons.com/software     #
REMARK 960 #                     /pdb2cif                    #
REMARK 960 #   *** See the remarks at the end of this  ***   #
REMARK 960 #   *** file for information on conversion  ***   #
REMARK 960 #   *** of this entry and on the program    ***   #
REMARK 960 #   ***               pdb2cif               ***   #
REMARK 960 # Please report problems to:                      #
REMARK 960 #         pdb2cif@bernstein-plus-sons.com         #
REMARK 960 ###################################################
REMARK 960
REMARK 960
REMARK 960 data_4HIR
REMARK 960
REMARK 960 _entry.id        4HIR
REMARK 960
REMARK 960
REMARK 960
REMARK 960 ##################
REMARK 960 #                #
REMARK 960 #  STRUCT        #
REMARK 960 #                #
REMARK 960 ##################
REMARK 960
REMARK 960 loop_
REMARK 960 _struct.entry_id
REMARK 960         4HIR
REMARK 960 _exptl.entry_id 4HIR
REMARK 960 _cell.entry_id           4HIR
REMARK 960 _cell.volume                1.0
REMARK 960 _cell.details                 ?
REMARK 960 _symmetry.entry_id                4HIR
REMARK 960 _audit.revision_id         4HIR
REMARK 960 _audit.creation_date       1988-12-19
REMARK 960 ;\
REMARK 960 2005-07-15  Converted to mmCIF format by pdb2cif.pl 2.4.3
REMARK 960 ;
REMARK 960 ##########################
REMARK 960 #                        #
REMARK 960 # ENTITY_POLY_SEQ        #
REMARK 960 #                        #
REMARK 960 ##########################
REMARK 960
REMARK 960 loop_
REMARK 960 _entity.id
REMARK 960 _entity.details
REMARK 960                         1
REMARK 960 ;\
REMARK 960         Protein chain: *
REMARK 960 ;
REMARK 960
REMARK 960         loop_
REMARK 960     _chem_comp.id
REMARK 960     _chem_comp.formula
REMARK 960     _chem_comp.name
REMARK 960 ASP              'C4 H7 N1 O4'     'Aspartic acid'
REMARK 960         CYS             'C3 H7 N1 O2 S1'
REMARK 960                                 Cysteine
REMARK 960 GLN              'C5 H10 N2 O3'     Glutamine
REMARK 960 GLU              'C5 H9 N1 O4'     'Glutamic acid'
REMARK 960 GLY              'C2 H5 N1 O2'      Glycine
REMARK 960 HIS              'C6 H9 N3 O2'      Histidine
REMARK 960 ILE              'C6 H13 N1 O2'     Isoleucine
REMARK 960 LEU              'C6 H13 N1 O2'     Leucine
REMARK 960 LYS              'C6 H14 N2 O2'     Lysine
REMARK 960 PHE              'C9 H11 N1 O2'     Phenylalanine
REMARK 960 PRO              'C5 H9 N1 O2'      Proline
REMARK 960 SER              'C3 H7 N1 O3'      Serine
REMARK 960 THR              'C4 H9 N1 O3'      Threonine
REMARK 960 TYR              'C9 H11 N1 O3'     Tyrosine
REMARK 960 VAL              'C5 H11 N1 O2' V   aline
REMARK 960
REMARK 960
REMARK 960
REMARK 960 ######################
REMARK 960 #                    #
REMARK 960 # ATOM_SITES         #
REMARK 960 #                    #
REMARK 960 ######################
REMARK 960
REMARK 960
REMARK 960
REMARK 960
REMARK 960
REMARK 960
REMARK 960         loop_
REMARK 960     _database_pdb_matrix.entry_id
REMARK 960                         4HIR
REMARK 960
REMARK 960         loop_
REMARK 960     _atom_sites.entry_id
REMARK 960     _atom_sites.cartn_transform_axes
REMARK 960                         4HIR
REMARK 960               'See _atom_sites.fract_transf_matrix[i][j]'
REMARK 960
REMARK 960         loop_
REMARK 960     _atom_site.pdb2cif_id_in_model
REMARK 960                                      #< not in dictionary
REMARK 960     _atom_site.pdb2cif_auth_id_in_model
REMARK 960                                      #< not in dictionary
REMARK 960     _atom_site.id
REMARK 960         2               2
REMARK 960                                 2
REMARK 960         3               3
REMARK 960                                 3
REMARK 960         4               4
REMARK 960                                 4
REMARK 960         5               5
REMARK 960                                 5
REMARK 960         6               6
REMARK 960                                 6
REMARK 960         7               7
REMARK 960                                 7
REMARK 960         8               8
REMARK 960                                 8
REMARK 960         9               9
REMARK 960                                 9
REMARK 960         10              10
REMARK 960                                 10
REMARK 960         11              11
REMARK 960                                 11
REMARK 960         12              12
REMARK 960                                 12
REMARK 960         13              13
REMARK 960                                 13
REMARK 960         14              14
REMARK 960                                 14
REMARK 960         15              15
REMARK 960                                 15
REMARK 960         16              16
REMARK 960                                 16
REMARK 960         17              17
REMARK 960                                 17
REMARK 960         18              18
REMARK 960                                 18
REMARK 960         19              19
REMARK 960                                 19
REMARK 960         20              20
REMARK 960                                 20
REMARK 960         21              21
REMARK 960                                 21
REMARK 960         22              22
REMARK 960                                 22
REMARK 960         23              23
REMARK 960                                 23
REMARK 960         24              24
REMARK 960                                 24
REMARK 960         25              25
REMARK 960                                 25
REMARK 960         26              26
REMARK 960                                 26
REMARK 960         27              27
REMARK 960                                 27
REMARK 960         28              28
REMARK 960                                 28
REMARK 960         29              29
REMARK 960                                 29
REMARK 960         30              30
REMARK 960                                 30
REMARK 960         31              31
REMARK 960                                 31
REMARK 960         32              32
REMARK 960                                 32
REMARK 960         33              33
REMARK 960                                 33
REMARK 960         34              34
REMARK 960                                 34
REMARK 960         35              35
REMARK 960                                 35
REMARK 960         36              36
REMARK 960                                 36
REMARK 960         37              37
REMARK 960                                 37
REMARK 960         38              38
REMARK 960                                 38
REMARK 960         39              39
REMARK 960                                 39
REMARK 960         40              40
REMARK 960                                 40
REMARK 960         41              41
REMARK 960                                 41
REMARK 960         42              42
REMARK 960                                 42
REMARK 960         43              43
REMARK 960                                 43
REMARK 960         44              44
REMARK 960                                 44
REMARK 960         45              45
REMARK 960                                 45
REMARK 960         46              46
REMARK 960                                 46
REMARK 960         47              47
REMARK 960                                 47
REMARK 960         48              48
REMARK 960                                 48
REMARK 960         49              49
REMARK 960                                 49
REMARK 960         50              50
REMARK 960                                 50
REMARK 960         51              51
REMARK 960                                 51
REMARK 960         52              52
REMARK 960                                 52
REMARK 960         53              53
REMARK 960                                 53
REMARK 960         54              54
REMARK 960                                 54
REMARK 960         55              55
REMARK 960                                 55
REMARK 960         56              56
REMARK 960                                 56
REMARK 960         57              57
REMARK 960                                 57
REMARK 960         58              58
REMARK 960                                 58
REMARK 960         59              59
REMARK 960                                 59
REMARK 960         60              60
REMARK 960                                 60
REMARK 960         61              61
REMARK 960                                 61
REMARK 960         62              62
REMARK 960                                 62
REMARK 960         63              63
REMARK 960                                 63
REMARK 960         64              64
REMARK 960                                 64
REMARK 960         65              65
REMARK 960                                 65
REMARK 960         66              66
REMARK 960                                 66
REMARK 960         67              67
REMARK 960                                 67
REMARK 960         68              68
REMARK 960                                 68
REMARK 960         69              69
REMARK 960                                 69
REMARK 960         70              70
REMARK 960                                 70
REMARK 960         71              71
REMARK 960                                 71
REMARK 960         72              72
REMARK 960                                 72
REMARK 960         73              73
REMARK 960                                 73
REMARK 960         74              74
REMARK 960                                 74
REMARK 960         75              75
REMARK 960                                 75
REMARK 960         76              76
REMARK 960                                 76
REMARK 960         77              77
REMARK 960                                 77
REMARK 960         78              78
REMARK 960                                 78
REMARK 960         79              79
REMARK 960                                 79
REMARK 960         80              80
REMARK 960                                 80
REMARK 960         81              81
REMARK 960                                 81
REMARK 960         82              83
REMARK 960                                 83
REMARK 960         83              84
REMARK 960                                 84
REMARK 960         84              85
REMARK 960                                 85
REMARK 960         85              86
REMARK 960                                 86
REMARK 960         86              87
REMARK 960                                 87
REMARK 960         87              88
REMARK 960                                 88
REMARK 960         88              89
REMARK 960                                 89
REMARK 960         89              90
REMARK 960                                 90
REMARK 960         90              91
REMARK 960                                 91
REMARK 960         91              92
REMARK 960                                 92
REMARK 960         92              94
REMARK 960                                 94
REMARK 960         93              95
REMARK 960                                 95
REMARK 960         94              96
REMARK 960                                 96
REMARK 960         95              97
REMARK 960                                 97
REMARK 960         96              98
REMARK 960                                 98
REMARK 960         97              99
REMARK 960                                 99
REMARK 960         98              100
REMARK 960                                 100
REMARK 960         99              101
REMARK 960                                 101
REMARK 960         100             102
REMARK 960                                 102
REMARK 960         101             103
REMARK 960                                 103
REMARK 960         102             104
REMARK 960                                 104
REMARK 960         103             105
REMARK 960                                 105
REMARK 960         104             106
REMARK 960                                 106
REMARK 960         105             107
REMARK 960                                 107
REMARK 960         106             108
REMARK 960                                 108
REMARK 960         107             109
REMARK 960                                 109
REMARK 960         108             110
REMARK 960                                 110
REMARK 960         109             111
REMARK 960                                 111
REMARK 960         110             112
REMARK 960                                 112
REMARK 960         111             113
REMARK 960                                 113
REMARK 960         112             114
REMARK 960                                 114
REMARK 960         113             115
REMARK 960                                 115
REMARK 960         114             116
REMARK 960                                 116
REMARK 960         115             117
REMARK 960                                 117
REMARK 960         116             118
REMARK 960                                 118
REMARK 960         117             119
REMARK 960                                 119
REMARK 960         118             120
REMARK 960                                 120
REMARK 960         119             121
REMARK 960                                 121
REMARK 960         120             122
REMARK 960                                 122
REMARK 960         121             124
REMARK 960                                 124
REMARK 960         122             125
REMARK 960                                 125
REMARK 960         123             126
REMARK 960                                 126
REMARK 960         124             127
REMARK 960                                 127
REMARK 960         125             128
REMARK 960                                 128
REMARK 960         126             129
REMARK 960                                 129
REMARK 960         127             130
REMARK 960                                 130
REMARK 960         128             131
REMARK 960                                 131
REMARK 960         129             132
REMARK 960                                 132
REMARK 960         130             133
REMARK 960                                 133
REMARK 960         131             134
REMARK 960                                 134
REMARK 960         132             135
REMARK 960                                 135
REMARK 960         133             136
REMARK 960                                 136
REMARK 960         134             137
REMARK 960                                 137
REMARK 960         135             138
REMARK 960                                 138
REMARK 960         136             139
REMARK 960                                 139
REMARK 960         137             140
REMARK 960                                 140
REMARK 960         138             141
REMARK 960                                 141
REMARK 960         139             142
REMARK 960                                 142
REMARK 960         140             143
REMARK 960                                 143
REMARK 960         141             144
REMARK 960                                 144
REMARK 960         142             145
REMARK 960                                 145
REMARK 960         143             146
REMARK 960                                 146
REMARK 960         144             147
REMARK 960                                 147
REMARK 960         145             148
REMARK 960                                 148
REMARK 960         146             149
REMARK 960                                 149
REMARK 960         147             150
REMARK 960                                 150
REMARK 960         148             151
REMARK 960                                 151
REMARK 960         149             152
REMARK 960                                 152
REMARK 960         150             153
REMARK 960                                 153
REMARK 960         151             154
REMARK 960                                 154
REMARK 960         152             155
REMARK 960                                 155
REMARK 960         153             156
REMARK 960                                 156
REMARK 960         154             157
REMARK 960                                 157
REMARK 960         155             158
REMARK 960                                 158
REMARK 960         156             159
REMARK 960                                 159
REMARK 960         157             160
REMARK 960                                 160
REMARK 960         158             161
REMARK 960                                 161
REMARK 960         159             162
REMARK 960                                 162
REMARK 960         160             163
REMARK 960                                 163
REMARK 960         161             164
REMARK 960                                 164
REMARK 960         162             165
REMARK 960                                 165
REMARK 960         163             166
REMARK 960                                 166
REMARK 960         164             167
REMARK 960                                 167
REMARK 960         165             168
REMARK 960                                 168
REMARK 960         166             169
REMARK 960                                 169
REMARK 960         167             170
REMARK 960                                 170
REMARK 960         168             171
REMARK 960                                 171
REMARK 960         169             172
REMARK 960                                 172
REMARK 960         170             173
REMARK 960                                 173
REMARK 960         171             174
REMARK 960                                 174
REMARK 960         172             175
REMARK 960                                 175
REMARK 960         173             176
REMARK 960                                 176
REMARK 960         174             177
REMARK 960                                 177
REMARK 960         175             178
REMARK 960                                 178
REMARK 960         176             179
REMARK 960                                 179
REMARK 960         177             180
REMARK 960                                 180
REMARK 960         178             181
REMARK 960                                 181
REMARK 960         179             182
REMARK 960                                 182
REMARK 960         180             183
REMARK 960                                 183
REMARK 960         181             184
REMARK 960                                 184
REMARK 960         182             185
REMARK 960                                 185
REMARK 960         183             186
REMARK 960                                 186
REMARK 960         184             187
REMARK 960                                 187
REMARK 960         185             188
REMARK 960                                 188
REMARK 960         186             189
REMARK 960                                 189
REMARK 960         187             190
REMARK 960                                 190
REMARK 960         188             191
REMARK 960                                 191
REMARK 960         189             192
REMARK 960                                 192
REMARK 960         190             193
REMARK 960                                 193
REMARK 960         191             194
REMARK 960                                 194
REMARK 960         192             195
REMARK 960                                 195
REMARK 960         193             196
REMARK 960                                 196
REMARK 960         194             197
REMARK 960                                 197
REMARK 960         195             198
REMARK 960                                 198
REMARK 960         196             199
REMARK 960                                 199
REMARK 960         197             200
REMARK 960                                 200
REMARK 960         198             201
REMARK 960                                 201
REMARK 960         199             203
REMARK 960                                 203
REMARK 960         200             204
REMARK 960                                 204
REMARK 960         201             205
REMARK 960                                 205
REMARK 960         202             206
REMARK 960                                 206
REMARK 960         203             207
REMARK 960                                 207
REMARK 960         204             208
REMARK 960                                 208
REMARK 960         205             209
REMARK 960                                 209
REMARK 960         206             210
REMARK 960                                 210
REMARK 960         207             211
REMARK 960                                 211
REMARK 960         208             212
REMARK 960                                 212
REMARK 960         209             213
REMARK 960                                 213
REMARK 960         210             214
REMARK 960                                 214
REMARK 960         211             215
REMARK 960                                 215
REMARK 960         212             216
REMARK 960                                 216
REMARK 960         213             217
REMARK 960                                 217
REMARK 960         214             218
REMARK 960                                 218
REMARK 960         215             219
REMARK 960                                 219
REMARK 960         216             220
REMARK 960                                 220
REMARK 960         217             221
REMARK 960                                 221
REMARK 960         218             222
REMARK 960                                 222
REMARK 960         219             223
REMARK 960                                 223
REMARK 960         220             224
REMARK 960                                 224
REMARK 960         221             225
REMARK 960                                 225
REMARK 960         222             226
REMARK 960                                 226
REMARK 960         223             227
REMARK 960                                 227
REMARK 960         224             228
REMARK 960                                 228
REMARK 960         225             229
REMARK 960                                 229
REMARK 960         226             230
REMARK 960                                 230
REMARK 960         227             231
REMARK 960                                 231
REMARK 960         228             233
REMARK 960                                 233
REMARK 960         229             234
REMARK 960                                 234
REMARK 960         230             235
REMARK 960                                 235
REMARK 960         231             236
REMARK 960                                 236
REMARK 960         232             237
REMARK 960                                 237
REMARK 960         233             238
REMARK 960                                 238
REMARK 960         234             239
REMARK 960                                 239
REMARK 960         235             240
REMARK 960                                 240
REMARK 960         236             241
REMARK 960                                 241
REMARK 960         237             242
REMARK 960                                 242
REMARK 960         238             243
REMARK 960                                 243
REMARK 960         239             244
REMARK 960                                 244
REMARK 960         240             245
REMARK 960                                 245
REMARK 960         241             246
REMARK 960                                 246
REMARK 960         242             247
REMARK 960                                 247
REMARK 960         243             249
REMARK 960                                 249
REMARK 960         244             250
REMARK 960                                 250
REMARK 960         245             251
REMARK 960                                 251
REMARK 960         246             252
REMARK 960                                 252
REMARK 960         247             253
REMARK 960                                 253
REMARK 960         248             254
REMARK 960                                 254
REMARK 960         249             255
REMARK 960                                 255
REMARK 960         250             256
REMARK 960                                 256
REMARK 960         251             257
REMARK 960                                 257
REMARK 960         252             258
REMARK 960                                 258
REMARK 960         253             259
REMARK 960                                 259
REMARK 960         254             260
REMARK 960                                 260
REMARK 960         255             261
REMARK 960                                 261
REMARK 960         256             262
REMARK 960                                 262
REMARK 960         257             263
REMARK 960                                 263
REMARK 960         258             264
REMARK 960                                 264
REMARK 960         259             265
REMARK 960                                 265
REMARK 960         260             266
REMARK 960                                 266
REMARK 960         261             267
REMARK 960                                 267
REMARK 960         262             268
REMARK 960                                 268
REMARK 960         263             269
REMARK 960                                 269
REMARK 960         264             270
REMARK 960                                 270
REMARK 960         265             271
REMARK 960                                 271
REMARK 960         266             272
REMARK 960                                 272
REMARK 960         267             273
REMARK 960                                 273
REMARK 960         268             274
REMARK 960                                 274
REMARK 960         269             275
REMARK 960                                 275
REMARK 960         270             276
REMARK 960                                 276
REMARK 960         271             277
REMARK 960                                 277
REMARK 960         272             278
REMARK 960                                 278
REMARK 960         273             279
REMARK 960                                 279
REMARK 960         274             280
REMARK 960                                 280
REMARK 960         275             281
REMARK 960                                 281
REMARK 960         276             282
REMARK 960                                 282
REMARK 960         277             283
REMARK 960                                 283
REMARK 960         278             284
REMARK 960                                 284
REMARK 960         279             285
REMARK 960                                 285
REMARK 960         280             286
REMARK 960                                 286
REMARK 960         281             287
REMARK 960                                 287
REMARK 960         282             288
REMARK 960                                 288
REMARK 960         283             289
REMARK 960                                 289
REMARK 960         284             290
REMARK 960                                 290
REMARK 960         285             291
REMARK 960                                 291
REMARK 960         286             292
REMARK 960                                 292
REMARK 960         287             293
REMARK 960                                 293
REMARK 960         288             294
REMARK 960                                 294
REMARK 960         289             295
REMARK 960                                 295
REMARK 960         290             296
REMARK 960                                 296
REMARK 960         291             297
REMARK 960                                 297
REMARK 960         292             298
REMARK 960                                 298
REMARK 960         293             299
REMARK 960                                 299
REMARK 960         294             300
REMARK 960                                 300
REMARK 960         295             301
REMARK 960                                 301
REMARK 960         296             302
REMARK 960                                 302
REMARK 960         297             303
REMARK 960                                 303
REMARK 960         298             304
REMARK 960                                 304
REMARK 960         299             305
REMARK 960                                 305
REMARK 960         300             306
REMARK 960                                 306
REMARK 960         301             308
REMARK 960                                 308
REMARK 960         302             309
REMARK 960                                 309
REMARK 960         303             310
REMARK 960                                 310
REMARK 960         304             311
REMARK 960                                 311
REMARK 960         305             312
REMARK 960                                 312
REMARK 960         306             313
REMARK 960                                 313
REMARK 960         307             314
REMARK 960                                 314
REMARK 960         308             315
REMARK 960                                 315
REMARK 960         309             316
REMARK 960                                 316
REMARK 960         310             317
REMARK 960                                 317
REMARK 960         311             318
REMARK 960                                 318
REMARK 960         312             319
REMARK 960                                 319
REMARK 960         313             320
REMARK 960                                 320
REMARK 960         314             321
REMARK 960                                 321
REMARK 960         315             322
REMARK 960                                 322
REMARK 960         316             323
REMARK 960                                 323
REMARK 960         317             324
REMARK 960                                 324
REMARK 960         318             325
REMARK 960                                 325
REMARK 960         319             326
REMARK 960                                 326
REMARK 960         320             327
REMARK 960                                 327
REMARK 960         321             328
REMARK 960                                 328
REMARK 960         322             329
REMARK 960                                 329
REMARK 960         323             330
REMARK 960                                 330
REMARK 960         324             331
REMARK 960                                 331
REMARK 960         325             332
REMARK 960                                 332
REMARK 960         326             333
REMARK 960                                 333
REMARK 960         327             334
REMARK 960                                 334
REMARK 960         328             335
REMARK 960                                 335
REMARK 960         329             336
REMARK 960                                 336
REMARK 960         330             337
REMARK 960                                 337
REMARK 960         331             338
REMARK 960                                 338
REMARK 960         332             339
REMARK 960                                 339
REMARK 960         333             340
REMARK 960                                 340
REMARK 960         334             341
REMARK 960                                 341
REMARK 960         335             342
REMARK 960                                 342
REMARK 960         336             343
REMARK 960                                 343
REMARK 960         337             344
REMARK 960                                 344
REMARK 960         338             345
REMARK 960                                 345
REMARK 960         339             346
REMARK 960                                 346
REMARK 960         340             347
REMARK 960                                 347
REMARK 960         341             348
REMARK 960                                 348
REMARK 960         342             349
REMARK 960                                 349
REMARK 960         343             350
REMARK 960                                 350
REMARK 960         344             351
REMARK 960                                 351
REMARK 960         345             352
REMARK 960                                 352
REMARK 960         346             353
REMARK 960                                 353
REMARK 960         347             354
REMARK 960                                 354
REMARK 960         348             355
REMARK 960                                 355
REMARK 960         349             356
REMARK 960                                 356
REMARK 960         350             357
REMARK 960                                 357
REMARK 960         351             358
REMARK 960                                 358
REMARK 960         352             359
REMARK 960                                 359
REMARK 960         353             360
REMARK 960                                 360
REMARK 960         354             361
REMARK 960                                 361
REMARK 960         355             362
REMARK 960                                 362
REMARK 960         356             363
REMARK 960                                 363
REMARK 960         357             364
REMARK 960                                 364
REMARK 960         358             365
REMARK 960                                 365
REMARK 960         359             366
REMARK 960                                 366
REMARK 960         360             367
REMARK 960                                 367
REMARK 960         361             368
REMARK 960                                 368
REMARK 960         362             369
REMARK 960                                 369
REMARK 960         363             370
REMARK 960                                 370
REMARK 960         364             371
REMARK 960                                 371
REMARK 960         365             372
REMARK 960                                 372
REMARK 960         366             373
REMARK 960                                 373
REMARK 960         367             374
REMARK 960                                 374
REMARK 960         368             375
REMARK 960                                 375
REMARK 960         369             376
REMARK 960                                 376
REMARK 960         370             377
REMARK 960                                 377
REMARK 960         371             378
REMARK 960                                 378
REMARK 960         372             379
REMARK 960                                 379
REMARK 960         373             380
REMARK 960                                 380
REMARK 960         374             381
REMARK 960                                 381
REMARK 960         375             382
REMARK 960                                 382
REMARK 960         376             383
REMARK 960                                 383
REMARK 960         377             384
REMARK 960                                 384
REMARK 960         378             386
REMARK 960                                 386
REMARK 960         379             387
REMARK 960                                 387
REMARK 960         380             388
REMARK 960                                 388
REMARK 960         381             389
REMARK 960                                 389
REMARK 960         382             390
REMARK 960                                 390
REMARK 960         383             391
REMARK 960                                 391
REMARK 960         384             392
REMARK 960                                 392
REMARK 960         385             393
REMARK 960                                 393
REMARK 960         386             394
REMARK 960                                 394
REMARK 960         387             395
REMARK 960                                 395
REMARK 960         388             396
REMARK 960                                 396
REMARK 960         389             397
REMARK 960                                 397
REMARK 960         390             398
REMARK 960                                 398
REMARK 960         391             399
REMARK 960                                 399
REMARK 960         392             400
REMARK 960                                 400
REMARK 960         393             401
REMARK 960                                 401
REMARK 960         394             402
REMARK 960                                 402
REMARK 960         395             403
REMARK 960                                 403
REMARK 960         396             404
REMARK 960                                 404
REMARK 960         397             405
REMARK 960                                 405
REMARK 960         398             406
REMARK 960                                 406
REMARK 960         399             407
REMARK 960                                 407
REMARK 960         400             408
REMARK 960                                 408
REMARK 960         401             409
REMARK 960                                 409
REMARK 960         402             410
REMARK 960                                 410
REMARK 960         403             411
REMARK 960                                 411
REMARK 960         404             412
REMARK 960                                 412
REMARK 960         405             413
REMARK 960                                 413
REMARK 960         406             414
REMARK 960                                 414
REMARK 960         407             415
REMARK 960                                 415
REMARK 960         408             416
REMARK 960                                 416
REMARK 960         409             417
REMARK 960                                 417
REMARK 960         410             418
REMARK 960                                 418
REMARK 960         411             419
REMARK 960                                 419
REMARK 960         412             420
REMARK 960                                 420
REMARK 960         413             421
REMARK 960                                 421
REMARK 960         414             422
REMARK 960                                 422
REMARK 960         415             423
REMARK 960                                 423
REMARK 960         416             424
REMARK 960                                 424
REMARK 960         417             425
REMARK 960                                 425
REMARK 960         418             426
REMARK 960                                 426
REMARK 960         419             427
REMARK 960                                 427
REMARK 960         420             428
REMARK 960                                 428
REMARK 960         421             429
REMARK 960                                 429
REMARK 960         422             430
REMARK 960                                 430
REMARK 960         423             431
REMARK 960                                 431
REMARK 960         424             432
REMARK 960                                 432
REMARK 960         425             433
REMARK 960                                 433
REMARK 960         426             434
REMARK 960                                 434
REMARK 960         427             435
REMARK 960                                 435
REMARK 960         428             436
REMARK 960                                 436
REMARK 960         429             437
REMARK 960                                 437
REMARK 960         430             438
REMARK 960                                 438
REMARK 960         431             439
REMARK 960                                 439
REMARK 960         432             440
REMARK 960                                 440
REMARK 960         433             441
REMARK 960                                 441
REMARK 960         434             442
REMARK 960                                 442
REMARK 960         435             443
REMARK 960                                 443
REMARK 960         436             444
REMARK 960                                 444
REMARK 960         437             445
REMARK 960                                 445
REMARK 960         438             446
REMARK 960                                 446
REMARK 960         439             447
REMARK 960                                 447
REMARK 960         440             448
REMARK 960                                 448
REMARK 960         441             449
REMARK 960                                 449
REMARK 960         442             450
REMARK 960                                 450
REMARK 960         443             451
REMARK 960                                 451
REMARK 960         444             452
REMARK 960                                 452
REMARK 960         445             453
REMARK 960                                 453
REMARK 960         446             455
REMARK 960                                 455
REMARK 960         447             456
REMARK 960                                 456
REMARK 960         448             457
REMARK 960                                 457
REMARK 960         449             458
REMARK 960                                 458
REMARK 960         450             459
REMARK 960                                 459
REMARK 960         451             460
REMARK 960                                 460
REMARK 960         452             461
REMARK 960                                 461
REMARK 960         453             462
REMARK 960                                 462
REMARK 960         454             463
REMARK 960                                 463
REMARK 960         455             464
REMARK 960                                 464
REMARK 960         456             465
REMARK 960                                 465
REMARK 960         457             466
REMARK 960                                 466
REMARK 960         458             467
REMARK 960                                 467
REMARK 960         459             468
REMARK 960                                 468
REMARK 960         460             469
REMARK 960                                 469
REMARK 960         461             470
REMARK 960                                 470
REMARK 960         462             471
REMARK 960                                 471
REMARK 960         463             472
REMARK 960                                 472
REMARK 960         464             473
REMARK 960                                 473
REMARK 960         465             474
REMARK 960                                 474
REMARK 960         466             475
REMARK 960                                 475
REMARK 960         467             476
REMARK 960                                 476
REMARK 960         468             478
REMARK 960                                 478
REMARK 960         469             479
REMARK 960                                 479
REMARK 960         470             480
REMARK 960                                 480
REMARK 960         471             481
REMARK 960                                 481
REMARK 960         472             482
REMARK 960                                 482
REMARK 960         473             483
REMARK 960                                 483
REMARK 960         474             484
REMARK 960                                 484
REMARK 960         475             485
REMARK 960                                 485
REMARK 960         476             486
REMARK 960                                 486
REMARK 960         477             487
REMARK 960                                 487
REMARK 960         478             488
REMARK 960                                 488
REMARK 960         479             489
REMARK 960                                 489
REMARK 960         480             490
REMARK 960                                 490
REMARK 960         481             491
REMARK 960                                 491
REMARK 960         482             492
REMARK 960                                 492
REMARK 960         483             493
REMARK 960                                 493
REMARK 960         484             494
REMARK 960                                 494
REMARK 960         485             495
REMARK 960                                 495
REMARK 960         486             496
REMARK 960                                 496
REMARK 960         487             497
REMARK 960                                 497
REMARK 960         488             498
REMARK 960                                 498
REMARK 960         489             499
REMARK 960                                 499
REMARK 960         490             500
REMARK 960                                 500
REMARK 960         491             501
REMARK 960                                 501
REMARK 960         492             502
REMARK 960                                 502
REMARK 960         493             503
REMARK 960                                 503
REMARK 960         494             504
REMARK 960                                 504
REMARK 960         495             505
REMARK 960                                 505
REMARK 960         496             506
REMARK 960                                 506
REMARK 960         497             507
REMARK 960                                 507
REMARK 960         498             508
REMARK 960                                 508
REMARK 960         499             509
REMARK 960                                 509
REMARK 960         500             510
REMARK 960                                 510
REMARK 960         501             511
REMARK 960                                 511
REMARK 960         502             512
REMARK 960                                 512
REMARK 960         503             513
REMARK 960                                 513
REMARK 960         504             514
REMARK 960                                 514
REMARK 960         505             515
REMARK 960                                 515
REMARK 960         506             516
REMARK 960                                 516
REMARK 960         507             517
REMARK 960                                 517
REMARK 960         508             518
REMARK 960                                 518
REMARK 960         509             519
REMARK 960                                 519
REMARK 960         510             520
REMARK 960                                 520
REMARK 960         511             521
REMARK 960                                 521
REMARK 960         512             522
REMARK 960                                 522
REMARK 960         513             523
REMARK 960                                 523
REMARK 960         514             524
REMARK 960                                 524
REMARK 960         515             525
REMARK 960                                 525
REMARK 960         516             526
REMARK 960                                 526
REMARK 960         517             527
REMARK 960                                 527
REMARK 960         518             528
REMARK 960                                 528
REMARK 960         519             529
REMARK 960                                 529
REMARK 960         520             530
REMARK 960                                 530
REMARK 960         521             531
REMARK 960                                 531
REMARK 960         522             532
REMARK 960                                 532
REMARK 960         523             533
REMARK 960                                 533
REMARK 960         524             534
REMARK 960                                 534
REMARK 960         525             535
REMARK 960                                 535
REMARK 960         526             536
REMARK 960                                 536
REMARK 960         527             537
REMARK 960                                 537
REMARK 960         528             538
REMARK 960                                 538
REMARK 960         529             539
REMARK 960                                 539
REMARK 960         530             540
REMARK 960                                 540
REMARK 960         531             542
REMARK 960                                 542
REMARK 960         532             543
REMARK 960                                 543
REMARK 960         533             544
REMARK 960                                 544
REMARK 960         534             545
REMARK 960                                 545
REMARK 960         535             546
REMARK 960                                 546
REMARK 960         536             547
REMARK 960                                 547
REMARK 960         537             548
REMARK 960                                 548
REMARK 960         538             549
REMARK 960                                 549
REMARK 960         539             550
REMARK 960                                 550
REMARK 960         540             551
REMARK 960                                 551
REMARK 960         541             552
REMARK 960                                 552
REMARK 960         542             553
REMARK 960                                 553
REMARK 960         543             554
REMARK 960                                 554
REMARK 960         544             555
REMARK 960                                 555
REMARK 960         545             556
REMARK 960                                 556
REMARK 960         546             557
REMARK 960                                 557
REMARK 960         547             558
REMARK 960                                 558
REMARK 960         548             559
REMARK 960                                 559
REMARK 960         549             560
REMARK 960                                 560
REMARK 960         550             561
REMARK 960                                 561
REMARK 960         551             562
REMARK 960                                 562
REMARK 960         552             563
REMARK 960                                 563
REMARK 960         553             564
REMARK 960                                 564
REMARK 960         554             565
REMARK 960                                 565
REMARK 960         555             566
REMARK 960                                 566
REMARK 960         556             567
REMARK 960                                 567
REMARK 960         557             568
REMARK 960                                 568
REMARK 960         558             569
REMARK 960                                 569
REMARK 960         559             570
REMARK 960                                 570
REMARK 960         560             571
REMARK 960                                 571
REMARK 960         561             572
REMARK 960                                 572
REMARK 960         562             573
REMARK 960                                 573
REMARK 960         563             574
REMARK 960                                 574
REMARK 960         564             575
REMARK 960                                 575
REMARK 960         565             576
REMARK 960                                 576
REMARK 960         566             577
REMARK 960                                 577
REMARK 960         567             578
REMARK 960                                 578
REMARK 960         568             579
REMARK 960                                 579
REMARK 960         569             580
REMARK 960                                 580
REMARK 960         570             581
REMARK 960                                 581
REMARK 960         571             582
REMARK 960                                 582
REMARK 960         572             583
REMARK 960                                 583
REMARK 960         573             584
REMARK 960                                 584
REMARK 960         574             585
REMARK 960                                 585
REMARK 960         575             586
REMARK 960                                 586
REMARK 960         576             587
REMARK 960                                 587
REMARK 960         577             588
REMARK 960                                 588
REMARK 960         578             589
REMARK 960                                 589
REMARK 960         579             590
REMARK 960                                 590
REMARK 960         580             591
REMARK 960                                 591
REMARK 960         581             592
REMARK 960                                 592
REMARK 960         582             593
REMARK 960                                 593
REMARK 960         583             595
REMARK 960                                 595
REMARK 960         584             596
REMARK 960                                 596
REMARK 960         585             597
REMARK 960                                 597
REMARK 960         586             598
REMARK 960                                 598
REMARK 960         587             599
REMARK 960                                 599
REMARK 960         588             600
REMARK 960                                 600
REMARK 960         589             601
REMARK 960                                 601
REMARK 960         590             602
REMARK 960                                 602
REMARK 960         591             603
REMARK 960                                 603
REMARK 960         592             604
REMARK 960                                 604
REMARK 960         593             605
REMARK 960                                 605
REMARK 960         594             606
REMARK 960                                 606
REMARK 960         595             607
REMARK 960                                 607
REMARK 960         596             608
REMARK 960                                 608
REMARK 960         597             609
REMARK 960                                 609
REMARK 960         598             610
REMARK 960                                 610
REMARK 960         599             611
REMARK 960                                 611
REMARK 960         600             612
REMARK 960                                 612
REMARK 960         601             613
REMARK 960                                 613
REMARK 960         602             614
REMARK 960                                 614
REMARK 960         603             615
REMARK 960                                 615
REMARK 960         604             616
REMARK 960                                 616
REMARK 960         605             617
REMARK 960                                 617
REMARK 960         606             618
REMARK 960                                 618
REMARK 960         607             619
REMARK 960                                 619
REMARK 960         608             620
REMARK 960                                 620
REMARK 960         609             621
REMARK 960                                 621
REMARK 960         610             622
REMARK 960                                 622
REMARK 960         611             623
REMARK 960                                 623
REMARK 960         612             624
REMARK 960                                 624
REMARK 960         613             625
REMARK 960                                 625
REMARK 960         614             626
REMARK 960                                 626
REMARK 960         615             627
REMARK 960                                 627
REMARK 960         616             628
REMARK 960                                 628
REMARK 960         617             629
REMARK 960                                 629
REMARK 960         618             630
REMARK 960                                 630
REMARK 960         619             631
REMARK 960                                 631
REMARK 960         620             632
REMARK 960                                 632
REMARK 960         621             633
REMARK 960                                 633
REMARK 960         622             634
REMARK 960                                 634
REMARK 960         623             635
REMARK 960                                 635
REMARK 960         624             636
REMARK 960                                 636
REMARK 960         625             637
REMARK 960                                 637
REMARK 960         626             638
REMARK 960                                 638
REMARK 960         627             639
REMARK 960                                 639
REMARK 960         628             640
REMARK 960                                 640
REMARK 960         629             641
REMARK 960                                 641
REMARK 960         630             642
REMARK 960                                 642
REMARK 960         631             643
REMARK 960                                 643
REMARK 960         632             644
REMARK 960                                 644
REMARK 960         633             646
REMARK 960                                 646
REMARK 960         634             647
REMARK 960                                 647
REMARK 960         635             648
REMARK 960                                 648
REMARK 960         636             649
REMARK 960                                 649
REMARK 960         637             650
REMARK 960                                 650
REMARK 960         638             651
REMARK 960                                 651
REMARK 960         639             652
REMARK 960                                 652
REMARK 960         640             653
REMARK 960                                 653
REMARK 960         641             654
REMARK 960                                 654
REMARK 960         642             655
REMARK 960                                 655
REMARK 960         643             656
REMARK 960                                 656
REMARK 960         644             657
REMARK 960                                 657
REMARK 960         645             658
REMARK 960                                 658
REMARK 960         646             659
REMARK 960                                 659
REMARK 960         647             660
REMARK 960                                 660
REMARK 960         648             661
REMARK 960                                 661
REMARK 960         649             662
REMARK 960                                 662
REMARK 960         650             663
REMARK 960                                 663
REMARK 960         651             664
REMARK 960                                 664
REMARK 960         652             665
REMARK 960                                 665
REMARK 960         653             666
REMARK 960                                 666
REMARK 960         654             667
REMARK 960                                 667
REMARK 960         655             668
REMARK 960                                 668
REMARK 960         656             669
REMARK 960                                 669
REMARK 960         657             670
REMARK 960                                 670
REMARK 960         658             671
REMARK 960                                 671
REMARK 960         659             672
REMARK 960                                 672
REMARK 960         660             673
REMARK 960                                 673
REMARK 960         661             674
REMARK 960                                 674
REMARK 960         662             675
REMARK 960                                 675
REMARK 960         663             676
REMARK 960                                 676
REMARK 960         664             677
REMARK 960                                 677
REMARK 960         1               1
REMARK 960                                 815
REMARK 960         2               2
REMARK 960                                 816
REMARK 960         3               3
REMARK 960                                 817
REMARK 960         4               4
REMARK 960                                 818
REMARK 960         5               5
REMARK 960                                 819
REMARK 960         6               6
REMARK 960                                 820
REMARK 960         7               7
REMARK 960                                 821
REMARK 960         8               8
REMARK 960                                 822
REMARK 960         9               9
REMARK 960                                 823
REMARK 960         10              10
REMARK 960                                 824
REMARK 960         11              11
REMARK 960                                 825
REMARK 960         12              12
REMARK 960                                 826
REMARK 960         13              13
REMARK 960                                 827
REMARK 960         14              14
REMARK 960                                 828
REMARK 960         15              15
REMARK 960                                 829
REMARK 960         16              16
REMARK 960                                 830
REMARK 960         17              17
REMARK 960                                 831
REMARK 960         18              18
REMARK 960                                 832
REMARK 960         19              19
REMARK 960                                 833
REMARK 960         20              20
REMARK 960                                 834
REMARK 960         21              21
REMARK 960                                 835
REMARK 960         22              22
REMARK 960                                 836
REMARK 960         23              23
REMARK 960                                 837
REMARK 960         24              24
REMARK 960                                 838
REMARK 960         25              25
REMARK 960                                 839
REMARK 960         26              26
REMARK 960                                 840
REMARK 960         27              27
REMARK 960                                 841
REMARK 960         28              28
REMARK 960                                 842
REMARK 960         29              29
REMARK 960                                 843
REMARK 960         30              30
REMARK 960                                 844
REMARK 960         31              31
REMARK 960                                 845
REMARK 960         32              32
REMARK 960                                 846
REMARK 960         33              33
REMARK 960                                 847
REMARK 960         34              34
REMARK 960                                 848
REMARK 960         35              35
REMARK 960                                 849
REMARK 960         36              36
REMARK 960                                 850
REMARK 960         37              37
REMARK 960                                 851
REMARK 960         38              38
REMARK 960                                 852
REMARK 960         39              39
REMARK 960                                 853
REMARK 960         40              40
REMARK 960                                 854
REMARK 960         41              41
REMARK 960                                 855
REMARK 960         42              42
REMARK 960                                 856
REMARK 960         43              43
REMARK 960                                 857
REMARK 960         44              44
REMARK 960                                 858
REMARK 960         45              45
REMARK 960                                 859
REMARK 960         46              46
REMARK 960                                 860
REMARK 960         47              47
REMARK 960                                 861
REMARK 960         48              48
REMARK 960                                 862
REMARK 960         49              49
REMARK 960                                 863
REMARK 960         50              50
REMARK 960                                 864
REMARK 960         51              51
REMARK 960                                 865
REMARK 960         52              52
REMARK 960                                 866
REMARK 960         53              53
REMARK 960                                 867
REMARK 960         54              54
REMARK 960                                 868
REMARK 960         55              55
REMARK 960                                 869
REMARK 960         56              56
REMARK 960                                 870
REMARK 960         57              57
REMARK 960                                 871
REMARK 960         58              58
REMARK 960                                 872
REMARK 960         59              59
REMARK 960                                 873
REMARK 960         60              60
REMARK 960                                 874
REMARK 960         61              61
REMARK 960                                 875
REMARK 960         62              62
REMARK 960                                 876
REMARK 960         63              63
REMARK 960                                 877
REMARK 960         64              64
REMARK 960                                 878
REMARK 960         65              65
REMARK 960                                 879
REMARK 960         66              66
REMARK 960                                 880
REMARK 960         67              67
REMARK 960                                 881
REMARK 960         68              68
REMARK 960                                 882
REMARK 960         69              69
REMARK 960                                 883
REMARK 960         70              70
REMARK 960                                 884
REMARK 960         71              71
REMARK 960                                 885
REMARK 960         72              72
REMARK 960                                 886
REMARK 960         73              73
REMARK 960                                 887
REMARK 960         74              74
REMARK 960                                 888
REMARK 960         75              75
REMARK 960                                 889
REMARK 960         76              76
REMARK 960                                 890
REMARK 960         77              77
REMARK 960                                 891
REMARK 960         78              78
REMARK 960                                 892
REMARK 960         79              79
REMARK 960                                 893
REMARK 960         80              80
REMARK 960                                 894
REMARK 960         81              81
REMARK 960                                 895
REMARK 960         82              83
REMARK 960                                 897
REMARK 960         83              84
REMARK 960                                 898
REMARK 960         84              85
REMARK 960                                 899
REMARK 960         85              86
REMARK 960                                 900
REMARK 960         86              87
REMARK 960                                 901
REMARK 960         87              88
REMARK 960                                 902
REMARK 960         88              89
REMARK 960                                 903
REMARK 960         89              90
REMARK 960                                 904
REMARK 960         90              91
REMARK 960                                 905
REMARK 960         91              92
REMARK 960                                 906
REMARK 960         92              94
REMARK 960                                 908
REMARK 960         93              95
REMARK 960                                 909
REMARK 960         94              96
REMARK 960                                 910
REMARK 960         95              97
REMARK 960                                 911
REMARK 960         96              98
REMARK 960                                 912
REMARK 960         97              99
REMARK 960                                 913
REMARK 960         98              100
REMARK 960                                 914
REMARK 960         99              101
REMARK 960                                 915
REMARK 960         100             102
REMARK 960                                 916
REMARK 960         101             103
REMARK 960                                 917
REMARK 960         102             104
REMARK 960                                 918
REMARK 960         103             105
REMARK 960                                 919
REMARK 960         104             106
REMARK 960                                 920
REMARK 960         105             107
REMARK 960                                 921
REMARK 960         106             108
REMARK 960                                 922
REMARK 960         107             109
REMARK 960                                 923
REMARK 960         108             110
REMARK 960                                 924
REMARK 960         109             111
REMARK 960                                 925
REMARK 960         110             112
REMARK 960                                 926
REMARK 960         111             113
REMARK 960                                 927
REMARK 960         112             114
REMARK 960                                 928
REMARK 960         113             115
REMARK 960                                 929
REMARK 960         114             116
REMARK 960                                 930
REMARK 960         115             117
REMARK 960                                 931
REMARK 960         116             118
REMARK 960                                 932
REMARK 960         117             119
REMARK 960                                 933
REMARK 960         118             120
REMARK 960                                 934
REMARK 960         119             121
REMARK 960                                 935
REMARK 960         120             122
REMARK 960                                 936
REMARK 960         121             124
REMARK 960                                 938
REMARK 960         122             125
REMARK 960                                 939
REMARK 960         123             126
REMARK 960                                 940
REMARK 960         124             127
REMARK 960                                 941
REMARK 960         125             128
REMARK 960                                 942
REMARK 960         126             129
REMARK 960                                 943
REMARK 960         127             130
REMARK 960                                 944
REMARK 960         128             131
REMARK 960                                 945
REMARK 960         129             132
REMARK 960                                 946
REMARK 960         130             133
REMARK 960                                 947
REMARK 960         131             134
REMARK 960                                 948
REMARK 960         132             135
REMARK 960                                 949
REMARK 960         133             136
REMARK 960                                 950
REMARK 960         134             137
REMARK 960                                 951
REMARK 960         135             138
REMARK 960                                 952
REMARK 960         136             139
REMARK 960                                 953
REMARK 960         137             140
REMARK 960                                 954
REMARK 960         138             141
REMARK 960                                 955
REMARK 960         139             142
REMARK 960                                 956
REMARK 960         140             143
REMARK 960                                 957
REMARK 960         141             144
REMARK 960                                 958
REMARK 960         142             145
REMARK 960                                 959
REMARK 960         143             146
REMARK 960                                 960
REMARK 960         144             147
REMARK 960                                 961
REMARK 960         145             148
REMARK 960                                 962
REMARK 960         146             149
REMARK 960                                 963
REMARK 960         147             150
REMARK 960                                 964
REMARK 960         148             151
REMARK 960                                 965
REMARK 960         149             152
REMARK 960                                 966
REMARK 960         150             153
REMARK 960                                 967
REMARK 960         151             154
REMARK 960                                 968
REMARK 960         152             155
REMARK 960                                 969
REMARK 960         153             156
REMARK 960                                 970
REMARK 960         154             157
REMARK 960                                 971
REMARK 960         155             158
REMARK 960                                 972
REMARK 960         156             159
REMARK 960                                 973
REMARK 960         157             160
REMARK 960                                 974
REMARK 960         158             161
REMARK 960                                 975
REMARK 960         159             162
REMARK 960                                 976
REMARK 960         160             163
REMARK 960                                 977
REMARK 960         161             164
REMARK 960                                 978
REMARK 960         162             165
REMARK 960                                 979
REMARK 960         163             166
REMARK 960                                 980
REMARK 960         164             167
REMARK 960                                 981
REMARK 960         165             168
REMARK 960                                 982
REMARK 960         166             169
REMARK 960                                 983
REMARK 960         167             170
REMARK 960                                 984
REMARK 960         168             171
REMARK 960                                 985
REMARK 960         169             172
REMARK 960                                 986
REMARK 960         170             173
REMARK 960                                 987
REMARK 960         171             174
REMARK 960                                 988
REMARK 960         172             175
REMARK 960                                 989
REMARK 960         173             176
REMARK 960                                 990
REMARK 960         174             177
REMARK 960                                 991
REMARK 960         175             178
REMARK 960                                 992
REMARK 960         176             179
REMARK 960                                 993
REMARK 960         177             180
REMARK 960                                 994
REMARK 960         178             181
REMARK 960                                 995
REMARK 960         179             182
REMARK 960                                 996
REMARK 960         180             183
REMARK 960                                 997
REMARK 960         181             184
REMARK 960                                 998
REMARK 960         182             185
REMARK 960                                 999
REMARK 960         183             186
REMARK 960                                 1000
REMARK 960         184             187
REMARK 960                                 1001
REMARK 960         185             188
REMARK 960                                 1002
REMARK 960         186             189
REMARK 960                                 1003
REMARK 960         187             190
REMARK 960                                 1004
REMARK 960         188             191
REMARK 960                                 1005
REMARK 960         189             192
REMARK 960                                 1006
REMARK 960         190             193
REMARK 960                                 1007
REMARK 960         191             194
REMARK 960                                 1008
REMARK 960         192             195
REMARK 960                                 1009
REMARK 960         193             196
REMARK 960                                 1010
REMARK 960         194             197
REMARK 960                                 1011
REMARK 960         195             198
REMARK 960                                 1012
REMARK 960         196             199
REMARK 960                                 1013
REMARK 960         197             200
REMARK 960                                 1014
REMARK 960         198             201
REMARK 960                                 1015
REMARK 960         199             203
REMARK 960                                 1017
REMARK 960         200             204
REMARK 960                                 1018
REMARK 960         201             205
REMARK 960                                 1019
REMARK 960         202             206
REMARK 960                                 1020
REMARK 960         203             207
REMARK 960                                 1021
REMARK 960         204             208
REMARK 960                                 1022
REMARK 960         205             209
REMARK 960                                 1023
REMARK 960         206             210
REMARK 960                                 1024
REMARK 960         207             211
REMARK 960                                 1025
REMARK 960         208             212
REMARK 960                                 1026
REMARK 960         209             213
REMARK 960                                 1027
REMARK 960         210             214
REMARK 960                                 1028
REMARK 960         211             215
REMARK 960                                 1029
REMARK 960         212             216
REMARK 960                                 1030
REMARK 960         213             217
REMARK 960                                 1031
REMARK 960         214             218
REMARK 960                                 1032
REMARK 960         215             219
REMARK 960                                 1033
REMARK 960         216             220
REMARK 960                                 1034
REMARK 960         217             221
REMARK 960                                 1035
REMARK 960         218             222
REMARK 960                                 1036
REMARK 960         219             223
REMARK 960                                 1037
REMARK 960         220             224
REMARK 960                                 1038
REMARK 960         221             225
REMARK 960                                 1039
REMARK 960         222             226
REMARK 960                                 1040
REMARK 960         223             227
REMARK 960                                 1041
REMARK 960         224             228
REMARK 960                                 1042
REMARK 960         225             229
REMARK 960                                 1043
REMARK 960         226             230
REMARK 960                                 1044
REMARK 960         227             231
REMARK 960                                 1045
REMARK 960         228             233
REMARK 960                                 1047
REMARK 960         229             234
REMARK 960                                 1048
REMARK 960         230             235
REMARK 960                                 1049
REMARK 960         231             236
REMARK 960                                 1050
REMARK 960         232             237
REMARK 960                                 1051
REMARK 960         233             238
REMARK 960                                 1052
REMARK 960         234             239
REMARK 960                                 1053
REMARK 960         235             240
REMARK 960                                 1054
REMARK 960         236             241
REMARK 960                                 1055
REMARK 960         237             242
REMARK 960                                 1056
REMARK 960         238             243
REMARK 960                                 1057
REMARK 960         239             244
REMARK 960                                 1058
REMARK 960         240             245
REMARK 960                                 1059
REMARK 960         241             246
REMARK 960                                 1060
REMARK 960         242             247
REMARK 960                                 1061
REMARK 960         243             249
REMARK 960                                 1063
REMARK 960         244             250
REMARK 960                                 1064
REMARK 960         245             251
REMARK 960                                 1065
REMARK 960         246             252
REMARK 960                                 1066
REMARK 960         247             253
REMARK 960                                 1067
REMARK 960         248             254
REMARK 960                                 1068
REMARK 960         249             255
REMARK 960                                 1069
REMARK 960         250             256
REMARK 960                                 1070
REMARK 960         251             257
REMARK 960                                 1071
REMARK 960         252             258
REMARK 960                                 1072
REMARK 960         253             259
REMARK 960                                 1073
REMARK 960         254             260
REMARK 960                                 1074
REMARK 960         255             261
REMARK 960                                 1075
REMARK 960         256             262
REMARK 960                                 1076
REMARK 960         257             263
REMARK 960                                 1077
REMARK 960         258             264
REMARK 960                                 1078
REMARK 960         259             265
REMARK 960                                 1079
REMARK 960         260             266
REMARK 960                                 1080
REMARK 960         261             267
REMARK 960                                 1081
REMARK 960         262             268
REMARK 960                                 1082
REMARK 960         263             269
REMARK 960                                 1083
REMARK 960         264             270
REMARK 960                                 1084
REMARK 960         265             271
REMARK 960                                 1085
REMARK 960         266             272
REMARK 960                                 1086
REMARK 960         267             273
REMARK 960                                 1087
REMARK 960         268             274
REMARK 960                                 1088
REMARK 960         269             275
REMARK 960                                 1089
REMARK 960         270             276
REMARK 960                                 1090
REMARK 960         271             277
REMARK 960                                 1091
REMARK 960         272             278
REMARK 960                                 1092
REMARK 960         273             279
REMARK 960                                 1093
REMARK 960         274             280
REMARK 960                                 1094
REMARK 960         275             281
REMARK 960                                 1095
REMARK 960         276             282
REMARK 960                                 1096
REMARK 960         277             283
REMARK 960                                 1097
REMARK 960         278             284
REMARK 960                                 1098
REMARK 960         279             285
REMARK 960                                 1099
REMARK 960         280             286
REMARK 960                                 1100
REMARK 960         281             287
REMARK 960                                 1101
REMARK 960         282             288
REMARK 960                                 1102
REMARK 960         283             289
REMARK 960                                 1103
REMARK 960         284             290
REMARK 960                                 1104
REMARK 960         285             291
REMARK 960                                 1105
REMARK 960         286             292
REMARK 960                                 1106
REMARK 960         287             293
REMARK 960                                 1107
REMARK 960         288             294
REMARK 960                                 1108
REMARK 960         289             295
REMARK 960                                 1109
REMARK 960         290             296
REMARK 960                                 1110
REMARK 960         291             297
REMARK 960                                 1111
REMARK 960         292             298
REMARK 960                                 1112
REMARK 960         293             299
REMARK 960                                 1113
REMARK 960         294             300
REMARK 960                                 1114
REMARK 960         295             301
REMARK 960                                 1115
REMARK 960         296             302
REMARK 960                                 1116
REMARK 960         297             303
REMARK 960                                 1117
REMARK 960         298             304
REMARK 960                                 1118
REMARK 960         299             305
REMARK 960                                 1119
REMARK 960         300             306
REMARK 960                                 1120
REMARK 960         301             308
REMARK 960                                 1122
REMARK 960         302             309
REMARK 960                                 1123
REMARK 960         303             310
REMARK 960                                 1124
REMARK 960         304             311
REMARK 960                                 1125
REMARK 960         305             312
REMARK 960                                 1126
REMARK 960         306             313
REMARK 960                                 1127
REMARK 960         307             314
REMARK 960                                 1128
REMARK 960         308             315
REMARK 960                                 1129
REMARK 960         309             316
REMARK 960                                 1130
REMARK 960         310             317
REMARK 960                                 1131
REMARK 960         311             318
REMARK 960                                 1132
REMARK 960         312             319
REMARK 960                                 1133
REMARK 960         313             320
REMARK 960                                 1134
REMARK 960         314             321
REMARK 960                                 1135
REMARK 960         315             322
REMARK 960                                 1136
REMARK 960         316             323
REMARK 960                                 1137
REMARK 960         317             324
REMARK 960                                 1138
REMARK 960         318             325
REMARK 960                                 1139
REMARK 960         319             326
REMARK 960                                 1140
REMARK 960         320             327
REMARK 960                                 1141
REMARK 960         321             328
REMARK 960                                 1142
REMARK 960         322             329
REMARK 960                                 1143
REMARK 960         323             330
REMARK 960                                 1144
REMARK 960         324             331
REMARK 960                                 1145
REMARK 960         325             332
REMARK 960                                 1146
REMARK 960         326             333
REMARK 960                                 1147
REMARK 960         327             334
REMARK 960                                 1148
REMARK 960         328             335
REMARK 960                                 1149
REMARK 960         329             336
REMARK 960                                 1150
REMARK 960         330             337
REMARK 960                                 1151
REMARK 960         331             338
REMARK 960                                 1152
REMARK 960         332             339
REMARK 960                                 1153
REMARK 960         333             340
REMARK 960                                 1154
REMARK 960         334             341
REMARK 960                                 1155
REMARK 960         335             342
REMARK 960                                 1156
REMARK 960         336             343
REMARK 960                                 1157
REMARK 960         337             344
REMARK 960                                 1158
REMARK 960         338             345
REMARK 960                                 1159
REMARK 960         339             346
REMARK 960                                 1160
REMARK 960         340             347
REMARK 960                                 1161
REMARK 960         341             348
REMARK 960                                 1162
REMARK 960         342             349
REMARK 960                                 1163
REMARK 960         343             350
REMARK 960                                 1164
REMARK 960         344             351
REMARK 960                                 1165
REMARK 960         345             352
REMARK 960                                 1166
REMARK 960         346             353
REMARK 960                                 1167
REMARK 960         347             354
REMARK 960                                 1168
REMARK 960         348             355
REMARK 960                                 1169
REMARK 960         349             356
REMARK 960                                 1170
REMARK 960         350             357
REMARK 960                                 1171
REMARK 960         351             358
REMARK 960                                 1172
REMARK 960         352             359
REMARK 960                                 1173
REMARK 960         353             360
REMARK 960                                 1174
REMARK 960         354             361
REMARK 960                                 1175
REMARK 960         355             362
REMARK 960                                 1176
REMARK 960         356             363
REMARK 960                                 1177
REMARK 960         357             364
REMARK 960                                 1178
REMARK 960         358             365
REMARK 960                                 1179
REMARK 960         359             366
REMARK 960                                 1180
REMARK 960         360             367
REMARK 960                                 1181
REMARK 960         361             368
REMARK 960                                 1182
REMARK 960         362             369
REMARK 960                                 1183
REMARK 960         363             370
REMARK 960                                 1184
REMARK 960         364             371
REMARK 960                                 1185
REMARK 960         365             372
REMARK 960                                 1186
REMARK 960         366             373
REMARK 960                                 1187
REMARK 960         367             374
REMARK 960                                 1188
REMARK 960         368             375
REMARK 960                                 1189
REMARK 960         369             376
REMARK 960                                 1190
REMARK 960         370             377
REMARK 960                                 1191
REMARK 960         371             378
REMARK 960                                 1192
REMARK 960         372             379
REMARK 960                                 1193
REMARK 960         373             380
REMARK 960                                 1194
REMARK 960         374             381
REMARK 960                                 1195
REMARK 960         375             382
REMARK 960                                 1196
REMARK 960         376             383
REMARK 960                                 1197
REMARK 960         377             384
REMARK 960                                 1198
REMARK 960         378             386
REMARK 960                                 1200
REMARK 960         379             387
REMARK 960                                 1201
REMARK 960         380             388
REMARK 960                                 1202
REMARK 960         381             389
REMARK 960                                 1203
REMARK 960         382             390
REMARK 960                                 1204
REMARK 960         383             391
REMARK 960                                 1205
REMARK 960         384             392
REMARK 960                                 1206
REMARK 960         385             393
REMARK 960                                 1207
REMARK 960         386             394
REMARK 960                                 1208
REMARK 960         387             395
REMARK 960                                 1209
REMARK 960         388             396
REMARK 960                                 1210
REMARK 960         389             397
REMARK 960                                 1211
REMARK 960         390             398
REMARK 960                                 1212
REMARK 960         391             399
REMARK 960                                 1213
REMARK 960         392             400
REMARK 960                                 1214
REMARK 960         393             401
REMARK 960                                 1215
REMARK 960         394             402
REMARK 960                                 1216
REMARK 960         395             403
REMARK 960                                 1217
REMARK 960         396             404
REMARK 960                                 1218
REMARK 960         397             405
REMARK 960                                 1219
REMARK 960         398             406
REMARK 960                                 1220
REMARK 960         399             407
REMARK 960                                 1221
REMARK 960         400             408
REMARK 960                                 1222
REMARK 960         401             409
REMARK 960                                 1223
REMARK 960         402             410
REMARK 960                                 1224
REMARK 960         403             411
REMARK 960                                 1225
REMARK 960         404             412
REMARK 960                                 1226
REMARK 960         405             413
REMARK 960                                 1227
REMARK 960         406             414
REMARK 960                                 1228
REMARK 960         407             415
REMARK 960                                 1229
REMARK 960         408             416
REMARK 960                                 1230
REMARK 960         409             417
REMARK 960                                 1231
REMARK 960         410             418
REMARK 960                                 1232
REMARK 960         411             419
REMARK 960                                 1233
REMARK 960         412             420
REMARK 960                                 1234
REMARK 960         413             421
REMARK 960                                 1235
REMARK 960         414             422
REMARK 960                                 1236
REMARK 960         415             423
REMARK 960                                 1237
REMARK 960         416             424
REMARK 960                                 1238
REMARK 960         417             425
REMARK 960                                 1239
REMARK 960         418             426
REMARK 960                                 1240
REMARK 960         419             427
REMARK 960                                 1241
REMARK 960         420             428
REMARK 960                                 1242
REMARK 960         421             429
REMARK 960                                 1243
REMARK 960         422             430
REMARK 960                                 1244
REMARK 960         423             431
REMARK 960                                 1245
REMARK 960         424             432
REMARK 960                                 1246
REMARK 960         425             433
REMARK 960                                 1247
REMARK 960         426             434
REMARK 960                                 1248
REMARK 960         427             435
REMARK 960                                 1249
REMARK 960         428             436
REMARK 960                                 1250
REMARK 960         429             437
REMARK 960                                 1251
REMARK 960         430             438
REMARK 960                                 1252
REMARK 960         431             439
REMARK 960                                 1253
REMARK 960         432             440
REMARK 960                                 1254
REMARK 960         433             441
REMARK 960                                 1255
REMARK 960         434             442
REMARK 960                                 1256
REMARK 960         435             443
REMARK 960                                 1257
REMARK 960         436             444
REMARK 960                                 1258
REMARK 960         437             445
REMARK 960                                 1259
REMARK 960         438             446
REMARK 960                                 1260
REMARK 960         439             447
REMARK 960                                 1261
REMARK 960         440             448
REMARK 960                                 1262
REMARK 960         441             449
REMARK 960                                 1263
REMARK 960         442             450
REMARK 960                                 1264
REMARK 960         443             451
REMARK 960                                 1265
REMARK 960         444             452
REMARK 960                                 1266
REMARK 960         445             453
REMARK 960                                 1267
REMARK 960         446             455
REMARK 960                                 1269
REMARK 960         447             456
REMARK 960                                 1270
REMARK 960         448             457
REMARK 960                                 1271
REMARK 960         449             458
REMARK 960                                 1272
REMARK 960         450             459
REMARK 960                                 1273
REMARK 960         451             460
REMARK 960                                 1274
REMARK 960         452             461
REMARK 960                                 1275
REMARK 960         453             462
REMARK 960                                 1276
REMARK 960         454             463
REMARK 960                                 1277
REMARK 960         455             464
REMARK 960                                 1278
REMARK 960         456             465
REMARK 960                                 1279
REMARK 960         457             466
REMARK 960                                 1280
REMARK 960         458             467
REMARK 960                                 1281
REMARK 960         459             468
REMARK 960                                 1282
REMARK 960         460             469
REMARK 960                                 1283
REMARK 960         461             470
REMARK 960                                 1284
REMARK 960         462             471
REMARK 960                                 1285
REMARK 960         463             472
REMARK 960                                 1286
REMARK 960         464             473
REMARK 960                                 1287
REMARK 960         465             474
REMARK 960                                 1288
REMARK 960         466             475
REMARK 960                                 1289
REMARK 960         467             476
REMARK 960                                 1290
REMARK 960         468             478
REMARK 960                                 1292
REMARK 960         469             479
REMARK 960                                 1293
REMARK 960         470             480
REMARK 960                                 1294
REMARK 960         471             481
REMARK 960                                 1295
REMARK 960         472             482
REMARK 960                                 1296
REMARK 960         473             483
REMARK 960                                 1297
REMARK 960         474             484
REMARK 960                                 1298
REMARK 960         475             485
REMARK 960                                 1299
REMARK 960         476             486
REMARK 960                                 1300
REMARK 960         477             487
REMARK 960                                 1301
REMARK 960         478             488
REMARK 960                                 1302
REMARK 960         479             489
REMARK 960                                 1303
REMARK 960         480             490
REMARK 960                                 1304
REMARK 960         481             491
REMARK 960                                 1305
REMARK 960         482             492
REMARK 960                                 1306
REMARK 960         483             493
REMARK 960                                 1307
REMARK 960         484             494
REMARK 960                                 1308
REMARK 960         485             495
REMARK 960                                 1309
REMARK 960         486             496
REMARK 960                                 1310
REMARK 960         487             497
REMARK 960                                 1311
REMARK 960         488             498
REMARK 960                                 1312
REMARK 960         489             499
REMARK 960                                 1313
REMARK 960         490             500
REMARK 960                                 1314
REMARK 960         491             501
REMARK 960                                 1315
REMARK 960         492             502
REMARK 960                                 1316
REMARK 960         493             503
REMARK 960                                 1317
REMARK 960         494             504
REMARK 960                                 1318
REMARK 960         495             505
REMARK 960                                 1319
REMARK 960         496             506
REMARK 960                                 1320
REMARK 960         497             507
REMARK 960                                 1321
REMARK 960         498             508
REMARK 960                                 1322
REMARK 960         499             509
REMARK 960                                 1323
REMARK 960         500             510
REMARK 960                                 1324
REMARK 960         501             511
REMARK 960                                 1325
REMARK 960         502             512
REMARK 960                                 1326
REMARK 960         503             513
REMARK 960                                 1327
REMARK 960         504             514
REMARK 960                                 1328
REMARK 960         505             515
REMARK 960                                 1329
REMARK 960         506             516
REMARK 960                                 1330
REMARK 960         507             517
REMARK 960                                 1331
REMARK 960         508             518
REMARK 960                                 1332
REMARK 960         509             519
REMARK 960                                 1333
REMARK 960         510             520
REMARK 960                                 1334
REMARK 960         511             521
REMARK 960                                 1335
REMARK 960         512             522
REMARK 960                                 1336
REMARK 960         513             523
REMARK 960                                 1337
REMARK 960         514             524
REMARK 960                                 1338
REMARK 960         515             525
REMARK 960                                 1339
REMARK 960         516             526
REMARK 960                                 1340
REMARK 960         517             527
REMARK 960                                 1341
REMARK 960         518             528
REMARK 960                                 1342
REMARK 960         519             529
REMARK 960                                 1343
REMARK 960         520             530
REMARK 960                                 1344
REMARK 960         521             531
REMARK 960                                 1345
REMARK 960         522             532
REMARK 960                                 1346
REMARK 960         523             533
REMARK 960                                 1347
REMARK 960         524             534
REMARK 960                                 1348
REMARK 960         525             535
REMARK 960                                 1349
REMARK 960         526             536
REMARK 960                                 1350
REMARK 960         527             537
REMARK 960                                 1351
REMARK 960         528             538
REMARK 960                                 1352
REMARK 960         529             539
REMARK 960                                 1353
REMARK 960         530             540
REMARK 960                                 1354
REMARK 960         531             542
REMARK 960                                 1356
REMARK 960         532             543
REMARK 960                                 1357
REMARK 960         533             544
REMARK 960                                 1358
REMARK 960         534             545
REMARK 960                                 1359
REMARK 960         535             546
REMARK 960                                 1360
REMARK 960         536             547
REMARK 960                                 1361
REMARK 960         537             548
REMARK 960                                 1362
REMARK 960         538             549
REMARK 960                                 1363
REMARK 960         539             550
REMARK 960                                 1364
REMARK 960         540             551
REMARK 960                                 1365
REMARK 960         541             552
REMARK 960                                 1366
REMARK 960         542             553
REMARK 960                                 1367
REMARK 960         543             554
REMARK 960                                 1368
REMARK 960         544             555
REMARK 960                                 1369
REMARK 960         545             556
REMARK 960                                 1370
REMARK 960         546             557
REMARK 960                                 1371
REMARK 960         547             558
REMARK 960                                 1372
REMARK 960         548             559
REMARK 960                                 1373
REMARK 960         549             560
REMARK 960                                 1374
REMARK 960         550             561
REMARK 960                                 1375
REMARK 960         551             562
REMARK 960                                 1376
REMARK 960         552             563
REMARK 960                                 1377
REMARK 960         553             564
REMARK 960                                 1378
REMARK 960         554             565
REMARK 960                                 1379
REMARK 960         555             566
REMARK 960                                 1380
REMARK 960         556             567
REMARK 960                                 1381
REMARK 960         557             568
REMARK 960                                 1382
REMARK 960         558             569
REMARK 960                                 1383
REMARK 960         559             570
REMARK 960                                 1384
REMARK 960         560             571
REMARK 960                                 1385
REMARK 960         561             572
REMARK 960                                 1386
REMARK 960         562             573
REMARK 960                                 1387
REMARK 960         563             574
REMARK 960                                 1388
REMARK 960         564             575
REMARK 960                                 1389
REMARK 960         565             576
REMARK 960                                 1390
REMARK 960         566             577
REMARK 960                                 1391
REMARK 960         567             578
REMARK 960                                 1392
REMARK 960         568             579
REMARK 960                                 1393
REMARK 960         569             580
REMARK 960                                 1394
REMARK 960         570             581
REMARK 960                                 1395
REMARK 960         571             582
REMARK 960                                 1396
REMARK 960         572             583
REMARK 960                                 1397
REMARK 960         573             584
REMARK 960                                 1398
REMARK 960         574             585
REMARK 960                                 1399
REMARK 960         575             586
REMARK 960                                 1400
REMARK 960         576             587
REMARK 960                                 1401
REMARK 960         577             588
REMARK 960                                 1402
REMARK 960         578             589
REMARK 960                                 1403
REMARK 960         579             590
REMARK 960                                 1404
REMARK 960         580             591
REMARK 960                                 1405
REMARK 960         581             592
REMARK 960                                 1406
REMARK 960         582             593
REMARK 960                                 1407
REMARK 960         583             595
REMARK 960                                 1409
REMARK 960         584             596
REMARK 960                                 1410
REMARK 960         585             597
REMARK 960                                 1411
REMARK 960         586             598
REMARK 960                                 1412
REMARK 960         587             599
REMARK 960                                 1413
REMARK 960         588             600
REMARK 960                                 1414
REMARK 960         589             601
REMARK 960                                 1415
REMARK 960         590             602
REMARK 960                                 1416
REMARK 960         591             603
REMARK 960                                 1417
REMARK 960         592             604
REMARK 960                                 1418
REMARK 960         593             605
REMARK 960                                 1419
REMARK 960         594             606
REMARK 960                                 1420
REMARK 960         595             607
REMARK 960                                 1421
REMARK 960         596             608
REMARK 960                                 1422
REMARK 960         597             609
REMARK 960                                 1423
REMARK 960         598             610
REMARK 960                                 1424
REMARK 960         599             611
REMARK 960                                 1425
REMARK 960         600             612
REMARK 960                                 1426
REMARK 960         601             613
REMARK 960                                 1427
REMARK 960         602             614
REMARK 960                                 1428
REMARK 960         603             615
REMARK 960                                 1429
REMARK 960         604             616
REMARK 960                                 1430
REMARK 960         605             617
REMARK 960                                 1431
REMARK 960         606             618
REMARK 960                                 1432
REMARK 960         607             619
REMARK 960                                 1433
REMARK 960         608             620
REMARK 960                                 1434
REMARK 960         609             621
REMARK 960                                 1435
REMARK 960         610             622
REMARK 960                                 1436
REMARK 960         611             623
REMARK 960                                 1437
REMARK 960         612             624
REMARK 960                                 1438
REMARK 960         613             625
REMARK 960                                 1439
REMARK 960         614             626
REMARK 960                                 1440
REMARK 960         615             627
REMARK 960                                 1441
REMARK 960         616             628
REMARK 960                                 1442
REMARK 960         617             629
REMARK 960                                 1443
REMARK 960         618             630
REMARK 960                                 1444
REMARK 960         619             631
REMARK 960                                 1445
REMARK 960         620             632
REMARK 960                                 1446
REMARK 960         621             633
REMARK 960                                 1447
REMARK 960         622             634
REMARK 960                                 1448
REMARK 960         623             635
REMARK 960                                 1449
REMARK 960         624             636
REMARK 960                                 1450
REMARK 960         625             637
REMARK 960                                 1451
REMARK 960         626             638
REMARK 960                                 1452
REMARK 960         627             639
REMARK 960                                 1453
REMARK 960         628             640
REMARK 960                                 1454
REMARK 960         629             641
REMARK 960                                 1455
REMARK 960         630             642
REMARK 960                                 1456
REMARK 960         631             643
REMARK 960                                 1457
REMARK 960         632             644
REMARK 960                                 1458
REMARK 960         633             646
REMARK 960                                 1460
REMARK 960         634             647
REMARK 960                                 1461
REMARK 960         635             648
REMARK 960                                 1462
REMARK 960         636             649
REMARK 960                                 1463
REMARK 960         637             650
REMARK 960                                 1464
REMARK 960         638             651
REMARK 960                                 1465
REMARK 960         639             652
REMARK 960                                 1466
REMARK 960         640             653
REMARK 960                                 1467
REMARK 960         641             654
REMARK 960                                 1468
REMARK 960         642             655
REMARK 960                                 1469
REMARK 960         643             656
REMARK 960                                 1470
REMARK 960         644             657
REMARK 960                                 1471
REMARK 960         645             658
REMARK 960                                 1472
REMARK 960         646             659
REMARK 960                                 1473
REMARK 960         647             660
REMARK 960                                 1474
REMARK 960         648             661
REMARK 960                                 1475
REMARK 960         649             662
REMARK 960                                 1476
REMARK 960         650             663
REMARK 960                                 1477
REMARK 960         651             664
REMARK 960                                 1478
REMARK 960         652             665
REMARK 960                                 1479
REMARK 960         653             666
REMARK 960                                 1480
REMARK 960         654             667
REMARK 960                                 1481
REMARK 960         655             668
REMARK 960                                 1482
REMARK 960         656             669
REMARK 960                                 1483
REMARK 960         657             670
REMARK 960                                 1484
REMARK 960         658             671
REMARK 960                                 1485
REMARK 960         659             672
REMARK 960                                 1486
REMARK 960         660             673
REMARK 960                                 1487
REMARK 960         661             674
REMARK 960                                 1488
REMARK 960         662             675
REMARK 960                                 1489
REMARK 960         663             676
REMARK 960                                 1490
REMARK 960         664             677
REMARK 960                                 1491
REMARK 960         1               1
REMARK 960                                 1629
REMARK 960         2               2
REMARK 960                                 1630
REMARK 960         3               3
REMARK 960                                 1631
REMARK 960         4               4
REMARK 960                                 1632
REMARK 960         5               5
REMARK 960                                 1633
REMARK 960         6               6
REMARK 960                                 1634
REMARK 960         7               7
REMARK 960                                 1635
REMARK 960         8               8
REMARK 960                                 1636
REMARK 960         9               9
REMARK 960                                 1637
REMARK 960         10              10
REMARK 960                                 1638
REMARK 960         11              11
REMARK 960                                 1639
REMARK 960         12              12
REMARK 960                                 1640
REMARK 960         13              13
REMARK 960                                 1641
REMARK 960         14              14
REMARK 960                                 1642
REMARK 960         15              15
REMARK 960                                 1643
REMARK 960         16              16
REMARK 960                                 1644
REMARK 960         17              17
REMARK 960                                 1645
REMARK 960         18              18
REMARK 960                                 1646
REMARK 960         19              19
REMARK 960                                 1647
REMARK 960         20              20
REMARK 960                                 1648
REMARK 960         21              21
REMARK 960                                 1649
REMARK 960         22              22
REMARK 960                                 1650
REMARK 960         23              23
REMARK 960                                 1651
REMARK 960         24              24
REMARK 960                                 1652
REMARK 960         25              25
REMARK 960                                 1653
REMARK 960         26              26
REMARK 960                                 1654
REMARK 960         27              27
REMARK 960                                 1655
REMARK 960         28              28
REMARK 960                                 1656
REMARK 960         29              29
REMARK 960                                 1657
REMARK 960         30              30
REMARK 960                                 1658
REMARK 960         31              31
REMARK 960                                 1659
REMARK 960         32              32
REMARK 960                                 1660
REMARK 960         33              33
REMARK 960                                 1661
REMARK 960         34              34
REMARK 960                                 1662
REMARK 960         35              35
REMARK 960                                 1663
REMARK 960         36              36
REMARK 960                                 1664
REMARK 960         37              37
REMARK 960                                 1665
REMARK 960         38              38
REMARK 960                                 1666
REMARK 960         39              39
REMARK 960                                 1667
REMARK 960         40              40
REMARK 960                                 1668
REMARK 960         41              41
REMARK 960                                 1669
REMARK 960         42              42
REMARK 960                                 1670
REMARK 960         43              43
REMARK 960                                 1671
REMARK 960         44              44
REMARK 960                                 1672
REMARK 960         45              45
REMARK 960                                 1673
REMARK 960         46              46
REMARK 960                                 1674
REMARK 960         47              47
REMARK 960                                 1675
REMARK 960         48              48
REMARK 960                                 1676
REMARK 960         49              49
REMARK 960                                 1677
REMARK 960         50              50
REMARK 960                                 1678
REMARK 960         51              51
REMARK 960                                 1679
REMARK 960         52              52
REMARK 960                                 1680
REMARK 960         53              53
REMARK 960                                 1681
REMARK 960         54              54
REMARK 960                                 1682
REMARK 960         55              55
REMARK 960                                 1683
REMARK 960         56              56
REMARK 960                                 1684
REMARK 960         57              57
REMARK 960                                 1685
REMARK 960         58              58
REMARK 960                                 1686
REMARK 960         59              59
REMARK 960                                 1687
REMARK 960         60              60
REMARK 960                                 1688
REMARK 960         61              61
REMARK 960                                 1689
REMARK 960         62              62
REMARK 960                                 1690
REMARK 960         63              63
REMARK 960                                 1691
REMARK 960         64              64
REMARK 960                                 1692
REMARK 960         65              65
REMARK 960                                 1693
REMARK 960         66              66
REMARK 960                                 1694
REMARK 960         67              67
REMARK 960                                 1695
REMARK 960         68              68
REMARK 960                                 1696
REMARK 960         69              69
REMARK 960                                 1697
REMARK 960         70              70
REMARK 960                                 1698
REMARK 960         71              71
REMARK 960                                 1699
REMARK 960         72              72
REMARK 960                                 1700
REMARK 960         73              73
REMARK 960                                 1701
REMARK 960         74              74
REMARK 960                                 1702
REMARK 960         75              75
REMARK 960                                 1703
REMARK 960         76              76
REMARK 960                                 1704
REMARK 960         77              77
REMARK 960                                 1705
REMARK 960         78              78
REMARK 960                                 1706
REMARK 960         79              79
REMARK 960                                 1707
REMARK 960         80              80
REMARK 960                                 1708
REMARK 960         81              81
REMARK 960                                 1709
REMARK 960         82              83
REMARK 960                                 1711
REMARK 960         83              84
REMARK 960                                 1712
REMARK 960         84              85
REMARK 960                                 1713
REMARK 960         85              86
REMARK 960                                 1714
REMARK 960         86              87
REMARK 960                                 1715
REMARK 960         87              88
REMARK 960                                 1716
REMARK 960         88              89
REMARK 960                                 1717
REMARK 960         89              90
REMARK 960                                 1718
REMARK 960         90              91
REMARK 960                                 1719
REMARK 960         91              92
REMARK 960                                 1720
REMARK 960         92              94
REMARK 960                                 1722
REMARK 960         93              95
REMARK 960                                 1723
REMARK 960         94              96
REMARK 960                                 1724
REMARK 960         95              97
REMARK 960                                 1725
REMARK 960         96              98
REMARK 960                                 1726
REMARK 960         97              99
REMARK 960                                 1727
REMARK 960         98              100
REMARK 960                                 1728
REMARK 960         99              101
REMARK 960                                 1729
REMARK 960         100             102
REMARK 960                                 1730
REMARK 960         101             103
REMARK 960                                 1731
REMARK 960         102             104
REMARK 960                                 1732
REMARK 960         103             105
REMARK 960                                 1733
REMARK 960         104             106
REMARK 960                                 1734
REMARK 960         105             107
REMARK 960                                 1735
REMARK 960         106             108
REMARK 960                                 1736
REMARK 960         107             109
REMARK 960                                 1737
REMARK 960         108             110
REMARK 960                                 1738
REMARK 960         109             111
REMARK 960                                 1739
REMARK 960         110             112
REMARK 960                                 1740
REMARK 960         111             113
REMARK 960                                 1741
REMARK 960         112             114
REMARK 960                                 1742
REMARK 960         113             115
REMARK 960                                 1743
REMARK 960         114             116
REMARK 960                                 1744
REMARK 960         115             117
REMARK 960                                 1745
REMARK 960         116             118
REMARK 960                                 1746
REMARK 960         117             119
REMARK 960                                 1747
REMARK 960         118             120
REMARK 960                                 1748
REMARK 960         119             121
REMARK 960                                 1749
REMARK 960         120             122
REMARK 960                                 1750
REMARK 960         121             124
REMARK 960                                 1752
REMARK 960         122             125
REMARK 960                                 1753
REMARK 960         123             126
REMARK 960                                 1754
REMARK 960         124             127
REMARK 960                                 1755
REMARK 960         125             128
REMARK 960                                 1756
REMARK 960         126             129
REMARK 960                                 1757
REMARK 960         127             130
REMARK 960                                 1758
REMARK 960         128             131
REMARK 960                                 1759
REMARK 960         129             132
REMARK 960                                 1760
REMARK 960         130             133
REMARK 960                                 1761
REMARK 960         131             134
REMARK 960                                 1762
REMARK 960         132             135
REMARK 960                                 1763
REMARK 960         133             136
REMARK 960                                 1764
REMARK 960         134             137
REMARK 960                                 1765
REMARK 960         135             138
REMARK 960                                 1766
REMARK 960         136             139
REMARK 960                                 1767
REMARK 960         137             140
REMARK 960                                 1768
REMARK 960         138             141
REMARK 960                                 1769
REMARK 960         139             142
REMARK 960                                 1770
REMARK 960         140             143
REMARK 960                                 1771
REMARK 960         141             144
REMARK 960                                 1772
REMARK 960         142             145
REMARK 960                                 1773
REMARK 960         143             146
REMARK 960                                 1774
REMARK 960         144             147
REMARK 960                                 1775
REMARK 960         145             148
REMARK 960                                 1776
REMARK 960         146             149
REMARK 960                                 1777
REMARK 960         147             150
REMARK 960                                 1778
REMARK 960         148             151
REMARK 960                                 1779
REMARK 960         149             152
REMARK 960                                 1780
REMARK 960         150             153
REMARK 960                                 1781
REMARK 960         151             154
REMARK 960                                 1782
REMARK 960         152             155
REMARK 960                                 1783
REMARK 960         153             156
REMARK 960                                 1784
REMARK 960         154             157
REMARK 960                                 1785
REMARK 960         155             158
REMARK 960                                 1786
REMARK 960         156             159
REMARK 960                                 1787
REMARK 960         157             160
REMARK 960                                 1788
REMARK 960         158             161
REMARK 960                                 1789
REMARK 960         159             162
REMARK 960                                 1790
REMARK 960         160             163
REMARK 960                                 1791
REMARK 960         161             164
REMARK 960                                 1792
REMARK 960         162             165
REMARK 960                                 1793
REMARK 960         163             166
REMARK 960                                 1794
REMARK 960         164             167
REMARK 960                                 1795
REMARK 960         165             168
REMARK 960                                 1796
REMARK 960         166             169
REMARK 960                                 1797
REMARK 960         167             170
REMARK 960                                 1798
REMARK 960         168             171
REMARK 960                                 1799
REMARK 960         169             172
REMARK 960                                 1800
REMARK 960         170             173
REMARK 960                                 1801
REMARK 960         171             174
REMARK 960                                 1802
REMARK 960         172             175
REMARK 960                                 1803
REMARK 960         173             176
REMARK 960                                 1804
REMARK 960         174             177
REMARK 960                                 1805
REMARK 960         175             178
REMARK 960                                 1806
REMARK 960         176             179
REMARK 960                                 1807
REMARK 960         177             180
REMARK 960                                 1808
REMARK 960         178             181
REMARK 960                                 1809
REMARK 960         179             182
REMARK 960                                 1810
REMARK 960         180             183
REMARK 960                                 1811
REMARK 960         181             184
REMARK 960                                 1812
REMARK 960         182             185
REMARK 960                                 1813
REMARK 960         183             186
REMARK 960                                 1814
REMARK 960         184             187
REMARK 960                                 1815
REMARK 960         185             188
REMARK 960                                 1816
REMARK 960         186             189
REMARK 960                                 1817
REMARK 960         187             190
REMARK 960                                 1818
REMARK 960         188             191
REMARK 960                                 1819
REMARK 960         189             192
REMARK 960                                 1820
REMARK 960         190             193
REMARK 960                                 1821
REMARK 960         191             194
REMARK 960                                 1822
REMARK 960         192             195
REMARK 960                                 1823
REMARK 960         193             196
REMARK 960                                 1824
REMARK 960         194             197
REMARK 960                                 1825
REMARK 960         195             198
REMARK 960                                 1826
REMARK 960         196             199
REMARK 960                                 1827
REMARK 960         197             200
REMARK 960                                 1828
REMARK 960         198             201
REMARK 960                                 1829
REMARK 960         199             203
REMARK 960                                 1831
REMARK 960         200             204
REMARK 960                                 1832
REMARK 960         201             205
REMARK 960                                 1833
REMARK 960         202             206
REMARK 960                                 1834
REMARK 960         203             207
REMARK 960                                 1835
REMARK 960         204             208
REMARK 960                                 1836
REMARK 960         205             209
REMARK 960                                 1837
REMARK 960         206             210
REMARK 960                                 1838
REMARK 960         207             211
REMARK 960                                 1839
REMARK 960         208             212
REMARK 960                                 1840
REMARK 960         209             213
REMARK 960                                 1841
REMARK 960         210             214
REMARK 960                                 1842
REMARK 960         211             215
REMARK 960                                 1843
REMARK 960         212             216
REMARK 960                                 1844
REMARK 960         213             217
REMARK 960                                 1845
REMARK 960         214             218
REMARK 960                                 1846
REMARK 960         215             219
REMARK 960                                 1847
REMARK 960         216             220
REMARK 960                                 1848
REMARK 960         217             221
REMARK 960                                 1849
REMARK 960         218             222
REMARK 960                                 1850
REMARK 960         219             223
REMARK 960                                 1851
REMARK 960         220             224
REMARK 960                                 1852
REMARK 960         221             225
REMARK 960                                 1853
REMARK 960         222             226
REMARK 960                                 1854
REMARK 960         223             227
REMARK 960                                 1855
REMARK 960         224             228
REMARK 960                                 1856
REMARK 960         225             229
REMARK 960                                 1857
REMARK 960         226             230
REMARK 960                                 1858
REMARK 960         227             231
REMARK 960                                 1859
REMARK 960         228             233
REMARK 960                                 1861
REMARK 960         229             234
REMARK 960                                 1862
REMARK 960         230             235
REMARK 960                                 1863
REMARK 960         231             236
REMARK 960                                 1864
REMARK 960         232             237
REMARK 960                                 1865
REMARK 960         233             238
REMARK 960                                 1866
REMARK 960         234             239
REMARK 960                                 1867
REMARK 960         235             240
REMARK 960                                 1868
REMARK 960         236             241
REMARK 960                                 1869
REMARK 960         237             242
REMARK 960                                 1870
REMARK 960         238             243
REMARK 960                                 1871
REMARK 960         239             244
REMARK 960                                 1872
REMARK 960         240             245
REMARK 960                                 1873
REMARK 960         241             246
REMARK 960                                 1874
REMARK 960         242             247
REMARK 960                                 1875
REMARK 960         243             249
REMARK 960                                 1877
REMARK 960         244             250
REMARK 960                                 1878
REMARK 960         245             251
REMARK 960                                 1879
REMARK 960         246             252
REMARK 960                                 1880
REMARK 960         247             253
REMARK 960                                 1881
REMARK 960         248             254
REMARK 960                                 1882
REMARK 960         249             255
REMARK 960                                 1883
REMARK 960         250             256
REMARK 960                                 1884
REMARK 960         251             257
REMARK 960                                 1885
REMARK 960         252             258
REMARK 960                                 1886
REMARK 960         253             259
REMARK 960                                 1887
REMARK 960         254             260
REMARK 960                                 1888
REMARK 960         255             261
REMARK 960                                 1889
REMARK 960         256             262
REMARK 960                                 1890
REMARK 960         257             263
REMARK 960                                 1891
REMARK 960         258             264
REMARK 960                                 1892
REMARK 960         259             265
REMARK 960                                 1893
REMARK 960         260             266
REMARK 960                                 1894
REMARK 960         261             267
REMARK 960                                 1895
REMARK 960         262             268
REMARK 960                                 1896
REMARK 960         263             269
REMARK 960                                 1897
REMARK 960         264             270
REMARK 960                                 1898
REMARK 960         265             271
REMARK 960                                 1899
REMARK 960         266             272
REMARK 960                                 1900
REMARK 960         267             273
REMARK 960                                 1901
REMARK 960         268             274
REMARK 960                                 1902
REMARK 960         269             275
REMARK 960                                 1903
REMARK 960         270             276
REMARK 960                                 1904
REMARK 960         271             277
REMARK 960                                 1905
REMARK 960         272             278
REMARK 960                                 1906
REMARK 960         273             279
REMARK 960                                 1907
REMARK 960         274             280
REMARK 960                                 1908
REMARK 960         275             281
REMARK 960                                 1909
REMARK 960         276             282
REMARK 960                                 1910
REMARK 960         277             283
REMARK 960                                 1911
REMARK 960         278             284
REMARK 960                                 1912
REMARK 960         279             285
REMARK 960                                 1913
REMARK 960         280             286
REMARK 960                                 1914
REMARK 960         281             287
REMARK 960                                 1915
REMARK 960         282             288
REMARK 960                                 1916
REMARK 960         283             289
REMARK 960                                 1917
REMARK 960         284             290
REMARK 960                                 1918
REMARK 960         285             291
REMARK 960                                 1919
REMARK 960         286             292
REMARK 960                                 1920
REMARK 960         287             293
REMARK 960                                 1921
REMARK 960         288             294
REMARK 960                                 1922
REMARK 960         289             295
REMARK 960                                 1923
REMARK 960         290             296
REMARK 960                                 1924
REMARK 960         291             297
REMARK 960                                 1925
REMARK 960         292             298
REMARK 960                                 1926
REMARK 960         293             299
REMARK 960                                 1927
REMARK 960         294             300
REMARK 960                                 1928
REMARK 960         295             301
REMARK 960                                 1929
REMARK 960         296             302
REMARK 960                                 1930
REMARK 960         297             303
REMARK 960                                 1931
REMARK 960         298             304
REMARK 960                                 1932
REMARK 960         299             305
REMARK 960                                 1933
REMARK 960         300             306
REMARK 960                                 1934
REMARK 960         301             308
REMARK 960                                 1936
REMARK 960         302             309
REMARK 960                                 1937
REMARK 960         303             310
REMARK 960                                 1938
REMARK 960         304             311
REMARK 960                                 1939
REMARK 960         305             312
REMARK 960                                 1940
REMARK 960         306             313
REMARK 960                                 1941
REMARK 960         307             314
REMARK 960                                 1942
REMARK 960         308             315
REMARK 960                                 1943
REMARK 960         309             316
REMARK 960                                 1944
REMARK 960         310             317
REMARK 960                                 1945
REMARK 960         311             318
REMARK 960                                 1946
REMARK 960         312             319
REMARK 960                                 1947
REMARK 960         313             320
REMARK 960                                 1948
REMARK 960         314             321
REMARK 960                                 1949
REMARK 960         315             322
REMARK 960                                 1950
REMARK 960         316             323
REMARK 960                                 1951
REMARK 960         317             324
REMARK 960                                 1952
REMARK 960         318             325
REMARK 960                                 1953
REMARK 960         319             326
REMARK 960                                 1954
REMARK 960         320             327
REMARK 960                                 1955
REMARK 960         321             328
REMARK 960                                 1956
REMARK 960         322             329
REMARK 960                                 1957
REMARK 960         323             330
REMARK 960                                 1958
REMARK 960         324             331
REMARK 960                                 1959
REMARK 960         325             332
REMARK 960                                 1960
REMARK 960         326             333
REMARK 960                                 1961
REMARK 960         327             334
REMARK 960                                 1962
REMARK 960         328             335
REMARK 960                                 1963
REMARK 960         329             336
REMARK 960                                 1964
REMARK 960         330             337
REMARK 960                                 1965
REMARK 960         331             338
REMARK 960                                 1966
REMARK 960         332             339
REMARK 960                                 1967
REMARK 960         333             340
REMARK 960                                 1968
REMARK 960         334             341
REMARK 960                                 1969
REMARK 960         335             342
REMARK 960                                 1970
REMARK 960         336             343
REMARK 960                                 1971
REMARK 960         337             344
REMARK 960                                 1972
REMARK 960         338             345
REMARK 960                                 1973
REMARK 960         339             346
REMARK 960                                 1974
REMARK 960         340             347
REMARK 960                                 1975
REMARK 960         341             348
REMARK 960                                 1976
REMARK 960         342             349
REMARK 960                                 1977
REMARK 960         343             350
REMARK 960                                 1978
REMARK 960         344             351
REMARK 960                                 1979
REMARK 960         345             352
REMARK 960                                 1980
REMARK 960         346             353
REMARK 960                                 1981
REMARK 960         347             354
REMARK 960                                 1982
REMARK 960         348             355
REMARK 960                                 1983
REMARK 960         349             356
REMARK 960                                 1984
REMARK 960         350             357
REMARK 960                                 1985
REMARK 960         351             358
REMARK 960                                 1986
REMARK 960         352             359
REMARK 960                                 1987
REMARK 960         353             360
REMARK 960                                 1988
REMARK 960         354             361
REMARK 960                                 1989
REMARK 960         355             362
REMARK 960                                 1990
REMARK 960         356             363
REMARK 960                                 1991
REMARK 960         357             364
REMARK 960                                 1992
REMARK 960         358             365
REMARK 960                                 1993
REMARK 960         359             366
REMARK 960                                 1994
REMARK 960         360             367
REMARK 960                                 1995
REMARK 960         361             368
REMARK 960                                 1996
REMARK 960         362             369
REMARK 960                                 1997
REMARK 960         363             370
REMARK 960                                 1998
REMARK 960         364             371
REMARK 960                                 1999
REMARK 960         365             372
REMARK 960                                 2000
REMARK 960         366             373
REMARK 960                                 2001
REMARK 960         367             374
REMARK 960                                 2002
REMARK 960         368             375
REMARK 960                                 2003
REMARK 960         369             376
REMARK 960                                 2004
REMARK 960         370             377
REMARK 960                                 2005
REMARK 960         371             378
REMARK 960                                 2006
REMARK 960         372             379
REMARK 960                                 2007
REMARK 960         373             380
REMARK 960                                 2008
REMARK 960         374             381
REMARK 960                                 2009
REMARK 960         375             382
REMARK 960                                 2010
REMARK 960         376             383
REMARK 960                                 2011
REMARK 960         377             384
REMARK 960                                 2012
REMARK 960         378             386
REMARK 960                                 2014
REMARK 960         379             387
REMARK 960                                 2015
REMARK 960         380             388
REMARK 960                                 2016
REMARK 960         381             389
REMARK 960                                 2017
REMARK 960         382             390
REMARK 960                                 2018
REMARK 960         383             391
REMARK 960                                 2019
REMARK 960         384             392
REMARK 960                                 2020
REMARK 960         385             393
REMARK 960                                 2021
REMARK 960         386             394
REMARK 960                                 2022
REMARK 960         387             395
REMARK 960                                 2023
REMARK 960         388             396
REMARK 960                                 2024
REMARK 960         389             397
REMARK 960                                 2025
REMARK 960         390             398
REMARK 960                                 2026
REMARK 960         391             399
REMARK 960                                 2027
REMARK 960         392             400
REMARK 960                                 2028
REMARK 960         393             401
REMARK 960                                 2029
REMARK 960         394             402
REMARK 960                                 2030
REMARK 960         395             403
REMARK 960                                 2031
REMARK 960         396             404
REMARK 960                                 2032
REMARK 960         397             405
REMARK 960                                 2033
REMARK 960         398             406
REMARK 960                                 2034
REMARK 960         399             407
REMARK 960                                 2035
REMARK 960         400             408
REMARK 960                                 2036
REMARK 960         401             409
REMARK 960                                 2037
REMARK 960         402             410
REMARK 960                                 2038
REMARK 960         403             411
REMARK 960                                 2039
REMARK 960         404             412
REMARK 960                                 2040
REMARK 960         405             413
REMARK 960                                 2041
REMARK 960         406             414
REMARK 960                                 2042
REMARK 960         407             415
REMARK 960                                 2043
REMARK 960         408             416
REMARK 960                                 2044
REMARK 960         409             417
REMARK 960                                 2045
REMARK 960         410             418
REMARK 960                                 2046
REMARK 960         411             419
REMARK 960                                 2047
REMARK 960         412             420
REMARK 960                                 2048
REMARK 960         413             421
REMARK 960                                 2049
REMARK 960         414             422
REMARK 960                                 2050
REMARK 960         415             423
REMARK 960                                 2051
REMARK 960         416             424
REMARK 960                                 2052
REMARK 960         417             425
REMARK 960                                 2053
REMARK 960         418             426
REMARK 960                                 2054
REMARK 960         419             427
REMARK 960                                 2055
REMARK 960         420             428
REMARK 960                                 2056
REMARK 960         421             429
REMARK 960                                 2057
REMARK 960         422             430
REMARK 960                                 2058
REMARK 960         423             431
REMARK 960                                 2059
REMARK 960         424             432
REMARK 960                                 2060
REMARK 960         425             433
REMARK 960                                 2061
REMARK 960         426             434
REMARK 960                                 2062
REMARK 960         427             435
REMARK 960                                 2063
REMARK 960         428             436
REMARK 960                                 2064
REMARK 960         429             437
REMARK 960                                 2065
REMARK 960         430             438
REMARK 960                                 2066
REMARK 960         431             439
REMARK 960                                 2067
REMARK 960         432             440
REMARK 960                                 2068
REMARK 960         433             441
REMARK 960                                 2069
REMARK 960         434             442
REMARK 960                                 2070
REMARK 960         435             443
REMARK 960                                 2071
REMARK 960         436             444
REMARK 960                                 2072
REMARK 960         437             445
REMARK 960                                 2073
REMARK 960         438             446
REMARK 960                                 2074
REMARK 960         439             447
REMARK 960                                 2075
REMARK 960         440             448
REMARK 960                                 2076
REMARK 960         441             449
REMARK 960                                 2077
REMARK 960         442             450
REMARK 960                                 2078
REMARK 960         443             451
REMARK 960                                 2079
REMARK 960         444             452
REMARK 960                                 2080
REMARK 960         445             453
REMARK 960                                 2081
REMARK 960         446             455
REMARK 960                                 2083
REMARK 960         447             456
REMARK 960                                 2084
REMARK 960         448             457
REMARK 960                                 2085
REMARK 960         449             458
REMARK 960                                 2086
REMARK 960         450             459
REMARK 960                                 2087
REMARK 960         451             460
REMARK 960                                 2088
REMARK 960         452             461
REMARK 960                                 2089
REMARK 960         453             462
REMARK 960                                 2090
REMARK 960         454             463
REMARK 960                                 2091
REMARK 960         455             464
REMARK 960                                 2092
REMARK 960         456             465
REMARK 960                                 2093
REMARK 960         457             466
REMARK 960                                 2094
REMARK 960         458             467
REMARK 960                                 2095
REMARK 960         459             468
REMARK 960                                 2096
REMARK 960         460             469
REMARK 960                                 2097
REMARK 960         461             470
REMARK 960                                 2098
REMARK 960         462             471
REMARK 960                                 2099
REMARK 960         463             472
REMARK 960                                 2100
REMARK 960         464             473
REMARK 960                                 2101
REMARK 960         465             474
REMARK 960                                 2102
REMARK 960         466             475
REMARK 960                                 2103
REMARK 960         467             476
REMARK 960                                 2104
REMARK 960         468             478
REMARK 960                                 2106
REMARK 960         469             479
REMARK 960                                 2107
REMARK 960         470             480
REMARK 960                                 2108
REMARK 960         471             481
REMARK 960                                 2109
REMARK 960         472             482
REMARK 960                                 2110
REMARK 960         473             483
REMARK 960                                 2111
REMARK 960         474             484
REMARK 960                                 2112
REMARK 960         475             485
REMARK 960                                 2113
REMARK 960         476             486
REMARK 960                                 2114
REMARK 960         477             487
REMARK 960                                 2115
REMARK 960         478             488
REMARK 960                                 2116
REMARK 960         479             489
REMARK 960                                 2117
REMARK 960         480             490
REMARK 960                                 2118
REMARK 960         481             491
REMARK 960                                 2119
REMARK 960         482             492
REMARK 960                                 2120
REMARK 960         483             493
REMARK 960                                 2121
REMARK 960         484             494
REMARK 960                                 2122
REMARK 960         485             495
REMARK 960                                 2123
REMARK 960         486             496
REMARK 960                                 2124
REMARK 960         487             497
REMARK 960                                 2125
REMARK 960         488             498
REMARK 960                                 2126
REMARK 960         489             499
REMARK 960                                 2127
REMARK 960         490             500
REMARK 960                                 2128
REMARK 960         491             501
REMARK 960                                 2129
REMARK 960         492             502
REMARK 960                                 2130
REMARK 960         493             503
REMARK 960                                 2131
REMARK 960         494             504
REMARK 960                                 2132
REMARK 960         495             505
REMARK 960                                 2133
REMARK 960         496             506
REMARK 960                                 2134
REMARK 960         497             507
REMARK 960                                 2135
REMARK 960         498             508
REMARK 960                                 2136
REMARK 960         499             509
REMARK 960                                 2137
REMARK 960         500             510
REMARK 960                                 2138
REMARK 960         501             511
REMARK 960                                 2139
REMARK 960         502             512
REMARK 960                                 2140
REMARK 960         503             513
REMARK 960                                 2141
REMARK 960         504             514
REMARK 960                                 2142
REMARK 960         505             515
REMARK 960                                 2143
REMARK 960         506             516
REMARK 960                                 2144
REMARK 960         507             517
REMARK 960                                 2145
REMARK 960         508             518
REMARK 960                                 2146
REMARK 960         509             519
REMARK 960                                 2147
REMARK 960         510             520
REMARK 960                                 2148
REMARK 960         511             521
REMARK 960                                 2149
REMARK 960         512             522
REMARK 960                                 2150
REMARK 960         513             523
REMARK 960                                 2151
REMARK 960         514             524
REMARK 960                                 2152
REMARK 960         515             525
REMARK 960                                 2153
REMARK 960         516             526
REMARK 960                                 2154
REMARK 960         517             527
REMARK 960                                 2155
REMARK 960         518             528
REMARK 960                                 2156
REMARK 960         519             529
REMARK 960                                 2157
REMARK 960         520             530
REMARK 960                                 2158
REMARK 960         521             531
REMARK 960                                 2159
REMARK 960         522             532
REMARK 960                                 2160
REMARK 960         523             533
REMARK 960                                 2161
REMARK 960         524             534
REMARK 960                                 2162
REMARK 960         525             535
REMARK 960                                 2163
REMARK 960         526             536
REMARK 960                                 2164
REMARK 960         527             537
REMARK 960                                 2165
REMARK 960         528             538
REMARK 960                                 2166
REMARK 960         529             539
REMARK 960                                 2167
REMARK 960         530             540
REMARK 960                                 2168
REMARK 960         531             542
REMARK 960                                 2170
REMARK 960         532             543
REMARK 960                                 2171
REMARK 960         533             544
REMARK 960                                 2172
REMARK 960         534             545
REMARK 960                                 2173
REMARK 960         535             546
REMARK 960                                 2174
REMARK 960         536             547
REMARK 960                                 2175
REMARK 960         537             548
REMARK 960                                 2176
REMARK 960         538             549
REMARK 960                                 2177
REMARK 960         539             550
REMARK 960                                 2178
REMARK 960         540             551
REMARK 960                                 2179
REMARK 960         541             552
REMARK 960                                 2180
REMARK 960         542             553
REMARK 960                                 2181
REMARK 960         543             554
REMARK 960                                 2182
REMARK 960         544             555
REMARK 960                                 2183
REMARK 960         545             556
REMARK 960                                 2184
REMARK 960         546             557
REMARK 960                                 2185
REMARK 960         547             558
REMARK 960                                 2186
REMARK 960         548             559
REMARK 960                                 2187
REMARK 960         549             560
REMARK 960                                 2188
REMARK 960         550             561
REMARK 960                                 2189
REMARK 960         551             562
REMARK 960                                 2190
REMARK 960         552             563
REMARK 960                                 2191
REMARK 960         553             564
REMARK 960                                 2192
REMARK 960         554             565
REMARK 960                                 2193
REMARK 960         555             566
REMARK 960                                 2194
REMARK 960         556             567
REMARK 960                                 2195
REMARK 960         557             568
REMARK 960                                 2196
REMARK 960         558             569
REMARK 960                                 2197
REMARK 960         559             570
REMARK 960                                 2198
REMARK 960         560             571
REMARK 960                                 2199
REMARK 960         561             572
REMARK 960                                 2200
REMARK 960         562             573
REMARK 960                                 2201
REMARK 960         563             574
REMARK 960                                 2202
REMARK 960         564             575
REMARK 960                                 2203
REMARK 960         565             576
REMARK 960                                 2204
REMARK 960         566             577
REMARK 960                                 2205
REMARK 960         567             578
REMARK 960                                 2206
REMARK 960         568             579
REMARK 960                                 2207
REMARK 960         569             580
REMARK 960                                 2208
REMARK 960         570             581
REMARK 960                                 2209
REMARK 960         571             582
REMARK 960                                 2210
REMARK 960         572             583
REMARK 960                                 2211
REMARK 960         573             584
REMARK 960                                 2212
REMARK 960         574             585
REMARK 960                                 2213
REMARK 960         575             586
REMARK 960                                 2214
REMARK 960         576             587
REMARK 960                                 2215
REMARK 960         577             588
REMARK 960                                 2216
REMARK 960         578             589
REMARK 960                                 2217
REMARK 960         579             590
REMARK 960                                 2218
REMARK 960         580             591
REMARK 960                                 2219
REMARK 960         581             592
REMARK 960                                 2220
REMARK 960         582             593
REMARK 960                                 2221
REMARK 960         583             595
REMARK 960                                 2223
REMARK 960         584             596
REMARK 960                                 2224
REMARK 960         585             597
REMARK 960                                 2225
REMARK 960         586             598
REMARK 960                                 2226
REMARK 960         587             599
REMARK 960                                 2227
REMARK 960         588             600
REMARK 960                                 2228
REMARK 960         589             601
REMARK 960                                 2229
REMARK 960         590             602
REMARK 960                                 2230
REMARK 960         591             603
REMARK 960                                 2231
REMARK 960         592             604
REMARK 960                                 2232
REMARK 960         593             605
REMARK 960                                 2233
REMARK 960         594             606
REMARK 960                                 2234
REMARK 960         595             607
REMARK 960                                 2235
REMARK 960         596             608
REMARK 960                                 2236
REMARK 960         597             609
REMARK 960                                 2237
REMARK 960         598             610
REMARK 960                                 2238
REMARK 960         599             611
REMARK 960                                 2239
REMARK 960         600             612
REMARK 960                                 2240
REMARK 960         601             613
REMARK 960                                 2241
REMARK 960         602             614
REMARK 960                                 2242
REMARK 960         603             615
REMARK 960                                 2243
REMARK 960         604             616
REMARK 960                                 2244
REMARK 960         605             617
REMARK 960                                 2245
REMARK 960         606             618
REMARK 960                                 2246
REMARK 960         607             619
REMARK 960                                 2247
REMARK 960         608             620
REMARK 960                                 2248
REMARK 960         609             621
REMARK 960                                 2249
REMARK 960         610             622
REMARK 960                                 2250
REMARK 960         611             623
REMARK 960                                 2251
REMARK 960         612             624
REMARK 960                                 2252
REMARK 960         613             625
REMARK 960                                 2253
REMARK 960         614             626
REMARK 960                                 2254
REMARK 960         615             627
REMARK 960                                 2255
REMARK 960         616             628
REMARK 960                                 2256
REMARK 960         617             629
REMARK 960                                 2257
REMARK 960         618             630
REMARK 960                                 2258
REMARK 960         619             631
REMARK 960                                 2259
REMARK 960         620             632
REMARK 960                                 2260
REMARK 960         621             633
REMARK 960                                 2261
REMARK 960         622             634
REMARK 960                                 2262
REMARK 960         623             635
REMARK 960                                 2263
REMARK 960         624             636
REMARK 960                                 2264
REMARK 960         625             637
REMARK 960                                 2265
REMARK 960         626             638
REMARK 960                                 2266
REMARK 960         627             639
REMARK 960                                 2267
REMARK 960         628             640
REMARK 960                                 2268
REMARK 960         629             641
REMARK 960                                 2269
REMARK 960         630             642
REMARK 960                                 2270
REMARK 960         631             643
REMARK 960                                 2271
REMARK 960         632             644
REMARK 960                                 2272
REMARK 960         633             646
REMARK 960                                 2274
REMARK 960         634             647
REMARK 960                                 2275
REMARK 960         635             648
REMARK 960                                 2276
REMARK 960         636             649
REMARK 960                                 2277
REMARK 960         637             650
REMARK 960                                 2278
REMARK 960         638             651
REMARK 960                                 2279
REMARK 960         639             652
REMARK 960                                 2280
REMARK 960         640             653
REMARK 960                                 2281
REMARK 960         641             654
REMARK 960                                 2282
REMARK 960         642             655
REMARK 960                                 2283
REMARK 960         643             656
REMARK 960                                 2284
REMARK 960         644             657
REMARK 960                                 2285
REMARK 960         645             658
REMARK 960                                 2286
REMARK 960         646             659
REMARK 960                                 2287
REMARK 960         647             660
REMARK 960                                 2288
REMARK 960         648             661
REMARK 960                                 2289
REMARK 960         649             662
REMARK 960                                 2290
REMARK 960         650             663
REMARK 960                                 2291
REMARK 960         651             664
REMARK 960                                 2292
REMARK 960         652             665
REMARK 960                                 2293
REMARK 960         653             666
REMARK 960                                 2294
REMARK 960         654             667
REMARK 960                                 2295
REMARK 960         655             668
REMARK 960                                 2296
REMARK 960         656             669
REMARK 960                                 2297
REMARK 960         657             670
REMARK 960                                 2298
REMARK 960         658             671
REMARK 960                                 2299
REMARK 960         659             672
REMARK 960                                 2300
REMARK 960         660             673
REMARK 960                                 2301
REMARK 960         661             674
REMARK 960                                 2302
REMARK 960         662             675
REMARK 960                                 2303
REMARK 960         663             676
REMARK 960                                 2304
REMARK 960         664             677
REMARK 960                                 2305
REMARK 960         1               1
REMARK 960                                 2443
REMARK 960         2               2
REMARK 960                                 2444
REMARK 960         3               3
REMARK 960                                 2445
REMARK 960         4               4
REMARK 960                                 2446
REMARK 960         5               5
REMARK 960                                 2447
REMARK 960         6               6
REMARK 960                                 2448
REMARK 960         7               7
REMARK 960                                 2449
REMARK 960         8               8
REMARK 960                                 2450
REMARK 960         9               9
REMARK 960                                 2451
REMARK 960         10              10
REMARK 960                                 2452
REMARK 960         11              11
REMARK 960                                 2453
REMARK 960         12              12
REMARK 960                                 2454
REMARK 960         13              13
REMARK 960                                 2455
REMARK 960         14              14
REMARK 960                                 2456
REMARK 960         15              15
REMARK 960                                 2457
REMARK 960         16              16
REMARK 960                                 2458
REMARK 960         17              17
REMARK 960                                 2459
REMARK 960         18              18
REMARK 960                                 2460
REMARK 960         19              19
REMARK 960                                 2461
REMARK 960         20              20
REMARK 960                                 2462
REMARK 960         21              21
REMARK 960                                 2463
REMARK 960         22              22
REMARK 960                                 2464
REMARK 960         23              23
REMARK 960                                 2465
REMARK 960         24              24
REMARK 960                                 2466
REMARK 960         25              25
REMARK 960                                 2467
REMARK 960         26              26
REMARK 960                                 2468
REMARK 960         27              27
REMARK 960                                 2469
REMARK 960         28              28
REMARK 960                                 2470
REMARK 960         29              29
REMARK 960                                 2471
REMARK 960         30              30
REMARK 960                                 2472
REMARK 960         31              31
REMARK 960                                 2473
REMARK 960         32              32
REMARK 960                                 2474
REMARK 960         33              33
REMARK 960                                 2475
REMARK 960         34              34
REMARK 960                                 2476
REMARK 960         35              35
REMARK 960                                 2477
REMARK 960         36              36
REMARK 960                                 2478
REMARK 960         37              37
REMARK 960                                 2479
REMARK 960         38              38
REMARK 960                                 2480
REMARK 960         39              39
REMARK 960                                 2481
REMARK 960         40              40
REMARK 960                                 2482
REMARK 960         41              41
REMARK 960                                 2483
REMARK 960         42              42
REMARK 960                                 2484
REMARK 960         43              43
REMARK 960                                 2485
REMARK 960         44              44
REMARK 960                                 2486
REMARK 960         45              45
REMARK 960                                 2487
REMARK 960         46              46
REMARK 960                                 2488
REMARK 960         47              47
REMARK 960                                 2489
REMARK 960         48              48
REMARK 960                                 2490
REMARK 960         49              49
REMARK 960                                 2491
REMARK 960         50              50
REMARK 960                                 2492
REMARK 960         51              51
REMARK 960                                 2493
REMARK 960         52              52
REMARK 960                                 2494
REMARK 960         53              53
REMARK 960                                 2495
REMARK 960         54              54
REMARK 960                                 2496
REMARK 960         55              55
REMARK 960                                 2497
REMARK 960         56              56
REMARK 960                                 2498
REMARK 960         57              57
REMARK 960                                 2499
REMARK 960         58              58
REMARK 960                                 2500
REMARK 960         59              59
REMARK 960                                 2501
REMARK 960         60              60
REMARK 960                                 2502
REMARK 960         61              61
REMARK 960                                 2503
REMARK 960         62              62
REMARK 960                                 2504
REMARK 960         63              63
REMARK 960                                 2505
REMARK 960         64              64
REMARK 960                                 2506
REMARK 960         65              65
REMARK 960                                 2507
REMARK 960         66              66
REMARK 960                                 2508
REMARK 960         67              67
REMARK 960                                 2509
REMARK 960         68              68
REMARK 960                                 2510
REMARK 960         69              69
REMARK 960                                 2511
REMARK 960         70              70
REMARK 960                                 2512
REMARK 960         71              71
REMARK 960                                 2513
REMARK 960         72              72
REMARK 960                                 2514
REMARK 960         73              73
REMARK 960                                 2515
REMARK 960         74              74
REMARK 960                                 2516
REMARK 960         75              75
REMARK 960                                 2517
REMARK 960         76              76
REMARK 960                                 2518
REMARK 960         77              77
REMARK 960                                 2519
REMARK 960         78              78
REMARK 960                                 2520
REMARK 960         79              79
REMARK 960                                 2521
REMARK 960         80              80
REMARK 960                                 2522
REMARK 960         81              81
REMARK 960                                 2523
REMARK 960         82              83
REMARK 960                                 2525
REMARK 960         83              84
REMARK 960                                 2526
REMARK 960         84              85
REMARK 960                                 2527
REMARK 960         85              86
REMARK 960                                 2528
REMARK 960         86              87
REMARK 960                                 2529
REMARK 960         87              88
REMARK 960                                 2530
REMARK 960         88              89
REMARK 960                                 2531
REMARK 960         89              90
REMARK 960                                 2532
REMARK 960         90              91
REMARK 960                                 2533
REMARK 960         91              92
REMARK 960                                 2534
REMARK 960         92              94
REMARK 960                                 2536
REMARK 960         93              95
REMARK 960                                 2537
REMARK 960         94              96
REMARK 960                                 2538
REMARK 960         95              97
REMARK 960                                 2539
REMARK 960         96              98
REMARK 960                                 2540
REMARK 960         97              99
REMARK 960                                 2541
REMARK 960         98              100
REMARK 960                                 2542
REMARK 960         99              101
REMARK 960                                 2543
REMARK 960         100             102
REMARK 960                                 2544
REMARK 960         101             103
REMARK 960                                 2545
REMARK 960         102             104
REMARK 960                                 2546
REMARK 960         103             105
REMARK 960                                 2547
REMARK 960         104             106
REMARK 960                                 2548
REMARK 960         105             107
REMARK 960                                 2549
REMARK 960         106             108
REMARK 960                                 2550
REMARK 960         107             109
REMARK 960                                 2551
REMARK 960         108             110
REMARK 960                                 2552
REMARK 960         109             111
REMARK 960                                 2553
REMARK 960         110             112
REMARK 960                                 2554
REMARK 960         111             113
REMARK 960                                 2555
REMARK 960         112             114
REMARK 960                                 2556
REMARK 960         113             115
REMARK 960                                 2557
REMARK 960         114             116
REMARK 960                                 2558
REMARK 960         115             117
REMARK 960                                 2559
REMARK 960         116             118
REMARK 960                                 2560
REMARK 960         117             119
REMARK 960                                 2561
REMARK 960         118             120
REMARK 960                                 2562
REMARK 960         119             121
REMARK 960                                 2563
REMARK 960         120             122
REMARK 960                                 2564
REMARK 960         121             124
REMARK 960                                 2566
REMARK 960         122             125
REMARK 960                                 2567
REMARK 960         123             126
REMARK 960                                 2568
REMARK 960         124             127
REMARK 960                                 2569
REMARK 960         125             128
REMARK 960                                 2570
REMARK 960         126             129
REMARK 960                                 2571
REMARK 960         127             130
REMARK 960                                 2572
REMARK 960         128             131
REMARK 960                                 2573
REMARK 960         129             132
REMARK 960                                 2574
REMARK 960         130             133
REMARK 960                                 2575
REMARK 960         131             134
REMARK 960                                 2576
REMARK 960         132             135
REMARK 960                                 2577
REMARK 960         133             136
REMARK 960                                 2578
REMARK 960         134             137
REMARK 960                                 2579
REMARK 960         135             138
REMARK 960                                 2580
REMARK 960         136             139
REMARK 960                                 2581
REMARK 960         137             140
REMARK 960                                 2582
REMARK 960         138             141
REMARK 960                                 2583
REMARK 960         139             142
REMARK 960                                 2584
REMARK 960         140             143
REMARK 960                                 2585
REMARK 960         141             144
REMARK 960                                 2586
REMARK 960         142             145
REMARK 960                                 2587
REMARK 960         143             146
REMARK 960                                 2588
REMARK 960         144             147
REMARK 960                                 2589
REMARK 960         145             148
REMARK 960                                 2590
REMARK 960         146             149
REMARK 960                                 2591
REMARK 960         147             150
REMARK 960                                 2592
REMARK 960         148             151
REMARK 960                                 2593
REMARK 960         149             152
REMARK 960                                 2594
REMARK 960         150             153
REMARK 960                                 2595
REMARK 960         151             154
REMARK 960                                 2596
REMARK 960         152             155
REMARK 960                                 2597
REMARK 960         153             156
REMARK 960                                 2598
REMARK 960         154             157
REMARK 960                                 2599
REMARK 960         155             158
REMARK 960                                 2600
REMARK 960         156             159
REMARK 960                                 2601
REMARK 960         157             160
REMARK 960                                 2602
REMARK 960         158             161
REMARK 960                                 2603
REMARK 960         159             162
REMARK 960                                 2604
REMARK 960         160             163
REMARK 960                                 2605
REMARK 960         161             164
REMARK 960                                 2606
REMARK 960         162             165
REMARK 960                                 2607
REMARK 960         163             166
REMARK 960                                 2608
REMARK 960         164             167
REMARK 960                                 2609
REMARK 960         165             168
REMARK 960                                 2610
REMARK 960         166             169
REMARK 960                                 2611
REMARK 960         167             170
REMARK 960                                 2612
REMARK 960         168             171
REMARK 960                                 2613
REMARK 960         169             172
REMARK 960                                 2614
REMARK 960         170             173
REMARK 960                                 2615
REMARK 960         171             174
REMARK 960                                 2616
REMARK 960         172             175
REMARK 960                                 2617
REMARK 960         173             176
REMARK 960                                 2618
REMARK 960         174             177
REMARK 960                                 2619
REMARK 960         175             178
REMARK 960                                 2620
REMARK 960         176             179
REMARK 960                                 2621
REMARK 960         177             180
REMARK 960                                 2622
REMARK 960         178             181
REMARK 960                                 2623
REMARK 960         179             182
REMARK 960                                 2624
REMARK 960         180             183
REMARK 960                                 2625
REMARK 960         181             184
REMARK 960                                 2626
REMARK 960         182             185
REMARK 960                                 2627
REMARK 960         183             186
REMARK 960                                 2628
REMARK 960         184             187
REMARK 960                                 2629
REMARK 960         185             188
REMARK 960                                 2630
REMARK 960         186             189
REMARK 960                                 2631
REMARK 960         187             190
REMARK 960                                 2632
REMARK 960         188             191
REMARK 960                                 2633
REMARK 960         189             192
REMARK 960                                 2634
REMARK 960         190             193
REMARK 960                                 2635
REMARK 960         191             194
REMARK 960                                 2636
REMARK 960         192             195
REMARK 960                                 2637
REMARK 960         193             196
REMARK 960                                 2638
REMARK 960         194             197
REMARK 960                                 2639
REMARK 960         195             198
REMARK 960                                 2640
REMARK 960         196             199
REMARK 960                                 2641
REMARK 960         197             200
REMARK 960                                 2642
REMARK 960         198             201
REMARK 960                                 2643
REMARK 960         199             203
REMARK 960                                 2645
REMARK 960         200             204
REMARK 960                                 2646
REMARK 960         201             205
REMARK 960                                 2647
REMARK 960         202             206
REMARK 960                                 2648
REMARK 960         203             207
REMARK 960                                 2649
REMARK 960         204             208
REMARK 960                                 2650
REMARK 960         205             209
REMARK 960                                 2651
REMARK 960         206             210
REMARK 960                                 2652
REMARK 960         207             211
REMARK 960                                 2653
REMARK 960         208             212
REMARK 960                                 2654
REMARK 960         209             213
REMARK 960                                 2655
REMARK 960         210             214
REMARK 960                                 2656
REMARK 960         211             215
REMARK 960                                 2657
REMARK 960         212             216
REMARK 960                                 2658
REMARK 960         213             217
REMARK 960                                 2659
REMARK 960         214             218
REMARK 960                                 2660
REMARK 960         215             219
REMARK 960                                 2661
REMARK 960         216             220
REMARK 960                                 2662
REMARK 960         217             221
REMARK 960                                 2663
REMARK 960         218             222
REMARK 960                                 2664
REMARK 960         219             223
REMARK 960                                 2665
REMARK 960         220             224
REMARK 960                                 2666
REMARK 960         221             225
REMARK 960                                 2667
REMARK 960         222             226
REMARK 960                                 2668
REMARK 960         223             227
REMARK 960                                 2669
REMARK 960         224             228
REMARK 960                                 2670
REMARK 960         225             229
REMARK 960                                 2671
REMARK 960         226             230
REMARK 960                                 2672
REMARK 960         227             231
REMARK 960                                 2673
REMARK 960         228             233
REMARK 960                                 2675
REMARK 960         229             234
REMARK 960                                 2676
REMARK 960         230             235
REMARK 960                                 2677
REMARK 960         231             236
REMARK 960                                 2678
REMARK 960         232             237
REMARK 960                                 2679
REMARK 960         233             238
REMARK 960                                 2680
REMARK 960         234             239
REMARK 960                                 2681
REMARK 960         235             240
REMARK 960                                 2682
REMARK 960         236             241
REMARK 960                                 2683
REMARK 960         237             242
REMARK 960                                 2684
REMARK 960         238             243
REMARK 960                                 2685
REMARK 960         239             244
REMARK 960                                 2686
REMARK 960         240             245
REMARK 960                                 2687
REMARK 960         241             246
REMARK 960                                 2688
REMARK 960         242             247
REMARK 960                                 2689
REMARK 960         243             249
REMARK 960                                 2691
REMARK 960         244             250
REMARK 960                                 2692
REMARK 960         245             251
REMARK 960                                 2693
REMARK 960         246             252
REMARK 960                                 2694
REMARK 960         247             253
REMARK 960                                 2695
REMARK 960         248             254
REMARK 960                                 2696
REMARK 960         249             255
REMARK 960                                 2697
REMARK 960         250             256
REMARK 960                                 2698
REMARK 960         251             257
REMARK 960                                 2699
REMARK 960         252             258
REMARK 960                                 2700
REMARK 960         253             259
REMARK 960                                 2701
REMARK 960         254             260
REMARK 960                                 2702
REMARK 960         255             261
REMARK 960                                 2703
REMARK 960         256             262
REMARK 960                                 2704
REMARK 960         257             263
REMARK 960                                 2705
REMARK 960         258             264
REMARK 960                                 2706
REMARK 960         259             265
REMARK 960                                 2707
REMARK 960         260             266
REMARK 960                                 2708
REMARK 960         261             267
REMARK 960                                 2709
REMARK 960         262             268
REMARK 960                                 2710
REMARK 960         263             269
REMARK 960                                 2711
REMARK 960         264             270
REMARK 960                                 2712
REMARK 960         265             271
REMARK 960                                 2713
REMARK 960         266             272
REMARK 960                                 2714
REMARK 960         267             273
REMARK 960                                 2715
REMARK 960         268             274
REMARK 960                                 2716
REMARK 960         269             275
REMARK 960                                 2717
REMARK 960         270             276
REMARK 960                                 2718
REMARK 960         271             277
REMARK 960                                 2719
REMARK 960         272             278
REMARK 960                                 2720
REMARK 960         273             279
REMARK 960                                 2721
REMARK 960         274             280
REMARK 960                                 2722
REMARK 960         275             281
REMARK 960                                 2723
REMARK 960         276             282
REMARK 960                                 2724
REMARK 960         277             283
REMARK 960                                 2725
REMARK 960         278             284
REMARK 960                                 2726
REMARK 960         279             285
REMARK 960                                 2727
REMARK 960         280             286
REMARK 960                                 2728
REMARK 960         281             287
REMARK 960                                 2729
REMARK 960         282             288
REMARK 960                                 2730
REMARK 960         283             289
REMARK 960                                 2731
REMARK 960         284             290
REMARK 960                                 2732
REMARK 960         285             291
REMARK 960                                 2733
REMARK 960         286             292
REMARK 960                                 2734
REMARK 960         287             293
REMARK 960                                 2735
REMARK 960         288             294
REMARK 960                                 2736
REMARK 960         289             295
REMARK 960                                 2737
REMARK 960         290             296
REMARK 960                                 2738
REMARK 960         291             297
REMARK 960                                 2739
REMARK 960         292             298
REMARK 960                                 2740
REMARK 960         293             299
REMARK 960                                 2741
REMARK 960         294             300
REMARK 960                                 2742
REMARK 960         295             301
REMARK 960                                 2743
REMARK 960         296             302
REMARK 960                                 2744
REMARK 960         297             303
REMARK 960                                 2745
REMARK 960         298             304
REMARK 960                                 2746
REMARK 960         299             305
REMARK 960                                 2747
REMARK 960         300             306
REMARK 960                                 2748
REMARK 960         301             308
REMARK 960                                 2750
REMARK 960         302             309
REMARK 960                                 2751
REMARK 960         303             310
REMARK 960                                 2752
REMARK 960         304             311
REMARK 960                                 2753
REMARK 960         305             312
REMARK 960                                 2754
REMARK 960         306             313
REMARK 960                                 2755
REMARK 960         307             314
REMARK 960                                 2756
REMARK 960         308             315
REMARK 960                                 2757
REMARK 960         309             316
REMARK 960                                 2758
REMARK 960         310             317
REMARK 960                                 2759
REMARK 960         311             318
REMARK 960                                 2760
REMARK 960         312             319
REMARK 960                                 2761
REMARK 960         313             320
REMARK 960                                 2762
REMARK 960         314             321
REMARK 960                                 2763
REMARK 960         315             322
REMARK 960                                 2764
REMARK 960         316             323
REMARK 960                                 2765
REMARK 960         317             324
REMARK 960                                 2766
REMARK 960         318             325
REMARK 960                                 2767
REMARK 960         319             326
REMARK 960                                 2768
REMARK 960         320             327
REMARK 960                                 2769
REMARK 960         321             328
REMARK 960                                 2770
REMARK 960         322             329
REMARK 960                                 2771
REMARK 960         323             330
REMARK 960                                 2772
REMARK 960         324             331
REMARK 960                                 2773
REMARK 960         325             332
REMARK 960                                 2774
REMARK 960         326             333
REMARK 960                                 2775
REMARK 960         327             334
REMARK 960                                 2776
REMARK 960         328             335
REMARK 960                                 2777
REMARK 960         329             336
REMARK 960                                 2778
REMARK 960         330             337
REMARK 960                                 2779
REMARK 960         331             338
REMARK 960                                 2780
REMARK 960         332             339
REMARK 960                                 2781
REMARK 960         333             340
REMARK 960                                 2782
REMARK 960         334             341
REMARK 960                                 2783
REMARK 960         335             342
REMARK 960                                 2784
REMARK 960         336             343
REMARK 960                                 2785
REMARK 960         337             344
REMARK 960                                 2786
REMARK 960         338             345
REMARK 960                                 2787
REMARK 960         339             346
REMARK 960                                 2788
REMARK 960         340             347
REMARK 960                                 2789
REMARK 960         341             348
REMARK 960                                 2790
REMARK 960         342             349
REMARK 960                                 2791
REMARK 960         343             350
REMARK 960                                 2792
REMARK 960         344             351
REMARK 960                                 2793
REMARK 960         345             352
REMARK 960                                 2794
REMARK 960         346             353
REMARK 960                                 2795
REMARK 960         347             354
REMARK 960                                 2796
REMARK 960         348             355
REMARK 960                                 2797
REMARK 960         349             356
REMARK 960                                 2798
REMARK 960         350             357
REMARK 960                                 2799
REMARK 960         351             358
REMARK 960                                 2800
REMARK 960         352             359
REMARK 960                                 2801
REMARK 960         353             360
REMARK 960                                 2802
REMARK 960         354             361
REMARK 960                                 2803
REMARK 960         355             362
REMARK 960                                 2804
REMARK 960         356             363
REMARK 960                                 2805
REMARK 960         357             364
REMARK 960                                 2806
REMARK 960         358             365
REMARK 960                                 2807
REMARK 960         359             366
REMARK 960                                 2808
REMARK 960         360             367
REMARK 960                                 2809
REMARK 960         361             368
REMARK 960                                 2810
REMARK 960         362             369
REMARK 960                                 2811
REMARK 960         363             370
REMARK 960                                 2812
REMARK 960         364             371
REMARK 960                                 2813
REMARK 960         365             372
REMARK 960                                 2814
REMARK 960         366             373
REMARK 960                                 2815
REMARK 960         367             374
REMARK 960                                 2816
REMARK 960         368             375
REMARK 960                                 2817
REMARK 960         369             376
REMARK 960                                 2818
REMARK 960         370             377
REMARK 960                                 2819
REMARK 960         371             378
REMARK 960                                 2820
REMARK 960         372             379
REMARK 960                                 2821
REMARK 960         373             380
REMARK 960                                 2822
REMARK 960         374             381
REMARK 960                                 2823
REMARK 960         375             382
REMARK 960                                 2824
REMARK 960         376             383
REMARK 960                                 2825
REMARK 960         377             384
REMARK 960                                 2826
REMARK 960         378             386
REMARK 960                                 2828
REMARK 960         379             387
REMARK 960                                 2829
REMARK 960         380             388
REMARK 960                                 2830
REMARK 960         381             389
REMARK 960                                 2831
REMARK 960         382             390
REMARK 960                                 2832
REMARK 960         383             391
REMARK 960                                 2833
REMARK 960         384             392
REMARK 960                                 2834
REMARK 960         385             393
REMARK 960                                 2835
REMARK 960         386             394
REMARK 960                                 2836
REMARK 960         387             395
REMARK 960                                 2837
REMARK 960         388             396
REMARK 960                                 2838
REMARK 960         389             397
REMARK 960                                 2839
REMARK 960         390             398
REMARK 960                                 2840
REMARK 960         391             399
REMARK 960                                 2841
REMARK 960         392             400
REMARK 960                                 2842
REMARK 960         393             401
REMARK 960                                 2843
REMARK 960         394             402
REMARK 960                                 2844
REMARK 960         395             403
REMARK 960                                 2845
REMARK 960         396             404
REMARK 960                                 2846
REMARK 960         397             405
REMARK 960                                 2847
REMARK 960         398             406
REMARK 960                                 2848
REMARK 960         399             407
REMARK 960                                 2849
REMARK 960         400             408
REMARK 960                                 2850
REMARK 960         401             409
REMARK 960                                 2851
REMARK 960         402             410
REMARK 960                                 2852
REMARK 960         403             411
REMARK 960                                 2853
REMARK 960         404             412
REMARK 960                                 2854
REMARK 960         405             413
REMARK 960                                 2855
REMARK 960         406             414
REMARK 960                                 2856
REMARK 960         407             415
REMARK 960                                 2857
REMARK 960         408             416
REMARK 960                                 2858
REMARK 960         409             417
REMARK 960                                 2859
REMARK 960         410             418
REMARK 960                                 2860
REMARK 960         411             419
REMARK 960                                 2861
REMARK 960         412             420
REMARK 960                                 2862
REMARK 960         413             421
REMARK 960                                 2863
REMARK 960         414             422
REMARK 960                                 2864
REMARK 960         415             423
REMARK 960                                 2865
REMARK 960         416             424
REMARK 960                                 2866
REMARK 960         417             425
REMARK 960                                 2867
REMARK 960         418             426
REMARK 960                                 2868
REMARK 960         419             427
REMARK 960                                 2869
REMARK 960         420             428
REMARK 960                                 2870
REMARK 960         421             429
REMARK 960                                 2871
REMARK 960         422             430
REMARK 960                                 2872
REMARK 960         423             431
REMARK 960                                 2873
REMARK 960         424             432
REMARK 960                                 2874
REMARK 960         425             433
REMARK 960                                 2875
REMARK 960         426             434
REMARK 960                                 2876
REMARK 960         427             435
REMARK 960                                 2877
REMARK 960         428             436
REMARK 960                                 2878
REMARK 960         429             437
REMARK 960                                 2879
REMARK 960         430             438
REMARK 960                                 2880
REMARK 960         431             439
REMARK 960                                 2881
REMARK 960         432             440
REMARK 960                                 2882
REMARK 960         433             441
REMARK 960                                 2883
REMARK 960         434             442
REMARK 960                                 2884
REMARK 960         435             443
REMARK 960                                 2885
REMARK 960         436             444
REMARK 960                                 2886
REMARK 960         437             445
REMARK 960                                 2887
REMARK 960         438             446
REMARK 960                                 2888
REMARK 960         439             447
REMARK 960                                 2889
REMARK 960         440             448
REMARK 960                                 2890
REMARK 960         441             449
REMARK 960                                 2891
REMARK 960         442             450
REMARK 960                                 2892
REMARK 960         443             451
REMARK 960                                 2893
REMARK 960         444             452
REMARK 960                                 2894
REMARK 960         445             453
REMARK 960                                 2895
REMARK 960         446             455
REMARK 960                                 2897
REMARK 960         447             456
REMARK 960                                 2898
REMARK 960         448             457
REMARK 960                                 2899
REMARK 960         449             458
REMARK 960                                 2900
REMARK 960         450             459
REMARK 960                                 2901
REMARK 960         451             460
REMARK 960                                 2902
REMARK 960         452             461
REMARK 960                                 2903
REMARK 960         453             462
REMARK 960                                 2904
REMARK 960         454             463
REMARK 960                                 2905
REMARK 960         455             464
REMARK 960                                 2906
REMARK 960         456             465
REMARK 960                                 2907
REMARK 960         457             466
REMARK 960                                 2908
REMARK 960         458             467
REMARK 960                                 2909
REMARK 960         459             468
REMARK 960                                 2910
REMARK 960         460             469
REMARK 960                                 2911
REMARK 960         461             470
REMARK 960                                 2912
REMARK 960         462             471
REMARK 960                                 2913
REMARK 960         463             472
REMARK 960                                 2914
REMARK 960         464             473
REMARK 960                                 2915
REMARK 960         465             474
REMARK 960                                 2916
REMARK 960         466             475
REMARK 960                                 2917
REMARK 960         467             476
REMARK 960                                 2918
REMARK 960         468             478
REMARK 960                                 2920
REMARK 960         469             479
REMARK 960                                 2921
REMARK 960         470             480
REMARK 960                                 2922
REMARK 960         471             481
REMARK 960                                 2923
REMARK 960         472             482
REMARK 960                                 2924
REMARK 960         473             483
REMARK 960                                 2925
REMARK 960         474             484
REMARK 960                                 2926
REMARK 960         475             485
REMARK 960                                 2927
REMARK 960         476             486
REMARK 960                                 2928
REMARK 960         477             487
REMARK 960                                 2929
REMARK 960         478             488
REMARK 960                                 2930
REMARK 960         479             489
REMARK 960                                 2931
REMARK 960         480             490
REMARK 960                                 2932
REMARK 960         481             491
REMARK 960                                 2933
REMARK 960         482             492
REMARK 960                                 2934
REMARK 960         483             493
REMARK 960                                 2935
REMARK 960         484             494
REMARK 960                                 2936
REMARK 960         485             495
REMARK 960                                 2937
REMARK 960         486             496
REMARK 960                                 2938
REMARK 960         487             497
REMARK 960                                 2939
REMARK 960         488             498
REMARK 960                                 2940
REMARK 960         489             499
REMARK 960                                 2941
REMARK 960         490             500
REMARK 960                                 2942
REMARK 960         491             501
REMARK 960                                 2943
REMARK 960         492             502
REMARK 960                                 2944
REMARK 960         493             503
REMARK 960                                 2945
REMARK 960         494             504
REMARK 960                                 2946
REMARK 960         495             505
REMARK 960                                 2947
REMARK 960         496             506
REMARK 960                                 2948
REMARK 960         497             507
REMARK 960                                 2949
REMARK 960         498             508
REMARK 960                                 2950
REMARK 960         499             509
REMARK 960                                 2951
REMARK 960         500             510
REMARK 960                                 2952
REMARK 960         501             511
REMARK 960                                 2953
REMARK 960         502             512
REMARK 960                                 2954
REMARK 960         503             513
REMARK 960                                 2955
REMARK 960         504             514
REMARK 960                                 2956
REMARK 960         505             515
REMARK 960                                 2957
REMARK 960         506             516
REMARK 960                                 2958
REMARK 960         507             517
REMARK 960                                 2959
REMARK 960         508             518
REMARK 960                                 2960
REMARK 960         509             519
REMARK 960                                 2961
REMARK 960         510             520
REMARK 960                                 2962
REMARK 960         511             521
REMARK 960                                 2963
REMARK 960         512             522
REMARK 960                                 2964
REMARK 960         513             523
REMARK 960                                 2965
REMARK 960         514             524
REMARK 960                                 2966
REMARK 960         515             525
REMARK 960                                 2967
REMARK 960         516             526
REMARK 960                                 2968
REMARK 960         517             527
REMARK 960                                 2969
REMARK 960         518             528
REMARK 960                                 2970
REMARK 960         519             529
REMARK 960                                 2971
REMARK 960         520             530
REMARK 960                                 2972
REMARK 960         521             531
REMARK 960                                 2973
REMARK 960         522             532
REMARK 960                                 2974
REMARK 960         523             533
REMARK 960                                 2975
REMARK 960         524             534
REMARK 960                                 2976
REMARK 960         525             535
REMARK 960                                 2977
REMARK 960         526             536
REMARK 960                                 2978
REMARK 960         527             537
REMARK 960                                 2979
REMARK 960         528             538
REMARK 960                                 2980
REMARK 960         529             539
REMARK 960                                 2981
REMARK 960         530             540
REMARK 960                                 2982
REMARK 960         531             542
REMARK 960                                 2984
REMARK 960         532             543
REMARK 960                                 2985
REMARK 960         533             544
REMARK 960                                 2986
REMARK 960         534             545
REMARK 960                                 2987
REMARK 960         535             546
REMARK 960                                 2988
REMARK 960         536             547
REMARK 960                                 2989
REMARK 960         537             548
REMARK 960                                 2990
REMARK 960         538             549
REMARK 960                                 2991
REMARK 960         539             550
REMARK 960                                 2992
REMARK 960         540             551
REMARK 960                                 2993
REMARK 960         541             552
REMARK 960                                 2994
REMARK 960         542             553
REMARK 960                                 2995
REMARK 960         543             554
REMARK 960                                 2996
REMARK 960         544             555
REMARK 960                                 2997
REMARK 960         545             556
REMARK 960                                 2998
REMARK 960         546             557
REMARK 960                                 2999
REMARK 960         547             558
REMARK 960                                 3000
REMARK 960         548             559
REMARK 960                                 3001
REMARK 960         549             560
REMARK 960                                 3002
REMARK 960         550             561
REMARK 960                                 3003
REMARK 960         551             562
REMARK 960                                 3004
REMARK 960         552             563
REMARK 960                                 3005
REMARK 960         553             564
REMARK 960                                 3006
REMARK 960         554             565
REMARK 960                                 3007
REMARK 960         555             566
REMARK 960                                 3008
REMARK 960         556             567
REMARK 960                                 3009
REMARK 960         557             568
REMARK 960                                 3010
REMARK 960         558             569
REMARK 960                                 3011
REMARK 960         559             570
REMARK 960                                 3012
REMARK 960         560             571
REMARK 960                                 3013
REMARK 960         561             572
REMARK 960                                 3014
REMARK 960         562             573
REMARK 960                                 3015
REMARK 960         563             574
REMARK 960                                 3016
REMARK 960         564             575
REMARK 960                                 3017
REMARK 960         565             576
REMARK 960                                 3018
REMARK 960         566             577
REMARK 960                                 3019
REMARK 960         567             578
REMARK 960                                 3020
REMARK 960         568             579
REMARK 960                                 3021
REMARK 960         569             580
REMARK 960                                 3022
REMARK 960         570             581
REMARK 960                                 3023
REMARK 960         571             582
REMARK 960                                 3024
REMARK 960         572             583
REMARK 960                                 3025
REMARK 960         573             584
REMARK 960                                 3026
REMARK 960         574             585
REMARK 960                                 3027
REMARK 960         575             586
REMARK 960                                 3028
REMARK 960         576             587
REMARK 960                                 3029
REMARK 960         577             588
REMARK 960                                 3030
REMARK 960         578             589
REMARK 960                                 3031
REMARK 960         579             590
REMARK 960                                 3032
REMARK 960         580             591
REMARK 960                                 3033
REMARK 960         581             592
REMARK 960                                 3034
REMARK 960         582             593
REMARK 960                                 3035
REMARK 960         583             595
REMARK 960                                 3037
REMARK 960         584             596
REMARK 960                                 3038
REMARK 960         585             597
REMARK 960                                 3039
REMARK 960         586             598
REMARK 960                                 3040
REMARK 960         587             599
REMARK 960                                 3041
REMARK 960         588             600
REMARK 960                                 3042
REMARK 960         589             601
REMARK 960                                 3043
REMARK 960         590             602
REMARK 960                                 3044
REMARK 960         591             603
REMARK 960                                 3045
REMARK 960         592             604
REMARK 960                                 3046
REMARK 960         593             605
REMARK 960                                 3047
REMARK 960         594             606
REMARK 960                                 3048
REMARK 960         595             607
REMARK 960                                 3049
REMARK 960         596             608
REMARK 960                                 3050
REMARK 960         597             609
REMARK 960                                 3051
REMARK 960         598             610
REMARK 960                                 3052
REMARK 960         599             611
REMARK 960                                 3053
REMARK 960         600             612
REMARK 960                                 3054
REMARK 960         601             613
REMARK 960                                 3055
REMARK 960         602             614
REMARK 960                                 3056
REMARK 960         603             615
REMARK 960                                 3057
REMARK 960         604             616
REMARK 960                                 3058
REMARK 960         605             617
REMARK 960                                 3059
REMARK 960         606             618
REMARK 960                                 3060
REMARK 960         607             619
REMARK 960                                 3061
REMARK 960         608             620
REMARK 960                                 3062
REMARK 960         609             621
REMARK 960                                 3063
REMARK 960         610             622
REMARK 960                                 3064
REMARK 960         611             623
REMARK 960                                 3065
REMARK 960         612             624
REMARK 960                                 3066
REMARK 960         613             625
REMARK 960                                 3067
REMARK 960         614             626
REMARK 960                                 3068
REMARK 960         615             627
REMARK 960                                 3069
REMARK 960         616             628
REMARK 960                                 3070
REMARK 960         617             629
REMARK 960                                 3071
REMARK 960         618             630
REMARK 960                                 3072
REMARK 960         619             631
REMARK 960                                 3073
REMARK 960         620             632
REMARK 960                                 3074
REMARK 960         621             633
REMARK 960                                 3075
REMARK 960         622             634
REMARK 960                                 3076
REMARK 960         623             635
REMARK 960                                 3077
REMARK 960         624             636
REMARK 960                                 3078
REMARK 960         625             637
REMARK 960                                 3079
REMARK 960         626             638
REMARK 960                                 3080
REMARK 960         627             639
REMARK 960                                 3081
REMARK 960         628             640
REMARK 960                                 3082
REMARK 960         629             641
REMARK 960                                 3083
REMARK 960         630             642
REMARK 960                                 3084
REMARK 960         631             643
REMARK 960                                 3085
REMARK 960         632             644
REMARK 960                                 3086
REMARK 960         633             646
REMARK 960                                 3088
REMARK 960         634             647
REMARK 960                                 3089
REMARK 960         635             648
REMARK 960                                 3090
REMARK 960         636             649
REMARK 960                                 3091
REMARK 960         637             650
REMARK 960                                 3092
REMARK 960         638             651
REMARK 960                                 3093
REMARK 960         639             652
REMARK 960                                 3094
REMARK 960         640             653
REMARK 960                                 3095
REMARK 960         641             654
REMARK 960                                 3096
REMARK 960         642             655
REMARK 960                                 3097
REMARK 960         643             656
REMARK 960                                 3098
REMARK 960         644             657
REMARK 960                                 3099
REMARK 960         645             658
REMARK 960                                 3100
REMARK 960         646             659
REMARK 960                                 3101
REMARK 960         647             660
REMARK 960                                 3102
REMARK 960         648             661
REMARK 960                                 3103
REMARK 960         649             662
REMARK 960                                 3104
REMARK 960         650             663
REMARK 960                                 3105
REMARK 960         651             664
REMARK 960                                 3106
REMARK 960         652             665
REMARK 960                                 3107
REMARK 960         653             666
REMARK 960                                 3108
REMARK 960         654             667
REMARK 960                                 3109
REMARK 960         655             668
REMARK 960                                 3110
REMARK 960         656             669
REMARK 960                                 3111
REMARK 960         657             670
REMARK 960                                 3112
REMARK 960         658             671
REMARK 960                                 3113
REMARK 960         659             672
REMARK 960                                 3114
REMARK 960         660             673
REMARK 960                                 3115
REMARK 960         661             674
REMARK 960                                 3116
REMARK 960         662             675
REMARK 960                                 3117
REMARK 960         663             676
REMARK 960                                 3118
REMARK 960         664             677
REMARK 960                                 3119
REMARK 960         1               1
REMARK 960                                 3257
REMARK 960         2               2
REMARK 960                                 3258
REMARK 960         3               3
REMARK 960                                 3259
REMARK 960         4               4
REMARK 960                                 3260
REMARK 960         5               5
REMARK 960                                 3261
REMARK 960         6               6
REMARK 960                                 3262
REMARK 960         7               7
REMARK 960                                 3263
REMARK 960         8               8
REMARK 960                                 3264
REMARK 960         9               9
REMARK 960                                 3265
REMARK 960         10              10
REMARK 960                                 3266
REMARK 960         11              11
REMARK 960                                 3267
REMARK 960         12              12
REMARK 960                                 3268
REMARK 960         13              13
REMARK 960                                 3269
REMARK 960         14              14
REMARK 960                                 3270
REMARK 960         15              15
REMARK 960                                 3271
REMARK 960         16              16
REMARK 960                                 3272
REMARK 960         17              17
REMARK 960                                 3273
REMARK 960         18              18
REMARK 960                                 3274
REMARK 960         19              19
REMARK 960                                 3275
REMARK 960         20              20
REMARK 960                                 3276
REMARK 960         21              21
REMARK 960                                 3277
REMARK 960         22              22
REMARK 960                                 3278
REMARK 960         23              23
REMARK 960                                 3279
REMARK 960         24              24
REMARK 960                                 3280
REMARK 960         25              25
REMARK 960                                 3281
REMARK 960         26              26
REMARK 960                                 3282
REMARK 960         27              27
REMARK 960                                 3283
REMARK 960         28              28
REMARK 960                                 3284
REMARK 960         29              29
REMARK 960                                 3285
REMARK 960         30              30
REMARK 960                                 3286
REMARK 960         31              31
REMARK 960                                 3287
REMARK 960         32              32
REMARK 960                                 3288
REMARK 960         33              33
REMARK 960                                 3289
REMARK 960         34              34
REMARK 960                                 3290
REMARK 960         35              35
REMARK 960                                 3291
REMARK 960         36              36
REMARK 960                                 3292
REMARK 960         37              37
REMARK 960                                 3293
REMARK 960         38              38
REMARK 960                                 3294
REMARK 960         39              39
REMARK 960                                 3295
REMARK 960         40              40
REMARK 960                                 3296
REMARK 960         41              41
REMARK 960                                 3297
REMARK 960         42              42
REMARK 960                                 3298
REMARK 960         43              43
REMARK 960                                 3299
REMARK 960         44              44
REMARK 960                                 3300
REMARK 960         45              45
REMARK 960                                 3301
REMARK 960         46              46
REMARK 960                                 3302
REMARK 960         47              47
REMARK 960                                 3303
REMARK 960         48              48
REMARK 960                                 3304
REMARK 960         49              49
REMARK 960                                 3305
REMARK 960         50              50
REMARK 960                                 3306
REMARK 960         51              51
REMARK 960                                 3307
REMARK 960         52              52
REMARK 960                                 3308
REMARK 960         53              53
REMARK 960                                 3309
REMARK 960         54              54
REMARK 960                                 3310
REMARK 960         55              55
REMARK 960                                 3311
REMARK 960         56              56
REMARK 960                                 3312
REMARK 960         57              57
REMARK 960                                 3313
REMARK 960         58              58
REMARK 960                                 3314
REMARK 960         59              59
REMARK 960                                 3315
REMARK 960         60              60
REMARK 960                                 3316
REMARK 960         61              61
REMARK 960                                 3317
REMARK 960         62              62
REMARK 960                                 3318
REMARK 960         63              63
REMARK 960                                 3319
REMARK 960         64              64
REMARK 960                                 3320
REMARK 960         65              65
REMARK 960                                 3321
REMARK 960         66              66
REMARK 960                                 3322
REMARK 960         67              67
REMARK 960                                 3323
REMARK 960         68              68
REMARK 960                                 3324
REMARK 960         69              69
REMARK 960                                 3325
REMARK 960         70              70
REMARK 960                                 3326
REMARK 960         71              71
REMARK 960                                 3327
REMARK 960         72              72
REMARK 960                                 3328
REMARK 960         73              73
REMARK 960                                 3329
REMARK 960         74              74
REMARK 960                                 3330
REMARK 960         75              75
REMARK 960                                 3331
REMARK 960         76              76
REMARK 960                                 3332
REMARK 960         77              77
REMARK 960                                 3333
REMARK 960         78              78
REMARK 960                                 3334
REMARK 960         79              79
REMARK 960                                 3335
REMARK 960         80              80
REMARK 960                                 3336
REMARK 960         81              81
REMARK 960                                 3337
REMARK 960         82              83
REMARK 960                                 3339
REMARK 960         83              84
REMARK 960                                 3340
REMARK 960         84              85
REMARK 960                                 3341
REMARK 960         85              86
REMARK 960                                 3342
REMARK 960         86              87
REMARK 960                                 3343
REMARK 960         87              88
REMARK 960                                 3344
REMARK 960         88              89
REMARK 960                                 3345
REMARK 960         89              90
REMARK 960                                 3346
REMARK 960         90              91
REMARK 960                                 3347
REMARK 960         91              92
REMARK 960                                 3348
REMARK 960         92              94
REMARK 960                                 3350
REMARK 960         93              95
REMARK 960                                 3351
REMARK 960         94              96
REMARK 960                                 3352
REMARK 960         95              97
REMARK 960                                 3353
REMARK 960         96              98
REMARK 960                                 3354
REMARK 960         97              99
REMARK 960                                 3355
REMARK 960         98              100
REMARK 960                                 3356
REMARK 960         99              101
REMARK 960                                 3357
REMARK 960         100             102
REMARK 960                                 3358
REMARK 960         101             103
REMARK 960                                 3359
REMARK 960         102             104
REMARK 960                                 3360
REMARK 960         103             105
REMARK 960                                 3361
REMARK 960         104             106
REMARK 960                                 3362
REMARK 960         105             107
REMARK 960                                 3363
REMARK 960         106             108
REMARK 960                                 3364
REMARK 960         107             109
REMARK 960                                 3365
REMARK 960         108             110
REMARK 960                                 3366
REMARK 960         109             111
REMARK 960                                 3367
REMARK 960         110             112
REMARK 960                                 3368
REMARK 960         111             113
REMARK 960                                 3369
REMARK 960         112             114
REMARK 960                                 3370
REMARK 960         113             115
REMARK 960                                 3371
REMARK 960         114             116
REMARK 960                                 3372
REMARK 960         115             117
REMARK 960                                 3373
REMARK 960         116             118
REMARK 960                                 3374
REMARK 960         117             119
REMARK 960                                 3375
REMARK 960         118             120
REMARK 960                                 3376
REMARK 960         119             121
REMARK 960                                 3377
REMARK 960         120             122
REMARK 960                                 3378
REMARK 960         121             124
REMARK 960                                 3380
REMARK 960         122             125
REMARK 960                                 3381
REMARK 960         123             126
REMARK 960                                 3382
REMARK 960         124             127
REMARK 960                                 3383
REMARK 960         125             128
REMARK 960                                 3384
REMARK 960         126             129
REMARK 960                                 3385
REMARK 960         127             130
REMARK 960                                 3386
REMARK 960         128             131
REMARK 960                                 3387
REMARK 960         129             132
REMARK 960                                 3388
REMARK 960         130             133
REMARK 960                                 3389
REMARK 960         131             134
REMARK 960                                 3390
REMARK 960         132             135
REMARK 960                                 3391
REMARK 960         133             136
REMARK 960                                 3392
REMARK 960         134             137
REMARK 960                                 3393
REMARK 960         135             138
REMARK 960                                 3394
REMARK 960         136             139
REMARK 960                                 3395
REMARK 960         137             140
REMARK 960                                 3396
REMARK 960         138             141
REMARK 960                                 3397
REMARK 960         139             142
REMARK 960                                 3398
REMARK 960         140             143
REMARK 960                                 3399
REMARK 960         141             144
REMARK 960                                 3400
REMARK 960         142             145
REMARK 960                                 3401
REMARK 960         143             146
REMARK 960                                 3402
REMARK 960         144             147
REMARK 960                                 3403
REMARK 960         145             148
REMARK 960                                 3404
REMARK 960         146             149
REMARK 960                                 3405
REMARK 960         147             150
REMARK 960                                 3406
REMARK 960         148             151
REMARK 960                                 3407
REMARK 960         149             152
REMARK 960                                 3408
REMARK 960         150             153
REMARK 960                                 3409
REMARK 960         151             154
REMARK 960                                 3410
REMARK 960         152             155
REMARK 960                                 3411
REMARK 960         153             156
REMARK 960                                 3412
REMARK 960         154             157
REMARK 960                                 3413
REMARK 960         155             158
REMARK 960                                 3414
REMARK 960         156             159
REMARK 960                                 3415
REMARK 960         157             160
REMARK 960                                 3416
REMARK 960         158             161
REMARK 960                                 3417
REMARK 960         159             162
REMARK 960                                 3418
REMARK 960         160             163
REMARK 960                                 3419
REMARK 960         161             164
REMARK 960                                 3420
REMARK 960         162             165
REMARK 960                                 3421
REMARK 960         163             166
REMARK 960                                 3422
REMARK 960         164             167
REMARK 960                                 3423
REMARK 960         165             168
REMARK 960                                 3424
REMARK 960         166             169
REMARK 960                                 3425
REMARK 960         167             170
REMARK 960                                 3426
REMARK 960         168             171
REMARK 960                                 3427
REMARK 960         169             172
REMARK 960                                 3428
REMARK 960         170             173
REMARK 960                                 3429
REMARK 960         171             174
REMARK 960                                 3430
REMARK 960         172             175
REMARK 960                                 3431
REMARK 960         173             176
REMARK 960                                 3432
REMARK 960         174             177
REMARK 960                                 3433
REMARK 960         175             178
REMARK 960                                 3434
REMARK 960         176             179
REMARK 960                                 3435
REMARK 960         177             180
REMARK 960                                 3436
REMARK 960         178             181
REMARK 960                                 3437
REMARK 960         179             182
REMARK 960                                 3438
REMARK 960         180             183
REMARK 960                                 3439
REMARK 960         181             184
REMARK 960                                 3440
REMARK 960         182             185
REMARK 960                                 3441
REMARK 960         183             186
REMARK 960                                 3442
REMARK 960         184             187
REMARK 960                                 3443
REMARK 960         185             188
REMARK 960                                 3444
REMARK 960         186             189
REMARK 960                                 3445
REMARK 960         187             190
REMARK 960                                 3446
REMARK 960         188             191
REMARK 960                                 3447
REMARK 960         189             192
REMARK 960                                 3448
REMARK 960         190             193
REMARK 960                                 3449
REMARK 960         191             194
REMARK 960                                 3450
REMARK 960         192             195
REMARK 960                                 3451
REMARK 960         193             196
REMARK 960                                 3452
REMARK 960         194             197
REMARK 960                                 3453
REMARK 960         195             198
REMARK 960                                 3454
REMARK 960         196             199
REMARK 960                                 3455
REMARK 960         197             200
REMARK 960                                 3456
REMARK 960         198             201
REMARK 960                                 3457
REMARK 960         199             203
REMARK 960                                 3459
REMARK 960         200             204
REMARK 960                                 3460
REMARK 960         201             205
REMARK 960                                 3461
REMARK 960         202             206
REMARK 960                                 3462
REMARK 960         203             207
REMARK 960                                 3463
REMARK 960         204             208
REMARK 960                                 3464
REMARK 960         205             209
REMARK 960                                 3465
REMARK 960         206             210
REMARK 960                                 3466
REMARK 960         207             211
REMARK 960                                 3467
REMARK 960         208             212
REMARK 960                                 3468
REMARK 960         209             213
REMARK 960                                 3469
REMARK 960         210             214
REMARK 960                                 3470
REMARK 960         211             215
REMARK 960                                 3471
REMARK 960         212             216
REMARK 960                                 3472
REMARK 960         213             217
REMARK 960                                 3473
REMARK 960         214             218
REMARK 960                                 3474
REMARK 960         215             219
REMARK 960                                 3475
REMARK 960         216             220
REMARK 960                                 3476
REMARK 960         217             221
REMARK 960                                 3477
REMARK 960         218             222
REMARK 960                                 3478
REMARK 960         219             223
REMARK 960                                 3479
REMARK 960         220             224
REMARK 960                                 3480
REMARK 960         221             225
REMARK 960                                 3481
REMARK 960         222             226
REMARK 960                                 3482
REMARK 960         223             227
REMARK 960                                 3483
REMARK 960         224             228
REMARK 960                                 3484
REMARK 960         225             229
REMARK 960                                 3485
REMARK 960         226             230
REMARK 960                                 3486
REMARK 960         227             231
REMARK 960                                 3487
REMARK 960         228             233
REMARK 960                                 3489
REMARK 960         229             234
REMARK 960                                 3490
REMARK 960         230             235
REMARK 960                                 3491
REMARK 960         231             236
REMARK 960                                 3492
REMARK 960         232             237
REMARK 960                                 3493
REMARK 960         233             238
REMARK 960                                 3494
REMARK 960         234             239
REMARK 960                                 3495
REMARK 960         235             240
REMARK 960                                 3496
REMARK 960         236             241
REMARK 960                                 3497
REMARK 960         237             242
REMARK 960                                 3498
REMARK 960         238             243
REMARK 960                                 3499
REMARK 960         239             244
REMARK 960                                 3500
REMARK 960         240             245
REMARK 960                                 3501
REMARK 960         241             246
REMARK 960                                 3502
REMARK 960         242             247
REMARK 960                                 3503
REMARK 960         243             249
REMARK 960                                 3505
REMARK 960         244             250
REMARK 960                                 3506
REMARK 960         245             251
REMARK 960                                 3507
REMARK 960         246             252
REMARK 960                                 3508
REMARK 960         247             253
REMARK 960                                 3509
REMARK 960         248             254
REMARK 960                                 3510
REMARK 960         249             255
REMARK 960                                 3511
REMARK 960         250             256
REMARK 960                                 3512
REMARK 960         251             257
REMARK 960                                 3513
REMARK 960         252             258
REMARK 960                                 3514
REMARK 960         253             259
REMARK 960                                 3515
REMARK 960         254             260
REMARK 960                                 3516
REMARK 960         255             261
REMARK 960                                 3517
REMARK 960         256             262
REMARK 960                                 3518
REMARK 960         257             263
REMARK 960                                 3519
REMARK 960         258             264
REMARK 960                                 3520
REMARK 960         259             265
REMARK 960                                 3521
REMARK 960         260             266
REMARK 960                                 3522
REMARK 960         261             267
REMARK 960                                 3523
REMARK 960         262             268
REMARK 960                                 3524
REMARK 960         263             269
REMARK 960                                 3525
REMARK 960         264             270
REMARK 960                                 3526
REMARK 960         265             271
REMARK 960                                 3527
REMARK 960         266             272
REMARK 960                                 3528
REMARK 960         267             273
REMARK 960                                 3529
REMARK 960         268             274
REMARK 960                                 3530
REMARK 960         269             275
REMARK 960                                 3531
REMARK 960         270             276
REMARK 960                                 3532
REMARK 960         271             277
REMARK 960                                 3533
REMARK 960         272             278
REMARK 960                                 3534
REMARK 960         273             279
REMARK 960                                 3535
REMARK 960         274             280
REMARK 960                                 3536
REMARK 960         275             281
REMARK 960                                 3537
REMARK 960         276             282
REMARK 960                                 3538
REMARK 960         277             283
REMARK 960                                 3539
REMARK 960         278             284
REMARK 960                                 3540
REMARK 960         279             285
REMARK 960                                 3541
REMARK 960         280             286
REMARK 960                                 3542
REMARK 960         281             287
REMARK 960                                 3543
REMARK 960         282             288
REMARK 960                                 3544
REMARK 960         283             289
REMARK 960                                 3545
REMARK 960         284             290
REMARK 960                                 3546
REMARK 960         285             291
REMARK 960                                 3547
REMARK 960         286             292
REMARK 960                                 3548
REMARK 960         287             293
REMARK 960                                 3549
REMARK 960         288             294
REMARK 960                                 3550
REMARK 960         289             295
REMARK 960                                 3551
REMARK 960         290             296
REMARK 960                                 3552
REMARK 960         291             297
REMARK 960                                 3553
REMARK 960         292             298
REMARK 960                                 3554
REMARK 960         293             299
REMARK 960                                 3555
REMARK 960         294             300
REMARK 960                                 3556
REMARK 960         295             301
REMARK 960                                 3557
REMARK 960         296             302
REMARK 960                                 3558
REMARK 960         297             303
REMARK 960                                 3559
REMARK 960         298             304
REMARK 960                                 3560
REMARK 960         299             305
REMARK 960                                 3561
REMARK 960         300             306
REMARK 960                                 3562
REMARK 960         301             308
REMARK 960                                 3564
REMARK 960         302             309
REMARK 960                                 3565
REMARK 960         303             310
REMARK 960                                 3566
REMARK 960         304             311
REMARK 960                                 3567
REMARK 960         305             312
REMARK 960                                 3568
REMARK 960         306             313
REMARK 960                                 3569
REMARK 960         307             314
REMARK 960                                 3570
REMARK 960         308             315
REMARK 960                                 3571
REMARK 960         309             316
REMARK 960                                 3572
REMARK 960         310             317
REMARK 960                                 3573
REMARK 960         311             318
REMARK 960                                 3574
REMARK 960         312             319
REMARK 960                                 3575
REMARK 960         313             320
REMARK 960                                 3576
REMARK 960         314             321
REMARK 960                                 3577
REMARK 960         315             322
REMARK 960                                 3578
REMARK 960         316             323
REMARK 960                                 3579
REMARK 960         317             324
REMARK 960                                 3580
REMARK 960         318             325
REMARK 960                                 3581
REMARK 960         319             326
REMARK 960                                 3582
REMARK 960         320             327
REMARK 960                                 3583
REMARK 960         321             328
REMARK 960                                 3584
REMARK 960         322             329
REMARK 960                                 3585
REMARK 960         323             330
REMARK 960                                 3586
REMARK 960         324             331
REMARK 960                                 3587
REMARK 960         325             332
REMARK 960                                 3588
REMARK 960         326             333
REMARK 960                                 3589
REMARK 960         327             334
REMARK 960                                 3590
REMARK 960         328             335
REMARK 960                                 3591
REMARK 960         329             336
REMARK 960                                 3592
REMARK 960         330             337
REMARK 960                                 3593
REMARK 960         331             338
REMARK 960                                 3594
REMARK 960         332             339
REMARK 960                                 3595
REMARK 960         333             340
REMARK 960                                 3596
REMARK 960         334             341
REMARK 960                                 3597
REMARK 960         335             342
REMARK 960                                 3598
REMARK 960         336             343
REMARK 960                                 3599
REMARK 960         337             344
REMARK 960                                 3600
REMARK 960         338             345
REMARK 960                                 3601
REMARK 960         339             346
REMARK 960                                 3602
REMARK 960         340             347
REMARK 960                                 3603
REMARK 960         341             348
REMARK 960                                 3604
REMARK 960         342             349
REMARK 960                                 3605
REMARK 960         343             350
REMARK 960                                 3606
REMARK 960         344             351
REMARK 960                                 3607
REMARK 960         345             352
REMARK 960                                 3608
REMARK 960         346             353
REMARK 960                                 3609
REMARK 960         347             354
REMARK 960                                 3610
REMARK 960         348             355
REMARK 960                                 3611
REMARK 960         349             356
REMARK 960                                 3612
REMARK 960         350             357
REMARK 960                                 3613
REMARK 960         351             358
REMARK 960                                 3614
REMARK 960         352             359
REMARK 960                                 3615
REMARK 960         353             360
REMARK 960                                 3616
REMARK 960         354             361
REMARK 960                                 3617
REMARK 960         355             362
REMARK 960                                 3618
REMARK 960         356             363
REMARK 960                                 3619
REMARK 960         357             364
REMARK 960                                 3620
REMARK 960         358             365
REMARK 960                                 3621
REMARK 960         359             366
REMARK 960                                 3622
REMARK 960         360             367
REMARK 960                                 3623
REMARK 960         361             368
REMARK 960                                 3624
REMARK 960         362             369
REMARK 960                                 3625
REMARK 960         363             370
REMARK 960                                 3626
REMARK 960         364             371
REMARK 960                                 3627
REMARK 960         365             372
REMARK 960                                 3628
REMARK 960         366             373
REMARK 960                                 3629
REMARK 960         367             374
REMARK 960                                 3630
REMARK 960         368             375
REMARK 960                                 3631
REMARK 960         369             376
REMARK 960                                 3632
REMARK 960         370             377
REMARK 960                                 3633
REMARK 960         371             378
REMARK 960                                 3634
REMARK 960         372             379
REMARK 960                                 3635
REMARK 960         373             380
REMARK 960                                 3636
REMARK 960         374             381
REMARK 960                                 3637
REMARK 960         375             382
REMARK 960                                 3638
REMARK 960         376             383
REMARK 960                                 3639
REMARK 960         377             384
REMARK 960                                 3640
REMARK 960         378             386
REMARK 960                                 3642
REMARK 960         379             387
REMARK 960                                 3643
REMARK 960         380             388
REMARK 960                                 3644
REMARK 960         381             389
REMARK 960                                 3645
REMARK 960         382             390
REMARK 960                                 3646
REMARK 960         383             391
REMARK 960                                 3647
REMARK 960         384             392
REMARK 960                                 3648
REMARK 960         385             393
REMARK 960                                 3649
REMARK 960         386             394
REMARK 960                                 3650
REMARK 960         387             395
REMARK 960                                 3651
REMARK 960         388             396
REMARK 960                                 3652
REMARK 960         389             397
REMARK 960                                 3653
REMARK 960         390             398
REMARK 960                                 3654
REMARK 960         391             399
REMARK 960                                 3655
REMARK 960         392             400
REMARK 960                                 3656
REMARK 960         393             401
REMARK 960                                 3657
REMARK 960         394             402
REMARK 960                                 3658
REMARK 960         395             403
REMARK 960                                 3659
REMARK 960         396             404
REMARK 960                                 3660
REMARK 960         397             405
REMARK 960                                 3661
REMARK 960         398             406
REMARK 960                                 3662
REMARK 960         399             407
REMARK 960                                 3663
REMARK 960         400             408
REMARK 960                                 3664
REMARK 960         401             409
REMARK 960                                 3665
REMARK 960         402             410
REMARK 960                                 3666
REMARK 960         403             411
REMARK 960                                 3667
REMARK 960         404             412
REMARK 960                                 3668
REMARK 960         405             413
REMARK 960                                 3669
REMARK 960         406             414
REMARK 960                                 3670
REMARK 960         407             415
REMARK 960                                 3671
REMARK 960         408             416
REMARK 960                                 3672
REMARK 960         409             417
REMARK 960                                 3673
REMARK 960         410             418
REMARK 960                                 3674
REMARK 960         411             419
REMARK 960                                 3675
REMARK 960         412             420
REMARK 960                                 3676
REMARK 960         413             421
REMARK 960                                 3677
REMARK 960         414             422
REMARK 960                                 3678
REMARK 960         415             423
REMARK 960                                 3679
REMARK 960         416             424
REMARK 960                                 3680
REMARK 960         417             425
REMARK 960                                 3681
REMARK 960         418             426
REMARK 960                                 3682
REMARK 960         419             427
REMARK 960                                 3683
REMARK 960         420             428
REMARK 960                                 3684
REMARK 960         421             429
REMARK 960                                 3685
REMARK 960         422             430
REMARK 960                                 3686
REMARK 960         423             431
REMARK 960                                 3687
REMARK 960         424             432
REMARK 960                                 3688
REMARK 960         425             433
REMARK 960                                 3689
REMARK 960         426             434
REMARK 960                                 3690
REMARK 960         427             435
REMARK 960                                 3691
REMARK 960         428             436
REMARK 960                                 3692
REMARK 960         429             437
REMARK 960                                 3693
REMARK 960         430             438
REMARK 960                                 3694
REMARK 960         431             439
REMARK 960                                 3695
REMARK 960         432             440
REMARK 960                                 3696
REMARK 960         433             441
REMARK 960                                 3697
REMARK 960         434             442
REMARK 960                                 3698
REMARK 960         435             443
REMARK 960                                 3699
REMARK 960         436             444
REMARK 960                                 3700
REMARK 960         437             445
REMARK 960                                 3701
REMARK 960         438             446
REMARK 960                                 3702
REMARK 960         439             447
REMARK 960                                 3703
REMARK 960         440             448
REMARK 960                                 3704
REMARK 960         441             449
REMARK 960                                 3705
REMARK 960         442             450
REMARK 960                                 3706
REMARK 960         443             451
REMARK 960                                 3707
REMARK 960         444             452
REMARK 960                                 3708
REMARK 960         445             453
REMARK 960                                 3709
REMARK 960         446             455
REMARK 960                                 3711
REMARK 960         447             456
REMARK 960                                 3712
REMARK 960         448             457
REMARK 960                                 3713
REMARK 960         449             458
REMARK 960                                 3714
REMARK 960         450             459
REMARK 960                                 3715
REMARK 960         451             460
REMARK 960                                 3716
REMARK 960         452             461
REMARK 960                                 3717
REMARK 960         453             462
REMARK 960                                 3718
REMARK 960         454             463
REMARK 960                                 3719
REMARK 960         455             464
REMARK 960                                 3720
REMARK 960         456             465
REMARK 960                                 3721
REMARK 960         457             466
REMARK 960                                 3722
REMARK 960         458             467
REMARK 960                                 3723
REMARK 960         459             468
REMARK 960                                 3724
REMARK 960         460             469
REMARK 960                                 3725
REMARK 960         461             470
REMARK 960                                 3726
REMARK 960         462             471
REMARK 960                                 3727
REMARK 960         463             472
REMARK 960                                 3728
REMARK 960         464             473
REMARK 960                                 3729
REMARK 960         465             474
REMARK 960                                 3730
REMARK 960         466             475
REMARK 960                                 3731
REMARK 960         467             476
REMARK 960                                 3732
REMARK 960         468             478
REMARK 960                                 3734
REMARK 960         469             479
REMARK 960                                 3735
REMARK 960         470             480
REMARK 960                                 3736
REMARK 960         471             481
REMARK 960                                 3737
REMARK 960         472             482
REMARK 960                                 3738
REMARK 960         473             483
REMARK 960                                 3739
REMARK 960         474             484
REMARK 960                                 3740
REMARK 960         475             485
REMARK 960                                 3741
REMARK 960         476             486
REMARK 960                                 3742
REMARK 960         477             487
REMARK 960                                 3743
REMARK 960         478             488
REMARK 960                                 3744
REMARK 960         479             489
REMARK 960                                 3745
REMARK 960         480             490
REMARK 960                                 3746
REMARK 960         481             491
REMARK 960                                 3747
REMARK 960         482             492
REMARK 960                                 3748
REMARK 960         483             493
REMARK 960                                 3749
REMARK 960         484             494
REMARK 960                                 3750
REMARK 960         485             495
REMARK 960                                 3751
REMARK 960         486             496
REMARK 960                                 3752
REMARK 960         487             497
REMARK 960                                 3753
REMARK 960         488             498
REMARK 960                                 3754
REMARK 960         489             499
REMARK 960                                 3755
REMARK 960         490             500
REMARK 960                                 3756
REMARK 960         491             501
REMARK 960                                 3757
REMARK 960         492             502
REMARK 960                                 3758
REMARK 960         493             503
REMARK 960                                 3759
REMARK 960         494             504
REMARK 960                                 3760
REMARK 960         495             505
REMARK 960                                 3761
REMARK 960         496             506
REMARK 960                                 3762
REMARK 960         497             507
REMARK 960                                 3763
REMARK 960         498             508
REMARK 960                                 3764
REMARK 960         499             509
REMARK 960                                 3765
REMARK 960         500             510
REMARK 960                                 3766
REMARK 960         501             511
REMARK 960                                 3767
REMARK 960         502             512
REMARK 960                                 3768
REMARK 960         503             513
REMARK 960                                 3769
REMARK 960         504             514
REMARK 960                                 3770
REMARK 960         505             515
REMARK 960                                 3771
REMARK 960         506             516
REMARK 960                                 3772
REMARK 960         507             517
REMARK 960                                 3773
REMARK 960         508             518
REMARK 960                                 3774
REMARK 960         509             519
REMARK 960                                 3775
REMARK 960         510             520
REMARK 960                                 3776
REMARK 960         511             521
REMARK 960                                 3777
REMARK 960         512             522
REMARK 960                                 3778
REMARK 960         513             523
REMARK 960                                 3779
REMARK 960         514             524
REMARK 960                                 3780
REMARK 960         515             525
REMARK 960                                 3781
REMARK 960         516             526
REMARK 960                                 3782
REMARK 960         517             527
REMARK 960                                 3783
REMARK 960         518             528
REMARK 960                                 3784
REMARK 960         519             529
REMARK 960                                 3785
REMARK 960         520             530
REMARK 960                                 3786
REMARK 960         521             531
REMARK 960                                 3787
REMARK 960         522             532
REMARK 960                                 3788
REMARK 960         523             533
REMARK 960                                 3789
REMARK 960         524             534
REMARK 960                                 3790
REMARK 960         525             535
REMARK 960                                 3791
REMARK 960         526             536
REMARK 960                                 3792
REMARK 960         527             537
REMARK 960                                 3793
REMARK 960         528             538
REMARK 960                                 3794
REMARK 960         529             539
REMARK 960                                 3795
REMARK 960         530             540
REMARK 960                                 3796
REMARK 960         531             542
REMARK 960                                 3798
REMARK 960         532             543
REMARK 960                                 3799
REMARK 960         533             544
REMARK 960                                 3800
REMARK 960         534             545
REMARK 960                                 3801
REMARK 960         535             546
REMARK 960                                 3802
REMARK 960         536             547
REMARK 960                                 3803
REMARK 960         537             548
REMARK 960                                 3804
REMARK 960         538             549
REMARK 960                                 3805
REMARK 960         539             550
REMARK 960                                 3806
REMARK 960         540             551
REMARK 960                                 3807
REMARK 960         541             552
REMARK 960                                 3808
REMARK 960         542             553
REMARK 960                                 3809
REMARK 960         543             554
REMARK 960                                 3810
REMARK 960         544             555
REMARK 960                                 3811
REMARK 960         545             556
REMARK 960                                 3812
REMARK 960         546             557
REMARK 960                                 3813
REMARK 960         547             558
REMARK 960                                 3814
REMARK 960         548             559
REMARK 960                                 3815
REMARK 960         549             560
REMARK 960                                 3816
REMARK 960         550             561
REMARK 960                                 3817
REMARK 960         551             562
REMARK 960                                 3818
REMARK 960         552             563
REMARK 960                                 3819
REMARK 960         553             564
REMARK 960                                 3820
REMARK 960         554             565
REMARK 960                                 3821
REMARK 960         555             566
REMARK 960                                 3822
REMARK 960         556             567
REMARK 960                                 3823
REMARK 960         557             568
REMARK 960                                 3824
REMARK 960         558             569
REMARK 960                                 3825
REMARK 960         559             570
REMARK 960                                 3826
REMARK 960         560             571
REMARK 960                                 3827
REMARK 960         561             572
REMARK 960                                 3828
REMARK 960         562             573
REMARK 960                                 3829
REMARK 960         563             574
REMARK 960                                 3830
REMARK 960         564             575
REMARK 960                                 3831
REMARK 960         565             576
REMARK 960                                 3832
REMARK 960         566             577
REMARK 960                                 3833
REMARK 960         567             578
REMARK 960                                 3834
REMARK 960         568             579
REMARK 960                                 3835
REMARK 960         569             580
REMARK 960                                 3836
REMARK 960         570             581
REMARK 960                                 3837
REMARK 960         571             582
REMARK 960                                 3838
REMARK 960         572             583
REMARK 960                                 3839
REMARK 960         573             584
REMARK 960                                 3840
REMARK 960         574             585
REMARK 960                                 3841
REMARK 960         575             586
REMARK 960                                 3842
REMARK 960         576             587
REMARK 960                                 3843
REMARK 960         577             588
REMARK 960                                 3844
REMARK 960         578             589
REMARK 960                                 3845
REMARK 960         579             590
REMARK 960                                 3846
REMARK 960         580             591
REMARK 960                                 3847
REMARK 960         581             592
REMARK 960                                 3848
REMARK 960         582             593
REMARK 960                                 3849
REMARK 960         583             595
REMARK 960                                 3851
REMARK 960         584             596
REMARK 960                                 3852
REMARK 960         585             597
REMARK 960                                 3853
REMARK 960         586             598
REMARK 960                                 3854
REMARK 960         587             599
REMARK 960                                 3855
REMARK 960         588             600
REMARK 960                                 3856
REMARK 960         589             601
REMARK 960                                 3857
REMARK 960         590             602
REMARK 960                                 3858
REMARK 960         591             603
REMARK 960                                 3859
REMARK 960         592             604
REMARK 960                                 3860
REMARK 960         593             605
REMARK 960                                 3861
REMARK 960         594             606
REMARK 960                                 3862
REMARK 960         595             607
REMARK 960                                 3863
REMARK 960         596             608
REMARK 960                                 3864
REMARK 960         597             609
REMARK 960                                 3865
REMARK 960         598             610
REMARK 960                                 3866
REMARK 960         599             611
REMARK 960                                 3867
REMARK 960         600             612
REMARK 960                                 3868
REMARK 960         601             613
REMARK 960                                 3869
REMARK 960         602             614
REMARK 960                                 3870
REMARK 960         603             615
REMARK 960                                 3871
REMARK 960         604             616
REMARK 960                                 3872
REMARK 960         605             617
REMARK 960                                 3873
REMARK 960         606             618
REMARK 960                                 3874
REMARK 960         607             619
REMARK 960                                 3875
REMARK 960         608             620
REMARK 960                                 3876
REMARK 960         609             621
REMARK 960                                 3877
REMARK 960         610             622
REMARK 960                                 3878
REMARK 960         611             623
REMARK 960                                 3879
REMARK 960         612             624
REMARK 960                                 3880
REMARK 960         613             625
REMARK 960                                 3881
REMARK 960         614             626
REMARK 960                                 3882
REMARK 960         615             627
REMARK 960                                 3883
REMARK 960         616             628
REMARK 960                                 3884
REMARK 960         617             629
REMARK 960                                 3885
REMARK 960         618             630
REMARK 960                                 3886
REMARK 960         619             631
REMARK 960                                 3887
REMARK 960         620             632
REMARK 960                                 3888
REMARK 960         621             633
REMARK 960                                 3889
REMARK 960         622             634
REMARK 960                                 3890
REMARK 960         623             635
REMARK 960                                 3891
REMARK 960         624             636
REMARK 960                                 3892
REMARK 960         625             637
REMARK 960                                 3893
REMARK 960         626             638
REMARK 960                                 3894
REMARK 960         627             639
REMARK 960                                 3895
REMARK 960         628             640
REMARK 960                                 3896
REMARK 960         629             641
REMARK 960                                 3897
REMARK 960         630             642
REMARK 960                                 3898
REMARK 960         631             643
REMARK 960                                 3899
REMARK 960         632             644
REMARK 960                                 3900
REMARK 960         633             646
REMARK 960                                 3902
REMARK 960         634             647
REMARK 960                                 3903
REMARK 960         635             648
REMARK 960                                 3904
REMARK 960         636             649
REMARK 960                                 3905
REMARK 960         637             650
REMARK 960                                 3906
REMARK 960         638             651
REMARK 960                                 3907
REMARK 960         639             652
REMARK 960                                 3908
REMARK 960         640             653
REMARK 960                                 3909
REMARK 960         641             654
REMARK 960                                 3910
REMARK 960         642             655
REMARK 960                                 3911
REMARK 960         643             656
REMARK 960                                 3912
REMARK 960         644             657
REMARK 960                                 3913
REMARK 960         645             658
REMARK 960                                 3914
REMARK 960         646             659
REMARK 960                                 3915
REMARK 960         647             660
REMARK 960                                 3916
REMARK 960         648             661
REMARK 960                                 3917
REMARK 960         649             662
REMARK 960                                 3918
REMARK 960         650             663
REMARK 960                                 3919
REMARK 960         651             664
REMARK 960                                 3920
REMARK 960         652             665
REMARK 960                                 3921
REMARK 960         653             666
REMARK 960                                 3922
REMARK 960         654             667
REMARK 960                                 3923
REMARK 960         655             668
REMARK 960                                 3924
REMARK 960         656             669
REMARK 960                                 3925
REMARK 960         657             670
REMARK 960                                 3926
REMARK 960         658             671
REMARK 960                                 3927
REMARK 960         659             672
REMARK 960                                 3928
REMARK 960         660             673
REMARK 960                                 3929
REMARK 960         661             674
REMARK 960                                 3930
REMARK 960         662             675
REMARK 960                                 3931
REMARK 960         663             676
REMARK 960                                 3932
REMARK 960         664             677
REMARK 960                                 3933
REMARK 960         1               1
REMARK 960                                 4071
REMARK 960         2               2
REMARK 960                                 4072
REMARK 960         3               3
REMARK 960                                 4073
REMARK 960         4               4
REMARK 960                                 4074
REMARK 960         5               5
REMARK 960                                 4075
REMARK 960         6               6
REMARK 960                                 4076
REMARK 960         7               7
REMARK 960                                 4077
REMARK 960         8               8
REMARK 960                                 4078
REMARK 960         9               9
REMARK 960                                 4079
REMARK 960         10              10
REMARK 960                                 4080
REMARK 960         11              11
REMARK 960                                 4081
REMARK 960         12              12
REMARK 960                                 4082
REMARK 960         13              13
REMARK 960                                 4083
REMARK 960         14              14
REMARK 960                                 4084
REMARK 960         15              15
REMARK 960                                 4085
REMARK 960         16              16
REMARK 960                                 4086
REMARK 960         17              17
REMARK 960                                 4087
REMARK 960         18              18
REMARK 960                                 4088
REMARK 960         19              19
REMARK 960                                 4089
REMARK 960         20              20
REMARK 960                                 4090
REMARK 960         21              21
REMARK 960                                 4091
REMARK 960         22              22
REMARK 960                                 4092
REMARK 960         23              23
REMARK 960                                 4093
REMARK 960         24              24
REMARK 960                                 4094
REMARK 960         25              25
REMARK 960                                 4095
REMARK 960         26              26
REMARK 960                                 4096
REMARK 960         27              27
REMARK 960                                 4097
REMARK 960         28              28
REMARK 960                                 4098
REMARK 960         29              29
REMARK 960                                 4099
REMARK 960         30              30
REMARK 960                                 4100
REMARK 960         31              31
REMARK 960                                 4101
REMARK 960         32              32
REMARK 960                                 4102
REMARK 960         33              33
REMARK 960                                 4103
REMARK 960         34              34
REMARK 960                                 4104
REMARK 960         35              35
REMARK 960                                 4105
REMARK 960         36              36
REMARK 960                                 4106
REMARK 960         37              37
REMARK 960                                 4107
REMARK 960         38              38
REMARK 960                                 4108
REMARK 960         39              39
REMARK 960                                 4109
REMARK 960         40              40
REMARK 960                                 4110
REMARK 960         41              41
REMARK 960                                 4111
REMARK 960         42              42
REMARK 960                                 4112
REMARK 960         43              43
REMARK 960                                 4113
REMARK 960         44              44
REMARK 960                                 4114
REMARK 960         45              45
REMARK 960                                 4115
REMARK 960         46              46
REMARK 960                                 4116
REMARK 960         47              47
REMARK 960                                 4117
REMARK 960         48              48
REMARK 960                                 4118
REMARK 960         49              49
REMARK 960                                 4119
REMARK 960         50              50
REMARK 960                                 4120
REMARK 960         51              51
REMARK 960                                 4121
REMARK 960         52              52
REMARK 960                                 4122
REMARK 960         53              53
REMARK 960                                 4123
REMARK 960         54              54
REMARK 960                                 4124
REMARK 960         55              55
REMARK 960                                 4125
REMARK 960         56              56
REMARK 960                                 4126
REMARK 960         57              57
REMARK 960                                 4127
REMARK 960         58              58
REMARK 960                                 4128
REMARK 960         59              59
REMARK 960                                 4129
REMARK 960         60              60
REMARK 960                                 4130
REMARK 960         61              61
REMARK 960                                 4131
REMARK 960         62              62
REMARK 960                                 4132
REMARK 960         63              63
REMARK 960                                 4133
REMARK 960         64              64
REMARK 960                                 4134
REMARK 960         65              65
REMARK 960                                 4135
REMARK 960         66              66
REMARK 960                                 4136
REMARK 960         67              67
REMARK 960                                 4137
REMARK 960         68              68
REMARK 960                                 4138
REMARK 960         69              69
REMARK 960                                 4139
REMARK 960         70              70
REMARK 960                                 4140
REMARK 960         71              71
REMARK 960                                 4141
REMARK 960         72              72
REMARK 960                                 4142
REMARK 960         73              73
REMARK 960                                 4143
REMARK 960         74              74
REMARK 960                                 4144
REMARK 960         75              75
REMARK 960                                 4145
REMARK 960         76              76
REMARK 960                                 4146
REMARK 960         77              77
REMARK 960                                 4147
REMARK 960         78              78
REMARK 960                                 4148
REMARK 960         79              79
REMARK 960                                 4149
REMARK 960         80              80
REMARK 960                                 4150
REMARK 960         81              81
REMARK 960                                 4151
REMARK 960         82              83
REMARK 960                                 4153
REMARK 960         83              84
REMARK 960                                 4154
REMARK 960         84              85
REMARK 960                                 4155
REMARK 960         85              86
REMARK 960                                 4156
REMARK 960         86              87
REMARK 960                                 4157
REMARK 960         87              88
REMARK 960                                 4158
REMARK 960         88              89
REMARK 960                                 4159
REMARK 960         89              90
REMARK 960                                 4160
REMARK 960         90              91
REMARK 960                                 4161
REMARK 960         91              92
REMARK 960                                 4162
REMARK 960         92              94
REMARK 960                                 4164
REMARK 960         93              95
REMARK 960                                 4165
REMARK 960         94              96
REMARK 960                                 4166
REMARK 960         95              97
REMARK 960                                 4167
REMARK 960         96              98
REMARK 960                                 4168
REMARK 960         97              99
REMARK 960                                 4169
REMARK 960         98              100
REMARK 960                                 4170
REMARK 960         99              101
REMARK 960                                 4171
REMARK 960         100             102
REMARK 960                                 4172
REMARK 960         101             103
REMARK 960                                 4173
REMARK 960         102             104
REMARK 960                                 4174
REMARK 960         103             105
REMARK 960                                 4175
REMARK 960         104             106
REMARK 960                                 4176
REMARK 960         105             107
REMARK 960                                 4177
REMARK 960         106             108
REMARK 960                                 4178
REMARK 960         107             109
REMARK 960                                 4179
REMARK 960         108             110
REMARK 960                                 4180
REMARK 960         109             111
REMARK 960                                 4181
REMARK 960         110             112
REMARK 960                                 4182
REMARK 960         111             113
REMARK 960                                 4183
REMARK 960         112             114
REMARK 960                                 4184
REMARK 960         113             115
REMARK 960                                 4185
REMARK 960         114             116
REMARK 960                                 4186
REMARK 960         115             117
REMARK 960                                 4187
REMARK 960         116             118
REMARK 960                                 4188
REMARK 960         117             119
REMARK 960                                 4189
REMARK 960         118             120
REMARK 960                                 4190
REMARK 960         119             121
REMARK 960                                 4191
REMARK 960         120             122
REMARK 960                                 4192
REMARK 960         121             124
REMARK 960                                 4194
REMARK 960         122             125
REMARK 960                                 4195
REMARK 960         123             126
REMARK 960                                 4196
REMARK 960         124             127
REMARK 960                                 4197
REMARK 960         125             128
REMARK 960                                 4198
REMARK 960         126             129
REMARK 960                                 4199
REMARK 960         127             130
REMARK 960                                 4200
REMARK 960         128             131
REMARK 960                                 4201
REMARK 960         129             132
REMARK 960                                 4202
REMARK 960         130             133
REMARK 960                                 4203
REMARK 960         131             134
REMARK 960                                 4204
REMARK 960         132             135
REMARK 960                                 4205
REMARK 960         133             136
REMARK 960                                 4206
REMARK 960         134             137
REMARK 960                                 4207
REMARK 960         135             138
REMARK 960                                 4208
REMARK 960         136             139
REMARK 960                                 4209
REMARK 960         137             140
REMARK 960                                 4210
REMARK 960         138             141
REMARK 960                                 4211
REMARK 960         139             142
REMARK 960                                 4212
REMARK 960         140             143
REMARK 960                                 4213
REMARK 960         141             144
REMARK 960                                 4214
REMARK 960         142             145
REMARK 960                                 4215
REMARK 960         143             146
REMARK 960                                 4216
REMARK 960         144             147
REMARK 960                                 4217
REMARK 960         145             148
REMARK 960                                 4218
REMARK 960         146             149
REMARK 960                                 4219
REMARK 960         147             150
REMARK 960                                 4220
REMARK 960         148             151
REMARK 960                                 4221
REMARK 960         149             152
REMARK 960                                 4222
REMARK 960         150             153
REMARK 960                                 4223
REMARK 960         151             154
REMARK 960                                 4224
REMARK 960         152             155
REMARK 960                                 4225
REMARK 960         153             156
REMARK 960                                 4226
REMARK 960         154             157
REMARK 960                                 4227
REMARK 960         155             158
REMARK 960                                 4228
REMARK 960         156             159
REMARK 960                                 4229
REMARK 960         157             160
REMARK 960                                 4230
REMARK 960         158             161
REMARK 960                                 4231
REMARK 960         159             162
REMARK 960                                 4232
REMARK 960         160             163
REMARK 960                                 4233
REMARK 960         161             164
REMARK 960                                 4234
REMARK 960         162             165
REMARK 960                                 4235
REMARK 960         163             166
REMARK 960                                 4236
REMARK 960         164             167
REMARK 960                                 4237
REMARK 960         165             168
REMARK 960                                 4238
REMARK 960         166             169
REMARK 960                                 4239
REMARK 960         167             170
REMARK 960                                 4240
REMARK 960         168             171
REMARK 960                                 4241
REMARK 960         169             172
REMARK 960                                 4242
REMARK 960         170             173
REMARK 960                                 4243
REMARK 960         171             174
REMARK 960                                 4244
REMARK 960         172             175
REMARK 960                                 4245
REMARK 960         173             176
REMARK 960                                 4246
REMARK 960         174             177
REMARK 960                                 4247
REMARK 960         175             178
REMARK 960                                 4248
REMARK 960         176             179
REMARK 960                                 4249
REMARK 960         177             180
REMARK 960                                 4250
REMARK 960         178             181
REMARK 960                                 4251
REMARK 960         179             182
REMARK 960                                 4252
REMARK 960         180             183
REMARK 960                                 4253
REMARK 960         181             184
REMARK 960                                 4254
REMARK 960         182             185
REMARK 960                                 4255
REMARK 960         183             186
REMARK 960                                 4256
REMARK 960         184             187
REMARK 960                                 4257
REMARK 960         185             188
REMARK 960                                 4258
REMARK 960         186             189
REMARK 960                                 4259
REMARK 960         187             190
REMARK 960                                 4260
REMARK 960         188             191
REMARK 960                                 4261
REMARK 960         189             192
REMARK 960                                 4262
REMARK 960         190             193
REMARK 960                                 4263
REMARK 960         191             194
REMARK 960                                 4264
REMARK 960         192             195
REMARK 960                                 4265
REMARK 960         193             196
REMARK 960                                 4266
REMARK 960         194             197
REMARK 960                                 4267
REMARK 960         195             198
REMARK 960                                 4268
REMARK 960         196             199
REMARK 960                                 4269
REMARK 960         197             200
REMARK 960                                 4270
REMARK 960         198             201
REMARK 960                                 4271
REMARK 960         199             203
REMARK 960                                 4273
REMARK 960         200             204
REMARK 960                                 4274
REMARK 960         201             205
REMARK 960                                 4275
REMARK 960         202             206
REMARK 960                                 4276
REMARK 960         203             207
REMARK 960                                 4277
REMARK 960         204             208
REMARK 960                                 4278
REMARK 960         205             209
REMARK 960                                 4279
REMARK 960         206             210
REMARK 960                                 4280
REMARK 960         207             211
REMARK 960                                 4281
REMARK 960         208             212
REMARK 960                                 4282
REMARK 960         209             213
REMARK 960                                 4283
REMARK 960         210             214
REMARK 960                                 4284
REMARK 960         211             215
REMARK 960                                 4285
REMARK 960         212             216
REMARK 960                                 4286
REMARK 960         213             217
REMARK 960                                 4287
REMARK 960         214             218
REMARK 960                                 4288
REMARK 960         215             219
REMARK 960                                 4289
REMARK 960         216             220
REMARK 960                                 4290
REMARK 960         217             221
REMARK 960                                 4291
REMARK 960         218             222
REMARK 960                                 4292
REMARK 960         219             223
REMARK 960                                 4293
REMARK 960         220             224
REMARK 960                                 4294
REMARK 960         221             225
REMARK 960                                 4295
REMARK 960         222             226
REMARK 960                                 4296
REMARK 960         223             227
REMARK 960                                 4297
REMARK 960         224             228
REMARK 960                                 4298
REMARK 960         225             229
REMARK 960                                 4299
REMARK 960         226             230
REMARK 960                                 4300
REMARK 960         227             231
REMARK 960                                 4301
REMARK 960         228             233
REMARK 960                                 4303
REMARK 960         229             234
REMARK 960                                 4304
REMARK 960         230             235
REMARK 960                                 4305
REMARK 960         231             236
REMARK 960                                 4306
REMARK 960         232             237
REMARK 960                                 4307
REMARK 960         233             238
REMARK 960                                 4308
REMARK 960         234             239
REMARK 960                                 4309
REMARK 960         235             240
REMARK 960                                 4310
REMARK 960         236             241
REMARK 960                                 4311
REMARK 960         237             242
REMARK 960                                 4312
REMARK 960         238             243
REMARK 960                                 4313
REMARK 960         239             244
REMARK 960                                 4314
REMARK 960         240             245
REMARK 960                                 4315
REMARK 960         241             246
REMARK 960                                 4316
REMARK 960         242             247
REMARK 960                                 4317
REMARK 960         243             249
REMARK 960                                 4319
REMARK 960         244             250
REMARK 960                                 4320
REMARK 960         245             251
REMARK 960                                 4321
REMARK 960         246             252
REMARK 960                                 4322
REMARK 960         247             253
REMARK 960                                 4323
REMARK 960         248             254
REMARK 960                                 4324
REMARK 960         249             255
REMARK 960                                 4325
REMARK 960         250             256
REMARK 960                                 4326
REMARK 960         251             257
REMARK 960                                 4327
REMARK 960         252             258
REMARK 960                                 4328
REMARK 960         253             259
REMARK 960                                 4329
REMARK 960         254             260
REMARK 960                                 4330
REMARK 960         255             261
REMARK 960                                 4331
REMARK 960         256             262
REMARK 960                                 4332
REMARK 960         257             263
REMARK 960                                 4333
REMARK 960         258             264
REMARK 960                                 4334
REMARK 960         259             265
REMARK 960                                 4335
REMARK 960         260             266
REMARK 960                                 4336
REMARK 960         261             267
REMARK 960                                 4337
REMARK 960         262             268
REMARK 960                                 4338
REMARK 960         263             269
REMARK 960                                 4339
REMARK 960         264             270
REMARK 960                                 4340
REMARK 960         265             271
REMARK 960                                 4341
REMARK 960         266             272
REMARK 960                                 4342
REMARK 960         267             273
REMARK 960                                 4343
REMARK 960         268             274
REMARK 960                                 4344
REMARK 960         269             275
REMARK 960                                 4345
REMARK 960         270             276
REMARK 960                                 4346
REMARK 960         271             277
REMARK 960                                 4347
REMARK 960         272             278
REMARK 960                                 4348
REMARK 960         273             279
REMARK 960                                 4349
REMARK 960         274             280
REMARK 960                                 4350
REMARK 960         275             281
REMARK 960                                 4351
REMARK 960         276             282
REMARK 960                                 4352
REMARK 960         277             283
REMARK 960                                 4353
REMARK 960         278             284
REMARK 960                                 4354
REMARK 960         279             285
REMARK 960                                 4355
REMARK 960         280             286
REMARK 960                                 4356
REMARK 960         281             287
REMARK 960                                 4357
REMARK 960         282             288
REMARK 960                                 4358
REMARK 960         283             289
REMARK 960                                 4359
REMARK 960         284             290
REMARK 960                                 4360
REMARK 960         285             291
REMARK 960                                 4361
REMARK 960         286             292
REMARK 960                                 4362
REMARK 960         287             293
REMARK 960                                 4363
REMARK 960         288             294
REMARK 960                                 4364
REMARK 960         289             295
REMARK 960                                 4365
REMARK 960         290             296
REMARK 960                                 4366
REMARK 960         291             297
REMARK 960                                 4367
REMARK 960         292             298
REMARK 960                                 4368
REMARK 960         293             299
REMARK 960                                 4369
REMARK 960         294             300
REMARK 960                                 4370
REMARK 960         295             301
REMARK 960                                 4371
REMARK 960         296             302
REMARK 960                                 4372
REMARK 960         297             303
REMARK 960                                 4373
REMARK 960         298             304
REMARK 960                                 4374
REMARK 960         299             305
REMARK 960                                 4375
REMARK 960         300             306
REMARK 960                                 4376
REMARK 960         301             308
REMARK 960                                 4378
REMARK 960         302             309
REMARK 960                                 4379
REMARK 960         303             310
REMARK 960                                 4380
REMARK 960         304             311
REMARK 960                                 4381
REMARK 960         305             312
REMARK 960                                 4382
REMARK 960         306             313
REMARK 960                                 4383
REMARK 960         307             314
REMARK 960                                 4384
REMARK 960         308             315
REMARK 960                                 4385
REMARK 960         309             316
REMARK 960                                 4386
REMARK 960         310             317
REMARK 960                                 4387
REMARK 960         311             318
REMARK 960                                 4388
REMARK 960         312             319
REMARK 960                                 4389
REMARK 960         313             320
REMARK 960                                 4390
REMARK 960         314             321
REMARK 960                                 4391
REMARK 960         315             322
REMARK 960                                 4392
REMARK 960         316             323
REMARK 960                                 4393
REMARK 960         317             324
REMARK 960                                 4394
REMARK 960         318             325
REMARK 960                                 4395
REMARK 960         319             326
REMARK 960                                 4396
REMARK 960         320             327
REMARK 960                                 4397
REMARK 960         321             328
REMARK 960                                 4398
REMARK 960         322             329
REMARK 960                                 4399
REMARK 960         323             330
REMARK 960                                 4400
REMARK 960         324             331
REMARK 960                                 4401
REMARK 960         325             332
REMARK 960                                 4402
REMARK 960         326             333
REMARK 960                                 4403
REMARK 960         327             334
REMARK 960                                 4404
REMARK 960         328             335
REMARK 960                                 4405
REMARK 960         329             336
REMARK 960                                 4406
REMARK 960         330             337
REMARK 960                                 4407
REMARK 960         331             338
REMARK 960                                 4408
REMARK 960         332             339
REMARK 960                                 4409
REMARK 960         333             340
REMARK 960                                 4410
REMARK 960         334             341
REMARK 960                                 4411
REMARK 960         335             342
REMARK 960                                 4412
REMARK 960         336             343
REMARK 960                                 4413
REMARK 960         337             344
REMARK 960                                 4414
REMARK 960         338             345
REMARK 960                                 4415
REMARK 960         339             346
REMARK 960                                 4416
REMARK 960         340             347
REMARK 960                                 4417
REMARK 960         341             348
REMARK 960                                 4418
REMARK 960         342             349
REMARK 960                                 4419
REMARK 960         343             350
REMARK 960                                 4420
REMARK 960         344             351
REMARK 960                                 4421
REMARK 960         345             352
REMARK 960                                 4422
REMARK 960         346             353
REMARK 960                                 4423
REMARK 960         347             354
REMARK 960                                 4424
REMARK 960         348             355
REMARK 960                                 4425
REMARK 960         349             356
REMARK 960                                 4426
REMARK 960         350             357
REMARK 960                                 4427
REMARK 960         351             358
REMARK 960                                 4428
REMARK 960         352             359
REMARK 960                                 4429
REMARK 960         353             360
REMARK 960                                 4430
REMARK 960         354             361
REMARK 960                                 4431
REMARK 960         355             362
REMARK 960                                 4432
REMARK 960         356             363
REMARK 960                                 4433
REMARK 960         357             364
REMARK 960                                 4434
REMARK 960         358             365
REMARK 960                                 4435
REMARK 960         359             366
REMARK 960                                 4436
REMARK 960         360             367
REMARK 960                                 4437
REMARK 960         361             368
REMARK 960                                 4438
REMARK 960         362             369
REMARK 960                                 4439
REMARK 960         363             370
REMARK 960                                 4440
REMARK 960         364             371
REMARK 960                                 4441
REMARK 960         365             372
REMARK 960                                 4442
REMARK 960         366             373
REMARK 960                                 4443
REMARK 960         367             374
REMARK 960                                 4444
REMARK 960         368             375
REMARK 960                                 4445
REMARK 960         369             376
REMARK 960                                 4446
REMARK 960         370             377
REMARK 960                                 4447
REMARK 960         371             378
REMARK 960                                 4448
REMARK 960         372             379
REMARK 960                                 4449
REMARK 960         373             380
REMARK 960                                 4450
REMARK 960         374             381
REMARK 960                                 4451
REMARK 960         375             382
REMARK 960                                 4452
REMARK 960         376             383
REMARK 960                                 4453
REMARK 960         377             384
REMARK 960                                 4454
REMARK 960         378             386
REMARK 960                                 4456
REMARK 960         379             387
REMARK 960                                 4457
REMARK 960         380             388
REMARK 960                                 4458
REMARK 960         381             389
REMARK 960                                 4459
REMARK 960         382             390
REMARK 960                                 4460
REMARK 960         383             391
REMARK 960                                 4461
REMARK 960         384             392
REMARK 960                                 4462
REMARK 960         385             393
REMARK 960                                 4463
REMARK 960         386             394
REMARK 960                                 4464
REMARK 960         387             395
REMARK 960                                 4465
REMARK 960         388             396
REMARK 960                                 4466
REMARK 960         389             397
REMARK 960                                 4467
REMARK 960         390             398
REMARK 960                                 4468
REMARK 960         391             399
REMARK 960                                 4469
REMARK 960         392             400
REMARK 960                                 4470
REMARK 960         393             401
REMARK 960                                 4471
REMARK 960         394             402
REMARK 960                                 4472
REMARK 960         395             403
REMARK 960                                 4473
REMARK 960         396             404
REMARK 960                                 4474
REMARK 960         397             405
REMARK 960                                 4475
REMARK 960         398             406
REMARK 960                                 4476
REMARK 960         399             407
REMARK 960                                 4477
REMARK 960         400             408
REMARK 960                                 4478
REMARK 960         401             409
REMARK 960                                 4479
REMARK 960         402             410
REMARK 960                                 4480
REMARK 960         403             411
REMARK 960                                 4481
REMARK 960         404             412
REMARK 960                                 4482
REMARK 960         405             413
REMARK 960                                 4483
REMARK 960         406             414
REMARK 960                                 4484
REMARK 960         407             415
REMARK 960                                 4485
REMARK 960         408             416
REMARK 960                                 4486
REMARK 960         409             417
REMARK 960                                 4487
REMARK 960         410             418
REMARK 960                                 4488
REMARK 960         411             419
REMARK 960                                 4489
REMARK 960         412             420
REMARK 960                                 4490
REMARK 960         413             421
REMARK 960                                 4491
REMARK 960         414             422
REMARK 960                                 4492
REMARK 960         415             423
REMARK 960                                 4493
REMARK 960         416             424
REMARK 960                                 4494
REMARK 960         417             425
REMARK 960                                 4495
REMARK 960         418             426
REMARK 960                                 4496
REMARK 960         419             427
REMARK 960                                 4497
REMARK 960         420             428
REMARK 960                                 4498
REMARK 960         421             429
REMARK 960                                 4499
REMARK 960         422             430
REMARK 960                                 4500
REMARK 960         423             431
REMARK 960                                 4501
REMARK 960         424             432
REMARK 960                                 4502
REMARK 960         425             433
REMARK 960                                 4503
REMARK 960         426             434
REMARK 960                                 4504
REMARK 960         427             435
REMARK 960                                 4505
REMARK 960         428             436
REMARK 960                                 4506
REMARK 960         429             437
REMARK 960                                 4507
REMARK 960         430             438
REMARK 960                                 4508
REMARK 960         431             439
REMARK 960                                 4509
REMARK 960         432             440
REMARK 960                                 4510
REMARK 960         433             441
REMARK 960                                 4511
REMARK 960         434             442
REMARK 960                                 4512
REMARK 960         435             443
REMARK 960                                 4513
REMARK 960         436             444
REMARK 960                                 4514
REMARK 960         437             445
REMARK 960                                 4515
REMARK 960         438             446
REMARK 960                                 4516
REMARK 960         439             447
REMARK 960                                 4517
REMARK 960         440             448
REMARK 960                                 4518
REMARK 960         441             449
REMARK 960                                 4519
REMARK 960         442             450
REMARK 960                                 4520
REMARK 960         443             451
REMARK 960                                 4521
REMARK 960         444             452
REMARK 960                                 4522
REMARK 960         445             453
REMARK 960                                 4523
REMARK 960         446             455
REMARK 960                                 4525
REMARK 960         447             456
REMARK 960                                 4526
REMARK 960         448             457
REMARK 960                                 4527
REMARK 960         449             458
REMARK 960                                 4528
REMARK 960         450             459
REMARK 960                                 4529
REMARK 960         451             460
REMARK 960                                 4530
REMARK 960         452             461
REMARK 960                                 4531
REMARK 960         453             462
REMARK 960                                 4532
REMARK 960         454             463
REMARK 960                                 4533
REMARK 960         455             464
REMARK 960                                 4534
REMARK 960         456             465
REMARK 960                                 4535
REMARK 960         457             466
REMARK 960                                 4536
REMARK 960         458             467
REMARK 960                                 4537
REMARK 960         459             468
REMARK 960                                 4538
REMARK 960         460             469
REMARK 960                                 4539
REMARK 960         461             470
REMARK 960                                 4540
REMARK 960         462             471
REMARK 960                                 4541
REMARK 960         463             472
REMARK 960                                 4542
REMARK 960         464             473
REMARK 960                                 4543
REMARK 960         465             474
REMARK 960                                 4544
REMARK 960         466             475
REMARK 960                                 4545
REMARK 960         467             476
REMARK 960                                 4546
REMARK 960         468             478
REMARK 960                                 4548
REMARK 960         469             479
REMARK 960                                 4549
REMARK 960         470             480
REMARK 960                                 4550
REMARK 960         471             481
REMARK 960                                 4551
REMARK 960         472             482
REMARK 960                                 4552
REMARK 960         473             483
REMARK 960                                 4553
REMARK 960         474             484
REMARK 960                                 4554
REMARK 960         475             485
REMARK 960                                 4555
REMARK 960         476             486
REMARK 960                                 4556
REMARK 960         477             487
REMARK 960                                 4557
REMARK 960         478             488
REMARK 960                                 4558
REMARK 960         479             489
REMARK 960                                 4559
REMARK 960         480             490
REMARK 960                                 4560
REMARK 960         481             491
REMARK 960                                 4561
REMARK 960         482             492
REMARK 960                                 4562
REMARK 960         483             493
REMARK 960                                 4563
REMARK 960         484             494
REMARK 960                                 4564
REMARK 960         485             495
REMARK 960                                 4565
REMARK 960         486             496
REMARK 960                                 4566
REMARK 960         487             497
REMARK 960                                 4567
REMARK 960         488             498
REMARK 960                                 4568
REMARK 960         489             499
REMARK 960                                 4569
REMARK 960         490             500
REMARK 960                                 4570
REMARK 960         491             501
REMARK 960                                 4571
REMARK 960         492             502
REMARK 960                                 4572
REMARK 960         493             503
REMARK 960                                 4573
REMARK 960         494             504
REMARK 960                                 4574
REMARK 960         495             505
REMARK 960                                 4575
REMARK 960         496             506
REMARK 960                                 4576
REMARK 960         497             507
REMARK 960                                 4577
REMARK 960         498             508
REMARK 960                                 4578
REMARK 960         499             509
REMARK 960                                 4579
REMARK 960         500             510
REMARK 960                                 4580
REMARK 960         501             511
REMARK 960                                 4581
REMARK 960         502             512
REMARK 960                                 4582
REMARK 960         503             513
REMARK 960                                 4583
REMARK 960         504             514
REMARK 960                                 4584
REMARK 960         505             515
REMARK 960                                 4585
REMARK 960         506             516
REMARK 960                                 4586
REMARK 960         507             517
REMARK 960                                 4587
REMARK 960         508             518
REMARK 960                                 4588
REMARK 960         509             519
REMARK 960                                 4589
REMARK 960         510             520
REMARK 960                                 4590
REMARK 960         511             521
REMARK 960                                 4591
REMARK 960         512             522
REMARK 960                                 4592
REMARK 960         513             523
REMARK 960                                 4593
REMARK 960         514             524
REMARK 960                                 4594
REMARK 960         515             525
REMARK 960                                 4595
REMARK 960         516             526
REMARK 960                                 4596
REMARK 960         517             527
REMARK 960                                 4597
REMARK 960         518             528
REMARK 960                                 4598
REMARK 960         519             529
REMARK 960                                 4599
REMARK 960         520             530
REMARK 960                                 4600
REMARK 960         521             531
REMARK 960                                 4601
REMARK 960         522             532
REMARK 960                                 4602
REMARK 960         523             533
REMARK 960                                 4603
REMARK 960         524             534
REMARK 960                                 4604
REMARK 960         525             535
REMARK 960                                 4605
REMARK 960         526             536
REMARK 960                                 4606
REMARK 960         527             537
REMARK 960                                 4607
REMARK 960         528             538
REMARK 960                                 4608
REMARK 960         529             539
REMARK 960                                 4609
REMARK 960         530             540
REMARK 960                                 4610
REMARK 960         531             542
REMARK 960                                 4612
REMARK 960         532             543
REMARK 960                                 4613
REMARK 960         533             544
REMARK 960                                 4614
REMARK 960         534             545
REMARK 960                                 4615
REMARK 960         535             546
REMARK 960                                 4616
REMARK 960         536             547
REMARK 960                                 4617
REMARK 960         537             548
REMARK 960                                 4618
REMARK 960         538             549
REMARK 960                                 4619
REMARK 960         539             550
REMARK 960                                 4620
REMARK 960         540             551
REMARK 960                                 4621
REMARK 960         541             552
REMARK 960                                 4622
REMARK 960         542             553
REMARK 960                                 4623
REMARK 960         543             554
REMARK 960                                 4624
REMARK 960         544             555
REMARK 960                                 4625
REMARK 960         545             556
REMARK 960                                 4626
REMARK 960         546             557
REMARK 960                                 4627
REMARK 960         547             558
REMARK 960                                 4628
REMARK 960         548             559
REMARK 960                                 4629
REMARK 960         549             560
REMARK 960                                 4630
REMARK 960         550             561
REMARK 960                                 4631
REMARK 960         551             562
REMARK 960                                 4632
REMARK 960         552             563
REMARK 960                                 4633
REMARK 960         553             564
REMARK 960                                 4634
REMARK 960         554             565
REMARK 960                                 4635
REMARK 960         555             566
REMARK 960                                 4636
REMARK 960         556             567
REMARK 960                                 4637
REMARK 960         557             568
REMARK 960                                 4638
REMARK 960         558             569
REMARK 960                                 4639
REMARK 960         559             570
REMARK 960                                 4640
REMARK 960         560             571
REMARK 960                                 4641
REMARK 960         561             572
REMARK 960                                 4642
REMARK 960         562             573
REMARK 960                                 4643
REMARK 960         563             574
REMARK 960                                 4644
REMARK 960         564             575
REMARK 960                                 4645
REMARK 960         565             576
REMARK 960                                 4646
REMARK 960         566             577
REMARK 960                                 4647
REMARK 960         567             578
REMARK 960                                 4648
REMARK 960         568             579
REMARK 960                                 4649
REMARK 960         569             580
REMARK 960                                 4650
REMARK 960         570             581
REMARK 960                                 4651
REMARK 960         571             582
REMARK 960                                 4652
REMARK 960         572             583
REMARK 960                                 4653
REMARK 960         573             584
REMARK 960                                 4654
REMARK 960         574             585
REMARK 960                                 4655
REMARK 960         575             586
REMARK 960                                 4656
REMARK 960         576             587
REMARK 960                                 4657
REMARK 960         577             588
REMARK 960                                 4658
REMARK 960         578             589
REMARK 960                                 4659
REMARK 960         579             590
REMARK 960                                 4660
REMARK 960         580             591
REMARK 960                                 4661
REMARK 960         581             592
REMARK 960                                 4662
REMARK 960         582             593
REMARK 960                                 4663
REMARK 960         583             595
REMARK 960                                 4665
REMARK 960         584             596
REMARK 960                                 4666
REMARK 960         585             597
REMARK 960                                 4667
REMARK 960         586             598
REMARK 960                                 4668
REMARK 960         587             599
REMARK 960                                 4669
REMARK 960         588             600
REMARK 960                                 4670
REMARK 960         589             601
REMARK 960                                 4671
REMARK 960         590             602
REMARK 960                                 4672
REMARK 960         591             603
REMARK 960                                 4673
REMARK 960         592             604
REMARK 960                                 4674
REMARK 960         593             605
REMARK 960                                 4675
REMARK 960         594             606
REMARK 960                                 4676
REMARK 960         595             607
REMARK 960                                 4677
REMARK 960         596             608
REMARK 960                                 4678
REMARK 960         597             609
REMARK 960                                 4679
REMARK 960         598             610
REMARK 960                                 4680
REMARK 960         599             611
REMARK 960                                 4681
REMARK 960         600             612
REMARK 960                                 4682
REMARK 960         601             613
REMARK 960                                 4683
REMARK 960         602             614
REMARK 960                                 4684
REMARK 960         603             615
REMARK 960                                 4685
REMARK 960         604             616
REMARK 960                                 4686
REMARK 960         605             617
REMARK 960                                 4687
REMARK 960         606             618
REMARK 960                                 4688
REMARK 960         607             619
REMARK 960                                 4689
REMARK 960         608             620
REMARK 960                                 4690
REMARK 960         609             621
REMARK 960                                 4691
REMARK 960         610             622
REMARK 960                                 4692
REMARK 960         611             623
REMARK 960                                 4693
REMARK 960         612             624
REMARK 960                                 4694
REMARK 960         613             625
REMARK 960                                 4695
REMARK 960         614             626
REMARK 960                                 4696
REMARK 960         615             627
REMARK 960                                 4697
REMARK 960         616             628
REMARK 960                                 4698
REMARK 960         617             629
REMARK 960                                 4699
REMARK 960         618             630
REMARK 960                                 4700
REMARK 960         619             631
REMARK 960                                 4701
REMARK 960         620             632
REMARK 960                                 4702
REMARK 960         621             633
REMARK 960                                 4703
REMARK 960         622             634
REMARK 960                                 4704
REMARK 960         623             635
REMARK 960                                 4705
REMARK 960         624             636
REMARK 960                                 4706
REMARK 960         625             637
REMARK 960                                 4707
REMARK 960         626             638
REMARK 960                                 4708
REMARK 960         627             639
REMARK 960                                 4709
REMARK 960         628             640
REMARK 960                                 4710
REMARK 960         629             641
REMARK 960                                 4711
REMARK 960         630             642
REMARK 960                                 4712
REMARK 960         631             643
REMARK 960                                 4713
REMARK 960         632             644
REMARK 960                                 4714
REMARK 960         633             646
REMARK 960                                 4716
REMARK 960         634             647
REMARK 960                                 4717
REMARK 960         635             648
REMARK 960                                 4718
REMARK 960         636             649
REMARK 960                                 4719
REMARK 960         637             650
REMARK 960                                 4720
REMARK 960         638             651
REMARK 960                                 4721
REMARK 960         639             652
REMARK 960                                 4722
REMARK 960         640             653
REMARK 960                                 4723
REMARK 960         641             654
REMARK 960                                 4724
REMARK 960         642             655
REMARK 960                                 4725
REMARK 960         643             656
REMARK 960                                 4726
REMARK 960         644             657
REMARK 960                                 4727
REMARK 960         645             658
REMARK 960                                 4728
REMARK 960         646             659
REMARK 960                                 4729
REMARK 960         647             660
REMARK 960                                 4730
REMARK 960         648             661
REMARK 960                                 4731
REMARK 960         649             662
REMARK 960                                 4732
REMARK 960         650             663
REMARK 960                                 4733
REMARK 960         651             664
REMARK 960                                 4734
REMARK 960         652             665
REMARK 960                                 4735
REMARK 960         653             666
REMARK 960                                 4736
REMARK 960         654             667
REMARK 960                                 4737
REMARK 960         655             668
REMARK 960                                 4738
REMARK 960         656             669
REMARK 960                                 4739
REMARK 960         657             670
REMARK 960                                 4740
REMARK 960         658             671
REMARK 960                                 4741
REMARK 960         659             672
REMARK 960                                 4742
REMARK 960         660             673
REMARK 960                                 4743
REMARK 960         661             674
REMARK 960                                 4744
REMARK 960         662             675
REMARK 960                                 4745
REMARK 960         663             676
REMARK 960                                 4746
REMARK 960         664             677
REMARK 960                                 4747
REMARK 960         1               1
REMARK 960                                 4885
REMARK 960         2               2
REMARK 960                                 4886
REMARK 960         3               3
REMARK 960                                 4887
REMARK 960         4               4
REMARK 960                                 4888
REMARK 960         5               5
REMARK 960                                 4889
REMARK 960         6               6
REMARK 960                                 4890
REMARK 960         7               7
REMARK 960                                 4891
REMARK 960         8               8
REMARK 960                                 4892
REMARK 960         9               9
REMARK 960                                 4893
REMARK 960         10              10
REMARK 960                                 4894
REMARK 960         11              11
REMARK 960                                 4895
REMARK 960         12              12
REMARK 960                                 4896
REMARK 960         13              13
REMARK 960                                 4897
REMARK 960         14              14
REMARK 960                                 4898
REMARK 960         15              15
REMARK 960                                 4899
REMARK 960         16              16
REMARK 960                                 4900
REMARK 960         17              17
REMARK 960                                 4901
REMARK 960         18              18
REMARK 960                                 4902
REMARK 960         19              19
REMARK 960                                 4903
REMARK 960         20              20
REMARK 960                                 4904
REMARK 960         21              21
REMARK 960                                 4905
REMARK 960         22              22
REMARK 960                                 4906
REMARK 960         23              23
REMARK 960                                 4907
REMARK 960         24              24
REMARK 960                                 4908
REMARK 960         25              25
REMARK 960                                 4909
REMARK 960         26              26
REMARK 960                                 4910
REMARK 960         27              27
REMARK 960                                 4911
REMARK 960         28              28
REMARK 960                                 4912
REMARK 960         29              29
REMARK 960                                 4913
REMARK 960         30              30
REMARK 960                                 4914
REMARK 960         31              31
REMARK 960                                 4915
REMARK 960         32              32
REMARK 960                                 4916
REMARK 960         33              33
REMARK 960                                 4917
REMARK 960         34              34
REMARK 960                                 4918
REMARK 960         35              35
REMARK 960                                 4919
REMARK 960         36              36
REMARK 960                                 4920
REMARK 960         37              37
REMARK 960                                 4921
REMARK 960         38              38
REMARK 960                                 4922
REMARK 960         39              39
REMARK 960                                 4923
REMARK 960         40              40
REMARK 960                                 4924
REMARK 960         41              41
REMARK 960                                 4925
REMARK 960         42              42
REMARK 960                                 4926
REMARK 960         43              43
REMARK 960                                 4927
REMARK 960         44              44
REMARK 960                                 4928
REMARK 960         45              45
REMARK 960                                 4929
REMARK 960         46              46
REMARK 960                                 4930
REMARK 960         47              47
REMARK 960                                 4931
REMARK 960         48              48
REMARK 960                                 4932
REMARK 960         49              49
REMARK 960                                 4933
REMARK 960         50              50
REMARK 960                                 4934
REMARK 960         51              51
REMARK 960                                 4935
REMARK 960         52              52
REMARK 960                                 4936
REMARK 960         53              53
REMARK 960                                 4937
REMARK 960         54              54
REMARK 960                                 4938
REMARK 960         55              55
REMARK 960                                 4939
REMARK 960         56              56
REMARK 960                                 4940
REMARK 960         57              57
REMARK 960                                 4941
REMARK 960         58              58
REMARK 960                                 4942
REMARK 960         59              59
REMARK 960                                 4943
REMARK 960         60              60
REMARK 960                                 4944
REMARK 960         61              61
REMARK 960                                 4945
REMARK 960         62              62
REMARK 960                                 4946
REMARK 960         63              63
REMARK 960                                 4947
REMARK 960         64              64
REMARK 960                                 4948
REMARK 960         65              65
REMARK 960                                 4949
REMARK 960         66              66
REMARK 960                                 4950
REMARK 960         67              67
REMARK 960                                 4951
REMARK 960         68              68
REMARK 960                                 4952
REMARK 960         69              69
REMARK 960                                 4953
REMARK 960         70              70
REMARK 960                                 4954
REMARK 960         71              71
REMARK 960                                 4955
REMARK 960         72              72
REMARK 960                                 4956
REMARK 960         73              73
REMARK 960                                 4957
REMARK 960         74              74
REMARK 960                                 4958
REMARK 960         75              75
REMARK 960                                 4959
REMARK 960         76              76
REMARK 960                                 4960
REMARK 960         77              77
REMARK 960                                 4961
REMARK 960         78              78
REMARK 960                                 4962
REMARK 960         79              79
REMARK 960                                 4963
REMARK 960         80              80
REMARK 960                                 4964
REMARK 960         81              81
REMARK 960                                 4965
REMARK 960         82              83
REMARK 960                                 4967
REMARK 960         83              84
REMARK 960                                 4968
REMARK 960         84              85
REMARK 960                                 4969
REMARK 960         85              86
REMARK 960                                 4970
REMARK 960         86              87
REMARK 960                                 4971
REMARK 960         87              88
REMARK 960                                 4972
REMARK 960         88              89
REMARK 960                                 4973
REMARK 960         89              90
REMARK 960                                 4974
REMARK 960         90              91
REMARK 960                                 4975
REMARK 960         91              92
REMARK 960                                 4976
REMARK 960         92              94
REMARK 960                                 4978
REMARK 960         93              95
REMARK 960                                 4979
REMARK 960         94              96
REMARK 960                                 4980
REMARK 960         95              97
REMARK 960                                 4981
REMARK 960         96              98
REMARK 960                                 4982
REMARK 960         97              99
REMARK 960                                 4983
REMARK 960         98              100
REMARK 960                                 4984
REMARK 960         99              101
REMARK 960                                 4985
REMARK 960         100             102
REMARK 960                                 4986
REMARK 960         101             103
REMARK 960                                 4987
REMARK 960         102             104
REMARK 960                                 4988
REMARK 960         103             105
REMARK 960                                 4989
REMARK 960         104             106
REMARK 960                                 4990
REMARK 960         105             107
REMARK 960                                 4991
REMARK 960         106             108
REMARK 960                                 4992
REMARK 960         107             109
REMARK 960                                 4993
REMARK 960         108             110
REMARK 960                                 4994
REMARK 960         109             111
REMARK 960                                 4995
REMARK 960         110             112
REMARK 960                                 4996
REMARK 960         111             113
REMARK 960                                 4997
REMARK 960         112             114
REMARK 960                                 4998
REMARK 960         113             115
REMARK 960                                 4999
REMARK 960         114             116
REMARK 960                                 5000
REMARK 960         115             117
REMARK 960                                 5001
REMARK 960         116             118
REMARK 960                                 5002
REMARK 960         117             119
REMARK 960                                 5003
REMARK 960         118             120
REMARK 960                                 5004
REMARK 960         119             121
REMARK 960                                 5005
REMARK 960         120             122
REMARK 960                                 5006
REMARK 960         121             124
REMARK 960                                 5008
REMARK 960         122             125
REMARK 960                                 5009
REMARK 960         123             126
REMARK 960                                 5010
REMARK 960         124             127
REMARK 960                                 5011
REMARK 960         125             128
REMARK 960                                 5012
REMARK 960         126             129
REMARK 960                                 5013
REMARK 960         127             130
REMARK 960                                 5014
REMARK 960         128             131
REMARK 960                                 5015
REMARK 960         129             132
REMARK 960                                 5016
REMARK 960         130             133
REMARK 960                                 5017
REMARK 960         131             134
REMARK 960                                 5018
REMARK 960         132             135
REMARK 960                                 5019
REMARK 960         133             136
REMARK 960                                 5020
REMARK 960         134             137
REMARK 960                                 5021
REMARK 960         135             138
REMARK 960                                 5022
REMARK 960         136             139
REMARK 960                                 5023
REMARK 960         137             140
REMARK 960                                 5024
REMARK 960         138             141
REMARK 960                                 5025
REMARK 960         139             142
REMARK 960                                 5026
REMARK 960         140             143
REMARK 960                                 5027
REMARK 960         141             144
REMARK 960                                 5028
REMARK 960         142             145
REMARK 960                                 5029
REMARK 960         143             146
REMARK 960                                 5030
REMARK 960         144             147
REMARK 960                                 5031
REMARK 960         145             148
REMARK 960                                 5032
REMARK 960         146             149
REMARK 960                                 5033
REMARK 960         147             150
REMARK 960                                 5034
REMARK 960         148             151
REMARK 960                                 5035
REMARK 960         149             152
REMARK 960                                 5036
REMARK 960         150             153
REMARK 960                                 5037
REMARK 960         151             154
REMARK 960                                 5038
REMARK 960         152             155
REMARK 960                                 5039
REMARK 960         153             156
REMARK 960                                 5040
REMARK 960         154             157
REMARK 960                                 5041
REMARK 960         155             158
REMARK 960                                 5042
REMARK 960         156             159
REMARK 960                                 5043
REMARK 960         157             160
REMARK 960                                 5044
REMARK 960         158             161
REMARK 960                                 5045
REMARK 960         159             162
REMARK 960                                 5046
REMARK 960         160             163
REMARK 960                                 5047
REMARK 960         161             164
REMARK 960                                 5048
REMARK 960         162             165
REMARK 960                                 5049
REMARK 960         163             166
REMARK 960                                 5050
REMARK 960         164             167
REMARK 960                                 5051
REMARK 960         165             168
REMARK 960                                 5052
REMARK 960         166             169
REMARK 960                                 5053
REMARK 960         167             170
REMARK 960                                 5054
REMARK 960         168             171
REMARK 960                                 5055
REMARK 960         169             172
REMARK 960                                 5056
REMARK 960         170             173
REMARK 960                                 5057
REMARK 960         171             174
REMARK 960                                 5058
REMARK 960         172             175
REMARK 960                                 5059
REMARK 960         173             176
REMARK 960                                 5060
REMARK 960         174             177
REMARK 960                                 5061
REMARK 960         175             178
REMARK 960                                 5062
REMARK 960         176             179
REMARK 960                                 5063
REMARK 960         177             180
REMARK 960                                 5064
REMARK 960         178             181
REMARK 960                                 5065
REMARK 960         179             182
REMARK 960                                 5066
REMARK 960         180             183
REMARK 960                                 5067
REMARK 960         181             184
REMARK 960                                 5068
REMARK 960         182             185
REMARK 960                                 5069
REMARK 960         183             186
REMARK 960                                 5070
REMARK 960         184             187
REMARK 960                                 5071
REMARK 960         185             188
REMARK 960                                 5072
REMARK 960         186             189
REMARK 960                                 5073
REMARK 960         187             190
REMARK 960                                 5074
REMARK 960         188             191
REMARK 960                                 5075
REMARK 960         189             192
REMARK 960                                 5076
REMARK 960         190             193
REMARK 960                                 5077
REMARK 960         191             194
REMARK 960                                 5078
REMARK 960         192             195
REMARK 960                                 5079
REMARK 960         193             196
REMARK 960                                 5080
REMARK 960         194             197
REMARK 960                                 5081
REMARK 960         195             198
REMARK 960                                 5082
REMARK 960         196             199
REMARK 960                                 5083
REMARK 960         197             200
REMARK 960                                 5084
REMARK 960         198             201
REMARK 960                                 5085
REMARK 960         199             203
REMARK 960                                 5087
REMARK 960         200             204
REMARK 960                                 5088
REMARK 960         201             205
REMARK 960                                 5089
REMARK 960         202             206
REMARK 960                                 5090
REMARK 960         203             207
REMARK 960                                 5091
REMARK 960         204             208
REMARK 960                                 5092
REMARK 960         205             209
REMARK 960                                 5093
REMARK 960         206             210
REMARK 960                                 5094
REMARK 960         207             211
REMARK 960                                 5095
REMARK 960         208             212
REMARK 960                                 5096
REMARK 960         209             213
REMARK 960                                 5097
REMARK 960         210             214
REMARK 960                                 5098
REMARK 960         211             215
REMARK 960                                 5099
REMARK 960         212             216
REMARK 960                                 5100
REMARK 960         213             217
REMARK 960                                 5101
REMARK 960         214             218
REMARK 960                                 5102
REMARK 960         215             219
REMARK 960                                 5103
REMARK 960         216             220
REMARK 960                                 5104
REMARK 960         217             221
REMARK 960                                 5105
REMARK 960         218             222
REMARK 960                                 5106
REMARK 960         219             223
REMARK 960                                 5107
REMARK 960         220             224
REMARK 960                                 5108
REMARK 960         221             225
REMARK 960                                 5109
REMARK 960         222             226
REMARK 960                                 5110
REMARK 960         223             227
REMARK 960                                 5111
REMARK 960         224             228
REMARK 960                                 5112
REMARK 960         225             229
REMARK 960                                 5113
REMARK 960         226             230
REMARK 960                                 5114
REMARK 960         227             231
REMARK 960                                 5115
REMARK 960         228             233
REMARK 960                                 5117
REMARK 960         229             234
REMARK 960                                 5118
REMARK 960         230             235
REMARK 960                                 5119
REMARK 960         231             236
REMARK 960                                 5120
REMARK 960         232             237
REMARK 960                                 5121
REMARK 960         233             238
REMARK 960                                 5122
REMARK 960         234             239
REMARK 960                                 5123
REMARK 960         235             240
REMARK 960                                 5124
REMARK 960         236             241
REMARK 960                                 5125
REMARK 960         237             242
REMARK 960                                 5126
REMARK 960         238             243
REMARK 960                                 5127
REMARK 960         239             244
REMARK 960                                 5128
REMARK 960         240             245
REMARK 960                                 5129
REMARK 960         241             246
REMARK 960                                 5130
REMARK 960         242             247
REMARK 960                                 5131
REMARK 960         243             249
REMARK 960                                 5133
REMARK 960         244             250
REMARK 960                                 5134
REMARK 960         245             251
REMARK 960                                 5135
REMARK 960         246             252
REMARK 960                                 5136
REMARK 960         247             253
REMARK 960                                 5137
REMARK 960         248             254
REMARK 960                                 5138
REMARK 960         249             255
REMARK 960                                 5139
REMARK 960         250             256
REMARK 960                                 5140
REMARK 960         251             257
REMARK 960                                 5141
REMARK 960         252             258
REMARK 960                                 5142
REMARK 960         253             259
REMARK 960                                 5143
REMARK 960         254             260
REMARK 960                                 5144
REMARK 960         255             261
REMARK 960                                 5145
REMARK 960         256             262
REMARK 960                                 5146
REMARK 960         257             263
REMARK 960                                 5147
REMARK 960         258             264
REMARK 960                                 5148
REMARK 960         259             265
REMARK 960                                 5149
REMARK 960         260             266
REMARK 960                                 5150
REMARK 960         261             267
REMARK 960                                 5151
REMARK 960         262             268
REMARK 960                                 5152
REMARK 960         263             269
REMARK 960                                 5153
REMARK 960         264             270
REMARK 960                                 5154
REMARK 960         265             271
REMARK 960                                 5155
REMARK 960         266             272
REMARK 960                                 5156
REMARK 960         267             273
REMARK 960                                 5157
REMARK 960         268             274
REMARK 960                                 5158
REMARK 960         269             275
REMARK 960                                 5159
REMARK 960         270             276
REMARK 960                                 5160
REMARK 960         271             277
REMARK 960                                 5161
REMARK 960         272             278
REMARK 960                                 5162
REMARK 960         273             279
REMARK 960                                 5163
REMARK 960         274             280
REMARK 960                                 5164
REMARK 960         275             281
REMARK 960                                 5165
REMARK 960         276             282
REMARK 960                                 5166
REMARK 960         277             283
REMARK 960                                 5167
REMARK 960         278             284
REMARK 960                                 5168
REMARK 960         279             285
REMARK 960                                 5169
REMARK 960         280             286
REMARK 960                                 5170
REMARK 960         281             287
REMARK 960                                 5171
REMARK 960         282             288
REMARK 960                                 5172
REMARK 960         283             289
REMARK 960                                 5173
REMARK 960         284             290
REMARK 960                                 5174
REMARK 960         285             291
REMARK 960                                 5175
REMARK 960         286             292
REMARK 960                                 5176
REMARK 960         287             293
REMARK 960                                 5177
REMARK 960         288             294
REMARK 960                                 5178
REMARK 960         289             295
REMARK 960                                 5179
REMARK 960         290             296
REMARK 960                                 5180
REMARK 960         291             297
REMARK 960                                 5181
REMARK 960         292             298
REMARK 960                                 5182
REMARK 960         293             299
REMARK 960                                 5183
REMARK 960         294             300
REMARK 960                                 5184
REMARK 960         295             301
REMARK 960                                 5185
REMARK 960         296             302
REMARK 960                                 5186
REMARK 960         297             303
REMARK 960                                 5187
REMARK 960         298             304
REMARK 960                                 5188
REMARK 960         299             305
REMARK 960                                 5189
REMARK 960         300             306
REMARK 960                                 5190
REMARK 960         301             308
REMARK 960                                 5192
REMARK 960         302             309
REMARK 960                                 5193
REMARK 960         303             310
REMARK 960                                 5194
REMARK 960         304             311
REMARK 960                                 5195
REMARK 960         305             312
REMARK 960                                 5196
REMARK 960         306             313
REMARK 960                                 5197
REMARK 960         307             314
REMARK 960                                 5198
REMARK 960         308             315
REMARK 960                                 5199
REMARK 960         309             316
REMARK 960                                 5200
REMARK 960         310             317
REMARK 960                                 5201
REMARK 960         311             318
REMARK 960                                 5202
REMARK 960         312             319
REMARK 960                                 5203
REMARK 960         313             320
REMARK 960                                 5204
REMARK 960         314             321
REMARK 960                                 5205
REMARK 960         315             322
REMARK 960                                 5206
REMARK 960         316             323
REMARK 960                                 5207
REMARK 960         317             324
REMARK 960                                 5208
REMARK 960         318             325
REMARK 960                                 5209
REMARK 960         319             326
REMARK 960                                 5210
REMARK 960         320             327
REMARK 960                                 5211
REMARK 960         321             328
REMARK 960                                 5212
REMARK 960         322             329
REMARK 960                                 5213
REMARK 960         323             330
REMARK 960                                 5214
REMARK 960         324             331
REMARK 960                                 5215
REMARK 960         325             332
REMARK 960                                 5216
REMARK 960         326             333
REMARK 960                                 5217
REMARK 960         327             334
REMARK 960                                 5218
REMARK 960         328             335
REMARK 960                                 5219
REMARK 960         329             336
REMARK 960                                 5220
REMARK 960         330             337
REMARK 960                                 5221
REMARK 960         331             338
REMARK 960                                 5222
REMARK 960         332             339
REMARK 960                                 5223
REMARK 960         333             340
REMARK 960                                 5224
REMARK 960         334             341
REMARK 960                                 5225
REMARK 960         335             342
REMARK 960                                 5226
REMARK 960         336             343
REMARK 960                                 5227
REMARK 960         337             344
REMARK 960                                 5228
REMARK 960         338             345
REMARK 960                                 5229
REMARK 960         339             346
REMARK 960                                 5230
REMARK 960         340             347
REMARK 960                                 5231
REMARK 960         341             348
REMARK 960                                 5232
REMARK 960         342             349
REMARK 960                                 5233
REMARK 960         343             350
REMARK 960                                 5234
REMARK 960         344             351
REMARK 960                                 5235
REMARK 960         345             352
REMARK 960                                 5236
REMARK 960         346             353
REMARK 960                                 5237
REMARK 960         347             354
REMARK 960                                 5238
REMARK 960         348             355
REMARK 960                                 5239
REMARK 960         349             356
REMARK 960                                 5240
REMARK 960         350             357
REMARK 960                                 5241
REMARK 960         351             358
REMARK 960                                 5242
REMARK 960         352             359
REMARK 960                                 5243
REMARK 960         353             360
REMARK 960                                 5244
REMARK 960         354             361
REMARK 960                                 5245
REMARK 960         355             362
REMARK 960                                 5246
REMARK 960         356             363
REMARK 960                                 5247
REMARK 960         357             364
REMARK 960                                 5248
REMARK 960         358             365
REMARK 960                                 5249
REMARK 960         359             366
REMARK 960                                 5250
REMARK 960         360             367
REMARK 960                                 5251
REMARK 960         361             368
REMARK 960                                 5252
REMARK 960         362             369
REMARK 960                                 5253
REMARK 960         363             370
REMARK 960                                 5254
REMARK 960         364             371
REMARK 960                                 5255
REMARK 960         365             372
REMARK 960                                 5256
REMARK 960         366             373
REMARK 960                                 5257
REMARK 960         367             374
REMARK 960                                 5258
REMARK 960         368             375
REMARK 960                                 5259
REMARK 960         369             376
REMARK 960                                 5260
REMARK 960         370             377
REMARK 960                                 5261
REMARK 960         371             378
REMARK 960                                 5262
REMARK 960         372             379
REMARK 960                                 5263
REMARK 960         373             380
REMARK 960                                 5264
REMARK 960         374             381
REMARK 960                                 5265
REMARK 960         375             382
REMARK 960                                 5266
REMARK 960         376             383
REMARK 960                                 5267
REMARK 960         377             384
REMARK 960                                 5268
REMARK 960         378             386
REMARK 960                                 5270
REMARK 960         379             387
REMARK 960                                 5271
REMARK 960         380             388
REMARK 960                                 5272
REMARK 960         381             389
REMARK 960                                 5273
REMARK 960         382             390
REMARK 960                                 5274
REMARK 960         383             391
REMARK 960                                 5275
REMARK 960         384             392
REMARK 960                                 5276
REMARK 960         385             393
REMARK 960                                 5277
REMARK 960         386             394
REMARK 960                                 5278
REMARK 960         387             395
REMARK 960                                 5279
REMARK 960         388             396
REMARK 960                                 5280
REMARK 960         389             397
REMARK 960                                 5281
REMARK 960         390             398
REMARK 960                                 5282
REMARK 960         391             399
REMARK 960                                 5283
REMARK 960         392             400
REMARK 960                                 5284
REMARK 960         393             401
REMARK 960                                 5285
REMARK 960         394             402
REMARK 960                                 5286
REMARK 960         395             403
REMARK 960                                 5287
REMARK 960         396             404
REMARK 960                                 5288
REMARK 960         397             405
REMARK 960                                 5289
REMARK 960         398             406
REMARK 960                                 5290
REMARK 960         399             407
REMARK 960                                 5291
REMARK 960         400             408
REMARK 960                                 5292
REMARK 960         401             409
REMARK 960                                 5293
REMARK 960         402             410
REMARK 960                                 5294
REMARK 960         403             411
REMARK 960                                 5295
REMARK 960         404             412
REMARK 960                                 5296
REMARK 960         405             413
REMARK 960                                 5297
REMARK 960         406             414
REMARK 960                                 5298
REMARK 960         407             415
REMARK 960                                 5299
REMARK 960         408             416
REMARK 960                                 5300
REMARK 960         409             417
REMARK 960                                 5301
REMARK 960         410             418
REMARK 960                                 5302
REMARK 960         411             419
REMARK 960                                 5303
REMARK 960         412             420
REMARK 960                                 5304
REMARK 960         413             421
REMARK 960                                 5305
REMARK 960         414             422
REMARK 960                                 5306
REMARK 960         415             423
REMARK 960                                 5307
REMARK 960         416             424
REMARK 960                                 5308
REMARK 960         417             425
REMARK 960                                 5309
REMARK 960         418             426
REMARK 960                                 5310
REMARK 960         419             427
REMARK 960                                 5311
REMARK 960         420             428
REMARK 960                                 5312
REMARK 960         421             429
REMARK 960                                 5313
REMARK 960         422             430
REMARK 960                                 5314
REMARK 960         423             431
REMARK 960                                 5315
REMARK 960         424             432
REMARK 960                                 5316
REMARK 960         425             433
REMARK 960                                 5317
REMARK 960         426             434
REMARK 960                                 5318
REMARK 960         427             435
REMARK 960                                 5319
REMARK 960         428             436
REMARK 960                                 5320
REMARK 960         429             437
REMARK 960                                 5321
REMARK 960         430             438
REMARK 960                                 5322
REMARK 960         431             439
REMARK 960                                 5323
REMARK 960         432             440
REMARK 960                                 5324
REMARK 960         433             441
REMARK 960                                 5325
REMARK 960         434             442
REMARK 960                                 5326
REMARK 960         435             443
REMARK 960                                 5327
REMARK 960         436             444
REMARK 960                                 5328
REMARK 960         437             445
REMARK 960                                 5329
REMARK 960         438             446
REMARK 960                                 5330
REMARK 960         439             447
REMARK 960                                 5331
REMARK 960         440             448
REMARK 960                                 5332
REMARK 960         441             449
REMARK 960                                 5333
REMARK 960         442             450
REMARK 960                                 5334
REMARK 960         443             451
REMARK 960                                 5335
REMARK 960         444             452
REMARK 960                                 5336
REMARK 960         445             453
REMARK 960                                 5337
REMARK 960         446             455
REMARK 960                                 5339
REMARK 960         447             456
REMARK 960                                 5340
REMARK 960         448             457
REMARK 960                                 5341
REMARK 960         449             458
REMARK 960                                 5342
REMARK 960         450             459
REMARK 960                                 5343
REMARK 960         451             460
REMARK 960                                 5344
REMARK 960         452             461
REMARK 960                                 5345
REMARK 960         453             462
REMARK 960                                 5346
REMARK 960         454             463
REMARK 960                                 5347
REMARK 960         455             464
REMARK 960                                 5348
REMARK 960         456             465
REMARK 960                                 5349
REMARK 960         457             466
REMARK 960                                 5350
REMARK 960         458             467
REMARK 960                                 5351
REMARK 960         459             468
REMARK 960                                 5352
REMARK 960         460             469
REMARK 960                                 5353
REMARK 960         461             470
REMARK 960                                 5354
REMARK 960         462             471
REMARK 960                                 5355
REMARK 960         463             472
REMARK 960                                 5356
REMARK 960         464             473
REMARK 960                                 5357
REMARK 960         465             474
REMARK 960                                 5358
REMARK 960         466             475
REMARK 960                                 5359
REMARK 960         467             476
REMARK 960                                 5360
REMARK 960         468             478
REMARK 960                                 5362
REMARK 960         469             479
REMARK 960                                 5363
REMARK 960         470             480
REMARK 960                                 5364
REMARK 960         471             481
REMARK 960                                 5365
REMARK 960         472             482
REMARK 960                                 5366
REMARK 960         473             483
REMARK 960                                 5367
REMARK 960         474             484
REMARK 960                                 5368
REMARK 960         475             485
REMARK 960                                 5369
REMARK 960         476             486
REMARK 960                                 5370
REMARK 960         477             487
REMARK 960                                 5371
REMARK 960         478             488
REMARK 960                                 5372
REMARK 960         479             489
REMARK 960                                 5373
REMARK 960         480             490
REMARK 960                                 5374
REMARK 960         481             491
REMARK 960                                 5375
REMARK 960         482             492
REMARK 960                                 5376
REMARK 960         483             493
REMARK 960                                 5377
REMARK 960         484             494
REMARK 960                                 5378
REMARK 960         485             495
REMARK 960                                 5379
REMARK 960         486             496
REMARK 960                                 5380
REMARK 960         487             497
REMARK 960                                 5381
REMARK 960         488             498
REMARK 960                                 5382
REMARK 960         489             499
REMARK 960                                 5383
REMARK 960         490             500
REMARK 960                                 5384
REMARK 960         491             501
REMARK 960                                 5385
REMARK 960         492             502
REMARK 960                                 5386
REMARK 960         493             503
REMARK 960                                 5387
REMARK 960         494             504
REMARK 960                                 5388
REMARK 960         495             505
REMARK 960                                 5389
REMARK 960         496             506
REMARK 960                                 5390
REMARK 960         497             507
REMARK 960                                 5391
REMARK 960         498             508
REMARK 960                                 5392
REMARK 960         499             509
REMARK 960                                 5393
REMARK 960         500             510
REMARK 960                                 5394
REMARK 960         501             511
REMARK 960                                 5395
REMARK 960         502             512
REMARK 960                                 5396
REMARK 960         503             513
REMARK 960                                 5397
REMARK 960         504             514
REMARK 960                                 5398
REMARK 960         505             515
REMARK 960                                 5399
REMARK 960         506             516
REMARK 960                                 5400
REMARK 960         507             517
REMARK 960                                 5401
REMARK 960         508             518
REMARK 960                                 5402
REMARK 960         509             519
REMARK 960                                 5403
REMARK 960         510             520
REMARK 960                                 5404
REMARK 960         511             521
REMARK 960                                 5405
REMARK 960         512             522
REMARK 960                                 5406
REMARK 960         513             523
REMARK 960                                 5407
[truncated: 3,316,943 more chars]
