# Supplementary material for: COD::CIF::Parser: an error-correcting CIF parser for the Perl language
Source: J Appl Crystallogr. 2016 Feb 1;49(Pt 1):292–301. doi: 10.1107/S1600576715022396 (PMC4762566; doi:10.1107/S1600576715022396)
Supplement: Supplementary file 3 [file j-49-00292-sup3.tgz › cod-tools-1.0/src/components/codcif/data/IUCr/CIFTEST_2.1/outs/ciftbx/1crn.twid]

LEADER          1     PLANT SEED PROTEIN                                           30-APR-1981            1CRN
TITLE                 Crambin
COMPND                Crambin
SOURCE                Abyssinian Cabbage (Crambe Abyssinica) Seed
AUTHOR                W.A.Hendrickson,M.M.Teeter
REMARK    1     1
REMARK    1     1          REFERENCE     1
REMARK    1     1     AUTH M.M.Teeter
REMARK    1     1     TITL Water Structure Of A Hydrophobic Protein At Atomic Resolution. Pentagon Rings Of Water Molecules In
REMARK    1     1   2 TITL Crystals Of Crambin
REMARK    1     1     REF  PROC.NAT.ACAD.SCI.USA                                                      V.     81      6014  1984
REMARK    1     1     REFN ASTM PNASA6 US ISSN 0027-8424                    040
REMARK    1     2
REMARK    1     2          REFERENCE     2
REMARK    1     2     AUTH W.A.Hendrickson,M.M.Teeter
REMARK    1     2     TITL Structure Of The Hydrophobic Protein Crambin Determined Directly From The Anomalous Scattering Of
REMARK    1     2   2 TITL Sulphur
REMARK    1     2     REF  NATURE                                                                     V.     29       107  1981
REMARK    1     2     REFN ASTM NATUAS UK ISSN 0028-0836                    006
REMARK    1     3
REMARK    1     3          REFERENCE     3
REMARK    1     3     AUTH M.M.Teeter,W.A.Hendrickson
REMARK    1     3     TITL Highly Ordered Crystals Of The Plant Seed Protein Crambin
REMARK    1     3     REF  J.MOL.BIOL.                                                                V.     12       219  1979
REMARK    1     3     REFN ASTM JMOBAK UK ISSN 0022-2836                    070
REMARK    2
REMARK    2         2      RESOLUTION.  1.5 ANGSTROMS.
REMARK    3
REMARK    3         2      REFINEMENT. RESTRAINED LEAST SQUARES (HENDRICKSON,W.A.,
REMARK    3         3       KONNERT,J.H. COMPUTING IN CRYSTALLOGRAPHY, EDS.DIAMOND,R.,
REMARK    3         4       RAMASESHAN,S.,VENKATESAN,K. (1980)).
REMARK    4
REMARK    4         2      CONFORMATIONAL HETEROGENEITY EXISTS AT ILE 7 AND ILE 25
REMARK    4         3      WHERE CD1 ATOMS TAKE EITHER OF TWO STAGGERED POSSIBILITIES.
REMARK    4         4      COMPOSITIONAL HETEROGENEITY ALSO EXISTS AT POSITIONS 22 AND
REMARK    4         5      25.  REFINEMENT PARAMETERS SUGGEST THAT RESIDUE 22 IS ABOUT
REMARK    4         6      60/40 PRO/SER AND THAT RESIDUE 25 IS ABOUT 60/40 ILE/LEU.
REMARK    4         7      THE HETEROGENEITY AT RESIDUE 22 APPARENTLY CAUSES A
REMARK    4         8      DISORDER IN TYR 29 - THE REFINED POSITION OF ITS OH ATOM
REMARK    4         9      MAKES AN IMPOSSIBLY SHORT CONTACT OF 2.6 ANGSTROMS WITH
REMARK    4        10      ATOM CD OF PRO 22 ON A SCREW-RELATED MOLECULE.  THE
REMARK    4        11      DEPOSITED COORDINATES ARE ONLY FOR THE MAJOR CONTRIBUTOR AT
REMARK    4        12      EACH SITE (PRO 22 AND ILE 25).  DEPOSITION OF THE MODEL OF
REMARK    4        13      DISORDER AND SOLVENT STRUCTURE IS DEFERRED UNTIL HIGHER
REMARK    4        14      RESOLUTION REFINEMENT.  THE R-FACTOR FOR THE COMPLETE MODEL
REMARK    4        15      INCLUDING HETEROGENEITY AND SOLVENT IS 0.114 ISOTROPIC AND
REMARK    4        16      0.104 ANISOTROPIC AGAINST ALL DATA IN THE 10.0 TO 1.5
REMARK    4        17      ANGSTROM SHELL.
REMARK    5
REMARK    5         2      THE SECONDARY STRUCTURE SPECIFICATIONS ARE THOSE DEFINED
REMARK    5         3      IN REFERENCE 1 ABOVE AND DEPEND ON PARTICULAR DEFINITIONS
REMARK    5         4      THAT MAY AFFECT THE DETERMINATION OF END POINTS.  PLEASE
REMARK    5         5      CONSULT THE PRIMARY REFERENCE AND EXAMINE STRUCTURAL
REMARK    5         6      DETAILS SUCH AS HYDROGEN BONDING AND CONFORMATION ANGLES
REMARK    5         7      WHEN MAKING USE OF THE SPECIFICATIONS.
REMARK    6
REMARK    6         2      CORRECTION. CORRECT RESIDUE NUMBER ON STRAND 1 OF SHEET S1.
REMARK    6         3       03-DEC-81.
REMARK    7
REMARK    7         2      CORRECTION. INSERT REVDAT RECORDS. 30-SEP-83.
REMARK    8
REMARK    8         2      CORRECTION. INSERT NEW PUBLICATION AS REFERENCE 1 AND
REMARK    8         3       RENUMBER THE OTHERS.  04-MAR-85.
REMARK    9
REMARK    9         2      CORRECTION. CHANGE DEPOSITION DATE FROM 31-APR-81 TO
REMARK    9         3       30-APR-81.  16-APR-87.
REMARK 9600
REMARK 9600           EMBEDDED CIF
REMARK 9600
REMARK 9600           ###################################################
REMARK 9600           #                                                 #
REMARK 9600           #   Converted from PDB format to CIF format by    #
REMARK 9600           #   pdb2cif version 2.4.3            15 Jul 2005   #
REMARK 9600           #                       by                        #
REMARK 9600           # P.E. Bourne, H.J. Bernstein and F.C. Bernstein  #
REMARK 9600           #                                                 #
REMARK 9600           # http://www.bernstein-plus-sons.com/software     #
REMARK 9600           #                     /pdb2cif                    #
REMARK 9600           #   *** See the remarks at the end of this  ***   #
REMARK 9600           #   *** file for information on conversion  ***   #
REMARK 9600           #   *** of this entry and on the program    ***   #
REMARK 9600           #   ***               pdb2cif               ***   #
REMARK 9600           # Please report problems to:                      #
REMARK 9600           #         pdb2cif@bernstein-plus-sons.com         #
REMARK 9600           ###################################################
REMARK 9600
REMARK 9600
REMARK 9600           data_1CRN
REMARK 9600
REMARK 9600           _entry.id        1CRN
REMARK 9600
REMARK 9600
REMARK 9600
REMARK 9600           ##################
REMARK 9600           #                #
REMARK 9600           #  STRUCT        #
REMARK 9600           #                #
REMARK 9600           ##################
REMARK 9600
REMARK 9600           loop_
REMARK 9600           _struct.entry_id
REMARK 9600                   1CRN
REMARK 9600           _reflns.entry_id             1CRN
REMARK 9600           _cell.entry_id           1CRN
REMARK 9600           _cell.volume            17204.7
REMARK 9600           _cell.details                 ?
REMARK 9600           _symmetry.entry_id                1CRN
REMARK 9600           _audit.revision_id         1CRND
REMARK 9600           _audit.creation_date       1981-04-30
REMARK 9600           ;\
REMARK 9600           1981-12-03  PDB revision 1CRNA
REMARK 9600           1983-09-30  PDB revision 1CRNB
REMARK 9600           1985-03-04  PDB revision 1CRNC
REMARK 9600           1987-04-16  PDB revision 1CRND
REMARK 9600           2005-07-15  Converted to mmCIF format by pdb2cif.pl 2.4.3
REMARK 9600           ;
REMARK 9600           ##########################
REMARK 9600           #                        #
REMARK 9600           # ENTITY_POLY_SEQ        #
REMARK 9600           #                        #
REMARK 9600           ##########################
REMARK 9600
REMARK 9600           loop_
REMARK 9600           _entity.id
REMARK 9600           _entity.details
REMARK 9600                                           1
REMARK 9600           ;\
REMARK 9600                   Protein chain: *
REMARK 9600           ;
REMARK 9600
REMARK 9600                   loop_
REMARK 9600               _chem_comp.id
REMARK 9600               _chem_comp.formula
REMARK 9600               _chem_comp.name
REMARK 9600                             ARG                     'C6 H14 N4 O2'          Arginine
REMARK 9600                             ASN                     'C4 H8 N2 O3'           Asparagine
REMARK 9600                             ASP                     'C4 H7 N1 O4'           'Aspartic acid'
REMARK 9600                             CYS                     'C3 H7 N1 O2 S1'        Cysteine
REMARK 9600                             GLU                     'C5 H9 N1 O4'           'Glutamic acid'
REMARK 9600                             GLY                     'C2 H5 N1 O2'           Glycine
REMARK 9600                             ILE                     'C6 H13 N1 O2'          Isoleucine
REMARK 9600                             LEU                     'C6 H13 N1 O2'          Leucine
REMARK 9600                             PHE                     'C9 H11 N1 O2'          Phenylalanine
REMARK 9600                             PRO                     'C5 H9 N1 O2'           Proline
REMARK 9600                             SER                     'C3 H7 N1 O3'           Serine
REMARK 9600                             THR                     'C4 H9 N1 O3'           Threonine
REMARK 9600                             TYR                     'C9 H11 N1 O3'          Tyrosine
REMARK 9600                             VAL           'C5 H11 N1 O2'          Valine
REMARK 9600
REMARK 9600
REMARK 9600
REMARK 9600           ######################
REMARK 9600           #                    #
REMARK 9600           # ATOM_SITES         #
REMARK 9600           #                    #
REMARK 9600           ######################
REMARK 9600
REMARK 9600
REMARK 9600
REMARK 9600
REMARK 9600
REMARK 9600
REMARK 9600                   loop_
REMARK 9600               _database_pdb_matrix.entry_id
REMARK 9600                                           1CRN
REMARK 9600
REMARK 9600                   loop_
REMARK 9600               _atom_sites.entry_id
REMARK 9600               _atom_sites.cartn_transform_axes
REMARK 9600                                           1CRN
REMARK 9600                                                   'See _atom_sites.fract_transf_matrix[i][j]'
REMARK 9600
REMARK 9600           _database_2.database_id                 PDB
REMARK 9600           loop_
REMARK 9600           _database_PDB_rev.num
REMARK 9600           _database_PDB_rev.date
REMARK 9600           _database_PDB_rev.mod_type
REMARK 9600           _database_PDB_rev.status
REMARK 9600           _database_PDB_rev.replaced_by
REMARK 9600           _database_PDB_rev.replaces
REMARK 9600           4                 1985-03-04    1                 .                 .                 .
REMARK 9600           3                 1983-09-30    1                 .                 .                 .
REMARK 9600           2                 1981-12-03    1                 .                 .                 .
REMARK 9600           1                 1981-07-28    0                 .                 .                 .
REMARK 9600
REMARK 9600                   loop_
REMARK 9600               _database_PDB_rev_record.rev_num
REMARK 9600               _database_PDB_rev_record.details
REMARK 9600               _database_PDB_rev_record.type
REMARK 9600              4        1CRNC        REMARK
REMARK 9600              3        1CRNB        REVDAT
REMARK 9600              2        1CRNA        SHEET
REMARK 9600
REMARK 9600
REMARK 9600
REMARK 9600           ####################
REMARK 9600           #                  #
REMARK 9600           # STRUCT_BIOL      #
REMARK 9600           #                  #
REMARK 9600           ####################
REMARK 9600
REMARK 9600
REMARK 9600
REMARK 9600           loop_
REMARK 9600           _struct_biol.id
REMARK 9600                                           *
REMARK 9600                   loop_
REMARK 9600               _struct_biol_gen.biol_id
REMARK 9600               _struct_biol_gen.asym_id
REMARK 9600               _struct_biol_gen.symmetry
REMARK 9600               _struct_biol_gen.details
REMARK 9600               *      *   1_555   .
REMARK 9600
REMARK 9600
REMARK 9600
REMARK 9600           ##############################
REMARK 9600           #                            #
REMARK 9600           # STRUCT_CONN_TYPE           #
REMARK 9600           #                            #
REMARK 9600           ##############################
REMARK 9600
REMARK 9600
REMARK 9600
REMARK 9600           loop_
REMARK 9600           _struct_conn_type.id
REMARK 9600           _struct_conn_type.criteria
REMARK 9600           _struct_conn_type.reference
REMARK 9600           saltbr  'salt bridge from PDB entry'       ?
REMARK 9600           hydrog  'hydrogen bond from PDB entry'     ?
REMARK 9600           disulf  'disulfide bridge from PDB entry'  ?
REMARK 9600
REMARK 9600
REMARK 9600
REMARK 9600           ##############################
REMARK 9600           #                            #
REMARK 9600           # STRUCT_CONN                #
REMARK 9600           #                            #
REMARK 9600           ##############################
REMARK 9600
REMARK 9600
REMARK 9600
REMARK 9600           loop_
REMARK 9600           _struct_conn.id
REMARK 9600           _struct_conn.conn_type_id
REMARK 9600           _struct_conn.ptnr1_label_comp_id
REMARK 9600           _struct_conn.ptnr1_label_asym_id
REMARK 9600           _struct_conn.ptnr1_auth_seq_id
REMARK 9600           _struct_conn.ptnr1_label_atom_id
REMARK 9600           _struct_conn.ptnr1_label_alt_id
REMARK 9600           _struct_conn.ptnr1_role
REMARK 9600           _struct_conn.ptnr1_symmetry
REMARK 9600           _struct_conn.ptnr2_label_comp_id
REMARK 9600           _struct_conn.ptnr2_label_asym_id
REMARK 9600           _struct_conn.ptnr2_auth_seq_id
REMARK 9600           _struct_conn.ptnr2_label_atom_id
REMARK 9600           _struct_conn.ptnr2_label_alt_id
REMARK 9600           _struct_conn.ptnr2_role
REMARK 9600           _struct_conn.ptnr2_symmetry
REMARK 9600           _struct_conn.pdb2cif_ptnr1_atom_site_id                 #< not in dictionary
REMARK 9600           _struct_conn.ptnr1_label_seq_id
REMARK 9600           _struct_conn.pdb2cif_ptnr2_atom_site_id                 #< not in dictionary
REMARK 9600           _struct_conn.ptnr2_label_seq_id
REMARK 9600                2 disulf CYS *    3   SG  . .    .    CYS *   40   SG
REMARK 9600                                                  . .    .
REMARK 9600                 20               3          282              40
REMARK 9600                3      . CYS *    4   CB  . .    .    CYS *    4   SG
REMARK 9600                                                  . .    .
REMARK 9600                 25               4           26               4
REMARK 9600                4 disulf CYS *    4   SG  . .    .    CYS *   32   SG
REMARK 9600                                                  . .    .
REMARK 9600                 26               4          229              32
REMARK 9600                5      . CYS *   16   CB  . .    .    CYS *   16   SG
REMARK 9600                                                  . .    .
REMARK 9600                115              16          116              16
REMARK 9600                6 disulf CYS *   16   SG  . .    .    CYS *   26   SG
REMARK 9600                                                  . .    .
REMARK 9600                116              16          188              26
REMARK 9600                7      . CYS *   26   CB  . .    .    CYS *   26   SG
REMARK 9600                                                  . .    .
REMARK 9600                187              26          188              26
REMARK 9600                8      . CYS *   32   CB  . .    .    CYS *   32   SG
REMARK 9600                                                  . .    .
REMARK 9600                228              32          229              32
REMARK 9600                9      . CYS *   40   CB  . .    .    CYS *   40   SG
REMARK 9600                                                  . .    .
REMARK 9600                281              40          282              40
REMARK 9600
REMARK 9600
REMARK 9600
REMARK 9600           ####################
REMARK 9600           #                  #
REMARK 9600           # STRUCT_CONF      #
REMARK 9600           #                  #
REMARK 9600           ####################
REMARK 9600
REMARK 9600
REMARK 9600
REMARK 9600           loop_
REMARK 9600           _struct_conf_type.id
REMARK 9600           _struct_conf_type.criteria
REMARK 9600           _struct_conf_type.reference
REMARK 9600            TURN_P      'From PDB'   .
REMARK 9600
REMARK 9600           loop_
REMARK 9600           _struct_conf.id
REMARK 9600           _struct_conf.conf_type_id
REMARK 9600           _struct_conf.beg_label_comp_id
REMARK 9600           _struct_conf.beg_label_asym_id
REMARK 9600           _struct_conf.beg_auth_seq_id
REMARK 9600           _struct_conf.end_label_comp_id
REMARK 9600           _struct_conf.end_label_asym_id
REMARK 9600           _struct_conf.end_auth_seq_id
REMARK 9600           _struct_conf.details
REMARK 9600           _struct_conf.beg_label_seq_id
REMARK 9600           _struct_conf.end_label_seq_id
REMARK 9600           helix_H2  HELX_RH_AL_P GLU *   23  THR *   30
REMARK 9600                                     'DISTORTED 3/10 AT RES 30'
REMARK 9600                                          23          30
REMARK 9600           turn_T1   TURN_P       PRO *   41  TYR *   44  ' '
REMARK 9600                                          41          44
REMARK 9600
REMARK 9600
REMARK 9600
REMARK 9600           ################
REMARK 9600           #              #
REMARK 9600           # STRUCT_SHEET #
REMARK 9600           #              #
REMARK 9600           ################
REMARK 9600
REMARK 9600           loop_
REMARK 9600           _struct_sheet.id
REMARK 9600           _struct_sheet.number_strands
REMARK 9600            S1     2
REMARK 9600
REMARK 9600           loop_
REMARK 9600           _struct_sheet_hbond.sheet_id
REMARK 9600           _struct_sheet_hbond.range_id_1
REMARK 9600           _struct_sheet_hbond.range_id_2
REMARK 9600           _struct_sheet_hbond.range_1_beg_auth_seq_id
REMARK 9600           _struct_sheet_hbond.range_1_beg_label_atom_id
REMARK 9600           _struct_sheet_hbond.range_2_beg_auth_seq_id
REMARK 9600           _struct_sheet_hbond.range_2_beg_label_atom_id
REMARK 9600           _struct_sheet_hbond.range_1_end_auth_seq_id
REMARK 9600           _struct_sheet_hbond.range_1_end_label_atom_id
REMARK 9600           _struct_sheet_hbond.range_2_end_auth_seq_id
REMARK 9600           _struct_sheet_hbond.range_2_end_label_atom_id
REMARK 9600           _struct_sheet_hbond.range_1_beg_label_seq_id
REMARK 9600           _struct_sheet_hbond.range_2_beg_label_seq_id
REMARK 9600           _struct_sheet_hbond.range_1_end_label_seq_id
REMARK 9600           _struct_sheet_hbond.range_2_end_label_seq_id
REMARK 9600            S1    1_S1    2_S1   .    .     .    .     .    .     .
REMARK 9600                                                  .
REMARK 9600                                 .          .          .          .
REMARK 9600
REMARK 9600           loop_
REMARK 9600           _struct_sheet_order.sheet_id
REMARK 9600           _struct_sheet_order.range_id_1
REMARK 9600           _struct_sheet_order.range_id_2
REMARK 9600           _struct_sheet_order.offset
REMARK 9600           _struct_sheet_order.sense
REMARK 9600            S1    1_S1    2_S1  1 anti-parallel
REMARK 9600
REMARK 9600           loop_
REMARK 9600           _struct_sheet_range.sheet_id
REMARK 9600           _struct_sheet_range.id
REMARK 9600           _struct_sheet_range.beg_label_comp_id
REMARK 9600           _struct_sheet_range.beg_label_asym_id
REMARK 9600           _struct_sheet_range.beg_auth_seq_id
REMARK 9600           _struct_sheet_range.end_label_comp_id
REMARK 9600           _struct_sheet_range.end_label_asym_id
REMARK 9600           _struct_sheet_range.end_auth_seq_id
REMARK 9600           _struct_sheet_range.beg_label_seq_id
REMARK 9600           _struct_sheet_range.end_label_seq_id
REMARK 9600            S1    2_S1 CYS *   32  ILE *   35
REMARK 9600                               32          35
REMARK 9600
REMARK 9600           ##########################
REMARK 9600           #                        #
REMARK 9600           # PDBX_POLY_SEQ_SCHEME   #
REMARK 9600           #                        #
REMARK 9600           ##########################
REMARK 9600
REMARK 9600           loop_
REMARK 9600           _pdbx_poly_seq_scheme.asym_id
REMARK 9600           _pdbx_poly_seq_scheme.entity_id
REMARK 9600           _pdbx_poly_seq_scheme.seq_id
REMARK 9600           _pdbx_poly_seq_scheme.mon_id
REMARK 9600           _pdbx_poly_seq_scheme.auth_num                          #< not in dictionary
REMARK 9600           _pdbx_poly_seq_scheme.pdb_strand_id
REMARK 9600            *     1    2 THR    2  1_S1
REMARK 9600            *     1    3 CYS    3  1_S1
REMARK 9600            *     1    4 CYS    4  1_S1
REMARK 9600            *     1    5 PRO    5  .
REMARK 9600            *     1    6 SER    6  .
REMARK 9600            *     1    7 ILE    7  .
REMARK 9600            *     1    8 VAL    8  .
REMARK 9600            *     1    9 ALA    9  .
REMARK 9600            *     1   10 ARG   10  .
REMARK 9600            *     1   11 SER   11  .
REMARK 9600            *     1   12 ASN   12  .
REMARK 9600            *     1   13 PHE   13  .
REMARK 9600            *     1   14 ASN   14  .
REMARK 9600            *     1   15 VAL   15  .
REMARK 9600            *     1   16 CYS   16  .
REMARK 9600            *     1   17 ARG   17  .
REMARK 9600            *     1   18 LEU   18  .
REMARK 9600            *     1   19 PRO   19  .
REMARK 9600            *     1   20 GLY   20  .
REMARK 9600            *     1   21 THR   21  .
REMARK 9600            *     1   22 PRO   22  .
REMARK 9600            *     1   23 GLU   23  .
REMARK 9600            *     1   24 ALA   24  .
REMARK 9600            *     1   25 ILE   25  .
REMARK 9600            *     1   26 CYS   26  .
REMARK 9600            *     1   27 ALA   27  .
REMARK 9600            *     1   28 THR   28  .
REMARK 9600            *     1   29 TYR   29  .
REMARK 9600            *     1   30 THR   30  .
REMARK 9600            *     1   31 GLY   31  .
REMARK 9600            *     1   32 CYS   32  2_S1
REMARK 9600            *     1   33 ILE   33  2_S1
REMARK 9600            *     1   34 ILE   34  2_S1
REMARK 9600            *     1   35 ILE   35  2_S1
REMARK 9600            *     1   36 PRO   36  .
REMARK 9600            *     1   37 GLY   37  .
REMARK 9600            *     1   38 ALA   38  .
REMARK 9600            *     1   39 THR   39  .
REMARK 9600            *     1   40 CYS   40  .
REMARK 9600            *     1   41 PRO   41  .
REMARK 9600            *     1   42 GLY   42  .
REMARK 9600            *     1   43 ASP   43  .
REMARK 9600            *     1   44 TYR   44  .
REMARK 9600            *     1   45 ALA   45  .
REMARK 9600            *     1   46 ASN   46  .
REMARK 9600
REMARK 9600
REMARK 9600
REMARK 9600           ########################
REMARK 9600           #                      #
REMARK 9600           # PUBL_MANUSCRIPT_INCL #
REMARK 9600           #                      #
REMARK 9600           ########################
REMARK 9600
REMARK 9600
REMARK 9600
REMARK 9600           loop_
REMARK 9600           _publ_manuscript_incl.entry_id
REMARK 9600           _publ_manuscript_incl.extra_item
REMARK 9600           _publ_manuscript_incl.extra_info
REMARK 9600           _publ_manuscript_incl.extra_defn
REMARK 9600
REMARK 9600              1CRN
REMARK 9600             '_struct_conn.pdb2cif_ptnr2_atom_site_id'
REMARK 9600                 '_atom_site.id of partner 2 of structure connection'
REMARK 9600                 no
REMARK 9600
REMARK 9600           ###############################################
REMARK 9600           # This file was converted automatically from  #
REMARK 9600           # PDB format to mmCIF format by the program   #
REMARK 9600           # pdb2cif version 2.4.3            15 Jul 2005 #
REMARK 9600           #                    by                       #
REMARK 9600           #   Phil Bourne, Herbert J. Bernstein and     #
REMARK 9600           #            Frances C. Bernstein             #
REMARK 9600           #                                             #
REMARK 9600           # This work was supported in part by IUCr     #
REMARK 9600           # (for HJB), US NSF, PHS, NIH, NCRR, NIGMS,   #
REMARK 9600           # NLM and DOE (for FCB prior to 1998), and    #
REMARK 9600           # and NSFgrant no. BIR 9310154 (for PEB)      #
REMARK 9600           #                                             #
REMARK 9600           #                                             #
REMARK 9600           # Conversion from PDB format to mmCIF is a    #
REMARK 9600           # complex process.  This file should be       #
REMARK 9600           # reviewed carefully before use.              #
REMARK 9600           #                                             #
REMARK 9600           # Even though the authors of pdb2cif have     #
REMARK 9600           # made a good faith effort to ensure that     #
REMARK 9600           # pdb2cif performs according to its           #
REMARK 9600           # documentation, and we would greatly         #
REMARK 9600           # appreciate hearing of any problems you      #
REMARK 9600           # may encounter, the program pdb2cif and      #
REMARK 9600           # any files created by pdb2cif are provided   #
REMARK 9600           # **AS IS** without any warrantee as to       #
REMARK 9600           # correctness, merchantability or fitness     #
REMARK 9600           # for any particular or general use.          #
REMARK 9600           #                                             #
REMARK 9600           # THE RESPONSIBILITY FOR ANY ADVERSE          #
REMARK 9600           # CONSEQUENCES FROM THE USE OF THE PROGRAM    #
REMARK 9600           # PDB2CIF OR ANY FILE OR FILES CREATED BY IT  #
REMARK 9600           # LIES SOLELY WITH THE USERS OF THE PROGRAM   #
REMARK 9600           # AND FILE OR FILES AND NOT WITH AUTHORS OF   #
REMARK 9600           # PDB2CIF                                     #
REMARK 9600           #                                             #
REMARK 9600           # The program pdb2cif is available from       #
REMARK 9600           # http://www.bernstein-plus-sons.com          #
REMARK 9600           #                      /software/pdb2cif or   #
REMARK 9600           # the IUCr and its mirrors (see               #
REMARK 9600           # http://www.iucr.org/iucr-top/cif            #
REMARK 9600           #                      /software/pdb2cif) or  #
REMARK 9600           # SDSC (see                                   #
REMARK 9600           # http://www.sdsc.edu/pb/pdb2cif/pdb2cif) or  #
REMARK 9600           # NDB and its mirrors (see                    #
REMARK 9600           # http://ndbserver.rutgers.edu/mmcif          #
REMARK 9600           #                      /software/pdb2cif)     #
REMARK 9600           # and the NDB mirror sites                    #
REMARK 9600           #                                             #
REMARK 9600           #    See H. Bernstein, F. Bernstein,          #
REMARK 9600           #    P. E. Bourne CIF Applications. VIII.     #
REMARK 9600           #    pdb2cif: Translating PDB Entries into    #
REMARK 9600           #    mmCIF Format, J. Appl. Cryst., 31,       #
REMARK 9600           #    1998, pp 282-295.                        #
REMARK 9600           #                                             #
REMARK 9600           # Please report problems to:                  #
REMARK 9600           #         pdb2cif@bernstein-plus-sons.com     #
REMARK 9600           #                                             #
REMARK 9600           ###############################################
REMARK 9600
REMARK 9600
REMARK 9600
REMARK 9600           # REMARK records parsed         =     62;
REMARK 9600                           ## specified by PDB
REMARK 9600           # FTNOTE records parsed         =      0;
REMARK 9600                           ## specified by PDB
REMARK 9600           # HET records parsed            =      0;
REMARK 9600                           ## specified by PDB
REMARK 9600           # HELIX records parsed          =      2;
REMARK 9600                           ## specified by PDB
REMARK 9600           # SHEET records parsed          =      2;
REMARK 9600                           ## specified by PDB
REMARK 9600           # TURN records parsed           =      1;
REMARK 9600                           ## specified by PDB
REMARK 9600           # SITE records parsed           =      0;
REMARK 9600                           ## specified by PDB
REMARK 9600           # AT+HET records parsed         =    327;
REMARK 9600                           ## specified by PDB
REMARK 9600           # TER records parsed            =      1;
REMARK 9600                           ## specified by PDB
REMARK 9600           # CONECT records parsed         =      6;
REMARK 9600                           ## specified by PDB
REMARK 9600           # SEQRES records parsed         =      4;
REMARK 9600                           ## specified by PDB
REMARK 9600           # Total of    433 records processed from PDB file
REMARK 9600           #=# DATABASE_PDB_REMARK: Only text in col
REMARK 9600                           #umns 12-70 retained
REMARK 9600           #=# PUBL_MANUSCRIPT_INCL: Tokens _struct_conn.
REMARK 9600           #=# PUBL_MANUSCRIPT_INCL:   pdb2cif_ptnrn
REMARK 9600                           #_atom_site_id used
SEQRES          1              *       46       THR       THR       CYS       CYS       PRO       SER       ILE       VAL       ALA
SEQRES          2              *       46       ARG       SER       ASN       PHE       ASN       VAL       CYS       ARG       LEU
SEQRES          3              *       46       PRO       GLY       THR       PRO       GLU       ALA       ILE       CYS       ALA
SEQRES          4              *       46       THR       TYR       THR       GLY       CYS       ILE       ILE       ILE       PRO
SEQRES          5              *       46       GLY       ALA       THR       CYS       PRO       GLY       ASP       TYR       ALA
SEQRES          6              *       46       ASN                                                                                
CRYST1                    40.96         18.65         22.52      90.0      90.7      90.0     P 21              2
ORIGX1                     1.000000      0.000000      0.000000       0.00000
ORIGX2                     0.000000      1.000000      0.000000       0.00000
ORIGX3                     0.000000      0.000000      1.000000       0.00000
SCALE1                     0.024414      0.000000     -0.000328       0.00000
SCALE2                     0.000000      0.053619      0.000000       0.00000
SCALE3                     0.000000      0.000000      0.044409       0.00000
ATOM            1      N                  THR         *        1      17.047       14.099        3.625    1.00 13.79             N  
ATOM            2      CA                 THR         *        1      16.967       12.784        4.338    1.00 10.80             C  
ATOM            3      C                  THR         *        1      15.685       12.755        5.133    1.00  9.19             C  
ATOM            4      O                  THR         *        1      15.268       13.825        5.594    1.00  9.85             O  
ATOM            5      CB                 THR         *        1      18.170       12.703        5.337    1.00 13.02             C  
ATOM            6      OG1                THR         *        1      19.334       12.829        4.463    1.00 15.06             O  
ATOM            7      CG2                THR         *        1      18.150       11.546        6.304    1.00 14.23             C  
ATOM            8      N                  THR         *        2      15.115       11.555        5.265    1.00  7.81             N  
ATOM            9      CA                 THR         *        2      13.856       11.469        6.066    1.00  8.31             C  
ATOM           10      C                  THR         *        2      14.164       10.785        7.379    1.00  5.80             C  
ATOM           11      O                  THR         *        2      14.993        9.862        7.443    1.00  6.94             O  
ATOM           12      CB                 THR         *        2      12.732       10.711        5.261    1.00 10.32             C  
ATOM           13      OG1                THR         *        2      13.308        9.439        4.926    1.00 12.81             O  
ATOM           14      CG2                THR         *        2      12.484       11.442        3.895    1.00 11.90             C  
ATOM           15      N                  CYS         *        3      13.488       11.241        8.417    1.00  5.24             N  
ATOM           16      CA                 CYS         *        3      13.660       10.707        9.787    1.00  5.39             C  
ATOM           17      C                  CYS         *        3      12.269       10.431       10.323    1.00  4.45             C  
ATOM           18      O                  CYS         *        3      11.393       11.308       10.185    1.00  6.54             O  
ATOM           19      CB                 CYS         *        3      14.368       11.748       10.691    1.00  5.99             C  
ATOM           20      SG                 CYS         *        3      15.885       12.426       10.016    1.00  7.01             S  
ATOM           21      N                  CYS         *        4      12.019        9.272       10.928    1.00  3.90             N  
ATOM           22      CA                 CYS         *        4      10.646        8.991       11.408    1.00  4.24             C  
ATOM           23      C                  CYS         *        4      10.654        8.793       12.919    1.00  3.72             C  
ATOM           24      O                  CYS         *        4      11.659        8.296       13.491    1.00  5.30             O  
ATOM           25      CB                 CYS         *        4      10.057        7.752       10.682    1.00  4.41             C  
ATOM           26      SG                 CYS         *        4       9.837        8.018        8.904    1.00  4.72             S  
ATOM           27      N                  PRO         *        5       9.561        9.108       13.563    1.00  3.96             N  
ATOM           28      CA                 PRO         *        5       9.448        9.034       15.012    1.00  4.25             C  
ATOM           29      C                  PRO         *        5       9.288        7.670       15.606    1.00  4.96             C  
ATOM           30      O                  PRO         *        5       9.490        7.519       16.819    1.00  7.44             O  
ATOM           31      CB                 PRO         *        5       8.230        9.957       15.345    1.00  5.11             C  
ATOM           32      CG                 PRO         *        5       7.338        9.786       14.114    1.00  5.24             C  
ATOM           33      CD                 PRO         *        5       8.366        9.804       12.958    1.00  5.20             C  
ATOM           34      N                  SER         *        6       8.875        6.686       14.796    1.00  4.83             N  
ATOM           35      CA                 SER         *        6       8.673        5.314       15.279    1.00  4.45             C  
ATOM           36      C                  SER         *        6       8.753        4.376       14.083    1.00  4.99             C  
ATOM           37      O                  SER         *        6       8.726        4.858       12.923    1.00  4.61             O  
ATOM           38      CB                 SER         *        6       7.340        5.121       15.996    1.00  5.05             C  
ATOM           39      OG                 SER         *        6       6.274        5.220       15.031    1.00  6.39             O  
ATOM           40      N                  ILE         *        7       8.881        3.075       14.358    1.00  4.94             N  
ATOM           41      CA                 ILE         *        7       8.912        2.083       13.258    1.00  6.33             C  
ATOM           42      C                  ILE         *        7       7.581        2.090       12.506    1.00  5.32             C  
ATOM           43      O                  ILE         *        7       7.670        2.031       11.245    1.00  6.85             O  
ATOM           44      CB                 ILE         *        7       9.207         .677       13.924    1.00  8.43             C  
ATOM           45      CG1                ILE         *        7      10.714         .702       14.312    1.00  9.78             C  
ATOM           46      CG2                ILE         *        7       8.811        -.477       12.969    1.00 11.70             C  
ATOM           47      CD1                ILE         *        7      11.185        -.516       15.142    1.00  9.92             C  
ATOM           48      N                  VAL         *        8       6.458        2.162       13.159    1.00  5.02             N  
ATOM           49      CA                 VAL         *        8       5.145        2.209       12.453    1.00  6.93             C  
ATOM           50      C                  VAL         *        8       5.115        3.379       11.461    1.00  5.39             C  
ATOM           51      O                  VAL         *        8       4.664        3.268       10.343    1.00  6.30             O  
ATOM           52      CB                 VAL         *        8       3.995        2.354       13.478    1.00  9.64             C  
ATOM           53      CG1                VAL         *        8       2.716        2.891       12.869    1.00 13.85             C  
ATOM           54      CG2                VAL         *        8       3.758        1.032       14.208    1.00 11.97             C  
ATOM           55      N                  ALA         *        9       5.606        4.546       11.941    1.00  3.73             N  
ATOM           56      CA                 ALA         *        9       5.598        5.767       11.082    1.00  3.56             C  
ATOM           57      C                  ALA         *        9       6.441        5.527        9.850    1.00  4.13             C  
ATOM           58      O                  ALA         *        9       6.052        5.933        8.744    1.00  4.36             O  
ATOM           59      CB                 ALA         *        9       6.022        6.977       11.891    1.00  4.80             C  
ATOM           60      N                  ARG         *       10       7.647        4.909       10.005    1.00  3.73             N  
ATOM           61      CA                 ARG         *       10       8.496        4.609        8.837    1.00  3.38             C  
ATOM           62      C                  ARG         *       10       7.798        3.609        7.876    1.00  3.47             C  
ATOM           63      O                  ARG         *       10       7.878        3.778        6.651    1.00  4.67             O  
ATOM           64      CB                 ARG         *       10       9.847        4.020        9.305    1.00  3.95             C  
ATOM           65      CG                 ARG         *       10      10.752        3.607        8.149    1.00  4.55             C  
ATOM           66      CD                 ARG         *       10      11.226        4.699        7.244    1.00  5.89             C  
ATOM           67      NE                 ARG         *       10      12.143        5.571        8.035    1.00  6.20             N  
ATOM           68      CZ                 ARG         *       10      12.758        6.609        7.443    1.00  7.52             C  
ATOM           69      NH1                ARG         *       10      12.539        6.932        6.158    1.00 10.68             N  
ATOM           70      NH2                ARG         *       10      13.601        7.322        8.202    1.00  9.48             N  
ATOM           71      N                  SER         *       11       7.186        2.582        8.445    1.00  5.19             N  
ATOM           72      CA                 SER         *       11       6.500        1.584        7.565    1.00  4.60             C  
ATOM           73      C                  SER         *       11       5.382        2.313        6.773    1.00  4.84             C  
ATOM           74      O                  SER         *       11       5.213        2.016        5.557    1.00  5.84             O  
ATOM           75      CB                 SER         *       11       5.908         .462        8.400    1.00  5.91             C  
ATOM           76      OG                 SER         *       11       6.990        -.272        9.012    1.00  8.38             O  
ATOM           77      N                  ASN         *       12       4.648        3.182        7.446    1.00  3.54             N  
ATOM           78      CA                 ASN         *       12       3.545        3.935        6.751    1.00  4.57             C  
ATOM           79      C                  ASN         *       12       4.107        4.851        5.691    1.00  4.14             C  
ATOM           80      O                  ASN         *       12       3.536        5.001        4.617    1.00  5.52             O  
ATOM           81      CB                 ASN         *       12       2.663        4.677        7.748    1.00  6.42             C  
ATOM           82      CG                 ASN         *       12       1.802        3.735        8.610    1.00  8.25             C  
ATOM           83      OD1                ASN         *       12       1.567        2.613        8.165    1.00 12.72             O  
ATOM           84      ND2                ASN         *       12       1.394        4.252        9.767    1.00  9.92             N  
ATOM           85      N                  PHE         *       13       5.259        5.498        6.005    1.00  3.43             N  
ATOM           86      CA                 PHE         *       13       5.929        6.358        5.055    1.00  3.49             C  
ATOM           87      C                  PHE         *       13       6.304        5.578        3.799    1.00  3.40             C  
ATOM           88      O                  PHE         *       13       6.136        6.072        2.653    1.00  4.07             O  
ATOM           89      CB                 PHE         *       13       7.183        6.994        5.754    1.00  5.48             C  
ATOM           90      CG                 PHE         *       13       7.884        8.006        4.883    1.00  5.57             C  
ATOM           91      CD1                PHE         *       13       8.906        7.586        4.027    1.00  6.99             C  
ATOM           92      CD2                PHE         *       13       7.532        9.373        4.983    1.00  6.52             C  
ATOM           93      CE1                PHE         *       13       9.560        8.539        3.194    1.00  8.20             C  
ATOM           94      CE2                PHE         *       13       8.176       10.281        4.145    1.00  6.34             C  
ATOM           95      CZ                 PHE         *       13       9.141        9.845        3.292    1.00  6.84             C  
ATOM           96      N                  ASN         *       14       6.900        4.390        3.989    1.00  3.64             N  
ATOM           97      CA                 ASN         *       14       7.331        3.607        2.791    1.00  4.31             C  
ATOM           98      C                  ASN         *       14       6.116        3.210        1.915    1.00  3.98             C  
ATOM           99      O                  ASN         *       14       6.240        3.144         .684    1.00  6.22             O  
ATOM          100      CB                 ASN         *       14       8.145        2.404        3.240    1.00  5.81             C  
ATOM          101      CG                 ASN         *       14       9.555        2.856        3.730    1.00  6.82             C  
ATOM          102      OD1                ASN         *       14      10.013        3.895        3.323    1.00  9.43             O  
ATOM          103      ND2                ASN         *       14      10.120        1.956        4.539    1.00  8.21             N  
ATOM          104      N                  VAL         *       15       4.993        2.927        2.571    1.00  3.76             N  
ATOM          105      CA                 VAL         *       15       3.782        2.599        1.742    1.00  3.98             C  
ATOM          106      C                  VAL         *       15       3.296        3.871        1.004    1.00  3.80             C  
ATOM          107      O                  VAL         *       15       2.947        3.817        -.189    1.00  4.85             O  
ATOM          108      CB                 VAL         *       15       2.698        1.953        2.608    1.00  4.71             C  
ATOM          109      CG1                VAL         *       15       1.384        1.826        1.806    1.00  6.67             C  
ATOM          110      CG2                VAL         *       15       3.174         .533        3.005    1.00  6.26             C  
ATOM          111      N                  CYS         *       16       3.321        4.987        1.720    1.00  3.79             N  
ATOM          112      CA                 CYS         *       16       2.890        6.285        1.126    1.00  3.54             C  
ATOM          113      C                  CYS         *       16       3.687        6.597        -.111    1.00  3.48             C  
ATOM          114      O                  CYS         *       16       3.200        7.147       -1.103    1.00  4.63             O  
ATOM          115      CB                 CYS         *       16       3.039        7.369        2.240    1.00  4.58             C  
ATOM          116      SG                 CYS         *       16       2.559        9.014        1.649    1.00  5.66             S  
ATOM          117      N                  ARG         *       17       4.997        6.227        -.100    1.00  3.99             N  
ATOM          118      CA                 ARG         *       17       5.895        6.489       -1.213    1.00  3.83             C  
ATOM          119      C                  ARG         *       17       5.738        5.560       -2.409    1.00  3.79             C  
ATOM          120      O                  ARG         *       17       6.228        5.901       -3.507    1.00  5.39             O  
ATOM          121      CB                 ARG         *       17       7.370        6.507        -.731    1.00  4.11             C  
ATOM          122      CG                 ARG         *       17       7.717        7.687         .206    1.00  4.69             C  
ATOM          123      CD                 ARG         *       17       7.949        8.947        -.615    1.00  5.10             C  
ATOM          124      NE                 ARG         *       17       9.212        8.856       -1.337    1.00  4.71             N  
ATOM          125      CZ                 ARG         *       17       9.537        9.533       -2.431    1.00  5.28             C  
ATOM          126      NH1                ARG         *       17       8.659       10.350       -3.032    1.00  6.67             N  
ATOM          127      NH2                ARG         *       17      10.793        9.491       -2.899    1.00  6.41             N  
ATOM          128      N                  LEU         *       18       5.051        4.411       -2.204    1.00  4.70             N  
ATOM          129      CA                 LEU         *       18       4.933        3.431       -3.326    1.00  5.46             C  
ATOM          130      C                  LEU         *       18       4.397        4.014       -4.620    1.00  5.13             C  
ATOM          131      O                  LEU         *       18       4.988        3.755       -5.687    1.00  5.55             O  
ATOM          132      CB                 LEU         *       18       4.196        2.184       -2.863    1.00  6.47             C  
ATOM          133      CG                 LEU         *       18       4.960        1.178       -1.991    1.00  7.43             C  
ATOM          134      CD1                LEU         *       18       3.907         .097       -1.634    1.00  8.70             C  
ATOM          135      CD2                LEU         *       18       6.129         .606       -2.768    1.00  9.39             C  
ATOM          136      N                  PRO         *       19       3.329        4.795       -4.543    1.00  4.28             N  
ATOM          137      CA                 PRO         *       19       2.792        5.376       -5.797    1.00  5.38             C  
ATOM          138      C                  PRO         *       19       3.573        6.540       -6.322    1.00  6.30             C  
ATOM          139      O                  PRO         *       19       3.260        7.045       -7.422    1.00  9.62             O  
ATOM          140      CB                 PRO         *       19       1.358        5.766       -5.472    1.00  5.87             C  
ATOM          141      CG                 PRO         *       19       1.223        5.694       -3.993    1.00  6.47             C  
ATOM          142      CD                 PRO         *       19       2.421        4.941       -3.408    1.00  6.45             C  
ATOM          143      N                  GLY         *       20       4.565        7.047       -5.559    1.00  4.94             N  
ATOM          144      CA                 GLY         *       20       5.366        8.191       -6.018    1.00  5.39             C  
ATOM          145      C                  GLY         *       20       5.007        9.481       -5.280    1.00  5.03             C  
ATOM          146      O                  GLY         *       20       5.535       10.510       -5.730    1.00  7.34             O  
ATOM          147      N                  THR         *       21       4.181        9.438       -4.262    1.00  4.10             N  
ATOM          148      CA                 THR         *       21       3.767       10.609       -3.513    1.00  3.94             C  
ATOM          149      C                  THR         *       21       5.017       11.397       -3.042    1.00  3.96             C  
ATOM          150      O                  THR         *       21       5.947       10.757       -2.523    1.00  5.82             O  
ATOM          151      CB                 THR         *       21       2.992       10.188       -2.225    1.00  4.13             C  
ATOM          152      OG1                THR         *       21       2.051        9.144       -2.623    1.00  5.45             O  
ATOM          153      CG2                THR         *       21       2.260       11.349       -1.551    1.00  5.41             C  
ATOM          154      N                  PRO         *       22       4.971       12.703       -3.176    1.00  5.04             N  
ATOM          155      CA                 PRO         *       22       6.143       13.513       -2.696    1.00  4.69             C  
ATOM          156      C                  PRO         *       22       6.400       13.233       -1.225    1.00  4.19             C  
ATOM          157      O                  PRO         *       22       5.485       13.061        -.382    1.00  4.47             O  
ATOM          158      CB                 PRO         *       22       5.703       14.969       -2.920    1.00  7.12             C  
ATOM          159      CG                 PRO         *       22       4.676       14.893       -3.996    1.00  7.03             C  
ATOM          160      CD                 PRO         *       22       3.964       13.567       -3.811    1.00  4.90             C  
ATOM          161      N                  GLU         *       23       7.728       13.297        -.921    1.00  5.16             N  
ATOM          162      CA                 GLU         *       23       8.114       13.103         .500    1.00  5.31             C  
ATOM          163      C                  GLU         *       23       7.427       14.073        1.410    1.00  4.11             C  
ATOM          164      O                  GLU         *       23       7.036       13.682        2.540    1.00  5.11             O  
ATOM          165      CB                 GLU         *       23       9.648       13.285         .660    1.00  6.16             C  
ATOM          166      CG                 GLU         *       23      10.440       12.093         .063    1.00  7.48             C  
ATOM          167      CD                 GLU         *       23      11.941       12.170         .391    1.00  9.40             C  
ATOM          168      OE1                GLU         *       23      12.416       13.225         .681    1.00 10.40             O  
ATOM          169      OE2                GLU         *       23      12.539       11.070         .292    1.00 13.32             O  
ATOM          170      N                  ALA         *       24       7.212       15.334         .966    1.00  4.56             N  
ATOM          171      CA                 ALA         *       24       6.614       16.317        1.913    1.00  4.49             C  
ATOM          172      C                  ALA         *       24       5.212       15.936        2.350    1.00  4.10             C  
ATOM          173      O                  ALA         *       24       4.782       16.166        3.495    1.00  5.64             O  
ATOM          174      CB                 ALA         *       24       6.605       17.695        1.246    1.00  5.80             C  
ATOM          175      N                  ILE         *       25       4.445       15.318        1.405    1.00  4.37             N  
ATOM          176      CA                 ILE         *       25       3.074       14.894        1.756    1.00  5.44             C  
ATOM          177      C                  ILE         *       25       3.085       13.643        2.645    1.00  4.32             C  
ATOM          178      O                  ILE         *       25       2.315       13.523        3.578    1.00  4.72             O  
ATOM          179      CB                 ILE         *       25       2.204       14.637         .462    1.00  6.42             C  
ATOM          180      CG1                ILE         *       25       1.815       16.048        -.129    1.00  7.50             C  
ATOM          181      CG2                ILE         *       25        .903       13.864         .811    1.00  7.65             C  
ATOM          182      CD1                ILE         *       25        .756       16.761         .757    1.00  7.80             C  
ATOM          183      N                  CYS         *       26       4.032       12.764        2.313    1.00  3.92             N  
ATOM          184      CA                 CYS         *       26       4.180       11.549        3.187    1.00  4.37             C  
ATOM          185      C                  CYS         *       26       4.632       11.944        4.596    1.00  3.95             C  
ATOM          186      O                  CYS         *       26       4.227       11.252        5.547    1.00  4.74             O  
ATOM          187      CB                 CYS         *       26       5.038       10.518        2.539    1.00  4.63             C  
ATOM          188      SG                 CYS         *       26       4.349        9.794        1.022    1.00  5.61             S  
ATOM          189      N                  ALA         *       27       5.408       13.012        4.694    1.00  3.89             N  
ATOM          190      CA                 ALA         *       27       5.879       13.502        6.026    1.00  4.43             C  
ATOM          191      C                  ALA         *       27       4.696       13.908        6.882    1.00  4.26             C  
ATOM          192      O                  ALA         *       27       4.528       13.422        8.025    1.00  5.44             O  
ATOM          193      CB                 ALA         *       27       6.880       14.615        5.830    1.00  5.36             C  
ATOM          194      N                  THR         *       28       3.827       14.802        6.358    1.00  4.53             N  
ATOM          195      CA                 THR         *       28       2.691       15.221        7.194    1.00  5.08             C  
ATOM          196      C                  THR         *       28       1.672       14.132        7.434    1.00  4.62             C  
ATOM          197      O                  THR         *       28        .947       14.112        8.468    1.00  7.80             O  
ATOM          198      CB                 THR         *       28       1.986       16.520        6.614    1.00  6.03             C  
ATOM          199      OG1                THR         *       28       1.664       16.221        5.230    1.00  7.19             O  
ATOM          200      CG2                THR         *       28       2.914       17.739        6.700    1.00  7.34             C  
ATOM          201      N                  TYR         *       29       1.621       13.190        6.511    1.00  5.01             N  
ATOM          202      CA                 TYR         *       29        .715       12.045        6.657    1.00  6.60             C  
ATOM          203      C                  TYR         *       29       1.125       11.125        7.815    1.00  4.92             C  
ATOM          204      O                  TYR         *       29        .286       10.632        8.545    1.00  7.13             O  
ATOM          205      CB                 TYR         *       29        .755       11.229        5.322    1.00  9.66             C  
ATOM          206      CG                 TYR         *       29       -.203       10.044        5.354    1.00 11.56             C  
ATOM          207      CD1                TYR         *       29      -1.547       10.337        5.645    1.00 12.85             C  
ATOM          208      CD2                TYR         *       29        .193        8.750        5.100    1.00 14.44             C  
ATOM          209      CE1                TYR         *       29      -2.496        9.329        5.673    1.00 16.61             C  
ATOM          210      CE2                TYR         *       29       -.801        7.705        5.156    1.00 17.11             C  
ATOM          211      CZ                 TYR         *       29      -2.079        8.031        5.430    1.00 19.99             C  
ATOM          212      OH                 TYR         *       29      -3.097        7.057        5.458    1.00 28.98             O  
ATOM          213      N                  THR         *       30       2.470       10.984        7.995    1.00  5.31             N  
ATOM          214      CA                 THR         *       30       2.986        9.994        8.950    1.00  5.70             C  
ATOM          215      C                  THR         *       30       3.609       10.505       10.230    1.00  6.28             C  
ATOM          216      O                  THR         *       30       3.766        9.715       11.186    1.00  8.77             O  
ATOM          217      CB                 THR         *       30       4.076        9.103        8.225    1.00  6.55             C  
ATOM          218      OG1                THR         *       30       5.125       10.027        7.824    1.00  6.57             O  
ATOM          219      CG2                THR         *       30       3.493        8.324        7.035    1.00  7.29             C  
ATOM          220      N                  GLY         *       31       3.984       11.764       10.241    1.00  4.99             N  
ATOM          221      CA                 GLY         *       31       4.769       12.336       11.360    1.00  5.50             C  
ATOM          222      C                  GLY         *       31       6.255       12.243       11.106    1.00  4.19             C  
ATOM          223      O                  GLY         *       31       7.037       12.750       11.954    1.00  6.12             O  
ATOM          224      N                  CYS         *       32       6.710       11.631        9.992    1.00  4.30             N  
ATOM          225      CA                 CYS         *       32       8.140       11.694        9.635    1.00  4.89             C  
ATOM          226      C                  CYS         *       32       8.500       13.141        9.206    1.00  5.50             C  
ATOM          227      O                  CYS         *       32       7.581       13.949        8.944    1.00  5.82             O  
ATOM          228      CB                 CYS         *       32       8.504       10.686        8.530    1.00  4.66             C  
ATOM          229      SG                 CYS         *       32       8.048        8.987        8.881    1.00  5.33             S  
ATOM          230      N                  ILE         *       33       9.793       13.410        9.173    1.00  6.02             N  
ATOM          231      CA                 ILE         *       33      10.280       14.760        8.823    1.00  5.24             C  
ATOM          232      C                  ILE         *       33      11.346       14.658        7.743    1.00  5.16             C  
ATOM          233      O                  ILE         *       33      11.971       13.583        7.552    1.00  7.19             O  
ATOM          234      CB                 ILE         *       33      10.790       15.535       10.085    1.00  5.49             C  
ATOM          235      CG1                ILE         *       33      12.059       14.803       10.671    1.00  6.85             C  
ATOM          236      CG2                ILE         *       33       9.684       15.686       11.138    1.00  6.45             C  
ATOM          237      CD1                ILE         *       33      12.733       15.676       11.781    1.00  8.94             C  
ATOM          238      N                  ILE         *       34      11.490       15.773        7.038    1.00  5.52             N  
ATOM          239      CA                 ILE         *       34      12.552       15.877        6.036    1.00  6.82             C  
ATOM          240      C                  ILE         *       34      13.590       16.917        6.560    1.00  6.92             C  
ATOM          241      O                  ILE         *       34      13.168       18.006        6.945    1.00  9.22             O  
ATOM          242      CB                 ILE         *       34      11.987       16.360        4.681    1.00  8.11             C  
ATOM          243      CG1                ILE         *       34      10.914       15.338        4.163    1.00  9.59             C  
ATOM          244      CG2                ILE         *       34      13.131       16.517        3.629    1.00  9.73             C  
ATOM          245      CD1                ILE         *       34      10.151       16.024        2.938    1.00 13.41             C  
ATOM          246      N                  ILE         *       35      14.856       16.493        6.536    1.00  7.06             N  
ATOM          247      CA                 ILE         *       35      15.930       17.454        6.941    1.00  7.52             C  
ATOM          248      C                  ILE         *       35      16.913       17.550        5.819    1.00  6.63             C  
ATOM          249      O                  ILE         *       35      17.097       16.660        4.970    1.00  7.90             O  
ATOM          250      CB                 ILE         *       35      16.622       16.995        8.285    1.00  8.07             C  
ATOM          251      CG1                ILE         *       35      17.360       15.651        8.067    1.00  9.41             C  
ATOM          252      CG2                ILE         *       35      15.592       16.974        9.434    1.00  9.46             C  
ATOM          253      CD1                ILE         *       35      18.298       15.206        9.219    1.00  9.85             C  
ATOM          254      N                  PRO         *       36      17.664       18.669        5.806    1.00  8.07             N  
ATOM          255      CA                 PRO         *       36      18.635       18.861        4.738    1.00  8.78             C  
ATOM          256      C                  PRO         *       36      19.925       18.042        4.949    1.00  8.31             C  
ATOM          257      O                  PRO         *       36      20.593       17.742        3.945    1.00  9.09             O  
ATOM          258      CB                 PRO         *       36      18.945       20.364        4.783    1.00  9.67             C  
ATOM          259      CG                 PRO         *       36      18.238       20.937        5.908    1.00 10.15             C  
ATOM          260      CD                 PRO         *       36      17.371       19.900        6.596    1.00  9.53             C  
ATOM          261      N                  GLY         *       37      20.172       17.730        6.217    1.00  8.48             N  
ATOM          262      CA                 GLY         *       37      21.452       16.969        6.513    1.00  9.20             C  
ATOM          263      C                  GLY         *       37      21.143       15.478        6.427    1.00 10.41             C  
ATOM          264      O                  GLY         *       37      20.138       15.023        5.878    1.00 12.06             O  
ATOM          265      N                  ALA         *       38      22.055       14.701        7.032    1.00  9.24             N  
ATOM          266      CA                 ALA         *       38      22.019       13.242        7.020    1.00  9.24             C  
ATOM          267      C                  ALA         *       38      21.944       12.628        8.396    1.00  9.60             C  
ATOM          268      O                  ALA         *       38      21.869       11.387        8.435    1.00 13.65             O  
ATOM          269      CB                 ALA         *       38      23.246       12.697        6.275    1.00 10.43             C  
ATOM          270      N                  THR         *       39      21.894       13.435        9.436    1.00  8.70             N  
ATOM          271      CA                 THR         *       39      21.936       12.911       10.809    1.00  9.46             C  
ATOM          272      C                  THR         *       39      20.615       13.191       11.521    1.00  8.32             C  
ATOM          273      O                  THR         *       39      20.357       14.317       11.948    1.00  9.89             O  
ATOM          274      CB                 THR         *       39      23.131       13.601       11.593    1.00 10.72             C  
ATOM          275      OG1                THR         *       39      24.284       13.401       10.709    1.00 11.66             O  
ATOM          276      CG2                THR         *       39      23.340       12.935       12.962    1.00 11.81             C  
ATOM          277      N                  CYS         *       40      19.827       12.110       11.642    1.00  7.64             N  
ATOM          278      CA                 CYS         *       40      18.504       12.312       12.298    1.00  8.05             C  
ATOM          279      C                  CYS         *       40      18.684       12.451       13.784    1.00  7.63             C  
ATOM          280      O                  CYS         *       40      19.533       11.718       14.362    1.00  9.64             O  
ATOM          281      CB                 CYS         *       40      17.582       11.117       11.996    1.00  7.80             C  
ATOM          282      SG                 CYS         *       40      17.199       10.929       10.237    1.00  7.30             S  
ATOM          283      N                  PRO         *       41      17.880       13.266       14.426    1.00  8.00             N  
ATOM          284      CA                 PRO         *       41      17.924       13.421       15.877    1.00  8.96             C  
ATOM          285      C                  PRO         *       41      17.392       12.206       16.594    1.00  9.06             C  
ATOM          286      O                  PRO         *       41      16.652       11.368       16.033    1.00  8.82             O  
ATOM          287      CB                 PRO         *       41      17.076       14.658       16.145    1.00 10.39             C  
ATOM          288      CG                 PRO         *       41      16.098       14.689       14.997    1.00 10.99             C  
ATOM          289      CD                 PRO         *       41      16.859       14.150       13.779    1.00 10.49             C  
ATOM          290      N                  GLY         *       42      17.728       12.124       17.884    1.00  7.55             N  
ATOM          291      CA                 GLY         *       42      17.334       10.956       18.691    1.00  8.00             C  
ATOM          292      C                  GLY         *       42      15.875       10.688       18.871    1.00  7.22             C  
ATOM          293      O                  GLY         *       42      15.434        9.550       19.166    1.00  8.41             O  
ATOM          294      N                  ASP         *       43      15.036       11.747       18.715    1.00  5.54             N  
ATOM          295      CA                 ASP         *       43      13.564       11.573       18.836    1.00  5.85             C  
ATOM          296      C                  ASP         *       43      12.936       11.227       17.470    1.00  5.87             C  
ATOM          297      O                  ASP         *       43      11.720       11.040       17.428    1.00  7.29             O  
ATOM          298      CB                 ASP         *       43      12.933       12.737       19.580    1.00  6.72             C  
ATOM          299      CG                 ASP         *       43      13.140       14.094       18.958    1.00  8.59             C  
ATOM          300      OD1                ASP         *       43      14.109       14.303       18.212    1.00  9.59             O  
ATOM          301      OD2                ASP         *       43      12.267       14.963       19.265    1.00 11.45             O  
ATOM          302      N                  TYR         *       44      13.725       11.174       16.425    1.00  5.22             N  
ATOM          303      CA                 TYR         *       44      13.257       10.745       15.081    1.00  5.56             C  
ATOM          304      C                  TYR         *       44      14.275        9.687       14.612    1.00  4.61             C  
ATOM          305      O                  TYR         *       44      14.930        9.862       13.568    1.00  6.04             O  
ATOM          306      CB                 TYR         *       44      13.200       11.914       14.071    1.00  5.41             C  
ATOM          307      CG                 TYR         *       44      12.000       12.819       14.399    1.00  5.34             C  
ATOM          308      CD1                TYR         *       44      12.119       13.853       15.332    1.00  6.59             C  
ATOM          309      CD2                TYR         *       44      10.775       12.617       13.762    1.00  5.94             C  
ATOM          310      CE1                TYR         *       44      11.045       14.675       15.610    1.00  5.97             C  
ATOM          311      CE2                TYR         *       44       9.676       13.433       14.048    1.00  5.17             C  
ATOM          312      CZ                 TYR         *       44       9.802       14.456       14.996    1.00  5.96             C  
ATOM          313      OH                 TYR         *       44       8.740       15.265       15.269    1.00  8.60             O  
ATOM          314      N                  ALA         *       45      14.342        8.640       15.422    1.00  4.76             N  
ATOM          315      CA                 ALA         *       45      15.445        7.667       15.246    1.00  5.89             C  
ATOM          316      C                  ALA         *       45      15.171        6.533       14.280    1.00  6.67             C  
ATOM          317      O                  ALA         *       45      16.093        5.705       14.039    1.00  7.56             O  
ATOM          318      CB                 ALA         *       45      15.680        7.099       16.682    1.00  6.82             C  
ATOM          319      N                  ASN         *       46      13.966        6.502       13.739    1.00  5.80             N  
ATOM          320      CA                 ASN         *       46      13.512        5.395       12.878    1.00  6.15             C  
ATOM          321      C                  ASN         *       46      13.311        5.853       11.455    1.00  6.61             C  
ATOM          322      O                  ASN         *       46      13.733        6.929       11.026    1.00  7.18             O  
ATOM          323      CB                 ASN         *       46      12.266        4.769       13.501    1.00  7.27             C  
ATOM          324      CG                 ASN         *       46      12.538        4.304       14.922    1.00  7.98             C  
ATOM          325      OD1                ASN         *       46      11.982        4.849       15.886    1.00 11.00             O  
ATOM          326      ND2                ASN         *       46      13.407        3.298       15.015    1.00 10.32             N  
ATOM          327      OXT                ASN         *       46      12.703        4.973       10.746    1.00  7.86             O  
MASTER                      540        0        0        0        0        0        0        6      327        0        0        1
END
