# Supplementary material for: COD::CIF::Parser: an error-correcting CIF parser for the Perl language
Source: J Appl Crystallogr. 2016 Feb 1;49(Pt 1):292–301. doi: 10.1107/S1600576715022396 (PMC4762566; doi:10.1107/S1600576715022396)
Supplement: Supplementary file 3 [file j-49-00292-sup3.tgz › cod-tools-1.0/src/components/codcif/data/IUCr/CIFTEST_2.1/outs/ciftbx/4ins.tpdb]

HEADER    HORMONE                                 10-JUL-89   4INS
TITLE     Insulin
COMPND    Insulin
SOURCE    Pig (Sus scrofa)
AUTHOR    G.G.Dodson,E.J.Dodson,D.C.Hodgkin,N.W.Isaacs,M.Vijayan
REMARK   1
REMARK   1 REFERENCE 1      
REMARK   1  AUTH   E.N.Baker,T.L.Blundell,J.F.Cutfield,S.M.Cutfield,
REMARK   1  AUTH 2 E.J.Dodson,G.G.Dodson,D.M.Crowfoot Hodgkin,
REMARK   1  AUTH 3 R.E.Hubbard,N.W.Isaacs,C.D.Reynolds,K.Sakabe,
REMARK   1  AUTH 4 N.Sakabe,N.M.Vijayan
REMARK   1  TITL   The Structure Of 2zn Pig Insulin Crystals At 1.5
REMARK   1  TITL 2 Angstroms Resolution
REMARK   1  REF    PHILOS.TRANS.R.SOC.LONDON,    V. 319   369 1988
REMARK   1  REF  2 SER.B                       
REMARK   1  REFN   ASTM PTRBAE  UK ISSN 0080-4622                  441
REMARK   1 REFERENCE 2      
REMARK   1  AUTH   J.Bordas,G.G.Dodson,H.Grewe,M.H.J.Koch,B.Krebs,
REMARK   1  AUTH 2 J.Randall
REMARK   1  TITL   A Comparative Assessment Of The Zinc-protein
REMARK   1  TITL 2 Coordination In 2Zn-insulin As Determined By X-ray
REMARK   1  TITL 3 Absorption Fine Structure (EXAFS) And X-ray
REMARK   1  TITL 4 Crystallography
REMARK   1  REF    PROC.R.SOC.LONDON,SER.B       V. 219    21 1983
REMARK   1  REFN   ASTM PRLBA4  UK ISSN 0080-4649                  338
REMARK   1 REFERENCE 3      
REMARK   1  AUTH   E.J.Dodson,G.G.Dodson,D.C.Hodgkin,C.D.Reynolds
REMARK   1  TITL   Structural Relationships In The Two-zinc Insulin
REMARK   1  TITL 2 Hexamer
REMARK   1  REF    CAN.J.BIOCHEM.                V.  57   469 1979
REMARK   1  REFN   ASTM CJBIAE  CN ISSN 0008-4018                  415
REMARK   1 REFERENCE 4      
REMARK   1  AUTH   N.W.Isaacs,R.C.Agarwal
REMARK   1  TITL   Experience With Fast Fourier Least Squares In The
REMARK   1  TITL 2 Refinement Of The Crystal Structure Of Rhombohedral
REMARK   1  TITL 3 2-Zinc Insulin At 1.5 Angstroms Resolution
REMARK   1  REF    ACTA CRYSTALLOGR.,SECT.A      V.  34   782 1978
REMARK   1  REFN   ASTM ACACBN  DK ISSN 0567-7394                  108
REMARK   1 REFERENCE 5      
REMARK   1  AUTH   G.Bentley,G.Dodson,A.Lewitova
REMARK   1  TITL   Rhombohedral Insulin Crystal Transformation
REMARK   1  REF    J.MOL.BIOL.                   V. 126   871 1978
REMARK   1  REFN   ASTM JMOBAK  UK ISSN 0022-2836                  070
REMARK   1 REFERENCE 6      
REMARK   1  AUTH   E.J.Dodson,N.W.Isaacs,J.S.Rollett
REMARK   1  TITL   A Method For Fitting Satisfactory Models To Sets Of
REMARK   1  TITL 2 Atomic Positions In Protein Structure Refinements
REMARK   1  REF    ACTA CRYSTALLOGR.,SECT.A      V.  32   311 1976
REMARK   1  REFN   ASTM ACACBN  DK ISSN 0567-7394                  108
REMARK   1 REFERENCE 7      
REMARK   1  AUTH   D.C.Hodgkin
REMARK   1  TITL   Varieties Of Insulin
REMARK   1  REF    J.ENDOCRINOL.                 V.  63     1 1974
REMARK   1  REFN   ASTM JOENAK  UK ISSN 0022-0795                  907
REMARK   1 REFERENCE 8      
REMARK   1  AUTH   D.C.Hodgkin
REMARK   1  TITL   The Structure Of Insulin
REMARK   1  REF    DAN.TIDSSKR.FARM.             V.  46     1 1972
REMARK   1  REFN   ASTM DTFAAN  DK ISSN 0011-6513                  168
REMARK   1 REFERENCE 9      
REMARK   1  AUTH   T.Blundell,G.Dodson,D.Hodgkin,D.Mercola
REMARK   1  TITL   Insulin. The Structure In The Crystal And Its
REMARK   1  TITL 2 Reflection In Chemistry And Biology
REMARK   1  REF    ADV.PROTEIN CHEM.             V.  26   279 1972
REMARK   1  REFN   ASTM APCHA2  US ISSN 0065-3233                  433
REMARK   1 REFERENCE 10     
REMARK   1  AUTH   T.L.Blundell,J.F.Cutfield,E.J.Dodson,G.G.Dodson,
REMARK   1  AUTH 2 D.C.Hodgkin,D.A.Mercola
REMARK   1  TITL   The Crystal Structure Of Rhombohedral 2 Zinc
REMARK   1  TITL 2 Insulin
REMARK   1  REF    COLD SPRING HARBOR SYMP.      V.  36   233 1972
REMARK   1  REF  2 QUANT.BIOL.                 
REMARK   1  REFN   ASTM CSHSAZ  US ISSN 0091-7451                  421
REMARK   1 REFERENCE 11     
REMARK   1  AUTH   T.L.Blundell,J.F.Cutfield,S.M.Cutfield,E.J.Dodson,
REMARK   1  AUTH 2 G.G.Dodson,D.C.Hodgkin,D.A.Mercola,M.Vijayan
REMARK   1  TITL   Atomic Positions In Rhombohedral 2-Zinc Insulin
REMARK   1  TITL 2 Crystals
REMARK   1  REF    NATURE                        V. 231   506 1971
REMARK   1  REFN   ASTM NATUAS  UK ISSN 0028-0836                  006
REMARK   1 REFERENCE 12     
REMARK   1  AUTH   T.L.Blundell,G.G.Dodson,E.Dodson,D.C.Hodgkin,
REMARK   1  AUTH 2 M.Vijayan
REMARK   1  TITL   X-Ray Analysis And The Structure Of Insulin
REMARK   1  REF    RECENT PROG.HORM.RES.         V.  27     1 1971
REMARK   1  REFN   ASTM RPHRA6  US ISSN 0079-9963                  908
REMARK   1 REFERENCE 13     
REMARK   1  AUTH   E.N.Baker,G.Dodson
REMARK   1  TITL   X-ray Diffraction Data On Some Crystalline
REMARK   1  TITL 2 Varieties Of Insulin
REMARK   1  REF    J.MOL.BIOL.                   V.  54   605 1970
REMARK   1  REFN   ASTM JMOBAK  UK ISSN 0022-2836                  070
REMARK   1 REFERENCE 14     
REMARK   1  AUTH   M.J.Adams,T.L.Blundell,E.J.Dodson,G.G.Dodson,
REMARK   1  AUTH 2 M.Vijayan,E.N.Baker,M.M.Harding,D.C.Hodgkin,
REMARK   1  AUTH 3 B.Rimmer,S.Sheat
REMARK   1  TITL   Structure Of Rhombohedral 2 Zinc Insulin Crystals
REMARK   1  REF    NATURE                        V. 224   491 1969
REMARK   1  REFN   ASTM NATUAS  UK ISSN 0028-0836                  006
REMARK   1 REFERENCE 15     
REMARK   1  EDIT   M.O.Dayhoff
REMARK   1  REF    ATLAS OF PROTEIN SEQUENCE     V.   5   187 1972
REMARK   1  REF  2 AND STRUCTURE (DATA SECTION)
REMARK   1  PUBL   NATIONAL BIOMEDICAL RESEARCH FOUNDATION, SILVER    
REMARK   1  PUBL 2 SPRING,MD.                                         
REMARK   1  REFN                   ISBN 0-912466-02-2              435
REMARK   2
REMARK   2 RESOLUTION.  1.5 ANGSTROMS.
REMARK   3
REMARK   3 REFINEMENT. BY THE RESTRAINED LEAST-SQUARES PROCEDURE OF J.
REMARK   3  KONNERT AND W. HENDRICKSON (PROGRAM *PROLSQ*).  THE R
REMARK   3  VALUE IS 0.153.  THE RMS DEVIATION FROM IDEALITY OF THE
REMARK   3  BOND LENGTHS IS 0.005 ANGSTROMS.  THE RMS DEVIATION FROM
REMARK   3  IDEALITY OF THE BOND ANGLES IS 5.9 DEGREES.
REMARK   4
REMARK   4 SOLVENT MOLECULES ARE INCLUDED IN THE REFINEMENT
REMARK   4 CALCULATIONS.  A COMPLETE SET OF SOLVENT COORDINATES IS
REMARK   4 INCLUDED IN THIS ENTRY.
REMARK   5
REMARK   5 THE CRYSTALLOGRAPHIC ASYMMETRIC UNIT OF INSULIN CONSISTS OF
REMARK   5 TWO INSULIN MOLECULES EACH CONSISTING OF TWO CHAINS.  THIS
REMARK   5 ENTRY PRESENTS COORDINATES FOR MOLECULES I (CHAIN
REMARK   5 INDICATORS *A* AND *B*) AND II (CHAIN INDICATORS *C* AND
REMARK   5 *D*).  THE QUASI-TWO-FOLD AXIS THAT TRANSFORMS MOLECULE I
REMARK   5 INTO MOLECULE II IS GIVEN IN THE *MTRIX* RECORDS BELOW.
REMARK   5 APPLYING THE THREE-FOLD CRYSTALLOGRAPHIC AXIS YIELDS A
REMARK   5 HEXAMER AROUND THE AXIS.  THERE ARE TWO ZINC IONS SITUATED
REMARK   5 ON THIS THREE-FOLD AXIS.  COORDINATES FOR THE ZINC IONS AND
REMARK   5 SOME WATER MOLECULES ARE INCLUDED BELOW WITH A BLANK CHAIN
REMARK   5 INDICATOR.
REMARK   6
REMARK   6 SITES *D1* AND *D2* ARE THE DIMER-FORMING RESIDUES IN
REMARK   6 MOLECULES I AND II RESPECTIVELY. SITES *H1* AND *H2* ARE
REMARK   6 THE HEXAMER-FORMING RESIDUES IN MOLECULES I AND II
REMARK   6 RESPECTIVELY. SITES *SI1* AND *SI2* ARE THE
REMARK   6 SURFACE-INVARIANT RESIDUES IN MOLECULES I AND II,
REMARK   6 RESPECTIVELY, THAT ARE NOT INVOLVED IN DIMERIZATION.
REMARK   6 RESIDUE GLU A 4 IS INVARIANT AS A CARBOXYLIC ACID. RESIDUES
REMARK   6 HIS B 5 AND ARG B22 ARE INVARIANT IN INSULINS OF HIGH
REMARK   6 POTENCY ONLY.
REMARK   7
REMARK   7 THERE ARE TWO COORDINATION SITES IN THE HEXAMER.  SITE
REMARK   7 *ZN1* COMPRISES RESIDUE HIS B 10 AND WATER HOH 4201 AND
REMARK   7 THEIR TWO CRYSTALLOGRAPHICALLY-RELATED EQUIVALENTS. SITE
REMARK   7 *ZN2* COMPRISES RESIDUE HIS D 10 AND WATER HOH 4513 AND
REMARK   7 THEIR TWO CRYSTALLOGRAPHICALLY-RELATED EQUIVALENTS. SITE
REMARK   7 *ZN1* IS OCTAHEDRALLY COORDINATED AROUND ZN1 AND SITE *ZN2*
REMARK   7 IS OCTAHEDRALLY COORDINATED AROUND ZN2.  THE TWO SITES ARE
REMARK   7 VERY SIMILAR. BECAUSE THE COORDINATES OF THE
REMARK   7 SYMMETRY-RELATED ATOMS ARE NOT INCLUDED IN THIS ENTRY THE
REMARK   7 COMPLETE CONNECTIVITY OF ATOMS ZN1 AND ZN2 CANNOT BE
REMARK   7 SPECIFIED. PARTIAL CONNECTIVITY IS GIVEN BY
REMARK   7          CONECT  247  245  246  832
REMARK   7          CONECT  661  659  660  833
REMARK   7          CONECT  832  247  851  ...  ...  ...  ...
REMARK   7          CONECT  833  661  895  ...  ...  ...  ...
REMARK   7          CONECT  851  832
REMARK   7          CONECT  895  833
REMARK   7            .
REMARK   7            .
REMARK   7            .
REMARK   8
REMARK   8 SOME RESIDUES ARE APPARENTLY DISORDERED BUT DIFFICULT TO
REMARK   8 DESCRIBE IN TERMS OF ATOMIC POSITIONS. ALA B 30 IS ONE OF
REMARK   8 THESE RESIDUES.
REMARK   9
REMARK   9 CORRECTION. CORRECT DEPOSITION DATE ON HEADER RECORD.
REMARK   9  15-JUL-93.
REMARK  10
REMARK  10 CORRECTION. MOVE RESIDUE NUMBERS FOR HOH ATOMS TO THE
REMARK  10  CORRECT COLUMNS.  31-JUL-94.
REMARK 960
REMARK 960 EMBEDDED CIF
REMARK 960
REMARK 960 ###################################################
REMARK 960 #                                                 #
REMARK 960 #   Converted from PDB format to CIF format by    #
REMARK 960 #   pdb2cif version 2.4.3            15 Jul 2005   #
REMARK 960 #                       by                        #
REMARK 960 # P.E. Bourne, H.J. Bernstein and F.C. Bernstein  #
REMARK 960 #                                                 #
REMARK 960 # http://www.bernstein-plus-sons.com/software     #
REMARK 960 #                     /pdb2cif                    #
REMARK 960 #   *** See the remarks at the end of this  ***   #
REMARK 960 #   *** file for information on conversion  ***   #
REMARK 960 #   *** of this entry and on the program    ***   #
REMARK 960 #   ***               pdb2cif               ***   #
REMARK 960 # Please report problems to:                      #
REMARK 960 #         pdb2cif@bernstein-plus-sons.com         #
REMARK 960 ###################################################
REMARK 960
REMARK 960
REMARK 960 data_4INS
REMARK 960
REMARK 960 _entry.id        4INS
REMARK 960
REMARK 960
REMARK 960
REMARK 960 ##################
REMARK 960 #                #
REMARK 960 #  STRUCT        #
REMARK 960 #                #
REMARK 960 ##################
REMARK 960
REMARK 960 loop_
REMARK 960 _struct.entry_id
REMARK 960         4INS
REMARK 960 _reflns.entry_id             4INS
REMARK 960 _cell.entry_id           4INS
REMARK 960 _cell.volume           258726.0
REMARK 960 _cell.details                 ?
REMARK 960 _symmetry.entry_id                4INS
REMARK 960 _audit.revision_id         4INSB
REMARK 960 _audit.creation_date       1989-07-10
REMARK 960 ;\
REMARK 960 1993-07-15  PDB revision 4INSA
REMARK 960 1994-07-31  PDB revision 4INSB
REMARK 960 2005-07-15  Converted to mmCIF format by pdb2cif.pl 2.4.3
REMARK 960 ;
REMARK 960 ##########################
REMARK 960 #                        #
REMARK 960 # ENTITY_POLY_SEQ        #
REMARK 960 #                        #
REMARK 960 ##########################
REMARK 960
REMARK 960 loop_
REMARK 960 _entity.id
REMARK 960 _entity.details
REMARK 960                         2
REMARK 960 ;\
REMARK 960         Protein chain: B, D
REMARK 960 ;
REMARK 960                   5     'het group    ZN'
REMARK 960                   6     HOH
REMARK 960
REMARK 960         loop_
REMARK 960     _chem_comp.id
REMARK 960     _chem_comp.formula
REMARK 960     _chem_comp.name
REMARK 960         HOH
REMARK 960 ;\
REMARK 960         350(H2 O1)
REMARK 960 ;
REMARK 960 ;\
REMARK 960
REMARK 960 ;
REMARK 960 ALA              'C3 H7 N1 O2'      Alanine
REMARK 960 ARG              'C6 H14 N4 O2'     Arginine
REMARK 960 ASN              'C4 H8 N2 O3'      Asparagine
REMARK 960         CYS             'C3 H7 N1 O2 S1'
REMARK 960                                 Cysteine
REMARK 960 GLN              'C5 H10 N2 O3'     Glutamine
REMARK 960 GLU              'C5 H9 N1 O4'     'Glutamic acid'
REMARK 960 GLY              'C2 H5 N1 O2'      Glycine
REMARK 960 HIS              'C6 H9 N3 O2'      Histidine
REMARK 960 ILE              'C6 H13 N1 O2'     Isoleucine
REMARK 960 LEU              'C6 H13 N1 O2'     Leucine
REMARK 960 LYS              'C6 H14 N2 O2'     Lysine
REMARK 960 PHE              'C9 H11 N1 O2'     Phenylalanine
REMARK 960 PRO              'C5 H9 N1 O2'      Proline
REMARK 960 SER              'C3 H7 N1 O3'      Serine
REMARK 960 THR              'C4 H9 N1 O3'      Threonine
REMARK 960 TYR              'C9 H11 N1 O3'     Tyrosine
REMARK 960 VAL              'C5 H11 N1 O2' V   aline
REMARK 960
REMARK 960
REMARK 960
REMARK 960 ######################
REMARK 960 #                    #
REMARK 960 # ATOM_SITES         #
REMARK 960 #                    #
REMARK 960 ######################
REMARK 960
REMARK 960
REMARK 960
REMARK 960
REMARK 960
REMARK 960
REMARK 960         loop_
REMARK 960     _database_pdb_matrix.entry_id
REMARK 960                         4INS
REMARK 960
REMARK 960         loop_
REMARK 960     _atom_sites.entry_id
REMARK 960     _atom_sites.cartn_transform_axes
REMARK 960                         4INS
REMARK 960               'See _atom_sites.fract_transf_matrix[i][j]'
REMARK 960
REMARK 960         loop_
REMARK 960     _struct_ncs_oper.id
REMARK 960     _struct_ncs_oper.code
REMARK 960     _struct_ncs_oper.matrix[1][1]
REMARK 960     _struct_ncs_oper.matrix[1][2]
REMARK 960     _struct_ncs_oper.matrix[1][3]
REMARK 960     _struct_ncs_oper.vector[1]
REMARK 960     _struct_ncs_oper.matrix[2][1]
REMARK 960     _struct_ncs_oper.matrix[2][2]
REMARK 960     _struct_ncs_oper.matrix[2][3]
REMARK 960     _struct_ncs_oper.vector[2]
REMARK 960     _struct_ncs_oper.matrix[3][1]
REMARK 960     _struct_ncs_oper.matrix[3][2]
REMARK 960     _struct_ncs_oper.matrix[3][3]
REMARK 960     _struct_ncs_oper.vector[3]
REMARK 960   1    given
REMARK 960  -0.878620  -0.476960   0.023050    0.00000
REMARK 960  -0.477430   0.878370  -0.022860    0.00000
REMARK 960  -0.009350  -0.031090  -0.999470    0.00000
REMARK 960
REMARK 960
REMARK 960
REMARK 960 ####################
REMARK 960 #                  #
REMARK 960 # ATOM_SITES_ALT   #
REMARK 960 #                  #
REMARK 960 ####################
REMARK 960
REMARK 960
REMARK 960
REMARK 960 loop_
REMARK 960 _atom_sites_alt.id
REMARK 960 _atom_sites_alt.details
REMARK 960    B    ?
REMARK 960
REMARK 960
REMARK 960
REMARK 960 ######################
REMARK 960 #                    #
REMARK 960 # ATOM_SITES_FOOTNOTE#
REMARK 960 #                    #
REMARK 960 ######################
REMARK 960
REMARK 960
REMARK 960
REMARK 960 _database_2.database_id                 PDB
REMARK 960 loop_
REMARK 960 _database_PDB_rev.num
REMARK 960 _database_PDB_rev.date
REMARK 960 _database_PDB_rev.mod_type
REMARK 960 _database_PDB_rev.status
REMARK 960 _database_PDB_rev.replaced_by
REMARK 960 _database_PDB_rev.replaces
REMARK 960         2               1993-07-15
REMARK 960                   1     .           .           .
REMARK 960         1               1990-04-15
REMARK 960                   0     .           .           1I   NS
REMARK 960
REMARK 960         loop_
REMARK 960     _database_PDB_rev_record.rev_num
REMARK 960     _database_PDB_rev_record.details
REMARK 960     _database_PDB_rev_record.type
REMARK 960    2        4INSA        HEADER
REMARK 960
REMARK 960
REMARK 960
REMARK 960 ####################
REMARK 960 #                  #
REMARK 960 # STRUCT_BIOL      #
REMARK 960 #                  #
REMARK 960 ####################
REMARK 960
REMARK 960
REMARK 960
REMARK 960 loop_
REMARK 960 _struct_biol.id
REMARK 960                         A
REMARK 960                         B
REMARK 960                         C
REMARK 960                         D
REMARK 960         loop_
REMARK 960     _struct_biol_gen.biol_id
REMARK 960     _struct_biol_gen.asym_id
REMARK 960     _struct_biol_gen.symmetry
REMARK 960     _struct_biol_gen.details
REMARK 960  4INS      B   1_555   .
REMARK 960  4INS      C   1_555   .
REMARK 960  4INS      D   1_555   .
REMARK 960  4INS     ZN   1_555   .
REMARK 960  4INS    HOH   1_555   .
REMARK 960     A      A   1_555   .
REMARK 960     B      B   1_555   .
REMARK 960     C      C   1_555   .
REMARK 960     D      D   1_555   .
REMARK 960
REMARK 960
REMARK 960
REMARK 960 ##############################
REMARK 960 #                            #
REMARK 960 # STRUCT_CONN_TYPE           #
REMARK 960 #                            #
REMARK 960 ##############################
REMARK 960
REMARK 960
REMARK 960
REMARK 960 loop_
REMARK 960 _struct_conn_type.id
REMARK 960 _struct_conn_type.criteria
REMARK 960 _struct_conn_type.reference
REMARK 960 saltbr  'salt bridge from PDB entry'       ?
REMARK 960 hydrog  'hydrogen bond from PDB entry'     ?
REMARK 960 disulf  'disulfide bridge from PDB entry'  ?
REMARK 960
REMARK 960
REMARK 960
REMARK 960 ##############################
REMARK 960 #                            #
REMARK 960 # STRUCT_CONN                #
REMARK 960 #                            #
REMARK 960 ##############################
REMARK 960
REMARK 960
REMARK 960
REMARK 960 loop_
REMARK 960 _struct_conn.id
REMARK 960 _struct_conn.conn_type_id
REMARK 960 _struct_conn.ptnr1_label_comp_id
REMARK 960 _struct_conn.ptnr1_label_asym_id
REMARK 960 _struct_conn.ptnr1_auth_seq_id
REMARK 960 _struct_conn.ptnr1_label_atom_id
REMARK 960 _struct_conn.ptnr1_label_alt_id
REMARK 960 _struct_conn.ptnr1_role
REMARK 960 _struct_conn.ptnr1_symmetry
REMARK 960 _struct_conn.ptnr2_label_comp_id
REMARK 960 _struct_conn.ptnr2_label_asym_id
REMARK 960 _struct_conn.ptnr2_auth_seq_id
REMARK 960 _struct_conn.ptnr2_label_atom_id
REMARK 960 _struct_conn.ptnr2_label_alt_id
REMARK 960 _struct_conn.ptnr2_role
REMARK 960 _struct_conn.ptnr2_symmetry
REMARK 960 _struct_conn.pdb2cif_ptnr1_atom_site_id
REMARK 960                                      #< not in dictionary
REMARK 960 _struct_conn.ptnr1_label_seq_id
REMARK 960 _struct_conn.pdb2cif_ptnr2_atom_site_id
REMARK 960                                      #< not in dictionary
REMARK 960 _struct_conn.ptnr2_label_seq_id
REMARK 960      2 disulf CYS A    6   SG  . .    .    CYS A   11
REMARK 960                                                        SG
REMARK 960                                        . .    .
REMARK 960       43               6           76              11
REMARK 960      3      . CYS A    7   CB  . .    .    CYS A    7
REMARK 960                                                        SG
REMARK 960                                        . .    .
REMARK 960       48               7           49               7
REMARK 960      4 disulf CYS A    7   SG  . .    .    CYS B    7
REMARK 960                                                        SG
REMARK 960                                        . .    .
REMARK 960       49               7          227              28
REMARK 960      5      . CYS A   11   CB  . .    .    CYS A   11
REMARK 960                                                        SG
REMARK 960                                        . .    .
REMARK 960       75              11           76              11
REMARK 960      6      . CYS A   20   CB  . .    .    CYS A   20
REMARK 960                                                        SG
REMARK 960                                        . .    .
REMARK 960      153              20          154              20
REMARK 960      7 disulf CYS A   20   SG  . .    .    CYS B   19
REMARK 960                                                        SG
REMARK 960                                        . .    .
REMARK 960      154              20          318              40
REMARK 960      8      . CYS B    7   CB  . .    .    CYS B    7
REMARK 960                                                        SG
REMARK 960                                        . .    .
REMARK 960      226              28          227              28
REMARK 960      9      . CYS B   19   CB  . .    .    CYS B   19
REMARK 960                                                        SG
REMARK 960                                        . .    .
REMARK 960      317              40          318              40
REMARK 960     10      . CYS C    6   CB  . .    .    CYS C    6
REMARK 960                                                        SG
REMARK 960                                        . .    .
REMARK 960      462               6          463               6
REMARK 960     11 disulf CYS C    6   SG  . .    .    CYS C   11
REMARK 960                                                        SG
REMARK 960                                        . .    .
REMARK 960      463               6          496              11
REMARK 960     12      . CYS C    7   CB  . .    .    CYS C    7
REMARK 960                                                        SG
REMARK 960                                        . .    .
REMARK 960      468               7          469               7
REMARK 960     13 disulf CYS C    7   SG  . .    .    CYS D    7
REMARK 960                                                        SG
REMARK 960                                        . .    .
REMARK 960      469               7          643              28
REMARK 960     14      . CYS C   11   CB  . .    .    CYS C   11
REMARK 960                                                        SG
REMARK 960                                        . .    .
REMARK 960      495              11          496              11
REMARK 960     15      . CYS C   20   CB  . .    .    CYS C   20
REMARK 960                                                        SG
REMARK 960                                        . .    .
REMARK 960      573              20          574              20
REMARK 960     16 disulf CYS C   20   SG  . .    .    CYS D   19
REMARK 960                                                        SG
REMARK 960                                        . .    .
REMARK 960      574              20          733              40
REMARK 960     17      . CYS D    7   CB  . .    .    CYS D    7
REMARK 960                                                        SG
REMARK 960                                        . .    .
REMARK 960      642              28          643              28
REMARK 960     18      . CYS D   19   CB  . .    .    CYS D   19
REMARK 960                                                        SG
REMARK 960                                        . .    .
REMARK 960      732              40          733              40
REMARK 960
REMARK 960
REMARK 960
REMARK 960 ####################
REMARK 960 #                  #
REMARK 960 # STRUCT_CONF      #
REMARK 960 #                  #
REMARK 960 ####################
REMARK 960
REMARK 960
REMARK 960
REMARK 960 loop_
REMARK 960 _struct_conf_type.id
REMARK 960 _struct_conf_type.criteria
REMARK 960 _struct_conf_type.reference
REMARK 960  HELX_RH_3T_P      'From PDB'   .
REMARK 960  TURN_P      'From PDB'   .
REMARK 960
REMARK 960 loop_
REMARK 960 _struct_conf.id
REMARK 960 _struct_conf.conf_type_id
REMARK 960 _struct_conf.beg_label_comp_id
REMARK 960 _struct_conf.beg_label_asym_id
REMARK 960 _struct_conf.beg_auth_seq_id
REMARK 960 _struct_conf.end_label_comp_id
REMARK 960 _struct_conf.end_label_asym_id
REMARK 960 _struct_conf.end_auth_seq_id
REMARK 960 _struct_conf.details
REMARK 960 _struct_conf.beg_label_seq_id
REMARK 960 _struct_conf.end_label_seq_id
REMARK 960 helix_A12 HELX_RH_3T_P SER A   12  GLU A   17
REMARK 960                           'CNTCTS MOSTLY GT 3A,NOT IDEAL'
REMARK 960                                12          17
REMARK 960 helix_B11 HELX_RH_AL_P SER B    9  GLY B   20
REMARK 960                           'CYS 67 GLY 68, 3(10) CONTACTS'
REMARK 960                                30          41
REMARK 960 helix_A21 HELX_RH_AL_P GLY C    1  ILE C   10
REMARK 960                           'NOT IDEAL ALPH,SOME PI CNTCTS'
REMARK 960                                 1          10
REMARK 960 helix_A22 HELX_RH_3T_P SER C   12  GLU C   17
REMARK 960                           'CNTCTS MOSTLY GT 3A,NOT IDEAL'
REMARK 960                                12          17
REMARK 960 helix_B21 HELX_RH_AL_P SER D    9  GLY D   20
REMARK 960                           'CYS 67,GLY 68, 3(10) CONTACTS'
REMARK 960                                30          41
REMARK 960 turn_1B1  TURN_P       CYS B   19  ARG B   22  ' '
REMARK 960                                40          43
REMARK 960 turn_1B2  TURN_P       GLY B   20  GLY B   23  ' '
REMARK 960                                41          44
REMARK 960 turn_2B1  TURN_P       CYS D   19  ARG D   22  ' '
REMARK 960                                40          43
REMARK 960 turn_2B2  TURN_P       GLY D   20  GLY D   23  ' '
REMARK 960                                41          44
REMARK 960
REMARK 960
REMARK 960
REMARK 960 ####################
REMARK 960 #                  #
REMARK 960 # STRUCT_SITE      #
REMARK 960 #                  #
REMARK 960 ####################
REMARK 960
REMARK 960
REMARK 960
REMARK 960 loop_
REMARK 960 _struct_site.id
REMARK 960 _struct_site.details
REMARK 960   D2  ?
REMARK 960   H1  ?
REMARK 960   H2  ?
REMARK 960  SI1  ?
REMARK 960  SI2  ?
REMARK 960
REMARK 960 loop_
REMARK 960 _struct_site_gen.id
REMARK 960 _struct_site_gen.site_id
REMARK 960 _struct_site_gen.label_comp_id
REMARK 960 _struct_site_gen.label_asym_id
REMARK 960 _struct_site_gen.auth_seq_id
REMARK 960 _struct_site_gen.label_seq_id
REMARK 960 _struct_site_gen.label_alt_id
REMARK 960 _struct_site_gen.symmetry
REMARK 960 _struct_site_gen.details
REMARK 960   2  D1 TYR B   16      37 . 1_555 .
REMARK 960   3  D1 PHE B   24      45 . 1_555 .
REMARK 960   4  D1 PHE B   25      46 . 1_555 .
REMARK 960   5  D1 TYR B   26      47 . 1_555 .
REMARK 960   6  D2 VAL D   12      33 . 1_555 .
REMARK 960   7  D2 TYR D   16      37 . 1_555 .
REMARK 960   8  D2 PHE D   24      45 . 1_555 .
REMARK 960   9  D2 PHE D   25      46 . 1_555 .
REMARK 960  10  D2 TYR D   26      47 . 1_555 .
REMARK 960  11  H1 LEU A   13      13 . 1_555 .
REMARK 960  12  H1 TYR A   14      14 . 1_555 .
REMARK 960  13  H1 PHE B    1      22 . 1_555 .
REMARK 960  14  H1 GLU B   13      34 . 1_555 .
REMARK 960  15  H1 ALA B   14      35 . 1_555 .
REMARK 960  16  H1 LEU B   17      38 . 1_555 .
REMARK 960  17  H1 VAL B   18      39 . 1_555 .
REMARK 960  18  H2 LEU C   13      13 . 1_555 .
REMARK 960  19  H2 TYR C   14      14 . 1_555 .
REMARK 960  20  H2 PHE D    1      22 . 1_555 .
REMARK 960  21  H2 GLU D   13      34 . 1_555 .
REMARK 960  22  H2 ALA D   14      35 . 1_555 .
REMARK 960  23  H2 LEU D   17      38 . 1_555 .
REMARK 960  24  H2 VAL D   18      39 . 1_555 .
REMARK 960  25 SI1 GLY A    1       1 . 1_555 .
REMARK 960  26 SI1 GLU A    4       4 . 1_555 .
REMARK 960  27 SI1 GLN A    5       5 . 1_555 .
REMARK 960  28 SI1 CYS A    7       7 . 1_555 .
REMARK 960  29 SI1 TYR A   19      19 . 1_555 .
REMARK 960  30 SI1 ASN A   21      21 . 1_555 .
REMARK 960  31 SI1 CYS B    7      28 . 1_555 .
REMARK 960  32 SI2 GLY C    1       1 . 1_555 .
REMARK 960  33 SI2 GLU C    4       4 . 1_555 .
REMARK 960  34 SI2 GLN C    5       5 . 1_555 .
REMARK 960  35 SI2 CYS C    7       7 . 1_555 .
REMARK 960  36 SI2 TYR C   19      19 . 1_555 .
REMARK 960  37 SI2 ASN C   21      21 . 1_555 .
REMARK 960  38 SI2 CYS D    7      28 . 1_555 .
REMARK 960
REMARK 960
REMARK 960
REMARK 960 ################
REMARK 960 #              #
REMARK 960 # STRUCT_SHEET #
REMARK 960 #              #
REMARK 960 ################
REMARK 960
REMARK 960 loop_
REMARK 960 _struct_sheet.id
REMARK 960 _struct_sheet.number_strands
REMARK 960   B     2
REMARK 960
REMARK 960 loop_
REMARK 960 _struct_sheet_hbond.sheet_id
REMARK 960 _struct_sheet_hbond.range_id_1
REMARK 960 _struct_sheet_hbond.range_id_2
REMARK 960 _struct_sheet_hbond.range_1_beg_auth_seq_id
REMARK 960 _struct_sheet_hbond.range_1_beg_label_atom_id
REMARK 960 _struct_sheet_hbond.range_2_beg_auth_seq_id
REMARK 960 _struct_sheet_hbond.range_2_beg_label_atom_id
REMARK 960 _struct_sheet_hbond.range_1_end_auth_seq_id
REMARK 960 _struct_sheet_hbond.range_1_end_label_atom_id
REMARK 960 _struct_sheet_hbond.range_2_end_auth_seq_id
REMARK 960 _struct_sheet_hbond.range_2_end_label_atom_id
REMARK 960 _struct_sheet_hbond.range_1_beg_label_seq_id
REMARK 960 _struct_sheet_hbond.range_2_beg_label_seq_id
REMARK 960 _struct_sheet_hbond.range_1_end_label_seq_id
REMARK 960 _struct_sheet_hbond.range_2_end_label_seq_id
REMARK 960   B     1_B     2_B   26   O     24   N     26   O     24
REMARK 960                                        N
REMARK 960                       47         45         47         45
REMARK 960
REMARK 960 loop_
REMARK 960 _struct_sheet_order.sheet_id
REMARK 960 _struct_sheet_order.range_id_1
REMARK 960 _struct_sheet_order.range_id_2
REMARK 960 _struct_sheet_order.offset
REMARK 960 _struct_sheet_order.sense
REMARK 960   B     1_B     2_B  1 anti-parallel
REMARK 960
REMARK 960 loop_
REMARK 960 _struct_sheet_range.sheet_id
REMARK 960 _struct_sheet_range.id
REMARK 960 _struct_sheet_range.beg_label_comp_id
REMARK 960 _struct_sheet_range.beg_label_asym_id
REMARK 960 _struct_sheet_range.beg_auth_seq_id
REMARK 960 _struct_sheet_range.end_label_comp_id
REMARK 960 _struct_sheet_range.end_label_asym_id
REMARK 960 _struct_sheet_range.end_auth_seq_id
REMARK 960 _struct_sheet_range.beg_label_seq_id
REMARK 960 _struct_sheet_range.end_label_seq_id
REMARK 960   B     2_B PHE D   24  TYR D   26
REMARK 960                     45          47
REMARK 960
REMARK 960 ##########################
REMARK 960 #                        #
REMARK 960 # PDBX_POLY_SEQ_SCHEME   #
REMARK 960 #                        #
REMARK 960 ##########################
REMARK 960
REMARK 960 loop_
REMARK 960 _pdbx_poly_seq_scheme.asym_id
REMARK 960 _pdbx_poly_seq_scheme.entity_id
REMARK 960 _pdbx_poly_seq_scheme.seq_id
REMARK 960 _pdbx_poly_seq_scheme.mon_id
REMARK 960 _pdbx_poly_seq_scheme.auth_num
REMARK 960                                      #< not in dictionary
REMARK 960 _pdbx_poly_seq_scheme.pdb_strand_id
REMARK 960  A     1    2 ILE    2  .
REMARK 960  A     1    3 VAL    3  .
REMARK 960  A     1    4 GLU    4  .
REMARK 960  A     1    5 GLN    5  .
REMARK 960  A     1    6 CYS    6  .
REMARK 960  A     1    7 CYS    7  .
REMARK 960  A     1    8 THR    8  .
REMARK 960  A     1    9 SER    9  .
REMARK 960  A     1   10 ILE   10  .
REMARK 960  A     1   11 CYS   11  .
REMARK 960  A     1   12 SER   12  .
REMARK 960  A     1   13 LEU   13  .
REMARK 960  A     1   14 TYR   14  .
REMARK 960  A     1   15 GLN   15  .
REMARK 960  A     1   16 LEU   16  .
REMARK 960  A     1   17 GLU   17  .
REMARK 960  A     1   18 ASN   18  .
REMARK 960  A     1   19 TYR   19  .
REMARK 960  A     1   20 CYS   20  .
REMARK 960  A     1   21 ASN   21  .
REMARK 960  B     2   22 PHE    1  .
REMARK 960  B     2   23 VAL    2  .
REMARK 960  B     2   24 ASN    3  1_B
REMARK 960  B     2   25 GLN    4  1_B
REMARK 960  B     2   26 HIS    5  1_B
REMARK 960  B     2   27 LEU    6  .
REMARK 960  B     2   28 CYS    7  .
REMARK 960  B     2   29 GLY    8  .
REMARK 960  B     2   30 SER    9  .
REMARK 960  B     2   31 HIS   10  .
REMARK 960  B     2   32 LEU   11  .
REMARK 960  B     2   33 VAL   12  .
REMARK 960  B     2   34 GLU   13  .
REMARK 960  B     2   35 ALA   14  .
REMARK 960  B     2   36 LEU   15  .
REMARK 960  B     2   37 TYR   16  .
REMARK 960  B     2   38 LEU   17  .
REMARK 960  B     2   39 VAL   18  .
REMARK 960  B     2   40 CYS   19  .
REMARK 960  B     2   41 GLY   20  .
REMARK 960  B     2   42 GLU   21  .
REMARK 960  B     2   43 ARG   22  .
REMARK 960  B     2   44 GLY   23  .
REMARK 960  B     2   45 PHE   24  .
REMARK 960  B     2   46 PHE   25  .
REMARK 960  B     2   47 TYR   26  .
REMARK 960  B     2   48 THR   27  .
REMARK 960  B     2   49 PRO   28  .
REMARK 960  B     2   50 LYS   29  .
REMARK 960  B     2   51 ALA   30  .
REMARK 960  C     1    1 GLY    1  .
REMARK 960  C     1    2 ILE    2  .
REMARK 960  C     1    3 VAL    3  .
REMARK 960  C     1    4 GLU    4  .
REMARK 960  C     1    5 GLN    5  .
REMARK 960  C     1    6 CYS    6  .
REMARK 960  C     1    7 CYS    7  .
REMARK 960  C     1    8 THR    8  .
REMARK 960  C     1    9 SER    9  .
REMARK 960  C     1   10 ILE   10  .
REMARK 960  C     1   11 CYS   11  .
REMARK 960  C     1   12 SER   12  .
REMARK 960  C     1   13 LEU   13  .
REMARK 960  C     1   14 TYR   14  .
REMARK 960  C     1   15 GLN   15  .
REMARK 960  C     1   16 LEU   16  .
REMARK 960  C     1   17 GLU   17  .
REMARK 960  C     1   18 ASN   18  .
REMARK 960  C     1   19 TYR   19  .
REMARK 960  C     1   20 CYS   20  .
REMARK 960  C     1   21 ASN   21  .
REMARK 960  D     2   22 PHE    1  .
REMARK 960  D     2   23 VAL    2  .
REMARK 960  D     2   24 ASN    3  2_B
REMARK 960  D     2   25 GLN    4  2_B
REMARK 960  D     2   26 HIS    5  2_B
REMARK 960  D     2   27 LEU    6  .
REMARK 960  D     2   28 CYS    7  .
REMARK 960  D     2   29 GLY    8  .
REMARK 960  D     2   30 SER    9  .
REMARK 960  D     2   31 HIS   10  .
REMARK 960  D     2   32 LEU   11  .
REMARK 960  D     2   33 VAL   12  .
REMARK 960  D     2   34 GLU   13  .
REMARK 960  D     2   35 ALA   14  .
REMARK 960  D     2   36 LEU   15  .
REMARK 960  D     2   37 TYR   16  .
REMARK 960  D     2   38 LEU   17  .
REMARK 960  D     2   39 VAL   18  .
REMARK 960  D     2   40 CYS   19  .
REMARK 960  D     2   41 GLY   20  .
REMARK 960  D     2   42 GLU   21  .
REMARK 960  D     2   43 ARG   22  .
REMARK 960  D     2   44 GLY   23  .
REMARK 960  D     2   45 PHE   24  .
REMARK 960  D     2   46 PHE   25  .
REMARK 960  D     2   47 TYR   26  .
REMARK 960  D     2   48 THR   27  .
REMARK 960  D     2   49 PRO   28  .
REMARK 960  D     2   50 LYS   29  .
REMARK 960  D     2   51 ALA   30  .
REMARK 960
REMARK 960
REMARK 960
REMARK 960 ########################
REMARK 960 #                      #
REMARK 960 # PUBL_MANUSCRIPT_INCL #
REMARK 960 #                      #
REMARK 960 ########################
REMARK 960
REMARK 960
REMARK 960
REMARK 960 loop_
REMARK 960 _publ_manuscript_incl.entry_id
REMARK 960 _publ_manuscript_incl.extra_item
REMARK 960 _publ_manuscript_incl.extra_info
REMARK 960 _publ_manuscript_incl.extra_defn
REMARK 960
REMARK 960    4INS
REMARK 960   '_struct_conn.pdb2cif_ptnr2_atom_site_id'
REMARK 960      '_atom_site.id of partner 2 of structure connection'
REMARK 960       no
REMARK 960
REMARK 960 ###############################################
REMARK 960 # This file was converted automatically from  #
REMARK 960 # PDB format to mmCIF format by the program   #
REMARK 960 # pdb2cif version 2.4.3            15 Jul 2005 #
REMARK 960 #                    by                       #
REMARK 960 #   Phil Bourne, Herbert J. Bernstein and     #
REMARK 960 #            Frances C. Bernstein             #
REMARK 960 #                                             #
REMARK 960 # This work was supported in part by IUCr     #
REMARK 960 # (for HJB), US NSF, PHS, NIH, NCRR, NIGMS,   #
REMARK 960 # NLM and DOE (for FCB prior to 1998), and    #
REMARK 960 # and NSFgrant no. BIR 9310154 (for PEB)      #
REMARK 960 #                                             #
REMARK 960 #                                             #
REMARK 960 # Conversion from PDB format to mmCIF is a    #
REMARK 960 # complex process.  This file should be       #
REMARK 960 # reviewed carefully before use.              #
REMARK 960 #                                             #
REMARK 960 # Even though the authors of pdb2cif have     #
REMARK 960 # made a good faith effort to ensure that     #
REMARK 960 # pdb2cif performs according to its           #
REMARK 960 # documentation, and we would greatly         #
REMARK 960 # appreciate hearing of any problems you      #
REMARK 960 # may encounter, the program pdb2cif and      #
REMARK 960 # any files created by pdb2cif are provided   #
REMARK 960 # **AS IS** without any warrantee as to       #
REMARK 960 # correctness, merchantability or fitness     #
REMARK 960 # for any particular or general use.          #
REMARK 960 #                                             #
REMARK 960 # THE RESPONSIBILITY FOR ANY ADVERSE          #
REMARK 960 # CONSEQUENCES FROM THE USE OF THE PROGRAM    #
REMARK 960 # PDB2CIF OR ANY FILE OR FILES CREATED BY IT  #
REMARK 960 # LIES SOLELY WITH THE USERS OF THE PROGRAM   #
REMARK 960 # AND FILE OR FILES AND NOT WITH AUTHORS OF   #
REMARK 960 # PDB2CIF                                     #
REMARK 960 #                                             #
REMARK 960 # The program pdb2cif is available from       #
REMARK 960 # http://www.bernstein-plus-sons.com          #
REMARK 960 #                      /software/pdb2cif or   #
REMARK 960 # the IUCr and its mirrors (see               #
REMARK 960 # http://www.iucr.org/iucr-top/cif            #
REMARK 960 #                      /software/pdb2cif) or  #
REMARK 960 # SDSC (see                                   #
REMARK 960 # http://www.sdsc.edu/pb/pdb2cif/pdb2cif) or  #
REMARK 960 # NDB and its mirrors (see                    #
REMARK 960 # http://ndbserver.rutgers.edu/mmcif          #
REMARK 960 #                      /software/pdb2cif)     #
REMARK 960 # and the NDB mirror sites                    #
REMARK 960 #                                             #
REMARK 960 #    See H. Bernstein, F. Bernstein,          #
REMARK 960 #    P. E. Bourne CIF Applications. VIII.     #
REMARK 960 #    pdb2cif: Translating PDB Entries into    #
REMARK 960 #    mmCIF Format, J. Appl. Cryst., 31,       #
REMARK 960 #    1998, pp 282-295.                        #
REMARK 960 #                                             #
REMARK 960 # Please report problems to:                  #
REMARK 960 #         pdb2cif@bernstein-plus-sons.com     #
REMARK 960 #                                             #
REMARK 960 ###############################################
REMARK 960
REMARK 960
REMARK 960
REMARK 960 # REMARK records parsed         =    167;
REMARK 960                 ## specified by PDB
REMARK 960 # FTNOTE records parsed         =     11;
REMARK 960                 ## specified by PDB
REMARK 960 # HET records parsed            =      2;
REMARK 960                 ## specified by PDB
REMARK 960 # HELIX records parsed          =      6;
REMARK 960                 ## specified by PDB
REMARK 960 # SHEET records parsed          =      2;
REMARK 960                 ## specified by PDB
REMARK 960 # TURN records parsed           =      4;
REMARK 960                 ## specified by PDB
REMARK 960 # SITE records parsed           =     12;
REMARK 960                 ## specified by PDB
REMARK 960 # AT+HET records parsed         =   1181;
REMARK 960                 ## specified by PDB
REMARK 960 # TER records parsed            =      4;
REMARK 960                 ## specified by PDB
REMARK 960 # CONECT records parsed         =     12;
REMARK 960                 ## specified by PDB
REMARK 960 # SEQRES records parsed         =     10;
REMARK 960                 ## specified by PDB
REMARK 960 # Total of   1446 records processed from PDB file
REMARK 960 #=# DATABASE_PDB_REMARK: Only text in col
REMARK 960                 #umns 12-70 retained
REMARK 960 #=# STRUCT_NCS_OPER: Domain information needed
REMARK 960 #=# PUBL_MANUSCRIPT_INCL: Tokens _struct_conn.
REMARK 960 #=# PUBL_MANUSCRIPT_INCL:   pdb2cif_ptnrn
REMARK 960                 #_atom_site_id used
SEQRES   1 A   21  GLY ILE VAL GLU GLN CYS CYS THR SER ILE CYS SER LEU
SEQRES   2 A   21  TYR GLN LEU GLU ASN TYR CYS ASN                    
SEQRES   1 C   21  GLY ILE VAL GLU GLN CYS CYS THR SER ILE CYS SER LEU
SEQRES   2 C   21  TYR GLN LEU GLU ASN TYR CYS ASN                    
SEQRES   1 B   30  PHE VAL ASN GLN HIS LEU CYS GLY SER HIS LEU VAL GLU
SEQRES   2 B   30  ALA LEU TYR LEU VAL CYS GLY GLU ARG GLY PHE PHE TYR
SEQRES   3 B   30  THR PRO LYS ALA                                    
SEQRES   1 D   30  PHE VAL ASN GLN HIS LEU CYS GLY SER HIS LEU VAL GLU
SEQRES   2 D   30  ALA LEU TYR LEU VAL CYS GLY GLU ARG GLY PHE PHE TYR
SEQRES   3 D   30  THR PRO LYS ALA                                    
FTNOTE   1 THE QUASI-TWO-FOLD SYMMETRY BREAKS DOWN MOST SERIOUSLY AT 
FTNOTE   1 RESIDUES 
FTNOTE   1    GLY A  1 TO GLN A  5   AND   GLY C  1 TO GLN C  5 
FTNOTE   1    HIS B  5               AND   HIS D  5 
FTNOTE   1    PHE B 25               AND   PHE D 25 
FTNOTE   2 THE FOLLOWING RESIDUES ARE DISORDERED - GLN B 4, VAL B 12,
FTNOTE   2 GLU B 21, ARG B 22, ARG D 22, LYS D 29. 
FTNOTE   3 SEE REMARK 8. 
CRYST1   82.500   82.500   34.000  90.00  90.00 120.00 R 3          18
ORIGX1      1.000000  0.000000  0.000000        0.00000
ORIGX2      0.000000  1.000000  0.000000        0.00000
ORIGX3      0.000000  0.000000  1.000000        0.00000
SCALE1      0.012121  0.006998  0.000000        0.00000
SCALE2      0.000000  0.013996  0.000000        0.00000
SCALE3      0.000000  0.000000  0.029412        0.00000
ATOM      1  N   GLY A   1      -8.863  16.944  14.289  1.00 21.88   1       N  
ATOM      2  CA  GLY A   1      -9.929  17.026  13.244  1.00 22.85   1       C  
ATOM      3  C   GLY A   1     -10.051  15.625  12.618  1.00 43.92   1       C  
ATOM      4  O   GLY A   1      -9.782  14.728  13.407  1.00 25.22   1       O  
ATOM      5  N   ILE A   2     -10.333  15.531  11.332  1.00 26.28   1       N  
ATOM      6  CA  ILE A   2     -10.488  14.266  10.600  1.00 20.84   1       C  
ATOM      7  C   ILE A   2      -9.367  13.302  10.658  1.00 11.81   1       C  
ATOM      8  O   ILE A   2      -9.580  12.092  10.969  1.00 20.31   1       O  
ATOM      9  CB  ILE A   2     -10.883  14.493   9.095  1.00 40.00   1       C  
ATOM     10  CG1 ILE A   2     -11.579  13.146   8.697  1.00 36.74   1       C  
ATOM     11  CG2 ILE A   2      -9.741  14.794   8.140  1.00 23.02   1       C  
ATOM     12  CD1 ILE A   2     -12.813  13.031   9.640  1.00 26.69   1       C  
ATOM     13  N   VAL A   3      -8.133  13.759  10.483  1.00 16.57   1       N  
ATOM     14  CA  VAL A   3      -6.966  12.901  10.576  1.00 15.75   1       C  
ATOM     15  C   VAL A   3      -6.892  12.161  11.922  1.00 22.09   1       C  
ATOM     16  O   VAL A   3      -6.547  10.990  12.037  1.00 24.52   1       O  
ATOM     17  CB  VAL A   3      -5.697  13.708  10.225  1.00 21.34   1       C  
ATOM     18  CG1 VAL A   3      -4.382  12.960  10.448  1.00 32.48   1       C  
ATOM     19  CG2 VAL A   3      -5.842  14.209   8.777  1.00 26.35   1       C  
ATOM     20  N   GLU A   4      -7.043  13.019  12.935  1.00 16.58   1       N  
ATOM     21  CA  GLU A   4      -6.889  12.474  14.295  1.00 15.32   1       C  
ATOM     22  C   GLU A   4      -8.004  11.558  14.610  1.00 16.88   1       C  
ATOM     23  O   GLU A   4      -7.888  10.474  15.128  1.00 23.30   1       O  
ATOM     24  CB  GLU A   4      -6.809  13.691  15.266  1.00 17.11   1       C  
ATOM     25  CG  GLU A   4      -5.615  14.565  14.951  1.00 21.45   1       C  
ATOM     26  CD  GLU A   4      -5.704  15.457  13.735  1.00 21.59   1       C  
ATOM     27  OE1 GLU A   4      -6.757  15.959  13.377  1.00 23.43   1       O  
ATOM     28  OE2 GLU A   4      -4.568  15.569  13.179  1.00 25.36   1       O  
ATOM     29  N   GLN A   5      -9.199  12.048  14.356  1.00 15.69   1       N  
ATOM     30  CA  GLN A   5     -10.407  11.299  14.630  1.00 12.38   1       C  
ATOM     31  C   GLN A   5     -10.431   9.940  13.980  1.00 19.86   1       C  
ATOM     32  O   GLN A   5     -10.815   8.931  14.542  1.00 16.83   1       O  
ATOM     33  CB  GLN A   5     -11.594  12.130  14.152  1.00 21.13   1       C  
ATOM     34  CG  GLN A   5     -12.860  11.374  14.561  1.00 22.06   1       C  
ATOM     35  CD  GLN A   5     -13.946  11.901  13.634  1.00 42.02   1       C  
ATOM     36  OE1 GLN A   5     -13.908  13.027  13.169  1.00 55.10   1       O  
ATOM     37  NE2 GLN A   5     -14.943  11.030  13.351  1.00 27.27   1       N  
ATOM     38  N   CYS A   6     -10.033   9.815  12.695  1.00 13.19           N  
ATOM     39  CA  CYS A   6     -10.050   8.518  12.065  1.00 12.63           C  
ATOM     40  C   CYS A   6      -9.105   7.520  12.667  1.00  9.95           C  
ATOM     41  O   CYS A   6      -9.395   6.288  12.666  1.00 14.22           O  
ATOM     42  CB  CYS A   6      -9.660   8.673  10.559  1.00 12.54           C  
ATOM     43  SG  CYS A   6     -10.925   9.459   9.579  1.00 13.00           S  
ATOM     44  N   CYS A   7      -8.018   7.992  13.171  1.00 10.84           N  
ATOM     45  CA  CYS A   7      -6.964   7.186  13.808  1.00 17.02           C  
ATOM     46  C   CYS A   7      -7.236   6.948  15.358  1.00 13.71           C  
ATOM     47  O   CYS A   7      -7.061   5.782  15.768  1.00 19.28           O  
ATOM     48  CB  CYS A   7      -5.578   7.826  13.656  1.00 20.24           C  
ATOM     49  SG  CYS A   7      -4.181   6.819  14.134  1.00 13.80           S  
ATOM     50  N   THR A   8      -7.655   7.937  16.058  1.00 12.57           N  
ATOM     51  CA  THR A   8      -7.862   7.732  17.520  1.00 19.99           C  
ATOM     52  C   THR A   8      -9.143   6.997  17.870  1.00 26.34           C  
ATOM     53  O   THR A   8      -9.189   6.157  18.795  1.00 25.43           O  
ATOM     54  CB  THR A   8      -7.728   9.055  18.386  1.00 20.77           C  
ATOM     55  OG1 THR A   8      -8.889   9.918  18.117  1.00 26.76           O  
ATOM     56  CG2 THR A   8      -6.334   9.700  18.196  1.00 26.50           C  
ATOM     57  N   SER A   9     -10.170   7.350  17.058  1.00 20.01           N  
ATOM     58  CA  SER A   9     -11.509   6.803  17.121  1.00 16.88           C  
ATOM     59  C   SER A   9     -11.796   5.981  15.856  1.00 12.70           C  
ATOM     60  O   SER A   9     -11.139   5.010  15.473  1.00 17.60           O  
ATOM     61  CB  SER A   9     -12.331   8.067  17.439  1.00 19.52           C  
ATOM     62  OG  SER A   9     -13.674   7.774  17.650  1.00 32.34           O  
ATOM     63  N   ILE A  10     -12.883   6.382  15.159  1.00 15.34           N  
ATOM     64  CA  ILE A  10     -13.350   5.723  13.932  1.00 20.23           C  
ATOM     65  C   ILE A  10     -13.969   6.902  13.106  1.00 17.50           C  
ATOM     66  O   ILE A  10     -14.355   7.922  13.623  1.00 16.60           O  
ATOM     67  CB  ILE A  10     -14.366   4.524  14.047  1.00 19.39           C  
ATOM     68  CG1 ILE A  10     -15.702   4.874  14.742  1.00 22.05           C  
ATOM     69  CG2 ILE A  10     -13.711   3.300  14.723  1.00 23.30           C  
ATOM     70  CD1 ILE A  10     -16.702   3.722  15.005  1.00 42.11           C  
ATOM     71  N   CYS A  11     -14.080   6.685  11.767  1.00 12.14           N  
ATOM     72  CA  CYS A  11     -14.665   7.679  10.880  1.00 11.24           C  
ATOM     73  C   CYS A  11     -15.301   6.881   9.766  1.00 12.17           C  
ATOM     74  O   CYS A  11     -14.962   5.692   9.528  1.00 21.14           O  
ATOM     75  CB  CYS A  11     -13.695   8.702  10.417  1.00 13.03           C  
ATOM     76  SG  CYS A  11     -12.375   8.019   9.385  1.00 13.60           S  
ATOM     77  N   SER A  12     -16.233   7.557   9.095  1.00 11.37           N  
ATOM     78  CA  SER A  12     -16.999   6.978   8.005  1.00  9.91           C  
ATOM     79  C   SER A  12     -16.563   7.644   6.726  1.00  7.40           C  
ATOM     80  O   SER A  12     -15.967   8.753   6.711  1.00  9.67           O  
ATOM     81  CB  SER A  12     -18.516   7.183   8.084  1.00 16.64           C  
ATOM     82  OG  SER A  12     -18.869   8.543   7.881  1.00 17.14           O  
ATOM     83  N   LEU A  13     -16.852   6.914   5.612  1.00 11.35           N  
ATOM     84  CA  LEU A  13     -16.530   7.444   4.259  1.00 11.35           C  
ATOM     85  C   LEU A  13     -17.317   8.715   4.030  1.00 12.55           C  
ATOM     86  O   LEU A  13     -16.835   9.521   3.226  1.00 11.78           O  
ATOM     87  CB  LEU A  13     -16.774   6.348   3.232  1.00 11.66           C  
ATOM     88  CG  LEU A  13     -15.940   5.046   3.316  1.00 18.12           C  
ATOM     89  CD1 LEU A  13     -16.050   4.197   2.018  1.00 18.76           C  
ATOM     90  CD2 LEU A  13     -14.471   5.320   3.537  1.00 17.26           C  
ATOM     91  N   TYR A  14     -18.491   8.790   4.629  1.00 10.84           N  
ATOM     92  CA  TYR A  14     -19.282  10.035   4.368  1.00 10.75           C  
ATOM     93  C   TYR A  14     -18.639  11.228   4.963  1.00 12.81           C  
ATOM     94  O   TYR A  14     -18.706  12.298   4.341  1.00 15.11           O  
ATOM     95  CB  TYR A  14     -20.746   9.900   4.799  1.00 12.90           C  
ATOM     96  CG  TYR A  14     -21.463   8.764   4.079  1.00 18.23           C  
ATOM     97  CD1 TYR A  14     -22.110   9.123   2.891  1.00 18.95           C  
ATOM     98  CD2 TYR A  14     -21.461   7.440   4.475  1.00 15.42           C  
ATOM     99  CE1 TYR A  14     -22.767   8.167   2.086  1.00 18.15           C  
ATOM    100  CE2 TYR A  14     -22.118   6.436   3.676  1.00 14.31           C  
ATOM    101  CZ  TYR A  14     -22.738   6.856   2.556  1.00 15.47           C  
ATOM    102  OH  TYR A  14     -23.436   5.926   1.716  1.00 24.86           O  
ATOM    103  N   GLN A  15     -17.945  11.100   6.091  1.00  9.63           N  
ATOM    104  CA  GLN A  15     -17.178  12.138   6.774  1.00  9.40           C  
ATOM    105  C   GLN A  15     -16.012  12.543   5.900  1.00 10.52           C  
ATOM    106  O   GLN A  15     -15.611  13.717   5.722  1.00 14.25           O  
ATOM    107  CB  GLN A  15     -16.774  11.841   8.205  1.00 13.89           C  
ATOM    108  CG  GLN A  15     -17.894  11.668   9.206  1.00 17.53           C  
ATOM    109  CD  GLN A  15     -17.524  11.056  10.515  1.00 28.21           C  
ATOM    110  OE1 GLN A  15     -16.865  10.027  10.598  1.00 20.14           O  
ATOM    111  NE2 GLN A  15     -17.994  11.650  11.624  1.00 30.25           N  
ATOM    112  N   LEU A  16     -15.352  11.525   5.325  1.00 12.99           N  
ATOM    113  CA  LEU A  16     -14.185  11.826   4.470  1.00 11.19           C  
ATOM    114  C   LEU A  16     -14.605  12.634   3.249  1.00 15.54           C  
ATOM    115  O   LEU A  16     -13.767  13.398   2.745  1.00 16.01           O  
ATOM    116  CB  LEU A  16     -13.588  10.521   4.060  1.00 12.67           C  
ATOM    117  CG  LEU A  16     -12.954   9.717   5.182  1.00 13.07           C  
ATOM    118  CD1 LEU A  16     -12.115   8.571   4.602  1.00 16.61           C  
ATOM    119  CD2 LEU A  16     -12.041  10.559   6.028  1.00 16.50           C  
ATOM    120  N   GLU A  17     -15.779  12.420   2.759  1.00 17.50           N  
ATOM    121  CA  GLU A  17     -16.223  13.179   1.589  1.00 17.72           C  
ATOM    122  C   GLU A  17     -16.171  14.693   1.811  1.00 19.21           C  
ATOM    123  O   GLU A  17     -16.118  15.466   0.803  1.00 18.48           O  
ATOM    124  CB  GLU A  17     -17.645  12.862   1.215  1.00 17.38           C  
ATOM    125  CG  GLU A  17     -17.885  11.629   0.360  1.00 27.97           C  
ATOM    126  CD  GLU A  17     -19.225  11.667  -0.391  1.00 26.70           C  
ATOM    127  OE1 GLU A  17     -20.201  11.466   0.276  1.00 29.93           O  
ATOM    128  OE2 GLU A  17     -19.127  11.873  -1.643  1.00 34.66           O  
ATOM    129  N   ASN A  18     -16.094  15.074   3.104  1.00 15.10           N  
ATOM    130  CA  ASN A  18     -16.029  16.534   3.332  1.00 18.85           C  
ATOM    131  C   ASN A  18     -14.703  17.131   2.954  1.00 18.46           C  
ATOM    132  O   ASN A  18     -14.545  18.377   2.834  1.00 19.68           O  
ATOM    133  CB  ASN A  18     -16.489  16.934   4.738  1.00 20.66           C  
ATOM    134  CG  ASN A  18     -17.868  16.338   5.142  1.00 29.79           C  
ATOM    135  OD1 ASN A  18     -18.813  16.053   4.382  1.00 34.48           O  
ATOM    136  ND2 ASN A  18     -17.991  16.168   6.452  1.00 36.00           N  
ATOM    137  N   TYR A  19     -13.697  16.327   2.738  1.00 15.68           N  
ATOM    138  CA  TYR A  19     -12.358  16.724   2.380  1.00 14.19           C  
ATOM    139  C   TYR A  19     -12.154  16.695   0.899  1.00 13.20           C  
ATOM    140  O   TYR A  19     -11.010  17.038   0.480  1.00 16.12           O  
ATOM    141  CB  TYR A  19     -11.364  15.840   3.178  1.00 14.35           C  
ATOM    142  CG  TYR A  19     -11.586  16.223   4.634  1.00 21.24           C  
ATOM    143  CD1 TYR A  19     -10.853  17.300   5.129  1.00 26.61           C  
ATOM    144  CD2 TYR A  19     -12.562  15.703   5.445  1.00 19.21           C  
ATOM    145  CE1 TYR A  19     -11.084  17.801   6.393  1.00 27.80           C  
ATOM    146  CE2 TYR A  19     -12.833  16.207   6.714  1.00 23.98           C  
ATOM    147  CZ  TYR A  19     -12.081  17.267   7.187  1.00 34.08           C  
ATOM    148  OH  TYR A  19     -12.227  17.849   8.400  1.00 37.96           O  
ATOM    149  N   CYS A  20     -13.057  16.313   0.077  1.00 13.05           N  
ATOM    150  CA  CYS A  20     -12.838  16.309  -1.389  1.00 18.69           C  
ATOM    151  C   CYS A  20     -12.984  17.799  -1.802  1.00 19.09           C  
ATOM    152  O   CYS A  20     -13.588  18.579  -1.084  1.00 19.31           O  
ATOM    153  CB  CYS A  20     -13.850  15.490  -2.157  1.00 15.99           C  
ATOM    154  SG  CYS A  20     -13.923  13.761  -1.584  1.00 12.90           S  
ATOM    155  N   ASN A  21     -12.380  18.063  -2.909  1.00 17.63           N  
ATOM    156  CA  ASN A  21     -12.404  19.399  -3.608  1.00 25.23           C  
ATOM    157  C   ASN A  21     -13.642  19.696  -4.447  1.00 34.82           C  
ATOM    158  O   ASN A  21     -14.146  18.703  -4.956  1.00 31.24           O  
ATOM    159  CB  ASN A  21     -11.228  19.392  -4.521  1.00 19.06           C  
ATOM    160  CG  ASN A  21     -10.020  20.283  -4.456  1.00 40.71           C  
ATOM    161  OD1 ASN A  21     -10.067  21.380  -5.083  1.00 68.22           O  
ATOM    162  ND2 ASN A  21      -9.004  19.667  -3.808  1.00 39.69           N  
ATOM    163  OXT ASN A  21     -13.881  20.890  -4.604  1.00 41.83           O  
ATOM    165  N   PHE B   1     -21.768   1.132   3.577  1.00 25.87           N  
ATOM    166  CA  PHE B   1     -20.374   1.368   4.053  1.00 24.30           C  
ATOM    167  C   PHE B   1     -20.341   1.145   5.585  1.00 39.74           C  
ATOM    168  O   PHE B   1     -21.423   1.141   6.173  1.00 38.10           O  
ATOM    169  CB  PHE B   1     -19.806   2.718   3.624  1.00 22.51           C  
ATOM    170  CG  PHE B   1     -19.924   2.916   2.131  1.00 16.52           C  
ATOM    171  CD1 PHE B   1     -20.067   4.204   1.618  1.00 35.58           C  
ATOM    172  CD2 PHE B   1     -19.709   1.873   1.262  1.00 20.86           C  
ATOM    173  CE1 PHE B   1     -20.093   4.444   0.243  1.00 52.66           C  
ATOM    174  CE2 PHE B   1     -19.824   2.067  -0.123  1.00 51.46           C  
ATOM    175  CZ  PHE B   1     -20.011   3.332  -0.631  1.00 42.63           C  
ATOM    176  N   VAL B   2     -19.104   0.899   6.027  1.00 21.12           N  
ATOM    177  CA  VAL B   2     -18.754   0.598   7.406  1.00 36.74           C  
ATOM    178  C   VAL B   2     -17.780   1.656   7.965  1.00 23.52           C  
ATOM    179  O   VAL B   2     -17.104   2.328   7.197  1.00 19.56           O  
ATOM    180  CB  VAL B   2     -18.048  -0.765   7.638  1.00 30.58           C  
ATOM    181  CG1 VAL B   2     -18.993  -1.953   7.609  1.00 25.73           C  
ATOM    182  CG2 VAL B   2     -16.776  -0.916   6.799  1.00 22.31           C  
ATOM    183  N   ASN B   3     -17.741   1.753   9.278  1.00 13.38           N  
ATOM    184  CA  ASN B   3     -16.872   2.691   9.950  1.00 13.94           C  
ATOM    185  C   ASN B   3     -15.457   2.100   9.881  1.00 15.03           C  
ATOM    186  O   ASN B   3     -15.312   0.857   9.926  1.00 24.85           O  
ATOM    187  CB  ASN B   3     -17.272   3.010  11.382  1.00 25.01           C  
ATOM    188  CG  ASN B   3     -18.513   3.844  11.511  1.00 49.04           C  
ATOM    189  OD1 ASN B   3     -18.658   4.774  10.724  1.00 34.50           O  
ATOM    190  ND2 ASN B   3     -19.333   3.415  12.473  1.00 35.00           N  
ATOM    191  N   GLN B   4     -14.509   3.031   9.767  1.00 12.52   2       N  
ATOM    192  CA  GLN B   4     -13.137   2.542   9.571  1.00 22.69   2       C  
ATOM    193  C   GLN B   4     -12.213   3.224  10.580  1.00 13.29   2       C  
ATOM    194  O   GLN B   4     -12.347   4.333  11.118  1.00 20.53   2       O  
ATOM    195  CB  GLN B   4     -12.666   2.760   8.116  1.00 39.18   2       C  
ATOM    196  CG AGLN B   4     -13.007   1.731   7.035  0.60 11.45   2       C  
ATOM    197  CG BGLN B   4     -12.978   1.763   6.996  0.40 37.30   2       C  
ATOM    198  CD AGLN B   4     -12.270   0.520   6.830  0.60 12.42   2       C  
ATOM    199  CD BGLN B   4     -14.070   2.781   6.746  0.40 32.97   2       C  
ATOM    200  OE1AGLN B   4     -12.812  -0.612   6.494  0.60 17.67   2       O  
ATOM    201  OE1BGLN B   4     -14.059   3.957   7.112  0.40 40.00   2       O  
ATOM    202  NE2AGLN B   4     -10.898   0.624   6.949  0.60 28.94   2       N  
ATOM    203  NE2BGLN B   4     -15.108   2.179   6.165  0.40 35.67   2       N  
ATOM    204  N   HIS B   5     -11.158   2.442  10.837  1.00 13.02   1       N  
ATOM    205  CA  HIS B   5     -10.083   3.000  11.779  1.00 17.05   1       C  
ATOM    206  C   HIS B   5      -8.855   3.149  10.899  1.00 10.95   1       C  
ATOM    207  O   HIS B   5      -8.284   2.166  10.380  1.00 17.14   1       O  
ATOM    208  CB  HIS B   5      -9.982   1.956  12.877  1.00 22.24   1       C  
ATOM    209  CG  HIS B   5      -8.934   2.400  13.860  1.00 25.74   1       C  
ATOM    210  ND1 HIS B   5      -8.072   1.535  14.436  1.00 35.32   1       N  
ATOM    211  CD2 HIS B   5      -8.637   3.596  14.329  1.00 28.02   1       C  
ATOM    212  CE1 HIS B   5      -7.275   2.240  15.211  1.00 28.73   1       C  
ATOM    213  NE2 HIS B   5      -7.571   3.509  15.150  1.00 30.21   1       N  
ATOM    214  N   LEU B   6      -8.529   4.400  10.604  1.00 11.30           N  
ATOM    215  CA  LEU B   6      -7.468   4.709   9.611  1.00 11.13           C  
ATOM    216  C   LEU B   6      -6.399   5.604  10.158  1.00 11.03           C  
ATOM    217  O   LEU B   6      -6.695   6.779  10.484  1.00 13.66           O  
ATOM    218  CB  LEU B   6      -8.231   5.398   8.411  1.00 14.13           C  
ATOM    219  CG  LEU B   6      -9.251   4.634   7.563  1.00 13.39           C  
ATOM    220  CD1 LEU B   6     -10.017   5.598   6.671  1.00 14.70           C  
ATOM    221  CD2 LEU B   6      -8.620   3.517   6.767  1.00 18.25           C  
ATOM    222  N   CYS B   7      -5.180   5.069  10.115  1.00 10.06           N  
ATOM    223  CA  CYS B   7      -4.058   5.835  10.569  1.00 10.70           C  
ATOM    224  C   CYS B   7      -3.033   5.982   9.484  1.00 13.26           C  
ATOM    225  O   CYS B   7      -2.955   5.198   8.573  1.00 19.10           O  
ATOM    226  CB  CYS B   7      -3.434   5.105  11.762  1.00 15.88           C  
ATOM    227  SG  CYS B   7      -4.523   5.099  13.246  1.00 16.40           S  
ATOM    228  N   GLY B   8      -2.181   6.993   9.540  1.00 12.37           N  
ATOM    229  CA  GLY B   8      -1.070   7.261   8.632  1.00 12.72           C  
ATOM    230  C   GLY B   8      -1.465   7.317   7.204  1.00 13.24           C  
ATOM    231  O   GLY B   8      -2.470   7.884   6.744  1.00 11.92           O  
ATOM    232  N   SER B   9      -0.609   6.582   6.429  1.00 11.74           N  
ATOM    233  CA  SER B   9      -0.863   6.544   4.980  1.00 15.89           C  
ATOM    234  C   SER B   9      -2.183   5.870   4.578  1.00  9.73           C  
ATOM    235  O   SER B   9      -2.649   6.111   3.528  1.00 10.43           O  
ATOM    236  CB  SER B   9       0.309   5.921   4.206  1.00 17.74           C  
ATOM    237  OG  SER B   9       0.534   4.626   4.735  1.00 17.37           O  
ATOM    238  N   HIS B  10      -2.721   5.100   5.451  1.00 10.19           N  
ATOM    239  CA  HIS B  10      -3.940   4.379   5.188  1.00  7.66           C  
ATOM    240  C   HIS B  10      -5.081   5.431   5.075  1.00 10.17           C  
ATOM    241  O   HIS B  10      -6.021   5.163   4.291  1.00 10.92           O  
ATOM    242  CB  HIS B  10      -4.234   3.316   6.228  1.00  9.55           C  
ATOM    243  CG  HIS B  10      -3.192   2.269   6.364  1.00  9.55           C  
ATOM    244  ND1 HIS B  10      -3.043   1.310   5.423  1.00 15.86           N  
ATOM    245  CD2 HIS B  10      -2.289   1.991   7.311  1.00  8.47           C  
ATOM    246  CE1 HIS B  10      -2.078   0.573   5.774  1.00 10.65           C  
ATOM    247  NE2 HIS B  10      -1.589   0.939   6.878  1.00  9.41           N  
ATOM    248  N   LEU B  11      -5.016   6.497   5.810  1.00  8.93           N  
ATOM    249  CA  LEU B  11      -6.071   7.518   5.617  1.00  9.64           C  
ATOM    250  C   LEU B  11      -5.967   8.182   4.279  1.00  7.89           C  
ATOM    251  O   LEU B  11      -6.969   8.462   3.666  1.00  9.74           O  
ATOM    252  CB  LEU B  11      -5.860   8.541   6.740  1.00  6.93           C  
ATOM    253  CG  LEU B  11      -6.949   9.607   6.783  1.00 14.50           C  
ATOM    254  CD1 LEU B  11      -8.376   9.229   6.627  1.00 18.34           C  
ATOM    255  CD2 LEU B  11      -6.742  10.309   8.115  1.00 20.70           C  
ATOM    256  N   VAL B  12      -4.751   8.449   3.799  1.00 10.12   2       N  
ATOM    257  CA  VAL B  12      -4.579   9.057   2.495  1.00  8.05   2       C  
ATOM    258  C   VAL B  12      -5.050   8.131   1.372  1.00  8.14   2       C  
ATOM    259  O   VAL B  12      -5.595   8.653   0.398  1.00 11.63   2       O  
ATOM    260  CB  VAL B  12      -3.153   9.538   2.230  1.00 11.54   2       C  
ATOM    261  CG1 VAL B  12      -2.809  10.670   3.148  1.00 17.75   2       C  
ATOM    262  CG2AVAL B  12      -2.822   9.786   0.799  0.50  4.68   2       C  
ATOM    263  CG2BVAL B  12      -1.963   8.655   2.123  0.50 10.87   2       C  
ATOM    264  N   GLU B  13      -4.906   6.880   1.502  1.00  6.12           N  
ATOM    265  CA  GLU B  13      -5.432   5.946   0.542  1.00  8.88           C  
ATOM    266  C   GLU B  13      -6.966   6.014   0.472  1.00 12.22           C  
ATOM    267  O   GLU B  13      -7.578   6.035  -0.614  1.00 11.15           O  
ATOM    268  CB  GLU B  13      -4.996   4.506   0.854  1.00 12.65           C  
ATOM    269  CG  GLU B  13      -3.497   4.444   0.582  1.00 15.60           C  
ATOM    270  CD  GLU B  13      -3.246   3.857  -0.794  1.00 53.85           C  
ATOM    271  OE1 GLU B  13      -4.238   3.643  -1.500  1.00 33.68           O  
ATOM    272  OE2 GLU B  13      -2.114   3.611  -1.126  1.00 47.24           O  
ATOM    273  N   ALA B  14      -7.659   6.004   1.637  1.00  7.15           N  
ATOM    274  CA  ALA B  14      -9.061   6.164   1.719  1.00  7.29           C  
ATOM    275  C   ALA B  14      -9.563   7.482   1.051  1.00  6.80           C  
ATOM    276  O   ALA B  14     -10.595   7.468   0.346  1.00 11.10           O  
ATOM    277  CB  ALA B  14      -9.604   6.039   3.106  1.00 12.06           C  
ATOM    278  N   LEU B  15      -8.876   8.580   1.321  1.00  6.72           N  
ATOM    279  CA  LEU B  15      -9.224   9.854   0.717  1.00 13.51           C  
ATOM    280  C   LEU B  15      -9.111   9.815  -0.829  1.00 14.62           C  
ATOM    281  O   LEU B  15      -9.956  10.390  -1.496  1.00 12.32           O  
ATOM    282  CB  LEU B  15      -8.317  10.981   1.327  1.00  9.71           C  
ATOM    283  CG  LEU B  15      -8.755  11.581   2.649  1.00  8.92           C  
ATOM    284  CD1 LEU B  15      -7.682  12.475   3.236  1.00 14.49           C  
ATOM    285  CD2 LEU B  15     -10.096  12.235   2.460  1.00 12.03           C  
ATOM    286  N   TYR B  16      -8.050   9.147  -1.297  1.00  8.65           N  
ATOM    287  CA  TYR B  16      -7.838   8.961  -2.686  1.00  8.75           C  
ATOM    288  C   TYR B  16      -8.999   8.175  -3.284  1.00 11.14           C  
ATOM    289  O   TYR B  16      -9.508   8.504  -4.371  1.00 14.34           O  
ATOM    290  CB  TYR B  16      -6.494   8.247  -3.047  1.00  7.72           C  
ATOM    291  CG  TYR B  16      -6.271   8.027  -4.522  1.00 10.81           C  
ATOM    292  CD1 TYR B  16      -6.450   6.784  -5.047  1.00 17.09           C  
ATOM    293  CD2 TYR B  16      -6.009   9.104  -5.338  1.00 12.64           C  
ATOM    294  CE1 TYR B  16      -6.354   6.581  -6.467  1.00 17.76           C  
ATOM    295  CE2 TYR B  16      -5.898   8.958  -6.741  1.00 13.94           C  
ATOM    296  CZ  TYR B  16      -6.110   7.692  -7.259  1.00 17.34           C  
ATOM    297  OH  TYR B  16      -5.925   7.520  -8.594  1.00 25.34           O  
ATOM    298  N   LEU B  17      -9.428   7.109  -2.664  1.00  8.68           N  
ATOM    299  CA  LEU B  17     -10.566   6.290  -3.167  1.00  8.83           C  
ATOM    300  C   LEU B  17     -11.861   7.087  -3.142  1.00 10.95           C  
ATOM    301  O   LEU B  17     -12.650   7.046  -4.073  1.00 15.67           O  
ATOM    302  CB  LEU B  17     -10.665   5.052  -2.327  1.00 10.82           C  
ATOM    303  CG  LEU B  17      -9.594   4.104  -2.924  1.00 28.76           C  
ATOM    304  CD1 LEU B  17      -9.136   3.067  -1.933  1.00 30.52           C  
ATOM    305  CD2 LEU B  17     -10.280   3.540  -4.157  1.00 34.91           C  
ATOM    306  N   VAL B  18     -12.123   7.786  -2.036  1.00  8.85           N  
ATOM    307  CA  VAL B  18     -13.351   8.545  -1.933  1.00  8.77           C  
ATOM    308  C   VAL B  18     -13.433   9.713  -2.873  1.00  9.77           C  
ATOM    309  O   VAL B  18     -14.472   9.937  -3.457  1.00 16.86           O  
ATOM    310  CB  VAL B  18     -13.604   8.974  -0.463  1.00 14.39           C  
ATOM    311  CG1 VAL B  18     -14.784   9.899  -0.282  1.00 11.72           C  
ATOM    312  CG2 VAL B  18     -13.862   7.763   0.393  1.00 12.58           C  
ATOM    313  N   CYS B  19     -12.422  10.518  -2.958  1.00  9.03           N  
ATOM    314  CA  CYS B  19     -12.433  11.758  -3.756  1.00  8.88           C  
ATOM    315  C   CYS B  19     -11.994  11.555  -5.212  1.00 14.69           C  
ATOM    316  O   CYS B  19     -12.410  12.303  -6.126  1.00 16.46           O  
ATOM    317  CB  CYS B  19     -11.558  12.719  -3.005  1.00 11.19           C  
ATOM    318  SG  CYS B  19     -12.040  13.127  -1.344  1.00 10.10           S  
ATOM    319  N   GLY B  20     -11.149  10.609  -5.463  1.00 17.12           N  
ATOM    320  CA  GLY B  20     -10.685  10.359  -6.851  1.00 21.59           C  
ATOM    321  C   GLY B  20     -10.275  11.650  -7.524  1.00 21.38           C  
ATOM    322  O   GLY B  20      -9.494  12.483  -7.053  1.00 20.41           O  
ATOM    323  N   GLU B  21     -10.784  11.844  -8.710  1.00 29.76   2       N  
ATOM    324  CA  GLU B  21     -10.398  13.043  -9.501  1.00 24.44   2       C  
ATOM    325  C   GLU B  21     -10.898  14.356  -9.065  1.00 19.21   2       C  
ATOM    326  O   GLU B  21     -10.430  15.331  -9.665  1.00 19.00   2       O  
ATOM    327  CB  GLU B  21     -10.776  12.724 -10.968  1.00 28.66   2       C  
ATOM    328  CG AGLU B  21     -12.310  12.519 -11.045  0.50 56.11   2       C  
ATOM    329  CG BGLU B  21      -9.804  13.415 -11.966  0.50 75.35   2       C  
ATOM    330  CD AGLU B  21     -12.707  11.349 -11.901  0.50 62.47   2       C  
ATOM    331  CD BGLU B  21      -9.689  13.292 -13.466  0.50 52.68   2       C  
ATOM    332  OE1AGLU B  21     -12.515  10.193 -11.564  0.50 48.34   2       O  
ATOM    333  OE1BGLU B  21     -10.540  12.768 -14.159  0.50 50.28   2       O  
ATOM    334  OE2AGLU B  21     -13.225  11.772 -12.958  0.50 49.92   2       O  
ATOM    335  OE2BGLU B  21      -8.505  13.537 -13.781  0.50 27.33   2       O  
ATOM    336  N   ARG B  22     -11.703  14.491  -8.034  1.00 15.49   2       N  
ATOM    337  CA  ARG B  22     -12.089  15.732  -7.456  1.00 16.44   2       C  
ATOM    338  C   ARG B  22     -10.797  16.222  -6.745  1.00 17.70   2       C  
ATOM    339  O   ARG B  22     -10.636  17.458  -6.608  1.00 21.36   2       O  
ATOM    340  CB  ARG B  22     -13.234  15.678  -6.464  1.00 21.99   2       C  
ATOM    341  CG  ARG B  22     -14.645  15.427  -7.037  1.00 57.89   2       C  
ATOM    342  CD  ARG B  22     -15.675  15.167  -5.960  1.00 31.23   2       C  
ATOM    343  NE AARG B  22     -15.739  16.404  -5.124  0.50 16.46   2       N  
ATOM    344  NE BARG B  22     -15.629  13.808  -5.271  0.50 17.69   2       N  
ATOM    345  CZ AARG B  22     -16.608  16.581  -4.143  0.50 39.57   2       C  
ATOM    346  CZ BARG B  22     -16.379  13.225  -4.283  0.50 33.09   2       C  
ATOM    347  NH1AARG B  22     -16.743  17.672  -3.416  0.50 20.14   2       N  
ATOM    348  NH1BARG B  22     -16.987  14.046  -3.392  0.50 51.50   2       N  
ATOM    349  NH2AARG B  22     -17.405  15.551  -3.871  0.50 35.40   2       N  
ATOM    350  NH2BARG B  22     -16.705  11.943  -4.184  0.50 19.59   2       N  
ATOM    351  N   GLY B  23     -10.007  15.246  -6.287  1.00 19.18           N  
ATOM    352  CA  GLY B  23      -8.844  15.673  -5.491  1.00 11.89           C  
ATOM    353  C   GLY B  23      -9.339  15.932  -4.075  1.00 12.83           C  
ATOM    354  O   GLY B  23     -10.524  15.922  -3.626  1.00 14.47           O  
ATOM    355  N   PHE B  24      -8.343  16.165  -3.187  1.00 12.54           N  
ATOM    356  CA  PHE B  24      -8.584  16.432  -1.765  1.00 10.08           C  
ATOM    357  C   PHE B  24      -7.488  17.220  -1.123  1.00 10.77           C  
ATOM    358  O   PHE B  24      -6.411  17.409  -1.657  1.00 10.93           O  
ATOM    359  CB  PHE B  24      -8.754  15.111  -1.032  1.00  3.80           C  
ATOM    360  CG  PHE B  24      -7.638  14.114  -1.034  1.00  5.98           C  
ATOM    361  CD1 PHE B  24      -7.488  13.202  -2.069  1.00  5.61           C  
ATOM    362  CD2 PHE B  24      -6.667  14.205  -0.036  1.00  8.93           C  
ATOM    363  CE1 PHE B  24      -6.375  12.338  -2.106  1.00 14.64           C  
ATOM    364  CE2 PHE B  24      -5.573  13.387   0.027  1.00 11.74           C  
ATOM    365  CZ  PHE B  24      -5.457  12.470  -1.008  1.00  9.78           C  
ATOM    366  N   PHE B  25      -7.717  17.612   0.116  1.00 14.20   1       N  
ATOM    367  CA  PHE B  25      -6.813  18.302   1.052  1.00 12.03   1       C  
ATOM    368  C   PHE B  25      -6.569  17.356   2.221  1.00 12.69   1       C  
ATOM    369  O   PHE B  25      -7.485  16.788   2.757  1.00 15.22   1       O  
ATOM    370  CB  PHE B  25      -7.387  19.633   1.684  1.00 17.25   1       C  
ATOM    371  CG  PHE B  25      -7.105  20.689   0.637  1.00 30.38   1       C  
ATOM    372  CD1 PHE B  25      -7.842  20.802  -0.543  1.00 61.20   1       C  
ATOM    373  CD2 PHE B  25      -6.003  21.541   0.896  1.00 56.90   1       C  
ATOM    374  CE1 PHE B  25      -7.445  21.790  -1.461  1.00 29.52   1       C  
ATOM    375  CE2 PHE B  25      -5.648  22.564  -0.027  1.00 40.31   1       C  
ATOM    376  CZ  PHE B  25      -6.382  22.681  -1.235  1.00 30.38   1       C  
ATOM    377  N   TYR B  26      -5.345  17.202   2.583  1.00 11.25           N  
ATOM    378  CA  TYR B  26      -4.996  16.333   3.717  1.00 10.42           C  
ATOM    379  C   TYR B  26      -4.445  17.350   4.714  1.00 15.08           C  
ATOM    380  O   TYR B  26      -3.350  17.906   4.518  1.00 14.52           O  
ATOM    381  CB  TYR B  26      -3.949  15.288   3.319  1.00  9.51           C  
ATOM    382  CG  TYR B  26      -3.404  14.530   4.474  1.00 12.61           C  
ATOM    383  CD1 TYR B  26      -4.243  13.688   5.178  1.00 20.50           C  
ATOM    384  CD2 TYR B  26      -2.105  14.676   4.857  1.00 13.88           C  
ATOM    385  CE1 TYR B  26      -3.652  12.967   6.246  1.00 16.38           C  
ATOM    386  CE2 TYR B  26      -1.577  14.010   5.941  1.00 10.97           C  
ATOM    387  CZ  TYR B  26      -2.347  13.149   6.642  1.00 11.71           C  
ATOM    388  OH  TYR B  26      -1.853  12.447   7.734  1.00 16.39           O  
ATOM    389  N   THR B  27      -5.287  17.537   5.752  1.00 15.47           N  
ATOM    390  CA  THR B  27      -4.902  18.555   6.772  1.00 20.05           C  
ATOM    391  C   THR B  27      -4.834  18.053   8.250  1.00 15.09           C  
ATOM    392  O   THR B  27      -5.825  18.282   8.943  1.00 22.56           O  
ATOM    393  CB  THR B  27      -5.856  19.825   6.753  1.00 26.34           C  
ATOM    394  OG1ATHR B  27      -7.228  19.328   6.558  0.50 39.91           O  
ATOM    395  OG1BTHR B  27      -5.691  20.478   5.511  0.50 29.43           O  
ATOM    396  CG2ATHR B  27      -5.505  20.781   5.606  0.50 34.53           C  
ATOM    397  CG2BTHR B  27      -5.413  20.850   7.858  0.50 34.13           C  
ATOM    398  N   PRO B  28      -3.702  17.548   8.603  1.00 18.26           N  
ATOM    399  CA  PRO B  28      -3.494  17.055   9.954  1.00 21.56           C  
ATOM    400  C   PRO B  28      -3.306  18.220  10.892  1.00 22.68           C  
ATOM    401  O   PRO B  28      -3.072  19.330  10.484  1.00 21.93           O  
ATOM    402  CB  PRO B  28      -2.249  16.209   9.808  1.00 21.60           C  
ATOM    403  CG  PRO B  28      -1.544  16.617   8.595  1.00 21.39           C  
ATOM    404  CD  PRO B  28      -2.526  17.320   7.778  1.00 14.32           C  
ATOM    405  N   LYS B  29      -3.452  17.975  12.175  1.00 26.27           N  
ATOM    406  CA  LYS B  29      -3.227  18.941  13.307  1.00 23.17           C  
ATOM    407  C   LYS B  29      -1.707  18.995  13.459  1.00 52.81           C  
ATOM    408  O   LYS B  29      -1.026  17.919  13.406  1.00 39.37           O  
ATOM    409  CB  LYS B  29      -3.764  18.417  14.615  1.00 22.26           C  
ATOM    410  CG  LYS B  29      -3.990  19.385  15.801  1.00 48.01           C  
ATOM    411  CD  LYS B  29      -5.153  18.811  16.622  1.00 37.36           C  
ATOM    412  CE  LYS B  29      -5.067  18.493  18.087  1.00 53.09           C  
ATOM    413  NZ  LYS B  29      -4.208  19.418  18.841  1.00 61.16           N  
ATOM    414  N   ALA B  30      -1.166  20.052  13.779  1.00 53.30   3       N  
ATOM    415  CA  ALA B  30       0.148  20.539  13.902  1.00 45.30   3       C  
ATOM    416  C   ALA B  30       0.991  20.467  15.167  1.00 50.30   3       C  
ATOM    417  O   ALA B  30       0.427  20.710  16.268  1.00 62.63   3       O  
ATOM    418  CB  ALA B  30       0.033  22.113  13.690  1.00 53.30   3       C  
ATOM    419  OXT ALA B  30       2.226  20.205  15.000  1.00 76.30   3       O  
ATOM    421  N   GLY C   1      -0.643  19.956 -14.073  1.00 26.16   1       N  
ATOM    422  CA  GLY C   1      -0.389  20.033 -12.615  1.00 30.96   1       C  
ATOM    423  C   GLY C   1       0.447  18.825 -12.180  1.00 33.76   1       C  
ATOM    424  O   GLY C   1       1.216  18.311 -13.006  1.00 21.35   1       O  
ATOM    425  N   ILE C   2       0.244  18.434 -10.942  1.00 23.96   1       N  
ATOM    426  CA  ILE C   2       1.003  17.290 -10.393  1.00 15.36   1       C  
ATOM    427  C   ILE C   2       0.946  16.025 -11.185  1.00 13.59   1       C  
ATOM    428  O   ILE C   2       1.971  15.359 -11.278  1.00 17.19   1       O  
ATOM    429  CB  ILE C   2       0.491  17.013  -8.931  1.00 16.47   1       C  
ATOM    430  CG1 ILE C   2       1.539  16.143  -8.164  1.00 15.91   1       C  
ATOM    431  CG2 ILE C   2      -0.969  16.533  -8.863  1.00 17.06   1       C  
ATOM    432  CD1 ILE C   2       1.081  15.828  -6.720  1.00 19.56   1       C  
ATOM    433  N   VAL C   3      -0.179  15.655 -11.786  1.00 13.55   1       N  
ATOM    434  CA  VAL C   3      -0.278  14.455 -12.591  1.00 17.58   1       C  
ATOM    435  C   VAL C   3       0.590  14.454 -13.881  1.00 21.18   1       C  
ATOM    436  O   VAL C   3       1.245  13.451 -14.197  1.00 19.26   1       O  
ATOM    437  CB  VAL C   3      -1.709  14.136 -12.915  1.00 26.49   1       C  
ATOM    438  CG1 VAL C   3      -1.808  12.868 -13.745  1.00 30.71   1       C  
ATOM    439  CG2 VAL C   3      -2.567  13.989 -11.662  1.00 16.85   1       C  
ATOM    440  N   GLU C   4       0.621  15.590 -14.497  1.00 24.23   1       N  
ATOM    441  CA  GLU C   4       1.481  15.743 -15.686  1.00 23.06   1       C  
ATOM    442  C   GLU C   4       2.966  15.744 -15.343  1.00 19.78   1       C  
ATOM    443  O   GLU C   4       3.805  15.198 -16.061  1.00 29.30   1       O  
ATOM    444  CB  GLU C   4       1.063  17.059 -16.361  1.00 24.43   1       C  
ATOM    445  CG  GLU C   4      -0.349  16.900 -16.964  1.00 19.87   1       C  
ATOM    446  CD  GLU C   4      -1.541  17.024 -16.030  1.00 27.93   1       C  
ATOM    447  OE1 GLU C   4      -2.429  16.169 -16.211  1.00 37.08   1       O  
ATOM    448  OE2 GLU C   4      -1.527  17.967 -15.181  1.00 27.92   1       O  
ATOM    449  N   GLN C   5       3.289  16.386 -14.236  1.00 17.90   1       N  
ATOM    450  CA  GLN C   5       4.695  16.445 -13.800  1.00 17.90   1       C  
ATOM    451  C   GLN C   5       5.206  15.104 -13.307  1.00 23.62   1       C  
ATOM    452  O   GLN C   5       6.331  14.684 -13.578  1.00 26.25   1       O  
ATOM    453  CB  GLN C   5       4.820  17.553 -12.780  1.00 22.64   1       C  
ATOM    454  CG  GLN C   5       4.373  18.969 -13.199  1.00 32.56   1       C  
ATOM    455  CD  GLN C   5       5.405  19.755 -12.404  1.00 59.85   1       C  
ATOM    456  OE1 GLN C   5       6.478  19.979 -12.947  1.00 50.22   1       O  
ATOM    457  NE2 GLN C   5       4.976  19.940 -11.148  1.00 56.46   1       N  
ATOM    458  N   CYS C   6       4.386  14.408 -12.514  1.00 20.45           N  
ATOM    459  CA  CYS C   6       4.949  13.166 -11.921  1.00 20.95           C  
ATOM    460  C   CYS C   6       4.472  11.875 -12.436  1.00 18.67           C  
ATOM    461  O   CYS C   6       5.127  10.851 -12.293  1.00 17.98           O  
ATOM    462  CB  CYS C   6       4.732  13.264 -10.354  1.00 16.76           C  
ATOM    463  SG  CYS C   6       5.416  14.719  -9.509  1.00 20.00           S  
ATOM    464  N   CYS C   7       3.347  11.802 -13.063  1.00 15.93           N  
ATOM    465  CA  CYS C   7       2.858  10.515 -13.612  1.00 10.31           C  
ATOM    466  C   CYS C   7       3.090  10.422 -15.112  1.00 27.34           C  
ATOM    467  O   CYS C   7       3.601   9.455 -15.603  1.00 24.77           O  
ATOM    468  CB  CYS C   7       1.348  10.332 -13.329  1.00 17.60           C  
ATOM    469  SG  CYS C   7       0.602   8.899 -13.976  1.00 19.30           S  
ATOM    470  N   THR C   8       2.691  11.395 -15.898  1.00 22.31           N  
ATOM    471  CA  THR C   8       2.912  11.356 -17.382  1.00 20.22           C  
ATOM    472  C   THR C   8       4.408  11.508 -17.641  1.00 29.24           C  
ATOM    473  O   THR C   8       5.051  10.716 -18.357  1.00 25.27           O  
ATOM    474  CB  THR C   8       1.993  12.487 -17.997  1.00 28.76           C  
ATOM    475  OG1 THR C   8       0.590  12.071 -17.868  1.00 41.93           O  
ATOM    476  CG2 THR C   8       2.536  12.795 -19.370  1.00 39.10           C  
ATOM    477  N   SER C   9       4.957  12.549 -16.969  1.00 23.04           N  
ATOM    478  CA  SER C   9       6.438  12.783 -17.031  1.00 23.81           C  
ATOM    479  C   SER C   9       7.038  12.104 -15.796  1.00 22.97           C  
ATOM    480  O   SER C   9       6.505  11.080 -15.351  1.00 28.36           O  
ATOM    481  CB  SER C   9       6.838  14.249 -17.258  1.00 22.96           C  
ATOM    482  OG  SER C   9       8.266  14.523 -17.319  1.00 30.96           O  
ATOM    483  N   ILE C  10       8.157  12.532 -15.274  1.00 18.48           N  
ATOM    484  CA  ILE C  10       8.820  12.068 -14.116  1.00 14.18           C  
ATOM    485  C   ILE C  10       9.162  13.268 -13.217  1.00 22.06           C  
ATOM    486  O   ILE C  10       9.398  14.336 -13.807  1.00 21.37           O  
ATOM    487  CB  ILE C  10      10.082  11.219 -14.296  1.00 14.27           C  
ATOM    488  CG1 ILE C  10      11.168  12.058 -14.941  1.00 17.05           C  
ATOM    489  CG2 ILE C  10       9.771   9.901 -15.075  1.00 23.12           C  
ATOM    490  CD1 ILE C  10      12.447  11.250 -15.181  1.00 28.86           C  
ATOM    491  N   CYS C  11       9.158  13.001 -11.897  1.00 17.73           N  
ATOM    492  CA  CYS C  11       9.488  14.178 -11.063  1.00 13.63           C  
ATOM    493  C   CYS C  11      10.301  13.733  -9.869  1.00 24.12           C  
ATOM    494  O   CYS C  11      10.238  12.518  -9.595  1.00 27.63           O  
ATOM    495  CB  CYS C  11       8.284  14.934 -10.501  1.00 24.47           C  
ATOM    496  SG  CYS C  11       7.324  13.971  -9.301  1.00 22.60           S  
ATOM    497  N   SER C  12      10.941  14.682  -9.241  1.00 20.64           N  
ATOM    498  CA  SER C  12      11.739  14.434  -8.095  1.00 19.89           C  
ATOM    499  C   SER C  12      10.978  14.612  -6.784  1.00 26.49           C  
ATOM    500  O   SER C  12       9.925  15.241  -6.843  1.00 17.94           O  
ATOM    501  CB  SER C  12      12.896  15.478  -7.911  1.00 22.13           C  
ATOM    502  OG  SER C  12      12.280  16.737  -7.889  1.00 25.55           O  
ATOM    503  N   LEU C  13      11.522  14.165  -5.654  1.00 20.92           N  
ATOM    504  CA  LEU C  13      10.827  14.392  -4.422  1.00 18.59           C  
ATOM    505  C   LEU C  13      10.811  15.860  -4.099  1.00 17.62           C  
ATOM    506  O   LEU C  13       9.865  16.311  -3.427  1.00 17.56           O  
ATOM    507  CB  LEU C  13      11.451  13.616  -3.261  1.00 24.54           C  
ATOM    508  CG  LEU C  13      11.620  12.137  -3.475  1.00 37.60           C  
ATOM    509  CD1 LEU C  13      12.386  11.586  -2.273  1.00 42.94           C  
ATOM    510  CD2 LEU C  13      10.209  11.562  -3.628  1.00 33.13           C  
ATOM    511  N   TYR C  14      11.756  16.642  -4.538  1.00 19.39           N  
ATOM    512  CA  TYR C  14      11.756  18.053  -4.253  1.00 15.81           C  
ATOM    513  C   TYR C  14      10.632  18.665  -4.977  1.00 16.49           C  
ATOM    514  O   TYR C  14      10.098  19.673  -4.517  1.00 24.31           O  
ATOM    515  CB  TYR C  14      13.061  18.792  -4.698  1.00 23.42           C  
ATOM    516  CG  TYR C  14      14.244  18.334  -3.884  1.00 22.68           C  
ATOM    517  CD1 TYR C  14      14.406  18.926  -2.643  1.00 37.43           C  
ATOM    518  CD2 TYR C  14      15.065  17.294  -4.321  1.00 44.52           C  
ATOM    519  CE1 TYR C  14      15.469  18.455  -1.806  1.00 35.18           C  
ATOM    520  CE2 TYR C  14      16.138  16.837  -3.558  1.00 39.13           C  
ATOM    521  CZ  TYR C  14      16.305  17.440  -2.304  1.00 43.24           C  
ATOM    522  OH  TYR C  14      17.325  17.067  -1.472  1.00 40.09           O  
ATOM    523  N   GLN C  15      10.286  18.189  -6.156  1.00 16.44           N  
ATOM    524  CA  GLN C  15       9.175  18.706  -6.908  1.00 13.87           C  
ATOM    525  C   GLN C  15       7.940  18.402  -6.108  1.00 16.45           C  
ATOM    526  O   GLN C  15       7.042  19.228  -6.047  1.00 17.74           O  
ATOM    527  CB  GLN C  15       9.021  18.202  -8.378  1.00 19.83           C  
ATOM    528  CG  GLN C  15      10.045  18.695  -9.368  1.00 27.50           C  
ATOM    529  CD  GLN C  15      10.002  18.165 -10.771  1.00 46.46           C  
ATOM    530  OE1 GLN C  15      10.459  17.057 -11.040  1.00 43.32           O  
ATOM    531  NE2 GLN C  15       9.456  18.889 -11.761  1.00 35.38           N  
ATOM    532  N   LEU C  16       7.841  17.245  -5.491  1.00 18.47           N  
ATOM    533  CA  LEU C  16       6.580  16.984  -4.783  1.00 17.18           C  
ATOM    534  C   LEU C  16       6.311  17.904  -3.587  1.00 21.36           C  
ATOM    535  O   LEU C  16       5.195  18.069  -3.079  1.00 17.34           O  
ATOM    536  CB  LEU C  16       6.542  15.527  -4.227  1.00 17.15           C  
ATOM    537  CG  LEU C  16       6.500  14.520  -5.341  1.00 17.53           C  
ATOM    538  CD1 LEU C  16       6.477  13.227  -4.593  1.00 22.82           C  
ATOM    539  CD2 LEU C  16       5.117  14.493  -5.991  1.00 18.33           C  
ATOM    540  N   GLU C  17       7.389  18.427  -3.040  1.00 16.47           N  
ATOM    541  CA  GLU C  17       7.353  19.319  -1.959  1.00 10.93           C  
ATOM    542  C   GLU C  17       6.614  20.601  -2.282  1.00 11.20           C  
ATOM    543  O   GLU C  17       6.183  21.310  -1.386  1.00 13.69           O  
ATOM    544  CB  GLU C  17       8.751  19.800  -1.584  1.00 16.99           C  
ATOM    545  CG  GLU C  17       9.178  18.980  -0.408  1.00 22.69           C  
ATOM    546  CD  GLU C  17      10.397  19.524   0.269  1.00 26.38           C  
ATOM    547  OE1 GLU C  17      11.270  20.013  -0.342  1.00 26.42           O  
ATOM    548  OE2 GLU C  17      10.358  19.291   1.470  1.00 30.68           O  
ATOM    549  N   ASN C  18       6.466  20.844  -3.575  1.00 13.42           N  
ATOM    550  CA  ASN C  18       5.707  22.010  -4.006  1.00 12.91           C  
ATOM    551  C   ASN C  18       4.238  21.879  -3.683  1.00 14.96           C  
ATOM    552  O   ASN C  18       3.506  22.887  -3.698  1.00 17.72           O  
ATOM    553  CB  ASN C  18       5.894  22.279  -5.506  1.00 16.62           C  
ATOM    554  CG  ASN C  18       7.286  22.755  -5.884  1.00 20.64           C  
ATOM    555  OD1 ASN C  18       7.761  22.375  -6.927  1.00 28.41           O  
ATOM    556  ND2 ASN C  18       7.836  23.540  -4.999  1.00 26.53           N  
ATOM    557  N   TYR C  19       3.683  20.717  -3.420  1.00 10.42           N  
ATOM    558  CA  TYR C  19       2.315  20.489  -3.110  1.00 11.44           C  
ATOM    559  C   TYR C  19       2.035  20.284  -1.641  1.00 19.22           C  
ATOM    560  O   TYR C  19       0.884  20.008  -1.330  1.00 14.52           O  
ATOM    561  CB  TYR C  19       1.745  19.342  -3.938  1.00 13.89           C  
ATOM    562  CG  TYR C  19       1.995  19.579  -5.394  1.00 13.15           C  
ATOM    563  CD1 TYR C  19       1.176  20.360  -6.185  1.00 15.85           C  
ATOM    564  CD2 TYR C  19       3.101  19.022  -6.004  1.00 20.18           C  
ATOM    565  CE1 TYR C  19       1.482  20.590  -7.526  1.00 15.80           C  
ATOM    566  CE2 TYR C  19       3.427  19.257  -7.342  1.00 20.94           C  
ATOM    567  CZ  TYR C  19       2.600  20.077  -8.111  1.00 16.07           C  
ATOM    568  OH  TYR C  19       2.930  20.198  -9.438  1.00 28.20           O  
ATOM    569  N   CYS C  20       2.997  20.523  -0.779  1.00 15.85           N  
ATOM    570  CA  CYS C  20       2.816  20.515   0.660  1.00 12.75           C  
ATOM    571  C   CYS C  20       2.167  21.848   1.080  1.00 18.29           C  
ATOM    572  O   CYS C  20       2.424  22.842   0.449  1.00 26.63           O  
ATOM    573  CB  CYS C  20       4.116  20.329   1.465  1.00 12.02           C  
ATOM    574  SG  CYS C  20       5.109  18.925   1.079  1.00 13.70           S  
ATOM    575  N   ASN C  21       1.396  21.899   2.168  1.00 17.14           N  
ATOM    576  CA  ASN C  21       0.814  23.152   2.677  1.00 22.18           C  
ATOM    577  C   ASN C  21       1.879  23.650   3.681  1.00 31.46           C  
ATOM    578  O   ASN C  21       2.937  22.991   3.836  1.00 44.77           O  
ATOM    579  CB  ASN C  21      -0.433  22.757   3.387  1.00 21.67           C  
ATOM    580  CG  ASN C  21      -1.636  22.166   2.742  1.00 29.17           C  
ATOM    581  OD1 ASN C  21      -2.062  22.468   1.647  1.00 33.63           O  
ATOM    582  ND2 ASN C  21      -2.242  21.277   3.591  1.00 33.21           N  
ATOM    583  OXT ASN C  21       1.575  24.585   4.398  1.00 52.38           O  
ATOM    585  N   PHE D   1      18.330  11.816  -3.893  1.00 61.50           N  
ATOM    586  CA  PHE D   1      17.047  11.272  -4.371  1.00 28.75           C  
ATOM    587  C   PHE D   1      17.165  10.885  -5.854  1.00 45.77           C  
ATOM    588  O   PHE D   1      18.169  11.137  -6.550  1.00 49.85           O  
ATOM    589  CB  PHE D   1      15.801  12.158  -4.041  1.00 30.01           C  
ATOM    590  CG  PHE D   1      16.035  12.424  -2.571  1.00 31.74           C  
ATOM    591  CD1 PHE D   1      15.980  11.294  -1.745  1.00 39.79           C  
ATOM    592  CD2 PHE D   1      16.425  13.629  -2.070  1.00 31.26           C  
ATOM    593  CE1 PHE D   1      16.219  11.375  -0.405  1.00 31.66           C  
ATOM    594  CE2 PHE D   1      16.706  13.719  -0.715  1.00 53.74           C  
ATOM    595  CZ  PHE D   1      16.609  12.612   0.115  1.00 37.15           C  
ATOM    596  N   VAL D   2      16.117  10.168  -6.274  1.00 33.71           N  
ATOM    597  CA  VAL D   2      16.006   9.666  -7.682  1.00 24.16           C  
ATOM    598  C   VAL D   2      14.648  10.218  -8.239  1.00 33.79           C  
ATOM    599  O   VAL D   2      13.733  10.588  -7.495  1.00 22.26           O  
ATOM    600  CB  VAL D   2      16.128   8.144  -7.911  1.00 27.80           C  
ATOM    601  CG1 VAL D   2      17.529   7.562  -7.875  1.00 85.81           C  
ATOM    602  CG2 VAL D   2      15.239   7.326  -6.976  1.00 36.43           C  
ATOM    603  N   ASN D   3      14.564  10.315  -9.558  1.00 19.91           N  
ATOM    604  CA  ASN D   3      13.383  10.694 -10.332  1.00 33.51           C  
ATOM    605  C   ASN D   3      12.449   9.525 -10.618  1.00 27.19           C  
ATOM    606  O   ASN D   3      12.946   8.479 -11.058  1.00 35.28           O  
ATOM    607  CB  ASN D   3      13.966  11.427 -11.571  1.00 28.03           C  
ATOM    608  CG  ASN D   3      14.214  12.869 -11.102  1.00 36.72           C  
ATOM    609  OD1 ASN D   3      14.425  13.813 -11.829  1.00 71.83           O  
ATOM    610  ND2 ASN D   3      14.114  13.118  -9.791  1.00 69.95           N  
ATOM    611  N   GLN D   4      11.128   9.652 -10.488  1.00 38.71           N  
ATOM    612  CA  GLN D   4      10.224   8.523 -10.782  1.00 30.37           C  
ATOM    613  C   GLN D   4       8.833   8.864 -11.345  1.00 13.92           C  
ATOM    614  O   GLN D   4       8.361  10.028 -11.197  1.00 25.56           O  
ATOM    615  CB  GLN D   4       9.983   7.921  -9.378  1.00 38.84           C  
ATOM    616  CG  GLN D   4      10.350   6.429  -9.194  1.00 40.71           C  
ATOM    617  CD  GLN D   4      10.515   6.248  -7.678  1.00 31.29           C  
ATOM    618  OE1 GLN D   4      10.490   5.138  -7.268  1.00 47.62           O  
ATOM    619  NE2 GLN D   4      10.697   7.383  -6.997  1.00 30.17           N  
ATOM    620  N   HIS D   5       8.291   7.803 -12.000  1.00 13.87   1       N  
ATOM    621  CA  HIS D   5       6.903   7.919 -12.482  1.00 16.22   1       C  
ATOM    622  C   HIS D   5       6.029   7.528 -11.252  1.00 16.61   1       C  
ATOM    623  O   HIS D   5       6.115   6.355 -10.822  1.00 21.77   1       O  
ATOM    624  CB  HIS D   5       6.427   7.086 -13.663  1.00 24.93   1       C  
ATOM    625  CG  HIS D   5       6.855   7.450 -15.054  1.00 32.91   1       C  
ATOM    626  ND1 HIS D   5       6.285   8.338 -15.876  1.00 31.86   1       N  
ATOM    627  CD2 HIS D   5       7.867   6.966 -15.822  1.00 31.55   1       C  
ATOM    628  CE1 HIS D   5       6.866   8.458 -17.068  1.00 28.50   1       C  
ATOM    629  NE2 HIS D   5       7.838   7.587 -17.015  1.00 18.29   1       N  
ATOM    630  N   LEU D   6       5.259   8.452 -10.792  1.00 11.23           N  
ATOM    631  CA  LEU D   6       4.302   8.232  -9.639  1.00 22.97           C  
ATOM    632  C   LEU D   6       2.854   8.566 -10.048  1.00 11.62           C  
ATOM    633  O   LEU D   6       2.505   9.705 -10.335  1.00 14.32           O  
ATOM    634  CB  LEU D   6       4.815   9.069  -8.489  1.00 16.96           C  
ATOM    635  CG  LEU D   6       6.253   8.828  -7.985  1.00 18.92           C  
ATOM    636  CD1 LEU D   6       6.828  10.000  -7.271  1.00 17.11           C  
ATOM    637  CD2 LEU D   6       6.091   7.594  -7.091  1.00 18.40           C  
ATOM    638  N   CYS D   7       2.119   7.495 -10.108  1.00 13.70           N  
ATOM    639  CA  CYS D   7       0.745   7.570 -10.582  1.00 18.64           C  
ATOM    640  C   CYS D   7      -0.288   7.058  -9.564  1.00 17.90           C  
ATOM    641  O   CYS D   7       0.016   6.138  -8.853  1.00 18.63           O  
ATOM    642  CB  CYS D   7       0.607   6.723 -11.869  1.00 31.44           C  
ATOM    643  SG  CYS D   7       1.635   7.350 -13.232  1.00 20.00           S  
ATOM    644  N   GLY D   8      -1.440   7.618  -9.644  1.00 19.94           N  
ATOM    645  CA  GLY D   8      -2.580   7.155  -8.776  1.00 18.12           C  
ATOM    646  C   GLY D   8      -2.305   7.237  -7.329  1.00  8.63           C  
ATOM    647  O   GLY D   8      -1.914   8.246  -6.763  1.00 13.74           O  
ATOM    648  N   SER D   9      -2.656   6.101  -6.694  1.00 11.65           N  
ATOM    649  CA  SER D   9      -2.483   5.997  -5.227  1.00 12.39           C  
ATOM    650  C   SER D   9      -1.032   6.120  -4.867  1.00  8.86           C  
ATOM    651  O   SER D   9      -0.760   6.584  -3.762  1.00  9.84           O  
ATOM    652  CB  SER D   9      -3.264   4.870  -4.568  1.00 14.54           C  
ATOM    653  OG  SER D   9      -2.756   3.670  -5.015  1.00 21.40           O  
ATOM    654  N   HIS D  10      -0.166   5.698  -5.800  1.00  8.91           N  
ATOM    655  CA  HIS D  10       1.270   5.805  -5.452  1.00  9.09           C  
ATOM    656  C   HIS D  10       1.755   7.227  -5.317  1.00  7.69           C  
ATOM    657  O   HIS D  10       2.658   7.481  -4.533  1.00 11.42           O  
ATOM    658  CB  HIS D  10       2.092   5.048  -6.482  1.00  8.95           C  
ATOM    659  CG  HIS D  10       1.707   3.599  -6.615  1.00  8.78           C  
ATOM    660  ND1 HIS D  10       1.951   2.701  -5.608  1.00 13.99           N  
ATOM    661  CD2 HIS D  10       1.059   2.922  -7.561  1.00 11.16           C  
ATOM    662  CE1 HIS D  10       1.536   1.530  -6.025  1.00  8.79           C  
ATOM    663  NE2 HIS D  10       0.948   1.628  -7.159  1.00 11.60           N  
ATOM    664  N   LEU D  11       1.142   8.109  -6.070  1.00  9.45           N  
ATOM    665  CA  LEU D  11       1.434   9.541  -6.053  1.00  9.98           C  
ATOM    666  C   LEU D  11       1.027  10.155  -4.729  1.00  5.91           C  
ATOM    667  O   LEU D  11       1.818  10.853  -4.084  1.00  8.83           O  
ATOM    668  CB  LEU D  11       0.815  10.196  -7.249  1.00 10.51           C  
ATOM    669  CG  LEU D  11       1.105  11.705  -7.294  1.00 13.37           C  
ATOM    670  CD1 LEU D  11       2.526  12.118  -7.270  1.00 11.72           C  
ATOM    671  CD2 LEU D  11       0.404  12.225  -8.564  1.00 16.22           C  
ATOM    672  N   VAL D  12      -0.188   9.816  -4.302  1.00  6.52           N  
ATOM    673  CA  VAL D  12      -0.534  10.395  -2.938  1.00  6.95           C  
ATOM    674  C   VAL D  12       0.207   9.758  -1.787  1.00  5.55           C  
ATOM    675  O   VAL D  12       0.467  10.475  -0.761  1.00  8.60           O  
ATOM    676  CB  VAL D  12      -2.065  10.355  -2.790  1.00 14.07           C  
ATOM    677  CG1 VAL D  12      -2.687  11.271  -3.899  1.00 16.64           C  
ATOM    678  CG2 VAL D  12      -2.636   9.010  -2.737  1.00 14.03           C  
ATOM    679  N   GLU D  13       0.681   8.537  -1.890  1.00  8.61           N  
ATOM    680  CA  GLU D  13       1.509   7.903  -0.866  1.00  7.25           C  
ATOM    681  C   GLU D  13       2.815   8.631  -0.804  1.00  7.02           C  
ATOM    682  O   GLU D  13       3.403   8.915   0.274  1.00 11.89           O  
ATOM    683  CB  GLU D  13       1.770   6.435  -1.051  1.00 11.84           C  
ATOM    684  CG  GLU D  13       0.458   5.634  -0.816  1.00 27.71           C  
ATOM    685  CD  GLU D  13       0.536   4.937   0.492  1.00 62.15           C  
ATOM    686  OE1 GLU D  13       1.499   5.094   1.172  1.00 28.12           O  
ATOM    687  OE2 GLU D  13      -0.429   4.258   0.726  1.00 32.97           O  
ATOM    688  N   ALA D  14       3.390   9.046  -1.888  1.00  9.58           N  
ATOM    689  CA  ALA D  14       4.643   9.836  -1.985  1.00 10.00           C  
ATOM    690  C   ALA D  14       4.495  11.218  -1.377  1.00 10.02           C  
ATOM    691  O   ALA D  14       5.373  11.718  -0.675  1.00 12.34           O  
ATOM    692  CB  ALA D  14       5.151   9.884  -3.366  1.00  9.23           C  
ATOM    693  N   LEU D  15       3.340  11.836  -1.609  1.00  8.93           N  
ATOM    694  CA  LEU D  15       3.014  13.121  -1.053  1.00  9.97           C  
ATOM    695  C   LEU D  15       2.968  13.020   0.450  1.00 16.23           C  
ATOM    696  O   LEU D  15       3.462  13.914   1.142  1.00 11.63           O  
ATOM    697  CB  LEU D  15       1.719  13.654  -1.641  1.00  9.29           C  
ATOM    698  CG  LEU D  15       1.771  14.340  -2.979  1.00 10.49           C  
ATOM    699  CD1 LEU D  15       0.398  14.483  -3.556  1.00 12.99           C  
ATOM    700  CD2 LEU D  15       2.487  15.663  -2.804  1.00 15.87           C  
ATOM    701  N   TYR D  16       2.313  11.974   0.938  1.00 11.90           N  
ATOM    702  CA  TYR D  16       2.254  11.791   2.374  1.00  8.84           C  
ATOM    703  C   TYR D  16       3.662  11.710   3.013  1.00 11.08           C  
ATOM    704  O   TYR D  16       3.925  12.338   4.014  1.00 10.74           O  
ATOM    705  CB  TYR D  16       1.409  10.545   2.657  1.00  8.68           C  
ATOM    706  CG  TYR D  16       1.408  10.201   4.150  1.00  9.93           C  
ATOM    707  CD1 TYR D  16       0.611  10.879   5.091  1.00 13.27           C  
ATOM    708  CD2 TYR D  16       2.232   9.163   4.535  1.00 10.34           C  
ATOM    709  CE1 TYR D  16       0.657  10.554   6.429  1.00 11.61           C  
ATOM    710  CE2 TYR D  16       2.284   8.846   5.894  1.00 17.86           C  
ATOM    711  CZ  TYR D  16       1.518   9.554   6.843  1.00 13.23           C  
ATOM    712  OH  TYR D  16       1.664   9.081   8.177  1.00 17.80           O  
ATOM    713  N   LEU D  17       4.478  10.910   2.349  1.00  9.51           N  
ATOM    714  CA  LEU D  17       5.832  10.719   2.819  1.00  8.94           C  
ATOM    715  C   LEU D  17       6.672  11.993   2.879  1.00 12.51           C  
ATOM    716  O   LEU D  17       7.395  12.298   3.853  1.00 13.68           O  
ATOM    717  CB  LEU D  17       6.573   9.683   1.932  1.00 12.01           C  
ATOM    718  CG  LEU D  17       7.784   9.141   2.606  1.00 26.75           C  
ATOM    719  CD1 LEU D  17       7.274   8.084   3.613  1.00 27.77           C  
ATOM    720  CD2 LEU D  17       8.533   8.579   1.435  1.00 36.25           C  
ATOM    721  N   VAL D  18       6.585  12.773   1.784  1.00 10.21           N  
ATOM    722  CA  VAL D  18       7.348  14.029   1.661  1.00  8.25           C  
ATOM    723  C   VAL D  18       6.789  15.099   2.514  1.00  8.01           C  
ATOM    724  O   VAL D  18       7.560  15.914   3.063  1.00 14.17           O  
ATOM    725  CB  VAL D  18       7.357  14.409   0.176  1.00  8.24           C  
ATOM    726  CG1 VAL D  18       7.683  15.903   0.006  1.00 18.17           C  
ATOM    727  CG2 VAL D  18       8.321  13.582  -0.638  1.00 16.22           C  
ATOM    728  N   CYS D  19       5.469  15.224   2.565  1.00  8.80           N  
ATOM    729  CA  CYS D  19       4.790  16.327   3.282  1.00 10.89           C  
ATOM    730  C   CYS D  19       4.550  16.076   4.760  1.00 20.41           C  
ATOM    731  O   CYS D  19       4.771  17.057   5.513  1.00 17.13           O  
ATOM    732  CB  CYS D  19       3.540  16.778   2.546  1.00 11.71           C  
ATOM    733  SG  CYS D  19       3.846  17.363   0.909  1.00 11.30           S  
ATOM    734  N   GLY D  20       4.108  14.860   5.076  1.00 15.31           N  
ATOM    735  CA  GLY D  20       3.841  14.553   6.475  1.00 18.10           C  
ATOM    736  C   GLY D  20       2.815  15.479   7.177  1.00 19.19           C  
ATOM    737  O   GLY D  20       1.669  15.721   6.770  1.00 18.72           O  
ATOM    738  N   GLU D  21       3.387  15.976   8.278  1.00 20.01           N  
ATOM    739  CA  GLU D  21       2.659  16.847   9.244  1.00 23.69           C  
ATOM    740  C   GLU D  21       2.237  18.138   8.636  1.00 19.09           C  
ATOM    741  O   GLU D  21       1.246  18.727   9.109  1.00 24.03           O  
ATOM    742  CB  GLU D  21       3.575  17.120  10.476  1.00 22.76           C  
ATOM    743  CG  GLU D  21       5.075  17.192  10.046  1.00 53.97           C  
ATOM    744  CD  GLU D  21       6.099  17.832  10.938  1.00 78.86           C  
ATOM    745  OE1 GLU D  21       5.775  18.563  11.863  1.00 73.07           O  
ATOM    746  OE2 GLU D  21       7.300  17.568  10.645  1.00 72.74           O  
ATOM    747  N   ARG D  22       2.952  18.555   7.566  1.00 15.75   2       N  
ATOM    748  CA  ARG D  22       2.552  19.835   6.996  1.00 21.02   2       C  
ATOM    749  C   ARG D  22       1.231  19.779   6.228  1.00 30.79   2       C  
ATOM    750  O   ARG D  22       0.558  20.740   5.955  1.00 22.02   2       O  
ATOM    751  CB  ARG D  22       3.613  20.247   5.973  1.00 29.63   2       C  
ATOM    752  CG  ARG D  22       5.024  20.325   6.450  1.00 16.81   2       C  
ATOM    753  CD  ARG D  22       5.952  20.706   5.309  1.00 32.57   2       C  
ATOM    754  NE AARG D  22       5.584  21.912   4.554  0.50 23.88   2       N  
ATOM    755  NE BARG D  22       6.663  19.518   4.827  0.50 24.77   2       N  
ATOM    756  CZ AARG D  22       6.163  22.431   3.476  0.50 34.85   2       C  
ATOM    757  CZ BARG D  22       7.482  19.684   3.777  0.50 11.98   2       C  
ATOM    758  NH1AARG D  22       5.819  23.547   2.845  0.50 18.26   2       N  
ATOM    759  NH1BARG D  22       7.547  20.848   3.124  0.50 20.33   2       N  
ATOM    760  NH2AARG D  22       7.190  21.770   2.930  0.50 20.80   2       N  
ATOM    761  NH2BARG D  22       8.196  18.646   3.318  0.50 20.38   2       N  
ATOM    762  N   GLY D  23       0.914  18.555   5.836  1.00 17.93           N  
ATOM    763  CA  GLY D  23      -0.237  18.302   4.993  1.00 12.82           C  
ATOM    764  C   GLY D  23       0.087  18.615   3.514  1.00 11.10           C  
ATOM    765  O   GLY D  23       1.137  19.102   3.198  1.00 12.49           O  
ATOM    766  N   PHE D  24      -0.903  18.290   2.672  1.00 11.76           N  
ATOM    767  CA  PHE D  24      -0.774  18.497   1.209  1.00 10.21           C  
ATOM    768  C   PHE D  24      -2.127  18.688   0.607  1.00  9.65           C  
ATOM    769  O   PHE D  24      -3.142  18.470   1.204  1.00 12.03           O  
ATOM    770  CB  PHE D  24       0.000  17.400   0.578  1.00  9.41           C  
ATOM    771  CG  PHE D  24      -0.602  16.046   0.597  1.00  9.89           C  
ATOM    772  CD1 PHE D  24      -0.280  15.182   1.648  1.00 12.55           C  
ATOM    773  CD2 PHE D  24      -1.497  15.657  -0.387  1.00 12.14           C  
ATOM    774  CE1 PHE D  24      -0.863  13.901   1.714  1.00 19.03           C  
ATOM    775  CE2 PHE D  24      -2.049  14.388  -0.368  1.00 12.53           C  
ATOM    776  CZ  PHE D  24      -1.737  13.486   0.692  1.00 14.23           C  
ATOM    777  N   PHE D  25      -2.070  19.069  -0.693  1.00  8.89   1       N  
ATOM    778  CA  PHE D  25      -3.285  19.185  -1.469  1.00 10.03   1       C  
ATOM    779  C   PHE D  25      -3.021  18.326  -2.724  1.00  9.84   1       C  
ATOM    780  O   PHE D  25      -1.918  18.362  -3.216  1.00 12.46   1       O  
ATOM    781  CB  PHE D  25      -3.686  20.613  -1.925  1.00 10.32   1       C  
ATOM    782  CG  PHE D  25      -2.567  21.455  -2.479  1.00 14.41   1       C  
ATOM    783  CD1 PHE D  25      -2.435  21.546  -3.850  1.00 20.47   1       C  
ATOM    784  CD2 PHE D  25      -1.647  22.070  -1.651  1.00 14.83   1       C  
ATOM    785  CE1 PHE D  25      -1.470  22.321  -4.476  1.00 13.89   1       C  
ATOM    786  CE2 PHE D  25      -0.608  22.775  -2.271  1.00 20.12   1       C  
ATOM    787  CZ  PHE D  25      -0.558  22.880  -3.660  1.00 13.72   1       C  
ATOM    788  N   TYR D  26      -3.962  17.546  -3.192  1.00 10.77           N  
ATOM    789  CA  TYR D  26      -3.915  16.723  -4.366  1.00  8.24           C  
ATOM    790  C   TYR D  26      -5.013  17.222  -5.272  1.00 11.68           C  
ATOM    791  O   TYR D  26      -6.209  17.040  -5.011  1.00 12.49           O  
ATOM    792  CB  TYR D  26      -4.090  15.233  -4.010  1.00 12.91           C  
ATOM    793  CG  TYR D  26      -4.159  14.291  -5.196  1.00 13.37           C  
ATOM    794  CD1 TYR D  26      -5.379  13.599  -5.455  1.00 12.94           C  
ATOM    795  CD2 TYR D  26      -3.138  14.227  -6.110  1.00 12.82           C  
ATOM    796  CE1 TYR D  26      -5.491  12.770  -6.582  1.00 18.45           C  
ATOM    797  CE2 TYR D  26      -3.289  13.401  -7.216  1.00 14.97           C  
ATOM    798  CZ  TYR D  26      -4.390  12.679  -7.390  1.00 16.87           C  
ATOM    799  OH  TYR D  26      -4.411  11.849  -8.508  1.00 19.99           O  
ATOM    800  N   THR D  27      -4.639  17.933  -6.342  1.00 10.07           N  
ATOM    801  CA  THR D  27      -5.563  18.555  -7.264  1.00 15.24           C  
ATOM    802  C   THR D  27      -5.254  18.120  -8.704  1.00 16.10           C  
ATOM    803  O   THR D  27      -4.545  18.821  -9.404  1.00 18.07           O  
ATOM    804  CB  THR D  27      -5.536  20.114  -7.048  1.00 16.40           C  
ATOM    805  OG1 THR D  27      -4.178  20.585  -6.974  1.00 19.93           O  
ATOM    806  CG2 THR D  27      -6.181  20.408  -5.709  1.00 16.74           C  
ATOM    807  N   PRO D  28      -5.766  17.035  -9.149  1.00 11.98           N  
ATOM    808  CA  PRO D  28      -5.571  16.537 -10.477  1.00 13.55           C  
ATOM    809  C   PRO D  28      -6.105  17.452 -11.585  1.00 21.64           C  
ATOM    810  O   PRO D  28      -5.471  17.453 -12.635  1.00 24.41           O  
ATOM    811  CB  PRO D  28      -6.192  15.163 -10.479  1.00 21.77           C  
ATOM    812  CG  PRO D  28      -6.813  14.874  -9.135  1.00 18.60           C  
ATOM    813  CD  PRO D  28      -6.687  16.109  -8.343  1.00 11.54           C  
ATOM    814  N   LYS D  29      -7.103  18.249 -11.346  1.00 18.85   2       N  
ATOM    815  CA  LYS D  29      -7.647  19.148 -12.397  1.00 21.86   2       C  
ATOM    816  C   LYS D  29      -6.782  20.313 -12.719  1.00 25.32   2       C  
ATOM    817  O   LYS D  29      -6.944  20.988 -13.739  1.00 28.67   2       O  
ATOM    818  CB  LYS D  29      -9.020  19.689 -11.971  1.00 37.73   2       C  
ATOM    819  CG ALYS D  29     -10.118  18.678 -12.365  0.50 26.24   2       C  
ATOM    820  CG BLYS D  29      -9.869  20.535 -12.933  0.50 51.60   2       C  
ATOM    821  CD ALYS D  29     -11.261  18.659 -11.369  0.50 25.69   2       C  
ATOM    822  CD BLYS D  29     -11.094  21.211 -12.318  0.50 26.73   2       C  
ATOM    823  CE ALYS D  29     -12.315  17.615 -11.670  0.50 22.42   2       C  
ATOM    824  CE BLYS D  29     -12.076  21.723 -13.345  0.50 41.26   2       C  
ATOM    825  NZ ALYS D  29     -13.648  18.108 -11.182  0.50 39.07   2       N  
ATOM    826  NZ BLYS D  29     -13.280  22.348 -12.731  0.50 38.89   2       N  
ATOM    827  N   ALA D  30      -5.874  20.552 -11.809  1.00 17.54           N  
ATOM    828  CA  ALA D  30      -5.022  21.709 -11.876  1.00 15.58           C  
ATOM    829  C   ALA D  30      -3.942  21.534 -12.910  1.00 35.26           C  
ATOM    830  O   ALA D  30      -3.347  20.451 -13.025  1.00 37.09           O  
ATOM    831  CB  ALA D  30      -4.392  21.978 -10.527  1.00 32.86           C  
ATOM    832  OXT ALA D  30      -3.822  22.597 -13.538  1.00 43.22           O  
HETATM  834 ZN    ZN     1      -0.002  -0.004   7.891  0.33 10.40          ZN  
HETATM  835 ZN    ZN     2       0.000   0.000  -8.039  0.33 11.00          ZN  
HETATM  836  O   HOH    18       1.208   0.917  -0.239  1.00 44.11           O  
HETATM  837  O   HOH    19      26.674   0.029   0.118  1.00 64.26           O  
HETATM  838  O   HOH    11      13.443  19.181   0.629  1.00 37.18           O  
HETATM  839  O   HOH    12       8.897  22.662   0.833  0.50 72.59           O  
HETATM  840  O   HOH    13       5.430   4.632   0.353  0.50 68.27           O  
HETATM  841  O   HOH    14      -9.600  22.800   0.340  1.00 86.30           O  
HETATM  842  O   HOH    21     -11.312  20.399   0.771  1.00 76.27           O  
HETATM  843  O   HOH    22      10.779  23.846   1.400  0.50 44.66           O  
HETATM  844  O   HOH    15      14.910  22.149   0.107  1.00 64.34           O  
HETATM  845  O   HOH    41       3.208   6.718   2.188  1.00 44.14           O  
HETATM  846  O   HOH    42      15.228  18.988   2.773  1.00 47.95           O  
HETATM  847  O   HOH    51       1.948   1.415   2.000  1.00 83.31           O  
HETATM  848  O   HOH    52     -12.203  23.328   2.558  0.50 53.25           O  
HETATM  849  O   HOH    61       3.289   3.437   2.898  1.00 29.40           O  
HETATM  850  O   HOH    62      -0.463   3.085   2.990  1.00 35.04           O  
HETATM  851  O   HOH    63      10.311  22.834   3.121  0.50 53.93           O  
HETATM  852  O   HOH    64      10.183  24.198   3.002  0.50 47.80           O  
HETATM  853  O   HOH    65      23.650   0.900   3.000  1.00 86.30           O  
HETATM  854  O   HOH    71       8.256  18.783   3.330  0.50 14.13           O  
HETATM  855  O   HOH    72       0.000   0.000   2.721  0.33 78.41           O  
HETATM  856  O   HOH    73      -5.500  23.300   3.200  1.00 76.30           O  
HETATM  857  O   HOH    74     -10.414  20.888   3.177  1.00 46.17           O  
HETATM  858  O   HOH    75       5.786   4.688   3.296  1.00 79.24           O  
HETATM  859  O   HOH    76      12.041  23.097   3.478  0.50 31.09           O  
HETATM  860  O   HOH   101      -9.400  22.600   4.900  0.50 52.19           O  
HETATM  861  O   HOH    91       9.781  13.999   4.347  1.00 38.00           O  
HETATM  862  O   HOH    92      14.487  19.051   4.963  0.50 47.26           O  
HETATM  863  O   HOH    94      24.800   2.000   4.680  1.00 50.76           O  
HETATM  864  O   HOH    95       1.700  14.430   4.490  1.00 60.70           O  
HETATM  865  O   HOH   111      -7.624  16.101   5.527  1.00 25.99           O  
HETATM  866  O   HOH   113       4.071   5.888   5.145  1.00 60.78           O  
HETATM  867  O   HOH   112      12.744  23.426   5.604  0.50 40.09           O  
HETATM  868  O   HOH   115      10.354  21.084   4.829  0.50 33.95           O  
HETATM  869  O   HOH   116      12.369  21.475   5.162  0.50 61.18           O  
HETATM  870  O   HOH   122      -9.100  20.600   6.100  0.50 60.00           O  
HETATM  871  O   HOH   123      -8.768  19.973   5.675  0.50 51.16           O  
HETATM  872  O   HOH   131      13.100  13.724   6.029  1.00 21.23           O  
HETATM  873  O   HOH   132      -7.991  22.590   6.582  0.50 57.20           O  
HETATM  874  O   HOH   133     -12.272  21.574   6.100  1.00 55.48           O  
HETATM  875  O   HOH   141      -2.652  21.385   6.534  1.00 64.51           O  
HETATM  876  O   HOH   142      25.212   3.031   6.890  1.00 49.58           O  
HETATM  877  O   HOH   143      10.600  10.100   6.800  0.50 50.00           O  
HETATM  878  O   HOH   146      11.191  23.508   6.621  0.50 37.26           O  
HETATM  879  O   HOH   151      14.528  16.192   7.070  1.00 51.29           O  
HETATM  880  O   HOH   152       1.492  23.231   6.892  0.50 27.00           O  
HETATM  881  O   HOH   155      14.502  18.882   6.980  0.50 59.76           O  
HETATM  882  O   HOH   156      -9.484  23.456   7.067  0.50 41.28           O  
HETATM  883  O   HOH   161       1.228   4.480   7.603  1.00 34.42           O  
HETATM  884  O   HOH   162       0.172  22.959   7.609  0.50 29.31           O  
HETATM  885  O   HOH   164      10.079  20.626   8.067  0.52 33.28           O  
HETATM  886  O   HOH   144       8.276  22.353   6.634  0.50 71.16           O  
HETATM  887  O   HOH   145      11.200  20.200   6.480  0.50 43.34           O  
HETATM  888  O   HOH   147       9.467  21.709   6.550  0.50 60.52           O  
HETATM  889  O   HOH   165      12.911  19.857   7.882  0.50 41.83           O  
HETATM  890  O   HOH   166       5.794  10.580   7.551  0.50 18.82           O  
HETATM  891  O   HOH   171      -3.193  10.008   8.356  1.00 20.33           O  
HETATM  892  O   HOH   172       3.540   5.186   7.514  1.00 50.94           O  
HETATM  893  O   HOH   173      -2.600  23.100   8.100  0.50 37.93           O  
HETATM  894  O   HOH   174      24.906   0.400   8.400  1.00 59.59           O  
HETATM  895  O   HOH   175      22.962   4.308   7.971  1.00 75.46           O  
HETATM  896  O   HOH   181       3.162  12.350   8.534  1.00 60.02           O  
HETATM  897  O   HOH   182       6.986  23.533   8.608  0.50 42.86           O  
HETATM  898  O   HOH   183       7.747  22.514   8.736  0.50 51.31           O  
HETATM  899  O   HOH   184      11.350  23.300   9.170  1.00 50.61           O  
HETATM  900  O   HOH   185      13.640  22.500   8.400  1.00 61.09           O  
HETATM  901  O   HOH   186       5.402   7.037   8.018  1.00 76.30           O  
HETATM  902  O   HOH   191      -9.443  20.240   8.418  0.50 46.63           O  
HETATM  903  O   HOH   193      21.200   5.800   9.000  1.00 46.66           O  
HETATM  904  O   HOH   194      -0.559  20.337   9.227  0.50 31.04           O  
HETATM  905  O   HOH   201      -0.074   1.535   9.452  1.00 25.97           O  
HETATM  906  O   HOH   202      18.617  13.600   9.207  1.00 29.22           O  
HETATM  907  O   HOH   203       0.475  13.399   9.000  1.00 61.33           O  
HETATM  908  O   HOH   204       2.956   7.356   9.255  1.00 37.48           O  
HETATM  909  O   HOH   205      11.907  19.705   9.066  0.50 35.59           O  
HETATM  910  O   HOH   206      16.094  16.073   9.932  1.00 48.31           O  
HETATM  911  O   HOH   207      -8.473  18.398   9.204  0.50 34.10           O  
HETATM  912  O   HOH   208      13.482  17.840   9.054  1.00 66.41           O  
HETATM  913  O   HOH   209       4.832  22.586  10.697  0.50 41.13           O  
HETATM  914  O   HOH   211       4.499   3.274   9.801  1.00 21.36           O  
HETATM  915  O   HOH   212       9.900  19.400  10.176  1.00 57.45           O  
HETATM  916  O   HOH   213      -9.814  18.858  10.172  0.50 36.40           O  
HETATM  917  O   HOH   214       8.300  21.900   9.770  0.50 62.82           O  
HETATM  918  O   HOH   215       5.531  14.046   9.251  1.00 53.12           O  
HETATM  919  O   HOH   216       0.500  21.500   9.739  0.50 40.73           O  
HETATM  920  O   HOH   217      24.500   1.839  10.261  0.50 44.08           O  
HETATM  921  O   HOH   218      14.403  20.407   9.881  0.25 62.98           O  
HETATM  922  O   HOH   219      -9.503  22.800  10.020  0.50 40.98           O  
HETATM  923  O   HOH   221      -5.367   9.301  10.390  1.00 29.29           O  
HETATM  924  O   HOH   222       5.099  10.014  10.625  1.00 39.93           O  
HETATM  925  O   HOH   223       3.402  22.242  10.235  0.50 38.69           O  
HETATM  926  O   HOH   224       0.786  10.457  10.424  0.50 27.11           O  
HETATM  927  O   HOH   225       7.099  20.641  10.117  0.50 45.52           O  
HETATM  928  O   HOH   226       1.327   5.583  11.052  0.50 56.24           O  
HETATM  929  O   HOH   227     -11.769  21.611  10.650  0.50 56.71           O  
HETATM  930  O   HOH   228      -9.990  20.281  10.186  0.50 56.19           O  
HETATM  931  O   HOH   231      -7.077  17.022  11.114  1.00 24.63           O  
HETATM  932  O   HOH   232      10.114  17.143  11.048  1.00 38.47           O  
HETATM  933  O   HOH   233      13.122  21.921  10.724  0.50 29.51           O  
HETATM  934  O   HOH   234      -8.631  22.492  11.840  0.50 43.99           O  
HETATM  935  O   HOH   235      24.000   4.400  11.200  1.00 63.61           O  
HETATM  936  O   HOH   241       0.397   4.490  11.763  0.50 23.04           O  
HETATM  937  O   HOH   242      20.200   6.301  11.100  1.00 62.49           O  
HETATM  938  O   HOH   243      -6.059  22.694  11.492  1.00 61.96           O  
HETATM  939  O   HOH   244       2.400   0.700  11.139  1.00 63.37           O  
HETATM  940  O   HOH   245       1.431   8.001  10.900  1.00 61.63           O  
HETATM  941  O   HOH   246       0.589  13.731  11.296  0.50 60.20           O  
HETATM  942  O   HOH   247      -0.216  11.635  11.240  0.50 52.12           O  
HETATM  943  O   HOH   249       3.575  13.150  11.256  0.50 53.19           O  
HETATM  944  O   HOH   251      -0.023  -0.033  11.206  0.33 21.05           O  
HETATM  945  O   HOH   252       3.725   4.937  12.004  1.00 60.07           O  
HETATM  946  O   HOH   253       9.246  23.287  11.503  1.00 45.58           O  
HETATM  947  O   HOH   254      -5.435  20.514  11.630  1.00 51.70           O  
HETATM  948  O   HOH   255      13.713  17.818  11.963  1.00 66.30           O  
HETATM  949  O   HOH   256      16.125  12.139  12.240  1.00 50.03           O  
HETATM  950  O   HOH   257      12.904  20.420  11.491  0.50 30.82           O  
HETATM  951  O   HOH   258      22.345   2.177  11.300  1.00 53.69           O  
HETATM  952  O   HOH   261      -1.821   8.684  12.044  1.00 36.04           O  
HETATM  953  O   HOH   262       2.938   2.622  12.785  1.00 45.76           O  
HETATM  954  O   HOH   263       3.200   8.800  12.200  1.00 58.95           O  
HETATM  955  O   HOH   271       6.250  11.753  12.889  1.00 50.22           O  
HETATM  956  O   HOH   272      12.623  23.254  12.208  0.50 36.01           O  
HETATM  957  O   HOH   273       6.083  21.437  12.952  0.50 45.78           O  
HETATM  958  O   HOH   274      15.629  16.552  13.704  1.00 54.02           O  
HETATM  959  O   HOH   275       4.207  21.400  12.867  0.50 42.63           O  
HETATM  960  O   HOH   276       1.400  10.000  13.205  1.00 62.38           O  
HETATM  961  O   HOH   281      -1.805  14.585  13.563  1.00 36.72           O  
HETATM  962  O   HOH   282      10.681  15.953  13.460  1.00 37.62           O  
HETATM  963  O   HOH   283       3.526  17.510  13.393  0.50 58.59           O  
HETATM  964  O   HOH   284       4.989  14.660  13.137  1.00 52.11           O  
HETATM  965  O   HOH   285      -3.059  10.929  12.998  0.50 54.91           O  
HETATM  966  O   HOH   286      -8.655  24.051   2.000  1.00 56.40           O  
HETATM  967  O   HOH   287      17.589  14.886  12.994  0.50 46.92           O  
HETATM  968  O   HOH   288      -2.700  22.200  12.300  1.00 69.61           O  
HETATM  969  O   HOH   289      -7.400  20.900  13.300  1.00 82.49           O  
HETATM  970  O   HOH   291       7.840  13.593  13.240  1.00 36.77           O  
HETATM  971  O   HOH   277       8.436  16.103  13.124  0.50 66.40           O  
HETATM  972  O   HOH   292      20.767   2.758  14.127  0.50 49.50           O  
HETATM  973  O   HOH   278      19.461   3.175  13.236  0.50 43.30           O  
HETATM  974  O   HOH   293      10.600  21.200  12.800  1.00 65.41           O  
HETATM  975  O   HOH   294      17.091  12.037  14.424  1.00 66.30           O  
HETATM  976  O   HOH   295      26.230   1.151  12.982  0.50 42.97           O  
HETATM  977  O   HOH   296       1.000  16.700  13.200  1.00 45.00           O  
HETATM  978  O   HOH   297      -1.841   2.626  14.104  1.00 47.47           O  
HETATM  979  O   HOH   298       8.200  19.886  13.338  1.00 59.62           O  
HETATM  980  O   HOH   299       3.947  18.704  13.926  0.50 87.22           O  
HETATM  981  O   HOH   301       3.000   8.250  14.500  1.00 39.38           O  
HETATM  982  O   HOH   306      23.669   1.157  13.223  1.00 49.56           O  
HETATM  983  O   HOH   307       6.706  17.656  14.200  1.00 62.44           O  
HETATM  984  O   HOH   308     -10.436  21.800  14.703  1.00 82.89           O  
HETATM  985  O   HOH   302      21.660   8.100  14.400  1.00 78.85           O  
HETATM  986  O   HOH   303      16.002  14.165  14.204  0.50 36.21           O  
HETATM  987  O   HOH   311      18.624   9.971  14.472  1.00 68.09           O  
HETATM  988  O   HOH   312      12.345  18.363  14.320  1.00 61.52           O  
HETATM  989  O   HOH   314      15.375  13.331  15.234  0.50 38.87           O  
HETATM  990  O   HOH   315       8.900  16.074  15.111  0.50 56.02           O  
HETATM  991  O   HOH   316      -8.811  19.800  14.800  1.00 84.33           O  
HETATM  992  O   HOH   319       9.800  20.500  15.000  0.50 37.74           O  
HETATM  993  O   HOH   321      -0.629   5.214  14.504  1.00 52.63           O  
HETATM  994  O   HOH   305       0.063   7.371  13.477  0.50 44.43           O  
HETATM  995  O   HOH   322       4.331  21.351  15.200  1.00 48.37           O  
HETATM  996  O   HOH   324      20.471   6.314  15.326  0.50 42.47           O  
HETATM  997  O   HOH   325      15.956  10.347  15.577  1.00 73.09           O  
HETATM  998  O   HOH   326       4.166  16.122  15.117  1.00 64.59           O  
HETATM  999  O   HOH   331      -3.496  10.462  15.323  1.00 41.57           O  
HETATM 1000  O   HOH   333      22.179   1.588  16.322  1.00 60.14           O  
HETATM 1001  O   HOH   334       7.227  21.575  16.034  1.00 79.51           O  
HETATM 1002  O   HOH   335      24.987   3.024  15.000  0.50 77.50           O  
HETATM 1003  O   HOH   341       0.000   0.000  15.940  0.33 48.19           O  
HETATM 1004  O   HOH   342       2.058   1.124  15.886  0.50 57.48           O  
HETATM 1005  O   HOH   343      -1.885  13.663  16.148  1.00 61.43           O  
HETATM 1006  O   HOH   344      -3.119  22.865  15.776  1.00 59.24           O  
HETATM 1007  O   HOH   345      19.200   4.000  16.256  1.00 52.18           O  
HETATM 1008  O   HOH   346      14.044  21.773  15.730  0.50 35.08           O  
HETATM 1009  O   HOH   347       1.900   3.400  16.729  1.00 42.63           O  
HETATM 1010  O   HOH   349      14.400  17.800  15.886  0.50 52.96           O  
HETATM 1011  O   HOH   336      13.700  15.600  15.000  1.00 65.01           O  
HETATM 1012  O   HOH   351       2.100   6.200  15.800  1.00 73.63           O  
HETATM 1013  O   HOH   352      13.105  18.675  16.692  0.50 57.75           O  
HETATM 1014  O   HOH   355       5.384   1.947  16.328  1.00 52.83           O  
HETATM 1015  O   HOH   356      19.387   1.649  16.538  1.00 38.74           O  
HETATM 1016  O   HOH   357       6.570  18.429  16.505  1.00 50.65           O  
HETATM 1017  O   HOH   358     -11.760  21.100  16.700  0.50 40.14           O  
HETATM 1018  O   HOH   359      18.269   7.536  16.565  1.00 60.44           O  
HETATM 1019  O   HOH   350      16.961  12.601  17.169  1.00 81.43           O  
HETATM 1020  O   HOH   354      19.266  10.576  17.790  1.00 63.02           O  
HETATM 1021  O   HOH   361      -2.564   5.638  17.137  1.00 48.33           O  
HETATM 1022  O   HOH   362      -3.814  12.169  17.184  1.00 40.38           O  
HETATM 1023  O   HOH   363      21.336   8.539  16.849  1.00 46.39           O  
HETATM 1024  O   HOH   364      11.361  23.312  16.935  1.00 56.56           O  
HETATM 1025  O   HOH   365      11.482  20.115  16.180  0.50 36.42           O  
HETATM 1026  O   HOH   366      10.431  19.608  16.704  0.50 61.59           O  
HETATM 1027  O   HOH   367      -0.459  10.100  16.800  1.00 96.03           O  
HETATM 1028  O   HOH   368      -5.600  22.740  16.755  0.50 60.98           O  
HETATM 1029  O   HOH   369      22.701   4.882  16.533  0.50 59.04           O  
HETATM 1030  O   HOH   360      -0.559   7.125  16.712  1.00 55.39           O  
HETATM 1031  O   HOH   370      22.349   3.895  16.628  0.50 44.55           O  
HETATM 1032  O   HOH   379      24.254   2.529  17.221  0.50 64.98           O  
HETATM 1033  O   HOH   371      -8.270  20.622  17.537  0.50 29.13           O  
HETATM 1034  O   HOH   376      -7.614  21.771  17.400  0.50 39.65           O  
HETATM 1035  O   HOH   372      17.313  15.074  17.581  1.00 53.72           O  
HETATM 1036  O   HOH   374      -1.700  21.227  17.206  1.00 50.32           O  
HETATM 1037  O   HOH   375      16.509   9.562  17.812  1.00 54.16           O  
HETATM 1038  O   HOH   377      -7.800  16.300  17.668  1.00 75.77           O  
HETATM 1039  O   HOH   381       4.677  20.377  17.882  1.00 49.25           O  
HETATM 1040  O   HOH   382      17.535   3.747  17.792  1.00 51.88           O  
HETATM 1041  O   HOH   383      -2.265   8.874  17.970  1.00 48.81           O  
HETATM 1042  O   HOH   386      -8.894  18.338  17.943  1.00 51.71           O  
HETATM 1043  O   HOH   387       0.500   3.000  18.600  0.50 35.00           O  
HETATM 1044  O   HOH   388       6.000   4.100  17.800  1.00 50.00           O  
HETATM 1045  O   HOH   390       2.700   3.900  19.000  0.50 40.00           O  
HETATM 1046  O   HOH   391       2.992   5.257  18.400  0.50 40.00           O  
HETATM 1047  O   HOH   389      22.320   6.616  18.376  1.00 76.30           O  
HETATM 1048  O   HOH   378      14.300  15.147  17.400  0.50 41.41           O  
HETATM 1049  O   HOH   392      12.379  14.000  18.485  1.00 69.21           O  
HETATM 1050  O   HOH   394      26.585   1.034  18.302  1.00 72.39           O  
HETATM 1051  O   HOH   395      15.048   0.586  18.649  0.50 27.91           O  
HETATM 1052  O   HOH   396      24.664   3.165  18.640  0.50 55.98           O  
HETATM 1053  O   HOH   397      16.000   6.400  18.500  1.00 75.03           O  
HETATM 1054  O   HOH   401      -4.837  15.671  19.009  1.00 33.67           O  
HETATM 1055  O   HOH   402      -1.199  22.838  19.138  1.00 36.10           O  
HETATM 1056  O   HOH   403       1.686  21.194  18.890  1.00 36.62           O  
HETATM 1057  O   HOH   404       7.587  19.898  18.900  1.00 74.10           O  
HETATM 1058  O   HOH   405      23.636   0.400  18.433  0.50 38.58           O  
HETATM 1059  O   HOH   407       7.200   0.000  19.364  1.00 80.00           O  
HETATM 1060  O   HOH   408      12.325  20.187  18.584  1.00 76.30           O  
HETATM 1061  O   HOH   409       8.868  21.918  18.717  1.00 88.44           O  
HETATM 1062  O   HOH   411      -5.300  12.855  19.148  1.00 51.00           O  
HETATM 1063  O   HOH   412       4.000   0.889  19.161  1.00 56.19           O  
HETATM 1064  O   HOH   413      11.500  16.200  18.500  1.00 54.59           O  
HETATM 1065  O   HOH   414      15.033  14.600  19.135  0.50 40.58           O  
HETATM 1066  O   HOH   415      16.700  11.300  19.500  0.50 53.18           O  
HETATM 1067  O   HOH   421       4.304  23.913   8.300  1.00 56.36           O  
HETATM 1068  O   HOH   422      17.595   8.307  19.856  1.00 43.95           O  
HETATM 1069  O   HOH   423       8.460  17.052  19.897  1.00 58.87           O  
HETATM 1070  O   HOH   424      11.600  18.400  20.000  1.00 60.00           O  
HETATM 1071  O   HOH   425      -9.409  23.116  19.633  1.00 66.30           O  
HETATM 1072  O   HOH   428       7.200   3.000  19.668  1.00 79.22           O  
HETATM 1073  O   HOH   429      21.000   4.000  19.956  1.00 59.41           O  
HETATM 1074  O   HOH   420      -0.800   4.800  19.700  1.00 50.00           O  
HETATM 1075  O   HOH   431      13.592   4.017  20.054  1.00 43.20           O  
HETATM 1076  O   HOH   432      -0.400   2.600  20.000  0.50 40.00           O  
HETATM 1077  O   HOH   433      19.480   6.217  19.797  1.00 62.99           O  
HETATM 1078  O   HOH   435      20.876   1.574  20.116  0.50 41.62           O  
HETATM 1079  O   HOH   437      18.870   3.203  20.295  1.00 65.25           O  
HETATM 1080  O   HOH   438      22.043   8.448  20.602  0.50 38.02           O  
HETATM 1081  O   HOH   439      15.420   7.740  20.813  1.00 61.77           O  
HETATM 1082  O   HOH   441      14.400  19.900  20.800  1.00 46.45           O  
HETATM 1083  O   HOH   442       8.900   4.300  20.900  1.00 66.62           O  
HETATM 1084  O   HOH   443      12.900   7.700  20.600  1.00 50.81           O  
HETATM 1085  O   HOH   444      23.373   3.907  20.784  0.50 37.81           O  
HETATM 1086  O   HOH   445      22.600   5.200  21.000  0.50 50.00           O  
HETATM 1087  O   HOH   446      11.000  20.300  21.100  0.50 50.00           O  
HETATM 1088  O   HOH   447       3.848  22.050  20.436  1.00 73.68           O  
HETATM 1089  O   HOH   448      15.900  13.400  20.500  0.50 37.02           O  
HETATM 1090  O   HOH   449      15.000  15.900  20.409  0.50 51.72           O  
HETATM 1091  O   HOH   451      -5.648  12.110  21.371  1.00 36.62           O  
HETATM 1092  O   HOH   453      -3.499   9.530  21.143  1.00 58.40           O  
HETATM 1093  O   HOH   452      11.455   5.672  21.400  0.50 45.30           O  
HETATM 1094  O   HOH   455      19.300  11.200  21.251  1.00 93.71           O  
HETATM 1095  O   HOH   456      12.867  15.311  21.383  1.00104.59           O  
HETATM 1096  O   HOH   450      16.200  18.500  20.516  0.50 57.42           O  
HETATM 1097  O   HOH   459      17.900  14.200  21.400  0.50 54.11           O  
HETATM 1098  O   HOH   461      -2.438  17.554  21.488  1.00 27.54           O  
HETATM 1099  O   HOH   462       2.426   2.789  21.667  0.50 37.21           O  
HETATM 1100  O   HOH   473       5.591   3.514  22.644  1.00 66.58           O  
HETATM 1101  O   HOH   474      21.490   9.784  21.789  0.50 37.24           O  
HETATM 1102  O   HOH   475      22.459   7.099  21.906  0.50 54.11           O  
HETATM 1103  O   HOH   476      23.362   5.246  22.116  0.50 53.14           O  
HETATM 1104  O   HOH   477      10.026   5.995  22.154  0.50 36.85           O  
HETATM 1105  O   HOH   481      16.230  16.756  22.900  1.00 51.60           O  
HETATM 1106  O   HOH   482       7.950   1.500  22.400  1.00 74.32           O  
HETATM 1107  O   HOH   484       0.000   0.000  22.203  0.33 26.53           O  
HETATM 1108  O   HOH   485       6.000   0.331  22.809  1.00 81.99           O  
HETATM 1109  O   HOH   486       2.400   1.900  22.950  0.50 53.75           O  
HETATM 1110  O   HOH   487      16.826   9.360  22.915  1.00 64.50           O  
HETATM 1111  O   HOH   488      10.028   0.600  22.667  1.00 50.88           O  
HETATM 1112  O   HOH   491       1.801  22.097  22.791  1.00 33.66           O  
HETATM 1113  O   HOH   492      -2.158  10.172  22.900  1.00 34.73           O  
HETATM 1114  O   HOH   493       8.566  22.210  23.275  1.00 52.52           O  
HETATM 1115  O   HOH   494      19.041   7.317  22.965  1.00 45.49           O  
HETATM 1116  O   HOH   496      13.154  17.896  23.121  0.50 58.99           O  
HETATM 1117  O   HOH   497      25.120   2.792  23.670  1.00 49.60           O  
HETATM 1118  O   HOH   498       0.848   2.630  23.300  0.50 51.96           O  
HETATM 1119  O   HOH   501      12.799   4.914  23.300  1.00 45.19           O  
HETATM 1120  O   HOH   502      14.100   1.511  23.000  1.00 54.91           O  
HETATM 1121  O   HOH   503      18.000   5.200  23.400  0.50 40.00           O  
HETATM 1122  O   HOH   504      20.460   5.246  23.195  0.50 42.74           O  
HETATM 1123  O   HOH   505      18.500  13.238  23.926  0.50 60.34           O  
HETATM 1124  O   HOH   506       9.469   4.007  23.263  0.50 65.39           O  
HETATM 1125  O   HOH   511       3.330   4.805  23.757  1.00 24.03           O  
HETATM 1126  O   HOH   512      -6.414  11.027  24.091  1.00 36.40           O  
HETATM 1127  O   HOH   514      -1.798   3.543  24.064  1.00 80.64           O  
HETATM 1128  O   HOH   513       1.468   0.225  24.184  1.00 35.46           O  
HETATM 1129  O   HOH   515     -12.014  22.141  24.296  1.00 66.63           O  
HETATM 1130  O   HOH   516      13.052  19.509  23.128  0.50 62.84           O  
HETATM 1131  O   HOH   517      -9.519  22.726  24.412  1.00 71.89           O  
HETATM 1132  O   HOH   521       9.900  22.890  25.259  1.00 65.26           O  
HETATM 1133  O   HOH   522      16.495  17.126  26.000  1.00 40.00           O  
HETATM 1134  O   HOH   524      21.700   5.400  24.514  0.50 50.22           O  
HETATM 1135  O   HOH   525       6.642  20.679  24.898  1.00 58.56           O  
HETATM 1136  O   HOH   526      20.692   8.311  24.457  0.50 48.03           O  
HETATM 1137  O   HOH   531      -1.763  20.077  25.007  1.00 21.36           O  
HETATM 1138  O   HOH   532      -8.670  18.367  25.265  1.00 27.41           O  
HETATM 1139  O   HOH   533       7.700   4.223  25.055  1.00 33.74           O  
HETATM 1140  O   HOH   535      19.581  11.070  25.093  1.00 65.09           O  
HETATM 1141  O   HOH   536      -2.718  10.300  25.150  1.00 73.39           O  
HETATM 1142  O   HOH   537      22.450   8.700  25.159  0.50 48.15           O  
HETATM 1143  O   HOH   541      -1.293  22.963  25.513  1.00 29.91           O  
HETATM 1144  O   HOH   542      12.210  21.699  25.848  0.50 44.27           O  
HETATM 1145  O   HOH   527      11.500  21.600  24.157  0.50 70.69           O  
HETATM 1146  O   HOH   544      25.803   0.095  26.600  1.00 56.59           O  
HETATM 1147  O   HOH   545      23.392   1.295  25.732  1.00 48.54           O  
HETATM 1148  O   HOH   546      12.194   3.114  25.000  1.00 76.30           O  
HETATM 1149  O   HOH   551       4.708   1.340  26.039  1.00 30.59           O  
HETATM 1150  O   HOH   552      14.388  19.737  25.636  1.00 64.76           O  
HETATM 1151  O   HOH   561       5.419   3.667  26.434  1.00 31.12           O  
HETATM 1152  O   HOH   562      23.512   4.500  26.629  1.00 66.30           O  
HETATM 1153  O   HOH   563     -10.096  20.400  26.037  1.00 73.01           O  
HETATM 1154  O   HOH   571      -9.600  23.170  26.887  1.00 62.82           O  
HETATM 1155  O   HOH   572      16.389  14.064  27.171  1.00 74.53           O  
HETATM 1156  O   HOH   574      18.700  14.000  26.532  1.00 79.38           O  
HETATM 1157  O   HOH   582      10.926  10.684  26.940  1.00 44.80           O  
HETATM 1158  O   HOH   583      12.500  21.800  27.254  0.50 47.63           O  
HETATM 1159  O   HOH   581      15.038  21.545   5.268  1.00 55.92           O  
HETATM 1160  O   HOH   591      -1.739  18.453  27.705  1.00 12.21           O  
HETATM 1161  O   HOH   592      27.000   1.000  28.300  1.00 70.92           O  
HETATM 1162  O   HOH   593      20.879   8.934  27.397  0.50 49.09           O  
HETATM 1163  O   HOH   601       5.301   3.962  28.700  0.60 31.54           O  
HETATM 1164  O   HOH   602      13.794  13.317  28.059  1.00 74.41           O  
HETATM 1165  O   HOH   603       6.578   4.370  28.779  0.40 28.91           O  
HETATM 1166  O   HOH   611      19.254  14.024  28.832  1.00 55.11           O  
HETATM 1167  O   HOH   612      14.279   1.568  28.963  1.00 65.08           O  
HETATM 1168  O   HOH   622      14.080   9.849  29.479  1.00 27.58           O  
HETATM 1169  O   HOH   621      23.137   6.636  29.293  0.50 55.90           O  
HETATM 1170  O   HOH   641      18.586   7.949  30.401  0.50 17.96           O  
HETATM 1171  O   HOH   631      10.475  22.332  30.034  1.00 41.35           O  
HETATM 1172  O   HOH   632      14.200  22.300  30.301  1.00 67.11           O  
HETATM 1173  O   HOH   642       4.564   5.544  30.131  1.00 37.24           O  
HETATM 1174  O   HOH   651       0.000   0.000  30.941  0.33 24.09           O  
HETATM 1175  O   HOH   652       3.559   3.107  30.844  1.00 34.61           O  
HETATM 1176  O   HOH   653      -1.317   2.461  30.833  1.00 27.74           O  
HETATM 1177  O   HOH   671       6.900   3.468  31.640  1.00 38.60           O  
HETATM 1178  O   HOH   672       1.484   2.379  31.639  1.00 81.34           O  
HETATM 1179  O   HOH   673     -11.700  22.918  32.100  1.00 83.01           O  
HETATM 1180  O   HOH   674      12.200  21.561  31.604  1.00 55.36           O  
HETATM 1181  O   HOH   691      25.195   1.527  33.000  1.00 77.73           O  
HETATM 1182  O   HOH   701      11.090  22.753  33.200  1.00 96.30           O  
HETATM 1183  O   HOH   702       3.296   3.651  33.200  1.00 86.30           O  
HETATM 1184  O   HOH   711      24.237   4.743  33.829  1.00 38.87           O  
HETATM 1185  O   HOH   721       6.358  23.611  -0.018  1.00 94.84           O  
MASTER      900    8    0    0    0    0    0    6 1181    0    0    4
END
