# Supplementary material for: COD::CIF::Parser: an error-correcting CIF parser for the Perl language
Source: J Appl Crystallogr. 2016 Feb 1;49(Pt 1):292–301. doi: 10.1107/S1600576715022396 (PMC4762566; doi:10.1107/S1600576715022396)
Supplement: Supplementary file 3 [file j-49-00292-sup3.tgz › cod-tools-1.0/src/components/codcif/data/IUCr/CIFTEST_2.1/outs/ciftbx/xte29.out.x]

<?xml version="1.0"?>
<!--  CIF Copied by cif2xml, version 0.1.0 - alpha (18 Nov 2000) -->
<!DOCTYPE         xtest2      [           ]           >
<xtest2>
 
<chemical_formula_iucr>         ?
</chemical_formula_iucr>
<chemical_formula_sum>         'C22 H16 N2 S1 Se2'
</chemical_formula_sum>
<chemical_formula_moiety>       ?
</chemical_formula_moiety>
<chemical_formula_weight>       498.35
</chemical_formula_weight>
<symmetry_cell_setting>         triclinic
</symmetry_cell_setting>
<symmetry_space_group_name_H-M> 'P -1'
</symmetry_space_group_name_H-M>
<symmetry_space_group_name_Hall>        '-P 1'

</symmetry_space_group_name_Hall>
<symmetry_equiv_pos_as_xyz>
        'x,y,z'
        '-x,-y,-z'
</symmetry_equiv_pos_as_xyz>
<cell_length_a>                 8.586(8)
</cell_length_a>
<cell_length_b>                 15.286(11)
</cell_length_b>
<cell_length_c>                 15.606(8)
</cell_length_c>
<cell_angle_alpha>              94.57(4)
</cell_angle_alpha>
<cell_angle_beta>               92.31(4)
</cell_angle_beta>
<cell_angle_gamma>              100.58(4)
</cell_angle_gamma>
<cell_formula_units_Z>          4
</cell_formula_units_Z>
<cell_volume>                   2004(3)
</cell_volume>
<diffrn_radiation_type>        'MoK\a'
</diffrn_radiation_type>
<diffrn_radiation_wavelength>   0.71067
</diffrn_radiation_wavelength>
<exptl_absorpt_coefficient_mu>  3.804
</exptl_absorpt_coefficient_mu>
<exptl_crystal_density_meas>    ?
</exptl_crystal_density_meas>
<exptl_crystal_density_diffrn>  1.652
</exptl_crystal_density_diffrn>
<cell_measurement_reflns_used>  25
</cell_measurement_reflns_used>
<cell_measurement_theta_min>    ?
</cell_measurement_theta_min>
<cell_measurement_theta_max>    ?
</cell_measurement_theta_max>
<cell_measurement_temperature>  295.0(20)
</cell_measurement_temperature>
<chemical_compound_source>      ?
</chemical_compound_source>
<exptl_crystal_colour>         'Red'
</exptl_crystal_colour>
<exptl_crystal_description>     'Flat needle'
</exptl_crystal_description>
<exptl_crystal_size_min>        0.06
</exptl_crystal_size_min>
<exptl_crystal_size_mid>        0.2
</exptl_crystal_size_mid>
<exptl_crystal_size_max>        0.5
</exptl_crystal_size_max>
<exptl_crystal_size_rad>        ?
</exptl_crystal_size_rad>
<diffrn_measurement_device>     'Enraf-Nonius CAD-4'
</diffrn_measurement_device>
<diffrn_measurement_method>     '\w/2\q'
</diffrn_measurement_method>
<exptl_absorpt_correction_type> 'empirical'
</exptl_absorpt_correction_type>
<exptl_absorpt_correction_T_min>        0.7
</exptl_absorpt_correction_T_min>
<exptl_absorpt_correction_T_max>        1.
</exptl_absorpt_correction_T_max>
<diffrn_reflns_number>          11147
</diffrn_reflns_number>
<reflns_number_total>           9951
</reflns_number_total>
<reflns_number_observed>        ?
</reflns_number_observed>
<reflns_observed_criterion>     'refined using all independent reflection'
</reflns_observed_criterion>
<diffrn_reflns_av_R_equivalents>        0.05
</diffrn_reflns_av_R_equivalents>
<diffrn_reflns_theta_max>       30
</diffrn_reflns_theta_max>
<diffrn_standards_number>       3
</diffrn_standards_number>
<diffrn_standards_interval_time>        60
</diffrn_standards_interval_time>
<diffrn_standards_interval_count>       ?
</diffrn_standards_interval_count>
<diffrn_standards_decay__>      random
</diffrn_standards_decay__>
<diffrn_reflns_limit_h_min>     -12
</diffrn_reflns_limit_h_min>
<diffrn_reflns_limit_h_max>     12
</diffrn_reflns_limit_h_max>
<diffrn_reflns_limit_k_min>     -21
</diffrn_reflns_limit_k_min>
<diffrn_reflns_limit_k_max>     21
</diffrn_reflns_limit_k_max>
<diffrn_reflns_limit_l_min>     -1
</diffrn_reflns_limit_l_min>
<diffrn_reflns_limit_l_max>     15
</diffrn_reflns_limit_l_max>
<refine_ls_hydrogen_treatment>  ' '
</refine_ls_hydrogen_treatment>
<refine_ls_structure_factor_coef>       ?
</refine_ls_structure_factor_coef>
<refine_ls_R_factor_obs>        0.2215
</refine_ls_R_factor_obs>
<refine_ls_wR_factor_obs>       0.1576
</refine_ls_wR_factor_obs>
<refine_ls_goodness_of_fit_obs> 0.895
</refine_ls_goodness_of_fit_obs>
<refine_ls_shift_esd_max>       0.007
</refine_ls_shift_esd_max>
<refine_ls_extinction_method>   'none'
</refine_ls_extinction_method>
<refine_ls_extinction_coef>     ?
</refine_ls_extinction_coef>
<refine_ls_number_parameters>   488
</refine_ls_number_parameters>
<refine_ls_number_reflns>       9951
</refine_ls_number_reflns>
<refine_ls_weighting_scheme>
<![CDATA[w=1/[s^2^(F~o~^2^) + 0.0799P)^2^]
]]>
</refine_ls_weighting_scheme>
<refine_diff_density_min>       -0.715
</refine_diff_density_min>
<refine_diff_density_max>       0.813
</refine_diff_density_max>
<atom_type_scat_source>        'IntTabC'
 

</atom_type_scat_source>
<atom_type_symbol>
        Se
        S
        C
        N
        H
 
</atom_type_symbol>

<atom_site_label>
        Se(1A)
        Se(2A)
        S(3A)
        C(4A)
        C(5A)
        C(6A)
        C(7A)
        C(8A)
        C(9A)
        C(10A)
        C(11A)
        C(12A)
        C(13A)
        C(14A)
        C(15A)
        C(16A)
        C(17A)
        C(18A)
        C(19A)
        C(20A)
        N(21A)
        C(22A)
        N(23A)
        C(24A)
        C(25A)
        C(26A)
        C(27A)
        Se(1B)
        Se(2B)
        S(3B)
        C(4B)
        C(5B)
        C(6B)
        C(7B)
        C(8B)
        C(9B)
        C(14B)
        C(13B)
        C(12B)
        C(11B)
        C(10B)
        C(15B)
        C(16B)
        C(17B)
        C(18B)
        C(19B)
        C(20B)
        N(21B)
        C(22B)
        N(23B)
        C(24B)
        C(25B)
        C(26B)
        C(27B)
        H(7A)
        H(10A)
        H(11A)
        H(12A)
        H(13A)
        H(14A)
        H(16A)
        H(17A)
        H(18A)
        H(19A)
        H(20A)
        H(21A)
        H(24A)
        H(25A)
        H(26A)
        H(27A)
        H(7B)
        H(10B)
        H(11B)
        H(12B)
        H(13B)
        H(14B)
        H(16B)
        H(17B)
        H(18B)
        H(19B)
        H(20B)
        H(21B)
        H(24B)
        H(25B)
        H(26B)
        H(27B)
</atom_site_label>
<atom_site_fract_x>
        .48530(10)
        .67170(10)
        .85390(20)
        .7570(6)
        .6144(7)
        .5587(6)
        .4228(6)
        .3714(7)
        .2337(6)
        .1409(7)
        .0128(8)
        -.0255(8)
        .0604(7)
        .1893(7)
        .5245(6)
        .5193(7)
        .4361(7)
        .3630(7)
        .3670(8)
        .4454(7)
        .8086(6)
        .9429(7)
        .9228(7)
        1.0458(10)
        1.1878(9)
        1.2084(8)
        1.0859(8)
        -.09130(10)
        .10250(10)
        .28760(20)
        .2171(7)
        .0873(7)
        .0226(6)
        -.1041(6)
        -.1689(7)
        -.2936(7)
        -.3085(7)
        -.4268(8)
        -.5292(8)
        -.5164(8)
        -.4012(8)
        .0219(6)
        .0407(7)
        -.0233(8)
        -.1015(8)
        -.1177(8)
        -.0590(7)
        .2828(6)
        .4085(7)
        .3973(6)
        .5169(10)
        .6451(9)
        .6596(9)
        .5407(8)
        .3641(6)
        .1680(7)
        -.0505(8)
        -.1124(8)
        .0335(7)
        .2485(7)
        .5731(7)
        .4298(7)
        .3097(7)
        .3175(8)
        .4456(7)
        .7464(6)
        1.0344(10)
        1.2683(9)
        1.3061(8)
        1.0976(8)
        -.1470(6)
        -.2383(7)
        -.4364(8)
        -.6085(8)
        -.5874(8)
        -.3937(8)
        .0967(7)
        -.0115(8)
        -.1444(8)
        -.1679(8)
        -.0742(7)
        .2367(6)
        .5114(10)
        .7225(9)
        .7483(9)
        .5499(8)
</atom_site_fract_x>
<atom_site_fract_y>
        -.02530(10)
        .11910(10)
        .26680(10)
        .2982(4)
        .2423(4)
        .1587(4)
        .1001(4)
        .0153(4)
        -.0474(3)
        -.1108(4)
        -.1663(4)
        -.1657(5)
        -.1074(5)
        -.0483(4)
        .2726(4)
        .2353(4)
        .2653(5)
        .3357(5)
        .3760(5)
        .3442(4)
        .3764(3)
        .4426(4)
        .5200(4)
        .5859(5)
        .5815(5)
        .5019(6)
        .4304(5)
        -.06090(10)
        .07850(10)
        .22460(10)
        .2700(4)
        .2215(4)
        .1325(4)
        .0818(4)
        -.0057(4)
        -.0593(4)
        -.0420(4)
        -.0932(5)
        -.1616(5)
        -.1800(4)
        -.1308(4)
        .2668(4)
        .2423(4)
        .2846(5)
        .3515(5)
        .3793(5)
        .3359(4)
        .3547(3)
        .4167(4)
        .5001(4)
        .5645(5)
        .5530(6)
        .4691(6)
        .3981(5)
        .1204(4)
        -.1145(4)
        -.2058(4)
        -.2062(5)
        -.1070(5)
        -.0075(4)
        .1887(4)
        .2371(5)
        .3567(5)
        .4247(5)
        .3703(4)
        .3865(3)
        .6402(5)
        .6316(5)
        .4958(6)
        .3753(8)
        .1100(4)
        .0043(4)
        -.0809(5)
        -.1959(5)
        -.2268(4)
        -.1449(4)
        .1970(4)
        .2661(5)
        .3788(5)
        .4272(5)
        .3533(4)
        .3718(3)
        .6224(5)
        .6016(6)
        .4589(6)
        .3395(5)
</atom_site_fract_y>
<atom_site_fract_z>
        .20770(10)
        .22610(10)
        .22730(10)
        .1427(3)
        .1061(3)
        .1359(3)
        .0982(3)
        .1206(3)
        .0798(3)
        .1258(4)
        .0873(5)
        .0022(5)
        -.0459(4)
        -.0068(4)
        .0337(3)
        -.0488(3)
        -.1137(4)
        -.0975(4)
        -.0163(4)
        .0503(4)
        .1068(3)
        .1246(4)
        .0970(4)
        .1086(5)
        .1473(5)
        .1726(4)
        .1626(4)
        .28910(10)
        .27260(10)
        .27030(10)
        .3589(3)
        .3991(3)
        .3690(3)
        .4084(3)
        .3846(3)
        .4300(4)
        .5184(4)
        .5598(4)
        .5154(5)
        .4299(5)
        .3874(4)
        .4747(3)
        .5557(4)
        .6247(4)
        .6131(5)
        .5328(5)
        .4624(4)
        .3952(3)
        .3732(4)
        .4021(4)
        .3882(5)
        .3461(6)
        .3185(5)
        .3334(5)
        .0552(3)
        .1835(4)
        .1197(5)
        -.0232(5)
        -.1042(4)
        -.0397(4)
        -.0614(3)
        -.1691(4)
        -.1423(4)
        -.0056(4)
        .1062(4)
        .0657(3)
        .0885(5)
        .1562(5)
        .1969(4)
        .1806(4)
        .4543(3)
        .5495(4)
        .6184(4)
        .5438(5)
        .4000(5)
        .3288(4)
        .5653(4)
        .6796(4)
        .6595(5)
        .525
        .4074(4)
        .4397(3)
        .4095(5)
        .3360(6)
        .2898(5)
        .3170(5)
</atom_site_fract_z>
<atom_site_U_iso_or_equiv>
        .0650(10)
        .0500(10)
        .0480(10)
        .0380(10)
        .0390(10)
        .0340(10)
        .0370(10)
        .0350(10)
        .0360(10)
        .0490(20)
        .0570(20)
        .0600(20)
        .0540(20)
        .0440(20)
        .0360(10)
        .0430(20)
        .0560(20)
        .0580(20)
        .0590(20)
        .0460(20)
        .0470(10)
        .0460(20)
        .0600(20)
        .0720(20)
        .0680(20)
        .0670(20)
        .0580(20)
        .0590(10)
        .0450(10)
        .0500(10)
        .0410(10)
        .0370(10)
        .0340(10)
        .0390(10)
        .0370(10)
        .0380(10)
        .0420(20)
        .0560(20)
        .0620(20)
        .0600(20)
        .0500(20)
        .0370(10)
        .0480(20)
        .0660(20)
        .0610(20)
        .0640(20)
        .0530(20)
        .0540(10)
        .0470(20)
        .0590(20)
        .0780(20)
        .0830(20)
        .0830(20)
        .0700(20)
        .051(4)
        .051(4)
        .051(4)
        .051(4)
        .051(4)
        .051(4)
        .051(4)
        .051(4)
        .051(4)
        .051(4)
        .051(4)
        .051(4)
        .086
        .082
        .08
        .069
        .051(4)
        .051(4)
        .051(4)
        .051(4)
        .051(4)
        .051(4)
        .051(4)
        .051(4)
        .051(4)
        .051(4)
        .051(4)
        .051(4)
        .093
        .1
        .1
        .084
 
</atom_site_U_iso_or_equiv>
</xtest2>
