# Supplementary material for: COD::CIF::Parser: an error-correcting CIF parser for the Perl language
Source: J Appl Crystallogr. 2016 Feb 1;49(Pt 1):292–301. doi: 10.1107/S1600576715022396 (PMC4762566; doi:10.1107/S1600576715022396)
Supplement: Supplementary file 3 [file j-49-00292-sup3.tgz › cod-tools-1.0/src/components/codcif/data/IUCr/CIFTEST_2.1/outs/ciftbx/BDLB13.twid]

LEADER          1     FULL DUPLEX B DNA                                            ??-???-????          BDLB13
TITLE                 5'-D(*CP*GP*CP*GP*AP*(M)AP*TP*TP*CP*GP*CP*G)-3'
KEYWDS                DEOXYRIBONUCLEIC ACID 
JRNL                  AUTH C. A.Frederick,G. J.Quigley,G. A.Van Der Marel,J. H.Van Boom,A. H. J.Wang,A.Rich
JRNL                  TITL Methylation of the Ecori Recognition Site Does not Alter DNA Conformation. The Crystal Structure of
JRNL                2 TITL d(CGCGAm6ATTCGCG) at 2.0 Angstroms Resolution
JRNL                  REF  J.Biol.Chem.                                                               V.    263     17872  1988
JRNL                  REFN ASTM JBCHA3 US ISSN 0021-9258                       
REMARK    2
REMARK    2         2      RESOLUTION. NOT APPLICABLE.
REMARK 9600
REMARK 9600           EMBEDDED CIF
REMARK 9600           # ---------------------------------------
REMARK 9600                                                           #-----------------------------------
REMARK 9600
REMARK 9600           #  Example CIF for a B type DNA structure
REMARK 9600                                                           # with two chemically identical
REMARK 9600           #  strands in the asymmetric unit.   In t
REMARK 9600                                                           #his example, one of the standard
REMARK 9600           #  nucleotides has been modified.  This e
REMARK 9600                                                           #xample is compliant with the
REMARK 9600           #  Macromolecular CIF Dictionary  (cif_mm
REMARK 9600                                                           #.dic) version 0.9.01.
REMARK 9600
REMARK 9600           #               Prepared by: Anke Gelbin,
REMARK 9600                                                           # John Westbrook and Helen Berman
REMARK 9600           #                            Nucleic Acid
REMARK 9600                                                           # Database Project
REMARK 9600           #                            Rutgers University
REMARK 9600           #                            e-mail: ndba
REMARK 9600                                                           #dmin@ndbserver.rutgers.edu
REMARK 9600           #                            www:    http
REMARK 9600                                                           #://ndbserver.rutgers.edu
REMARK 9600
REMARK 9600           #----------------------------------------
REMARK 9600                                                           #-----------------------------------
REMARK 9600
REMARK 9600           data_BDLB13
REMARK 9600
REMARK 9600           ###############
REMARK 9600           ## ENTRY ##
REMARK 9600           ###############
REMARK 9600
REMARK 9600           _entry.id              BDLB13
REMARK 9600
REMARK 9600           ###############
REMARK 9600           ## ATOM_SITE ##
REMARK 9600           ###############
REMARK 9600           _atom_sites.entry_id                              BDLB13
REMARK 9600           _cell.entry_id                BDLB13
REMARK 9600           loop_
REMARK 9600           _chem_comp.id
REMARK 9600           _chem_comp.name
REMARK 9600           _chem_comp.mon_nstd_class
REMARK 9600           _chem_comp.mon_nstd_parent
REMARK 9600                             T     THYMINE           .
REMARK 9600                             C     CYTOSINE          .
REMARK 9600                             G     GUANINE           .
REMARK 9600                             +A                      METHYLADENINE    'METHYLATED ADENINE'
REMARK 9600                                                                   ADENINE
REMARK 9600                             HOH   WATER             .
REMARK 9600
REMARK 9600           ##############
REMARK 9600           ## CITATION ##
REMARK 9600           ##############
REMARK 9600
REMARK 9600                   loop_
REMARK 9600               _citation.id
REMARK 9600               _citation.page_last
REMARK 9600                                           primary
REMARK 9600                                                   17879
REMARK 9600           _computing.entry_id                BDLB13
REMARK 9600           _computing.structure_refinement     NUCLSQ
REMARK 9600
REMARK 9600           ############
REMARK 9600           ## DIFFRN ##
REMARK 9600           ############
REMARK 9600
REMARK 9600           _diffrn.id                                  ds1
REMARK 9600           _diffrn.crystal_id                          1
REMARK 9600           _diffrn.ambient_temp                        288.00
REMARK 9600
REMARK 9600           ########################
REMARK 9600           ## DIFFRN_MEASUREMENT ##
REMARK 9600           ########################
REMARK 9600
REMARK 9600           _diffrn_measurement.diffrn_id               ds1
REMARK 9600           _diffrn_measurement.device                  DIFFRACTOMETER
REMARK 9600           _diffrn_measurement.device_type             NICOLET
REMARK 9600
REMARK 9600
REMARK 9600           ######################
REMARK 9600           ## DIFFRN_RADIATION ##
REMARK 9600           ######################
REMARK 9600
REMARK 9600           _diffrn_radiation.diffrn_id                 ds1
REMARK 9600           _diffrn_radiation.wavelength_id             1
REMARK 9600
REMARK 9600           #################################
REMARK 9600           ## DIFFRN_RADIATION_WAVELENGTH ##
REMARK 9600           #################################
REMARK 9600
REMARK 9600           _diffrn_radiation_wavelength.id             1
REMARK 9600           _diffrn_radiation_wavelength.wavelength     1.54
REMARK 9600           _diffrn_radiation_wavelength.wt             1.0
REMARK 9600
REMARK 9600
REMARK 9600
REMARK 9600           ############
REMARK 9600           ## ENTITY ##
REMARK 9600           ############
REMARK 9600
REMARK 9600           loop_
REMARK 9600           _entity.id
REMARK 9600           _entity.src_method
REMARK 9600                                   2               .
REMARK 9600
REMARK 9600           #####################
REMARK 9600           ## ENTITY_KEYWORDS ##
REMARK 9600           #####################
REMARK 9600
REMARK 9600                   loop_
REMARK 9600               _entity_keywords.entity_id
REMARK 9600               _entity_keywords.text
REMARK 9600           1 'NUCLEIC ACID'
REMARK 9600
REMARK 9600
REMARK 9600           #################
REMARK 9600           ## ENTITY_POLY ##
REMARK 9600           #################
REMARK 9600
REMARK 9600           loop_
REMARK 9600           _entity_poly.entity_id
REMARK 9600           _entity_poly.nstd_monomer
REMARK 9600           _entity_poly.number_of_monomers
REMARK 9600           _entity_poly.type
REMARK 9600           1  yes  12    polydeoxyribonucleotide
REMARK 9600
REMARK 9600           #####################
REMARK 9600           ## ENTITY_POLY_SEQ ##
REMARK 9600           #####################
REMARK 9600
REMARK 9600           _exptl_crystal_grow.crystal_id                 1
REMARK 9600           _exptl_crystal_grow.method
REMARK 9600                                    'vapor diffusion'
REMARK 9600
REMARK 9600           #############################
REMARK 9600           ## EXPTL_CRYSTAL_GROW_COMP ##
REMARK 9600           #############################
REMARK 9600
REMARK 9600           loop_
REMARK 9600           _exptl_crystal_grow_comp.crystal_id
REMARK 9600           _exptl_crystal_grow_comp.id
REMARK 9600           _exptl_crystal_grow_comp.sol_id
REMARK 9600           _exptl_crystal_grow_comp.name
REMARK 9600           1 2 1 'Na Cacodylate'
REMARK 9600           1 3 1  MgCl2
REMARK 9600           1 4 1  SPERMINE
REMARK 9600           1 5 2  MPD
REMARK 9600
REMARK 9600
REMARK 9600           ############
REMARK 9600           ## STRUCT ##
REMARK 9600           ############
REMARK 9600
REMARK 9600           _struct.entry_id               BDLB13
REMARK 9600           loop_
REMARK 9600           _struct_asym.id
REMARK 9600           _struct_asym.details
REMARK 9600                                   B               'NUCLEIC ACID'
REMARK 9600                                   S               H2O
REMARK 9600
REMARK 9600           #################
REMARK 9600           ## STRUCT_BIOL ##
REMARK 9600           #################
REMARK 9600
REMARK 9600           _struct_biol.id              1
REMARK 9600           loop_
REMARK 9600           _struct_biol_gen.biol_id
REMARK 9600           _struct_biol_gen.asym_id
REMARK 9600           _struct_biol_gen.symmetry
REMARK 9600           1  B  1_555
REMARK 9600           1  S  1_555
REMARK 9600
REMARK 9600           ##########################
REMARK 9600           ## STRUCT_BIOL_KEYWORDS ##
REMARK 9600           ##########################
REMARK 9600
REMARK 9600           loop_
REMARK 9600           _struct_biol_keywords.biol_id
REMARK 9600           _struct_biol_keywords.text
REMARK 9600           1  'B DNA'
REMARK 9600           1  'DNA DUPLEX'
REMARK 9600           1  'METHYLATED ADENINE'
REMARK 9600           1  'MODIFIED ADENINE'
REMARK 9600
REMARK 9600
REMARK 9600           #################
REMARK 9600           ## STRUCT_CONF ##
REMARK 9600           #################
REMARK 9600
REMARK 9600           loop_
REMARK 9600           _struct_conf.id
REMARK 9600           _struct_conf.conf_type_id
REMARK 9600           _struct_conf.beg_label_comp_id
REMARK 9600           _struct_conf.beg_label_asym_id
REMARK 9600           _struct_conf.beg_label_seq_id
REMARK 9600           _struct_conf.end_label_comp_id
REMARK 9600           _struct_conf.end_label_asym_id
REMARK 9600           _struct_conf.end_label_seq_id
REMARK 9600           CHAIN-B  HELX_RH_B_N  C  B  1   G  B  12
REMARK 9600
REMARK 9600           ######################
REMARK 9600           ## STRUCT_CONF_TYPE ##
REMARK 9600           ######################
REMARK 9600
REMARK 9600           loop_
REMARK 9600           _struct_conf_type.id
REMARK 9600           _struct_conf_type.criteria
REMARK 9600           HELX_RH_B_N  'AUTHOR JUDGEMENT'
REMARK 9600
REMARK 9600           ######################
REMARK 9600           ## STRUCT_CONN_TYPE ##
REMARK 9600           ######################
REMARK 9600
REMARK 9600           loop_
REMARK 9600           _struct_conn_type.id
REMARK 9600           _struct_conn_type.criteria
REMARK 9600           covale 'AUTHOR JUDGEMENT'
REMARK 9600
REMARK 9600           #################
REMARK 9600           ## STRUCT_CONN ##
REMARK 9600           #################
REMARK 9600
REMARK 9600           loop_
REMARK 9600           _struct_conn.id
REMARK 9600           _struct_conn.conn_type_id
REMARK 9600           _struct_conn.ptnr1_label_comp_id
REMARK 9600           _struct_conn.ptnr1_label_asym_id
REMARK 9600           _struct_conn.ptnr1_label_seq_id
REMARK 9600           _struct_conn.ptnr1_label_atom_id
REMARK 9600           _struct_conn.ptnr1_symmetry
REMARK 9600           _struct_conn.ptnr2_label_comp_id
REMARK 9600           _struct_conn.ptnr2_label_asym_id
REMARK 9600           _struct_conn.ptnr2_label_seq_id
REMARK 9600           _struct_conn.ptnr2_label_atom_id
REMARK 9600           _struct_conn.ptnr2_symmetry
REMARK 9600           _struct_conn.details
REMARK 9600            2  hydrog   C A  1  N3 1_555  G B  12  N1  1_555
REMARK 9600                                         WATSON-CRICK
REMARK 9600            3  hydrog   C A  1  N4 1_555  G B  12  O6  1_555
REMARK 9600                                         WATSON-CRICK
REMARK 9600            4  hydrog   G A  2  N2 1_555  C B  11  O2  1_555
REMARK 9600                                         WATSON-CRICK
REMARK 9600            5  hydrog   G A  2  N1 1_555  C B  11  N3  1_555
REMARK 9600                                         WATSON-CRICK
REMARK 9600            6  hydrog   G A  2  O6 1_555  C B  11  N4  1_555
REMARK 9600                                         WATSON-CRICK
REMARK 9600            7  hydrog   C A  3  O2 1_555  G B  10  N2  1_555
REMARK 9600                                         WATSON-CRICK
REMARK 9600            8  hydrog   C A  3  N3 1_555  G B  10  N1  1_555
REMARK 9600                                         WATSON-CRICK
REMARK 9600            9  hydrog   C A  3  N4 1_555  G B  10  O6  1_555
REMARK 9600                                         WATSON-CRICK
REMARK 9600           10  hydrog   G A  4  N2 1_555  C B   9  O2  1_555
REMARK 9600                                         WATSON-CRICK
REMARK 9600           11  hydrog   G A  4  N1 1_555  C B   9  N3  1_555
REMARK 9600                                         WATSON-CRICK
REMARK 9600           12  hydrog   G A  4  O6 1_555  C B   9  N4  1_555
REMARK 9600                                         WATSON-CRICK
REMARK 9600           13  hydrog   A A  5  N1 1_555  T B   8  N3  1_555
REMARK 9600                                         WATSON-CRICK
REMARK 9600           14  hydrog   A A  5  N6 1_555  T B   8  O4  1_555
REMARK 9600                                         WATSON-CRICK
REMARK 9600           15  hydrog  +A A  6  N1 1_555  T B   7  N3  1_555
REMARK 9600                                         WATSON-CRICK
REMARK 9600           16  hydrog  +A A  6  N6 1_555  T B   7  O4  1_555
REMARK 9600                                         WATSON-CRICK
REMARK 9600           17  hydrog   T A  7  N3 1_555 +A B   6  N1  1_555
REMARK 9600                                         WATSON-CRICK
REMARK 9600           18  hydrog   T A  7  O4 1_555 +A B   6  N6  1_555
REMARK 9600                                         WATSON-CRICK
REMARK 9600           19  hydrog   T A  8  N3 1_555  A B   5  N1  1_555
REMARK 9600                                         WATSON-CRICK
REMARK 9600           20  hydrog   T A  8  O4 1_555  A B   5  N6  1_555
REMARK 9600                                         WATSON-CRICK
REMARK 9600           21  hydrog   C A  9  O2 1_555  G B   4  N2  1_555
REMARK 9600                                         WATSON-CRICK
REMARK 9600           22  hydrog   C A  9  N3 1_555  G B   4  N1  1_555
REMARK 9600                                         WATSON-CRICK
REMARK 9600           23  hydrog   C A  9  N4 1_555  G B   4  O6  1_555
REMARK 9600                                         WATSON-CRICK
REMARK 9600           24  hydrog   G A 10  N2 1_555  C B   3  O2  1_555
REMARK 9600                                         WATSON-CRICK
REMARK 9600           25  hydrog   G A 10  N1 1_555  C B   3  N3  1_555
REMARK 9600                                         WATSON-CRICK
REMARK 9600           26  hydrog   G A 10  O6 1_555  C B   3  N4  1_555
REMARK 9600                                         WATSON-CRICK
REMARK 9600           27  hydrog   C A 11  O2 1_555  G B   2  N2  1_555
REMARK 9600                                         WATSON-CRICK
REMARK 9600           28  hydrog   C A 11  N3 1_555  G B   2  N1  1_555
REMARK 9600                                         WATSON-CRICK
REMARK 9600           29  hydrog   C A 11  N4 1_555  G B   2  O6  1_555
REMARK 9600                                         WATSON-CRICK
REMARK 9600           30  hydrog   G A 12  N2 1_555  C B   1  O2  1_555
REMARK 9600                                         WATSON-CRICK
REMARK 9600           31  hydrog   G A 12  N1 1_555  C B   1  N3  1_555
REMARK 9600                                         WATSON-CRICK
REMARK 9600           32  hydrog   G A 12  O6 1_555  C B   1  N4  1_555
REMARK 9600                                         WATSON-CRICK
REMARK 9600           33  covale  +A A  6  N6 1_555 +A A   6  C6M 1_555
REMARK 9600                                        'MODIFIER COVALENT LINK'
REMARK 9600           34  covale  +A B  6  N6 1_555 +A B   6  C6M 1_555
REMARK 9600                                        'MODIFIER COVALENT LINK'
REMARK 9600
REMARK 9600           ##############
REMARK 9600           ## SYMMETRY ##
REMARK 9600           ##############
REMARK 9600
REMARK 9600           _symmetry.entry_id                           BDLB13
SEQRES          1              A       12         C         G         C         G         A        +A         T         T         C
SEQRES          2              A       12         G         C         G                                                            
SEQRES          1              B       12         C         G         C         G         A        +A         T         T         C
SEQRES          2              B       12         G         C         G                                                            
CRYST1                    25.62         40.39         67.32      90.0      90.0      90.0     P 21 21 21        1
SCALE1                     0.039032      0.000000      0.000000       0.00000
SCALE2                     0.000000      0.024759      0.000000       0.00000
SCALE3                     0.000000      0.000000      0.014854       0.00000
ATOM            1      O5*                  C         A        1      19.172       33.767       25.153    1.00  8.82                
ATOM            2      C5*                  C         A        1      20.547       33.724       24.631    1.00  8.64                
ATOM            3      C4*                  C         A        1      20.798       32.272       24.362    1.00  8.98                
ATOM            4      O4*                  C         A        1      19.761       31.476       25.121    1.00  8.98                
ATOM            5      C3*                  C         A        1      20.738       31.734       22.953    1.00  9.18                
ATOM            6      O3*                  C         A        1      21.677       30.658       22.836    1.00 10.15                
ATOM            7      C2*                  C         A        1      19.363       31.069       22.881    1.00  8.71                
ATOM            8      C1*                  C         A        1      19.411       30.371       24.287    1.00  7.36                
ATOM            9      N1                   C         A        1      18.155       29.739       24.687    1.00  7.35                
ATOM           10      C2                   C         A        1      18.279       28.556       25.358    1.00  7.09                
ATOM           11      O2                   C         A        1      19.361       28.029       25.638    1.00  7.84                
ATOM           12      N3                   C         A        1      17.145       27.907       25.724    1.00  6.96                
ATOM           13      C4                   C         A        1      15.859       28.356       25.424    1.00  7.09                
ATOM           14      N4                   C         A        1      14.795       27.592       25.863    1.00  7.07                
ATOM           15      C5                   C         A        1      15.732       29.575       24.735    1.00  6.94                
ATOM           16      C6                   C         A        1      16.864       30.190       24.423    1.00  7.26                
ATOM           17      P                    G         A        2      22.817       30.767       21.732    1.00 11.94                
ATOM           18      O1P                  G         A        2      22.130       30.856       20.395    1.00 11.61                
ATOM           19      O2P                  G         A        2      23.706       31.808       22.118    1.00 11.96                
ATOM           20      O5*                  G         A        2      23.869       29.560       22.015    1.00 10.03                
ATOM           21      C5*                  G         A        2      23.438       28.742       23.089    1.00  8.38                
ATOM           22      C4*                  G         A        2      23.693       27.335       22.749    1.00  7.36                
ATOM           23      O4*                  G         A        2      22.567       26.443       23.022    1.00  6.03                
ATOM           24      C3*                  G         A        2      23.820       27.141       21.149    1.00  7.10                
ATOM           25      O3*                  G         A        2      24.421       25.960       20.974    1.00  8.34                
ATOM           26      C2*                  G         A        2      22.303       27.320       20.864    1.00  5.83                
ATOM           27      C1*                  G         A        2      21.764       26.302       21.927    1.00  4.05                
ATOM           28      N9                   G         A        2      20.378       26.388       22.121    1.00  2.83                
ATOM           29      C8                   G         A        2      19.540       27.297       21.660    1.00  2.37                
ATOM           30      N7                   G         A        2      18.243       27.017       21.931    1.00  2.32                
ATOM           31      C5                   G         A        2      18.299       25.821       22.551    1.00  2.00                
ATOM           32      C6                   G         A        2      17.275       25.013       23.093    1.00  2.00                
ATOM           33      O6                   G         A        2      16.024       25.318       23.062    1.00  2.00                
ATOM           34      N1                   G         A        2      17.634       23.850       23.662    1.00  2.00                
ATOM           35      C2                   G         A        2      18.954       23.554       23.712    1.00  2.34                
ATOM           36      N2                   G         A        2      19.387       22.483       24.189    1.00  2.26                
ATOM           37      N3                   G         A        2      20.013       24.235       23.229    1.00  2.21                
ATOM           38      C4                   G         A        2      19.566       25.377       22.654    1.00  2.00                
ATOM           39      P                    C         A        3      25.207       25.381       19.739    1.00  8.76                
ATOM           40      O1P                  C         A        3      24.384       25.813       18.567    1.00  9.71                
ATOM           41      O2P                  C         A        3      26.558       25.740       19.857    1.00  8.49                
ATOM           42      O5*                  C         A        3      25.329       23.780       19.733    1.00  7.73                
ATOM           43      C5*                  C         A        3      25.226       22.991       20.745    1.00  6.27                
ATOM           44      C4*                  C         A        3      23.995       22.113       20.797    1.00  5.47                
ATOM           45      O4*                  C         A        3      22.808       22.907       20.755    1.00  4.54                
ATOM           46      C3*                  C         A        3      23.705       21.155       19.643    1.00  5.80                
ATOM           47      O3*                  C         A        3      24.510       20.093       19.632    1.00  6.82                
ATOM           48      C2*                  C         A        3      22.202       20.852       19.774    1.00  4.92                
ATOM           49      C1*                  C         A        3      21.671       21.957       20.558    1.00  4.25                
ATOM           50      N1                   C         A        3      20.596       22.847       20.051    1.00  3.60                
ATOM           51      C2                   C         A        3      19.321       22.456       20.291    1.00  3.88                
ATOM           52      O2                   C         A        3      19.000       21.431       20.864    1.00  4.27                
ATOM           53      N3                   C         A        3      18.320       23.308       19.893    1.00  4.17                
ATOM           54      C4                   C         A        3      18.551       24.524       19.271    1.00  4.20                
ATOM           55      N4                   C         A        3      17.536       25.326       18.874    1.00  4.94                
ATOM           56      C5                   C         A        3      19.887       24.883       19.068    1.00  4.08                
ATOM           57      C6                   C         A        3      20.848       24.030       19.455    1.00  3.70                
ATOM           58      P                    G         A        4      24.616       19.256       18.294    1.00  8.67                
ATOM           59      O1P                  G         A        4      24.283       20.038       17.124    1.00  8.27                
ATOM           60      O2P                  G         A        4      25.929       18.658       18.284    1.00  9.19                
ATOM           61      O5*                  G         A        4      23.836       17.842       18.568    1.00  8.30                
ATOM           62      C5*                  G         A        4      22.854       17.910       19.484    1.00  8.61                
ATOM           63      C4*                  G         A        4      21.774       16.870       19.301    1.00  8.74                
ATOM           64      O4*                  G         A        4      20.535       17.546       19.131    1.00  8.37                
ATOM           65      C3*                  G         A        4      21.892       16.047       17.972    1.00  9.65                
ATOM           66      O3*                  G         A        4      21.012       14.959       18.067    1.00 11.34                
ATOM           67      C2*                  G         A        4      21.447       17.128       16.997    1.00  8.79                
ATOM           68      C1*                  G         A        4      20.200       17.629       17.758    1.00  7.80                
ATOM           69      N9                   G         A        4      19.812       18.932       17.422    1.00  7.68                
ATOM           70      C8                   G         A        4      20.506       19.912       16.895    1.00  6.93                
ATOM           71      N7                   G         A        4      19.806       21.021       16.707    1.00  7.05                
ATOM           72      C5                   G         A        4      18.547       20.694       17.160    1.00  6.89                
ATOM           73      C6                   G         A        4      17.357       21.433       17.227    1.00  6.99                
ATOM           74      O6                   G         A        4      17.268       22.639       16.897    1.00  7.16                
ATOM           75      N1                   G         A        4      16.266       20.848       17.716    1.00  7.55                
ATOM           76      C2                   G         A        4      16.357       19.577       18.126    1.00  7.59                
ATOM           77      N2                   G         A        4      15.384       18.969       18.585    1.00  7.41                
ATOM           78      N3                   G         A        4      17.429       18.774       18.102    1.00  7.50                
ATOM           79      C4                   G         A        4      18.491       19.430       17.590    1.00  7.25                
ATOM           80      P                    A         A        5      20.916       13.782       17.053    1.00 11.29                
ATOM           81      O1P                  A         A        5      21.501       14.378       15.813    1.00 12.53                
ATOM           82      O2P                  A         A        5      21.493       12.707       17.764    1.00 12.18                
ATOM           83      O5*                  A         A        5      19.470       13.111       16.726    1.00 11.08                
ATOM           84      C5*                  A         A        5      18.497       13.521       17.633    1.00  9.70                
ATOM           85      C4*                  A         A        5      17.183       13.954       17.180    1.00  8.12                
ATOM           86      O4*                  A         A        5      17.060       15.315       16.911    1.00  7.31                
ATOM           87      C3*                  A         A        5      16.554       13.250       15.916    1.00  7.95                
ATOM           88      O3*                  A         A        5      15.355       12.727       16.446    1.00  9.02                
ATOM           89      C2*                  A         A        5      16.430       14.319       14.904    1.00  6.90                
ATOM           90      C1*                  A         A        5      16.198       15.593       15.735    1.00  5.00                
ATOM           91      N9                   A         A        5      16.799       16.715       15.212    1.00  3.87                
ATOM           92      C8                   A         A        5      18.126       16.816       14.959    1.00  3.89                
ATOM           93      N7                   A         A        5      18.501       18.029       14.532    1.00  3.67                
ATOM           94      C5                   A         A        5      17.330       18.700       14.496    1.00  3.50                
ATOM           95      C6                   A         A        5      17.043       20.025       14.110    1.00  3.69                
ATOM           96      N6                   A         A        5      17.953       20.901       13.643    1.00  4.35                
ATOM           97      N1                   A         A        5      15.778       20.441       14.186    1.00  3.58                
ATOM           98      C2                   A         A        5      14.879       19.548       14.656    1.00  4.14                
ATOM           99      N3                   A         A        5      15.012       18.306       15.053    1.00  3.61                
ATOM          100      C4                   A         A        5      16.288       17.958       14.933    1.00  3.22                
HETATM        101      P                   +A         A        6      14.350       11.964       15.430    1.00  9.39                
HETATM        102      O1P                 +A         A        6      15.430       11.208       14.769    1.00  9.25                
HETATM        103      O2P                 +A         A        6      13.391       11.426       16.301    1.00  9.14                
HETATM        104      O5*                 +A         A        6      13.614       13.190       14.686    1.00  8.26                
HETATM        105      C5*                 +A         A        6      12.307       13.368       15.156    1.00  8.62                
HETATM        106      C4*                 +A         A        6      11.634       14.478       14.377    1.00  8.22                
HETATM        107      O4*                 +A         A        6      12.664       15.378       14.003    1.00  7.78                
HETATM        108      C3*                 +A         A        6      10.914       14.077       13.063    1.00  8.50                
HETATM        109      O3*                 +A         A        6       9.553       14.413       13.291    1.00  8.81                
HETATM        110      C2*                 +A         A        6      11.615       14.848       11.970    1.00  7.58                
HETATM        111      C1*                 +A         A        6      12.305       15.958       12.713    1.00  6.43                
HETATM        112      N9                  +A         A        6      13.555       16.470       12.268    1.00  5.70                
HETATM        113      C8                  +A         A        6      14.733       15.880       12.151    1.00  5.15                
HETATM        114      N7                  +A         A        6      15.689       16.697       11.722    1.00  5.35                
HETATM        115      C5                  +A         A        6      15.050       17.891       11.597    1.00  4.62                
HETATM        116      C6                  +A         A        6      15.528       19.132       11.177    1.00  4.52                
HETATM        117      N6                  +A         A        6      16.792       19.426       10.824    1.00  4.04                
HETATM        118      N1                  +A         A        6      14.643       20.133       11.142    1.00  5.26                
HETATM        119      C2                  +A         A        6      13.344       19.911       11.464    1.00  5.17                
HETATM        120      N3                  +A         A        6      12.786       18.769       11.858    1.00  5.47                
HETATM        121      C4                  +A         A        6      13.747       17.795       11.909    1.00  5.17                
ATOM          122      P                    T         A        7       8.454       14.058       12.246    1.00  9.10                
ATOM          123      O1P                  T         A        7       9.155       13.097       11.372    1.00  9.81                
ATOM          124      O2P                  T         A        7       7.212       13.810       12.876    1.00  9.09                
ATOM          125      O5*                  T         A        7       7.984       15.463       11.562    1.00  8.52                
ATOM          126      C5*                  T         A        7       8.901       16.437       11.671    1.00  7.01                
ATOM          127      C4*                  T         A        7       8.774       17.481       10.603    1.00  6.71                
ATOM          128      O4*                  T         A        7      10.117       17.919       10.266    1.00  6.28                
ATOM          129      C3*                  T         A        7       8.122       17.001        9.245    1.00  6.79                
ATOM          130      O3*                  T         A        7       6.981       17.661        9.058    1.00  8.35                
ATOM          131      C2*                  T         A        7       9.255       17.011        8.264    1.00  5.14                
ATOM          132      C1*                  T         A        7      10.259       17.923        8.814    1.00  3.63                
ATOM          133      N1                   T         A        7      11.740       17.741        8.612    1.00  2.11                
ATOM          134      C2                   T         A        7      12.385       18.908        8.431    1.00  2.00                
ATOM          135      O2                   T         A        7      11.854       19.996        8.411    1.00  2.00                
ATOM          136      N3                   T         A        7      13.747       18.848        8.243    1.00  2.00                
ATOM          137      C4                   T         A        7      14.474       17.683        8.309    1.00  2.00                
ATOM          138      O4                   T         A        7      15.730       17.777        8.157    1.00  2.19                
ATOM          139      C5                   T         A        7      13.769       16.508        8.556    1.00  2.00                
ATOM          140      C5M                  T         A        7      14.470       15.192        8.626    1.00  2.00                
ATOM          141      C6                   T         A        7      12.443       16.587        8.681    1.00  2.00                
ATOM          142      P                    T         A        8       6.054       17.990        7.864    1.00  9.73                
ATOM          143      O1P                  T         A        8       6.317       16.893        6.936    1.00  9.47                
ATOM          144      O2P                  T         A        8       4.715       18.315        8.340    1.00  8.61                
ATOM          145      O5*                  T         A        8       6.259       19.478        7.205    1.00  9.06                
ATOM          146      C5*                  T         A        8       7.638       19.885        7.440    1.00  8.21                
ATOM          147      C4*                  T         A        8       8.055       20.929        6.498    1.00  7.18                
ATOM          148      O4*                  T         A        8       9.446       20.969        6.121    1.00  6.82                
ATOM          149      C3*                  T         A        8       7.299       20.786        5.085    1.00  7.50                
ATOM          150      O3*                  T         A        8       6.937       22.020        4.789    1.00  8.43                
ATOM          151      C2*                  T         A        8       8.262       20.022        4.294    1.00  6.46                
ATOM          152      C1*                  T         A        8       9.683       20.479        4.803    1.00  5.51                
ATOM          153      N1                   T         A        8      10.726       19.399        4.823    1.00  4.06                
ATOM          154      C2                   T         A        8      11.992       19.855        4.683    1.00  4.00                
ATOM          155      O2                   T         A        8      12.359       21.001        4.555    1.00  5.00                
ATOM          156      N3                   T         A        8      13.008       18.930        4.717    1.00  4.15                
ATOM          157      C4                   T         A        8      12.809       17.572        4.833    1.00  3.50                
ATOM          158      O4                   T         A        8      13.863       16.904        4.861    1.00  3.63                
ATOM          159      C5                   T         A        8      11.494       17.158        4.951    1.00  3.46                
ATOM          160      C5M                  T         A        8      11.128       15.709        5.118    1.00  3.53                
ATOM          161      C6                   T         A        8      10.524       18.061        4.918    1.00  3.87                
ATOM          162      P                    C         A        9       6.514       22.806        3.533    1.00  9.39                
ATOM          163      O1P                  C         A        9       5.646       21.853        2.822    1.00  8.30                
ATOM          164      O2P                  C         A        9       5.934       24.005        4.111    1.00  8.91                
ATOM          165      O5*                  C         A        9       7.684       23.633        2.725    1.00  8.74                
ATOM          166      C5*                  C         A        9       8.918       23.745        3.384    1.00  9.65                
ATOM          167      C4*                  C         A        9       9.874       24.678        2.626    1.00 10.06                
ATOM          168      O4*                  C         A        9      11.145       24.031        2.286    1.00  8.90                
ATOM          169      C3*                  C         A        9       9.286       25.054        1.237    1.00 10.93                
ATOM          170      O3*                  C         A        9       9.854       26.199        0.695    1.00 13.46                
ATOM          171      C2*                  C         A        9       9.561       23.771        0.523    1.00  9.56                
ATOM          172      C1*                  C         A        9      10.988       23.415        1.052    1.00  7.82                
ATOM          173      N1                   C         A        9      11.208       21.937        1.186    1.00  7.09                
ATOM          174      C2                   C         A        9      12.517       21.579        1.070    1.00  6.46                
ATOM          175      O2                   C         A        9      13.411       22.372        0.901    1.00  6.77                
ATOM          176      N3                   C         A        9      12.797       20.249        1.126    1.00  6.19                
ATOM          177      C4                   C         A        9      11.863       19.264        1.293    1.00  6.10                
ATOM          178      N4                   C         A        9      12.261       17.974        1.328    1.00  5.89                
ATOM          179      C5                   C         A        9      10.500       19.689        1.363    1.00  6.29                
ATOM          180      C6                   C         A        9      10.228       20.962        1.307    1.00  6.27                
ATOM          181      P                    G         A       10       9.191       26.808       -0.658    1.00 15.95                
ATOM          182      O1P                  G         A       10       7.963       26.076       -1.080    1.00 15.64                
ATOM          183      O2P                  G         A       10       9.086       28.180       -0.285    1.00 16.11                
ATOM          184      O5*                  G         A       10      10.303       26.834       -1.859    1.00 14.76                
ATOM          185      C5*                  G         A       10      11.485       26.202       -1.343    1.00 13.95                
ATOM          186      C4*                  G         A       10      12.516       26.035       -2.424    1.00 13.03                
ATOM          187      O4*                  G         A       10      12.901       24.636       -2.456    1.00 12.19                
ATOM          188      C3*                  G         A       10      11.942       26.229       -3.895    1.00 12.89                
ATOM          189      O3*                  G         A       10      13.057       26.197       -4.780    1.00 13.52                
ATOM          190      C2*                  G         A       10      11.012       25.051       -3.915    1.00 11.82                
ATOM          191      C1*                  G         A       10      12.040       24.040       -3.434    1.00 11.06                
ATOM          192      N9                   G         A       10      11.585       22.811       -3.005    1.00 10.48                
ATOM          193      C8                   G         A       10      10.369       22.358       -2.757    1.00 10.44                
ATOM          194      N7                   G         A       10      10.309       21.061       -2.494    1.00 10.36                
ATOM          195      C5                   G         A       10      11.624       20.666       -2.599    1.00 10.04                
ATOM          196      C6                   G         A       10      12.265       19.432       -2.396    1.00  9.94                
ATOM          197      O6                   G         A       10      11.576       18.430       -2.022    1.00 10.08                
ATOM          198      N1                   G         A       10      13.568       19.379       -2.580    1.00  9.60                
ATOM          199      C2                   G         A       10      14.248       20.448       -2.931    1.00  9.75                
ATOM          200      N2                   G         A       10      15.473       20.539       -3.167    1.00  9.42                
ATOM          201      N3                   G         A       10      13.781       21.667       -3.115    1.00 10.27                
ATOM          202      C4                   G         A       10      12.428       21.696       -2.929    1.00 10.18                
ATOM          203      P                    C         A       11      13.398       27.359       -5.732    1.00 13.93                
ATOM          204      O1P                  C         A       11      12.205       27.321       -6.610    1.00 14.50                
ATOM          205      O2P                  C         A       11      13.576       28.686       -5.293    1.00 14.14                
ATOM          206      O5*                  C         A       11      14.919       27.300       -6.343    1.00 13.45                
ATOM          207      C5*                  C         A       11      15.845       27.221       -5.246    1.00 12.59                
ATOM          208      C4*                  C         A       11      16.704       25.951       -5.535    1.00 11.97                
ATOM          209      O4*                  C         A       11      15.793       24.818       -5.513    1.00 10.83                
ATOM          210      C3*                  C         A       11      17.410       25.940       -6.880    1.00 11.96                
ATOM          211      O3*                  C         A       11      18.813       25.908       -6.700    1.00 13.91                
ATOM          212      C2*                  C         A       11      16.908       24.674       -7.573    1.00 10.70                
ATOM          213      C1*                  C         A       11      16.313       23.844       -6.545    1.00  8.47                
ATOM          214      N1                   C         A       11      15.067       23.061       -6.675    1.00  6.80                
ATOM          215      C2                   C         A       11      15.189       21.740       -6.463    1.00  6.18                
ATOM          216      O2                   C         A       11      16.259       21.182       -6.298    1.00  6.33                
ATOM          217      N3                   C         A       11      14.034       21.008       -6.480    1.00  5.73                
ATOM          218      C4                   C         A       11      12.787       21.516       -6.660    1.00  5.79                
ATOM          219      N4                   C         A       11      11.724       20.675       -6.601    1.00  6.28                
ATOM          220      C5                   C         A       11      12.680       22.900       -6.860    1.00  6.27                
ATOM          221      C6                   C         A       11      13.817       23.612       -6.847    1.00  6.52                
ATOM          222      P                    G         A       12      19.820       26.020       -7.909    1.00 15.54                
ATOM          223      O1P                  G         A       12      19.211       27.047       -8.788    1.00 14.80                
ATOM          224      O2P                  G         A       12      21.097       26.205       -7.275    1.00 15.39                
ATOM          225      O5*                  G         A       12      20.193       24.742       -8.841    1.00 14.36                
ATOM          226      C5*                  G         A       12      20.197       23.469       -8.363    1.00 12.25                
ATOM          227      C4*                  G         A       12      20.303       22.358       -9.384    1.00 10.26                
ATOM          228      O4*                  G         A       12      19.109       21.499       -9.353    1.00  8.67                
ATOM          229      C3*                  G         A       12      20.484       22.584      -10.889    1.00  9.43                
ATOM          230      O3*                  G         A       12      20.996       21.358      -11.418    1.00  9.60                
ATOM          231      C2*                  G         A       12      19.011       22.702      -11.382    1.00  8.67                
ATOM          232      C1*                  G         A       12      18.505       21.399      -10.630    1.00  7.26                
ATOM          233      N9                   G         A       12      17.123       21.414      -10.476    1.00  6.25                
ATOM          234      C8                   G         A       12      16.299       22.434      -10.537    1.00  5.80                
ATOM          235      N7                   G         A       12      15.013       22.128      -10.346    1.00  5.43                
ATOM          236      C5                   G         A       12      15.038       20.826      -10.136    1.00  5.96                
ATOM          237      C6                   G         A       12      14.002       19.897       -9.813    1.00  6.26                
ATOM          238      O6                   G         A       12      12.791       20.216       -9.763    1.00  6.48                
ATOM          239      N1                   G         A       12      14.338       18.628       -9.620    1.00  6.28                
ATOM          240      C2                   G         A       12      15.645       18.286       -9.716    1.00  6.51                
ATOM          241      N2                   G         A       12      15.983       17.106       -9.543    1.00  6.80                
ATOM          242      N3                   G         A       12      16.715       19.042      -10.002    1.00  6.36                
ATOM          243      C4                   G         A       12      16.314       20.314      -10.196    1.00  6.22                
ATOM          245      O5*                  C         B       13       8.222       11.326       -8.855    1.00 15.65                
ATOM          246      C5*                  C         B       13       9.373       10.642       -9.352    1.00 15.54                
ATOM          247      C4*                  C         B       13      10.676       11.337       -9.066    1.00 14.87                
ATOM          248      O4*                  C         B       13      10.581       12.738       -9.458    1.00 13.87                
ATOM          249      C3*                  C         B       13      11.186       11.414       -7.645    1.00 14.83                
ATOM          250      O3*                  C         B       13      12.544       10.961       -7.654    1.00 16.08                
ATOM          251      C2*                  C         B       13      11.187       12.859       -7.271    1.00 14.49                
ATOM          252      C1*                  C         B       13      11.626       13.389       -8.738    1.00 13.41                
ATOM          253      N1                   C         B       13      11.307       14.823       -8.826    1.00 12.83                
ATOM          254      C2                   C         B       13      12.332       15.675       -8.917    1.00 12.68                
ATOM          255      O2                   C         B       13      13.512       15.340       -8.933    1.00 12.70                
ATOM          256      N3                   C         B       13      12.006       16.999       -8.977    1.00 12.58                
ATOM          257      C4                   C         B       13      10.709       17.483       -8.989    1.00 12.75                
ATOM          258      N4                   C         B       13      10.458       18.810       -9.079    1.00 12.36                
ATOM          259      C5                   C         B       13       9.661       16.550       -8.894    1.00 12.78                
ATOM          260      C6                   C         B       13       9.990       15.262       -8.820    1.00 12.70                
ATOM          261      P                    G         B       14      12.690        9.605       -6.798    1.00 16.85                
ATOM          262      O1P                  G         B       14      11.537        9.701       -5.862    1.00 17.00                
ATOM          263      O2P                  G         B       14      12.668        8.632       -7.817    1.00 17.38                
ATOM          264      O5*                  G         B       14      14.145        9.500       -6.158    1.00 16.11                
ATOM          265      C5*                  G         B       14      15.163        9.859       -7.164    1.00 14.50                
ATOM          266      C4*                  G         B       14      15.790       11.120       -6.604    1.00 12.77                
ATOM          267      O4*                  G         B       14      14.898       12.194       -6.556    1.00 11.42                
ATOM          268      C3*                  G         B       14      16.260       11.054       -5.123    1.00 12.04                
ATOM          269      O3*                  G         B       14      17.591       10.598       -5.146    1.00 12.39                
ATOM          270      C2*                  G         B       14      16.262       12.480       -4.626    1.00 11.26                
ATOM          271      C1*                  G         B       14      15.801       13.270       -5.803    1.00 10.28                
ATOM          272      N9                   G         B       14      14.856       14.270       -5.610    1.00  9.63                
ATOM          273      C8                   G         B       14      13.542       14.057       -5.373    1.00  9.04                
ATOM          274      N7                   G         B       14      12.829       15.161       -5.352    1.00  8.81                
ATOM          275      C5                   G         B       14      13.732       16.143       -5.592    1.00  8.20                
ATOM          276      C6                   G         B       14      13.594       17.526       -5.667    1.00  8.07                
ATOM          277      O6                   G         B       14      12.477       18.102       -5.536    1.00  7.92                
ATOM          278      N1                   G         B       14      14.687       18.217       -5.915    1.00  8.17                
ATOM          279      C2                   G         B       14      15.858       17.601       -6.077    1.00  8.34                
ATOM          280      N2                   G         B       14      16.931       18.157       -6.293    1.00  8.65                
ATOM          281      N3                   G         B       14      16.122       16.301       -6.038    1.00  9.07                
ATOM          282      C4                   G         B       14      14.971       15.625       -5.778    1.00  8.90                
ATOM          283      P                    C         B       15      18.203       10.230       -3.704    1.00 12.55                
ATOM          284      O1P                  C         B       15      16.980        9.918       -2.939    1.00 12.11                
ATOM          285      O2P                  C         B       15      19.254        9.482       -4.234    1.00 12.03                
ATOM          286      O5*                  C         B       15      18.866       11.580       -3.087    1.00 11.11                
ATOM          287      C5*                  C         B       15      19.695       12.305       -3.994    1.00  8.34                
ATOM          288      C4*                  C         B       15      19.655       13.791       -3.719    1.00  6.55                
ATOM          289      O4*                  C         B       15      18.251       14.196       -3.748    1.00  5.66                
ATOM          290      C3*                  C         B       15      20.094       14.402       -2.402    1.00  6.33                
ATOM          291      O3*                  C         B       15      21.490       14.509       -2.279    1.00  7.08                
ATOM          292      C2*                  C         B       15      19.411       15.781       -2.438    1.00  5.30                
ATOM          293      C1*                  C         B       15      18.182       15.609       -3.249    1.00  3.89                
ATOM          294      N1                   C         B       15      16.811       15.659       -2.661    1.00  3.01                
ATOM          295      C2                   C         B       15      16.171       16.843       -2.728    1.00  2.57                
ATOM          296      O2                   C         B       15      16.550       17.899       -3.135    1.00  2.71                
ATOM          297      N3                   C         B       15      14.881       16.857       -2.232    1.00  2.33                
ATOM          298      C4                   C         B       15      14.217       15.790       -1.701    1.00  2.00                
ATOM          299      N4                   C         B       15      12.952       16.096       -1.357    1.00  2.84                
ATOM          300      C5                   C         B       15      14.888       14.600       -1.676    1.00  2.35                
ATOM          301      C6                   C         B       15      16.143       14.563       -2.159    1.00  2.63                
ATOM          302      P                    G         B       16      22.164       14.812       -0.850    1.00  7.50                
ATOM          303      O1P                  G         B       16      21.181       14.043        0.003    1.00  7.57                
ATOM          304      O2P                  G         B       16      23.516       14.463       -0.806    1.00  6.37                
ATOM          305      O5*                  G         B       16      22.057       16.414       -0.601    1.00  6.78                
ATOM          306      C5*                  G         B       16      23.124       17.205       -1.032    1.00  6.04                
ATOM          307      C4*                  G         B       16      22.528       18.626       -0.934    1.00  6.27                
ATOM          308      O4*                  G         B       16      21.116       18.466       -1.102    1.00  5.59                
ATOM          309      C3*                  G         B       16      22.707       19.218        0.522    1.00  7.65                
ATOM          310      O3*                  G         B       16      23.160       20.477        0.396    1.00  9.71                
ATOM          311      C2*                  G         B       16      21.397       18.967        1.169    1.00  6.63                
ATOM          312      C1*                  G         B       16      20.368       19.077       -0.113    1.00  4.55                
ATOM          313      N9                   G         B       16      19.198       18.459        0.296    1.00  3.26                
ATOM          314      C8                   G         B       16      19.106       17.269        0.869    1.00  3.23                
ATOM          315      N7                   G         B       16      17.858       16.921        1.211    1.00  2.92                
ATOM          316      C5                   G         B       16      17.123       17.971        0.862    1.00  2.42                
ATOM          317      C6                   G         B       16      15.721       18.215        0.977    1.00  2.96                
ATOM          318      O6                   G         B       16      14.879       17.412        1.485    1.00  2.37                
ATOM          319      N1                   G         B       16      15.262       19.406        0.506    1.00  2.86                
ATOM          320      C2                   G         B       16      16.165       20.273        0.016    1.00  2.37                
ATOM          321      N2                   G         B       16      15.803       21.356       -0.364    1.00  2.61                
ATOM          322      N3                   G         B       16      17.509       20.184       -0.141    1.00  2.90                
ATOM          323      C4                   G         B       16      17.897       18.948        0.319    1.00  2.92                
ATOM          324      P                    A         B       17      23.756       21.456        1.484    1.00 11.13                
ATOM          325      O1P                  A         B       17      24.025       20.764        2.733    1.00 10.11                
ATOM          326      O2P                  A         B       17      24.828       22.085        0.770    1.00 10.93                
ATOM          327      O5*                  A         B       17      22.714       22.723        1.575    1.00 10.68                
ATOM          328      C5*                  A         B       17      21.544       22.396        0.688    1.00 10.61                
ATOM          329      C4*                  A         B       17      20.691       23.669        0.734    1.00 10.36                
ATOM          330      O4*                  A         B       17      19.310       23.303        0.938    1.00 10.14                
ATOM          331      C3*                  A         B       17      20.977       24.590        1.939    1.00 10.66                
ATOM          332      O3*                  A         B       17      20.595       25.890        1.728    1.00 12.26                
ATOM          333      C2*                  A         B       17      20.201       23.886        3.013    1.00 10.00                
ATOM          334      C1*                  A         B       17      18.873       23.486        2.273    1.00  8.13                
ATOM          335      N9                   A         B       17      18.484       22.225        2.811    1.00  7.20                
ATOM          336      C8                   A         B       17      19.297       21.221        3.116    1.00  6.52                
ATOM          337      N7                   A         B       17      18.608       20.197        3.577    1.00  6.69                
ATOM          338      C5                   A         B       17      17.327       20.559        3.571    1.00  6.07                
ATOM          339      C6                   A         B       17      16.149       19.893        3.964    1.00  6.40                
ATOM          340      N6                   A         B       17      16.043       18.647        4.449    1.00  6.13                
ATOM          341      N1                   A         B       17      14.997       20.598        3.880    1.00  6.69                
ATOM          342      C2                   A         B       17      15.020       21.814        3.342    1.00  6.40                
ATOM          343      N3                   A         B       17      16.076       22.530        2.943    1.00  6.88                
ATOM          344      C4                   A         B       17      17.211       21.810        3.109    1.00  6.46                
HETATM        345      P                   +A         B       18      20.730       27.100        2.720    1.00 13.16                
HETATM        346      O1P                 +A         B       18      21.563       26.531        3.831    1.00 12.52                
HETATM        347      O2P                 +A         B       18      21.145       28.318        2.111    1.00 13.03                
HETATM        348      O5*                 +A         B       18      19.209       27.689        3.004    1.00 11.63                
HETATM        349      C5*                 +A         B       18      18.235       26.835        2.839    1.00 10.90                
HETATM        350      C4*                 +A         B       18      16.954       27.090        3.542    1.00 10.75                
HETATM        351      O4*                 +A         B       18      16.434       25.843        4.006    1.00 10.83                
HETATM        352      C3*                 +A         B       18      17.011       27.941        4.859    1.00 11.56                
HETATM        353      O3*                 +A         B       18      15.746       28.459        5.071    1.00 11.39                
HETATM        354      C2*                 +A         B       18      17.397       26.859        5.932    1.00 10.93                
HETATM        355      C1*                 +A         B       18      16.398       25.767        5.454    1.00  9.47                
HETATM        356      N9                  +A         B       18      16.818       24.509        5.841    1.00  8.41                
HETATM        357      C8                  +A         B       18      18.078       24.063        5.951    1.00  8.17                
HETATM        358      N7                  +A         B       18      18.164       22.806        6.355    1.00  7.83                
HETATM        359      C5                  +A         B       18      16.855       22.460        6.510    1.00  7.91                
HETATM        360      C6                  +A         B       18      16.282       21.229        6.936    1.00  7.63                
HETATM        361      N6                  +A         B       18      17.010       20.118        7.217    1.00  7.05                
HETATM        362      N1                  +A         B       18      14.947       21.182        6.978    1.00  7.70                
HETATM        363      C2                  +A         B       18      14.223       22.240        6.621    1.00  7.91                
HETATM        364      N3                  +A         B       18      14.647       23.464        6.221    1.00  8.32                
HETATM        365      C4                  +A         B       18      16.007       23.464        6.191    1.00  7.94                
ATOM          366      P                    T         B       19      15.373       29.364        6.288    1.00 12.23                
ATOM          367      O1P                  T         B       19      16.640       29.683        7.038    1.00 12.06                
ATOM          368      O2P                  T         B       19      14.387       30.221        5.773    1.00 10.80                
ATOM          369      O5*                  T         B       19      14.500       28.405        7.334    1.00 10.68                
ATOM          370      C5*                  T         B       19      13.305       27.973        6.513    1.00  9.17                
ATOM          371      C4*                  T         B       19      12.577       27.063        7.483    1.00  8.09                
ATOM          372      O4*                  T         B       19      13.636       26.118        7.842    1.00  7.77                
ATOM          373      C3*                  T         B       19      12.130       27.625        8.824    1.00  8.25                
ATOM          374      O3*                  T         B       19      10.705       27.684        8.937    1.00  8.60                
ATOM          375      C2*                  T         B       19      12.761       26.701        9.914    1.00  7.45                
ATOM          376      C1*                  T         B       19      13.222       25.520        9.119    1.00  6.05                
ATOM          377      N1                   T         B       19      14.428       24.724        9.449    1.00  4.93                
ATOM          378      C2                   T         B       19      14.169       23.442        9.789    1.00  4.93                
ATOM          379      O2                   T         B       19      13.018       22.988        9.881    1.00  5.19                
ATOM          380      N3                   T         B       19      15.255       22.633       10.079    1.00  4.66                
ATOM          381      C4                   T         B       19      16.560       23.055        9.984    1.00  4.87                
ATOM          382      O4                   T         B       19      17.464       22.180       10.231    1.00  5.11                
ATOM          383      C5                   T         B       19      16.785       24.389        9.592    1.00  4.54                
ATOM          384      C5M                  T         B       19      18.158       24.990        9.424    1.00  4.45                
ATOM          385      C6                   T         B       19      15.726       25.145        9.343    1.00  4.70                
ATOM          386      P                    T         B       20      10.144       28.370       10.267    1.00  8.92                
ATOM          387      O1P                  T         B       20      11.024       29.510       10.470    1.00  8.85                
ATOM          388      O2P                  T         B       20       8.755       28.660       10.216    1.00  8.39                
ATOM          389      O5*                  T         B       20      10.220       27.117       11.279    1.00  8.39                
ATOM          390      C5*                  T         B       20       9.119       26.211       10.768    1.00  7.96                
ATOM          391      C4*                  T         B       20       9.171       25.148       11.802    1.00  8.04                
ATOM          392      O4*                  T         B       20      10.612       24.781       11.821    1.00  7.44                
ATOM          393      C3*                  T         B       20       8.810       25.447       13.270    1.00  8.46                
ATOM          394      O3*                  T         B       20       7.991       24.346       13.715    1.00 10.52                
ATOM          395      C2*                  T         B       20      10.104       25.428       14.058    1.00  7.23                
ATOM          396      C1*                  T         B       20      10.865       24.438       13.237    1.00  6.21                
ATOM          397      N1                   T         B       20      12.342       24.338       13.292    1.00  5.70                
ATOM          398      C2                   T         B       20      12.767       23.084       13.578    1.00  5.14                
ATOM          399      O2                   T         B       20      12.007       22.172       13.821    1.00  5.20                
ATOM          400      N3                   T         B       20      14.123       22.917       13.652    1.00  5.10                
ATOM          401      C4                   T         B       20      15.076       23.870       13.369    1.00  5.12                
ATOM          402      O4                   T         B       20      16.303       23.509       13.459    1.00  5.61                
ATOM          403      C5                   T         B       20      14.595       25.134       13.048    1.00  5.25                
ATOM          404      C5M                  T         B       20      15.523       26.257       12.738    1.00  5.41                
ATOM          405      C6                   T         B       20      13.268       25.333       13.028    1.00  5.77                
ATOM          406      P                    C         B       21       6.902       24.685       14.816    1.00 12.05                
ATOM          407      O1P                  C         B       21       7.215       26.046       15.257    1.00 11.64                
ATOM          408      O2P                  C         B       21       5.649       24.258       14.320    1.00 11.75                
ATOM          409      O5*                  C         B       21       7.126       23.541       15.995    1.00 12.43                
ATOM          410      C5*                  C         B       21       8.403       22.916       15.967    1.00 12.02                
ATOM          411      C4*                  C         B       21       8.299       21.679       16.835    1.00 12.50                
ATOM          412      O4*                  C         B       21       9.585       20.961       16.864    1.00 12.28                
ATOM          413      C3*                  C         B       21       8.022       21.918       18.370    1.00 12.85                
ATOM          414      O3*                  C         B       21       7.266       20.840       18.883    1.00 13.77                
ATOM          415      C2*                  C         B       21       9.384       22.233       18.858    1.00 11.48                
ATOM          416      C1*                  C         B       21      10.386       21.463       17.869    1.00  9.83                
ATOM          417      N1                   C         B       21      11.542       22.280       17.426    1.00  8.61                
ATOM          418      C2                   C         B       21      12.768       21.641       17.496    1.00  8.24                
ATOM          419      O2                   C         B       21      12.983       20.485       17.819    1.00  8.10                
ATOM          420      N3                   C         B       21      13.893       22.378       17.179    1.00  7.94                
ATOM          421      C4                   C         B       21      13.839       23.710       16.808    1.00  7.66                
ATOM          422      N4                   C         B       21      15.015       24.318       16.518    1.00  7.59                
ATOM          423      C5                   C         B       21      12.570       24.341       16.790    1.00  7.97                
ATOM          424      C6                   C         B       21      11.520       23.606       17.102    1.00  8.13                
ATOM          425      P                    G         B       22       6.657       20.904       20.407    1.00 15.22                
ATOM          426      O1P                  G         B       22       7.112       22.262       20.804    1.00 14.86                
ATOM          427      O2P                  G         B       22       5.273       20.542       20.551    1.00 13.91                
ATOM          428      O5*                  G         B       22       7.309       19.533       21.038    1.00 12.92                
ATOM          429      C5*                  G         B       22       8.645       19.436       20.506    1.00 11.74                
ATOM          430      C4*                  G         B       22       9.713       19.409       21.529    1.00 10.17                
ATOM          431      O4*                  G         B       22      10.917       20.116       21.322    1.00  8.50                
ATOM          432      C3*                  G         B       22       9.379       19.867       22.984    1.00 10.46                
ATOM          433      O3*                  G         B       22      10.265       18.921       23.660    1.00 11.51                
ATOM          434      C2*                  G         B       22       9.850       21.311       23.046    1.00  8.27                
ATOM          435      C1*                  G         B       22      11.247       21.008       22.440    1.00  6.89                
ATOM          436      N9                   G         B       22      11.937       22.028       21.826    1.00  6.06                
ATOM          437      C8                   G         B       22      11.430       23.151       21.278    1.00  5.36                
ATOM          438      N7                   G         B       22      12.336       23.918       20.689    1.00  4.82                
ATOM          439      C5                   G         B       22      13.494       23.213       20.852    1.00  4.51                
ATOM          440      C6                   G         B       22      14.823       23.503       20.488    1.00  4.38                
ATOM          441      O6                   G         B       22      15.102       24.562       19.864    1.00  4.79                
ATOM          442      N1                   G         B       22      15.756       22.619       20.795    1.00  4.26                
ATOM          443      C2                   G         B       22      15.410       21.516       21.487    1.00  4.19                
ATOM          444      N2                   G         B       22      16.259       20.689       21.826    1.00  3.83                
ATOM          445      N3                   G         B       22      14.211       21.107       21.901    1.00  4.58                
ATOM          446      C4                   G         B       22      13.294       22.028       21.513    1.00  4.91                
ATOM          447      P                    C         B       23       9.610       18.410       25.037    1.00 13.78                
ATOM          448      O1P                  C         B       23       8.982       19.590       25.695    1.00 13.38                
ATOM          449      O2P                  C         B       23       8.968       17.347       24.386    1.00 13.40                
ATOM          450      O5*                  C         B       23      10.753       17.711       25.994    1.00 12.94                
ATOM          451      C5*                  C         B       23      11.899       18.568       25.872    1.00 12.48                
ATOM          452      C4*                  C         B       23      13.189       17.837       26.190    1.00 11.87                
ATOM          453      O4*                  C         B       23      14.176       18.291       25.223    1.00 11.87                
ATOM          454      C3*                  C         B       23      13.766       18.156       27.570    1.00 11.55                
ATOM          455      O3*                  C         B       23      14.164       16.987       28.291    1.00 11.52                
ATOM          456      C2*                  C         B       23      14.918       19.068       27.323    1.00 11.12                
ATOM          457      C1*                  C         B       23      14.932       19.345       25.782    1.00 10.68                
ATOM          458      N1                   C         B       23      14.485       20.741       25.456    1.00  9.72                
ATOM          459      C2                   C         B       23      15.488       21.521       24.970    1.00  9.67                
ATOM          460      O2                   C         B       23      16.653       21.214       24.751    1.00  9.49                
ATOM          461      N3                   C         B       23      15.154       22.819       24.664    1.00 10.06                
ATOM          462      C4                   C         B       23      13.896       23.372       24.884    1.00  9.97                
ATOM          463      N4                   C         B       23      13.747       24.667       24.518    1.00 10.09                
ATOM          464      C5                   C         B       23      12.909       22.521       25.413    1.00  9.47                
ATOM          465      C6                   C         B       23      13.260       21.284       25.670    1.00  9.31                
ATOM          466      P                    G         B       24      14.865       17.189       29.735    1.00 11.72                
ATOM          467      O1P                  G         B       24      13.856       18.051       30.404    1.00 11.71                
ATOM          468      O2P                  G         B       24      15.277       15.862       30.004    1.00 12.21                
ATOM          469      O5*                  G         B       24      16.279       17.907       29.912    1.00  9.18                
ATOM          470      C5*                  G         B       24      17.405       17.206       29.560    1.00  7.08                
ATOM          471      C4*                  G         B       24      18.401       18.304       29.268    1.00  6.36                
ATOM          472      O4*                  G         B       24      17.825       19.315       28.476    1.00  5.50                
ATOM          473      C3*                  G         B       24      18.884       19.060       30.557    1.00  5.67                
ATOM          474      O3*                  G         B       24      19.893       18.195       31.071    1.00  6.82                
ATOM          475      C2*                  G         B       24      19.302       20.344       30.013    1.00  4.38                
ATOM          476      C1*                  G         B       24      18.468       20.595       28.816    1.00  3.45                
ATOM          477      N9                   G         B       24      17.431       21.525       28.760    1.00  2.12                
ATOM          478      C8                   G         B       24      16.159       21.379       29.166    1.00  2.00                
ATOM          479      N7                   G         B       24      15.380       22.436       28.901    1.00  2.00                
ATOM          480      C5                   G         B       24      16.244       23.286       28.272    1.00  2.00                
ATOM          481      C6                   G         B       24      16.018       24.557       27.704    1.00  2.04                
ATOM          482      O6                   G         B       24      14.894       25.157       27.738    1.00  2.60                
ATOM          483      N1                   G         B       24      17.047       25.154       27.092    1.00  2.00                
ATOM          484      C2                   G         B       24      18.209       24.495       27.017    1.00  2.00                
ATOM          485      N2                   G         B       24      19.173       25.089       26.511    1.00  2.22                
ATOM          486      N3                   G         B       24      18.556       23.306       27.500    1.00  2.00                
ATOM          487      C4                   G         B       24      17.489       22.773       28.126    1.00  2.00                
HETATM        489      C6M                 +A         A        6      17.647       18.346       10.892    1.00  4.39                
HETATM        490      C6M                 +A         B       18      18.434       20.332        7.141    1.00  6.68                
HETATM        491      O1                 HOH         S       25      17.687       25.672      -10.801    1.00 10.02                
HETATM        492      O2                 HOH         S       26       9.687       22.307       27.195    1.00 28.04                
HETATM        493      O3                 HOH         S       27       5.605       18.820       13.966    1.00 30.80                
HETATM        494      O4                 HOH         S       28      14.575       12.525       11.203    1.00 29.25                
HETATM        495      O5                 HOH         S       29       1.095        3.844       28.581    1.00 14.94                
HETATM        496      O6                 HOH         S       30      20.980       22.311        9.539    1.00 10.63                
HETATM        497      O7                 HOH         S       31       8.071       20.245       -5.987    1.00 24.65                
HETATM        498      O8                 HOH         S       32      11.460        9.961        4.510    1.00 13.37                
HETATM        499      O9                 HOH         S       33      13.457       12.402        2.135    1.00 17.94                
HETATM        500      O10                HOH         S       34      15.195       11.332        0.125    1.00 20.06                
HETATM        501      O11                HOH         S       35      12.993       11.684        6.564    1.00  4.25                
HETATM        502      O12                HOH         S       36      11.164        9.946        1.441    1.00 14.18                
HETATM        503      O13                HOH         S       37       5.771       16.230       20.281    1.00 26.82                
HETATM        504      O14                HOH         S       38      21.086       24.691       12.381    1.00 24.39                
HETATM        505      O15                HOH         S       39       2.323       28.474       15.137    1.00 20.91                
HETATM        506      O16                HOH         S       40      10.136       31.266        0.271    1.00 23.35                
HETATM        507      O17                HOH         S       41       5.609       14.323       -6.121    1.00 19.40                
HETATM        508      O18                HOH         S       42      17.527       13.134        9.300    1.00 19.22                
HETATM        509      O19                HOH         S       43       1.350        6.519       24.787    1.00 25.46                
HETATM        510      O20                HOH         S       44       8.671       21.365      -10.116    1.00 15.94                
HETATM        511      O21                HOH         S       45      18.851       29.144       12.521    1.00 31.30                
HETATM        512      O22                HOH         S       46       4.805       28.166        4.531    1.00 20.92                
HETATM        513      O23                HOH         S       47       4.175       28.146        9.065    1.00 34.02                
HETATM        514      O24                HOH         S       48      18.341       14.752       11.603    1.00 23.93                
HETATM        515      O25                HOH         S       49      20.982       15.689       10.459    1.00 19.17                
HETATM        516      O26                HOH         S       50      21.183       17.103        4.734    1.00 20.21                
HETATM        517      O27                HOH         S       51      12.023       19.453       31.398    1.00 19.54                
HETATM        518      O28                HOH         S       52       0.338       22.160       11.388    1.00 31.76                
HETATM        519      O29                HOH         S       53      10.889       12.460       19.913    1.00 32.00                
HETATM        520      O30                HOH         S       54      15.774        5.050       -1.218    1.00 16.30                
HETATM        521      O31                HOH         S       55       1.019       19.534       11.110    1.00 25.32                
HETATM        522      O32                HOH         S       56      15.513       28.719       20.442    1.00  8.61                
HETATM        523      O33                HOH         S       57      11.942       28.368       26.423    1.00 27.48                
HETATM        524      O34                HOH         S       58       8.170       19.890       -1.823    1.00 22.98                
HETATM        525      O35                HOH         S       59      11.072       28.064       23.782    1.00 21.37                
HETATM        526      O36                HOH         S       60       4.357       26.146       18.038    1.00 22.75                
HETATM        527      O37                HOH         S       61      14.887        6.824       -4.391    1.00 14.78                
HETATM        528      O38                HOH         S       62       8.004       31.656        4.652    1.00 13.39                
HETATM        529      O39                HOH         S       63       6.807       23.514       24.214    1.00 27.88                
HETATM        530      O40                HOH         S       64      11.658       30.601       -6.350    1.00 25.69                
HETATM        531      O41                HOH         S       65       2.058       18.861        7.351    1.00 29.42                
HETATM        532      O42                HOH         S       66      19.465       29.789       -7.468    1.00  2.89                
HETATM        533      O43                HOH         S       67       8.199       20.776       11.476    1.00 24.79                
HETATM        534      O44                HOH         S       68       3.778       22.584       14.153    1.00 20.08                
HETATM        535      O45                HOH         S       69      14.748       27.623       16.162    1.00  3.09                
HETATM        536      O46                HOH         S       70       4.235       16.994       17.880    1.00 21.83                
HETATM        537      O47                HOH         S       71      10.462       13.691      -12.059    1.00 19.36                
HETATM        538      O48                HOH         S       72      11.387       28.824        1.065    1.00 22.19                
HETATM        539      O49                HOH         S       73      12.633        3.183       -2.298    1.00 20.48                
HETATM        540      O50                HOH         S       74      19.440       27.468       -1.012    1.00 30.26                
HETATM        541      O51                HOH         S       75      17.849       31.594       17.978    1.00 34.30                
HETATM        542      O52                HOH         S       76       9.585       30.141        2.878    1.00 37.89                
HETATM        543      O53                HOH         S       77      16.139       11.790        2.811    1.00 26.89                
HETATM        544      O54                HOH         S       78       9.668       15.177       -4.026    1.00 20.02                
HETATM        545      O55                HOH         S       79      22.605       14.994        3.278    1.00 29.39                
HETATM        546      O56                HOH         S       80      19.506       24.526       15.684    1.00 29.94                
HETATM        547      O57                HOH         S       81      10.504       20.133       12.938    1.00 29.88                
HETATM        548      O58                HOH         S       82       5.202       24.361       11.241    1.00 37.18                
HETATM        549      O59                HOH         S       83       5.373       21.418       11.274    1.00 25.74                
HETATM        550      O60                HOH         S       84      17.145       15.637        7.822    1.00 26.23                
HETATM        551      O61                HOH         S       85      18.884       28.624        7.814    1.00 17.71                
HETATM        552      O62                HOH         S       86      16.173       13.044        5.494    1.00 30.40                
HETATM        553      O63                HOH         S       87      18.842       15.348        5.376    1.00 22.48                
HETATM        554      O64                HOH         S       88      17.619       29.739       -9.732    1.00 27.68                
HETATM        555      O65                HOH         S       89      18.267       25.101       13.064    1.00 22.32                
HETATM        556      O66                HOH         S       90      20.931       18.777       13.434    1.00 27.30                
HETATM        557      O67                HOH         S       91       9.475       18.134      -12.268    1.00 21.60                
HETATM        558      O68                HOH         S       92      18.460       17.977        4.696    1.00 17.82                
HETATM        559      O69                HOH         S       93      13.120       29.232       20.849    1.00 17.74                
HETATM        560      O70                HOH         S       94      19.996       22.299       12.841    1.00 22.01                
HETATM        561      O71                HOH         S       95      22.394       20.381       15.379    1.00 39.16                
HETATM        562      O72                HOH         S       96       5.792       19.176       -3.105    1.00 28.08                
HETATM        563      O73                HOH         S       97       7.625       17.001       -3.699    1.00 32.97                
HETATM        564      O74                HOH         S       98      13.916        6.607       -7.205    1.00 34.66                
HETATM        565      O75                HOH         S       99      23.949       27.371       -8.016    1.00 33.93                
HETATM        566      O76                HOH         S      100       9.729       14.991       23.492    1.00 29.59                
HETATM        567      O77                HOH         S      101       6.406       29.185       11.263    1.00 33.76                
HETATM        568      O78                HOH         S      102      12.267       17.820       21.022    1.00 24.60                
HETATM        569      O79                HOH         S      103      18.338       28.725       20.012    1.00 29.74                
HETATM        570      O80                HOH         S      104      18.777       15.761       19.379    1.00 36.32                
HETATM        571      O81                HOH         S      105      18.997       13.503        1.977    1.00 29.01                
HETATM        572      O82                HOH         S      106      11.565       24.097        5.411    1.00 18.33                
HETATM        573      O83                HOH         S      107      20.667       22.342        6.682    1.00 25.85                
HETATM        574      O84                HOH         S      108       3.169       16.031       10.269    1.00 27.74                
HETATM        575      O85                HOH         S      109      16.113       29.912       16.291    1.00 21.45                
HETATM        576      O86                HOH         S      110      17.551       27.315       16.384    1.00 20.07                
HETATM        577      O87                HOH         S      111      28.177       18.376       16.755    1.00 25.82                
MASTER                      311        0        0        0        0        0        0        3      575        0        0        2
END
