# Supplementary material for: COD::CIF::Parser: an error-correcting CIF parser for the Perl language
Source: J Appl Crystallogr. 2016 Feb 1;49(Pt 1):292–301. doi: 10.1107/S1600576715022396 (PMC4762566; doi:10.1107/S1600576715022396)
Supplement: Supplementary file 3 [file j-49-00292-sup3.tgz › cod-tools-1.0/src/components/codcif/data/IUCr/CIFTEST_2.1/outs/ciftbx/ADH041.twid]

LEADER          1     FULL DUPLEX A DNA                                            ??-???-????          ADH041
TITLE                 5'-D(*GP*TP*CP*TP*AP*GP*AP*C)-3'
KEYWDS                DEOXYRIBONUCLEIC ACID 
JRNL                  AUTH A.Cervi,B.Langlois DEstaintot,W. N.Hunter
JRNL                  TITL Crystal and Molecular Structure of d(GTCTAGAC)
JRNL                  REF  Acta Crystallogr.,Sect.B                                                   V.     48       714  1992
JRNL                  REFN ASTM ASBSDK DK ISSN 0108-7681                       
REMARK    2
REMARK    2         2      RESOLUTION. NOT APPLICABLE.
REMARK 9600
REMARK 9600           EMBEDDED CIF
REMARK 9600           # ---------------------------------------
REMARK 9600                                                           #-----------------------------------
REMARK 9600
REMARK 9600           #  Example CIF for an A type DNA structur
REMARK 9600                                                           #e with a single strand
REMARK 9600           #  in the asymmetric unit.  This example
REMARK 9600                                                           #is compliant with
REMARK 9600           #  the Macromolecular CIF Dictionary (cif
REMARK 9600                                                           #_mm.dic) version 0.9.01.
REMARK 9600
REMARK 9600           #               Prepared by: Anke Gelbin,
REMARK 9600                                                           # John Westbrook, and Helen Berman
REMARK 9600           #                            Nucleic Acid
REMARK 9600                                                           # Database Project
REMARK 9600           #                            Rutgers University
REMARK 9600           #                            e-mail: ndba
REMARK 9600                                                           #dmin@ndbserver.rutgers.edu
REMARK 9600           #                            www:    http
REMARK 9600                                                           #://ndbserver.rutgers.edu
REMARK 9600
REMARK 9600           #----------------------------------------
REMARK 9600                                                           #-----------------------------------
REMARK 9600
REMARK 9600           data_ADH041
REMARK 9600
REMARK 9600           ###############
REMARK 9600           ## ENTRY ##
REMARK 9600           ###############
REMARK 9600
REMARK 9600           _entry.id              ADH041
REMARK 9600
REMARK 9600           ###############
REMARK 9600           ## ATOM_SITE ##
REMARK 9600           ###############
REMARK 9600           _atom_sites.entry_id                              ADH041
REMARK 9600           _cell.entry_id                ADH041
REMARK 9600           loop_
REMARK 9600           _chem_comp.id
REMARK 9600           _chem_comp.name
REMARK 9600                                   T               THYMINE
REMARK 9600                                   C               CYTOSINE
REMARK 9600                                   G                                   GUANINE
REMARK 9600                                   HOH             WATER
REMARK 9600
REMARK 9600
REMARK 9600           ##############
REMARK 9600           ## CITATION ##
REMARK 9600           ##############
REMARK 9600
REMARK 9600                   loop_
REMARK 9600               _citation.id
REMARK 9600               _citation.page_last
REMARK 9600                                           primary
REMARK 9600                                                   719
REMARK 9600           _computing.entry_id                 ADH041
REMARK 9600           _computing.structure_refinement     NUCLSQ
REMARK 9600
REMARK 9600           ############
REMARK 9600           ## DIFFRN ##
REMARK 9600           ############
REMARK 9600
REMARK 9600           _diffrn.id                                  ds1
REMARK 9600           _diffrn.crystal_id                          1
REMARK 9600           _diffrn.ambient_temp                        295.00
REMARK 9600
REMARK 9600           ########################
REMARK 9600           ## DIFFRN_MEASUREMENT ##
REMARK 9600           ########################
REMARK 9600
REMARK 9600           _diffrn_measurement.diffrn_id               ds1
REMARK 9600           _diffrn_measurement.device                  DIFFRACTOMETER
REMARK 9600           _diffrn_measurement.device_type            'RIGAKU AFC-5'
REMARK 9600
REMARK 9600           ###################
REMARK 9600           ## DIFFRN_SOURCE ##
REMARK 9600           ###################
REMARK 9600
REMARK 9600           _diffrn_source.diffrn_id                     ds1
REMARK 9600           _diffrn_source.type                         'ROTATING ANODE'
REMARK 9600
REMARK 9600           ######################
REMARK 9600           ## DIFFRN_RADIATION ##
REMARK 9600           ######################
REMARK 9600
REMARK 9600           _diffrn_radiation.diffrn_id                 ds1
REMARK 9600           _diffrn_radiation.wavelength_id             1
REMARK 9600
REMARK 9600           #################################
REMARK 9600           ## DIFFRN_RADIATION_WAVELENGTH ##
REMARK 9600           #################################
REMARK 9600
REMARK 9600           _diffrn_radiation_wavelength.id             1
REMARK 9600           _diffrn_radiation_wavelength.wavelength     1.54
REMARK 9600           _diffrn_radiation_wavelength.wt             1.0
REMARK 9600
REMARK 9600           ############
REMARK 9600           ## ENTITY ##
REMARK 9600           ############
REMARK 9600
REMARK 9600           loop_
REMARK 9600           _entity.id
REMARK 9600           _entity.src_method
REMARK 9600                                   2               .
REMARK 9600
REMARK 9600           #####################
REMARK 9600           ## ENTITY_KEYWORDS ##
REMARK 9600           #####################
REMARK 9600
REMARK 9600                   loop_
REMARK 9600               _entity_keywords.entity_id
REMARK 9600               _entity_keywords.text
REMARK 9600           1 'NUCLEIC ACID'
REMARK 9600
REMARK 9600
REMARK 9600           #################
REMARK 9600           ## ENTITY_POLY ##
REMARK 9600           #################
REMARK 9600
REMARK 9600           loop_
REMARK 9600           _entity_poly.entity_id
REMARK 9600           _entity_poly.number_of_monomers
REMARK 9600           _entity_poly.type
REMARK 9600           1  8    polydeoxyribonucleotide
REMARK 9600
REMARK 9600           #####################
REMARK 9600           ## ENTITY_POLY_SEQ ##
REMARK 9600           #####################
REMARK 9600
REMARK 9600           _exptl_crystal_grow.crystal_id                 1
REMARK 9600           _exptl_crystal_grow.method
REMARK 9600                                    'vapor diffusion'
REMARK 9600           _exptl_crystal_grow.pH                        6.8
REMARK 9600           _exptl_crystal_grow.temp                      295.0
REMARK 9600
REMARK 9600           #############################
REMARK 9600           ## EXPTL_CRYSTAL_GROW_COMP ##
REMARK 9600           #############################
REMARK 9600
REMARK 9600           loop_
REMARK 9600           _exptl_crystal_grow_comp.crystal_id
REMARK 9600           _exptl_crystal_grow_comp.id
REMARK 9600           _exptl_crystal_grow_comp.sol_id
REMARK 9600           _exptl_crystal_grow_comp.name
REMARK 9600           1 2 1 'Na Cacodylate'
REMARK 9600           1 3 1  MgCl2
REMARK 9600           1 4 1 'Spermine HCL'
REMARK 9600           1 5 2  MPD
REMARK 9600
REMARK 9600
REMARK 9600           ############
REMARK 9600           ## STRUCT ##
REMARK 9600           ############
REMARK 9600
REMARK 9600           _struct.entry_id                ADH041
REMARK 9600           loop_
REMARK 9600           _struct_asym.id
REMARK 9600           _struct_asym.details
REMARK 9600                                   S               H2O
REMARK 9600
REMARK 9600           #################
REMARK 9600           ## STRUCT_BIOL ##
REMARK 9600           #################
REMARK 9600
REMARK 9600           _struct_biol.id              1
REMARK 9600           loop_
REMARK 9600           _struct_biol_gen.biol_id
REMARK 9600           _struct_biol_gen.asym_id
REMARK 9600           _struct_biol_gen.symmetry
REMARK 9600           1  A  7_555
REMARK 9600           1  S  1_555
REMARK 9600           1  S  7_555
REMARK 9600
REMARK 9600           ##########################
REMARK 9600           ## STRUCT_BIOL_KEYWORDS ##
REMARK 9600           ##########################
REMARK 9600
REMARK 9600           loop_
REMARK 9600           _struct_biol_keywords.biol_id
REMARK 9600           _struct_biol_keywords.text
REMARK 9600           1  'A DNA'
REMARK 9600           1  'DNA DUPLEX'
REMARK 9600
REMARK 9600           #################
REMARK 9600           ## STRUCT_CONF ##
REMARK 9600           #################
REMARK 9600
REMARK 9600           loop_
REMARK 9600           _struct_conf.id
REMARK 9600           _struct_conf.conf_type_id
REMARK 9600           _struct_conf.beg_label_comp_id
REMARK 9600           _struct_conf.beg_label_asym_id
REMARK 9600           _struct_conf.beg_label_seq_id
REMARK 9600           _struct_conf.end_label_comp_id
REMARK 9600           _struct_conf.end_label_asym_id
REMARK 9600           _struct_conf.end_label_seq_id
REMARK 9600           CHAIN-A  HELX_RH_A_N  G  A  1   C  A  8
REMARK 9600
REMARK 9600           ######################
REMARK 9600           ## STRUCT_CONN_TYPE ##
REMARK 9600           ######################
REMARK 9600
REMARK 9600           loop_
REMARK 9600           _struct_conn_type.id
REMARK 9600           _struct_conn_type.criteria
REMARK 9600           hydrog
REMARK 9600           ;\
REMARK 9600
REMARK 9600           N to O distance > 2.5 Angstroms and  < 3.5 Angstroms,
REMARK 9600           N - O - C  angle < 120 degrees
REMARK 9600           ;
REMARK 9600
REMARK 9600           ######################
REMARK 9600           ## STRUCT_CONF_TYPE ##
REMARK 9600           ######################
REMARK 9600
REMARK 9600           loop_
REMARK 9600           _struct_conf_type.id
REMARK 9600           _struct_conf_type.criteria
REMARK 9600           HELX_RH_A_N  'AUTHOR JUDGEMENT'
REMARK 9600
REMARK 9600           #################
REMARK 9600           ## STRUCT_CONN ##
REMARK 9600           #################
REMARK 9600
REMARK 9600           loop_
REMARK 9600           _struct_conn.id
REMARK 9600           _struct_conn.conn_type_id
REMARK 9600           _struct_conn.ptnr1_label_comp_id
REMARK 9600           _struct_conn.ptnr1_label_asym_id
REMARK 9600           _struct_conn.ptnr1_label_seq_id
REMARK 9600           _struct_conn.ptnr1_label_atom_id
REMARK 9600           _struct_conn.ptnr1_symmetry
REMARK 9600           _struct_conn.ptnr2_label_comp_id
REMARK 9600           _struct_conn.ptnr2_label_asym_id
REMARK 9600           _struct_conn.ptnr2_label_seq_id
REMARK 9600           _struct_conn.ptnr2_label_atom_id
REMARK 9600           _struct_conn.ptnr2_symmetry
REMARK 9600           _struct_conn.details
REMARK 9600             2  hydrog   G A  1  N1  1_555  C A   8  N3  7_555
REMARK 9600                                           WATSON-CRICK
REMARK 9600             3  hydrog   G A  1  O6  1_555  C A   8  N4  7_555
REMARK 9600                                           WATSON-CRICK
REMARK 9600             4  hydrog   T A  2  N3  1_555  A A   7  N1  7_555
REMARK 9600                                           WATSON-CRICK
REMARK 9600             5  hydrog   T A  2  O4  1_555  A A   7  N6  7_555
REMARK 9600                                           WATSON-CRICK
REMARK 9600             6  hydrog   C A  3  O2  1_555  G A   6  N2  7_555
REMARK 9600                                           WATSON-CRICK
REMARK 9600             7  hydrog   C A  3  N3  1_555  G A   6  N1  7_555
REMARK 9600                                           WATSON-CRICK
REMARK 9600             8  hydrog   C A  3  N4  1_555  G A   6  O6  7_555
REMARK 9600                                           WATSON-CRICK
REMARK 9600             9  hydrog   T A  4  N3  1_555  A A   5  N1  7_555
REMARK 9600                                           WATSON-CRICK
REMARK 9600            10  hydrog   T A  4  O4  1_555  A A   5  N6  7_555
REMARK 9600                                           WATSON-CRICK
REMARK 9600            11  hydrog   A A  5  N1  1_555  T A   4  N3  7_555
REMARK 9600                                           WATSON-CRICK
REMARK 9600            12  hydrog   A A  5  N6  1_555  T A   4  O4  7_555
REMARK 9600                                           WATSON-CRICK
REMARK 9600            13  hydrog   G A  6  N2  1_555  C A   3  O2  7_555
REMARK 9600                                           WATSON-CRICK
REMARK 9600            14  hydrog   G A  6  N1  1_555  C A   3  N3  7_555
REMARK 9600                                           WATSON-CRICK
REMARK 9600            15  hydrog   G A  6  O6  1_555  C A   3  N4  7_555
REMARK 9600                                           WATSON-CRICK
REMARK 9600            16  hydrog   A A  7  N1  1_555  T A   2  N3  7_555
REMARK 9600                                           WATSON-CRICK
REMARK 9600            17  hydrog   A A  7  N6  1_555  T A   2  O4  7_555
REMARK 9600                                           WATSON-CRICK
REMARK 9600            18  hydrog   C A  8  O2  1_555  G A   1  N2  7_555
REMARK 9600                                           WATSON-CRICK
REMARK 9600            19  hydrog   C A  8  N3  1_555  G A   1  N1  7_555
REMARK 9600                                           WATSON-CRICK
REMARK 9600            20  hydrog   C A  8  N4  1_555  G A   1  O6  7_555
REMARK 9600                                           WATSON-CRICK
REMARK 9600
REMARK 9600           ##############
REMARK 9600           ## SYMMETRY ##
REMARK 9600           ##############
REMARK 9600
REMARK 9600           _symmetry.entry_id                           ADH041
SEQRES          1              A        8         G         T         C         T         A         G         A         C          
CRYST1                    42.56         42.56         24.61      90.0      90.0      90.0     P 43 21 2         1
SCALE1                     0.023496      0.000000      0.000000       0.00000
SCALE2                     0.000000      0.023496      0.000000       0.00000
SCALE3                     0.000000      0.000000      0.040634       0.00000
ATOM            1      O5*                  G         A        1       7.231       -2.196       -5.399    1.00 22.25                
ATOM            2      C5*                  G         A        1       6.950       -3.464       -4.723    1.00 15.86                
ATOM            3      C4*                  G         A        1       8.299       -4.018       -4.302    1.00 15.20                
ATOM            4      O4*                  G         A        1       9.257       -3.779       -5.318    1.00 10.85                
ATOM            5      C3*                  G         A        1       8.912       -3.354       -3.074    1.00 15.62                
ATOM            6      O3*                  G         A        1       8.397       -3.826       -1.833    1.00 20.67                
ATOM            7      C2*                  G         A        1      10.385       -3.707       -3.244    1.00 12.71                
ATOM            8      C1*                  G         A        1      10.538       -3.558       -4.728    1.00  7.78                
ATOM            9      N9                   G         A        1      11.032       -2.213       -5.038    1.00  5.96                
ATOM           10      C8                   G         A        1      10.432       -1.200       -5.709    1.00  5.64                
ATOM           11      N7                   G         A        1      11.206       -0.153       -5.904    1.00  6.81                
ATOM           12      C5                   G         A        1      12.419       -0.515       -5.331    1.00  8.61                
ATOM           13      C6                   G         A        1      13.658        0.170       -5.193    1.00  8.05                
ATOM           14      O6                   G         A        1      13.934        1.328       -5.562    1.00 11.41                
ATOM           15      N1                   G         A        1      14.628       -0.540       -4.543    1.00  7.19                
ATOM           16      C2                   G         A        1      14.419       -1.813       -4.100    1.00  5.46                
ATOM           17      N2                   G         A        1      15.466       -2.434       -3.532    1.00 10.14                
ATOM           18      N3                   G         A        1      13.296       -2.481       -4.196    1.00  5.15                
ATOM           19      C4                   G         A        1      12.330       -1.788       -4.809    1.00  8.28                
ATOM           20      P                    T         A        2       7.699       -2.741       -0.810    1.00 19.59                
ATOM           21      O1P                  T         A        2       7.159       -1.711       -1.757    1.00 18.85                
ATOM           22      O2P                  T         A        2       6.588       -3.545       -0.207    1.00 20.41                
ATOM           23      O5*                  T         A        2       8.933       -2.362        0.047    1.00 14.20                
ATOM           24      C5*                  T         A        2       9.636       -3.349        0.820    1.00 18.12                
ATOM           25      C4*                  T         A        2      11.049       -2.839        0.982    1.00 17.74                
ATOM           26      O4*                  T         A        2      11.615       -2.545       -0.283    1.00 17.74                
ATOM           27      C3*                  T         A        2      11.176       -1.528        1.745    1.00 19.12                
ATOM           28      O3*                  T         A        2      11.070       -1.673        3.152    1.00 22.36                
ATOM           29      C2*                  T         A        2      12.585       -1.081        1.307    1.00 17.85                
ATOM           30      C1*                  T         A        2      12.606       -1.507       -0.128    1.00 12.64                
ATOM           31      N1                   T         A        2      12.308       -0.353       -1.012    1.00  9.55                
ATOM           32      C2                   T         A        2      13.411        0.413       -1.363    1.00  7.45                
ATOM           33      O2                   T         A        2      14.530        0.162       -0.925    1.00  8.22                
ATOM           34      N3                   T         A        2      13.206        1.451       -2.217    1.00  8.01                
ATOM           35      C4                   T         A        2      11.985        1.728       -2.744    1.00  7.67                
ATOM           36      O4                   T         A        2      11.930        2.715       -3.546    1.00 10.46                
ATOM           37      C5                   T         A        2      10.878        0.902       -2.409    1.00  3.98                
ATOM           38      C5M                  T         A        2       9.516        1.217       -2.978    1.00  3.03                
ATOM           39      C6                   T         A        2      11.091       -0.102       -1.563    1.00  5.06                
ATOM           40      P                    C         A        3      10.321       -0.536        3.970    1.00 28.15                
ATOM           41      O1P                  C         A        3       9.682        0.255        2.867    1.00 27.97                
ATOM           42      O2P                  C         A        3       9.389       -1.196        4.922    1.00 29.35                
ATOM           43      O5*                  C         A        3      11.483        0.260        4.710    1.00 22.68                
ATOM           44      C5*                  C         A        3      12.402        0.758        3.726    1.00 24.92                
ATOM           45      C4*                  C         A        3      13.581        1.388        4.420    1.00 23.08                
ATOM           46      O4*                  C         A        3      14.560        1.558        3.404    1.00 27.27                
ATOM           47      C3*                  C         A        3      13.343        2.737        5.038    1.00 23.43                
ATOM           48      O3*                  C         A        3      13.572        2.758        6.463    1.00 25.54                
ATOM           49      C2*                  C         A        3      14.321        3.686        4.356    1.00 25.72                
ATOM           50      C1*                  C         A        3      14.696        2.945        3.098    1.00 22.89                
ATOM           51      N1                   C         A        3      13.785        3.345        2.018    1.00 20.44                
ATOM           52      C2                   C         A        3      14.211        4.401        1.228    1.00 19.82                
ATOM           53      O2                   C         A        3      15.296        4.924        1.457    1.00 19.34                
ATOM           54      N3                   C         A        3      13.381        4.797        0.226    1.00 20.88                
ATOM           55      C4                   C         A        3      12.159        4.218        0.015    1.00 22.27                
ATOM           56      N4                   C         A        3      11.380        4.652       -0.987    1.00 21.02                
ATOM           57      C5                   C         A        3      11.738        3.145        0.847    1.00 22.07                
ATOM           58      C6                   C         A        3      12.581        2.749        1.819    1.00 20.93                
ATOM           59      P                    T         A        4      13.249        4.145        7.228    1.00 26.13                
ATOM           60      O1P                  T         A        4      11.785        4.341        6.832    1.00 25.37                
ATOM           61      O2P                  T         A        4      13.504        3.907        8.673    1.00 32.53                
ATOM           62      O5*                  T         A        4      14.194        5.248        6.662    1.00 17.95                
ATOM           63      C5*                  T         A        4      15.607        5.380        6.834    1.00 15.14                
ATOM           64      C4*                  T         A        4      15.973        6.673        6.116    1.00 15.44                
ATOM           65      O4*                  T         A        4      15.700        6.524        4.745    1.00 16.75                
ATOM           66      C3*                  T         A        4      15.173        7.899        6.524    1.00 14.00                
ATOM           67      O3*                  T         A        4      15.645        8.491        7.720    1.00 18.73                
ATOM           68      C2*                  T         A        4      15.360        8.814        5.326    1.00 15.19                
ATOM           69      C1*                  T         A        4      15.428        7.848        4.189    1.00 15.15                
ATOM           70      N1                   T         A        4      14.160        7.776        3.450    1.00 13.97                
ATOM           71      C2                   T         A        4      13.990        8.644        2.390    1.00 13.15                
ATOM           72      O2                   T         A        4      14.858        9.470        2.156    1.00 13.53                
ATOM           73      N3                   T         A        4      12.832        8.538        1.666    1.00 11.60                
ATOM           74      C4                   T         A        4      11.870        7.622        1.959    1.00 11.54                
ATOM           75      O4                   T         A        4      10.840        7.610        1.211    1.00 13.43                
ATOM           76      C5                   T         A        4      12.061        6.725        3.049    1.00 12.09                
ATOM           77      C5M                  T         A        4      11.053        5.677        3.416    1.00  7.58                
ATOM           78      C6                   T         A        4      13.211        6.827        3.743    1.00 14.34                
ATOM           79      P                    A         A        5      14.790        9.516        8.579    1.00 27.61                
ATOM           80      O1P                  A         A        5      13.338        9.227        8.330    1.00 14.47                
ATOM           81      O2P                  A         A        5      15.309        9.627        9.977    1.00 22.02                
ATOM           82      O5*                  A         A        5      15.181       10.942        7.875    1.00 19.11                
ATOM           83      C5*                  A         A        5      13.921       11.619        7.555    1.00 12.04                
ATOM           84      C4*                  A         A        5      14.364       12.649        6.531    1.00 11.89                
ATOM           85      O4*                  A         A        5      14.560       12.019        5.296    1.00 12.02                
ATOM           86      C3*                  A         A        5      13.325       13.734        6.322    1.00 11.99                
ATOM           87      O3*                  A         A        5      13.606       14.841        7.166    1.00 18.44                
ATOM           88      C2*                  A         A        5      13.474       14.066        4.853    1.00 12.81                
ATOM           89      C1*                  A         A        5      13.879       12.725        4.267    1.00  8.63                
ATOM           90      N9                   A         A        5      12.670       12.040        3.802    1.00  6.64                
ATOM           91      C8                   A         A        5      12.040       10.955        4.317    1.00  4.88                
ATOM           92      N7                   A         A        5      10.964       10.606        3.647    1.00  7.15                
ATOM           93      C5                   A         A        5      10.912       11.517        2.589    1.00  5.96                
ATOM           94      C6                   A         A        5      10.002       11.653        1.511    1.00  6.23                
ATOM           95      N6                   A         A        5       8.980       10.832        1.294    1.00  5.89                
ATOM           96      N1                   A         A        5      10.274       12.674        0.657    1.00  3.00                
ATOM           97      C2                   A         A        5      11.359       13.474        0.844    1.00  7.72                
ATOM           98      N3                   A         A        5      12.262       13.402        1.824    1.00  4.19                
ATOM           99      C4                   A         A        5      11.968       12.394        2.660    1.00  5.64                
ATOM          100      P                    G         A        6      12.487       15.964        7.442    1.00 12.38                
ATOM          101      O1P                  G         A        6      11.321       15.168        7.816    1.00 19.23                
ATOM          102      O2P                  G         A        6      13.121       16.811        8.453    1.00 19.19                
ATOM          103      O5*                  G         A        6      12.381       16.573        5.970    1.00 17.14                
ATOM          104      C5*                  G         A        6      12.708       17.952        5.680    1.00 15.41                
ATOM          105      C4*                  G         A        6      12.142       18.250        4.314    1.00 13.87                
ATOM          106      O4*                  G         A        6      11.998       17.028        3.598    1.00 13.41                
ATOM          107      C3*                  G         A        6      10.746       18.846        4.258    1.00 14.92                
ATOM          108      O3*                  G         A        6      10.683       20.233        4.560    1.00 13.67                
ATOM          109      C2*                  G         A        6      10.355       18.586        2.793    1.00 10.87                
ATOM          110      C1*                  G         A        6      10.981       17.250        2.577    1.00 10.44                
ATOM          111      N9                   G         A        6      10.040       16.152        2.781    1.00  8.54                
ATOM          112      C8                   G         A        6      10.155       15.245        3.797    1.00  9.12                
ATOM          113      N7                   G         A        6       9.240       14.296        3.731    1.00 13.90                
ATOM          114      C5                   G         A        6       8.495       14.619        2.601    1.00  8.41                
ATOM          115      C6                   G         A        6       7.363       13.994        2.030    1.00  9.70                
ATOM          116      O6                   G         A        6       6.780       12.981        2.451    1.00 10.74                
ATOM          117      N1                   G         A        6       6.903       14.632        0.896    1.00  9.85                
ATOM          118      C2                   G         A        6       7.482       15.752        0.396    1.00  3.88                
ATOM          119      N2                   G         A        6       6.899       16.258       -0.684    1.00  7.71                
ATOM          120      N3                   G         A        6       8.546       16.369        0.898    1.00  6.92                
ATOM          121      C4                   G         A        6       8.989       15.760        2.013    1.00  8.28                
ATOM          122      P                    A         A        7       9.504       20.535        5.636    1.00 11.52                
ATOM          123      O1P                  A         A        7       9.529       19.437        6.534    1.00 11.92                
ATOM          124      O2P                  A         A        7       9.929       21.884        6.128    1.00 18.21                
ATOM          125      O5*                  A         A        7       8.201       20.586        4.673    1.00  8.91                
ATOM          126      C5*                  A         A        7       8.342       21.586        3.620    1.00  6.45                
ATOM          127      C4*                  A         A        7       7.248       21.318        2.626    1.00  3.39                
ATOM          128      O4*                  A         A        7       7.376       20.033        2.057    1.00  5.79                
ATOM          129      C3*                  A         A        7       5.844       21.323        3.231    1.00  3.85                
ATOM          130      O3*                  A         A        7       5.439       22.642        3.445    1.00  7.81                
ATOM          131      C2*                  A         A        7       5.069       20.565        2.156    1.00  5.70                
ATOM          132      C1*                  A         A        7       6.056       19.527        1.752    1.00  3.87                
ATOM          133      N9                   A         A        7       5.895       18.301        2.540    1.00  4.66                
ATOM          134      C8                   A         A        7       6.707       17.875        3.561    1.00  6.62                
ATOM          135      N7                   A         A        7       6.324       16.743        4.112    1.00  2.28                
ATOM          136      C5                   A         A        7       5.218       16.381        3.349    1.00  1.74                
ATOM          137      C6                   A         A        7       4.379       15.258        3.413    1.00  4.78                
ATOM          138      N6                   A         A        7       4.550       14.283        4.297    1.00  9.36                
ATOM          139      N1                   A         A        7       3.362       15.241        2.513    1.00  5.07                
ATOM          140      C2                   A         A        7       3.171       16.249        1.632    1.00  4.94                
ATOM          141      N3                   A         A        7       3.911       17.365        1.538    1.00  4.89                
ATOM          142      C4                   A         A        7       4.933       17.339        2.404    1.00  4.26                
ATOM          143      P                    C         A        8       4.209       23.208        4.243    1.00 14.05                
ATOM          144      O1P                  C         A        8       4.294       22.557        5.545    1.00 16.14                
ATOM          145      O2P                  C         A        8       4.494       24.749        4.243    1.00 18.27                
ATOM          146      O5*                  C         A        8       2.932       22.914        3.421    1.00 10.49                
ATOM          147      C5*                  C         A        8       2.749       21.642        2.712    1.00 14.57                
ATOM          148      C4*                  C         A        8       1.349       21.825        2.134    1.00 15.98                
ATOM          149      O4*                  C         A        8       0.689       20.633        1.831    1.00 17.74                
ATOM          150      C3*                  C         A        8       0.468       22.544        3.162    1.00 15.68                
ATOM          151      O3*                  C         A        8      -0.208       23.621        2.486    1.00 23.46                
ATOM          152      C2*                  C         A        8      -0.375       21.450        3.741    1.00 14.98                
ATOM          153      C1*                  C         A        8      -0.021       20.191        3.007    1.00 13.74                
ATOM          154      N1                   C         A        8       0.834       19.292        3.819    1.00 14.40                
ATOM          155      C2                   C         A        8       0.464       17.960        3.871    1.00 13.07                
ATOM          156      O2                   C         A        8      -0.540       17.539        3.305    1.00 14.67                
ATOM          157      N3                   C         A        8       1.243       17.096        4.580    1.00 12.98                
ATOM          158      C4                   C         A        8       2.332       17.535        5.274    1.00 13.43                
ATOM          159      N4                   C         A        8       3.000       16.637        5.997    1.00 12.91                
ATOM          160      C5                   C         A        8       2.707       18.909        5.212    1.00 12.96                
ATOM          161      C6                   C         A        8       1.945       19.735        4.489    1.00 10.13                
HETATM        163      O1                 HOH         S        9      14.585       15.313        1.617    1.00 14.98                
HETATM        164      O2                 HOH         S       10      14.594        0.902        9.098    1.00 22.76                
HETATM        165      O3                 HOH         S       11      16.943       10.508        6.253    1.00 57.46                
MASTER                      285        0        0        0        0        0        0        3      164        0        0        1
END
