# Supplementary material for: COD::CIF::Parser: an error-correcting CIF parser for the Perl language
Source: J Appl Crystallogr. 2016 Feb 1;49(Pt 1):292–301. doi: 10.1107/S1600576715022396 (PMC4762566; doi:10.1107/S1600576715022396)
Supplement: Supplementary file 3 [file j-49-00292-sup3.tgz › cod-tools-1.0/src/components/codcif/data/IUCr/CIFTEST_2.1/outs/ciftbx/mtest.prt]

 ciftbx warning: cif_mm.dic data_  line:    610
  Input line length exceeds line_
 ciftbx warning: cif_mm.dic data_  line:    724
  Input line length exceeds line_
 ciftbx warning: cif_mm.dic data_  line:    746
  Input line length exceeds line_
 ciftbx warning: cif_mm.dic data_  line:  43100
  Input line length exceeds line_
 ciftbx warning: cif_mm.dic data_  line:  43876
  Input line length exceeds line_
 ciftbx warning: cif_mm.dic data_  line:  47907
  Input line length exceeds line_
 ciftbx warning: cif_mm.dic data_  line:  48159
  Input line length exceeds line_
 ciftbx warning: cif_mm.dic data_  line:  48173
  Input line length exceeds line_
 ciftbx warning: cif_mm.dic data_  line:  48189
  Input line length exceeds line_
 ciftbx warning: cif_mm.dic data_  line:  48203
  Input line length exceeds line_
 ciftbx warning: cif_mm.dic data_  line:  48974
  Input line length exceeds line_
 ciftbx warning: cif_mm.dic data_  line:  48994
  Input line length exceeds line_
 ciftbx warning: cif_mm.dic data_  line:  50714
  Input line length exceeds line_
 ciftbx warning: cif_mm.dic data_  line:  52018
  Input line length exceeds line_
 ciftbx warning: cif_mm.dic data_  line:  52093
  Input line length exceeds line_
 ciftbx warning: cif_mm.dic data_  line:  52122
  Input line length exceeds line_
 ciftbx warning: cif_mm.dic data_  line:  52150
  Input line length exceeds line_
 ciftbx warning: cif_mm.dic data_  line:  52179
  Input line length exceeds line_
 ciftbx warning: cif_mm.dic data_  line:  52208
  Input line length exceeds line_
 ciftbx warning: cif_mm.dic data_  line:  52237
  Input line length exceeds line_
 ciftbx warning: cif_mm.dic data_  line:  52266
  Input line length exceeds line_
 ciftbx warning: cif_mm.dic data_  line:  52296
  Input line length exceeds line_
 ciftbx warning: cif_mm.dic data_  line:  52410
  Input line length exceeds line_
 ciftbx warning: cif_mm.dic data_  line:  52411
  Input line length exceeds line_
 ciftbx warning: cif_mm.dic data_  line:  52584
  Input line length exceeds line_
 ciftbx warning: cif_mm.dic data_  line:  52599
  Input line length exceeds line_
 ciftbx warning: cif_mm.dic data_  line:  52613
  Input line length exceeds line_
 ciftbx warning: cif_mm.dic data_  line:  52627
  Input line length exceeds line_
 ciftbx warning: cif_mm.dic data_  line:  53497
  Input line length exceeds line_
 ciftbx warning: cif_mm.dic data_  line:  53526
  Input line length exceeds line_
 ciftbx warning: cif_mm.dic data_  line:  53535
  Input line length exceeds line_
 ciftbx warning: cif_mm.dic data_  line:  53561
  Input line length exceeds line_
 ciftbx warning: cif_mm.dic data_  line:  53570
  Input line length exceeds line_
 ciftbx warning: cif_mm.dic data_  line:  53615
  Input line length exceeds line_
 ciftbx warning: cif_mm.dic data_  line:  53623
  Input line length exceeds line_
 ciftbx warning: cif_mm.dic data_  line:  53953
  Input line length exceeds line_
 ciftbx warning: cif_mm.dic data_  line:  54168
  Input line length exceeds line_
 ciftbx warning: cif_mm.dic data_  line:  54175
  Input line length exceeds line_
 ciftbx warning: cif_mm.dic data_  line:  54184
  Input line length exceeds line_
 ciftbx warning: cif_mm.dic data_  line:  54187
  Input line length exceeds line_
 ciftbx warning: cif_mm.dic data_  line:  54194
  Input line length exceeds line_
 ciftbx warning: cif_mm.dic data_  line:  54204
  Input line length exceeds line_
 ciftbx warning: cif_mm.dic data_  line:  54211
  Input line length exceeds line_
 ciftbx warning: cif_mm.dic data_  line:  54221
  Input line length exceeds line_
 ciftbx warning: cif_mm.dic data_  line:  54228
  Input line length exceeds line_
 ciftbx warning: cif_mm.dic data_  line:  54238
  Input line length exceeds line_
 ciftbx warning: cif_mm.dic data_  line:  54245
  Input line length exceeds line_
 ciftbx warning: cif_mm.dic data_  line:  54255
  Input line length exceeds line_
 ciftbx warning: cif_mm.dic data_  line:  54262
  Input line length exceeds line_
 ciftbx warning: cif_mm.dic data_  line:  54272
  Input line length exceeds line_
 ciftbx warning: cif_mm.dic data_  line:  54279
  Input line length exceeds line_
 ciftbx warning: cif_mm.dic data_  line:  54290
  Input line length exceeds line_
 ciftbx warning: cif_mm.dic data_  line:  54297
  Input line length exceeds line_
 ciftbx warning: cif_mm.dic data_  line:  54307
  Input line length exceeds line_
 ciftbx warning: cif_mm.dic data_  line:  54314
  Input line length exceeds line_
 ciftbx warning: cif_mm.dic data_  line:  54324
  Input line length exceeds line_
 ciftbx warning: cif_mm.dic data_  line:  54339
  Input line length exceeds line_
 ciftbx warning: cif_mm.dic data_  line:  54348
  Input line length exceeds line_
 ciftbx warning: cif_mm.dic data_  line:  54361
  Input line length exceeds line_
 ciftbx warning: cif_mm.dic data_  line:  54370
  Input line length exceeds line_
 ciftbx warning: cif_mm.dic data_  line:  54377
  Input line length exceeds line_
 ciftbx warning: cif_mm.dic data_  line:  54389
  Input line length exceeds line_
 ciftbx warning: cif_mm.dic data_  line:  54396
  Input line length exceeds line_
 ciftbx warning: cif_mm.dic data_  line:  54407
  Input line length exceeds line_
 ciftbx warning: cif_mm.dic data_  line:  54414
  Input line length exceeds line_
 ciftbx warning: cif_mm.dic data_  line:  54425
  Input line length exceeds line_
 ciftbx warning: cif_mm.dic data_  line:  54432
  Input line length exceeds line_
 ciftbx warning: cif_mm.dic data_  line:  54444
  Input line length exceeds line_
 ciftbx warning: cif_mm.dic data_  line:  54451
  Input line length exceeds line_
 ciftbx warning: cif_mm.dic data_  line:  54464
  Input line length exceeds line_
 ciftbx warning: cif_mm.dic data_  line:  54471
  Input line length exceeds line_
 ciftbx warning: cif_mm.dic data_  line:  54482
  Input line length exceeds line_
 ciftbx warning: cif_mm.dic data_  line:  54489
  Input line length exceeds line_
 ciftbx warning: cif_mm.dic data_  line:  54500
  Input line length exceeds line_
 ciftbx warning: cif_mm.dic data_  line:  54507
  Input line length exceeds line_
 ciftbx warning: cif_mm.dic data_  line:  54518
  Input line length exceeds line_
 ciftbx warning: cif_mm.dic data_  line:  54525
  Input line length exceeds line_
 ciftbx warning: cif_mm.dic data_  line:  54536
  Input line length exceeds line_
 ciftbx warning: cif_mm.dic data_  line:  54543
  Input line length exceeds line_
 ciftbx warning: cif_mm.dic data_  line:  54554
  Input line length exceeds line_
 ciftbx warning: cif_mm.dic data_  line:  54561
  Input line length exceeds line_
 ciftbx warning: cif_mm.dic data_  line:  54621
  Input line length exceeds line_
 ciftbx warning: cif_mm.dic data_  line:  54623
  Input line length exceeds line_
 ciftbx warning: cif_mm.dic data_  line:  54630
  Input line length exceeds line_
 ciftbx warning: cif_mm.dic data_  line:  54639
  Input line length exceeds line_
 ciftbx warning: cif_mm.dic data_  line:  54646
  Input line length exceeds line_
 ciftbx warning: cif_mm.dic data_  line:  54657
  Input line length exceeds line_
 ciftbx warning: cif_mm.dic data_  line:  54676
  Input line length exceeds line_
 ciftbx warning: cif_mm.dic data_  line:  54704
  Input line length exceeds line_
 ciftbx warning: cif_mm.dic data_  line:  54711
  Input line length exceeds line_
 ciftbx warning: cif_mm.dic data_  line:  54721
  Input line length exceeds line_
 ciftbx warning: cif_mm.dic data_  line:  54728
  Input line length exceeds line_
 ciftbx warning: cif_mm.dic data_  line:  54738
  Input line length exceeds line_
 ciftbx warning: cif_mm.dic data_  line:  54746
  Input line length exceeds line_
 ciftbx warning: cif_mm.dic data_  line:  54755
  Input line length exceeds line_
 ciftbx warning: cif_mm.dic data_  line:  54763
  Input line length exceeds line_
 ciftbx warning: cif_mm.dic data_  line:  54772
  Input line length exceeds line_
 ciftbx warning: cif_mm.dic data_  line:  54780
  Input line length exceeds line_
 ciftbx warning: cif_mm.dic data_  line:  54789
  Input line length exceeds line_
 ciftbx warning: cif_mm.dic data_  line:  54797
  Input line length exceeds line_
 ciftbx warning: cif_mm.dic data_  line:  54804
  Input line length exceeds line_
 ciftbx warning: cif_mm.dic data_  line:  54808
  Input line length exceeds line_
 ciftbx warning: cif_mm.dic data_  line:  54814
  Input line length exceeds line_
 ciftbx warning: cif_mm.dic data_  line:  54816
  Input line length exceeds line_
 ciftbx warning: cif_mm.dic data_  line:  54825
  Input line length exceeds line_
 ciftbx warning: cif_mm.dic data_  line:  54833
  Input line length exceeds line_
 ciftbx warning: cif_mm.dic data_  line:  54842
  Input line length exceeds line_
 ciftbx warning: cif_mm.dic data_  line:  54850
  Input line length exceeds line_
 ciftbx warning: cif_mm.dic data_  line:  54858
  Input line length exceeds line_
 ciftbx warning: cif_mm.dic data_  line:  54859
  Input line length exceeds line_
 ciftbx warning: cif_mm.dic data_  line:  54861
  Input line length exceeds line_
 ciftbx warning: cif_mm.dic data_  line:  54867
  Input line length exceeds line_
 ciftbx warning: cif_mm.dic data_  line:  54868
  Input line length exceeds line_
 ciftbx warning: cif_mm.dic data_  line:  54869
  Input line length exceeds line_
 ciftbx warning: cif_mm.dic data_  line:  54881
  Input line length exceeds line_
 ciftbx warning: cif_mm.dic data_  line:  55075
  Input line length exceeds line_
 ciftbx warning: cif_mm.dic data_  line:  55083
  Input line length exceeds line_
 ciftbx warning: cif_mm.dic data_  line:  55109
  Input line length exceeds line_
 ciftbx warning: cif_mm.dic data_  line:  55117
  Input line length exceeds line_
 ciftbx warning: cif_mm.dic data_  line:  55126
  Input line length exceeds line_
 ciftbx warning: cif_mm.dic data_  line:  55134
  Input line length exceeds line_
 ciftbx warning: cif_mm.dic data_  line:  55143
  Input line length exceeds line_
 ciftbx warning: cif_mm.dic data_  line:  55151
  Input line length exceeds line_
 ciftbx warning: cif_mm.dic data_  line:  55161
  Input line length exceeds line_
 ciftbx warning: cif_mm.dic data_  line:  55169
  Input line length exceeds line_
 ciftbx warning: cif_mm.dic data_  line:  55178
  Input line length exceeds line_
 ciftbx warning: cif_mm.dic data_  line:  55186
  Input line length exceeds line_
 ciftbx warning: cif_mm.dic data_  line:  55196
  Input line length exceeds line_
 ciftbx warning: cif_mm.dic data_  line:  55204
  Input line length exceeds line_
 ciftbx warning: cif_mm.dic data_  line:  55213
  Input line length exceeds line_
 ciftbx warning: cif_mm.dic data_  line:  55221
  Input line length exceeds line_
 ciftbx warning: cif_mm.dic data_  line:  55230
  Input line length exceeds line_
 ciftbx warning: cif_mm.dic data_  line:  55237
  Input line length exceeds line_
 ciftbx warning: cif_mm.dic data_  line:  55462
  Input line length exceeds line_
 ciftbx warning: cif_mm.dic data_  line:  55464
  Input line length exceeds line_
 ciftbx warning: cif_mm.dic data_  line:  55466
  Input line length exceeds line_
 ciftbx warning: cif_mm.dic data_  line:  55468
  Input line length exceeds line_
 ciftbx warning: cif_mm.dic data_  line:  55470
  Input line length exceeds line_
 ciftbx warning: cif_mm.dic data_  line:  55472
  Input line length exceeds line_
 ciftbx warning: cif_mm.dic data_  line:  55474
  Input line length exceeds line_
 ciftbx warning: cif_mm.dic data_  line:  55528
  Input line length exceeds line_
 ciftbx warning: cif_mm.dic data_  line:  55544
  Input line length exceeds line_
 ciftbx warning: cif_mm.dic data_  line:  55566
  Input line length exceeds line_
 ciftbx warning: cif_mm.dic data_  line:  55584
  Input line length exceeds line_
 ciftbx warning: cif_mm.dic data_  line:  55605
  Input line length exceeds line_
 ciftbx warning: cif_mm.dic data_  line:  55622
  Input line length exceeds line_
 ciftbx warning: cif_mm.dic data_  line:  55644
  Input line length exceeds line_
 ciftbx warning: cif_mm.dic data_  line:  55682
  Input line length exceeds line_
 ciftbx warning: cif_mm.dic data_  line:  55699
  Input line length exceeds line_
 ciftbx warning: cif_mm.dic data_  line:  55721
  Input line length exceeds line_
 ciftbx warning: cif_mm.dic data_  line:  55738
  Input line length exceeds line_
 ciftbx warning: cif_mm.dic data_  line:  55764
  Input line length exceeds line_
 ciftbx warning: cif_mm.dic data_  line:  55783
  Input line length exceeds line_
 ciftbx warning: cif_mm.dic data_  line:  55807
  Input line length exceeds line_
 ciftbx warning: cif_mm.dic data_  line:  55824
  Input line length exceeds line_
 ciftbx warning: cif_mm.dic data_  line:  55848
  Input line length exceeds line_
 ciftbx warning: cif_mm.dic data_  line:  55867
  Input line length exceeds line_
 ciftbx warning: cif_mm.dic data_  line:  55891
  Input line length exceeds line_
 ciftbx warning: cif_mm.dic data_  line:  55903
  Input line length exceeds line_
 ciftbx warning: cif_mm.dic data_  line:  55912
  Input line length exceeds line_
 ciftbx warning: cif_mm.dic data_  line:  55930
  Input line length exceeds line_
 ciftbx warning: cif_mm.dic data_  line:  55942
  Input line length exceeds line_
 ciftbx warning: cif_mm.dic data_  line:  55955
  Input line length exceeds line_
 ciftbx warning: cif_mm.dic data_  line:  55967
  Input line length exceeds line_
 ciftbx warning: cif_mm.dic data_  line:  55974
  Input line length exceeds line_
 ciftbx warning: cif_mm.dic data_  line:  55986
  Input line length exceeds line_
 ciftbx warning: cif_mm.dic data_  line:  55993
  Input line length exceeds line_
 ciftbx warning: cif_mm.dic data_  line:  56003
  Input line length exceeds line_
 ciftbx warning: cif_mm.dic data_  line:  56016
  Input line length exceeds line_
 ciftbx warning: cif_mm.dic data_  line:  56023
  Input line length exceeds line_
 ciftbx warning: cif_mm.dic data_  line:  56505
  Input line length exceeds line_
 ciftbx warning: cif_mm.dic data_  line:  56507
  Input line length exceeds line_
 ciftbx warning: cif_mm.dic data_  line:  56554
  Input line length exceeds line_
 ciftbx warning: cif_mm.dic data_  line:  56556
  Input line length exceeds line_
 ciftbx warning: cif_mm.dic data_  line:  56665
  Input line length exceeds line_
 ciftbx warning: cif_mm.dic data_  line:  56672
  Input line length exceeds line_
 ciftbx warning: cif_mm.dic data_  line:  56673
  Input line length exceeds line_
 ciftbx warning: cif_mm.dic data_  line:  56676
  Input line length exceeds line_
 ciftbx warning: cif_mm.dic data_  line:  56677
  Input line length exceeds line_
 ciftbx warning: cif_mm.dic data_  line:  56680
  Input line length exceeds line_
 ciftbx warning: cif_mm.dic data_  line:  56681
  Input line length exceeds line_
 ciftbx warning: cif_mm.dic data_  line:  56684
  Input line length exceeds line_
 ciftbx warning: cif_mm.dic data_  line:  56685
  Input line length exceeds line_
 ciftbx warning: cif_mm.dic data_  line:  56723
  Input line length exceeds line_
 ciftbx warning: cif_mm.dic data_  line:  56724
  Input line length exceeds line_
 ciftbx warning: cif_mm.dic data_  line:  56777
  Input line length exceeds line_
 ciftbx warning: cif_mm.dic data_  line:  56788
  Input line length exceeds line_
 ciftbx warning: cif_mm.dic data_  line:  56794
  Input line length exceeds line_
 ciftbx warning: cif_mm.dic data_  line:  56805
  Input line length exceeds line_
 ciftbx warning: cif_mm.dic data_  line:  56846
  Input line length exceeds line_
 ciftbx warning: cif_mm.dic data_  line:  56857
  Input line length exceeds line_
 ciftbx warning: cif_mm.dic data_  line:  56863
  Input line length exceeds line_
 ciftbx warning: cif_mm.dic data_  line:  56874
  Input line length exceeds line_
 ciftbx warning: cif_mm.dic data_  line:  56917
  Input line length exceeds line_
 ciftbx warning: cif_mm.dic data_  line:  56928
  Input line length exceeds line_
 ciftbx warning: cif_mm.dic data_  line:  56934
  Input line length exceeds line_
 ciftbx warning: cif_mm.dic data_  line:  56945
  Input line length exceeds line_
 ciftbx warning: cif_mm.dic data_  line:  56986
  Input line length exceeds line_
 ciftbx warning: cif_mm.dic data_  line:  56997
  Input line length exceeds line_
 ciftbx warning: cif_mm.dic data_  line:  57003
  Input line length exceeds line_
 ciftbx warning: cif_mm.dic data_  line:  57014
  Input line length exceeds line_
 ciftbx warning: cif_mm.dic data_  line:  57459
  Input line length exceeds line_
 ciftbx warning: cif_mm.dic data_  line:  57564
  Input line length exceeds line_
 ciftbx warning: cif_mm.dic data_  line:  57578
  Input line length exceeds line_
 ciftbx warning: cif_mm.dic data_  line:  57662
  Input line length exceeds line_
 ciftbx warning: cif_mm.dic data_  line:  57676
  Input line length exceeds line_
 ciftbx warning: cif_mm.dic data_  line:  57692
  Input line length exceeds line_
 ciftbx warning: cif_mm.dic data_  line:  57730
  Input line length exceeds line_
 ciftbx warning: cif_mm.dic data_  line:  57758
  Input line length exceeds line_
 ciftbx warning: cif_mm.dic data_  line:  57772
  Input line length exceeds line_
 ciftbx warning: cif_mm.dic data_  line:  57800
  Input line length exceeds line_
 ciftbx warning: cif_mm.dic data_  line:  57842
  Input line length exceeds line_
 ciftbx warning: cif_mm.dic data_  line:  57856
  Input line length exceeds line_
 ciftbx warning: cif_mm.dic data_  line:  58192
  Input line length exceeds line_
 ciftbx warning: cif_mm.dic data_  line:  58976
  Input line length exceeds line_
 ciftbx warning: cif_mm.dic data_  line:  59035
  Input line length exceeds line_
 ciftbx warning: cif_mm.dic data_  line:  59049
  Input line length exceeds line_
 ciftbx warning: cif_mm.dic data_  line:  59309
  Input line length exceeds line_
 ciftbx warning: cif_mm.dic data_  line:  60794
  Input line length exceeds line_
 ciftbx warning: cif_mm.dic data_  line:  61034
  Input line length exceeds line_
 ciftbx warning: cif_mm.dic data_  line:  61339
  Input line length exceeds line_
 ciftbx warning: cif_mm.dic data_  line:  61343
  Input line length exceeds line_
 ciftbx warning: cif_mm.dic data_  line:  61352
  Input line length exceeds line_
 ciftbx warning: cif_mm.dic data_  line:  61356
  Input line length exceeds line_
 ciftbx warning: cif_mm.dic data_  line:  61363
  Input line length exceeds line_
 ciftbx warning: cif_mm.dic data_  line:  61367
  Input line length exceeds line_
 ciftbx warning: cif_mm.dic data_  line:  61374
  Input line length exceeds line_
 ciftbx warning: cif_mm.dic data_  line:  61396
  Input line length exceeds line_
 ciftbx warning: cif_mm.dic data_  line:  61607
  Input line length exceeds line_
 ciftbx warning: cif_mm.dic data_  line:  61745
  Input line length exceeds line_
 ciftbx warning: cif_mm.dic data_  line:  61749
  Input line length exceeds line_
 ciftbx warning: cif_mm.dic data_  line:  61781
  Input line length exceeds line_
 ciftbx warning: cif_mm.dic data_  line:  61793
  Input line length exceeds line_
 ciftbx warning: cif_mm.dic data_  line:  61804
  Input line length exceeds line_
 ciftbx warning: cif_mm.dic data_  line:  61961
  Input line length exceeds line_
 ciftbx warning: cif_mm.dic data_  line:  61962
  Input line length exceeds line_
 ciftbx warning: cif_mm.dic data_  line:  62086
  Input line length exceeds line_
 ciftbx warning: cif_mm.dic data_  line:  62146
  Input line length exceeds line_
 ciftbx warning: cif_mm.dic data_  line:  62156
  Input line length exceeds line_
 ciftbx warning: cif_mm.dic data_  line:  62215
  Input line length exceeds line_
 ciftbx warning: cif_mm.dic data_  line:  62238
  Input line length exceeds line_
 ciftbx warning: cif_mm.dic data_  line:  62242
  Input line length exceeds line_
 ciftbx warning: cif_mm.dic data_  line:  62250
  Input line length exceeds line_
 ciftbx warning: cif_mm.dic data_  line:  62254
  Input line length exceeds line_
 ciftbx warning: cif_mm.dic data_  line:  62289
  Input line length exceeds line_
 ciftbx warning: cif_mm.dic data_  line:  62534
  Input line length exceeds line_
 ciftbx warning: cif_mm.dic data_  line:  62547
  Input line length exceeds line_
 ciftbx warning: cif_mm.dic data_  line:  62593
  Input line length exceeds line_
 ciftbx warning: cif_mm.dic data_  line:  62702
  Input line length exceeds line_
 ciftbx warning: cif_mm.dic data_  line:  62726
  Input line length exceeds line_
 ciftbx warning: cif_mm.dic data_  line:  62751
  Input line length exceeds line_
 ciftbx warning: cif_mm.dic data_  line:  62842
  Input line length exceeds line_
 ciftbx warning: cif_mm.dic data_  line:  62846
  Input line length exceeds line_
 ciftbx warning: cif_mm.dic data_  line:  63387
  Input line length exceeds line_
 ciftbx warning: cif_mm.dic data_  line:  63391
  Input line length exceeds line_
 ciftbx warning: cif_mm.dic data_  line:  63444
  Input line length exceeds line_
 ciftbx warning: cif_mm.dic data_  line:  63455
  Input line length exceeds line_
 ciftbx warning: cif_mm.dic data_  line:  63459
  Input line length exceeds line_
 ciftbx warning: cif_mm.dic data_  line:  63466
  Input line length exceeds line_
 ciftbx warning: cif_mm.dic data_  line:  63657
  Input line length exceeds line_
 ciftbx warning: cif_mm.dic data_  line:  63661
  Input line length exceeds line_
 ciftbx warning: cif_mm.dic data_  line:  63745
  Input line length exceeds line_
 ciftbx warning: cif_mm.dic data_  line:  63756
  Input line length exceeds line_
 ciftbx warning: cif_mm.dic data_  line:  64030
  Input line length exceeds line_
 ciftbx warning: cif_mm.dic data_  line:  64186
  Input line length exceeds line_
 ciftbx warning: cif_mm.dic data_  line:  64652
  Input line length exceeds line_
 ciftbx warning: cif_mm.dic data_  line:  64666
  Input line length exceeds line_
 ciftbx warning: cif_mm.dic data_  line:  65683
  Input line length exceeds line_
 ciftbx warning: cif_mm.dic data_  line:  65864
  Input line length exceeds line_
 ciftbx warning: cif_mm.dic data_  line:  68376
  Input line length exceeds line_
 ciftbx warning: cif_mm.dic data_  line:  68522
  Input line length exceeds line_
 ciftbx warning: cif_mm.dic data_  line:  68542
  Input line length exceeds line_
 ciftbx warning: cif_mm.dic data_  line:  68613
  Input line length exceeds line_
 ciftbx warning: cif_mm.dic data_  line:  68624
  Input line length exceeds line_
 ciftbx warning: cif_mm.dic data_  line:  68863
  Input line length exceeds line_
 ciftbx warning: cif_mm.dic data_  line:  70783
  Input line length exceeds line_
 ciftbx warning: cif_mm.dic data_  line:  70843
  Input line length exceeds line_
 ciftbx warning: cif_mm.dic data_  line:  70849
  Input line length exceeds line_
 ciftbx warning: cif_mm.dic data_  line:  71173
  Input line length exceeds line_
 ciftbx warning: cif_mm.dic data_  line:  71219
  Input line length exceeds line_
 ciftbx warning: cif_mm.dic data_  line:  71224
  Input line length exceeds line_
 ciftbx warning: cif_mm.dic data_  line:  71272
  Input line length exceeds line_
 ciftbx warning: cif_mm.dic data_  line:  71317
  Input line length exceeds line_
 ciftbx warning: cif_mm.dic data_  line:  71322
  Input line length exceeds line_
 ciftbx warning: cif_mm.dic data_  line:  71349
  Input line length exceeds line_
 ciftbx warning: cif_mm.dic data_  line:  71392
  Input line length exceeds line_
 ciftbx warning: cif_mm.dic data_  line:  71504
  Input line length exceeds line_
 ciftbx warning: cif_mm.dic data_  line:  71514
  Input line length exceeds line_
 ciftbx warning: cif_mm.dic save__audit_link.block_code line:  38972
  Conflicting definition of alias
 ciftbx warning: cif_mm.dic save__audit_link.block_description line:  38988
  Conflicting definition of alias
 ciftbx warning: cif_mm.dic save__chem_comp_atom.pdbx_align line:  46555
  Category id does not match block name
 ciftbx warning: cif_mm.dic save__pdbx_refine_tls_group.beg_auth_seq_id line:  52173
  Conflicting definition of alias
 ciftbx warning: cif_mm.dic save__refine.overall_SU_B line:  56040
  No name defined in block
 ciftbx warning: cif_mm.dic save__refine.overall_SU_ML line:  56050
  No name defined in block
 ciftbx warning: cif_mm.dic save__refine_hist.number_atoms_solvent line:  56060
  No name defined in block
 ciftbx warning: cif_mm.dic save__refine_hist.number_atoms_total line:  56070
  No name defined in block
 ciftbx warning: cif_mm.dic save__pdbx_construct_feature.entry_id line:  64707
  Category id does not match block name
 ciftbx warning: cif_mm.dic save__pdbx_feature_monomer.label_alt_id line:  70380
  Category id does not match block name
 ciftbx warning: cif_mm.dic save__pdbx_feature_monomer.label_alt_id line:  70379
  Item name _pdbx_feature_monomer.label_alt_id  does not match category name
 pdbx_sequence_range
 ciftbx warning: cif_mm.dic save__pdbx_feature_monomer.label_asym_id line:  70395
  Category id does not match block name
 ciftbx warning: cif_mm.dic save__pdbx_feature_monomer.label_asym_id line:  70394
  Item name _pdbx_feature_monomer.label_asym_id  does not match category name
 pdbx_sequence_range
 ciftbx warning: cif_mm.dic save__pdbx_feature_monomer.label_comp_id line:  70411
  Category id does not match block name
 ciftbx warning: cif_mm.dic save__pdbx_feature_monomer.label_comp_id line:  70410
  Item name _pdbx_feature_monomer.label_comp_id  does not match category name
 pdbx_sequence_range
 ciftbx warning: cif_mm.dic save__pdbx_feature_monomer.label_seq_id line:  70427
  Category id does not match block name
 ciftbx warning: cif_mm.dic save__pdbx_feature_monomer.label_seq_id line:  70426
  Item name _pdbx_feature_monomer.label_seq_id  does not match category name
 pdbx_sequence_range
 ciftbx warning: cif_mm.dic save__pdbx_feature_monomer.auth_asym_id line:  70443
  Category id does not match block name
 ciftbx warning: cif_mm.dic save__pdbx_feature_monomer.auth_asym_id line:  70442
  Item name _pdbx_feature_monomer.auth_asym_id  does not match category name
 pdbx_sequence_range
 ciftbx warning: cif_mm.dic save__pdbx_feature_monomer.auth_comp_id line:  70459
  Category id does not match block name
 ciftbx warning: cif_mm.dic save__pdbx_feature_monomer.auth_comp_id line:  70458
  Item name _pdbx_feature_monomer.auth_comp_id  does not match category name
 pdbx_sequence_range
 ciftbx warning: cif_mm.dic save__pdbx_feature_monomer.auth_seq_id line:  70474
  Category id does not match block name
 ciftbx warning: cif_mm.dic save__pdbx_feature_monomer.auth_seq_id line:  70473
  Item name _pdbx_feature_monomer.auth_seq_id  does not match category name
 pdbx_sequence_range

 Read data from CIF  test.cif                        

 ciftbx warning: test.cif data_mumbo_jumbo line:     12
  Data name _dummy_test not in dictionary!
 ciftbx warning: test.cif data_mumbo_jumbo line:     12
  No category defined for _dummy_test
 ciftbx warning: test.cif data_mumbo_jumbo line:     77
  Data name _blat1 not in dictionary!
 ciftbx warning: test.cif data_mumbo_jumbo line:     77
  No category defined for _blat1
 ciftbx warning: test.cif data_mumbo_jumbo line:     77
  Data name _blat2 not in dictionary!
 ciftbx warning: test.cif data_mumbo_jumbo line:     77
  No category defined for _blat2
 ciftbx warning: test.cif data_mumbo_jumbo line:      5
  Category key _audit.revision_id not given for audit
 ciftbx warning: test.cif data_mumbo_jumbo line:     15
  Category key _chemical.entry_id not given for chemical
 ciftbx warning: test.cif data_mumbo_jumbo line:     16
  Category key _chemical_formula.entry_id not given for chemical_formula
 ciftbx warning: test.cif data_mumbo_jumbo line:     22
  Category key _cell.entry_id not given for cell
 ciftbx warning: test.cif data_mumbo_jumbo line:     29
  Category key _cell_measurement.entry_id not given for cell_measurement
 ciftbx warning: test.cif data_mumbo_jumbo line:     34
  Category key _symmetry.entry_id not given for symmetry
 ciftbx warning: test.cif data_mumbo_jumbo line:     61
  Mandatory item _atom_site.label_alt_id not given for atom_site
 ciftbx warning: test.cif data_mumbo_jumbo line:     61
  Mandatory item _atom_site.label_asym_id not given for atom_site
 ciftbx warning: test.cif data_mumbo_jumbo line:     61
  Mandatory item _atom_site.label_atom_id not given for atom_site
 ciftbx warning: test.cif data_mumbo_jumbo line:     61
  Mandatory item _atom_site.label_comp_id not given for atom_site
 ciftbx warning: test.cif data_mumbo_jumbo line:     61
  Mandatory item _atom_site.label_entity_id not given for atom_site
 ciftbx warning: test.cif data_mumbo_jumbo line:     61
  Mandatory item _atom_site.label_seq_id not given for atom_site

 Access items in data block  mumbo_jumbo                                                                

 Cell dimension(s) missing!

 Cell     0.0000   14.9560   19.7370
          0.0000    0.0010    0.0030

 Space group   P_2ac_2ab

 Next data name in CIF is   _atom_type_symbol               

 Audit record

  91-04-09           text and data added by Tony Willis.                        
  91-04-15           rec'd by co-editor with diagram as manuscript HL7.         
  91-04-17           adjustments based on first referees report.                
  91-04-18           adjustments based on second referee's report.              

 Atom sites

_atom_site.id                                                              
_atom_site.fract_x                                                         
_atom_site.fract_y                                                         
_atom_site.fract_z                                                         
_atom_site.U_iso_or_equiv                                                  
 s     0.2020  0.7980  0.9167  0.0300  0.0000  0.0000  0.0000  0.0030
_atom_site.id                                                              
_atom_site.fract_x                                                         
_atom_site.fract_y                                                         
_atom_site.fract_z                                                         
_atom_site.U_iso_or_equiv                                                  
 o     0.4980  0.4980  0.6667  0.0252  0.0000  0.0000  0.0000  0.0000
_atom_site.id                                                              
_atom_site.fract_x                                                         
_atom_site.fract_y                                                         
_atom_site.fract_z                                                         
_atom_site.U_iso_or_equiv                                                  
 c1    0.4880  0.0960  0.0380  0.0317  0.0000  0.0000  0.0000  0.0000


 Access items in data block  publication                                                                


 Author list

 Furber, Mark
 Research School of Chemistry                      
 Australian National University                    
 GPO Box 4                                         
 Canberra, A.C.T.                                  
 Australia    2601                                 

 Mander, Lewis N.
 Research School of Chemistry                      
 Australian National University                    
 GPO Box 4                                         
 Canberra, A.C.T.                                  
 Australia    2601                                 

 Patrick, Graham L.
 Research School of Chemistry                      
 Australian National University                    
 GPO Box 4                                         
 Canberra, A.C.T.                                  
 Australia    2601                                 

 Willis, Anthony C.
 Research School of Chemistry                      
 Australian National University                    
 GPO Box 4                                         
 Canberra, A.C.T.                                  
 Australia    2601                                 
 ciftbx warning: test.cif data_mumbo_jumbo line:     12
  Data name _dummy_test not in dictionary!
 ciftbx warning: test.cif data_mumbo_jumbo line:     12
  No category defined for _dummy_test
 ciftbx warning: test.cif data_mumbo_jumbo line:     77
  Data name _blat1 not in dictionary!
 ciftbx warning: test.cif data_mumbo_jumbo line:     77
  No category defined for _blat1
 ciftbx warning: test.cif data_mumbo_jumbo line:     77
  Data name _blat2 not in dictionary!
 ciftbx warning: test.cif data_mumbo_jumbo line:     77
  No category defined for _blat2
 ciftbx warning: test.cif data_mumbo_jumbo line:      5
  Category key _audit.revision_id not given for audit
 ciftbx warning: test.cif data_mumbo_jumbo line:     15
  Category key _chemical.entry_id not given for chemical
 ciftbx warning: test.cif data_mumbo_jumbo line:     16
  Category key _chemical_formula.entry_id not given for chemical_formula
 ciftbx warning: test.cif data_mumbo_jumbo line:     22
  Category key _cell.entry_id not given for cell
 ciftbx warning: test.cif data_mumbo_jumbo line:     29
  Category key _cell_measurement.entry_id not given for cell_measurement
 ciftbx warning: test.cif data_mumbo_jumbo line:     34
  Category key _symmetry.entry_id not given for symmetry
 ciftbx warning: test.cif data_mumbo_jumbo line:     61
  Mandatory item _atom_site.label_alt_id not given for atom_site
 ciftbx warning: test.cif data_mumbo_jumbo line:     61
  Mandatory item _atom_site.label_asym_id not given for atom_site
 ciftbx warning: test.cif data_mumbo_jumbo line:     61
  Mandatory item _atom_site.label_atom_id not given for atom_site
 ciftbx warning: test.cif data_mumbo_jumbo line:     61
  Mandatory item _atom_site.label_comp_id not given for atom_site
 ciftbx warning: test.cif data_mumbo_jumbo line:     61
  Mandatory item _atom_site.label_entity_id not given for atom_site
 ciftbx warning: test.cif data_mumbo_jumbo line:     61
  Mandatory item _atom_site.label_seq_id not given for atom_site


 Access items in data block  mumbo_jumbo                                                                

   _atom_site_aniso_U_11              _atom_site_anisotrop.U[1][1]       _atom_site_aniso_U_11           
   _atom_site_anisotrop.U[1][1]       _atom_site_anisotrop.U[1][1]       _atom_site_aniso_U_11           

 Atom coordinates and Uij

 s     0.2020  0.7980  0.9167  0.0350  0.0250  0.0250  0.0130  0.0000  0.0000
 o     0.4980  0.4980  0.6667
 c1    0.4880  0.0960  0.0380

 Read data from CIF  test.cif                        

 ciftbx warning: test.cif data_publication line:     87
  Mandatory item _publ_author_footnote not given for publ_author


 Access items in data block  publication                                                                


 Author list

 Furber, Mark
 Research School of Chemistry                      
 Australian National University                    
 GPO Box 4                                         
 Canberra, A.C.T.                                  
 Australia    2601                                 

 Mander, Lewis N.
 Research School of Chemistry                      
 Australian National University                    
 GPO Box 4                                         
 Canberra, A.C.T.                                  
 Australia    2601                                 

 Patrick, Graham L.
 Research School of Chemistry                      
 Australian National University                    
 GPO Box 4                                         
 Canberra, A.C.T.                                  
 Australia    2601                                 

 Willis, Anthony C.
 Research School of Chemistry                      
 Australian National University                    
 GPO Box 4                                         
 Canberra, A.C.T.                                  
 Australia    2601                                 
   _atom_site_aniso_U_11              _atom_site_aniso_U_11                                              
   _atom_site_aniso_U_11              _atom_site_aniso_U_11                                              
 ciftbx warning: cif_mm.dic data_  line:    610
  Input line length exceeds line_
 ciftbx warning: cif_mm.dic data_  line:    724
  Input line length exceeds line_
 ciftbx warning: cif_mm.dic data_  line:    746
  Input line length exceeds line_
 ciftbx warning: cif_mm.dic data_  line:  43100
  Input line length exceeds line_
 ciftbx warning: cif_mm.dic data_  line:  43876
  Input line length exceeds line_
 ciftbx warning: cif_mm.dic data_  line:  47907
  Input line length exceeds line_
 ciftbx warning: cif_mm.dic data_  line:  48159
  Input line length exceeds line_
 ciftbx warning: cif_mm.dic data_  line:  48173
  Input line length exceeds line_
 ciftbx warning: cif_mm.dic data_  line:  48189
  Input line length exceeds line_
 ciftbx warning: cif_mm.dic data_  line:  48203
  Input line length exceeds line_
 ciftbx warning: cif_mm.dic data_  line:  48974
  Input line length exceeds line_
 ciftbx warning: cif_mm.dic data_  line:  48994
  Input line length exceeds line_
 ciftbx warning: cif_mm.dic data_  line:  50714
  Input line length exceeds line_
 ciftbx warning: cif_mm.dic data_  line:  52018
  Input line length exceeds line_
 ciftbx warning: cif_mm.dic data_  line:  52093
  Input line length exceeds line_
 ciftbx warning: cif_mm.dic data_  line:  52122
  Input line length exceeds line_
 ciftbx warning: cif_mm.dic data_  line:  52150
  Input line length exceeds line_
 ciftbx warning: cif_mm.dic data_  line:  52179
  Input line length exceeds line_
 ciftbx warning: cif_mm.dic data_  line:  52208
  Input line length exceeds line_
 ciftbx warning: cif_mm.dic data_  line:  52237
  Input line length exceeds line_
 ciftbx warning: cif_mm.dic data_  line:  52266
  Input line length exceeds line_
 ciftbx warning: cif_mm.dic data_  line:  52296
  Input line length exceeds line_
 ciftbx warning: cif_mm.dic data_  line:  52410
  Input line length exceeds line_
 ciftbx warning: cif_mm.dic data_  line:  52411
  Input line length exceeds line_
 ciftbx warning: cif_mm.dic data_  line:  52584
  Input line length exceeds line_
 ciftbx warning: cif_mm.dic data_  line:  52599
  Input line length exceeds line_
 ciftbx warning: cif_mm.dic data_  line:  52613
  Input line length exceeds line_
 ciftbx warning: cif_mm.dic data_  line:  52627
  Input line length exceeds line_
 ciftbx warning: cif_mm.dic data_  line:  53497
  Input line length exceeds line_
 ciftbx warning: cif_mm.dic data_  line:  53526
  Input line length exceeds line_
 ciftbx warning: cif_mm.dic data_  line:  53535
  Input line length exceeds line_
 ciftbx warning: cif_mm.dic data_  line:  53561
  Input line length exceeds line_
 ciftbx warning: cif_mm.dic data_  line:  53570
  Input line length exceeds line_
 ciftbx warning: cif_mm.dic data_  line:  53615
  Input line length exceeds line_
 ciftbx warning: cif_mm.dic data_  line:  53623
  Input line length exceeds line_
 ciftbx warning: cif_mm.dic data_  line:  53953
  Input line length exceeds line_
 ciftbx warning: cif_mm.dic data_  line:  54168
  Input line length exceeds line_
 ciftbx warning: cif_mm.dic data_  line:  54175
  Input line length exceeds line_
 ciftbx warning: cif_mm.dic data_  line:  54184
  Input line length exceeds line_
 ciftbx warning: cif_mm.dic data_  line:  54187
  Input line length exceeds line_
 ciftbx warning: cif_mm.dic data_  line:  54194
  Input line length exceeds line_
 ciftbx warning: cif_mm.dic data_  line:  54204
  Input line length exceeds line_
 ciftbx warning: cif_mm.dic data_  line:  54211
  Input line length exceeds line_
 ciftbx warning: cif_mm.dic data_  line:  54221
  Input line length exceeds line_
 ciftbx warning: cif_mm.dic data_  line:  54228
  Input line length exceeds line_
 ciftbx warning: cif_mm.dic data_  line:  54238
  Input line length exceeds line_
 ciftbx warning: cif_mm.dic data_  line:  54245
  Input line length exceeds line_
 ciftbx warning: cif_mm.dic data_  line:  54255
  Input line length exceeds line_
 ciftbx warning: cif_mm.dic data_  line:  54262
  Input line length exceeds line_
 ciftbx warning: cif_mm.dic data_  line:  54272
  Input line length exceeds line_
 ciftbx warning: cif_mm.dic data_  line:  54279
  Input line length exceeds line_
 ciftbx warning: cif_mm.dic data_  line:  54290
  Input line length exceeds line_
 ciftbx warning: cif_mm.dic data_  line:  54297
  Input line length exceeds line_
 ciftbx warning: cif_mm.dic data_  line:  54307
  Input line length exceeds line_
 ciftbx warning: cif_mm.dic data_  line:  54314
  Input line length exceeds line_
 ciftbx warning: cif_mm.dic data_  line:  54324
  Input line length exceeds line_
 ciftbx warning: cif_mm.dic data_  line:  54339
  Input line length exceeds line_
 ciftbx warning: cif_mm.dic data_  line:  54348
  Input line length exceeds line_
 ciftbx warning: cif_mm.dic data_  line:  54361
  Input line length exceeds line_
 ciftbx warning: cif_mm.dic data_  line:  54370
  Input line length exceeds line_
 ciftbx warning: cif_mm.dic data_  line:  54377
  Input line length exceeds line_
 ciftbx warning: cif_mm.dic data_  line:  54389
  Input line length exceeds line_
 ciftbx warning: cif_mm.dic data_  line:  54396
  Input line length exceeds line_
 ciftbx warning: cif_mm.dic data_  line:  54407
  Input line length exceeds line_
 ciftbx warning: cif_mm.dic data_  line:  54414
  Input line length exceeds line_
 ciftbx warning: cif_mm.dic data_  line:  54425
  Input line length exceeds line_
 ciftbx warning: cif_mm.dic data_  line:  54432
  Input line length exceeds line_
 ciftbx warning: cif_mm.dic data_  line:  54444
  Input line length exceeds line_
 ciftbx warning: cif_mm.dic data_  line:  54451
  Input line length exceeds line_
 ciftbx warning: cif_mm.dic data_  line:  54464
  Input line length exceeds line_
 ciftbx warning: cif_mm.dic data_  line:  54471
  Input line length exceeds line_
 ciftbx warning: cif_mm.dic data_  line:  54482
  Input line length exceeds line_
 ciftbx warning: cif_mm.dic data_  line:  54489
  Input line length exceeds line_
 ciftbx warning: cif_mm.dic data_  line:  54500
  Input line length exceeds line_
 ciftbx warning: cif_mm.dic data_  line:  54507
  Input line length exceeds line_
 ciftbx warning: cif_mm.dic data_  line:  54518
  Input line length exceeds line_
 ciftbx warning: cif_mm.dic data_  line:  54525
  Input line length exceeds line_
 ciftbx warning: cif_mm.dic data_  line:  54536
  Input line length exceeds line_
 ciftbx warning: cif_mm.dic data_  line:  54543
  Input line length exceeds line_
 ciftbx warning: cif_mm.dic data_  line:  54554
  Input line length exceeds line_
 ciftbx warning: cif_mm.dic data_  line:  54561
  Input line length exceeds line_
 ciftbx warning: cif_mm.dic data_  line:  54621
  Input line length exceeds line_
 ciftbx warning: cif_mm.dic data_  line:  54623
  Input line length exceeds line_
 ciftbx warning: cif_mm.dic data_  line:  54630
  Input line length exceeds line_
 ciftbx warning: cif_mm.dic data_  line:  54639
  Input line length exceeds line_
 ciftbx warning: cif_mm.dic data_  line:  54646
  Input line length exceeds line_
 ciftbx warning: cif_mm.dic data_  line:  54657
  Input line length exceeds line_
 ciftbx warning: cif_mm.dic data_  line:  54676
  Input line length exceeds line_
 ciftbx warning: cif_mm.dic data_  line:  54704
  Input line length exceeds line_
 ciftbx warning: cif_mm.dic data_  line:  54711
  Input line length exceeds line_
 ciftbx warning: cif_mm.dic data_  line:  54721
  Input line length exceeds line_
 ciftbx warning: cif_mm.dic data_  line:  54728
  Input line length exceeds line_
 ciftbx warning: cif_mm.dic data_  line:  54738
  Input line length exceeds line_
 ciftbx warning: cif_mm.dic data_  line:  54746
  Input line length exceeds line_
 ciftbx warning: cif_mm.dic data_  line:  54755
  Input line length exceeds line_
 ciftbx warning: cif_mm.dic data_  line:  54763
  Input line length exceeds line_
 ciftbx warning: cif_mm.dic data_  line:  54772
  Input line length exceeds line_
 ciftbx warning: cif_mm.dic data_  line:  54780
  Input line length exceeds line_
 ciftbx warning: cif_mm.dic data_  line:  54789
  Input line length exceeds line_
 ciftbx warning: cif_mm.dic data_  line:  54797
  Input line length exceeds line_
 ciftbx warning: cif_mm.dic data_  line:  54804
  Input line length exceeds line_
 ciftbx warning: cif_mm.dic data_  line:  54808
  Input line length exceeds line_
 ciftbx warning: cif_mm.dic data_  line:  54814
  Input line length exceeds line_
 ciftbx warning: cif_mm.dic data_  line:  54816
  Input line length exceeds line_
 ciftbx warning: cif_mm.dic data_  line:  54825
  Input line length exceeds line_
 ciftbx warning: cif_mm.dic data_  line:  54833
  Input line length exceeds line_
 ciftbx warning: cif_mm.dic data_  line:  54842
  Input line length exceeds line_
 ciftbx warning: cif_mm.dic data_  line:  54850
  Input line length exceeds line_
 ciftbx warning: cif_mm.dic data_  line:  54858
  Input line length exceeds line_
 ciftbx warning: cif_mm.dic data_  line:  54859
  Input line length exceeds line_
 ciftbx warning: cif_mm.dic data_  line:  54861
  Input line length exceeds line_
 ciftbx warning: cif_mm.dic data_  line:  54867
  Input line length exceeds line_
 ciftbx warning: cif_mm.dic data_  line:  54868
  Input line length exceeds line_
 ciftbx warning: cif_mm.dic data_  line:  54869
  Input line length exceeds line_
 ciftbx warning: cif_mm.dic data_  line:  54881
  Input line length exceeds line_
 ciftbx warning: cif_mm.dic data_  line:  55075
  Input line length exceeds line_
 ciftbx warning: cif_mm.dic data_  line:  55083
  Input line length exceeds line_
 ciftbx warning: cif_mm.dic data_  line:  55109
  Input line length exceeds line_
 ciftbx warning: cif_mm.dic data_  line:  55117
  Input line length exceeds line_
 ciftbx warning: cif_mm.dic data_  line:  55126
  Input line length exceeds line_
 ciftbx warning: cif_mm.dic data_  line:  55134
  Input line length exceeds line_
 ciftbx warning: cif_mm.dic data_  line:  55143
  Input line length exceeds line_
 ciftbx warning: cif_mm.dic data_  line:  55151
  Input line length exceeds line_
 ciftbx warning: cif_mm.dic data_  line:  55161
  Input line length exceeds line_
 ciftbx warning: cif_mm.dic data_  line:  55169
  Input line length exceeds line_
 ciftbx warning: cif_mm.dic data_  line:  55178
  Input line length exceeds line_
 ciftbx warning: cif_mm.dic data_  line:  55186
  Input line length exceeds line_
 ciftbx warning: cif_mm.dic data_  line:  55196
  Input line length exceeds line_
 ciftbx warning: cif_mm.dic data_  line:  55204
  Input line length exceeds line_
 ciftbx warning: cif_mm.dic data_  line:  55213
  Input line length exceeds line_
 ciftbx warning: cif_mm.dic data_  line:  55221
  Input line length exceeds line_
 ciftbx warning: cif_mm.dic data_  line:  55230
  Input line length exceeds line_
 ciftbx warning: cif_mm.dic data_  line:  55237
  Input line length exceeds line_
 ciftbx warning: cif_mm.dic data_  line:  55462
  Input line length exceeds line_
 ciftbx warning: cif_mm.dic data_  line:  55464
  Input line length exceeds line_
 ciftbx warning: cif_mm.dic data_  line:  55466
  Input line length exceeds line_
 ciftbx warning: cif_mm.dic data_  line:  55468
  Input line length exceeds line_
 ciftbx warning: cif_mm.dic data_  line:  55470
  Input line length exceeds line_
 ciftbx warning: cif_mm.dic data_  line:  55472
  Input line length exceeds line_
 ciftbx warning: cif_mm.dic data_  line:  55474
  Input line length exceeds line_
 ciftbx warning: cif_mm.dic data_  line:  55528
  Input line length exceeds line_
 ciftbx warning: cif_mm.dic data_  line:  55544
  Input line length exceeds line_
 ciftbx warning: cif_mm.dic data_  line:  55566
  Input line length exceeds line_
 ciftbx warning: cif_mm.dic data_  line:  55584
  Input line length exceeds line_
 ciftbx warning: cif_mm.dic data_  line:  55605
  Input line length exceeds line_
 ciftbx warning: cif_mm.dic data_  line:  55622
  Input line length exceeds line_
 ciftbx warning: cif_mm.dic data_  line:  55644
  Input line length exceeds line_
 ciftbx warning: cif_mm.dic data_  line:  55682
  Input line length exceeds line_
 ciftbx warning: cif_mm.dic data_  line:  55699
  Input line length exceeds line_
 ciftbx warning: cif_mm.dic data_  line:  55721
  Input line length exceeds line_
 ciftbx warning: cif_mm.dic data_  line:  55738
  Input line length exceeds line_
 ciftbx warning: cif_mm.dic data_  line:  55764
  Input line length exceeds line_
 ciftbx warning: cif_mm.dic data_  line:  55783
  Input line length exceeds line_
 ciftbx warning: cif_mm.dic data_  line:  55807
  Input line length exceeds line_
 ciftbx warning: cif_mm.dic data_  line:  55824
  Input line length exceeds line_
 ciftbx warning: cif_mm.dic data_  line:  55848
  Input line length exceeds line_
 ciftbx warning: cif_mm.dic data_  line:  55867
  Input line length exceeds line_
 ciftbx warning: cif_mm.dic data_  line:  55891
  Input line length exceeds line_
 ciftbx warning: cif_mm.dic data_  line:  55903
  Input line length exceeds line_
 ciftbx warning: cif_mm.dic data_  line:  55912
  Input line length exceeds line_
 ciftbx warning: cif_mm.dic data_  line:  55930
  Input line length exceeds line_
 ciftbx warning: cif_mm.dic data_  line:  55942
  Input line length exceeds line_
 ciftbx warning: cif_mm.dic data_  line:  55955
  Input line length exceeds line_
 ciftbx warning: cif_mm.dic data_  line:  55967
  Input line length exceeds line_
 ciftbx warning: cif_mm.dic data_  line:  55974
  Input line length exceeds line_
 ciftbx warning: cif_mm.dic data_  line:  55986
  Input line length exceeds line_
 ciftbx warning: cif_mm.dic data_  line:  55993
  Input line length exceeds line_
 ciftbx warning: cif_mm.dic data_  line:  56003
  Input line length exceeds line_
 ciftbx warning: cif_mm.dic data_  line:  56016
  Input line length exceeds line_
 ciftbx warning: cif_mm.dic data_  line:  56023
  Input line length exceeds line_
 ciftbx warning: cif_mm.dic data_  line:  56505
  Input line length exceeds line_
 ciftbx warning: cif_mm.dic data_  line:  56507
  Input line length exceeds line_
 ciftbx warning: cif_mm.dic data_  line:  56554
  Input line length exceeds line_
 ciftbx warning: cif_mm.dic data_  line:  56556
  Input line length exceeds line_
 ciftbx warning: cif_mm.dic data_  line:  56665
  Input line length exceeds line_
 ciftbx warning: cif_mm.dic data_  line:  56672
  Input line length exceeds line_
 ciftbx warning: cif_mm.dic data_  line:  56673
  Input line length exceeds line_
 ciftbx warning: cif_mm.dic data_  line:  56676
  Input line length exceeds line_
 ciftbx warning: cif_mm.dic data_  line:  56677
  Input line length exceeds line_
 ciftbx warning: cif_mm.dic data_  line:  56680
  Input line length exceeds line_
 ciftbx warning: cif_mm.dic data_  line:  56681
  Input line length exceeds line_
 ciftbx warning: cif_mm.dic data_  line:  56684
  Input line length exceeds line_
 ciftbx warning: cif_mm.dic data_  line:  56685
  Input line length exceeds line_
 ciftbx warning: cif_mm.dic data_  line:  56723
  Input line length exceeds line_
 ciftbx warning: cif_mm.dic data_  line:  56724
  Input line length exceeds line_
 ciftbx warning: cif_mm.dic data_  line:  56777
  Input line length exceeds line_
 ciftbx warning: cif_mm.dic data_  line:  56788
  Input line length exceeds line_
 ciftbx warning: cif_mm.dic data_  line:  56794
  Input line length exceeds line_
 ciftbx warning: cif_mm.dic data_  line:  56805
  Input line length exceeds line_
 ciftbx warning: cif_mm.dic data_  line:  56846
  Input line length exceeds line_
 ciftbx warning: cif_mm.dic data_  line:  56857
  Input line length exceeds line_
 ciftbx warning: cif_mm.dic data_  line:  56863
  Input line length exceeds line_
 ciftbx warning: cif_mm.dic data_  line:  56874
  Input line length exceeds line_
 ciftbx warning: cif_mm.dic data_  line:  56917
  Input line length exceeds line_
 ciftbx warning: cif_mm.dic data_  line:  56928
  Input line length exceeds line_
 ciftbx warning: cif_mm.dic data_  line:  56934
  Input line length exceeds line_
 ciftbx warning: cif_mm.dic data_  line:  56945
  Input line length exceeds line_
 ciftbx warning: cif_mm.dic data_  line:  56986
  Input line length exceeds line_
 ciftbx warning: cif_mm.dic data_  line:  56997
  Input line length exceeds line_
 ciftbx warning: cif_mm.dic data_  line:  57003
  Input line length exceeds line_
 ciftbx warning: cif_mm.dic data_  line:  57014
  Input line length exceeds line_
 ciftbx warning: cif_mm.dic data_  line:  57459
  Input line length exceeds line_
 ciftbx warning: cif_mm.dic data_  line:  57564
  Input line length exceeds line_
 ciftbx warning: cif_mm.dic data_  line:  57578
  Input line length exceeds line_
 ciftbx warning: cif_mm.dic data_  line:  57662
  Input line length exceeds line_
 ciftbx warning: cif_mm.dic data_  line:  57676
  Input line length exceeds line_
 ciftbx warning: cif_mm.dic data_  line:  57692
  Input line length exceeds line_
 ciftbx warning: cif_mm.dic data_  line:  57730
  Input line length exceeds line_
 ciftbx warning: cif_mm.dic data_  line:  57758
  Input line length exceeds line_
 ciftbx warning: cif_mm.dic data_  line:  57772
  Input line length exceeds line_
 ciftbx warning: cif_mm.dic data_  line:  57800
  Input line length exceeds line_
 ciftbx warning: cif_mm.dic data_  line:  57842
  Input line length exceeds line_
 ciftbx warning: cif_mm.dic data_  line:  57856
  Input line length exceeds line_
 ciftbx warning: cif_mm.dic data_  line:  58192
  Input line length exceeds line_
 ciftbx warning: cif_mm.dic data_  line:  58976
  Input line length exceeds line_
 ciftbx warning: cif_mm.dic data_  line:  59035
  Input line length exceeds line_
 ciftbx warning: cif_mm.dic data_  line:  59049
  Input line length exceeds line_
 ciftbx warning: cif_mm.dic data_  line:  59309
  Input line length exceeds line_
 ciftbx warning: cif_mm.dic data_  line:  60794
  Input line length exceeds line_
 ciftbx warning: cif_mm.dic data_  line:  61034
  Input line length exceeds line_
 ciftbx warning: cif_mm.dic data_  line:  61339
  Input line length exceeds line_
 ciftbx warning: cif_mm.dic data_  line:  61343
  Input line length exceeds line_
 ciftbx warning: cif_mm.dic data_  line:  61352
  Input line length exceeds line_
 ciftbx warning: cif_mm.dic data_  line:  61356
  Input line length exceeds line_
 ciftbx warning: cif_mm.dic data_  line:  61363
  Input line length exceeds line_
 ciftbx warning: cif_mm.dic data_  line:  61367
  Input line length exceeds line_
 ciftbx warning: cif_mm.dic data_  line:  61374
  Input line length exceeds line_
 ciftbx warning: cif_mm.dic data_  line:  61396
  Input line length exceeds line_
 ciftbx warning: cif_mm.dic data_  line:  61607
  Input line length exceeds line_
 ciftbx warning: cif_mm.dic data_  line:  61745
  Input line length exceeds line_
 ciftbx warning: cif_mm.dic data_  line:  61749
  Input line length exceeds line_
 ciftbx warning: cif_mm.dic data_  line:  61781
  Input line length exceeds line_
 ciftbx warning: cif_mm.dic data_  line:  61793
  Input line length exceeds line_
 ciftbx warning: cif_mm.dic data_  line:  61804
  Input line length exceeds line_
 ciftbx warning: cif_mm.dic data_  line:  61961
  Input line length exceeds line_
 ciftbx warning: cif_mm.dic data_  line:  61962
  Input line length exceeds line_
 ciftbx warning: cif_mm.dic data_  line:  62086
  Input line length exceeds line_
 ciftbx warning: cif_mm.dic data_  line:  62146
  Input line length exceeds line_
 ciftbx warning: cif_mm.dic data_  line:  62156
  Input line length exceeds line_
 ciftbx warning: cif_mm.dic data_  line:  62215
  Input line length exceeds line_
 ciftbx warning: cif_mm.dic data_  line:  62238
  Input line length exceeds line_
 ciftbx warning: cif_mm.dic data_  line:  62242
  Input line length exceeds line_
 ciftbx warning: cif_mm.dic data_  line:  62250
  Input line length exceeds line_
 ciftbx warning: cif_mm.dic data_  line:  62254
  Input line length exceeds line_
 ciftbx warning: cif_mm.dic data_  line:  62289
  Input line length exceeds line_
 ciftbx warning: cif_mm.dic data_  line:  62534
  Input line length exceeds line_
 ciftbx warning: cif_mm.dic data_  line:  62547
  Input line length exceeds line_
 ciftbx warning: cif_mm.dic data_  line:  62593
  Input line length exceeds line_
 ciftbx warning: cif_mm.dic data_  line:  62702
  Input line length exceeds line_
 ciftbx warning: cif_mm.dic data_  line:  62726
  Input line length exceeds line_
 ciftbx warning: cif_mm.dic data_  line:  62751
  Input line length exceeds line_
 ciftbx warning: cif_mm.dic data_  line:  62842
  Input line length exceeds line_
 ciftbx warning: cif_mm.dic data_  line:  62846
  Input line length exceeds line_
 ciftbx warning: cif_mm.dic data_  line:  63387
  Input line length exceeds line_
 ciftbx warning: cif_mm.dic data_  line:  63391
  Input line length exceeds line_
 ciftbx warning: cif_mm.dic data_  line:  63444
  Input line length exceeds line_
 ciftbx warning: cif_mm.dic data_  line:  63455
  Input line length exceeds line_
 ciftbx warning: cif_mm.dic data_  line:  63459
  Input line length exceeds line_
 ciftbx warning: cif_mm.dic data_  line:  63466
  Input line length exceeds line_
 ciftbx warning: cif_mm.dic data_  line:  63657
  Input line length exceeds line_
 ciftbx warning: cif_mm.dic data_  line:  63661
  Input line length exceeds line_
 ciftbx warning: cif_mm.dic data_  line:  63745
  Input line length exceeds line_
 ciftbx warning: cif_mm.dic data_  line:  63756
  Input line length exceeds line_
 ciftbx warning: cif_mm.dic data_  line:  64030
  Input line length exceeds line_
 ciftbx warning: cif_mm.dic data_  line:  64186
  Input line length exceeds line_
 ciftbx warning: cif_mm.dic data_  line:  64652
  Input line length exceeds line_
 ciftbx warning: cif_mm.dic data_  line:  64666
  Input line length exceeds line_
 ciftbx warning: cif_mm.dic data_  line:  65683
  Input line length exceeds line_
 ciftbx warning: cif_mm.dic data_  line:  65864
  Input line length exceeds line_
 ciftbx warning: cif_mm.dic data_  line:  68376
  Input line length exceeds line_
 ciftbx warning: cif_mm.dic data_  line:  68522
  Input line length exceeds line_
 ciftbx warning: cif_mm.dic data_  line:  68542
  Input line length exceeds line_
 ciftbx warning: cif_mm.dic data_  line:  68613
  Input line length exceeds line_
 ciftbx warning: cif_mm.dic data_  line:  68624
  Input line length exceeds line_
 ciftbx warning: cif_mm.dic data_  line:  68863
  Input line length exceeds line_
 ciftbx warning: cif_mm.dic data_  line:  70783
  Input line length exceeds line_
 ciftbx warning: cif_mm.dic data_  line:  70843
  Input line length exceeds line_
 ciftbx warning: cif_mm.dic data_  line:  70849
  Input line length exceeds line_
 ciftbx warning: cif_mm.dic data_  line:  71173
  Input line length exceeds line_
 ciftbx warning: cif_mm.dic data_  line:  71219
  Input line length exceeds line_
 ciftbx warning: cif_mm.dic data_  line:  71224
  Input line length exceeds line_
 ciftbx warning: cif_mm.dic data_  line:  71272
  Input line length exceeds line_
 ciftbx warning: cif_mm.dic data_  line:  71317
  Input line length exceeds line_
 ciftbx warning: cif_mm.dic data_  line:  71322
  Input line length exceeds line_
 ciftbx warning: cif_mm.dic data_  line:  71349
  Input line length exceeds line_
 ciftbx warning: cif_mm.dic data_  line:  71392
  Input line length exceeds line_
 ciftbx warning: cif_mm.dic data_  line:  71504
  Input line length exceeds line_
 ciftbx warning: cif_mm.dic data_  line:  71514
  Input line length exceeds line_
 ciftbx warning: cif_mm.dic save__audit_link.block_code line:  38972
  Conflicting definition of alias
 ciftbx warning: cif_mm.dic save__audit_link.block_description line:  38988
  Conflicting definition of alias
 ciftbx warning: cif_mm.dic save__chem_comp_atom.pdbx_align line:  46555
  Category id does not match block name
 ciftbx warning: cif_mm.dic save__pdbx_refine_tls_group.beg_auth_seq_id line:  52173
  Conflicting definition of alias
 ciftbx warning: cif_mm.dic save__refine.overall_SU_B line:  56040
  No name defined in block
 ciftbx warning: cif_mm.dic save__refine.overall_SU_ML line:  56050
  No name defined in block
 ciftbx warning: cif_mm.dic save__refine_hist.number_atoms_solvent line:  56060
  No name defined in block
 ciftbx warning: cif_mm.dic save__refine_hist.number_atoms_total line:  56070
  No name defined in block
 ciftbx warning: cif_mm.dic save__pdbx_construct_feature.entry_id line:  64707
  Category id does not match block name
 ciftbx warning: cif_mm.dic save__pdbx_feature_monomer.label_alt_id line:  70380
  Category id does not match block name
 ciftbx warning: cif_mm.dic save__pdbx_feature_monomer.label_alt_id line:  70379
  Item name _pdbx_feature_monomer.label_alt_id  does not match category name
 pdbx_sequence_range
 ciftbx warning: cif_mm.dic save__pdbx_feature_monomer.label_asym_id line:  70395
  Category id does not match block name
 ciftbx warning: cif_mm.dic save__pdbx_feature_monomer.label_asym_id line:  70394
  Item name _pdbx_feature_monomer.label_asym_id  does not match category name
 pdbx_sequence_range
 ciftbx warning: cif_mm.dic save__pdbx_feature_monomer.label_comp_id line:  70411
  Category id does not match block name
 ciftbx warning: cif_mm.dic save__pdbx_feature_monomer.label_comp_id line:  70410
  Item name _pdbx_feature_monomer.label_comp_id  does not match category name
 pdbx_sequence_range
 ciftbx warning: cif_mm.dic save__pdbx_feature_monomer.label_seq_id line:  70427
  Category id does not match block name
 ciftbx warning: cif_mm.dic save__pdbx_feature_monomer.label_seq_id line:  70426
  Item name _pdbx_feature_monomer.label_seq_id  does not match category name
 pdbx_sequence_range
 ciftbx warning: cif_mm.dic save__pdbx_feature_monomer.auth_asym_id line:  70443
  Category id does not match block name
 ciftbx warning: cif_mm.dic save__pdbx_feature_monomer.auth_asym_id line:  70442
  Item name _pdbx_feature_monomer.auth_asym_id  does not match category name
 pdbx_sequence_range
 ciftbx warning: cif_mm.dic save__pdbx_feature_monomer.auth_comp_id line:  70459
  Category id does not match block name
 ciftbx warning: cif_mm.dic save__pdbx_feature_monomer.auth_comp_id line:  70458
  Item name _pdbx_feature_monomer.auth_comp_id  does not match category name
 pdbx_sequence_range
 ciftbx warning: cif_mm.dic save__pdbx_feature_monomer.auth_seq_id line:  70474
  Category id does not match block name
 ciftbx warning: cif_mm.dic save__pdbx_feature_monomer.auth_seq_id line:  70473
  Item name _pdbx_feature_monomer.auth_seq_id  does not match category name
 pdbx_sequence_range

 Read data from CIF  test.cif                        

 ciftbx warning: test.cif data_mumbo_jumbo line:     12
  Data name _dummy_test not in dictionary!
 ciftbx warning: test.cif data_mumbo_jumbo line:     12
  No category defined for _dummy_test
 ciftbx warning: test.cif data_mumbo_jumbo line:     77
  Data name _blat1 not in dictionary!
 ciftbx warning: test.cif data_mumbo_jumbo line:     77
  No category defined for _blat1
 ciftbx warning: test.cif data_mumbo_jumbo line:     77
  Data name _blat2 not in dictionary!
 ciftbx warning: test.cif data_mumbo_jumbo line:     77
  No category defined for _blat2
 ciftbx warning: test.cif data_mumbo_jumbo line:      5
  Category key _audit.revision_id not given for audit
 ciftbx warning: test.cif data_mumbo_jumbo line:     15
  Category key _chemical.entry_id not given for chemical
 ciftbx warning: test.cif data_mumbo_jumbo line:     16
  Category key _chemical_formula.entry_id not given for chemical_formula
 ciftbx warning: test.cif data_mumbo_jumbo line:     22
  Category key _cell.entry_id not given for cell
 ciftbx warning: test.cif data_mumbo_jumbo line:     29
  Category key _cell_measurement.entry_id not given for cell_measurement
 ciftbx warning: test.cif data_mumbo_jumbo line:     34
  Category key _symmetry.entry_id not given for symmetry
 ciftbx warning: test.cif data_mumbo_jumbo line:     61
  Mandatory item _atom_site.label_alt_id not given for atom_site
 ciftbx warning: test.cif data_mumbo_jumbo line:     61
  Mandatory item _atom_site.label_asym_id not given for atom_site
 ciftbx warning: test.cif data_mumbo_jumbo line:     61
  Mandatory item _atom_site.label_atom_id not given for atom_site
 ciftbx warning: test.cif data_mumbo_jumbo line:     61
  Mandatory item _atom_site.label_comp_id not given for atom_site
 ciftbx warning: test.cif data_mumbo_jumbo line:     61
  Mandatory item _atom_site.label_entity_id not given for atom_site
 ciftbx warning: test.cif data_mumbo_jumbo line:     61
  Mandatory item _atom_site.label_seq_id not given for atom_site

                                   null null       (none)                 1   0

                                   null null       (none)                 1   0

                                   null null       (none)                 1   0

                                   null null       (none)                 1   0

                                   null null       (none)                 1   0

                                   null null       (none)                 1   0

_dummy_test                        char            (none)                17   0
will it work here

_audit_creation_date               char yyyy-mm-dd audit                  8   0
                            alias of: _audit.creation_date                                                       
91-03-20

_audit_creation_method             char text       audit                 34   0
                            alias of: _audit.creation_method                                                     
from_xtal_archive_file_using_CIFIO

_audit_update_record               text text       audit                 56   0
                            alias of: _audit.update_record                                                       
  91-04-09           text and data added by Tony Willis.                        
  91-04-15           rec'd by co-editor with diagram as manuscript HL7.         
  91-04-17           adjustments based on first referees report.                
  91-04-18           adjustments based on second referee's report.              

_chemical_name_systematic          char text       chemical              65   0
                            alias of: _chemical.name_systematic                                                  
trans-3-Benzoyl-2-(tert-butyl)-4-(iso-butyl)-1,3-oxazolidin-5-one

_chemical_formula_moiety           char text       chemical_formula      12   0
                            alias of: _chemical_formula.moiety                                                   
C18 H25 N O3

_chemical_formula_sum              char text       chemical_formula      12   0
                            alias of: _chemical_formula.sum                                                      
C18 H25 N O3

_chemical_formula_weight           numb float      chemical_formula       6   0
                            alias of: _chemical_formula.weight                                                   
  303.4000    0.0000

_chemical_melting_point            null float      chemical               1   0
                            alias of: _chemical.melting_point                                                    

_cell_length_a                     null float      cell                   1   0
                            alias of: _cell.length_a                                                             

_cell_length_b                     numb float      cell                   9   0
                            alias of: _cell.length_b                                                             
   14.9560    0.0010

_cell_length_c                     numb float      cell                   9   0
                            alias of: _cell.length_c                                                             
   19.7370    0.0030

_cell_angle_alpha                  numb float      cell                   2   0
                            alias of: _cell.angle_alpha                                                          
   90.0000    0.0000

_cell_angle_beta                   numb float      cell                   2   0
                            alias of: _cell.angle_beta                                                           
   90.0000    0.0000

_cell_angle_gamma                  numb float      cell                   2   0
                            alias of: _cell.angle_gamma                                                          
   90.0000    0.0000

_cell_volume                       numb float      cell                   9   0
                            alias of: _cell.volume                                                               
 1759.0000    0.3000

_cell_formula_units_Z              numb int        cell                   1   0
                            alias of: _cell.formula_units_Z                                                      
    4.0000    0.0000

_cell_measurement_temperature      numb float      cell_measurement       3   0
                            alias of: _cell_measurement.temp                                                     
  293.0000    0.0000

_cell_measurement_reflns_used      numb int        cell_measurement       2   0
                            alias of: _cell_measurement.reflns_used                                              
   25.0000    0.0000

_cell_measurement_theta_min        numb float      cell_measurement       2   0
                            alias of: _cell_measurement.theta_min                                                
   25.0000    0.0000

_cell_measurement_theta_max        numb float      cell_measurement       2   0
                            alias of: _cell_measurement.theta_max                                                
   31.0000    0.0000

                                   null null       (none)                 1   0

_blat2                             char            (none)                 1   4
2

_blat1                             char            (none)                 1   4
1

_blat2                             char            (none)                 1   4
4

_blat1                             char            (none)                 1   4
3

_blat2                             char            (none)                 1   4
6

_blat1                             char            (none)                 1   4
5

_blat2                             char            (none)                 1   4
b

_blat1                             char            (none)                 1   4
a

_blat2                             char            (none)                 1   4
d

_blat1                             char            (none)                 1   4
c

                                   null null       (none)                 1   4

_symmetry_cell_setting             char ucode      symmetry              12   0
                            alias of: _symmetry.cell_setting                                                     
orthorhombic

_symmetry_space_group_name_H-M     char line       symmetry              10   0
                            alias of: _symmetry.space_group_name_H-M                                             
P 21 21 21

_symmetry_space_group_name_Hall    char line       symmetry               9   0
                            alias of: _symmetry.space_group_name_Hall                                            
P_2ac_2ab

                                   null null       (none)                 1   0

_atom_type_symbol                  char code       atom_type              1   1
                            alias of: _atom_type.symbol                                                          
S

_atom_type_oxidation_number        numb int        atom_type              1   1
                            alias of: _atom_type.oxidation_number                                                
    0.0000    0.0000

_atom_type_number_in_cell          numb int        atom_type              1   1
                            alias of: _atom_type.number_in_cell                                                  
    6.0000    0.0000

_atom_type_scat_dispersion_real    numb float      atom_type              7   1
                            alias of: _atom_type.scat_dispersion_real                                            
    0.3190    0.0000

_atom_type_scat_dispersion_imag    numb float      atom_type              4   1
                            alias of: _atom_type.scat_dispersion_imag                                            
    0.5570    0.0000

_atom_type_scat_source             char text       atom_type             32   1
                            alias of: _atom_type.scat_source                                                     
Int_Tab_Vol_III_p202_Tab._3.3.1a

_atom_type_symbol                  char code       atom_type              1   1
                            alias of: _atom_type.symbol                                                          
O

_atom_type_oxidation_number        numb int        atom_type              1   1
                            alias of: _atom_type.oxidation_number                                                
    0.0000    0.0000

_atom_type_number_in_cell          numb int        atom_type              1   1
                            alias of: _atom_type.number_in_cell                                                  
    6.0000    0.0000

_atom_type_number_in_cell          numb int        atom_type              2   1
                            alias of: _atom_type.number_in_cell                                                  
   20.0000    0.0000

_atom_type_oxidation_number        numb int        atom_type              1   1
                            alias of: _atom_type.oxidation_number                                                
    0.0000    0.0000

_atom_type_scat_dispersion_real    numb float      atom_type              4   1
                            alias of: _atom_type.scat_dispersion_real                                            
    0.0170    0.0000

                                   null null       (none)                 1   1

                                   null null       (none)                 1   1

_atom_site_label                   char code       atom_site              1   2
                            alias of: _atom_site.id                                                              
s

_atom_site_fract_x                 numb float      atom_site              6   2
                            alias of: _atom_site.fract_x                                                         
    0.2020    0.0000

_atom_site_fract_y                 numb float      atom_site              6   2
                            alias of: _atom_site.fract_y                                                         
    0.7980    0.0000

_atom_site_fract_z                 numb float      atom_site              6   2
                            alias of: _atom_site.fract_z                                                         
    0.9167    0.0000

_atom_site_U_iso_or_equiv          numb float      atom_site              7   2
                            alias of: _atom_site.U_iso_or_equiv                                                  
    0.0300    0.0030

_atom_site_thermal_displace_type   char ucode      atom_site              3   2
                            alias of: _atom_site.thermal_displace_type                                           
Uij

_atom_site_calc_flag               null ucode      atom_site              1   2
                            alias of: _atom_site.calc_flag                                                       

_atom_site_calc_attached_atom      null code       atom_site              1   2
                            alias of: _atom_site.calc_attached_atom                                              

_atom_site_type_symbol             char code       atom_site              1   2
                            alias of: _atom_site.type_symbol                                                     
s

_atom_site_type_symbol             char code       atom_site              1   2
                            alias of: _atom_site.type_symbol                                                     
o

_atom_site_type_symbol             char code       atom_site              1   2
                            alias of: _atom_site.type_symbol                                                     
c

_atom_site_type_symbol             char code       atom_site              1   2
                            alias of: _atom_site.type_symbol                                                     
s

_rubish_here                       null null       (none)                 1   2

_atom_site_type_symbol             char code       atom_site              1   2
                            alias of: _atom_site.type_symbol                                                     
o

_atom_site_type_symbol             char code       atom_site              1   2
                            alias of: _atom_site.type_symbol                                                     
c

_atom_site_type_symbol             char code       atom_site              1   2
                            alias of: _atom_site.type_symbol                                                     
s

_symmetry_space_group_name_Hall    char line       symmetry               9   0
                            alias of: _symmetry.space_group_name_Hall                                            
P_2ac_2ab

_atom_site_type_symbol             char code       atom_site              1   2
                            alias of: _atom_site.type_symbol                                                     
s

_atom_site_type_symbol             char code       atom_site              1   2
                            alias of: _atom_site.type_symbol                                                     
o

_atom_site_type_symbol             char code       atom_site              1   2
                            alias of: _atom_site.type_symbol                                                     
c

_atom_site_type_symbol             char code       atom_site              1   2
                            alias of: _atom_site.type_symbol                                                     
s

                                   null null       (none)                 1   2

_atom_site_aniso_label             char code       atom_site_anisotrop    1   3
                            alias of: _atom_site_anisotrop.id                                                    
s

_atom_site_aniso_U_11              numb float      atom_site_anisotrop    7   3
                            alias of: _atom_site_anisotrop.U[1][1]                                               
    0.0350    0.0040

_atom_site_aniso_U_22              numb float      atom_site_anisotrop    7   3
                            alias of: _atom_site_anisotrop.U[2][2]                                               
    0.0250    0.0030

_atom_site_aniso_U_33              numb float      atom_site_anisotrop    7   3
                            alias of: _atom_site_anisotrop.U[3][3]                                               
    0.0250    0.0030

_atom_site_aniso_U_12              numb float      atom_site_anisotrop    7   3
                            alias of: _atom_site_anisotrop.U[1][2]                                               
    0.0130    0.0010

_atom_site_aniso_U_13              numb float      atom_site_anisotrop    6   3
                            alias of: _atom_site_anisotrop.U[1][3]                                               
    0.0000    0.0000

_atom_site_aniso_U_23              numb float      atom_site_anisotrop    6   3
                            alias of: _atom_site_anisotrop.U[2][3]                                               
    0.0000    0.0000

_atom_site_aniso_type_symbol       char code       atom_site_anisotrop    1   3
                            alias of: _atom_site_anisotrop.type_symbol                                           
s

_atom_site_aniso_U_12              numb float      atom_site_anisotrop    7   3
                            alias of: _atom_site_anisotrop.U[1][2]                                               
    0.0130    0.0010

_atom_site_aniso_U_12              numb float      atom_site_anisotrop    7   3
                            alias of: _atom_site_anisotrop.U[1][2]                                               
    0.0130    0.0010

_atom_site_aniso_U_12              numb float      atom_site_anisotrop    7   3
                            alias of: _atom_site_anisotrop.U[1][2]                                               
    0.0130    0.0010

                                   null null       (none)                 1   3

                                   null null       (none)                 1   3

                                   null null       (none)                 1   3

                                   null null       (none)                 1   3

                                   null null       (none)                 1   3
 ciftbx warning: mtest.new data_mumbo_jumbo line:     74
  Output CIF line longer than line_
 ciftbx warning: mtest.new data_mumbo_jumbo line:     74
  Output CIF line longer than line_
 ciftbx warning: mtest.xew data_mumbo_jumbo line:     74
  Output CIF line longer than line_
