# Supplementary material for: COD::CIF::Parser: an error-correcting CIF parser for the Perl language
Source: J Appl Crystallogr. 2016 Feb 1;49(Pt 1):292–301. doi: 10.1107/S1600576715022396 (PMC4762566; doi:10.1107/S1600576715022396)
Supplement: Supplementary file 3 [file j-49-00292-sup3.tgz › cod-tools-1.0/src/components/codcif/data/IUCr/CIFTEST_2.1/outs/ciftbx/c2ctest0.out]

# CIF Copied by cif2cif, version 1.0.1 (07 Apr 2005)
# c2ctest0
# an mmCIF test case for validation
data_c2ctest0
 
# A test case for numbers
loop_
_atom_site.aniso_ratio    #an item of data type float in (0,1]
1.0                       #a good, valid number
-1.0                      #a good number, but out of range
0                         #a good number, but out of range
.                         #a null value which should be accepted
text                      #not a number
 
loop_
_audit.creation_date      #an item that should take dates
1989-07-10                #a good date
10-JUL-1989               #a non-conforming date
text                      #no a date at all
 
