# Supplementary material for: COD::CIF::Parser: an error-correcting CIF parser for the Perl language
Source: J Appl Crystallogr. 2016 Feb 1;49(Pt 1):292–301. doi: 10.1107/S1600576715022396 (PMC4762566; doi:10.1107/S1600576715022396)
Supplement: Supplementary file 3 [file j-49-00292-sup3.tgz › cod-tools-1.0/src/components/codcif/data/IUCr/CIFTEST_2.1/outs/ciftbx/2ace.twid]

LEADER          1     SERINE HYDROLASE                                             23-JUN-1996            2ACE
TITLE                 NATIVE ACETYLCHOLINESTERASE (E.C. 3.1.1.7) FROM TORPEDO CALIFORNICA
COMPND                MOL_ID: 1;
COMPND              2 MOLECULE: ACETYLCHOLINESTERASE;
COMPND              3 CHAIN: NULL;
COMPND              4 EC: 3.1.1.7;
COMPND              5 BIOLOGICAL_UNIT: DIMER IN SOLUTION, ACTIVE AS MONOMER
SOURCE                MOL_ID: 1;
SOURCE              2 ORGANISM_SCIENTIFIC: TORPEDO CALIFORNICA;
SOURCE              3 ORGANISM_COMMON: PACIFIC ELECTRIC RAY;
SOURCE              4 VARIANT: G2 FORM;
SOURCE              5 ORGAN: ELECTRIC ORGAN;
SOURCE              6 TISSUE: ELECTROPLAQUE
KEYWDS                SERINE HYDROLASE, NEUROTRANSMITTER CLEAVAGE, CATALYTIC TRIAD, ALPHA/BETA HYDROLASE 
EXPDTA                single-crystal x-ray diffraction 
AUTHOR                M.Harel,M.L.Raves,I.Silman,J.L.Sussman
JRNL                  AUTH M.L.Raves,M.Harel,Y.-P.Pang,I.Silman,A.P.Kozikowski,J.L.Sussman
JRNL                  TITL 3D STRUCTURE OF ACETYLCHOLINESTERASE COMPLEXED WITH THE NOOTROPIC ALKALOID, (-)-HUPERZINE A
JRNL                  REF  TO BE PUBLISHED
JRNL                  REFN                                                 0353
REMARK    1     1
REMARK    1     1          REFERENCE     1
REMARK    1     1     AUTH G.Bucht,K.Hjalmarsson
REMARK    1     1     TITL RESIDUES IN TORPEDO CALIFORNICA ACETYLCHOLINESTERASE NECESSARY FOR PROCESSING TO A GLYCOSYL
REMARK    1     1   2 TITL PHOSPHATIDYLINOSITOL-ANCHORED FORM
REMARK    1     1     REF  BIOCHIM.BIOPHYS.ACTA                                                       V.   1292       223  1996
REMARK    1     1     REFN ASTM BBACAQ NE ISSN 0006-3002                   0113
REMARK    1     2
REMARK    1     2          REFERENCE     2
REMARK    1     2     AUTH P.H.Axelsen,M.Harel,I.Silman,J.L.Sussman
REMARK    1     2     TITL STRUCTURE AND DYNAMICS OF THE ACTIVE SITE GORGE OF ACETYLCHOLINESTERASE: SYNERGISTIC USE OF
REMARK    1     2   2 TITL MOLECULAR DYNAMICS SIMULATION AND X-RAY CRYSTALLOGRAPHY
REMARK    1     2     REF  PROTEIN SCI.                                                               V.      3       188  1994
REMARK    1     2     REFN ASTM PRCIEI US ISSN 0961-8368                   0795
REMARK    1     3
REMARK    1     3          REFERENCE     3
REMARK    1     3     AUTH M.Harel,I.Schalk,L.Ehret-Sabatier,F.Bouet,M.Goeldner,C.Hirth,P.H.Axelsen,I.Silman,J.L.Sussman
REMARK    1     3     TITL QUATERNARY LIGAND BINDING TO AROMATIC RESIDUES IN THE ACTIVE-SITE GORGE OF ACETYLCHOLINESTERASE
REMARK    1     3     REF  PROC.NAT.ACAD.SCI.USA                                                      V.     90      9031  1993
REMARK    1     3     REFN ASTM PNASA6 US ISSN 0027-8424                   0040
REMARK    1     4
REMARK    1     4          REFERENCE     4
REMARK    1     4     AUTH J.L.Sussman,M.Harel,F.Frolow,C.Oefner,A.Goldman,L.Toker,I.Silman
REMARK    1     4     TITL ATOMIC STRUCTURE OF ACETYLCHOLINESTERASE FROM TORPEDO CALIFORNICA: A PROTOTYPIC
REMARK    1     4   2 TITL ACETYLCHOLINE-BINDING PROTEIN
REMARK    1     4     REF  SCIENCE                                                                    V.    253       872  1991
REMARK    1     4     REFN ASTM SCIEAS US ISSN 0036-8075                   0038
REMARK    1     5
REMARK    1     5          REFERENCE     5
REMARK    1     5     AUTH J.L.Sussman,M.Harel,F.Frolow,L.Varon,L.Toker,A.H.Futerman,I.Silman
REMARK    1     5     TITL PURIFICATION AND CRYSTALLIZATION OF A DIMERIC FORM OF ACETYLCHOLINESTERASE FROM TORPEDO CALIFORNICA
REMARK    1     5   2 TITL SUBSEQUENT TO SOLUBILIZATION WITH PHOSPHATIDYLINOSITOL-SPECIFIC PHOSPHOLIPASE C
REMARK    1     5     REF  J.MOL.BIOL.                                                                V.    203       821  1988
REMARK    1     5     REFN ASTM JMOBAK UK ISSN 0022-2836                   0070
REMARK    1     6
REMARK    1     6          REFERENCE     6
REMARK    1     6     AUTH M.Schumacher,S.Camp,Y.Maulet,M.Newton,K.Macphee-Quigley,S.S.Taylor,T.Friedmann,P.Taylor
REMARK    1     6     TITL PRIMARY STRUCTURE OF TORPEDO CALIFORNICA ACETYLCHOLINESTERASE DEDUCED FROM ITS CDNA SEQUENCE
REMARK    1     6     REF  NATURE                                                                     V.    319       407  1986
REMARK    1     6     REFN ASTM NATUAS UK ISSN 0028-0836                   0006
REMARK    2
REMARK    2         2      RESOLUTION.  2.5 ANGSTROMS.
REMARK    3
REMARK    3         2      REFINEMENT.
REMARK    3         3        PROGRAM     : X-PLOR 3.1
REMARK    3         4        AUTHORS     : BRUNGER
REMARK    3         5
REMARK    3         6       DATA USED IN REFINEMENT.
REMARK    3         7        RESOLUTION RANGE HIGH (ANGSTROMS) : 2.50
REMARK    3         8        RESOLUTION RANGE LOW  (ANGSTROMS) : 8.00
REMARK    3         9        DATA CUTOFF            (SIGMA(F)) : 0.0
REMARK    3        10        DATA CUTOFF HIGH         (ABS(F)) : NULL
REMARK    3        11        DATA CUTOFF LOW          (ABS(F)) : NULL
REMARK    3        12        COMPLETENESS (WORKING+TEST)   (%) : 96.6
REMARK    3        13        NUMBER OF REFLECTIONS             : 30035
REMARK    3        14
REMARK    3        15       FIT TO DATA USED IN REFINEMENT.
REMARK    3        16        CROSS-VALIDATION METHOD          : THROUGHOUT
REMARK    3        17        FREE R VALUE TEST SET SELECTION  : RANDOM
REMARK    3        18        R VALUE            (WORKING SET) : 0.199
REMARK    3        19        FREE R VALUE                     : 0.258
REMARK    3        20        FREE R VALUE TEST SET SIZE   (%) : 5.2
REMARK    3        21        FREE R VALUE TEST SET COUNT      : 1555
REMARK    3        22        ESTIMATED ERROR OF FREE R VALUE  : 0.006
REMARK    3        23
REMARK    3        24       FIT IN THE HIGHEST RESOLUTION BIN.
REMARK    3        25        TOTAL NUMBER OF BINS USED           : NULL
REMARK    3        26        BIN RESOLUTION RANGE HIGH       (A) : 2.50
REMARK    3        27        BIN RESOLUTION RANGE LOW        (A) : 2.61
REMARK    3        28        BIN COMPLETENESS (WORKING+TEST) (%) : 99.3
REMARK    3        29        REFLECTIONS IN BIN    (WORKING SET) : 3181
REMARK    3        30        BIN R VALUE           (WORKING SET) : 0.308
REMARK    3        31        BIN FREE R VALUE                    : 0.390
REMARK    3        32        BIN FREE R VALUE TEST SET SIZE  (%) : 5.2
REMARK    3        33        BIN FREE R VALUE TEST SET COUNT     : 167
REMARK    3        34        ESTIMATED ERROR OF BIN FREE R VALUE : 0.025
REMARK    3        35
REMARK    3        36       NUMBER OF NON-HYDROGEN ATOMS USED IN REFINEMENT.
REMARK    3        37        PROTEIN ATOMS            : 4143
REMARK    3        38        NUCLEIC ACID ATOMS       : 0
REMARK    3        39        HETEROGEN ATOMS          : 0
REMARK    3        40        SOLVENT ATOMS            : 204
REMARK    3        41
REMARK    3        42       B VALUES.
REMARK    3        43        FROM WILSON PLOT           (A**2) : 33.9
REMARK    3        44        MEAN B VALUE      (OVERALL, A**2) : 24.5
REMARK    3        45        OVERALL ANISOTROPIC B VALUE.
REMARK    3        46         B11 (A**2) : NULL
REMARK    3        47         B22 (A**2) : NULL
REMARK    3        48         B33 (A**2) : NULL
REMARK    3        49         B12 (A**2) : NULL
REMARK    3        50         B13 (A**2) : NULL
REMARK    3        51         B23 (A**2) : NULL
REMARK    3        52
REMARK    3        53       ESTIMATED COORDINATE ERROR.
REMARK    3        54        ESD FROM LUZZATI PLOT        (A) : 0.25
REMARK    3        55        ESD FROM SIGMAA              (A) : 0.27
REMARK    3        56        LOW RESOLUTION CUTOFF        (A) : 8.00
REMARK    3        57
REMARK    3        58       CROSS-VALIDATED ESTIMATED COORDINATE ERROR.
REMARK    3        59        ESD FROM C-V LUZZATI PLOT    (A) : 0.33
REMARK    3        60        ESD FROM C-V SIGMAA          (A) : NULL
REMARK    3        61
REMARK    3        62       RMS DEVIATIONS FROM IDEAL VALUES.
REMARK    3        63        BOND LENGTHS                 (A) : 0.016
REMARK    3        64        BOND ANGLES            (DEGREES) : 1.9
REMARK    3        65        DIHEDRAL ANGLES        (DEGREES) : 24.2
REMARK    3        66        IMPROPER ANGLES        (DEGREES) : 1.60
REMARK    3        67
REMARK    3        68       ISOTROPIC THERMAL MODEL : NULL
REMARK    3        69
REMARK    3        70       ISOTROPIC THERMAL FACTOR RESTRAINTS.    RMS    SIGMA
REMARK    3        71        MAIN-CHAIN BOND              (A**2) : 1.41  ; 1.50
REMARK    3        72        MAIN-CHAIN ANGLE             (A**2) : 2.26  ; 2.00
REMARK    3        73        SIDE-CHAIN BOND              (A**2) : 2.09  ; 2.00
REMARK    3        74        SIDE-CHAIN ANGLE             (A**2) : 3.12  ; 2.50
REMARK    3        75
REMARK    3        76       NCS MODEL : NULL
REMARK    3        77
REMARK    3        78       NCS RESTRAINTS.                         RMS   SIGMA/WEIGHT
REMARK    3        79        GROUP  1  POSITIONAL            (A) : NULL  ; NULL
REMARK    3        80        GROUP  1  B-FACTOR           (A**2) : NULL  ; NULL
REMARK    3        81
REMARK    3        82       PARAMETER FILE  1  : PARHCSDX.PRO
REMARK    3        83       PARAMETER FILE  2  : PARAM11.WAT
REMARK    3        84       TOPOLOGY FILE  1   : TOPHCSDX.PRO
REMARK    3        85       TOPOLOGY FILE  2   : TOPH11.WAT
REMARK    3        86
REMARK    3        87       OTHER REFINEMENT REMARKS: NULL
REMARK    4
REMARK    4         2      2ACE COMPLIES WITH FORMAT V. 2.1, 25-OCT-1996
REMARK    6
REMARK    6         2      TORPEDO CALIFONICA ACETYLCHOLINESTERASE IS A G2 DIMER IN SOLUTION (SEE SUSSMAN 1988). THE ASYMMETRIC UNIT
REMARK    6         3      CONTAINS A MONOMER, WITH THE CRYSTALLOGRAPHIC TWO-FOLD AXIS RELATING THE TWO MONOMERS IN A DIMER.
REMARK    7
REMARK    7         2      THE ORIGINAL ACETYLCHOLINESTERASE STRUCTURE, 1ACE, WAS SHOWN TO CONTAIN AN INHIBITOR, DECAMETHONIUM, INSIDE THE
REMARK    7         3      ACTIVE-SITE GORGE (SEE AXELSEN 1994), AND HAS, THEREFORE, BEEN REPLACED WITH THE CURRENT NATIVE STRUCTURE.
REMARK    8
REMARK    8         2      SEVERAL RESIDUES ARE NOT SEEN IN THE CRYSTAL STRUCTURE, DUE TO DISORDER. THESE INCLUDE THREE N-TERMINAL
REMARK    8         3      RESIDUES (ASP 1, ASP 2, HIS 3), THE LOOP FROM PRO 485 TO GLU 489 AND THE C-TERMINAL RESIDUES AFTER THR 535.
REMARK    9
REMARK    9         2      THERE IS RECENT EVIDENCE (SEE BUCHT 1996) THAT THE GPI ANCHOR IS ATTACHED TO EITHER SER 543 OR SER 544, NOT TO
REMARK    9         3      CYS 537.
REMARK   10
REMARK   10         2      THE NATURAL SUBSTRATE ACETYLCHOLINE, IN AN ALL-TRANS CONFORMATION, HAS BEEN MANUALLY DOCKED INTO THE ACTIVE
REMARK   10         3      SITE, COVALENTLY BOUND TO SER 200 IN A TETRAHEDRAL INTERMEDIATE CONFORMATION. THE ACETYLCHOLINE IS A MODEL, NOT
REMARK   10         4      DERIVED FROM THE EXPERIMENTAL DATA.
REMARK   11
REMARK   11         2      THR 535 IS THE LAST RESIDUE OBSERVED AT THE C-TERMINUS.
REMARK  200
REMARK  200         2      EXPERIMENTAL DETAILS
REMARK  200         3       EXPERIMENT TYPE                : X-RAY DIFFRACTION
REMARK  200         4       DATE OF DATA COLLECTION        : OCT-1993
REMARK  200         5       TEMPERATURE           (KELVIN) : 273
REMARK  200         6       PH                             : 5.8
REMARK  200         7       NUMBER OF CRYSTALS USED        : 1
REMARK  200         8
REMARK  200         9       SYNCHROTRON              (Y/N) : Y
REMARK  200        10       RADIATION SOURCE               : DESY
REMARK  200        11       BEAMLINE                       : X11
REMARK  200        12       X-RAY GENERATOR MODEL          : NULL
REMARK  200        13       MONOCHROMATIC OR LAUE    (M/L) : M
REMARK  200        14       WAVELENGTH OR RANGE        (A) : 0.92
REMARK  200        15       MONOCHROMATOR                  : NULL
REMARK  200        16       OPTICS                         : NULL
REMARK  200        17
REMARK  200        18       DETECTOR TYPE                  : IMAGE PLATE
REMARK  200        19       DETECTOR MANUFACTURER          : MARRESEARCH
REMARK  200        20       INTENSITY-INTEGRATION SOFTWARE : DENZO
REMARK  200        21       DATA SCALING SOFTWARE          : SCALEPACK
REMARK  200        22
REMARK  200        23       NUMBER OF UNIQUE REFLECTIONS   : 46243
REMARK  200        24       RESOLUTION RANGE HIGH      (A) : 2.25
REMARK  200        25       RESOLUTION RANGE LOW       (A) : 25.0
REMARK  200        26       REJECTION CRITERIA  (SIGMA(I)) : 0.
REMARK  200        27
REMARK  200        28      OVERALL.
REMARK  200        29       COMPLETENESS FOR RANGE     (%) : 96.6
REMARK  200        30       DATA REDUNDANCY                : 1.9
REMARK  200        31       R MERGE                    (I) : NULL
REMARK  200        32       R SYM                      (I) : 0.095
REMARK  200        33       <I/SIGMA(I)> FOR THE DATA SET  : 7.4
REMARK  200        34
REMARK  200        35      IN THE HIGHEST RESOLUTION SHELL.
REMARK  200        36       HIGHEST RESOLUTION SHELL, RANGE HIGH (A) : 2.25
REMARK  200        37       HIGHEST RESOLUTION SHELL, RANGE LOW  (A) : 2.33
REMARK  200        38       COMPLETENESS FOR SHELL     (%) : 96.7
REMARK  200        39       DATA REDUNDANCY IN SHELL       : 1.8
REMARK  200        40       R MERGE FOR SHELL          (I) : NULL
REMARK  200        41       R SYM FOR SHELL            (I) : 0.713
REMARK  200        42       <I/SIGMA(I)> FOR SHELL         : 0.9
REMARK  200        43
REMARK  200        44      METHOD USED TO DETERMINE THE STRUCTURE: MOLECULAR
REMARK  200        45        REPLACEMENT
REMARK  200        46      SOFTWARE USED: X-PLOR
REMARK  200        47      STARTING MODEL: PDB ENTRY 1ACE
REMARK  200        48
REMARK  200        49      REMARK: NULL
REMARK  280
REMARK  280         2      CRYSTAL
REMARK  280         3      SOLVENT CONTENT, VS   (%): 68.
REMARK  280         4      MATTHEWS COEFFICIENT, VM (ANGSTROMS**3/DA): 3.8
REMARK  280         5
REMARK  280         6      CRYSTALLIZATION CONDITIONS: PROTEIN WAS CRYSTALLIZED FROM
REMARK  280         7       35% PEG 200, 100 MM MES, PH 5.8, AT 4 DEG.
REMARK  290
REMARK  290         2      CRYSTALLOGRAPHIC SYMMETRY
REMARK  290         3      SYMMETRY OPERATORS FOR SPACE GROUP: P 31 2 1
REMARK  290         4
REMARK  290         5           SYMOP   SYMMETRY
REMARK  290         6          NNNMMM   OPERATOR
REMARK  290         7            1555   X,Y,Z
REMARK  290         8            2555   -Y,X-Y,Z+1/3
REMARK  290         9            3555   Y-X,-X,Z+2/3
REMARK  290        10            4555   Y,X,-Z
REMARK  290        11            5555   X-Y,-Y,2/3-Z
REMARK  290        12            6555   -X,Y-X,1/3-Z
REMARK  290        13
REMARK  290        14          WHERE NNN -> OPERATOR NUMBER
REMARK  290        15                MMM -> TRANSLATION VECTOR
REMARK  290        16
REMARK  290        17      CRYSTALLOGRAPHIC SYMMETRY TRANSFORMATIONS
REMARK  290        18      THE FOLLOWING TRANSFORMATIONS OPERATE ON THE ATOM/HETATM
REMARK  290        19      RECORDS IN THIS ENTRY TO PRODUCE CRYSTALLOGRAPHICALLY
REMARK  290        20      RELATED MOLECULES.
REMARK  290        21        SMTRY1   1  1.000000  0.000000  0.000000        0.00000
REMARK  290        22        SMTRY2   1  0.000000  1.000000  0.000000        0.00000
REMARK  290        23        SMTRY3   1  0.000000  0.000000  1.000000        0.00000
REMARK  290        24        SMTRY1   2 -0.500000 -0.866007  0.000000        0.00000
REMARK  290        25        SMTRY2   2  0.866044 -0.500000  0.000000        0.00000
REMARK  290        26        SMTRY3   2  0.000000  0.000000  1.000000       45.56847
REMARK  290        27        SMTRY1   3 -0.500000  0.866007  0.000000        0.00000
REMARK  290        28        SMTRY2   3 -0.866044 -0.500000  0.000000        0.00000
REMARK  290        29        SMTRY3   3  0.000000  0.000000  1.000000       91.13693
REMARK  290        30        SMTRY1   4 -0.500000  0.866007  0.000000        0.00000
REMARK  290        31        SMTRY2   4  0.866044  0.500000  0.000000        0.00000
REMARK  290        32        SMTRY3   4  0.000000  0.000000 -1.000000        0.00000
REMARK  290        33        SMTRY1   5  1.000000  0.000000  0.000000        0.00000
REMARK  290        34        SMTRY2   5  0.000000 -1.000000  0.000000        0.00000
REMARK  290        35        SMTRY3   5  0.000000  0.000000 -1.000000       91.13693
REMARK  290        36        SMTRY1   6 -0.500000 -0.866007  0.000000        0.00000
REMARK  290        37        SMTRY2   6 -0.866044  0.500000  0.000000        0.00000
REMARK  290        38        SMTRY3   6  0.000000  0.000000 -1.000000       45.56847
REMARK  290        39
REMARK  290        40      REMARK: NULL
REMARK  300
REMARK  300         2      BIOMOLECULE
REMARK  300         3       THE ENZYME IS A GPI-ANCHORED DIMER, THE TWO MONOMERS IN
REMARK  300         4       THE DIMER ARE RELATED BY CRYSTALLOGRAPHIC TWO-FOLD
REMARK  300         5       SYMMETRY.
REMARK  350
REMARK  350         2      GENERATING THE BIOMOLECULE
REMARK  350         3      COORDINATES FOR A COMPLETE MULTIMER REPRESENTING THE KNOWN
REMARK  350         4      BIOLOGICALLY SIGNIFICANT OLIGOMERIZATION STATE OF THE
REMARK  350         5      MOLECULE CAN BE GENERATED BY APPLYING BIOMT TRANSFORMATIONS
REMARK  350         6      GIVEN BELOW.  BOTH NON-CRYSTALLOGRAPHIC AND
REMARK  350         7      CRYSTALLOGRAPHIC OPERATIONS ARE GIVEN.
REMARK  350         8
REMARK  350         9      APPLY THE FOLLOWING TO CHAINS: NULL
REMARK  350        10        BIOMT1 1    1.000000  0.000000  0.000000       56.20500
REMARK  350        11        BIOMT2 1    0.000000 -1.000000  0.000000       97.35000
REMARK  350        12        BIOMT3 1    0.000000  0.000000 -1.000000       91.13300
REMARK  375
REMARK  375         2      SPECIAL POSITION
REMARK  375         3           HOH   732  LIES ON A SPECIAL POSITION.
REMARK  470
REMARK  470         2      MISSING ATOM
REMARK  470         3      THE FOLLOWING RESIDUES HAVE MISSING ATOMS (M=MODEL NUMBER;
REMARK  470         4      RES=RESIDUE NAME; C=CHAIN IDENTIFIER; SSEQ=SEQUENCE NUMBER;
REMARK  470         5      I=INSERTION CODE):
REMARK  470         6        M RES CSSEQI  ATOMS
REMARK  470         7          HIS    26    ND1  CE1  NE2  CD2
REMARK  470         8          ASN    42    CG   OD1  ND2
REMARK  470         9          ARG    46    CZ   NH1  NH2
REMARK  470        10          GLU    89    CD   OE1  OE2
REMARK  470        11          GLN   162    OE1  NE2
REMARK  470        12          ARG   250    CZ   NH1  NH2
REMARK  470        13          ASN   257    CG   OD1  ND2
REMARK  470        14          GLU   260    OE1  OE2
REMARK  470        15          GLU   268    OE1  OE2
REMARK  470        16          LYS   270    CE   NZ
REMARK  470        17          GLU   344    OE1  OE2
REMARK  470        18          GLU   350    OE1  OE2
REMARK  470        19          LYS   357    NZ
REMARK  470        20          ASP   365    OD1  OD2
REMARK  470        21          LYS   413    CD   CE   NZ
REMARK  470        22          LYS   491    CD   CE   NZ
REMARK  470        23          LYS   498    CG   CD   CE   NZ
REMARK  470        24          GLU   499    OE1  OE2
REMARK  470        25          GLU   508    CD   OE1  OE2
REMARK  470        26          LYS   511    CD   CE   NZ
REMARK  470        27          ARG   515    CZ   NH1  NH2
REMARK  470        28          GLN   526    OE1  NE2
REMARK  470        29          ASN   533    CG   OD1  ND2
REMARK  500
REMARK  500         2      GEOMETRY AND STEREOCHEMISTRY
REMARK  500         3      SUBTOPIC: CLOSE CONTACTS
REMARK  500         4
REMARK  500         5      THE FOLLOWING ATOMS THAT ARE RELATED BY CRYSTALLOGRAPHIC
REMARK  500         6      SYMMETRY ARE IN CLOSE CONTACT.  SOME OF THESE MAY BE ATOMS
REMARK  500         7      LOCATED ON SPECIAL POSITIONS IN THE CELL.
REMARK  500         8
REMARK  500         9      DISTANCE CUTOFF: 2.2 ANGSTROMS
REMARK  500        10
REMARK  500        11       ATM1  RES C  SSEQI   ATM2  RES C  SSEQI  SSYMOP   DISTANCE
REMARK  500        12        O    HOH     732     O    HOH     732     4556     0.01
REMARK  500        13        NE2  GLN     374     O    HOH     732     4556     2.04
REMARK  500        14        O    HOH     732     NE2  GLN     374     4556     2.04
REMARK  600
REMARK  600         2      HETEROGEN
REMARK  600         3      ACH 998, ACETYLCHOLINE WAS MANUALLY MODELED IN THE ACTIVE
REMARK  600         4      SITE, AND IS COVALENTLY ATTACHED TO SER 200 IN THE
REMARK  600         5      TETRAHEDRAL INTERMEDIATE STATE.
REMARK  650
REMARK  650         2      HELIX
REMARK  650         3       DETERMINATION METHOD:
REMARK  650         4       AUTHOR-DETERMINED
REMARK  700
REMARK  700         2      SHEET
REMARK  700         3       DETERMINATION METHOD:  AUTHOR-DETERMINED
REMARK  700         4       STRAND: B 1; THERE IS A CENTRAL ELEVEN-STRANDED SHEET AND
REMARK  700         5       A SMALL THREE-STRANDED SHEET AT THE N-TERMINUS.
REMARK  800
REMARK  800         2      SITE
REMARK  800         3      SITE_IDENTIFIER: CAT
REMARK  800         4      SITE_DESCRIPTION: CATALYTIC TRIAD.
REMARK  999
REMARK  999         2      SEQUENCE
REMARK  999         3      2ACE       SWS     P04058       1 -    24 NOT IN ATOMS LIST
REMARK  999         4      2ACE       SWS     P04058     557 -   586 NOT IN ATOMS LIST
REMARK 9600
REMARK 9600           EMBEDDED CIF
REMARK 9600
REMARK 9600           ###################################################
REMARK 9600           #                                                 #
REMARK 9600           #   Converted from PDB format to CIF format by    #
REMARK 9600           #   pdb2cif version 2.4.3            15 Jul 2005   #
REMARK 9600           #                       by                        #
REMARK 9600           # P.E. Bourne, H.J. Bernstein and F.C. Bernstein  #
REMARK 9600           #                                                 #
REMARK 9600           # http://www.bernstein-plus-sons.com/software     #
REMARK 9600           #                     /pdb2cif                    #
REMARK 9600           #   *** See the remarks at the end of this  ***   #
REMARK 9600           #   *** file for information on conversion  ***   #
REMARK 9600           #   *** of this entry and on the program    ***   #
REMARK 9600           #   ***               pdb2cif               ***   #
REMARK 9600           # Please report problems to:                      #
REMARK 9600           #         pdb2cif@bernstein-plus-sons.com         #
REMARK 9600           ###################################################
REMARK 9600
REMARK 9600
REMARK 9600           data_2ACE
REMARK 9600
REMARK 9600           _entry.id        2ACE
REMARK 9600
REMARK 9600
REMARK 9600
REMARK 9600           ##################
REMARK 9600           #                #
REMARK 9600           #  STRUCT        #
REMARK 9600           #                #
REMARK 9600           ##################
REMARK 9600
REMARK 9600           loop_
REMARK 9600           _struct.entry_id
REMARK 9600                   2ACE
REMARK 9600           _exptl.entry_id 2ACE
REMARK 9600           _reflns.entry_id             2ACE
REMARK 9600           _cell.entry_id           2ACE
REMARK 9600           _cell.volume          1931220.0
REMARK 9600           _cell.details                 ?
REMARK 9600           _symmetry.entry_id                2ACE
REMARK 9600           _audit.revision_id         2ACE
REMARK 9600           _audit.creation_date       1996-06-23
REMARK 9600           ;\
REMARK 9600           2005-07-15  Converted to mmCIF format by pdb2cif.pl 2.4.3
REMARK 9600           ;
REMARK 9600
REMARK 9600
REMARK 9600           #############################
REMARK 9600           #                           #
REMARK 9600           # STRUCT_KEYWORDS           #
REMARK 9600           #                           #
REMARK 9600           #############################
REMARK 9600
REMARK 9600           loop_
REMARK 9600           _entity.id
REMARK 9600           _entity.details
REMARK 9600                                   2               'het group ACH'
REMARK 9600                                   3               HOH
REMARK 9600
REMARK 9600                   loop_
REMARK 9600               _entity_name_com.entity_id
REMARK 9600               _entity_name_com.name
REMARK 9600
REMARK 9600               2
REMARK 9600           ;\
REMARK 9600           ACETYLCHOLINE
REMARK 9600           ;
REMARK 9600
REMARK 9600           loop_
REMARK 9600           _struct_ref.id
REMARK 9600           _struct_ref.entity_id
REMARK 9600           _struct_ref.biol_id
REMARK 9600           _struct_ref.db_name
REMARK 9600           _struct_ref.db_code
REMARK 9600           _struct_ref.seq_align
REMARK 9600           _struct_ref.seq_dif
REMARK 9600           _struct_ref.details
REMARK 9600                1    1    *      SWS  'P04058 ACES_TORCA'  partial
REMARK 9600                                               yes .
REMARK 9600
REMARK 9600           loop_
REMARK 9600           _struct_ref_seq.align_id
REMARK 9600           _struct_ref_seq.ref_id
REMARK 9600           _struct_ref_seq.seq_align_beg
REMARK 9600           _struct_ref_seq.seq_align_end
REMARK 9600           _struct_ref_seq.db_align_beg
REMARK 9600           _struct_ref_seq.db_align_end
REMARK 9600           _struct_ref_seq.details
REMARK 9600                2     1     490     535     511     556 .
REMARK 9600
REMARK 9600           loop_
REMARK 9600           _struct_ref_seq_dif.align_id
REMARK 9600           _struct_ref_seq_dif.seq_num
REMARK 9600           _struct_ref_seq_dif.mon_id
REMARK 9600           _struct_ref_seq_dif.db_seq_num                          #< not in dictionary
REMARK 9600           _struct_ref_seq_dif.db_mon_id
REMARK 9600           _struct_ref_seq_dif.details
REMARK 9600               2   .    .    507 HIS
REMARK 9600                    'Chain *: GAP IN PDB ENTRY'
REMARK 9600               2   .    .    508 SER
REMARK 9600                    'Chain *: GAP IN PDB ENTRY'
REMARK 9600               2   .    .    509 GLN
REMARK 9600                    'Chain *: GAP IN PDB ENTRY'
REMARK 9600               2   .    .    510 GLU
REMARK 9600                    'Chain *: GAP IN PDB ENTRY'
REMARK 9600
REMARK 9600
REMARK 9600
REMARK 9600           ####################
REMARK 9600           #                  #
REMARK 9600           # CHEM_COMP        #
REMARK 9600           #                  #
REMARK 9600           ####################
REMARK 9600
REMARK 9600
REMARK 9600           loop_
REMARK 9600           _chem_comp.id
REMARK 9600           _chem_comp.formula
REMARK 9600           _chem_comp.name
REMARK 9600           _chem_comp.mon_nstd_details
REMARK 9600                                           HOH
REMARK 9600           ;\
REMARK 9600                   204(H2 O1)
REMARK 9600           ;
REMARK 9600           ;\
REMARK 9600
REMARK 9600           ;
REMARK 9600           ;\
REMARK 9600
REMARK 9600           ;
REMARK 9600                             ALA   'C3 H7 N1   O2'   Alanine
REMARK 9600                             ARG   'C6 H14 N4   O2'  Arginine
REMARK 9600                             ASN   'C4 H8 N2   O3'   Asparagine
REMARK 9600                             ASP   'C4 H7 N1   O4'   'Aspartic   acid'
REMARK 9600                                   CYS                    'C3 H7 N1 O2 S1'
REMARK 9600                                                     Cysteine          .
REMARK 9600                             GLN   'C5 H10 N2   O3'  Glutamine
REMARK 9600                             GLU   'C5 H9 N1   O4'   'Glutamic   acid'
REMARK 9600                             GLY   'C2 H5 N1   O2'   Glycine
REMARK 9600                             HIS   'C6 H9 N3   O2'   Histidine
REMARK 9600                             ILE   'C6 H13 N1   O2'  Isoleucine
REMARK 9600                             LEU   'C6 H13 N1   O2'  Leucine
REMARK 9600                             LYS   'C6 H14 N2   O2'  Lysine
REMARK 9600                                   MET                    'C5 H11 N1 O2 S1'
REMARK 9600                                                     Methionine        .
REMARK 9600                             PHE   'C9 H11 N1   O2'  Phenylalan  ine
REMARK 9600                             PRO   'C5 H9 N1   O2'   Proline
REMARK 9600                             SER   'C3 H7 N1   O3'   Serine
REMARK 9600                             THR   'C4 H9 N1   O3'   Threonine
REMARK 9600                             TRP   'C11 H12 N  2 O2' Tryptophan
REMARK 9600                             TYR   'C9 H11 N1   O3'  Tyrosine
REMARK 9600                             VAL   'C5 H11 N1   O2'  Valine
REMARK 9600
REMARK 9600
REMARK 9600
REMARK 9600           ######################
REMARK 9600           #                    #
REMARK 9600           # ATOM_SITES         #
REMARK 9600           #                    #
REMARK 9600           ######################
REMARK 9600
REMARK 9600
REMARK 9600
REMARK 9600
REMARK 9600
REMARK 9600
REMARK 9600                   loop_
REMARK 9600               _database_pdb_matrix.entry_id
REMARK 9600                                           2ACE
REMARK 9600
REMARK 9600                   loop_
REMARK 9600               _atom_sites.entry_id
REMARK 9600               _atom_sites.cartn_transform_axes
REMARK 9600                                           2ACE
REMARK 9600                                                   'See _atom_sites.fract_transf_matrix[i][j]'
REMARK 9600
REMARK 9600           _database_2.database_id                 PDB
REMARK 9600           loop_
REMARK 9600           _database_PDB_rev.num
REMARK 9600           _database_PDB_rev.date
REMARK 9600           _database_PDB_rev.mod_type
REMARK 9600           _database_PDB_rev.status
REMARK 9600           _database_PDB_rev.replaced_by
REMARK 9600           _database_PDB_rev.replaces
REMARK 9600           1                 1996-11-08    0                 .                 .                 1A  CE
REMARK 9600
REMARK 9600
REMARK 9600
REMARK 9600           ####################
REMARK 9600           #                  #
REMARK 9600           # STRUCT_BIOL      #
REMARK 9600           #                  #
REMARK 9600           ####################
REMARK 9600
REMARK 9600
REMARK 9600
REMARK 9600                   loop_
REMARK 9600               _struct_biol.id
REMARK 9600                                           *
REMARK 9600                   loop_
REMARK 9600               _struct_biol_gen.biol_id
REMARK 9600               _struct_biol_gen.asym_id
REMARK 9600               _struct_biol_gen.symmetry
REMARK 9600               _struct_biol_gen.details
REMARK 9600            2ACE    ACH   1_555   .
REMARK 9600            2ACE    HOH   1_555   .
REMARK 9600               *      *   1_555   .
REMARK 9600
REMARK 9600
REMARK 9600
REMARK 9600           ##############################
REMARK 9600           #                            #
REMARK 9600           # STRUCT_CONN_TYPE           #
REMARK 9600           #                            #
REMARK 9600           ##############################
REMARK 9600
REMARK 9600
REMARK 9600
REMARK 9600           loop_
REMARK 9600           _struct_conn_type.id
REMARK 9600           _struct_conn_type.criteria
REMARK 9600           _struct_conn_type.reference
REMARK 9600           saltbr  'salt bridge from PDB entry'       ?
REMARK 9600           hydrog  'hydrogen bond from PDB entry'     ?
REMARK 9600           disulf  'disulfide bridge from PDB entry'  ?
REMARK 9600
REMARK 9600
REMARK 9600
REMARK 9600           ##############################
REMARK 9600           #                            #
REMARK 9600           # STRUCT_CONN                #
REMARK 9600           #                            #
REMARK 9600           ##############################
REMARK 9600
REMARK 9600
REMARK 9600
REMARK 9600           loop_
REMARK 9600           _struct_conn.id
REMARK 9600           _struct_conn.conn_type_id
REMARK 9600           _struct_conn.ptnr1_label_comp_id
REMARK 9600           _struct_conn.ptnr1_label_asym_id
REMARK 9600           _struct_conn.ptnr1_auth_seq_id
REMARK 9600           _struct_conn.ptnr1_label_atom_id
REMARK 9600           _struct_conn.ptnr1_label_alt_id
REMARK 9600           _struct_conn.ptnr1_role
REMARK 9600           _struct_conn.ptnr1_symmetry
REMARK 9600           _struct_conn.ptnr2_label_comp_id
REMARK 9600           _struct_conn.ptnr2_label_asym_id
REMARK 9600           _struct_conn.ptnr2_auth_seq_id
REMARK 9600           _struct_conn.ptnr2_label_atom_id
REMARK 9600           _struct_conn.ptnr2_label_alt_id
REMARK 9600           _struct_conn.ptnr2_role
REMARK 9600           _struct_conn.ptnr2_symmetry
REMARK 9600           _struct_conn.pdb2cif_ptnr1_atom_site_id                 #< not in dictionary
REMARK 9600           _struct_conn.ptnr1_label_seq_id
REMARK 9600           _struct_conn.pdb2cif_ptnr2_atom_site_id                 #< not in dictionary
REMARK 9600           _struct_conn.ptnr2_label_seq_id
REMARK 9600                2 disulf CYS *   67   SG  . .    .    CYS *   94   SG
REMARK 9600                                                  . .    .
REMARK 9600                486              67          706              94
REMARK 9600                3      . CYS *   94   CB  . .    .    CYS *   94   SG
REMARK 9600                                                  . .    .
REMARK 9600                705              94          706              94
REMARK 9600                4      . SER *  200   CB  . .    .    SER *  200   OG
REMARK 9600                                                  . .    .
REMARK 9600               1532             200         1533             200
REMARK 9600                5      . SER *  200   OG  . .    .    ACH *  998   C5
REMARK 9600                                                  . .    .
REMARK 9600               1533             200         4149              .
REMARK 9600                6      . CYS *  254   CB  . .    .    CYS *  254   SG
REMARK 9600                                                  . .    .
REMARK 9600               1925             254         1926             254
REMARK 9600                7 disulf CYS *  254   SG  . .    .    CYS *  265   SG
REMARK 9600                                                  . .    .
REMARK 9600               1926             254         2009             265
REMARK 9600                8      . CYS *  265   CB  . .    .    CYS *  265   SG
REMARK 9600                                                  . .    .
REMARK 9600               2008             265         2009             265
REMARK 9600                9      . CYS *  402   CB  . .    .    CYS *  402   SG
REMARK 9600                                                  . .    .
REMARK 9600               3083             402         3084             402
REMARK 9600               10 disulf CYS *  402   SG  . .    .    CYS *  521   SG
REMARK 9600                                                  . .    .
REMARK 9600               3084             402         4028             521
REMARK 9600               11      . CYS *  521   CB  . .    .    CYS *  521   SG
REMARK 9600                                                  . .    .
REMARK 9600               4027             521         4028             521
REMARK 9600               12      . ACH *  998   C2  . .    .    ACH *  998   N1
REMARK 9600                                                  . .    .
REMARK 9600               4146              .          4145              .
REMARK 9600               13      . ACH *  998   C8  . .    .    ACH *  998   N1
REMARK 9600                                                  . .    .
REMARK 9600               4152              .          4145              .
REMARK 9600               14      . ACH *  998   C9  . .    .    ACH *  998   N1
REMARK 9600                                                  . .    .
REMARK 9600               4153              .          4145              .
REMARK 9600               15      . ACH *  998   C10 . .    .    ACH *  998   N1
REMARK 9600                                                  . .    .
REMARK 9600               4154              .          4145              .
REMARK 9600               16      . ACH *  998   C2  . .    .    ACH *  998   C3
REMARK 9600                                                  . .    .
REMARK 9600               4146              .          4147              .
REMARK 9600               17      . ACH *  998   C3  . .    .    ACH *  998   O4
REMARK 9600                                                  . .    .
REMARK 9600               4147              .          4148              .
REMARK 9600               18      . ACH *  998   C5  . .    .    ACH *  998   O4
REMARK 9600                                                  . .    .
REMARK 9600               4149              .          4148              .
REMARK 9600               19      . ACH *  998   C5  . .    .    ACH *  998   O7
REMARK 9600                                                  . .    .
REMARK 9600               4149              .          4150              .
REMARK 9600               20      . ACH *  998   C5  . .    .    ACH *  998   C6
REMARK 9600                                                  . .    .
REMARK 9600               4149              .          4151              .
REMARK 9600
REMARK 9600
REMARK 9600
REMARK 9600           ####################
REMARK 9600           #                  #
REMARK 9600           # STRUCT_CONF      #
REMARK 9600           #                  #
REMARK 9600           ####################
REMARK 9600
REMARK 9600
REMARK 9600
REMARK 9600           loop_
REMARK 9600           _struct_conf_type.id
REMARK 9600           _struct_conf_type.criteria
REMARK 9600           _struct_conf_type.reference
REMARK 9600            HELX_RH_AL_P      'From PDB'   .
REMARK 9600
REMARK 9600           loop_
REMARK 9600           _struct_conf.id
REMARK 9600           _struct_conf.conf_type_id
REMARK 9600           _struct_conf.beg_label_comp_id
REMARK 9600           _struct_conf.beg_label_asym_id
REMARK 9600           _struct_conf.beg_auth_seq_id
REMARK 9600           _struct_conf.end_label_comp_id
REMARK 9600           _struct_conf.end_label_asym_id
REMARK 9600           _struct_conf.end_auth_seq_id
REMARK 9600           _struct_conf.details
REMARK 9600           _struct_conf.beg_label_seq_id
REMARK 9600           _struct_conf.end_label_seq_id
REMARK 9600           helix_2A  HELX_RH_AL_P GLY *  132  GLU *  139
REMARK 9600                                     'RIGHT-HANDED ALPHA HELIX'
REMARK 9600                                         132         139
REMARK 9600           helix_3A  HELX_RH_AL_P VAL *  168  ASN *  183
REMARK 9600                                     'RIGHT-HANDED ALPHA HELIX'
REMARK 9600                                         168         183
REMARK 9600           helix_4A  HELX_RH_AL_P SER *  200  LEU *  211
REMARK 9600                                     'RIGHT-HANDED ALPHA HELIX'
REMARK 9600                                         200         211
REMARK 9600           helix_5A  HELX_RH_AL_P VAL *  238  LEU *  252
REMARK 9600                                     'RIGHT-HANDED ALPHA HELIX'
REMARK 9600                                         238         252
REMARK 9600           helix_6A  HELX_RH_AL_P ASP *  259  GLU *  268
REMARK 9600                                     'RIGHT-HANDED ALPHA HELIX'
REMARK 9600                                         259         268
REMARK 9600           helix_7A  HELX_RH_AL_P PRO *  271  GLU *  278
REMARK 9600                                     'RIGHT-HANDED ALPHA HELIX'
REMARK 9600                                         271         278
REMARK 9600           helix_8A  HELX_RH_AL_P LEU *  305  SER *  311
REMARK 9600                                     'RIGHT-HANDED ALPHA HELIX'
REMARK 9600                                         305         311
REMARK 9600           helix_9A  HELX_RH_AL_P SER *  329  GLY *  335
REMARK 9600                                     'RIGHT-HANDED ALPHA HELIX'
REMARK 9600                                         329         335
REMARK 9600           helix_10A HELX_RH_AL_P ARG *  349  VAL *  360
REMARK 9600                                     'RIGHT-HANDED ALPHA HELIX'
REMARK 9600                                         349         360
REMARK 9600           helix_11A HELX_RH_AL_P ASP *  365  THR *  376
REMARK 9600                                     'RIGHT-HANDED ALPHA HELIX'
REMARK 9600                                         365         376
REMARK 9600           helix_12A HELX_RH_AL_P GLY *  384  VAL *  400
REMARK 9600                                     'RIGHT-HANDED ALPHA HELIX'
REMARK 9600                                         384         400
REMARK 9600           helix_13A HELX_RH_AL_P VAL *  400  TYR *  411
REMARK 9600                                     'RIGHT-HANDED ALPHA HELIX'
REMARK 9600                                         400         411
REMARK 9600           helix_14A HELX_RH_AL_P GLU *  443  PHE *  448
REMARK 9600                                     'RIGHT-HANDED ALPHA HELIX'
REMARK 9600                                         443         448
REMARK 9600           helix_15A HELX_RH_AL_P ALA *  460  THR *  479
REMARK 9600                                     'RIGHT-HANDED ALPHA HELIX'
REMARK 9600                                         460         479
REMARK 9600           helix_16A HELX_RH_AL_P VAL *  518  THR *  535
REMARK 9600                                     'RIGHT-HANDED ALPHA HELIX'
REMARK 9600                                         518         535
REMARK 9600
REMARK 9600
REMARK 9600
REMARK 9600           ####################
REMARK 9600           #                  #
REMARK 9600           # STRUCT_MON_PROT  #
REMARK 9600           #                  #
REMARK 9600           ####################
REMARK 9600
REMARK 9600
REMARK 9600
REMARK 9600           loop_
REMARK 9600           _struct_mon_prot.label_comp_id
REMARK 9600           _struct_mon_prot.label_asym_id
REMARK 9600           _struct_mon_prot.auth_seq_id
REMARK 9600           _struct_mon_prot.label_alt_id
REMARK 9600           _struct_mon_prot.label_seq_id
REMARK 9600           _struct_mon_prot.pdb2cif_label_model_id                 #< not in dictionary
REMARK 9600           _struct_mon_prot.omega
REMARK 9600
REMARK 9600           PRO *  104  . 104   0   0.18
REMARK 9600
REMARK 9600           loop_
REMARK 9600           _struct_mon_prot_cis.label_comp_id
REMARK 9600           _struct_mon_prot_cis.label_asym_id
REMARK 9600           _struct_mon_prot_cis.auth_seq_id
REMARK 9600           _struct_mon_prot_cis.label_alt_id
REMARK 9600           _struct_mon_prot_cis.label_seq_id
REMARK 9600           _struct_mon_prot_cis.pdb2cif_label_model_id             #< not in dictionary
REMARK 9600           PRO *  104  . 104   0
REMARK 9600
REMARK 9600
REMARK 9600
REMARK 9600           ####################
REMARK 9600           #                  #
REMARK 9600           # STRUCT_SITE      #
REMARK 9600           #                  #
REMARK 9600           ####################
REMARK 9600
REMARK 9600
REMARK 9600
REMARK 9600           loop_
REMARK 9600           _struct_site.id
REMARK 9600           _struct_site.details
REMARK 9600            CAT  ?
REMARK 9600
REMARK 9600           loop_
REMARK 9600           _struct_site_gen.id
REMARK 9600           _struct_site_gen.site_id
REMARK 9600           _struct_site_gen.label_comp_id
REMARK 9600           _struct_site_gen.label_asym_id
REMARK 9600           _struct_site_gen.auth_seq_id
REMARK 9600           _struct_site_gen.label_seq_id
REMARK 9600           _struct_site_gen.label_alt_id
REMARK 9600           _struct_site_gen.symmetry
REMARK 9600           _struct_site_gen.details
REMARK 9600             2 CAT GLU *  327     327 . 1_555 .
REMARK 9600             3 CAT HIS *  440     440 . 1_555 .
REMARK 9600
REMARK 9600
REMARK 9600
REMARK 9600           ################
REMARK 9600           #              #
REMARK 9600           # STRUCT_SHEET #
REMARK 9600           #              #
REMARK 9600           ################
REMARK 9600
REMARK 9600           loop_
REMARK 9600           _struct_sheet.id
REMARK 9600           _struct_sheet.number_strands
REMARK 9600             B    11
REMARK 9600
REMARK 9600           loop_
REMARK 9600           _struct_sheet_hbond.sheet_id
REMARK 9600           _struct_sheet_hbond.range_id_1
REMARK 9600           _struct_sheet_hbond.range_id_2
REMARK 9600           _struct_sheet_hbond.range_1_beg_auth_seq_id
REMARK 9600           _struct_sheet_hbond.range_1_beg_label_atom_id
REMARK 9600           _struct_sheet_hbond.range_2_beg_auth_seq_id
REMARK 9600           _struct_sheet_hbond.range_2_beg_label_atom_id
REMARK 9600           _struct_sheet_hbond.range_1_end_auth_seq_id
REMARK 9600           _struct_sheet_hbond.range_1_end_label_atom_id
REMARK 9600           _struct_sheet_hbond.range_2_end_auth_seq_id
REMARK 9600           _struct_sheet_hbond.range_2_end_label_atom_id
REMARK 9600           _struct_sheet_hbond.range_1_beg_label_seq_id
REMARK 9600           _struct_sheet_hbond.range_2_beg_label_seq_id
REMARK 9600           _struct_sheet_hbond.range_1_end_label_seq_id
REMARK 9600           _struct_sheet_hbond.range_2_end_label_seq_id
REMARK 9600             A     2_A     3_A   14   O     58   N     14   O     58
REMARK 9600                                                  N
REMARK 9600                                 14         58         14         58
REMARK 9600             B     1_B     2_B   18   N     29   O     18   N     29
REMARK 9600                                                  O
REMARK 9600                                 18         29         18         29
REMARK 9600             B    10_B    11_B  502   O    513   N    502   O    513
REMARK 9600                                                  N
REMARK 9600                                502        513        502        513
REMARK 9600             B     2_B     3_B   30   O     99   N     30   O     99
REMARK 9600                                                  N
REMARK 9600                                 30         99         30         99
REMARK 9600             B     3_B     4_B  100   O    143   N    100   O    143
REMARK 9600                                                  N
REMARK 9600                                100        143        100        143
REMARK 9600             B     4_B     5_B  142   O    112   N    142   O    112
REMARK 9600                                                  N
REMARK 9600                                142        112        142        112
REMARK 9600             B     5_B     6_B  113   N    195   O    113   N    195
REMARK 9600                                                  O
REMARK 9600                                113        195        113        195
REMARK 9600             B     6_B     7_B  196   O    223   N    196   O    223
REMARK 9600                                                  N
REMARK 9600                                196        223        196        223
REMARK 9600             B     7_B     8_B  224   O    322   N    224   O    322
REMARK 9600                                                  N
REMARK 9600                                224        322        224        322
REMARK 9600             B     8_B     9_B  321   O    421   N    321   O    421
REMARK 9600                                                  N
REMARK 9600                                321        421        321        421
REMARK 9600             B     9_B    10_B  420   O    503   N    420   O    503
REMARK 9600                                                  N
REMARK 9600                                420        503        420        503
REMARK 9600
REMARK 9600           loop_
REMARK 9600           _struct_sheet_order.sheet_id
REMARK 9600           _struct_sheet_order.range_id_1
REMARK 9600           _struct_sheet_order.range_id_2
REMARK 9600           _struct_sheet_order.offset
REMARK 9600           _struct_sheet_order.sense
REMARK 9600             A     2_A     3_A  1 parallel
REMARK 9600             B     1_B     2_B  1 anti-parallel
REMARK 9600             B    10_B    11_B  1 anti-parallel
REMARK 9600             B     2_B     3_B  1 anti-parallel
REMARK 9600             B     3_B     4_B  1 anti-parallel
REMARK 9600             B     4_B     5_B  1 parallel
REMARK 9600             B     5_B     6_B  1 parallel
REMARK 9600             B     6_B     7_B  1 parallel
REMARK 9600             B     7_B     8_B  1 parallel
REMARK 9600             B     8_B     9_B  1 parallel
REMARK 9600             B     9_B    10_B  1 parallel
REMARK 9600
REMARK 9600           loop_
REMARK 9600           _struct_sheet_range.sheet_id
REMARK 9600           _struct_sheet_range.id
REMARK 9600           _struct_sheet_range.beg_label_comp_id
REMARK 9600           _struct_sheet_range.beg_label_asym_id
REMARK 9600           _struct_sheet_range.beg_auth_seq_id
REMARK 9600           _struct_sheet_range.end_label_comp_id
REMARK 9600           _struct_sheet_range.end_label_asym_id
REMARK 9600           _struct_sheet_range.end_auth_seq_id
REMARK 9600           _struct_sheet_range.beg_label_seq_id
REMARK 9600           _struct_sheet_range.end_label_seq_id
REMARK 9600             A     2_A GLY *   13  MET *   16
REMARK 9600                               13          16
REMARK 9600             A     3_A VAL *   57  ALA *   60
REMARK 9600                               57          60
REMARK 9600             B     1_B MET *   16  PRO *   21
REMARK 9600                               16          21
REMARK 9600             B    10_B PHE *  502  LEU *  505
REMARK 9600                              502         505
REMARK 9600             B    11_B MET *  510  GLN *  514
REMARK 9600                              510         514
REMARK 9600             B     2_B HIS *   26  PRO *   34
REMARK 9600                               26          34
REMARK 9600             B     3_B TYR *   96  PRO *  102
REMARK 9600                               96         102
REMARK 9600             B     4_B VAL *  142  SER *  147
REMARK 9600                              142         147
REMARK 9600             B     5_B THR *  109  TYR *  116
REMARK 9600                              109         116
REMARK 9600             B     6_B THR *  193  GLU *  199
REMARK 9600                              193         199
REMARK 9600             B     7_B ARG *  220  SER *  226
REMARK 9600                              220         226
REMARK 9600             B     8_B GLN *  318  ASN *  324
REMARK 9600                              318         324
REMARK 9600             B     9_B GLY *  417  PHE *  423
REMARK 9600                              417         423
REMARK 9600
REMARK 9600           ##########################
REMARK 9600           #                        #
REMARK 9600           # PDBX_POLY_SEQ_SCHEME   #
REMARK 9600           #                        #
REMARK 9600           ##########################
REMARK 9600
REMARK 9600           loop_
REMARK 9600           _pdbx_poly_seq_scheme.asym_id
REMARK 9600           _pdbx_poly_seq_scheme.entity_id
REMARK 9600           _pdbx_poly_seq_scheme.seq_id
REMARK 9600           _pdbx_poly_seq_scheme.mon_id
REMARK 9600           _pdbx_poly_seq_scheme.auth_num                          #< not in dictionary
REMARK 9600           _pdbx_poly_seq_scheme.pdb_strand_id
REMARK 9600            *     1    2 ASP    .  .
REMARK 9600            *     1    3 HIS    .  .
REMARK 9600            *     1    4 SER    4  .
REMARK 9600            *     1    5 GLU    5  .
REMARK 9600            *     1    6 LEU    6  1_A
REMARK 9600            *     1    7 LEU    7  1_A
REMARK 9600            *     1    8 VAL    8  1_A
REMARK 9600            *     1    9 ASN    9  1_A
REMARK 9600            *     1   10 THR   10  1_A
REMARK 9600            *     1   11 LYS   11  .
REMARK 9600            *     1   12 SER   12  .
REMARK 9600            *     1   13 GLY   13  2_A
REMARK 9600            *     1   14 LYS   14  2_A
REMARK 9600            *     1   15 VAL   15  2_A
REMARK 9600            *     1   16 MET   16  1_B
REMARK 9600            *     1   17 GLY   17  1_B
REMARK 9600            *     1   18 THR   18  1_B
REMARK 9600            *     1   19 ARG   19  1_B
REMARK 9600            *     1   20 VAL   20  1_B
REMARK 9600            *     1   21 PRO   21  1_B
REMARK 9600            *     1   22 VAL   22  .
REMARK 9600            *     1   23 LEU   23  .
REMARK 9600            *     1   24 SER   24  .
REMARK 9600            *     1   25 SER   25  .
REMARK 9600            *     1   26 HIS   26  2_B
REMARK 9600            *     1   27 ILE   27  2_B
REMARK 9600            *     1   28 SER   28  2_B
REMARK 9600            *     1   29 ALA   29  2_B
REMARK 9600            *     1   30 PHE   30  2_B
REMARK 9600            *     1   31 LEU   31  2_B
REMARK 9600            *     1   32 GLY   32  2_B
REMARK 9600            *     1   33 ILE   33  2_B
REMARK 9600            *     1   34 PRO   34  2_B
REMARK 9600            *     1   35 PHE   35  .
REMARK 9600            *     1   36 ALA   36  .
REMARK 9600            *     1   37 GLU   37  .
REMARK 9600            *     1   38 PRO   38  .
REMARK 9600            *     1   39 PRO   39  .
REMARK 9600            *     1   40 VAL   40  .
REMARK 9600            *     1   41 GLY   41  .
REMARK 9600            *     1   42 ASN   42  .
REMARK 9600            *     1   43 MET   43  .
REMARK 9600            *     1   44 ARG   44  .
REMARK 9600            *     1   45 PHE   45  .
REMARK 9600            *     1   46 ARG   46  .
REMARK 9600            *     1   47 ARG   47  .
REMARK 9600            *     1   48 PRO   48  .
REMARK 9600            *     1   49 GLU   49  .
REMARK 9600            *     1   50 PRO   50  .
REMARK 9600            *     1   51 LYS   51  .
REMARK 9600            *     1   52 LYS   52  .
REMARK 9600            *     1   53 PRO   53  .
REMARK 9600            *     1   54 TRP   54  .
REMARK 9600            *     1   55 SER   55  .
REMARK 9600            *     1   56 GLY   56  .
REMARK 9600            *     1   57 VAL   57  3_A
REMARK 9600            *     1   58 TRP   58  3_A
REMARK 9600            *     1   59 ASN   59  3_A
REMARK 9600            *     1   60 ALA   60  3_A
REMARK 9600            *     1   61 SER   61  .
REMARK 9600            *     1   62 THR   62  .
REMARK 9600            *     1   63 TYR   63  .
REMARK 9600            *     1   64 PRO   64  .
REMARK 9600            *     1   65 ASN   65  .
REMARK 9600            *     1   66 ASN   66  .
REMARK 9600            *     1   67 CYS   67  .
REMARK 9600            *     1   68 GLN   68  .
REMARK 9600            *     1   69 GLN   69  .
REMARK 9600            *     1   70 TYR   70  .
REMARK 9600            *     1   71 VAL   71  .
REMARK 9600            *     1   72 ASP   72  .
REMARK 9600            *     1   73 GLU   73  .
REMARK 9600            *     1   74 GLN   74  .
REMARK 9600            *     1   75 PHE   75  .
REMARK 9600            *     1   76 PRO   76  .
REMARK 9600            *     1   77 GLY   77  .
REMARK 9600            *     1   78 PHE   78  .
REMARK 9600            *     1   79 SER   79  .
REMARK 9600            *     1   80 GLY   80  .
REMARK 9600            *     1   81 SER   81  .
REMARK 9600            *     1   82 GLU   82  .
REMARK 9600            *     1   83 MET   83  .
REMARK 9600            *     1   84 TRP   84  .
REMARK 9600            *     1   85 ASN   85  .
REMARK 9600            *     1   86 PRO   86  .
REMARK 9600            *     1   87 ASN   87  .
REMARK 9600            *     1   88 ARG   88  .
REMARK 9600            *     1   89 GLU   89  .
REMARK 9600            *     1   90 MET   90  .
REMARK 9600            *     1   91 SER   91  .
REMARK 9600            *     1   92 GLU   92  .
REMARK 9600            *     1   93 ASP   93  .
REMARK 9600            *     1   94 CYS   94  .
REMARK 9600            *     1   95 LEU   95  .
REMARK 9600            *     1   96 TYR   96  3_B
REMARK 9600            *     1   97 LEU   97  3_B
REMARK 9600            *     1   98 ASN   98  3_B
REMARK 9600            *     1   99 ILE   99  3_B
REMARK 9600            *     1  100 TRP  100  3_B
REMARK 9600            *     1  101 VAL  101  3_B
REMARK 9600            *     1  102 PRO  102  3_B
REMARK 9600            *     1  103 SER  103  .
REMARK 9600            *     1  104 PRO  104  .
REMARK 9600            *     1  105 ARG  105  .
REMARK 9600            *     1  106 PRO  106  .
REMARK 9600            *     1  107 LYS  107  .
REMARK 9600            *     1  108 SER  108  .
REMARK 9600            *     1  109 THR  109  5_B
REMARK 9600            *     1  110 THR  110  5_B
REMARK 9600            *     1  111 VAL  111  5_B
REMARK 9600            *     1  112 MET  112  5_B
REMARK 9600            *     1  113 VAL  113  5_B
REMARK 9600            *     1  114 TRP  114  5_B
REMARK 9600            *     1  115 ILE  115  5_B
REMARK 9600            *     1  116 TYR  116  5_B
REMARK 9600            *     1  117 GLY  117  .
REMARK 9600            *     1  118 GLY  118  .
REMARK 9600            *     1  119 GLY  119  .
REMARK 9600            *     1  120 PHE  120  .
REMARK 9600            *     1  121 TYR  121  .
REMARK 9600            *     1  122 SER  122  .
REMARK 9600            *     1  123 GLY  123  .
REMARK 9600            *     1  124 SER  124  .
REMARK 9600            *     1  125 SER  125  .
REMARK 9600            *     1  126 THR  126  .
REMARK 9600            *     1  127 LEU  127  .
REMARK 9600            *     1  128 ASP  128  .
REMARK 9600            *     1  129 VAL  129  .
REMARK 9600            *     1  130 TYR  130  .
REMARK 9600            *     1  131 ASN  131  .
REMARK 9600            *     1  132 GLY  132  .
REMARK 9600            *     1  133 LYS  133  .
REMARK 9600            *     1  134 TYR  134  .
REMARK 9600            *     1  135 LEU  135  .
REMARK 9600            *     1  136 ALA  136  .
REMARK 9600            *     1  137 TYR  137  .
REMARK 9600            *     1  138 THR  138  .
REMARK 9600            *     1  139 GLU  139  .
REMARK 9600            *     1  140 GLU  140  .
REMARK 9600            *     1  141 VAL  141  .
REMARK 9600            *     1  142 VAL  142  4_B
REMARK 9600            *     1  143 LEU  143  4_B
REMARK 9600            *     1  144 VAL  144  4_B
REMARK 9600            *     1  145 SER  145  4_B
REMARK 9600            *     1  146 LEU  146  4_B
REMARK 9600            *     1  147 SER  147  4_B
REMARK 9600            *     1  148 TYR  148  .
REMARK 9600            *     1  149 ARG  149  .
REMARK 9600            *     1  150 VAL  150  .
REMARK 9600            *     1  151 GLY  151  .
REMARK 9600            *     1  152 ALA  152  .
REMARK 9600            *     1  153 PHE  153  .
REMARK 9600            *     1  154 GLY  154  .
REMARK 9600            *     1  155 PHE  155  .
REMARK 9600            *     1  156 LEU  156  .
REMARK 9600            *     1  157 ALA  157  .
REMARK 9600            *     1  158 LEU  158  .
REMARK 9600            *     1  159 HIS  159  .
REMARK 9600            *     1  160 GLY  160  .
REMARK 9600            *     1  161 SER  161  .
REMARK 9600            *     1  162 GLN  162  .
REMARK 9600            *     1  163 GLU  163  .
REMARK 9600            *     1  164 ALA  164  .
REMARK 9600            *     1  165 PRO  165  .
REMARK 9600            *     1  166 GLY  166  .
REMARK 9600            *     1  167 ASN  167  .
REMARK 9600            *     1  168 VAL  168  .
REMARK 9600            *     1  169 GLY  169  .
REMARK 9600            *     1  170 LEU  170  .
REMARK 9600            *     1  171 LEU  171  .
REMARK 9600            *     1  172 ASP  172  .
REMARK 9600            *     1  173 GLN  173  .
REMARK 9600            *     1  174 ARG  174  .
REMARK 9600            *     1  175 MET  175  .
REMARK 9600            *     1  176 ALA  176  .
REMARK 9600            *     1  177 LEU  177  .
REMARK 9600            *     1  178 GLN  178  .
REMARK 9600            *     1  179 TRP  179  .
REMARK 9600            *     1  180 VAL  180  .
REMARK 9600            *     1  181 HIS  181  .
REMARK 9600            *     1  182 ASP  182  .
REMARK 9600            *     1  183 ASN  183  .
REMARK 9600            *     1  184 ILE  184  .
REMARK 9600            *     1  185 GLN  185  .
REMARK 9600            *     1  186 PHE  186  .
REMARK 9600            *     1  187 PHE  187  .
REMARK 9600            *     1  188 GLY  188  .
REMARK 9600            *     1  189 GLY  189  .
REMARK 9600            *     1  190 ASP  190  .
REMARK 9600            *     1  191 PRO  191  .
REMARK 9600            *     1  192 LYS  192  .
REMARK 9600            *     1  193 THR  193  6_B
REMARK 9600            *     1  194 VAL  194  6_B
REMARK 9600            *     1  195 THR  195  6_B
REMARK 9600            *     1  196 ILE  196  6_B
REMARK 9600            *     1  197 PHE  197  6_B
REMARK 9600            *     1  198 GLY  198  6_B
REMARK 9600            *     1  199 GLU  199  6_B
REMARK 9600            *     1  200 SER  200  .
REMARK 9600            *     1  201 ALA  201  .
REMARK 9600            *     1  202 GLY  202  .
REMARK 9600            *     1  203 GLY  203  .
REMARK 9600            *     1  204 ALA  204  .
REMARK 9600            *     1  205 SER  205  .
REMARK 9600            *     1  206 VAL  206  .
REMARK 9600            *     1  207 GLY  207  .
REMARK 9600            *     1  208 MET  208  .
REMARK 9600            *     1  209 HIS  209  .
REMARK 9600            *     1  210 ILE  210  .
REMARK 9600            *     1  211 LEU  211  .
REMARK 9600            *     1  212 SER  212  .
REMARK 9600            *     1  213 PRO  213  .
REMARK 9600            *     1  214 GLY  214  .
REMARK 9600            *     1  215 SER  215  .
REMARK 9600            *     1  216 ARG  216  .
REMARK 9600            *     1  217 ASP  217  .
REMARK 9600            *     1  218 LEU  218  .
REMARK 9600            *     1  219 PHE  219  .
REMARK 9600            *     1  220 ARG  220  7_B
REMARK 9600            *     1  221 ARG  221  7_B
REMARK 9600            *     1  222 ALA  222  7_B
REMARK 9600            *     1  223 ILE  223  7_B
REMARK 9600            *     1  224 LEU  224  7_B
REMARK 9600            *     1  225 GLN  225  7_B
REMARK 9600            *     1  226 SER  226  7_B
REMARK 9600            *     1  227 GLY  227  .
REMARK 9600            *     1  228 SER  228  .
REMARK 9600            *     1  229 PRO  229  .
REMARK 9600            *     1  230 ASN  230  .
REMARK 9600            *     1  231 CYS  231  .
REMARK 9600            *     1  232 PRO  232  .
REMARK 9600            *     1  233 TRP  233  .
REMARK 9600            *     1  234 ALA  234  .
REMARK 9600            *     1  235 SER  235  .
REMARK 9600            *     1  236 VAL  236  .
REMARK 9600            *     1  237 SER  237  .
REMARK 9600            *     1  238 VAL  238  .
REMARK 9600            *     1  239 ALA  239  .
REMARK 9600            *     1  240 GLU  240  .
REMARK 9600            *     1  241 GLY  241  .
REMARK 9600            *     1  242 ARG  242  .
REMARK 9600            *     1  243 ARG  243  .
REMARK 9600            *     1  244 ARG  244  .
REMARK 9600            *     1  245 ALA  245  .
REMARK 9600            *     1  246 VAL  246  .
REMARK 9600            *     1  247 GLU  247  .
REMARK 9600            *     1  248 LEU  248  .
REMARK 9600            *     1  249 GLY  249  .
REMARK 9600            *     1  250 ARG  250  .
REMARK 9600            *     1  251 ASN  251  .
REMARK 9600            *     1  252 LEU  252  .
REMARK 9600            *     1  253 ASN  253  .
REMARK 9600            *     1  254 CYS  254  .
REMARK 9600            *     1  255 ASN  255  .
REMARK 9600            *     1  256 LEU  256  .
REMARK 9600            *     1  257 ASN  257  .
REMARK 9600            *     1  258 SER  258  .
REMARK 9600            *     1  259 ASP  259  .
REMARK 9600            *     1  260 GLU  260  .
REMARK 9600            *     1  261 GLU  261  .
REMARK 9600            *     1  262 LEU  262  .
REMARK 9600            *     1  263 ILE  263  .
REMARK 9600            *     1  264 HIS  264  .
REMARK 9600            *     1  265 CYS  265  .
REMARK 9600            *     1  266 LEU  266  .
REMARK 9600            *     1  267 ARG  267  .
REMARK 9600            *     1  268 GLU  268  .
REMARK 9600            *     1  269 LYS  269  .
REMARK 9600            *     1  270 LYS  270  .
REMARK 9600            *     1  271 PRO  271  .
REMARK 9600            *     1  272 GLN  272  .
REMARK 9600            *     1  273 GLU  273  .
REMARK 9600            *     1  274 LEU  274  .
REMARK 9600            *     1  275 ILE  275  .
REMARK 9600            *     1  276 ASP  276  .
REMARK 9600            *     1  277 VAL  277  .
REMARK 9600            *     1  278 GLU  278  .
REMARK 9600            *     1  279 TRP  279  .
REMARK 9600            *     1  280 ASN  280  .
REMARK 9600            *     1  281 VAL  281  .
REMARK 9600            *     1  282 LEU  282  .
REMARK 9600            *     1  283 PRO  283  .
REMARK 9600            *     1  284 PHE  284  .
REMARK 9600            *     1  285 ASP  285  .
REMARK 9600            *     1  286 SER  286  .
REMARK 9600            *     1  287 ILE  287  .
REMARK 9600            *     1  288 PHE  288  .
REMARK 9600            *     1  289 ARG  289  .
REMARK 9600            *     1  290 PHE  290  .
REMARK 9600            *     1  291 SER  291  .
REMARK 9600            *     1  292 PHE  292  .
REMARK 9600            *     1  293 VAL  293  .
REMARK 9600            *     1  294 PRO  294  .
REMARK 9600            *     1  295 VAL  295  .
REMARK 9600            *     1  296 ILE  296  .
REMARK 9600            *     1  297 ASP  297  .
REMARK 9600            *     1  298 GLY  298  .
REMARK 9600            *     1  299 GLU  299  .
REMARK 9600            *     1  300 PHE  300  .
REMARK 9600            *     1  301 PHE  301  .
REMARK 9600            *     1  302 PRO  302  .
REMARK 9600            *     1  303 THR  303  .
REMARK 9600            *     1  304 SER  304  .
REMARK 9600            *     1  305 LEU  305  .
REMARK 9600            *     1  306 GLU  306  .
REMARK 9600            *     1  307 SER  307  .
REMARK 9600            *     1  308 MET  308  .
REMARK 9600            *     1  309 LEU  309  .
REMARK 9600            *     1  310 ASN  310  .
REMARK 9600            *     1  311 SER  311  .
REMARK 9600            *     1  312 GLY  312  .
REMARK 9600            *     1  313 ASN  313  .
REMARK 9600            *     1  314 PHE  314  .
REMARK 9600            *     1  315 LYS  315  .
REMARK 9600            *     1  316 LYS  316  .
REMARK 9600            *     1  317 THR  317  .
REMARK 9600            *     1  318 GLN  318  8_B
REMARK 9600            *     1  319 ILE  319  8_B
REMARK 9600            *     1  320 LEU  320  8_B
REMARK 9600            *     1  321 LEU  321  8_B
REMARK 9600            *     1  322 GLY  322  8_B
REMARK 9600            *     1  323 VAL  323  8_B
REMARK 9600            *     1  324 ASN  324  8_B
REMARK 9600            *     1  325 LYS  325  .
REMARK 9600            *     1  326 ASP  326  .
REMARK 9600            *     1  327 GLU  327  .
REMARK 9600            *     1  328 GLY  328  .
REMARK 9600            *     1  329 SER  329  .
REMARK 9600            *     1  330 PHE  330  .
REMARK 9600            *     1  331 PHE  331  .
REMARK 9600            *     1  332 LEU  332  .
REMARK 9600            *     1  333 LEU  333  .
REMARK 9600            *     1  334 TYR  334  .
REMARK 9600            *     1  335 GLY  335  .
REMARK 9600            *     1  336 ALA  336  .
REMARK 9600            *     1  337 PRO  337  .
REMARK 9600            *     1  338 GLY  338  .
REMARK 9600            *     1  339 PHE  339  .
REMARK 9600            *     1  340 SER  340  .
REMARK 9600            *     1  341 LYS  341  .
REMARK 9600            *     1  342 ASP  342  .
REMARK 9600            *     1  343 SER  343  .
REMARK 9600            *     1  344 GLU  344  .
REMARK 9600            *     1  345 SER  345  .
REMARK 9600            *     1  346 LYS  346  .
REMARK 9600            *     1  347 ILE  347  .
REMARK 9600            *     1  348 SER  348  .
REMARK 9600            *     1  349 ARG  349  .
REMARK 9600            *     1  350 GLU  350  .
REMARK 9600            *     1  351 ASP  351  .
REMARK 9600            *     1  352 PHE  352  .
REMARK 9600            *     1  353 MET  353  .
REMARK 9600            *     1  354 SER  354  .
REMARK 9600            *     1  355 GLY  355  .
REMARK 9600            *     1  356 VAL  356  .
REMARK 9600            *     1  357 LYS  357  .
REMARK 9600            *     1  358 LEU  358  .
REMARK 9600            *     1  359 SER  359  .
REMARK 9600            *     1  360 VAL  360  .
REMARK 9600            *     1  361 PRO  361  .
REMARK 9600            *     1  362 HIS  362  .
REMARK 9600            *     1  363 ALA  363  .
REMARK 9600            *     1  364 ASN  364  .
REMARK 9600            *     1  365 ASP  365  .
REMARK 9600            *     1  366 LEU  366  .
REMARK 9600            *     1  367 GLY  367  .
REMARK 9600            *     1  368 LEU  368  .
REMARK 9600            *     1  369 ASP  369  .
REMARK 9600            *     1  370 ALA  370  .
REMARK 9600            *     1  371 VAL  371  .
REMARK 9600            *     1  372 THR  372  .
REMARK 9600            *     1  373 LEU  373  .
REMARK 9600            *     1  374 GLN  374  .
REMARK 9600            *     1  375 TYR  375  .
REMARK 9600            *     1  376 THR  376  .
REMARK 9600            *     1  377 ASP  377  .
REMARK 9600            *     1  378 TRP  378  .
REMARK 9600            *     1  379 MET  379  .
REMARK 9600            *     1  380 ASP  380  .
REMARK 9600            *     1  381 ASP  381  .
REMARK 9600            *     1  382 ASN  382  .
REMARK 9600            *     1  383 ASN  383  .
REMARK 9600            *     1  384 GLY  384  .
REMARK 9600            *     1  385 ILE  385  .
REMARK 9600            *     1  386 LYS  386  .
REMARK 9600            *     1  387 ASN  387  .
REMARK 9600            *     1  388 ARG  388  .
REMARK 9600            *     1  389 ASP  389  .
REMARK 9600            *     1  390 GLY  390  .
REMARK 9600            *     1  391 LEU  391  .
REMARK 9600            *     1  392 ASP  392  .
REMARK 9600            *     1  393 ASP  393  .
REMARK 9600            *     1  394 ILE  394  .
REMARK 9600            *     1  395 VAL  395  .
REMARK 9600            *     1  396 GLY  396  .
REMARK 9600            *     1  397 ASP  397  .
REMARK 9600            *     1  398 HIS  398  .
REMARK 9600            *     1  399 ASN  399  .
REMARK 9600            *     1  400 VAL  400  .
REMARK 9600            *     1  401 ILE  401  .
REMARK 9600            *     1  402 CYS  402  .
REMARK 9600            *     1  403 PRO  403  .
REMARK 9600            *     1  404 LEU  404  .
REMARK 9600            *     1  405 MET  405  .
REMARK 9600            *     1  406 HIS  406  .
REMARK 9600            *     1  407 PHE  407  .
REMARK 9600            *     1  408 VAL  408  .
REMARK 9600            *     1  409 ASN  409  .
REMARK 9600            *     1  410 LYS  410  .
REMARK 9600            *     1  411 TYR  411  .
REMARK 9600            *     1  412 THR  412  .
REMARK 9600            *     1  413 LYS  413  .
REMARK 9600            *     1  414 PHE  414  .
REMARK 9600            *     1  415 GLY  415  .
REMARK 9600            *     1  416 ASN  416  .
REMARK 9600            *     1  417 GLY  417  9_B
REMARK 9600            *     1  418 THR  418  9_B
REMARK 9600            *     1  419 TYR  419  9_B
REMARK 9600            *     1  420 LEU  420  9_B
REMARK 9600            *     1  421 TYR  421  9_B
REMARK 9600            *     1  422 PHE  422  9_B
REMARK 9600            *     1  423 PHE  423  9_B
REMARK 9600            *     1  424 ASN  424  .
REMARK 9600            *     1  425 HIS  425  .
REMARK 9600            *     1  426 ARG  426  .
REMARK 9600            *     1  427 ALA  427  .
REMARK 9600            *     1  428 SER  428  .
REMARK 9600            *     1  429 ASN  429  .
REMARK 9600            *     1  430 LEU  430  .
REMARK 9600            *     1  431 VAL  431  .
REMARK 9600            *     1  432 TRP  432  .
REMARK 9600            *     1  433 PRO  433  .
REMARK 9600            *     1  434 GLU  434  .
REMARK 9600            *     1  435 TRP  435  .
REMARK 9600            *     1  436 MET  436  .
REMARK 9600            *     1  437 GLY  437  .
REMARK 9600            *     1  438 VAL  438  .
REMARK 9600            *     1  439 ILE  439  .
REMARK 9600            *     1  440 HIS  440  .
REMARK 9600            *     1  441 GLY  441  .
REMARK 9600            *     1  442 TYR  442  .
REMARK 9600            *     1  443 GLU  443  .
REMARK 9600            *     1  444 ILE  444  .
REMARK 9600            *     1  445 GLU  445  .
REMARK 9600            *     1  446 PHE  446  .
REMARK 9600            *     1  447 VAL  447  .
REMARK 9600            *     1  448 PHE  448  .
REMARK 9600            *     1  449 GLY  449  .
REMARK 9600            *     1  450 LEU  450  .
REMARK 9600            *     1  451 PRO  451  .
REMARK 9600            *     1  452 LEU  452  .
REMARK 9600            *     1  453 VAL  453  .
REMARK 9600            *     1  454 LYS  454  .
REMARK 9600            *     1  455 GLU  455  .
REMARK 9600            *     1  456 LEU  456  .
REMARK 9600            *     1  457 ASN  457  .
REMARK 9600            *     1  458 TYR  458  .
REMARK 9600            *     1  459 THR  459  .
REMARK 9600            *     1  460 ALA  460  .
REMARK 9600            *     1  461 GLU  461  .
REMARK 9600            *     1  462 GLU  462  .
REMARK 9600            *     1  463 GLU  463  .
REMARK 9600            *     1  464 ALA  464  .
REMARK 9600            *     1  465 LEU  465  .
REMARK 9600            *     1  466 SER  466  .
REMARK 9600            *     1  467 ARG  467  .
REMARK 9600            *     1  468 ARG  468  .
REMARK 9600            *     1  469 ILE  469  .
REMARK 9600            *     1  470 MET  470  .
REMARK 9600            *     1  471 HIS  471  .
REMARK 9600            *     1  472 TYR  472  .
REMARK 9600            *     1  473 TRP  473  .
REMARK 9600            *     1  474 ALA  474  .
REMARK 9600            *     1  475 THR  475  .
REMARK 9600            *     1  476 PHE  476  .
REMARK 9600            *     1  477 ALA  477  .
REMARK 9600            *     1  478 LYS  478  .
REMARK 9600            *     1  479 THR  479  .
REMARK 9600            *     1  480 GLY  480  .
REMARK 9600            *     1  481 ASN  481  .
REMARK 9600            *     1  482 PRO  482  .
REMARK 9600            *     1  483 ASN  483  .
REMARK 9600            *     1  484 GLU  484  .
REMARK 9600            *     1  485 PRO    .  .
REMARK 9600            *     1  486 HIS    .  .
REMARK 9600            *     1  487 SER    .  .
REMARK 9600            *     1  488 GLN    .  .
REMARK 9600            *     1  489 GLU    .  .
REMARK 9600            *     1  490 SER  490  .
REMARK 9600            *     1  491 LYS  491  .
REMARK 9600            *     1  492 TRP  492  .
REMARK 9600            *     1  493 PRO  493  .
REMARK 9600            *     1  494 LEU  494  .
REMARK 9600            *     1  495 PHE  495  .
REMARK 9600            *     1  496 THR  496  .
REMARK 9600            *     1  497 THR  497  .
REMARK 9600            *     1  498 LYS  498  .
REMARK 9600            *     1  499 GLU  499  .
REMARK 9600            *     1  500 GLN  500  .
REMARK 9600            *     1  501 LYS  501  .
REMARK 9600            *     1  502 PHE  502  10_B
REMARK 9600            *     1  503 ILE  503  10_B
REMARK 9600            *     1  504 ASP  504  10_B
REMARK 9600            *     1  505 LEU  505  10_B
REMARK 9600            *     1  506 ASN  506  .
REMARK 9600            *     1  507 THR  507  .
REMARK 9600            *     1  508 GLU  508  .
REMARK 9600            *     1  509 PRO  509  .
REMARK 9600            *     1  510 MET  510  11_B
REMARK 9600            *     1  511 LYS  511  11_B
REMARK 9600            *     1  512 VAL  512  11_B
REMARK 9600            *     1  513 HIS  513  11_B
REMARK 9600            *     1  514 GLN  514  11_B
REMARK 9600            *     1  515 ARG  515  .
REMARK 9600            *     1  516 LEU  516  .
REMARK 9600            *     1  517 ARG  517  .
REMARK 9600            *     1  518 VAL  518  .
REMARK 9600            *     1  519 GLN  519  .
REMARK 9600            *     1  520 MET  520  .
REMARK 9600            *     1  521 CYS  521  .
REMARK 9600            *     1  522 VAL  522  .
REMARK 9600            *     1  523 PHE  523  .
REMARK 9600            *     1  524 TRP  524  .
REMARK 9600            *     1  525 ASN  525  .
REMARK 9600            *     1  526 GLN  526  .
REMARK 9600            *     1  527 PHE  527  .
REMARK 9600            *     1  528 LEU  528  .
REMARK 9600            *     1  529 PRO  529  .
REMARK 9600            *     1  530 LYS  530  .
REMARK 9600            *     1  531 LEU  531  .
REMARK 9600            *     1  532 LEU  532  .
REMARK 9600            *     1  533 ASN  533  .
REMARK 9600            *     1  534 ALA  534  .
REMARK 9600            *     1  535 THR  535  .
REMARK 9600            *     1  536 ALA    .  .
REMARK 9600            *     1  537 CYS    .  .
REMARK 9600
REMARK 9600
REMARK 9600
REMARK 9600           ########################
REMARK 9600           #                      #
REMARK 9600           # PUBL_MANUSCRIPT_INCL #
REMARK 9600           #                      #
REMARK 9600           ########################
REMARK 9600
REMARK 9600
REMARK 9600
REMARK 9600           loop_
REMARK 9600           _publ_manuscript_incl.entry_id
REMARK 9600           _publ_manuscript_incl.extra_item
REMARK 9600           _publ_manuscript_incl.extra_info
REMARK 9600           _publ_manuscript_incl.extra_defn
REMARK 9600
REMARK 9600              2ACE
REMARK 9600             '_struct_conn.pdb2cif_ptnr2_atom_site_id'
REMARK 9600                 '_atom_site.id of partner 2 of structure connection'
REMARK 9600                 no
REMARK 9600
REMARK 9600              2ACE
REMARK 9600             '_struct_mon_prot.pdb2cif_label_model_id'
REMARK 9600                 'NMR model id'
REMARK 9600                 no
REMARK 9600
REMARK 9600              2ACE
REMARK 9600             '_struct_mon_prot_cis.pdb2cif_label_model_id'
REMARK 9600                 'NMR model id'
REMARK 9600                 no
REMARK 9600
REMARK 9600              2ACE
REMARK 9600             '_struct_ref_seq_dif.pdb2cif_db_seq_num'
REMARK 9600                 'database sequence number for alignment'
REMARK 9600                 no
REMARK 9600
REMARK 9600           ###############################################
REMARK 9600           # This file was converted automatically from  #
REMARK 9600           # PDB format to mmCIF format by the program   #
REMARK 9600           # pdb2cif version 2.4.3            15 Jul 2005 #
REMARK 9600           #                    by                       #
REMARK 9600           #   Phil Bourne, Herbert J. Bernstein and     #
REMARK 9600           #            Frances C. Bernstein             #
REMARK 9600           #                                             #
REMARK 9600           # This work was supported in part by IUCr     #
REMARK 9600           # (for HJB), US NSF, PHS, NIH, NCRR, NIGMS,   #
REMARK 9600           # NLM and DOE (for FCB prior to 1998), and    #
REMARK 9600           # and NSFgrant no. BIR 9310154 (for PEB)      #
REMARK 9600           #                                             #
REMARK 9600           #                                             #
REMARK 9600           # Conversion from PDB format to mmCIF is a    #
REMARK 9600           # complex process.  This file should be       #
REMARK 9600           # reviewed carefully before use.              #
REMARK 9600           #                                             #
REMARK 9600           # Even though the authors of pdb2cif have     #
REMARK 9600           # made a good faith effort to ensure that     #
REMARK 9600           # pdb2cif performs according to its           #
REMARK 9600           # documentation, and we would greatly         #
REMARK 9600           # appreciate hearing of any problems you      #
REMARK 9600           # may encounter, the program pdb2cif and      #
REMARK 9600           # any files created by pdb2cif are provided   #
REMARK 9600           # **AS IS** without any warrantee as to       #
REMARK 9600           # correctness, merchantability or fitness     #
REMARK 9600           # for any particular or general use.          #
REMARK 9600           #                                             #
REMARK 9600           # THE RESPONSIBILITY FOR ANY ADVERSE          #
REMARK 9600           # CONSEQUENCES FROM THE USE OF THE PROGRAM    #
REMARK 9600           # PDB2CIF OR ANY FILE OR FILES CREATED BY IT  #
REMARK 9600           # LIES SOLELY WITH THE USERS OF THE PROGRAM   #
REMARK 9600           # AND FILE OR FILES AND NOT WITH AUTHORS OF   #
REMARK 9600           # PDB2CIF                                     #
REMARK 9600           #                                             #
REMARK 9600           # The program pdb2cif is available from       #
REMARK 9600           # http://www.bernstein-plus-sons.com          #
REMARK 9600           #                      /software/pdb2cif or   #
REMARK 9600           # the IUCr and its mirrors (see               #
REMARK 9600           # http://www.iucr.org/iucr-top/cif            #
REMARK 9600           #                      /software/pdb2cif) or  #
REMARK 9600           # SDSC (see                                   #
REMARK 9600           # http://www.sdsc.edu/pb/pdb2cif/pdb2cif) or  #
REMARK 9600           # NDB and its mirrors (see                    #
REMARK 9600           # http://ndbserver.rutgers.edu/mmcif          #
REMARK 9600           #                      /software/pdb2cif)     #
REMARK 9600           # and the NDB mirror sites                    #
REMARK 9600           #                                             #
REMARK 9600           #    See H. Bernstein, F. Bernstein,          #
REMARK 9600           #    P. E. Bourne CIF Applications. VIII.     #
REMARK 9600           #    pdb2cif: Translating PDB Entries into    #
REMARK 9600           #    mmCIF Format, J. Appl. Cryst., 31,       #
REMARK 9600           #    1998, pp 282-295.                        #
REMARK 9600           #                                             #
REMARK 9600           # Please report problems to:                  #
REMARK 9600           #         pdb2cif@bernstein-plus-sons.com     #
REMARK 9600           #                                             #
REMARK 9600           ###############################################
REMARK 9600
REMARK 9600
REMARK 9600
REMARK 9600           # REMARK records parsed         =    347;
REMARK 9600                           ## specified by PDB
REMARK 9600           # FTNOTE records parsed         =      0;
REMARK 9600                           ## specified by PDB
REMARK 9600           # HET records parsed            =      1;
REMARK 9600                           ## specified by PDB
REMARK 9600           # HELIX records parsed          =     16;
REMARK 9600                           ## specified by PDB
REMARK 9600           # SHEET records parsed          =     14;
REMARK 9600                           ## specified by PDB
REMARK 9600           # TURN records parsed           =      0;
REMARK 9600                           ## specified by PDB
REMARK 9600           # SITE records parsed           =      1;
REMARK 9600                           ## specified by PDB
REMARK 9600           # AT+HET records parsed         =   4357;
REMARK 9600                           ## specified by PDB
REMARK 9600           # TER records parsed            =      1;
REMARK 9600                           ## specified by PDB
REMARK 9600           # CONECT records parsed         =     17;
REMARK 9600                           ## specified by PDB
REMARK 9600           # SEQRES records parsed         =     42;
REMARK 9600                           ## specified by PDB
REMARK 9600           # Total of   4852 records processed from PDB file
REMARK 9600           #=# DATABASE_PDB_REMARK: Only text in col
REMARK 9600                           #umns 12-70 retained
REMARK 9600           #=# PUBL_MANUSCRIPT_INCL: Tokens _struct_conn.
REMARK 9600           #=# PUBL_MANUSCRIPT_INCL:   pdb2cif_ptnrn
REMARK 9600                           #_atom_site_id used
REMARK 9600           #=# PUBL_MANUSCRIPT_INCL: Token _struct_mon_prot.
REMARK 9600           #=# PUBL_MANUSCRIPT_INCL:   pdb2cif_label_model_id used
REMARK 9600           #=# PUBL_MANUSCRIPT_INCL: Token _struct_mon_prot_cis.
REMARK 9600           #=# PUBL_MANUSCRIPT_INCL:   pdb2cif_label_model_id used
REMARK 9600           #=# PUBL_MANUSCRIPT_INCL: Token _struct_ref_seq_dif.
REMARK 9600           #=# PUBL_MANUSCRIPT_INCL:   pdb2cif_db_seq_num used
SEQRES          1              *      537       ASP       ASP       HIS       SER       GLU       LEU       LEU       VAL       ASN
SEQRES          2              *      537       THR       LYS       SER       GLY       LYS       VAL       MET       GLY       THR
SEQRES          3              *      537       ARG       VAL       PRO       VAL       LEU       SER       SER       HIS       ILE
SEQRES          4              *      537       SER       ALA       PHE       LEU       GLY       ILE       PRO       PHE       ALA
SEQRES          5              *      537       GLU       PRO       PRO       VAL       GLY       ASN       MET       ARG       PHE
SEQRES          6              *      537       ARG       ARG       PRO       GLU       PRO       LYS       LYS       PRO       TRP
SEQRES          7              *      537       SER       GLY       VAL       TRP       ASN       ALA       SER       THR       TYR
SEQRES          8              *      537       PRO       ASN       ASN       CYS       GLN       GLN       TYR       VAL       ASP
SEQRES          9              *      537       GLU       GLN       PHE       PRO       GLY       PHE       SER       GLY       SER
SEQRES         10              *      537       GLU       MET       TRP       ASN       PRO       ASN       ARG       GLU       MET
SEQRES         11              *      537       SER       GLU       ASP       CYS       LEU       TYR       LEU       ASN       ILE
SEQRES         12              *      537       TRP       VAL       PRO       SER       PRO       ARG       PRO       LYS       SER
SEQRES         13              *      537       THR       THR       VAL       MET       VAL       TRP       ILE       TYR       GLY
SEQRES         14              *      537       GLY       GLY       PHE       TYR       SER       GLY       SER       SER       THR
SEQRES         15              *      537       LEU       ASP       VAL       TYR       ASN       GLY       LYS       TYR       LEU
SEQRES         16              *      537       ALA       TYR       THR       GLU       GLU       VAL       VAL       LEU       VAL
SEQRES         17              *      537       SER       LEU       SER       TYR       ARG       VAL       GLY       ALA       PHE
SEQRES         18              *      537       GLY       PHE       LEU       ALA       LEU       HIS       GLY       SER       GLN
SEQRES         19              *      537       GLU       ALA       PRO       GLY       ASN       VAL       GLY       LEU       LEU
SEQRES         20              *      537       ASP       GLN       ARG       MET       ALA       LEU       GLN       TRP       VAL
SEQRES         21              *      537       HIS       ASP       ASN       ILE       GLN       PHE       PHE       GLY       GLY
SEQRES         22              *      537       ASP       PRO       LYS       THR       VAL       THR       ILE       PHE       GLY
SEQRES         23              *      537       GLU       SER       ALA       GLY       GLY       ALA       SER       VAL       GLY
SEQRES         24              *      537       MET       HIS       ILE       LEU       SER       PRO       GLY       SER       ARG
SEQRES         25              *      537       ASP       LEU       PHE       ARG       ARG       ALA       ILE       LEU       GLN
SEQRES         26              *      537       SER       GLY       SER       PRO       ASN       CYS       PRO       TRP       ALA
SEQRES         27              *      537       SER       VAL       SER       VAL       ALA       GLU       GLY       ARG       ARG
SEQRES         28              *      537       ARG       ALA       VAL       GLU       LEU       GLY       ARG       ASN       LEU
SEQRES         29              *      537       ASN       CYS       ASN       LEU       ASN       SER       ASP       GLU       GLU
SEQRES         30              *      537       LEU       ILE       HIS       CYS       LEU       ARG       GLU       LYS       LYS
SEQRES         31              *      537       PRO       GLN       GLU       LEU       ILE       ASP       VAL       GLU       TRP
SEQRES         32              *      537       ASN       VAL       LEU       PRO       PHE       ASP       SER       ILE       PHE
SEQRES         33              *      537       ARG       PHE       SER       PHE       VAL       PRO       VAL       ILE       ASP
SEQRES         34              *      537       GLY       GLU       PHE       PHE       PRO       THR       SER       LEU       GLU
SEQRES         35              *      537       SER       MET       LEU       ASN       SER       GLY       ASN       PHE       LYS
SEQRES         36              *      537       LYS       THR       GLN       ILE       LEU       LEU       GLY       VAL       ASN
SEQRES         37              *      537       LYS       ASP       GLU       GLY       SER       PHE       PHE       LEU       LEU
SEQRES         38              *      537       TYR       GLY       ALA       PRO       GLY       PHE       SER       LYS       ASP
SEQRES         39              *      537       SER       GLU       SER       LYS       ILE       SER       ARG       GLU       ASP
SEQRES         40              *      537       PHE       MET       SER       GLY       VAL       LYS       LEU       SER       VAL
SEQRES         41              *      537       PRO       HIS       ALA       ASN       ASP       LEU       GLY       LEU       ASP
SEQRES         42              *      537       ALA       VAL       THR       LEU       GLN       TYR       THR       ASP       TRP
SEQRES         43              *      537       MET       ASP       ASP       ASN       ASN       GLY       ILE       LYS       ASN
SEQRES         44              *      537       ARG       ASP       GLY       LEU       ASP       ASP       ILE       VAL       GLY
SEQRES         45              *      537       ASP       HIS       ASN       VAL       ILE       CYS       PRO       LEU       MET
SEQRES         46              *      537       HIS       PHE       VAL       ASN       LYS       TYR       THR       LYS       PHE
SEQRES         47              *      537       GLY       ASN       GLY       THR       TYR       LEU       TYR       PHE       PHE
SEQRES         48              *      537       ASN       HIS       ARG       ALA       SER       ASN       LEU       VAL       TRP
SEQRES         49              *      537       PRO       GLU       TRP       MET       GLY       VAL       ILE       HIS       GLY
SEQRES         50              *      537       TYR       GLU       ILE       GLU       PHE       VAL       PHE       GLY       LEU
SEQRES         51              *      537       PRO       LEU       VAL       LYS       GLU       LEU       ASN       TYR       THR
SEQRES         52              *      537       ALA       GLU       GLU       GLU       ALA       LEU       SER       ARG       ARG
SEQRES         53              *      537       ILE       MET       HIS       TYR       TRP       ALA       THR       PHE       ALA
SEQRES         54              *      537       LYS       THR       GLY       ASN       PRO       ASN       GLU       PRO       HIS
SEQRES         55              *      537       SER       GLN       GLU       SER       LYS       TRP       PRO       LEU       PHE
SEQRES         56              *      537       THR       THR       LYS       GLU       GLN       LYS       PHE       ILE       ASP
SEQRES         57              *      537       LEU       ASN       THR       GLU       PRO       MET       LYS       VAL       HIS
SEQRES         58              *      537       GLN       ARG       LEU       ARG       VAL       GLN       MET       CYS       VAL
SEQRES         59              *      537       PHE       TRP       ASN       GLN       PHE       LEU       PRO       LYS       LEU
SEQRES         60              *      537       LEU       ASN       ALA       THR       ALA       CYS                              
CRYST1                   112.41        112.41        136.70      90.0      90.0     120.0     P 31 2 1          6
ORIGX1                     1.000000      0.000000      0.000000       0.00000
ORIGX2                     0.000000      1.000000      0.000000       0.00000
ORIGX3                     0.000000      0.000000      1.000000       0.00000
SCALE1                     0.008896      0.005136      0.000000       0.00000
SCALE2                     0.000000      0.010272      0.000000       0.00000
SCALE3                     0.000000      0.000000      0.007315       0.00000
ATOM            1      N                  SER         *        4     -12.542       87.338       34.691    1.00 45.63             N  
ATOM            2      CA                 SER         *        4     -11.865       87.982       35.872    1.00 44.10             C  
ATOM            3      C                  SER         *        4     -10.724       87.090       36.350    1.00 42.02             C  
ATOM            4      O                  SER         *        4     -10.816       85.853       36.285    1.00 42.64             O  
ATOM            5      CB                 SER         *        4     -12.860       88.168       37.030    1.00 46.45             C  
ATOM            6      OG                 SER         *        4     -12.201       88.584       38.249    1.00 48.60             O  
ATOM            7      N                  GLU         *        5      -9.678       87.717       36.883    1.00 39.05             N  
ATOM            8      CA                 GLU         *        5      -8.509       86.999       37.390    1.00 34.59             C  
ATOM            9      C                  GLU         *        5      -8.902       86.053       38.509    1.00 31.22             C  
ATOM           10      O                  GLU         *        5      -8.170       85.123       38.803    1.00 30.96             O  
ATOM           11      CB                 GLU         *        5      -7.503       88.002       37.915    1.00 34.35             C  
ATOM           12      CG                 GLU         *        5      -6.194       87.401       38.248    1.00 36.57             C  
ATOM           13      CD                 GLU         *        5      -5.141       88.455       38.508    1.00 39.29             C  
ATOM           14      OE1                GLU         *        5      -5.505       89.585       38.949    1.00 41.36             O  
ATOM           15      OE2                GLU         *        5      -3.944       88.153       38.258    1.00 40.16             O  
ATOM           16      N                  LEU         *        6     -10.072       86.283       39.104    1.00 27.93             N  
ATOM           17      CA                 LEU         *        6     -10.549       85.460       40.201    1.00 27.35             C  
ATOM           18      C                  LEU         *        6     -11.604       84.461       39.798    1.00 28.45             C  
ATOM           19      O                  LEU         *        6     -12.010       83.591       40.576    1.00 29.12             O  
ATOM           20      CB                 LEU         *        6     -11.077       86.346       41.317    1.00 26.13             C  
ATOM           21      CG                 LEU         *        6     -10.086       87.414       41.763    1.00 24.28             C  
ATOM           22      CD1                LEU         *        6     -10.708       88.197       42.864    1.00 24.95             C  
ATOM           23      CD2                LEU         *        6      -8.827       86.777       42.251    1.00 23.62             C  
ATOM           24      N                  LEU         *        7     -12.104       84.590       38.590    1.00 29.38             N  
ATOM           25      CA                 LEU         *        7     -13.101       83.636       38.148    1.00 29.87             C  
ATOM           26      C                  LEU         *        7     -12.321       82.664       37.300    1.00 29.80             C  
ATOM           27      O                  LEU         *        7     -11.556       83.086       36.413    1.00 31.94             O  
ATOM           28      CB                 LEU         *        7     -14.147       84.327       37.297    1.00 31.75             C  
ATOM           29      CG                 LEU         *        7     -15.288       83.419       36.871    1.00 34.00             C  
ATOM           30      CD1                LEU         *        7     -16.131       83.081       38.088    1.00 35.28             C  
ATOM           31      CD2                LEU         *        7     -16.147       84.139       35.831    1.00 37.55             C  
ATOM           32      N                  VAL         *        8     -12.412       81.382       37.605    1.00 26.83             N  
ATOM           33      CA                 VAL         *        8     -11.703       80.412       36.806    1.00 25.45             C  
ATOM           34      C                  VAL         *        8     -12.642       79.299       36.422    1.00 26.73             C  
ATOM           35      O                  VAL         *        8     -13.614       79.020       37.118    1.00 26.77             O  
ATOM           36      CB                 VAL         *        8     -10.494       79.872       37.534    1.00 23.39             C  
ATOM           37      CG1                VAL         *        8      -9.958       78.656       36.837    1.00 22.24             C  
ATOM           38      CG2                VAL         *        8      -9.431       80.905       37.532    1.00 21.17             C  
ATOM           39      N                  ASN         *        9     -12.425       78.724       35.254    1.00 27.26             N  
ATOM           40      CA                 ASN         *        9     -13.287       77.645       34.834    1.00 27.31             C  
ATOM           41      C                  ASN         *        9     -12.494       76.391       34.944    1.00 26.09             C  
ATOM           42      O                  ASN         *        9     -11.298       76.373       34.634    1.00 27.68             O  
ATOM           43      CB                 ASN         *        9     -13.715       77.830       33.401    1.00 30.54             C  
ATOM           44      CG                 ASN         *        9     -15.141       78.213       33.290    1.00 31.84             C  
ATOM           45      OD1                ASN         *        9     -16.030       77.346       33.336    1.00 33.60             O  
ATOM           46      ND2                ASN         *        9     -15.397       79.524       33.177    1.00 33.08             N  
ATOM           47      N                  THR         *       10     -13.143       75.334       35.380    1.00 22.94             N  
ATOM           48      CA                 THR         *       10     -12.445       74.096       35.522    1.00 23.00             C  
ATOM           49      C                  THR         *       10     -13.399       73.053       35.023    1.00 22.60             C  
ATOM           50      O                  THR         *       10     -14.579       73.306       34.915    1.00 22.29             O  
ATOM           51      CB                 THR         *       10     -12.166       73.829       37.012    1.00 23.26             C  
ATOM           52      OG1                THR         *       10     -13.412       73.706       37.714    1.00 22.81             O  
ATOM           53      CG2                THR         *       10     -11.382       74.947       37.602    1.00 19.73             C  
ATOM           54      N                  LYS         *       11     -12.917       71.847       34.804    1.00 22.16             N  
ATOM           55      CA                 LYS         *       11     -13.795       70.800       34.355    1.00 21.59             C  
ATOM           56      C                  LYS         *       11     -14.849       70.432       35.410    1.00 23.48             C  
ATOM           57      O                  LYS         *       11     -15.738       69.632       35.124    1.00 26.32             O  
ATOM           58      CB                 LYS         *       11     -12.960       69.596       33.958    1.00 19.60             C  
ATOM           59      CG                 LYS         *       11     -11.806       70.011       33.068    1.00 17.31             C  
ATOM           60      CD                 LYS         *       11     -10.930       68.864       32.651    1.00 15.24             C  
ATOM           61      CE                 LYS         *       11      -9.781       69.398       31.890    1.00 13.26             C  
ATOM           62      NZ                 LYS         *       11      -8.725       68.390       31.809    1.00 14.46             N  
ATOM           63      N                  SER         *       12     -14.776       71.008       36.616    1.00 24.15             N  
ATOM           64      CA                 SER         *       12     -15.766       70.707       37.682    1.00 23.78             C  
ATOM           65      C                  SER         *       12     -16.857       71.753       37.851    1.00 22.02             C  
ATOM           66      O                  SER         *       12     -17.963       71.455       38.318    1.00 20.83             O  
ATOM           67      CB                 SER         *       12     -15.071       70.521       39.029    1.00 25.28             C  
ATOM           68      OG                 SER         *       12     -14.287       69.337       39.053    1.00 26.22             O  
ATOM           69      N                  GLY         *       13     -16.520       72.988       37.520    1.00 21.38             N  
ATOM           70      CA                 GLY         *       13     -17.458       74.083       37.619    1.00 21.89             C  
ATOM           71      C                  GLY         *       13     -16.627       75.339       37.685    1.00 23.88             C  
ATOM           72      O                  GLY         *       13     -15.402       75.273       37.614    1.00 24.19             O  
ATOM           73      N                  LYS         *       14     -17.262       76.497       37.739    1.00 27.22             N  
ATOM           74      CA                 LYS         *       14     -16.500       77.746       37.846    1.00 29.06             C  
ATOM           75      C                  LYS         *       14     -16.130       77.880       39.328    1.00 29.19             C  
ATOM           76      O                  LYS         *       14     -16.809       77.314       40.203    1.00 29.22             O  
ATOM           77      CB                 LYS         *       14     -17.338       78.943       37.362    1.00 30.15             C  
ATOM           78      CG                 LYS         *       14     -17.953       78.706       36.000    1.00 31.92             C  
ATOM           79      CD                 LYS         *       14     -18.914       79.791       35.610    1.00 34.75             C  
ATOM           80      CE                 LYS         *       14     -19.663       79.434       34.316    1.00 36.73             C  
ATOM           81      NZ                 LYS         *       14     -20.593       78.255       34.482    1.00 39.24             N  
ATOM           82      N                  VAL         *       15     -15.124       78.689       39.614    1.00 28.44             N  
ATOM           83      CA                 VAL         *       15     -14.622       78.850       40.960    1.00 27.03             C  
ATOM           84      C                  VAL         *       15     -14.327       80.316       41.096    1.00 27.80             C  
ATOM           85      O                  VAL         *       15     -13.732       80.897       40.204    1.00 28.02             O  
ATOM           86      CB                 VAL         *       15     -13.330       78.030       41.067    1.00 25.78             C  
ATOM           87      CG1                VAL         *       15     -12.274       78.777       41.758    1.00 26.64             C  
ATOM           88      CG2                VAL         *       15     -13.588       76.719       41.730    1.00 25.49             C  
ATOM           89      N                  MET         *       16     -14.679       80.904       42.230    1.00 29.81             N  
ATOM           90      CA                 MET         *       16     -14.481       82.334       42.457    1.00 31.26             C  
ATOM           91      C                  MET         *       16     -13.490       82.503       43.593    1.00 31.30             C  
ATOM           92      O                  MET         *       16     -13.786       82.205       44.752    1.00 32.07             O  
ATOM           93      CB                 MET         *       16     -15.835       82.975       42.821    1.00 34.00             C  
ATOM           94      CG                 MET         *       16     -15.844       84.457       43.156    1.00 36.16             C  
ATOM           95      SD                 MET         *       16     -15.753       85.494       41.713    1.00 39.23             S  
ATOM           96      CE                 MET         *       16     -14.609       86.772       42.316    1.00 38.52             C  
ATOM           97      N                  GLY         *       17     -12.297       82.941       43.260    1.00 31.28             N  
ATOM           98      CA                 GLY         *       17     -11.290       83.110       44.275    1.00 32.21             C  
ATOM           99      C                  GLY         *       17     -11.410       84.442       44.955    1.00 32.53             C  
ATOM          100      O                  GLY         *       17     -12.465       85.054       44.976    1.00 34.16             O  
ATOM          101      N                  THR         *       18     -10.315       84.871       45.547    1.00 32.60             N  
ATOM          102      CA                 THR         *       18     -10.254       86.131       46.235    1.00 32.94             C  
ATOM          103      C                  THR         *       18      -8.814       86.508       46.070    1.00 32.78             C  
ATOM          104      O                  THR         *       18      -7.961       85.637       45.840    1.00 32.60             O  
ATOM          105      CB                 THR         *       18     -10.507       85.971       47.712    1.00 33.82             C  
ATOM          106      OG1                THR         *       18     -10.348       87.247       48.340    1.00 36.62             O  
ATOM          107      CG2                THR         *       18      -9.491       85.021       48.324    1.00 34.59             C  
ATOM          108      N                  ARG         *       19      -8.515       87.786       46.183    1.00 33.67             N  
ATOM          109      CA                 ARG         *       19      -7.131       88.172       46.014    1.00 34.94             C  
ATOM          110      C                  ARG         *       19      -6.609       88.521       47.372    1.00 33.75             C  
ATOM          111      O                  ARG         *       19      -7.282       89.189       48.149    1.00 34.61             O  
ATOM          112      CB                 ARG         *       19      -6.993       89.329       45.037    1.00 37.26             C  
ATOM          113      CG                 ARG         *       19      -7.326       90.672       45.560    1.00 41.67             C  
ATOM          114      CD                 ARG         *       19      -6.895       91.718       44.524    1.00 46.63             C  
ATOM          115      NE                 ARG         *       19      -5.579       91.385       43.958    1.00 51.81             N  
ATOM          116      CZ                 ARG         *       19      -4.794       92.248       43.298    1.00 55.30             C  
ATOM          117      NH1                ARG         *       19      -5.181       93.532       43.127    1.00 56.43             N  
ATOM          118      NH2                ARG         *       19      -3.650       91.812       42.729    1.00 56.12             N  
ATOM          119      N                  VAL         *       20      -5.466       87.958       47.709    1.00 33.31             N  
ATOM          120      CA                 VAL         *       20      -4.877       88.192       49.011    1.00 32.19             C  
ATOM          121      C                  VAL         *       20      -3.681       89.120       48.875    1.00 30.88             C  
ATOM          122      O                  VAL         *       20      -3.028       89.154       47.823    1.00 30.61             O  
ATOM          123      CB                 VAL         *       20      -4.435       86.855       49.606    1.00 32.76             C  
ATOM          124      CG1                VAL         *       20      -5.663       85.954       49.780    1.00 32.59             C  
ATOM          125      CG2                VAL         *       20      -3.435       86.168       48.653    1.00 32.13             C  
ATOM          126      N                  PRO         *       21      -3.441       89.966       49.884    1.00 29.59             N  
ATOM          127      CA                 PRO         *       21      -2.289       90.875       49.789    1.00 28.73             C  
ATOM          128      C                  PRO         *       21      -1.058       90.106       50.196    1.00 27.42             C  
ATOM          129      O                  PRO         *       21      -1.153       89.246       51.060    1.00 27.29             O  
ATOM          130      CB                 PRO         *       21      -2.626       91.965       50.808    1.00 29.00             C  
ATOM          131      CG                 PRO         *       21      -3.453       91.208       51.850    1.00 29.07             C  
ATOM          132      CD                 PRO         *       21      -4.327       90.311       51.011    1.00 29.02             C  
ATOM          133      N                  VAL         *       22       0.071       90.354       49.542    1.00 27.18             N  
ATOM          134      CA                 VAL         *       22       1.324       89.669       49.864    1.00 27.36             C  
ATOM          135      C                  VAL         *       22       2.419       90.698       49.734    1.00 28.56             C  
ATOM          136      O                  VAL         *       22       2.452       91.424       48.740    1.00 30.08             O  
ATOM          137      CB                 VAL         *       22       1.733       88.593       48.837    1.00 25.53             C  
ATOM          138      CG1                VAL         *       22       2.712       87.644       49.479    1.00 24.02             C  
ATOM          139      CG2                VAL         *       22       0.546       87.879       48.257    1.00 23.49             C  
ATOM          140      N                  LEU         *       23       3.335       90.708       50.694    1.00 29.02             N  
ATOM          141      CA                 LEU         *       23       4.472       91.612       50.705    1.00 30.92             C  
ATOM          142      C                  LEU         *       23       4.298       92.866       49.851    1.00 32.74             C  
ATOM          143      O                  LEU         *       23       4.961       93.024       48.822    1.00 33.96             O  
ATOM          144      CB                 LEU         *       23       5.710       90.865       50.234    1.00 30.74             C  
ATOM          145      CG                 LEU         *       23       5.972       89.527       50.913    1.00 30.71             C  
ATOM          146      CD1                LEU         *       23       6.907       88.670       50.094    1.00 31.74             C  
ATOM          147      CD2                LEU         *       23       6.550       89.793       52.253    1.00 31.46             C  
ATOM          148      N                  SER         *       24       3.360       93.720       50.216    1.00 33.71             N  
ATOM          149      CA                 SER         *       24       3.172       94.950       49.443    1.00 36.41             C  
ATOM          150      C                  SER         *       24       2.825       94.636       47.993    1.00 35.29             C  
ATOM          151      O                  SER         *       24       3.440       95.175       47.062    1.00 37.64             O  
ATOM          152      CB                 SER         *       24       4.462       95.790       49.459    1.00 38.08             C  
ATOM          153      OG                 SER         *       24       5.423       95.311       48.502    1.00 40.32             O  
ATOM          154      N                  SER         *       25       1.823       93.795       47.803    1.00 33.22             N  
ATOM          155      CA                 SER         *       25       1.406       93.401       46.481    1.00 30.65             C  
ATOM          156      C                  SER         *       25       0.252       92.451       46.705    1.00 29.93             C  
ATOM          157      O                  SER         *       25      -0.296       92.405       47.803    1.00 29.94             O  
ATOM          158      CB                 SER         *       25       2.553       92.696       45.784    1.00 30.65             C  
ATOM          159      OG                 SER         *       25       2.162       92.360       44.465    1.00 32.21             O  
ATOM          160      N                  HIS         *       26      -0.152       91.690       45.698    1.00 29.70             N  
ATOM          161      CA                 HIS         *       26      -1.284       90.785       45.906    1.00 29.64             C  
ATOM          162      C                  HIS         *       26      -1.221       89.582       44.980    1.00 29.93             C  
ATOM          163      O                  HIS         *       26      -0.334       89.491       44.115    1.00 32.07             O  
ATOM          164      CB                 HIS         *       26      -2.599       91.530       45.664    1.00 29.88             C  
ATOM          165      CG                 HIS         *       26      -2.703       92.838       46.396    1.00 32.04             C  
ATOM          166      N                  ILE         *       27      -2.126       88.634       45.187    1.00 27.91             N  
ATOM          167      CA                 ILE         *       27      -2.199       87.466       44.333    1.00 25.73             C  
ATOM          168      C                  ILE         *       27      -3.584       86.908       44.494    1.00 24.93             C  
ATOM          169      O                  ILE         *       27      -4.358       87.398       45.319    1.00 24.21             O  
ATOM          170      CB                 ILE         *       27      -1.223       86.402       44.711    1.00 26.86             C  
ATOM          171      CG1                ILE         *       27      -1.458       85.982       46.145    1.00 27.65             C  
ATOM          172      CG2                ILE         *       27       0.204       86.897       44.525    1.00 28.06             C  
ATOM          173      CD1                ILE         *       27      -0.587       84.832       46.532    1.00 30.42             C  
ATOM          174      N                  SER         *       28      -3.917       85.911       43.690    1.00 24.30             N  
ATOM          175      CA                 SER         *       28      -5.239       85.317       43.763    1.00 24.25             C  
ATOM          176      C                  SER         *       28      -5.134       84.138       44.684    1.00 23.41             C  
ATOM          177      O                  SER         *       28      -4.048       83.590       44.859    1.00 23.47             O  
ATOM          178      CB                 SER         *       28      -5.678       84.809       42.392    1.00 24.72             C  
ATOM          179      OG                 SER         *       28      -5.407       85.757       41.379    1.00 29.18             O  
ATOM          180      N                  ALA         *       29      -6.253       83.713       45.240    1.00 21.90             N  
ATOM          181      CA                 ALA         *       29      -6.257       82.569       46.112    1.00 20.23             C  
ATOM          182      C                  ALA         *       29      -7.590       81.976       45.828    1.00 20.63             C  
ATOM          183      O                  ALA         *       29      -8.591       82.700       45.733    1.00 21.86             O  
ATOM          184      CB                 ALA         *       29      -6.185       83.003       47.560    1.00 18.99             C  
ATOM          185      N                  PHE         *       30      -7.603       80.687       45.576    1.00 20.13             N  
ATOM          186      CA                 PHE         *       30      -8.847       79.991       45.324    1.00 21.57             C  
ATOM          187      C                  PHE         *       30      -8.738       79.027       46.481    1.00 22.44             C  
ATOM          188      O                  PHE         *       30      -7.874       78.149       46.469    1.00 25.76             O  
ATOM          189      CB                 PHE         *       30      -8.787       79.317       43.937    1.00 20.52             C  
ATOM          190      CG                 PHE         *       30      -8.640       80.309       42.805    1.00 19.49             C  
ATOM          191      CD1                PHE         *       30      -7.406       80.834       42.488    1.00 16.98             C  
ATOM          192      CD2                PHE         *       30      -9.761       80.803       42.144    1.00 18.80             C  
ATOM          193      CE1                PHE         *       30      -7.289       81.840       41.549    1.00 18.44             C  
ATOM          194      CE2                PHE         *       30      -9.657       81.800       41.211    1.00 18.10             C  
ATOM          195      CZ                 PHE         *       30      -8.423       82.326       40.911    1.00 19.88             C  
ATOM          196      N                  LEU         *       31      -9.510       79.249       47.538    1.00 21.13             N  
ATOM          197      CA                 LEU         *       31      -9.380       78.413       48.721    1.00 19.06             C  
ATOM          198      C                  LEU         *       31     -10.599       77.581       48.978    1.00 19.71             C  
ATOM          199      O                  LEU         *       31     -11.713       78.055       48.882    1.00 19.58             O  
ATOM          200      CB                 LEU         *       31      -9.107       79.286       49.931    1.00 16.07             C  
ATOM          201      CG                 LEU         *       31      -8.051       80.356       49.803    1.00 13.97             C  
ATOM          202      CD1                LEU         *       31      -8.361       81.418       50.789    1.00 15.53             C  
ATOM          203      CD2                LEU         *       31      -6.694       79.799       50.006    1.00 14.55             C  
ATOM          204      N                  GLY         *       32     -10.375       76.337       49.347    1.00 20.17             N  
ATOM          205      CA                 GLY         *       32     -11.483       75.454       49.616    1.00 21.07             C  
ATOM          206      C                  GLY         *       32     -12.187       74.843       48.418    1.00 22.32             C  
ATOM          207      O                  GLY         *       32     -13.395       74.565       48.502    1.00 23.36             O  
ATOM          208      N                  ILE         *       33     -11.470       74.586       47.326    1.00 20.06             N  
ATOM          209      CA                 ILE         *       33     -12.113       73.999       46.151    1.00 19.99             C  
ATOM          210      C                  ILE         *       33     -12.216       72.529       46.472    1.00 19.74             C  
ATOM          211      O                  ILE         *       33     -11.240       71.924       46.852    1.00 21.59             O  
ATOM          212      CB                 ILE         *       33     -11.242       74.173       44.901    1.00 19.01             C  
ATOM          213      CG1                ILE         *       33     -11.071       75.655       44.590    1.00 19.56             C  
ATOM          214      CG2                ILE         *       33     -11.860       73.468       43.739    1.00 16.55             C  
ATOM          215      CD1                ILE         *       33      -9.745       75.982       43.922    1.00 20.70             C  
ATOM          216      N                  PRO         *       34     -13.381       71.926       46.325    1.00 19.81             N  
ATOM          217      CA                 PRO         *       34     -13.462       70.499       46.646    1.00 21.21             C  
ATOM          218      C                  PRO         *       34     -12.961       69.563       45.539    1.00 23.20             C  
ATOM          219      O                  PRO         *       34     -13.092       69.865       44.345    1.00 27.08             O  
ATOM          220      CB                 PRO         *       34     -14.943       70.310       46.922    1.00 20.13             C  
ATOM          221      CG                 PRO         *       34     -15.576       71.255       45.956    1.00 21.28             C  
ATOM          222      CD                 PRO         *       34     -14.697       72.480       45.987    1.00 21.01             C  
ATOM          223      N                  PHE         *       35     -12.383       68.428       45.915    1.00 22.65             N  
ATOM          224      CA                 PHE         *       35     -11.895       67.490       44.920    1.00 21.82             C  
ATOM          225      C                  PHE         *       35     -12.496       66.115       45.074    1.00 22.55             C  
ATOM          226      O                  PHE         *       35     -12.158       65.207       44.297    1.00 25.58             O  
ATOM          227      CB                 PHE         *       35     -10.375       67.391       44.961    1.00 21.78             C  
ATOM          228      CG                 PHE         *       35      -9.828       66.866       46.267    1.00 22.77             C  
ATOM          229      CD1                PHE         *       35     -10.040       65.558       46.655    1.00 23.61             C  
ATOM          230      CD2                PHE         *       35      -9.073       67.677       47.089    1.00 23.08             C  
ATOM          231      CE1                PHE         *       35      -9.513       65.078       47.821    1.00 21.65             C  
ATOM          232      CE2                PHE         *       35      -8.552       67.197       48.245    1.00 21.45             C  
ATOM          233      CZ                 PHE         *       35      -8.770       65.901       48.609    1.00 20.26             C  
ATOM          234      N                  ALA         *       36     -13.379       65.951       46.060    1.00 20.32             N  
ATOM          235      CA                 ALA         *       36     -14.029       64.667       46.314    1.00 19.00             C  
ATOM          236      C                  ALA         *       36     -15.394       64.837       46.946    1.00 19.85             C  
ATOM          237      O                  ALA         *       36     -15.733       65.894       47.467    1.00 19.85             O  
ATOM          238      CB                 ALA         *       36     -13.179       63.853       47.216    1.00 17.19             C  
ATOM          239      N                  GLU         *       37     -16.203       63.797       46.904    1.00 21.79             N  
ATOM          240      CA                 GLU         *       37     -17.505       63.887       47.548    1.00 23.45             C  
ATOM          241      C                  GLU         *       37     -17.194       63.855       49.038    1.00 23.21             C  
ATOM          242      O                  GLU         *       37     -16.249       63.186       49.441    1.00 22.61             O  
ATOM          243      CB                 GLU         *       37     -18.370       62.689       47.170    1.00 24.28             C  
ATOM          244      CG                 GLU         *       37     -18.886       62.772       45.747    1.00 28.92             C  
ATOM          245      CD                 GLU         *       37     -19.719       64.018       45.523    1.00 30.58             C  
ATOM          246      OE1                GLU         *       37     -20.816       64.107       46.120    1.00 32.06             O  
ATOM          247      OE2                GLU         *       37     -19.267       64.924       44.779    1.00 30.81             O  
ATOM          248      N                  PRO         *       38     -17.912       64.639       49.852    1.00 21.97             N  
ATOM          249      CA                 PRO         *       38     -17.706       64.689       51.296    1.00 21.21             C  
ATOM          250      C                  PRO         *       38     -17.833       63.280       51.765    1.00 20.79             C  
ATOM          251      O                  PRO         *       38     -18.884       62.681       51.596    1.00 22.53             O  
ATOM          252      CB                 PRO         *       38     -18.894       65.490       51.770    1.00 21.53             C  
ATOM          253      CG                 PRO         *       38     -19.077       66.470       50.674    1.00 23.58             C  
ATOM          254      CD                 PRO         *       38     -18.937       65.606       49.439    1.00 23.90             C  
ATOM          255      N                  PRO         *       39     -16.782       62.737       52.383    1.00 20.05             N  
ATOM          256      CA                 PRO         *       39     -16.677       61.377       52.910    1.00 20.23             C  
ATOM          257      C                  PRO         *       39     -17.473       61.092       54.186    1.00 21.16             C  
ATOM          258      O                  PRO         *       39     -17.061       60.287       55.025    1.00 20.85             O  
ATOM          259      CB                 PRO         *       39     -15.182       61.249       53.150    1.00 19.97             C  
ATOM          260      CG                 PRO         *       39     -14.842       62.581       53.626    1.00 19.16             C  
ATOM          261      CD                 PRO         *       39     -15.571       63.499       52.695    1.00 18.47             C  
ATOM          262      N                  VAL         *       40     -18.648       61.688       54.284    1.00 21.51             N  
ATOM          263      CA                 VAL         *       40     -19.490       61.537       55.445    1.00 23.07             C  
ATOM          264      C                  VAL         *       40     -20.397       60.312       55.391    1.00 25.31             C  
ATOM          265      O                  VAL         *       40     -20.351       59.520       54.445    1.00 27.68             O  
ATOM          266      CB                 VAL         *       40     -20.338       62.761       55.586    1.00 22.50             C  
ATOM          267      CG1                VAL         *       40     -19.458       63.959       55.823    1.00 20.64             C  
ATOM          268      CG2                VAL         *       40     -21.135       62.957       54.310    1.00 22.14             C  
ATOM          269      N                  GLY         *       41     -21.178       60.120       56.447    1.00 25.93             N  
ATOM          270      CA                 GLY         *       41     -22.112       59.006       56.524    1.00 26.55             C  
ATOM          271      C                  GLY         *       41     -21.553       57.656       56.155    1.00 27.31             C  
ATOM          272      O                  GLY         *       41     -20.445       57.315       56.536    1.00 28.77             O  
ATOM          273      N                  ASN         *       42     -22.292       56.905       55.347    1.00 28.52             N  
ATOM          274      CA                 ASN         *       42     -21.865       55.572       54.941    1.00 27.86             C  
ATOM          275      C                  ASN         *       42     -20.591       55.570       54.113    1.00 27.95             C  
ATOM          276      O                  ASN         *       42     -20.047       54.503       53.801    1.00 27.65             O  
ATOM          277      CB                 ASN         *       42     -22.983       54.871       54.177    1.00 28.87             C  
ATOM          278      N                  MET         *       43     -20.110       56.750       53.751    1.00 27.47             N  
ATOM          279      CA                 MET         *       43     -18.888       56.813       52.969    1.00 27.24             C  
ATOM          280      C                  MET         *       43     -17.643       56.851       53.852    1.00 26.55             C  
ATOM          281      O                  MET         *       43     -16.526       56.779       53.349    1.00 26.67             O  
ATOM          282      CB                 MET         *       43     -18.905       58.008       51.998    1.00 30.68             C  
ATOM          283      CG                 MET         *       43     -19.796       57.828       50.725    1.00 33.35             C  
ATOM          284      SD                 MET         *       43     -19.187       58.877       49.340    1.00 36.83             S  
ATOM          285      CE                 MET         *       43     -20.244       60.302       49.469    1.00 35.04             C  
ATOM          286      N                  ARG         *       44     -17.822       56.936       55.166    1.00 24.97             N  
ATOM          287      CA                 ARG         *       44     -16.682       56.974       56.075    1.00 23.62             C  
ATOM          288      C                  ARG         *       44     -15.867       55.713       55.902    1.00 22.49             C  
ATOM          289      O                  ARG         *       44     -16.410       54.625       55.856    1.00 22.21             O  
ATOM          290      CB                 ARG         *       44     -17.147       57.095       57.536    1.00 25.41             C  
ATOM          291      CG                 ARG         *       44     -16.005       57.018       58.554    1.00 24.69             C  
ATOM          292      CD                 ARG         *       44     -16.483       56.919       59.969    1.00 24.31             C  
ATOM          293      NE                 ARG         *       44     -17.096       58.162       60.417    1.00 24.01             N  
ATOM          294      CZ                 ARG         *       44     -17.717       58.291       61.586    1.00 24.50             C  
ATOM          295      NH1                ARG         *       44     -17.800       57.258       62.418    1.00 23.35             N  
ATOM          296      NH2                ARG         *       44     -18.290       59.437       61.912    1.00 23.59             N  
ATOM          297      N                  PHE         *       45     -14.560       55.885       55.806    1.00 22.66             N  
ATOM          298      CA                 PHE         *       45     -13.608       54.807       55.621    1.00 22.65             C  
ATOM          299      C                  PHE         *       45     -13.535       54.417       54.149    1.00 23.34             C  
ATOM          300      O                  PHE         *       45     -12.600       53.740       53.729    1.00 24.15             O  
ATOM          301      CB                 PHE         *       45     -13.994       53.582       56.425    1.00 23.23             C  
ATOM          302      CG                 PHE         *       45     -14.198       53.843       57.878    1.00 24.66             C  
ATOM          303      CD1                PHE         *       45     -13.287       54.583       58.603    1.00 26.10             C  
ATOM          304      CD2                PHE         *       45     -15.289       53.302       58.542    1.00 24.86             C  
ATOM          305      CE1                PHE         *       45     -13.458       54.778       59.975    1.00 24.96             C  
ATOM          306      CE2                PHE         *       45     -15.455       53.493       59.900    1.00 24.79             C  
ATOM          307      CZ                 PHE         *       45     -14.537       54.232       60.612    1.00 25.28             C  
ATOM          308      N                  ARG         *       46     -14.524       54.824       53.361    1.00 24.71             N  
ATOM          309      CA                 ARG         *       46     -14.546       54.487       51.934    1.00 26.35             C  
ATOM          310      C                  ARG         *       46     -13.552       55.245       51.083    1.00 24.82             C  
ATOM          311      O                  ARG         *       46     -13.102       56.324       51.444    1.00 26.05             O  
ATOM          312      CB                 ARG         *       46     -15.955       54.654       51.341    1.00 27.18             C  
ATOM          313      CG                 ARG         *       46     -16.831       53.448       51.612    1.00 28.80             C  
ATOM          314      CD                 ARG         *       46     -18.030       53.376       50.684    1.00 31.97             C  
ATOM          315      NE                 ARG         *       46     -18.872       52.202       50.987    1.00 35.01             N  
ATOM          316      N                  ARG         *       47     -13.242       54.710       49.912    1.00 24.18             N  
ATOM          317      CA                 ARG         *       47     -12.312       55.388       49.052    1.00 22.10             C  
ATOM          318      C                  ARG         *       47     -12.941       56.677       48.619    1.00 21.12             C  
ATOM          319      O                  ARG         *       47     -14.168       56.825       48.619    1.00 20.61             O  
ATOM          320      CB                 ARG         *       47     -11.998       54.533       47.867    1.00 24.53             C  
ATOM          321      CG                 ARG         *       47     -11.508       53.177       48.282    1.00 31.09             C  
ATOM          322      CD                 ARG         *       47     -10.699       52.515       47.164    1.00 34.46             C  
ATOM          323      NE                 ARG         *       47     -10.338       51.146       47.502    1.00 38.88             N  
ATOM          324      CZ                 ARG         *       47      -9.328       50.489       46.937    1.00 42.95             C  
ATOM          325      NH1                ARG         *       47      -8.580       51.081       45.992    1.00 44.70             N  
ATOM          326      NH2                ARG         *       47      -9.059       49.235       47.321    1.00 43.90             N  
ATOM          327      N                  PRO         *       48     -12.111       57.655       48.285    1.00 20.42             N  
ATOM          328      CA                 PRO         *       48     -12.674       58.922       47.859    1.00 21.85             C  
ATOM          329      C                  PRO         *       48     -13.394       58.792       46.518    1.00 24.92             C  
ATOM          330      O                  PRO         *       48     -13.034       57.976       45.646    1.00 26.48             O  
ATOM          331      CB                 PRO         *       48     -11.470       59.841       47.837    1.00 20.41             C  
ATOM          332      CG                 PRO         *       48     -10.352       58.940       47.580    1.00 20.77             C  
ATOM          333      CD                 PRO         *       48     -10.650       57.701       48.339    1.00 20.06             C  
ATOM          334      N                  GLU         *       49     -14.429       59.609       46.387    1.00 26.78             N  
ATOM          335      CA                 GLU         *       49     -15.332       59.672       45.257    1.00 27.23             C  
ATOM          336      C                  GLU         *       49     -15.107       61.014       44.610    1.00 26.64             C  
ATOM          337      O                  GLU         *       49     -14.987       62.023       45.300    1.00 26.50             O  
ATOM          338      CB                 GLU         *       49     -16.715       59.636       45.833    1.00 31.33             C  
ATOM          339      CG                 GLU         *       49     -17.826       59.860       44.891    1.00 38.28             C  
ATOM          340      CD                 GLU         *       49     -18.869       58.791       45.095    1.00 42.70             C  
ATOM          341      OE1                GLU         *       49     -18.411       57.626       45.329    1.00 43.89             O  
ATOM          342      OE2                GLU         *       49     -20.106       59.098       45.020    1.00 44.16             O  
ATOM          343      N                  PRO         *       50     -15.068       61.065       43.287    1.00 26.29             N  
ATOM          344      CA                 PRO         *       50     -14.840       62.324       42.579    1.00 26.08             C  
ATOM          345      C                  PRO         *       50     -15.941       63.314       42.845    1.00 25.90             C  
ATOM          346      O                  PRO         *       50     -17.078       62.939       43.021    1.00 27.48             O  
ATOM          347      CB                 PRO         *       50     -14.811       61.893       41.114    1.00 27.23             C  
ATOM          348      CG                 PRO         *       50     -14.452       60.408       41.175    1.00 28.45             C  
ATOM          349      CD                 PRO         *       50     -15.273       59.957       42.344    1.00 27.83             C  
ATOM          350      N                  LYS         *       51     -15.607       64.586       42.877    1.00 26.30             N  
ATOM          351      CA                 LYS         *       51     -16.601       65.594       43.143    1.00 27.88             C  
ATOM          352      C                  LYS         *       51     -17.541       65.722       41.963    1.00 29.49             C  
ATOM          353      O                  LYS         *       51     -17.085       66.061       40.869    1.00 31.13             O  
ATOM          354      CB                 LYS         *       51     -15.875       66.918       43.364    1.00 27.38             C  
ATOM          355      CG                 LYS         *       51     -16.759       68.112       43.644    1.00 27.70             C  
ATOM          356      CD                 LYS         *       51     -17.675       67.911       44.840    1.00 26.30             C  
ATOM          357      CE                 LYS         *       51     -18.429       69.205       45.104    1.00 26.85             C  
ATOM          358      NZ                 LYS         *       51     -19.591       68.980       46.002    1.00 30.22             N  
ATOM          359      N                  LYS         *       52     -18.819       65.381       42.134    1.00 30.54             N  
ATOM          360      CA                 LYS         *       52     -19.789       65.551       41.042    1.00 31.56             C  
ATOM          361      C                  LYS         *       52     -19.605       67.022       40.693    1.00 31.48             C  
ATOM          362      O                  LYS         *       52     -19.508       67.850       41.589    1.00 30.69             O  
ATOM          363      CB                 LYS         *       52     -21.247       65.398       41.514    1.00 33.45             C  
ATOM          364      CG                 LYS         *       52     -21.601       64.227       42.445    1.00 36.93             C  
ATOM          365      CD                 LYS         *       52     -21.290       62.832       41.872    1.00 39.95             C  
ATOM          366      CE                 LYS         *       52     -19.775       62.553       41.834    1.00 42.32             C  
ATOM          367      NZ                 LYS         *       52     -19.405       61.074       41.820    1.00 44.86             N  
ATOM          368      N                  PRO         *       53     -19.533       67.367       39.397    1.00 31.55             N  
ATOM          369      CA                 PRO         *       53     -19.358       68.783       39.078    1.00 31.13             C  
ATOM          370      C                  PRO         *       53     -20.531       69.535       39.650    1.00 32.24             C  
ATOM          371      O                  PRO         *       53     -21.512       68.921       40.110    1.00 31.74             O  
ATOM          372      CB                 PRO         *       53     -19.399       68.791       37.561    1.00 30.13             C  
ATOM          373      CG                 PRO         *       53     -18.882       67.447       37.205    1.00 30.13             C  
ATOM          374      CD                 PRO         *       53     -19.640       66.576       38.160    1.00 31.02             C  
ATOM          375      N                  TRP         *       54     -20.449       70.858       39.575    1.00 33.08             N  
ATOM          376      CA                 TRP         *       54     -21.493       71.733       40.097    1.00 33.76             C  
ATOM          377      C                  TRP         *       54     -21.794       72.817       39.048    1.00 35.55             C  
ATOM          378      O                  TRP         *       54     -21.181       72.842       37.970    1.00 37.28             O  
ATOM          379      CB                 TRP         *       54     -21.005       72.384       41.422    1.00 30.08             C  
ATOM          380      CG                 TRP         *       54     -19.705       73.184       41.347    1.00 24.65             C  
ATOM          381      CD1                TRP         *       54     -19.573       74.508       41.025    1.00 24.76             C  
ATOM          382      CD2                TRP         *       54     -18.370       72.700       41.581    1.00 23.00             C  
ATOM          383      NE1                TRP         *       54     -18.231       74.877       41.026    1.00 22.47             N  
ATOM          384      CE2                TRP         *       54     -17.482       73.782       41.367    1.00 22.14             C  
ATOM          385      CE3                TRP         *       54     -17.840       71.460       41.941    1.00 22.64             C  
ATOM          386      CZ2                TRP         *       54     -16.109       73.652       41.504    1.00 20.68             C  
ATOM          387      CZ3                TRP         *       54     -16.464       71.337       42.072    1.00 21.42             C  
ATOM          388      CH2                TRP         *       54     -15.620       72.427       41.853    1.00 19.93             C  
ATOM          389      N                  SER         *       55     -22.775       73.673       39.310    1.00 37.34             N  
ATOM          390      CA                 SER         *       55     -23.037       74.754       38.377    1.00 38.81             C  
ATOM          391      C                  SER         *       55     -23.126       76.027       39.218    1.00 38.67             C  
ATOM          392      O                  SER         *       55     -23.627       76.011       40.366    1.00 38.25             O  
ATOM          393      CB                 SER         *       55     -24.323       74.532       37.600    1.00 40.24             C  
ATOM          394      OG                 SER         *       55     -25.441       74.634       38.478    1.00 45.64             O  
ATOM          395      N                  GLY         *       56     -22.605       77.119       38.664    1.00 38.13             N  
ATOM          396      CA                 GLY         *       56     -22.631       78.371       39.386    1.00 35.84             C  
ATOM          397      C                  GLY         *       56     -21.220       78.520       39.842    1.00 33.89             C  
ATOM          398      O                  GLY         *       56     -20.446       77.580       39.727    1.00 34.56             O  
ATOM          399      N                  VAL         *       57     -20.845       79.703       40.288    1.00 31.99             N  
ATOM          400      CA                 VAL         *       57     -19.499       79.873       40.718    1.00 30.98             C  
ATOM          401      C                  VAL         *       57     -19.356       79.252       42.093    1.00 30.50             C  
ATOM          402      O                  VAL         *       57     -20.253       79.395       42.915    1.00 31.89             O  
ATOM          403      CB                 VAL         *       57     -19.147       81.356       40.793    1.00 31.05             C  
ATOM          404      CG1                VAL         *       57     -17.657       81.517       40.738    1.00 32.66             C  
ATOM          405      CG2                VAL         *       57     -19.753       82.095       39.632    1.00 30.56             C  
ATOM          406      N                  TRP         *       58     -18.322       78.444       42.301    1.00 29.57             N  
ATOM          407      CA                 TRP         *       58     -18.069       77.885       43.622    1.00 27.70             C  
ATOM          408      C                  TRP         *       58     -17.273       79.028       44.249    1.00 29.29             C  
ATOM          409      O                  TRP         *       58     -16.382       79.598       43.602    1.00 27.99             O  
ATOM          410      CB                 TRP         *       58     -17.182       76.650       43.569    1.00 26.73             C  
ATOM          411      CG                 TRP         *       58     -16.935       76.108       44.936    1.00 26.09             C  
ATOM          412      CD1                TRP         *       58     -16.002       76.546       45.841    1.00 24.35             C  
ATOM          413      CD2                TRP         *       58     -17.691       75.094       45.601    1.00 24.47             C  
ATOM          414      NE1                TRP         *       58     -16.145       75.872       47.029    1.00 24.25             N  
ATOM          415      CE2                TRP         *       58     -17.176       74.976       46.909    1.00 25.11             C  
ATOM          416      CE3                TRP         *       58     -18.759       74.279       45.218    1.00 24.96             C  
ATOM          417      CZ2                TRP         *       58     -17.693       74.072       47.842    1.00 24.55             C  
ATOM          418      CZ3                TRP         *       58     -19.278       73.371       46.146    1.00 26.38             C  
ATOM          419      CH2                TRP         *       58     -18.738       73.280       47.445    1.00 27.31             C  
ATOM          420      N                  ASN         *       59     -17.593       79.357       45.501    1.00 30.86             N  
ATOM          421      CA                 ASN         *       59     -16.962       80.461       46.215    1.00 31.49             C  
ATOM          422      C                  ASN         *       59     -15.742       80.024       46.989    1.00 31.04             C  
ATOM          423      O                  ASN         *       59     -15.841       79.582       48.129    1.00 33.91             O  
ATOM          424      CB                 ASN         *       59     -17.954       81.080       47.183    1.00 33.90             C  
ATOM          425      CG                 ASN         *       59     -17.419       82.360       47.788    1.00 38.27             C  
ATOM          426      OD1                ASN         *       59     -16.185       82.601       47.784    1.00 41.69             O  
ATOM          427      ND2                ASN         *       59     -18.317       83.220       48.276    1.00 40.59             N  
ATOM          428      N                  ALA         *       60     -14.575       80.199       46.412    1.00 29.09             N  
ATOM          429      CA                 ALA         *       60     -13.380       79.765       47.079    1.00 26.68             C  
ATOM          430      C                  ALA         *       60     -12.715       80.937       47.729    1.00 26.52             C  
ATOM          431      O                  ALA         *       60     -11.528       81.155       47.508    1.00 25.56             O  
ATOM          432      CB                 ALA         *       60     -12.453       79.153       46.092    1.00 25.30             C  
ATOM          433      N                  SER         *       61     -13.451       81.711       48.521    1.00 26.74             N  
ATOM          434      CA                 SER         *       61     -12.822       82.863       49.160    1.00 27.90             C  
ATOM          435      C                  SER         *       61     -12.309       82.650       50.591    1.00 28.24             C  
ATOM          436      O                  SER         *       61     -11.678       83.546       51.176    1.00 29.00             O  
ATOM          437      CB                 SER         *       61     -13.752       84.077       49.091    1.00 28.26             C  
ATOM          438      OG                 SER         *       61     -15.059       83.768       49.554    1.00 28.90             O  
ATOM          439      N                  THR         *       62     -12.559       81.473       51.161    1.00 28.53             N  
ATOM          440      CA                 THR         *       62     -12.117       81.186       52.526    1.00 28.66             C  
ATOM          441      C                  THR         *       62     -11.771       79.722       52.750    1.00 26.72             C  
ATOM          442      O                  THR         *       62     -12.487       78.833       52.265    1.00 27.14             O  
ATOM          443      CB                 THR         *       62     -13.225       81.490       53.516    1.00 29.63             C  
ATOM          444      OG1                THR         *       62     -14.427       80.857       53.053    1.00 29.06             O  
ATOM          445      CG2                THR         *       62     -13.440       82.991       53.651    1.00 29.65             C  
ATOM          446      N                  TYR         *       63     -10.793       79.498       53.629    1.00 24.58             N  
ATOM          447      CA                 TYR         *       63     -10.309       78.173       53.979    1.00 22.01             C  
ATOM          448      C                  TYR         *       63     -11.409       77.224       54.376    1.00 20.75             C  
ATOM          449      O                  TYR         *       63     -12.369       77.606       54.995    1.00 20.15             O  
ATOM          450      CB                 TYR         *       63      -9.347       78.264       55.136    1.00 20.67             C  
ATOM          451      CG                 TYR         *       63      -7.957       78.666       54.775    1.00 22.08             C  
ATOM          452      CD1                TYR         *       63      -7.269       78.036       53.755    1.00 23.93             C  
ATOM          453      CD2                TYR         *       63      -7.279       79.599       55.534    1.00 22.79             C  
ATOM          454      CE1                TYR         *       63      -5.923       78.321       53.521    1.00 23.97             C  
ATOM          455      CE2                TYR         *       63      -5.951       79.889       55.310    1.00 21.48             C  
ATOM          456      CZ                 TYR         *       63      -5.278       79.241       54.320    1.00 23.31             C  
ATOM          457      OH                 TYR         *       63      -3.926       79.432       54.213    1.00 25.75             O  
ATOM          458      N                  PRO         *       64     -11.232       75.951       54.073    1.00 20.67             N  
ATOM          459      CA                 PRO         *       64     -12.185       74.890       54.376    1.00 20.81             C  
ATOM          460      C                  PRO         *       64     -12.064       74.288       55.781    1.00 21.45             C  
ATOM          461      O                  PRO         *       64     -11.134       74.589       56.521    1.00 22.44             O  
ATOM          462      CB                 PRO         *       64     -11.844       73.855       53.315    1.00 21.14             C  
ATOM          463      CG                 PRO         *       64     -10.371       74.013       53.149    1.00 18.71             C  
ATOM          464      CD                 PRO         *       64     -10.152       75.477       53.188    1.00 19.27             C  
ATOM          465      N                  ASN         *       65     -12.986       73.405       56.141    1.00 19.92             N  
ATOM          466      CA                 ASN         *       65     -12.906       72.770       57.429    1.00 21.11             C  
ATOM          467      C                  ASN         *       65     -11.660       71.920       57.394    1.00 21.64             C  
ATOM          468      O                  ASN         *       65     -11.081       71.695       56.341    1.00 23.04             O  
ATOM          469      CB                 ASN         *       65     -14.069       71.829       57.662    1.00 23.04             C  
ATOM          470      CG                 ASN         *       65     -15.394       72.504       57.569    1.00 26.16             C  
ATOM          471      OD1                ASN         *       65     -15.603       73.608       58.087    1.00 27.61             O  
ATOM          472      ND2                ASN         *       65     -16.323       71.842       56.900    1.00 28.24             N  
ATOM          473      N                  ASN         *       66     -11.276       71.402       58.546    1.00 22.50             N  
ATOM          474      CA                 ASN         *       66     -10.117       70.550       58.657    1.00 20.31             C  
ATOM          475      C                  ASN         *       66     -10.661       69.203       58.984    1.00 19.92             C  
ATOM          476      O                  ASN         *       66     -11.782       69.088       59.468    1.00 19.70             O  
ATOM          477      CB                 ASN         *       66      -9.228       71.043       59.764    1.00 21.69             C  
ATOM          478      CG                 ASN         *       66      -8.568       72.324       59.412    1.00 23.88             C  
ATOM          479      OD1                ASN         *       66      -7.621       72.742       60.061    1.00 24.80             O  
ATOM          480      ND2                ASN         *       66      -9.014       72.938       58.330    1.00 27.19             N  
ATOM          481      N                  CYS         *       67      -9.903       68.174       58.663    1.00 18.93             N  
ATOM          482      CA                 CYS         *       67     -10.357       66.830       58.893    1.00 20.18             C  
ATOM          483      C                  CYS         *       67     -10.363       66.544       60.373    1.00 21.32             C  
ATOM          484      O                  CYS         *       67      -9.562       67.115       61.123    1.00 21.14             O  
ATOM          485      CB                 CYS         *       67      -9.468       65.846       58.125    1.00 22.13             C  
ATOM          486      SG                 CYS         *       67      -9.510       66.095       56.305    1.00 20.69             S  
ATOM          487      N                  GLN         *       68     -11.295       65.700       60.804    1.00 21.34             N  
ATOM          488      CA                 GLN         *       68     -11.402       65.363       62.200    1.00 21.11             C  
ATOM          489      C                  GLN         *       68     -10.069       64.842       62.605    1.00 21.97             C  
ATOM          490      O                  GLN         *       68      -9.451       64.109       61.844    1.00 23.28             O  
ATOM          491      CB                 GLN         *       68     -12.413       64.274       62.385    1.00 20.74             C  
ATOM          492      CG                 GLN         *       68     -13.757       64.693       61.981    1.00 24.66             C  
ATOM          493      CD                 GLN         *       68     -14.526       65.366       63.079    1.00 28.19             C  
ATOM          494      OE1                GLN         *       68     -15.756       65.479       63.000    1.00 32.49             O  
ATOM          495      NE2                GLN         *       68     -13.840       65.780       64.133    1.00 29.12             N  
ATOM          496      N                  GLN         *       69      -9.632       65.169       63.815    1.00 22.83             N  
ATOM          497      CA                 GLN         *       69      -8.329       64.715       64.265    1.00 21.99             C  
ATOM          498      C                  GLN         *       69      -8.076       65.042       65.707    1.00 22.43             C  
ATOM          499      O                  GLN         *       69      -8.696       65.937       66.287    1.00 22.35             O  
ATOM          500      CB                 GLN         *       69      -7.252       65.424       63.464    1.00 21.52             C  
ATOM          501      CG                 GLN         *       69      -7.296       66.936       63.594    1.00 18.11             C  
ATOM          502      CD                 GLN         *       69      -6.388       67.604       62.610    1.00 19.88             C  
ATOM          503      OE1                GLN         *       69      -5.190       67.741       62.847    1.00 18.53             O  
ATOM          504      NE2                GLN         *       69      -6.944       68.016       61.484    1.00 20.44             N  
ATOM          505      N                  TYR         *       70      -7.046       64.401       66.221    1.00 21.44             N  
ATOM          506      CA                 TYR         *       70      -6.619       64.586       67.567    1.00 21.19             C  
ATOM          507      C                  TYR         *       70      -6.006       65.980       67.709    1.00 21.28             C  
ATOM          508      O                  TYR         *       70      -5.053       66.319       67.022    1.00 21.55             O  
ATOM          509      CB                 TYR         *       70      -5.611       63.503       67.873    1.00 22.75             C  
ATOM          510      CG                 TYR         *       70      -4.993       63.651       69.212    1.00 25.99             C  
ATOM          511      CD1                TYR         *       70      -5.707       63.350       70.362    1.00 27.11             C  
ATOM          512      CD2                TYR         *       70      -3.734       64.201       69.339    1.00 25.93             C  
ATOM          513      CE1                TYR         *       70      -5.181       63.617       71.605    1.00 28.30             C  
ATOM          514      CE2                TYR         *       70      -3.204       64.468       70.566    1.00 28.96             C  
ATOM          515      CZ                 TYR         *       70      -3.931       64.187       71.695    1.00 29.03             C  
ATOM          516      OH                 TYR         *       70      -3.414       64.562       72.918    1.00 34.47             O  
ATOM          517      N                  VAL         *       71      -6.616       66.824       68.526    1.00 21.68             N  
ATOM          518      CA                 VAL         *       71      -6.108       68.177       68.749    1.00 23.24             C  
ATOM          519      C                  VAL         *       71      -5.161       68.044       69.929    1.00 25.65             C  
ATOM          520      O                  VAL         *       71      -5.448       67.271       70.844    1.00 29.38             O  
ATOM          521      CB                 VAL         *       71      -7.241       69.115       69.127    1.00 20.99             C  
ATOM          522      CG1                VAL         *       71      -6.722       70.508       69.406    1.00 20.50             C  
ATOM          523      CG2                VAL         *       71      -8.245       69.137       68.020    1.00 21.48             C  
ATOM          524      N                  ASP         *       72      -4.036       68.756       69.907    1.00 26.23             N  
ATOM          525      CA                 ASP         *       72      -3.026       68.685       70.967    1.00 26.42             C  
ATOM          526      C                  ASP         *       72      -3.304       69.714       72.036    1.00 28.60             C  
ATOM          527      O                  ASP         *       72      -3.312       70.923       71.765    1.00 28.73             O  
ATOM          528      CB                 ASP         *       72      -1.651       68.974       70.380    1.00 25.81             C  
ATOM          529      CG                 ASP         *       72      -0.542       68.930       71.393    1.00 23.83             C  
ATOM          530      OD1                ASP         *       72      -0.619       68.156       72.350    1.00 25.76             O  
ATOM          531      OD2                ASP         *       72       0.454       69.638       71.200    1.00 24.42             O  
ATOM          532      N                  GLU         *       73      -3.464       69.245       73.272    1.00 29.84             N  
ATOM          533      CA                 GLU         *       73      -3.718       70.146       74.374    1.00 29.15             C  
ATOM          534      C                  GLU         *       73      -2.621       70.031       75.388    1.00 28.69             C  
ATOM          535      O                  GLU         *       73      -2.755       70.518       76.483    1.00 30.99             O  
ATOM          536      CB                 GLU         *       73      -5.048       69.827       75.026    1.00 30.84             C  
ATOM          537      CG                 GLU         *       73      -6.140       69.586       74.037    1.00 34.31             C  
ATOM          538      CD                 GLU         *       73      -7.401       70.309       74.381    1.00 36.97             C  
ATOM          539      OE1                GLU         *       73      -7.372       71.572       74.385    1.00 40.97             O  
ATOM          540      OE2                GLU         *       73      -8.423       69.622       74.628    1.00 38.79             O  
ATOM          541      N                  GLN         *       74      -1.526       69.382       75.039    1.00 28.10             N  
ATOM          542      CA                 GLN         *       74      -0.426       69.255       75.973    1.00 27.96             C  
ATOM          543      C                  GLN         *       74       0.035       70.597       76.583    1.00 27.81             C  
ATOM          544      O                  GLN         *       74       0.336       70.665       77.790    1.00 28.56             O  
ATOM          545      CB                 GLN         *       74       0.746       68.570       75.298    1.00 29.80             C  
ATOM          546      CG                 GLN         *       74       1.214       67.317       76.007    1.00 34.79             C  
ATOM          547      CD                 GLN         *       74       1.835       67.620       77.364    1.00 38.87             C  
ATOM          548      OE1                GLN         *       74       3.058       67.495       77.542    1.00 42.22             O  
ATOM          549      NE2                GLN         *       74       1.006       68.040       78.324    1.00 40.99             N  
ATOM          550      N                  PHE         *       75       0.054       71.660       75.778    1.00 25.45             N  
ATOM          551      CA                 PHE         *       75       0.507       72.970       76.224    1.00 22.07             C  
ATOM          552      C                  PHE         *       75      -0.484       74.024       75.786    1.00 23.38             C  
ATOM          553      O                  PHE         *       75      -0.134       74.978       75.091    1.00 22.42             O  
ATOM          554      CB                 PHE         *       75       1.872       73.281       75.638    1.00 20.23             C  
ATOM          555      CG                 PHE         *       75       2.901       72.267       75.968    1.00 23.31             C  
ATOM          556      CD1                PHE         *       75       3.308       72.071       77.273    1.00 24.47             C  
ATOM          557      CD2                PHE         *       75       3.449       71.474       74.987    1.00 24.40             C  
ATOM          558      CE1                PHE         *       75       4.245       71.087       77.591    1.00 24.93             C  
ATOM          559      CE2                PHE         *       75       4.385       70.494       75.297    1.00 24.46             C  
ATOM          560      CZ                 PHE         *       75       4.780       70.300       76.598    1.00 24.81             C  
ATOM          561      N                  PRO         *       76      -1.711       73.939       76.313    1.00 24.70             N  
ATOM          562      CA                 PRO         *       76      -2.789       74.869       75.988    1.00 24.12             C  
ATOM          563      C                  PRO         *       76      -2.279       76.289       75.951    1.00 25.48             C  
ATOM          564      O                  PRO         *       76      -1.595       76.730       76.877    1.00 26.47             O  
ATOM          565      CB                 PRO         *       76      -3.759       74.668       77.141    1.00 23.66             C  
ATOM          566      CG                 PRO         *       76      -3.544       73.248       77.535    1.00 22.77             C  
ATOM          567      CD                 PRO         *       76      -2.044       73.168       77.527    1.00 22.99             C  
ATOM          568      N                  GLY         *       77      -2.538       76.973       74.845    1.00 25.61             N  
ATOM          569      CA                 GLY         *       77      -2.103       78.351       74.716    1.00 25.35             C  
ATOM          570      C                  GLY         *       77      -0.665       78.505       74.256    1.00 25.71             C  
ATOM          571      O                  GLY         *       77      -0.271       79.566       73.753    1.00 27.32             O  
ATOM          572      N                  PHE         *       78       0.155       77.484       74.445    1.00 23.16             N  
ATOM          573      CA                 PHE         *       78       1.512       77.627       73.996    1.00 20.24             C  
ATOM          574      C                  PHE         *       78       1.479       77.675       72.470    1.00 21.48             C  
ATOM          575      O                  PHE         *       78       1.078       76.716       71.825    1.00 22.58             O  
ATOM          576      CB                 PHE         *       78       2.354       76.465       74.471    1.00 16.25             C  
ATOM          577      CG                 PHE         *       78       3.794       76.620       74.150    1.00 14.10             C  
ATOM          578      CD1                PHE         *       78       4.417       77.844       74.300    1.00 12.82             C  
ATOM          579      CD2                PHE         *       78       4.520       75.567       73.669    1.00 12.26             C  
ATOM          580      CE1                PHE         *       78       5.736       78.008       73.969    1.00 12.34             C  
ATOM          581      CE2                PHE         *       78       5.833       75.732       73.343    1.00 14.01             C  
ATOM          582      CZ                 PHE         *       78       6.437       76.951       73.491    1.00 11.07             C  
ATOM          583      N                  SER         *       79       1.902       78.784       71.885    1.00 21.39             N  
ATOM          584      CA                 SER         *       79       1.909       78.917       70.440    1.00 21.94             C  
ATOM          585      C                  SER         *       79       2.772       77.859       69.801    1.00 22.10             C  
ATOM          586      O                  SER         *       79       2.367       77.216       68.835    1.00 23.89             O  
ATOM          587      CB                 SER         *       79       2.416       80.285       70.029    1.00 21.85             C  
ATOM          588      OG                 SER         *       79       3.752       80.439       70.441    1.00 24.77             O  
ATOM          589      N                  GLY         *       80       3.933       77.614       70.376    1.00 21.81             N  
ATOM          590      CA                 GLY         *       80       4.817       76.617       69.811    1.00 21.72             C  
ATOM          591      C                  GLY         *       80       4.130       75.319       69.442    1.00 23.06             C  
ATOM          592      O                  GLY         *       80       4.624       74.580       68.605    1.00 24.43             O  
ATOM          593      N                  SER         *       81       2.987       75.022       70.042    1.00 22.77             N  
ATOM          594      CA                 SER         *       81       2.328       73.774       69.740    1.00 23.11             C  
ATOM          595      C                  SER         *       81       0.970       73.969       69.128    1.00 22.89             C  
ATOM          596      O                  SER         *       81       0.496       73.123       68.394    1.00 21.75             O  
ATOM          597      CB                 SER         *       81       2.188       72.941       71.007    1.00 23.45             C  
ATOM          598      OG                 SER         *       81       1.169       73.461       71.828    1.00 22.46             O  
ATOM          599      N                  GLU         *       82       0.319       75.071       69.456    1.00 24.35             N  
ATOM          600      CA                 GLU         *       82      -1.008       75.308       68.928    1.00 26.27             C  
ATOM          601      C                  GLU         *       82      -0.913       75.743       67.485    1.00 25.46             C  
ATOM          602      O                  GLU         *       82      -1.880       75.639       66.729    1.00 26.39             O  
ATOM          603      CB                 GLU         *       82      -1.755       76.358       69.764    1.00 27.84             C  
ATOM          604      CG                 GLU         *       82      -1.672       76.072       71.260    1.00 31.64             C  
ATOM          605      CD                 GLU         *       82      -3.006       75.916       71.946    1.00 33.90             C  
ATOM          606      OE1                GLU         *       82      -3.696       76.953       72.064    1.00 36.99             O  
ATOM          607      OE2                GLU         *       82      -3.343       74.779       72.415    1.00 35.00             O  
ATOM          608      N                  MET         *       83       0.262       76.187       67.072    1.00 24.18             N  
ATOM          609      CA                 MET         *       83       0.403       76.630       65.706    1.00 22.20             C  
ATOM          610      C                  MET         *       83       0.178       75.476       64.745    1.00 22.08             C  
ATOM          611      O                  MET         *       83       0.067       75.699       63.538    1.00 21.76             O  
ATOM          612      CB                 MET         *       83       1.784       77.212       65.480    1.00 22.57             C  
ATOM          613      CG                 MET         *       83       2.836       76.178       65.383    1.00 22.60             C  
ATOM          614      SD                 MET         *       83       4.229       76.849       64.575    1.00 26.51             S  
ATOM          615      CE                 MET         *       83       4.314       78.492       65.301    1.00 26.27             C  
ATOM          616      N                  TRP         *       84       0.158       74.259       65.288    1.00 20.58             N  
ATOM          617      CA                 TRP         *       84      -0.045       73.041       64.523    1.00 20.25             C  
ATOM          618      C                  TRP         *       84      -1.433       72.477       64.689    1.00 21.46             C  
ATOM          619      O                  TRP         *       84      -1.759       71.459       64.088    1.00 23.09             O  
ATOM          620      CB                 TRP         *       84       0.916       71.956       64.985    1.00 19.94             C  
ATOM          621      CG                 TRP         *       84       2.325       72.348       64.904    1.00 21.54             C  
ATOM          622      CD1                TRP         *       84       3.138       72.665       65.943    1.00 21.40             C  
ATOM          623      CD2                TRP         *       84       3.101       72.529       63.711    1.00 21.28             C  
ATOM          624      NE1                TRP         *       84       4.370       73.046       65.479    1.00 23.08             N  
ATOM          625      CE2                TRP         *       84       4.375       72.969       64.108    1.00 22.83             C  
ATOM          626      CE3                TRP         *       84       2.839       72.371       62.349    1.00 18.70             C  
ATOM          627      CZ2                TRP         *       84       5.389       73.255       63.185    1.00 20.62             C  
ATOM          628      CZ3                TRP         *       84       3.837       72.651       61.446    1.00 16.80             C  
ATOM          629      CH2                TRP         *       84       5.093       73.087       61.864    1.00 18.55             C  
ATOM          630      N                  ASN         *       85      -2.234       73.074       65.552    1.00 20.53             N  
ATOM          631      CA                 ASN         *       85      -3.568       72.547       65.776    1.00 20.62             C  
ATOM          632      C                  ASN         *       85      -4.498       73.083       64.724    1.00 19.32             C  
ATOM          633      O                  ASN         *       85      -4.320       74.174       64.215    1.00 18.39             O  
ATOM          634      CB                 ASN         *       85      -4.121       72.956       67.157    1.00 23.48             C  
ATOM          635      CG                 ASN         *       85      -3.628       72.076       68.315    1.00 24.52             C  
ATOM          636      OD1                ASN         *       85      -3.420       70.865       68.180    1.00 22.84             O  
ATOM          637      ND2                ASN         *       85      -3.484       72.696       69.480    1.00 25.55             N  
ATOM          638      N                  PRO         *       86      -5.580       72.363       64.475    1.00 18.17             N  
ATOM          639      CA                 PRO         *       86      -6.548       72.777       63.487    1.00 18.76             C  
ATOM          640      C                  PRO         *       86      -7.038       74.139       63.881    1.00 20.20             C  
ATOM          641      O                  PRO         *       86      -7.439       74.324       65.029    1.00 22.50             O  
ATOM          642      CB                 PRO         *       86      -7.651       71.752       63.683    1.00 17.34             C  
ATOM          643      CG                 PRO         *       86      -6.897       70.554       64.111    1.00 17.88             C  
ATOM          644      CD                 PRO         *       86      -6.019       71.126       65.126    1.00 17.46             C  
ATOM          645      N                  ASN         *       87      -7.010       75.078       62.943    1.00 20.21             N  
ATOM          646      CA                 ASN         *       87      -7.489       76.421       63.192    1.00 19.65             C  
ATOM          647      C                  ASN         *       87      -8.804       76.681       62.504    1.00 19.39             C  
ATOM          648      O                  ASN         *       87      -9.086       77.811       62.162    1.00 18.01             O  
ATOM          649      CB                 ASN         *       87      -6.466       77.471       62.749    1.00 23.03             C  
ATOM          650      CG                 ASN         *       87      -6.053       77.318       61.300    1.00 26.70             C  
ATOM          651      OD1                ASN         *       87      -6.531       76.433       60.598    1.00 28.46             O  
ATOM          652      ND2                ASN         *       87      -5.122       78.151       60.858    1.00 26.68             N  
ATOM          653      N                  ARG         *       88      -9.596       75.636       62.278    1.00 19.18             N  
ATOM          654      CA                 ARG         *       88     -10.901       75.775       61.637    1.00 19.69             C  
ATOM          655      C                  ARG         *       88     -11.742       74.686       62.230    1.00 20.21             C  
ATOM          656      O                  ARG         *       88     -11.230       73.803       62.891    1.00 20.90             O  
ATOM          657      CB                 ARG         *       88     -10.849       75.514       60.133    1.00 22.52             C  
ATOM          658      CG                 ARG         *       88     -10.053       76.489       59.301    1.00 24.24             C  
ATOM          659      CD                 ARG         *       88     -10.879       77.663       58.911    1.00 27.04             C  
ATOM          660      NE                 ARG         *       88     -10.002       78.821       58.841    1.00 32.46             N  
ATOM          661      CZ                 ARG         *       88     -10.396       80.059       58.552    1.00 35.28             C  
ATOM          662      NH1                ARG         *       88     -11.679       80.313       58.285    1.00 36.40             N  
ATOM          663      NH2                ARG         *       88      -9.495       81.051       58.570    1.00 36.02             N  
ATOM          664      N                  GLU         *       89     -13.043       74.737       61.990    1.00 21.40             N  
ATOM          665      CA                 GLU         *       89     -13.943       73.732       62.524    1.00 22.27             C  
ATOM          666      C                  GLU         *       89     -13.450       72.461       61.909    1.00 21.03             C  
ATOM          667      O                  GLU         *       89     -12.925       72.488       60.817    1.00 21.93             O  
ATOM          668      CB                 GLU         *       89     -15.376       74.020       62.080    1.00 24.72             C  
ATOM          669      CG                 GLU         *       89     -16.361       72.845       62.289    1.00 27.89             C  
ATOM          670      N                  MET         *       90     -13.468       71.377       62.647    1.00 19.79             N  
ATOM          671      CA                 MET         *       90     -13.029       70.139       62.071    1.00 19.32             C  
ATOM          672      C                  MET         *       90     -14.305       69.559       61.551    1.00 19.57             C  
ATOM          673      O                  MET         *       90     -15.368       69.897       62.046    1.00 19.67             O  
ATOM          674      CB                 MET         *       90     -12.451       69.233       63.136    1.00 19.12             C  
ATOM          675      CG                 MET         *       90     -11.132       69.694       63.680    1.00 21.88             C  
ATOM          676      SD                 MET         *       90     -10.534       68.476       64.817    1.00 22.29             S  
ATOM          677      CE                 MET         *       90     -11.505       68.883       66.171    1.00 22.14             C  
ATOM          678      N                  SER         *       91     -14.227       68.717       60.535    1.00 20.87             N  
ATOM          679      CA                 SER         *       91     -15.427       68.110       59.986    1.00 21.87             C  
ATOM          680      C                  SER         *       91     -15.029       66.944       59.125    1.00 20.72             C  
ATOM          681      O                  SER         *       91     -13.927       66.929       58.591    1.00 19.81             O  
ATOM          682      CB                 SER         *       91     -16.165       69.130       59.128    1.00 22.79             C  
ATOM          683      OG                 SER         *       91     -17.365       68.572       58.605    1.00 28.51             O  
ATOM          684      N                  GLU         *       92     -15.897       65.956       58.998    1.00 21.91             N  
ATOM          685      CA                 GLU         *       92     -15.571       64.819       58.144    1.00 23.49             C  
ATOM          686      C                  GLU         *       92     -15.615       65.295       56.683    1.00 25.48             C  
ATOM          687      O                  GLU         *       92     -15.070       64.633       55.783    1.00 26.91             O  
ATOM          688      CB                 GLU         *       92     -16.525       63.644       58.369    1.00 22.76             C  
ATOM          689      CG                 GLU         *       92     -16.295       62.913       59.664    1.00 22.88             C  
ATOM          690      CD                 GLU         *       92     -16.947       61.564       59.659    1.00 24.66             C  
ATOM          691      OE1                GLU         *       92     -18.153       61.473       59.923    1.00 25.87             O  
ATOM          692      OE2                GLU         *       92     -16.268       60.573       59.376    1.00 25.56             O  
ATOM          693      N                  ASP         *       93     -16.257       66.451       56.456    1.00 24.44             N  
ATOM          694      CA                 ASP         *       93     -16.340       67.073       55.144    1.00 22.60             C  
ATOM          695      C                  ASP         *       93     -15.138       67.996       55.078    1.00 20.71             C  
ATOM          696      O                  ASP         *       93     -15.258       69.197       55.273    1.00 20.35             O  
ATOM          697      CB                 ASP         *       93     -17.644       67.882       55.021    1.00 26.19             C  
ATOM          698      CG                 ASP         *       93     -17.775       68.624       53.675    1.00 28.99             C  
ATOM          699      OD1                ASP         *       93     -16.806       68.629       52.882    1.00 30.26             O  
ATOM          700      OD2                ASP         *       93     -18.852       69.212       53.396    1.00 31.87             O  
ATOM          701      N                  CYS         *       94     -13.975       67.437       54.788    1.00 20.04             N  
ATOM          702      CA                 CYS         *       94     -12.776       68.237       54.723    1.00 19.48             C  
ATOM          703      C                  CYS         *       94     -11.943       68.071       53.466    1.00 21.31             C  
ATOM          704      O                  CYS         *       94     -10.920       68.753       53.320    1.00 21.33             O  
ATOM          705      CB                 CYS         *       94     -11.897       67.878       55.881    1.00 19.53             C  
ATOM          706      SG                 CYS         *       94     -11.479       66.125       55.878    1.00 18.82             S  
ATOM          707      N                  LEU         *       95     -12.343       67.180       52.557    1.00 21.17             N  
ATOM          708      CA                 LEU         *       95     -11.546       66.983       51.351    1.00 19.32             C  
ATOM          709      C                  LEU         *       95     -11.671       68.182       50.425    1.00 18.69             C  
ATOM          710      O                  LEU         *       95     -12.587       68.239       49.604    1.00 19.46             O  
ATOM          711      CB                 LEU         *       95     -11.945       65.693       50.653    1.00 16.16             C  
ATOM          712      CG                 LEU         *       95     -11.739       64.491       51.550    1.00 15.06             C  
ATOM          713      CD1                LEU         *       95     -11.982       63.226       50.798    1.00 13.26             C  
ATOM          714      CD2                LEU         *       95     -10.356       64.513       52.076    1.00 13.99             C  
ATOM          715      N                  TYR         *       96     -10.757       69.139       50.582    1.00 16.44             N  
ATOM          716      CA                 TYR         *       96     -10.725       70.376       49.796    1.00 15.00             C  
ATOM          717      C                  TYR         *       96      -9.288       70.742       49.505    1.00 15.51             C  
ATOM          718      O                  TYR         *       96      -8.402       70.306       50.211    1.00 17.97             O  
ATOM          719      CB                 TYR         *       96     -11.337       71.520       50.601    1.00 13.89             C  
ATOM          720      CG                 TYR         *       96     -12.798       71.333       50.887    1.00 13.34             C  
ATOM          721      CD1                TYR         *       96     -13.213       70.515       51.893    1.00 13.37             C  
ATOM          722      CD2                TYR         *       96     -13.765       71.936       50.096    1.00 13.82             C  
ATOM          723      CE1                TYR         *       96     -14.550       70.282       52.111    1.00 16.98             C  
ATOM          724      CE2                TYR         *       96     -15.101       71.712       50.301    1.00 13.87             C  
ATOM          725      CZ                 TYR         *       96     -15.488       70.880       51.310    1.00 16.39             C  
ATOM          726      OH                 TYR         *       96     -16.813       70.611       51.519    1.00 18.06             O  
ATOM          727      N                  LEU         *       97      -9.048       71.521       48.458    1.00 15.84             N  
ATOM          728      CA                 LEU         *       97      -7.703       71.953       48.125    1.00 15.08             C  
ATOM          729      C                  LEU         *       97      -7.708       73.460       48.031    1.00 15.20             C  
ATOM          730      O                  LEU         *       97      -8.770       74.057       47.916    1.00 16.60             O  
ATOM          731      CB                 LEU         *       97      -7.212       71.308       46.832    1.00 16.38             C  
ATOM          732      CG                 LEU         *       97      -7.885       71.427       45.469    1.00 17.59             C  
ATOM          733      CD1                LEU         *       97      -7.436       72.674       44.765    1.00 19.47             C  
ATOM          734      CD2                LEU         *       97      -7.445       70.260       44.646    1.00 16.44             C  
ATOM          735      N                  ASN         *       98      -6.537       74.068       48.147    1.00 15.64             N  
ATOM          736      CA                 ASN         *       98      -6.380       75.520       48.094    1.00 17.11             C  
ATOM          737      C                  ASN         *       98      -5.289       75.831       47.063    1.00 17.26             C  
ATOM          738      O                  ASN         *       98      -4.243       75.172       47.063    1.00 17.27             O  
ATOM          739      CB                 ASN         *       98      -5.913       76.078       49.465    1.00 18.52             C  
ATOM          740      CG                 ASN         *       98      -6.749       75.587       50.630    1.00 17.37             C  
ATOM          741      OD1                ASN         *       98      -7.897       75.973       50.780    1.00 19.01             O  
ATOM          742      ND2                ASN         *       98      -6.173       74.731       51.455    1.00 15.67             N  
ATOM          743      N                  ILE         *       99      -5.504       76.844       46.224    1.00 17.62             N  
ATOM          744      CA                 ILE         *       99      -4.534       77.232       45.188    1.00 18.31             C  
ATOM          745      C                  ILE         *       99      -4.158       78.705       45.310    1.00 18.48             C  
ATOM          746      O                  ILE         *       99      -5.025       79.562       45.450    1.00 19.41             O  
ATOM          747      CB                 ILE         *       99      -5.119       77.032       43.742    1.00 17.35             C  
ATOM          748      CG1                ILE         *       99      -5.620       75.617       43.543    1.00 17.53             C  
ATOM          749      CG2                ILE         *       99      -4.071       77.281       42.713    1.00 15.39             C  
ATOM          750      CD1                ILE         *       99      -6.683       75.536       42.529    1.00 19.88             C  
ATOM          751      N                  TRP         *      100      -2.875       79.001       45.319    1.00 18.38             N  
ATOM          752      CA                 TRP         *      100      -2.454       80.386       45.369    1.00 21.18             C  
ATOM          753      C                  TRP         *      100      -1.898       80.555       43.968    1.00 22.97             C  
ATOM          754      O                  TRP         *      100      -1.170       79.682       43.516    1.00 25.19             O  
ATOM          755      CB                 TRP         *      100      -1.371       80.605       46.435    1.00 19.80             C  
ATOM          756      CG                 TRP         *      100      -1.953       80.762       47.788    1.00 19.65             C  
ATOM          757      CD1                TRP         *      100      -2.451       81.900       48.333    1.00 19.46             C  
ATOM          758      CD2                TRP         *      100      -2.224       79.717       48.726    1.00 19.21             C  
ATOM          759      NE1                TRP         *      100      -3.043       81.631       49.543    1.00 19.56             N  
ATOM          760      CE2                TRP         *      100      -2.915       80.291       49.804    1.00 20.02             C  
ATOM          761      CE3                TRP         *      100      -1.952       78.348       48.756    1.00 18.74             C  
ATOM          762      CZ2                TRP         *      100      -3.339       79.542       50.895    1.00 19.32             C  
ATOM          763      CZ3                TRP         *      100      -2.372       77.608       49.840    1.00 18.52             C  
ATOM          764      CH2                TRP         *      100      -3.058       78.204       50.893    1.00 19.41             C  
ATOM          765      N                  VAL         *      101      -2.293       81.611       43.251    1.00 23.37             N  
ATOM          766      CA                 VAL         *      101      -1.833       81.835       41.879    1.00 21.76             C  
ATOM          767      C                  VAL         *      101      -1.284       83.230       41.697    1.00 21.37             C  
ATOM          768      O                  VAL         *      101      -1.945       84.219       42.020    1.00 21.67             O  
ATOM          769      CB                 VAL         *      101      -2.986       81.713       40.875    1.00 22.60             C  
ATOM          770      CG1                VAL         *      101      -2.439       81.770       39.475    1.00 21.61             C  
ATOM          771      CG2                VAL         *      101      -3.802       80.433       41.117    1.00 20.30             C  
ATOM          772      N                  PRO         *      102      -0.087       83.346       41.148    1.00 20.19             N  
ATOM          773      CA                 PRO         *      102       0.459       84.679       40.960    1.00 21.62             C  
ATOM          774      C                  PRO         *      102      -0.465       85.556       40.130    1.00 25.61             C  
ATOM          775      O                  PRO         *      102      -1.264       85.059       39.334    1.00 26.60             O  
ATOM          776      CB                 PRO         *      102       1.746       84.400       40.222    1.00 18.37             C  
ATOM          777      CG                 PRO         *      102       2.157       83.106       40.797    1.00 18.20             C  
ATOM          778      CD                 PRO         *      102       0.894       82.321       40.796    1.00 18.64             C  
ATOM          779      N                  SER         *      103      -0.407       86.861       40.369    1.00 29.15             N  
ATOM          780      CA                 SER         *      103      -1.207       87.807       39.622    1.00 31.01             C  
ATOM          781      C                  SER         *      103      -0.222       88.765       39.011    1.00 33.48             C  
ATOM          782      O                  SER         *      103       0.503       89.431       39.746    1.00 34.82             O  
ATOM          783      CB                 SER         *      103      -2.098       88.610       40.526    1.00 30.59             C  
ATOM          784      OG                 SER         *      103      -2.544       89.752       39.806    1.00 32.20             O  
ATOM          785      N                  PRO         *      104      -0.223       88.915       37.663    1.00 35.40             N  
ATOM          786      CA                 PRO         *      104      -1.088       88.248       36.686    1.00 34.28             C  
ATOM          787      C                  PRO         *      104      -0.926       86.736       36.530    1.00 32.65             C  
ATOM          788      O                  PRO         *      104       0.177       86.199       36.501    1.00 32.33             O  
ATOM          789      CB                 PRO         *      104      -0.762       88.992       35.384    1.00 35.47             C  
ATOM          790      CG                 PRO         *      104       0.672       89.313       35.543    1.00 35.49             C  
ATOM          791      CD                 PRO         *      104       0.703       89.838       36.971    1.00 36.63             C  
ATOM          792      N                  ARG         *      105      -2.074       86.078       36.448    1.00 32.29             N  
ATOM          793      CA                 ARG         *      105      -2.192       84.643       36.277    1.00 32.04             C  
ATOM          794      C                  ARG         *      105      -1.232       84.277       35.203    1.00 31.99             C  
ATOM          795      O                  ARG         *      105      -1.254       84.886       34.143    1.00 33.51             O  
ATOM          796      CB                 ARG         *      105      -3.596       84.306       35.779    1.00 30.39             C  
ATOM          797      CG                 ARG         *      105      -3.861       82.823       35.745    1.00 30.97             C  
ATOM          798      CD                 ARG         *      105      -5.204       82.501       35.136    1.00 30.67             C  
ATOM          799      NE                 ARG         *      105      -6.309       83.155       35.815    1.00 31.41             N  
ATOM          800      CZ                 ARG         *      105      -7.581       82.954       35.475    1.00 33.86             C  
ATOM          801      NH1                ARG         *      105      -7.870       82.112       34.479    1.00 34.60             N  
ATOM          802      NH2                ARG         *      105      -8.567       83.629       36.075    1.00 33.38             N  
ATOM          803      N                  PRO         *      106      -0.343       83.316       35.465    1.00 31.50             N  
ATOM          804      CA                 PRO         *      106       0.661       82.852       34.497    1.00 30.91             C  
ATOM          805      C                  PRO         *      106      -0.099       82.059       33.452    1.00 31.01             C  
ATOM          806      O                  PRO         *      106      -1.303       81.876       33.609    1.00 30.60             O  
ATOM          807      CB                 PRO         *      106       1.516       81.905       35.327    1.00 29.85             C  
ATOM          808      CG                 PRO         *      106       1.252       82.310       36.737    1.00 30.87             C  
ATOM          809      CD                 PRO         *      106      -0.224       82.578       36.722    1.00 30.37             C  
ATOM          810      N                  LYS         *      107       0.571       81.619       32.385    1.00 31.93             N  
ATOM          811      CA                 LYS         *      107      -0.102       80.821       31.351    1.00 33.71             C  
ATOM          812      C                  LYS         *      107       0.295       79.379       31.580    1.00 34.00             C  
ATOM          813      O                  LYS         *      107      -0.492       78.457       31.345    1.00 34.28             O  
ATOM          814      CB                 LYS         *      107       0.328       81.240       29.945    1.00 33.81             C  
ATOM          815      CG                 LYS         *      107       0.067       82.696       29.609    1.00 34.51             C  
ATOM          816      CD                 LYS         *      107      -1.410       83.033       29.624    1.00 37.21             C  
ATOM          817      CE                 LYS         *      107      -1.564       84.567       29.667    1.00 40.19             C  
ATOM          818      NZ                 LYS         *      107      -2.994       85.051       29.662    1.00 42.96             N  
ATOM          819      N                  SER         *      108       1.548       79.187       31.987    1.00 33.73             N  
ATOM          820      CA                 SER         *      108       2.035       77.853       32.283    1.00 33.66             C  
ATOM          821      C                  SER         *      108       3.245       77.807       33.208    1.00 34.14             C  
ATOM          822      O                  SER         *      108       4.372       77.696       32.700    1.00 37.53             O  
ATOM          823      CB                 SER         *      108       2.390       77.106       31.004    1.00 31.88             C  
ATOM          824      OG                 SER         *      108       1.419       76.113       30.699    1.00 34.82             O  
ATOM          825      N                  THR         *      109       3.059       77.988       34.523    1.00 32.25             N  
ATOM          826      CA                 THR         *      109       4.185       77.842       35.463    1.00 29.09             C  
ATOM          827      C                  THR         *      109       4.167       76.524       36.221    1.00 27.63             C  
ATOM          828      O                  THR         *      109       3.162       75.801       36.286    1.00 26.49             O  
ATOM          829      CB                 THR         *      109       4.230       78.852       36.570    1.00 26.89             C  
ATOM          830      OG1                THR         *      109       2.975       79.523       36.669    1.00 28.65             O  
ATOM          831      CG2                THR         *      109       5.372       79.791       36.368    1.00 28.52             C  
ATOM          832      N                  THR         *      110       5.302       76.265       36.844    1.00 26.64             N  
ATOM          833      CA                 THR         *      110       5.512       75.100       37.665    1.00 25.14             C  
ATOM          834      C                  THR         *      110       4.506       75.056       38.812    1.00 23.09             C  
ATOM          835      O                  THR         *      110       4.171       76.076       39.415    1.00 21.17             O  
ATOM          836      CB                 THR         *      110       6.892       75.167       38.228    1.00 25.55             C  
ATOM          837      OG1                THR         *      110       7.757       75.757       37.243    1.00 26.79             O  
ATOM          838      CG2                THR         *      110       7.378       73.786       38.531    1.00 28.72             C  
ATOM          839      N                  VAL         *      111       3.980       73.873       39.070    1.00 22.60             N  
ATOM          840      CA                 VAL         *      111       3.022       73.690       40.146    1.00 21.84             C  
ATOM          841      C                  VAL         *      111       3.693       72.974       41.336    1.00 21.36             C  
ATOM          842      O                  VAL         *      111       4.465       72.022       41.146    1.00 19.40             O  
ATOM          843      CB                 VAL         *      111       1.859       72.853       39.663    1.00 20.95             C  
ATOM          844      CG1                VAL         *      111       0.908       72.592       40.797    1.00 20.69             C  
ATOM          845      CG2                VAL         *      111       1.153       73.572       38.544    1.00 18.25             C  
ATOM          846      N                  MET         *      112       3.438       73.474       42.548    1.00 20.33             N  
ATOM          847      CA                 MET         *      112       3.951       72.892       43.795    1.00 17.72             C  
ATOM          848      C                  MET         *      112       2.775       72.512       44.684    1.00 16.70             C  
ATOM          849      O                  MET         *      112       2.035       73.376       45.124    1.00 18.32             O  
ATOM          850      CB                 MET         *      112       4.864       73.879       44.498    1.00 16.99             C  
ATOM          851      CG                 MET         *      112       6.151       74.017       43.773    1.00 17.28             C  
ATOM          852      SD                 MET         *      112       7.328       74.921       44.662    1.00 20.28             S  
ATOM          853      CE                 MET         *      112       8.009       73.686       45.624    1.00 19.76             C  
ATOM          854      N                  VAL         *      113       2.556       71.213       44.863    1.00 15.82             N  
ATOM          855      CA                 VAL         *      113       1.465       70.687       45.680    1.00 16.21             C  
ATOM          856      C                  VAL         *      113       2.027       70.259       47.038    1.00 18.28             C  
ATOM          857      O                  VAL         *      113       2.895       69.392       47.106    1.00 17.92             O  
ATOM          858      CB                 VAL         *      113       0.817       69.463       45.008    1.00 13.36             C  
ATOM          859      CG1                VAL         *      113      -0.371       69.000       45.781    1.00 10.13             C  
ATOM          860      CG2                VAL         *      113       0.392       69.803       43.638    1.00 12.43             C  
ATOM          861      N                  TRP         *      114       1.540       70.884       48.108    1.00 20.48             N  
ATOM          862      CA                 TRP         *      114       1.972       70.610       49.487    1.00 18.29             C  
ATOM          863      C                  TRP         *      114       1.097       69.573       50.175    1.00 18.13             C  
ATOM          864      O                  TRP         *      114      -0.116       69.740       50.222    1.00 18.16             O  
ATOM          865      CB                 TRP         *      114       1.921       71.915       50.301    1.00 18.59             C  
ATOM          866      CG                 TRP         *      114       2.187       71.747       51.780    1.00 17.85             C  
ATOM          867      CD1                TRP         *      114       1.264       71.760       52.793    1.00 18.55             C  
ATOM          868      CD2                TRP         *      114       3.446       71.482       52.394    1.00 15.20             C  
ATOM          869      NE1                TRP         *      114       1.882       71.503       53.990    1.00 17.34             N  
ATOM          870      CE2                TRP         *      114       3.219       71.329       53.768    1.00 15.58             C  
ATOM          871      CE3                TRP         *      114       4.746       71.353       51.912    1.00 13.22             C  
ATOM          872      CZ2                TRP         *      114       4.235       71.054       54.653    1.00 14.77             C  
ATOM          873      CZ3                TRP         *      114       5.750       71.084       52.794    1.00 14.51             C  
ATOM          874      CH2                TRP         *      114       5.493       70.936       54.149    1.00 14.62             C  
ATOM          875      N                  ILE         *      115       1.707       68.497       50.675    1.00 18.20             N  
ATOM          876      CA                 ILE         *      115       0.994       67.454       51.415    1.00 18.26             C  
ATOM          877      C                  ILE         *      115       1.446       67.617       52.869    1.00 18.78             C  
ATOM          878      O                  ILE         *      115       2.622       67.408       53.185    1.00 17.59             O  
ATOM          879      CB                 ILE         *      115       1.376       66.051       50.939    1.00 16.78             C  
ATOM          880      CG1                ILE         *      115       1.252       65.981       49.404    1.00 16.08             C  
ATOM          881      CG2                ILE         *      115       0.489       65.052       51.632    1.00 13.55             C  
ATOM          882      CD1                ILE         *      115       1.685       64.717       48.746    1.00 12.73             C  
ATOM          883      N                  TYR         *      116       0.544       68.060       53.740    1.00 17.75             N  
ATOM          884      CA                 TYR         *      116       0.899       68.284       55.144    1.00 15.65             C  
ATOM          885      C                  TYR         *      116       1.299       67.052       55.909    1.00 17.78             C  
ATOM          886      O                  TYR         *      116       0.917       65.943       55.549    1.00 19.32             O  
ATOM          887      CB                 TYR         *      116      -0.220       68.998       55.903    1.00 12.06             C  
ATOM          888      CG                 TYR         *      116      -1.572       68.321       55.921    1.00  7.98             C  
ATOM          889      CD1                TYR         *      116      -1.780       67.132       56.580    1.00  8.00             C  
ATOM          890      CD2                TYR         *      116      -2.654       68.902       55.305    1.00  7.49             C  
ATOM          891      CE1                TYR         *      116      -3.035       66.543       56.618    1.00  5.28             C  
ATOM          892      CE2                TYR         *      116      -3.901       68.318       55.342    1.00  6.54             C  
ATOM          893      CZ                 TYR         *      116      -4.082       67.149       55.991    1.00  6.46             C  
ATOM          894      OH                 TYR         *      116      -5.331       66.586       55.977    1.00 11.89             O  
ATOM          895      N                  GLY         *      117       2.080       67.256       56.971    1.00 18.61             N  
ATOM          896      CA                 GLY         *      117       2.494       66.157       57.827    1.00 15.83             C  
ATOM          897      C                  GLY         *      117       1.554       65.989       59.012    1.00 14.18             C  
ATOM          898      O                  GLY         *      117       0.457       66.545       59.032    1.00 11.17             O  
ATOM          899      N                  GLY         *      118       1.992       65.197       59.989    1.00 15.54             N  
ATOM          900      CA                 GLY         *      118       1.207       64.949       61.190    1.00 14.32             C  
ATOM          901      C                  GLY         *      118       1.071       63.503       61.640    1.00 14.61             C  
ATOM          902      O                  GLY         *      118       0.058       63.128       62.192    1.00 16.57             O  
ATOM          903      N                  GLY         *      119       2.058       62.670       61.372    1.00 14.38             N  
ATOM          904      CA                 GLY         *      119       1.977       61.283       61.782    1.00 14.68             C  
ATOM          905      C                  GLY         *      119       0.781       60.541       61.236    1.00 16.41             C  
ATOM          906      O                  GLY         *      119       0.437       59.459       61.716    1.00 17.36             O  
ATOM          907      N                  PHE         *      120       0.144       61.107       60.217    1.00 17.83             N  
ATOM          908      CA                 PHE         *      120      -1.031       60.505       59.614    1.00 16.26             C  
ATOM          909      C                  PHE         *      120      -2.229       60.548       60.561    1.00 16.56             C  
ATOM          910      O                  PHE         *      120      -3.324       60.147       60.179    1.00 16.84             O  
ATOM          911      CB                 PHE         *      120      -0.760       59.069       59.169    1.00 15.84             C  
ATOM          912      CG                 PHE         *      120       0.162       58.946       57.987    1.00 16.55             C  
ATOM          913      CD1                PHE         *      120      -0.195       59.449       56.751    1.00 16.46             C  
ATOM          914      CD2                PHE         *      120       1.353       58.261       58.097    1.00 17.08             C  
ATOM          915      CE1                PHE         *      120       0.622       59.264       55.649    1.00 16.51             C  
ATOM          916      CE2                PHE         *      120       2.166       58.078       56.993    1.00 18.14             C  
ATOM          917      CZ                 PHE         *      120       1.789       58.585       55.766    1.00 15.33             C  
ATOM          918      N                  TYR         *      121      -2.030       61.004       61.798    1.00 14.88             N  
ATOM          919      CA                 TYR         *      121      -3.149       61.136       62.746    1.00 13.81             C  
ATOM          920      C                  TYR         *      121      -3.666       62.575       62.787    1.00 13.68             C  
ATOM          921      O                  TYR         *      121      -4.712       62.828       63.374    1.00 13.59             O  
ATOM          922      CB                 TYR         *      121      -2.792       60.675       64.178    1.00 11.87             C  
ATOM          923      CG                 TYR         *      121      -1.837       61.567       64.922    1.00  8.99             C  
ATOM          924      CD1                TYR         *      121      -2.283       62.680       65.626    1.00 10.09             C  
ATOM          925      CD2                TYR         *      121      -0.479       61.326       64.879    1.00  9.44             C  
ATOM          926      CE1                TYR         *      121      -1.383       63.532       66.260    1.00 10.62             C  
ATOM          927      CE2                TYR         *      121       0.413       62.161       65.499    1.00 11.89             C  
ATOM          928      CZ                 TYR         *      121      -0.040       63.258       66.186    1.00 12.22             C  
ATOM          929      OH                 TYR         *      121       0.897       64.071       66.783    1.00 18.45             O  
ATOM          930      N                  SER         *      122      -2.934       63.514       62.189    1.00 11.65             N  
ATOM          931      CA                 SER         *      122      -3.368       64.907       62.187    1.00 13.84             C  
ATOM          932      C                  SER         *      122      -2.859       65.709       60.984    1.00 13.62             C  
ATOM          933      O                  SER         *      122      -2.179       65.184       60.117    1.00 12.58             O  
ATOM          934      CB                 SER         *      122      -2.926       65.599       63.489    1.00 14.95             C  
ATOM          935      OG                 SER         *      122      -1.510       65.653       63.608    1.00 12.87             O  
ATOM          936      N                  GLY         *      123      -3.219       66.979       60.934    1.00 13.70             N  
ATOM          937      CA                 GLY         *      123      -2.765       67.827       59.860    1.00 14.31             C  
ATOM          938      C                  GLY         *      123      -3.876       68.732       59.400    1.00 15.93             C  
ATOM          939      O                  GLY         *      123      -5.053       68.395       59.503    1.00 17.42             O  
ATOM          940      N                  SER         *      124      -3.505       69.880       58.868    1.00 16.38             N  
ATOM          941      CA                 SER         *      124      -4.458       70.847       58.375    1.00 17.92             C  
ATOM          942      C                  SER         *      124      -3.766       71.581       57.252    1.00 20.01             C  
ATOM          943      O                  SER         *      124      -2.595       71.931       57.363    1.00 19.67             O  
ATOM          944      CB                 SER         *      124      -4.778       71.853       59.463    1.00 18.94             C  
ATOM          945      OG                 SER         *      124      -5.371       71.193       60.543    1.00 23.17             O  
ATOM          946      N                  SER         *      125      -4.469       71.817       56.159    1.00 20.86             N  
ATOM          947      CA                 SER         *      125      -3.845       72.524       55.062    1.00 21.69             C  
ATOM          948      C                  SER         *      125      -4.040       73.998       55.311    1.00 21.73             C  
ATOM          949      O                  SER         *      125      -3.624       74.822       54.522    1.00 22.11             O  
ATOM          950      CB                 SER         *      125      -4.551       72.160       53.775    1.00 22.03             C  
ATOM          951      OG                 SER         *      125      -5.844       72.724       53.783    1.00 22.01             O  
ATOM          952      N                  THR         *      126      -4.682       74.329       56.420    1.00 21.91             N  
ATOM          953      CA                 THR         *      126      -4.989       75.710       56.714    1.00 20.42             C  
ATOM          954      C                  THR         *      126      -4.090       76.388       57.733    1.00 20.83             C  
ATOM          955      O                  THR         *      126      -4.254       77.575       58.026    1.00 21.79             O  
ATOM          956      CB                 THR         *      126      -6.495       75.820       57.087    1.00 20.06             C  
ATOM          957      OG1                THR         *      126      -6.843       74.797       58.027    1.00 20.49             O  
ATOM          958      CG2                THR         *      126      -7.356       75.542       55.856    1.00 19.82             C  
ATOM          959      N                  LEU         *      127      -3.084       75.678       58.229    1.00 21.18             N  
ATOM          960      CA                 LEU         *      127      -2.215       76.266       59.234    1.00 21.24             C  
ATOM          961      C                  LEU         *      127      -1.611       77.512       58.651    1.00 23.40             C  
ATOM          962      O                  LEU         *      127      -1.562       77.667       57.433    1.00 25.87             O  
ATOM          963      CB                 LEU         *      127      -1.100       75.320       59.643    1.00 18.29             C  
ATOM          964      CG                 LEU         *      127      -1.479       73.921       60.088    1.00 19.18             C  
ATOM          965      CD1                LEU         *      127      -0.287       73.296       60.794    1.00 17.02             C  
ATOM          966      CD2                LEU         *      127      -2.713       73.972       60.973    1.00 16.85             C  
ATOM          967      N                  ASP         *      128      -1.089       78.377       59.505    1.00 24.09             N  
ATOM          968      CA                 ASP         *      128      -0.511       79.596       59.020    1.00 24.42             C  
ATOM          969      C                  ASP         *      128       0.826       79.342       58.376    1.00 23.78             C  
ATOM          970      O                  ASP         *      128       1.197       80.054       57.455    1.00 24.07             O  
ATOM          971      CB                 ASP         *      128      -0.389       80.612       60.151    1.00 27.75             C  
ATOM          972      CG                 ASP         *      128      -1.743       81.076       60.663    1.00 31.88             C  
ATOM          973      OD1                ASP         *      128      -2.628       81.465       59.849    1.00 33.80             O  
ATOM          974      OD2                ASP         *      128      -1.938       81.050       61.900    1.00 37.49             O  
ATOM          975      N                  VAL         *      129       1.584       78.378       58.887    1.00 23.19             N  
ATOM          976      CA                 VAL         *      129       2.889       78.098       58.294    1.00 22.69             C  
ATOM          977      C                  VAL         *      129       2.796       77.473       56.922    1.00 23.34             C  
ATOM          978      O                  VAL         *      129       3.816       77.341       56.263    1.00 23.09             O  
ATOM          979      CB                 VAL         *      129       3.747       77.139       59.123    1.00 20.85             C  
ATOM          980      CG1                VAL         *      129       4.525       77.892       60.118    1.00 19.90             C  
ATOM          981      CG2                VAL         *      129       2.889       76.075       59.749    1.00 17.67             C  
ATOM          982      N                  TYR         *      130       1.611       76.975       56.551    1.00 23.90             N  
ATOM          983      CA                 TYR         *      130       1.410       76.348       55.237    1.00 24.26             C  
ATOM          984      C                  TYR         *      130       0.817       77.359       54.274    1.00 26.05             C  
ATOM          985      O                  TYR         *      130       0.312       76.993       53.227    1.00 28.68             O  
ATOM          986      CB                 TYR         *      130       0.477       75.135       55.321    1.00 17.53             C  
ATOM          987      CG                 TYR         *      130       0.978       74.014       56.201    1.00 14.34             C  
ATOM          988      CD1                TYR         *      130       2.332       73.855       56.477    1.00 14.12             C  
ATOM          989      CD2                TYR         *      130       0.092       73.110       56.765    1.00 14.18             C  
ATOM          990      CE1                TYR         *      130       2.784       72.828       57.280    1.00 12.06             C  
ATOM          991      CE2                TYR         *      130       0.537       72.093       57.565    1.00 12.59             C  
ATOM          992      CZ                 TYR         *      130       1.880       71.953       57.812    1.00 12.72             C  
ATOM          993      OH                 TYR         *      130       2.313       70.883       58.541    1.00 15.64             O  
ATOM          994      N                  ASN         *      131       0.905       78.635       54.620    1.00 28.17             N  
ATOM          995      CA                 ASN         *      131       0.350       79.710       53.811    1.00 27.63             C  
ATOM          996      C                  ASN         *      131       1.208       79.889       52.574    1.00 27.69             C  
ATOM          997      O                  ASN         *      131       2.220       80.585       52.615    1.00 27.08             O  
ATOM          998      CB                 ASN         *      131       0.359       80.952       54.671    1.00 29.02             C  
ATOM          999      CG                 ASN         *      131      -0.205       82.135       53.988    1.00 31.05             C  
ATOM         1000      OD1                ASN         *      131      -1.401       82.238       53.743    1.00 31.08             O  
ATOM         1001      ND2                ASN         *      131       0.653       83.086       53.720    1.00 35.09             N  
ATOM         1002      N                  GLY         *      132       0.775       79.288       51.465    1.00 28.28             N  
ATOM         1003      CA                 GLY         *      132       1.523       79.341       50.205    1.00 28.06             C  
ATOM         1004      C                  GLY         *      132       1.661       80.607       49.359    1.00 27.77             C  
ATOM         1005      O                  GLY         *      132       2.222       80.554       48.252    1.00 27.83             O  
ATOM         1006      N                  LYS         *      133       1.226       81.751       49.866    1.00 26.60             N  
ATOM         1007      CA                 LYS         *      133       1.294       82.983       49.106    1.00 25.35             C  
ATOM         1008      C                  LYS         *      133       2.653       83.606       48.954    1.00 25.28             C  
ATOM         1009      O                  LYS         *      133       2.897       84.296       47.974    1.00 28.18             O  
ATOM         1010      CB                 LYS         *      133       0.357       84.024       49.688    1.00 25.93             C  
ATOM         1011      CG                 LYS         *      133       0.816       84.626       50.999    1.00 27.68             C  
ATOM         1012      CD                 LYS         *      133      -0.290       85.501       51.568    1.00 26.26             C  
ATOM         1013      CE                 LYS         *      133       0.249       86.501       52.538    1.00 25.21             C  
ATOM         1014      NZ                 LYS         *      133      -0.884       87.376       52.981    1.00 26.73             N  
ATOM         1015      N                  TYR         *      134       3.549       83.397       49.903    1.00 23.60             N  
ATOM         1016      CA                 TYR         *      134       4.848       84.020       49.790    1.00 22.59             C  
ATOM         1017      C                  TYR         *      134       5.644       83.239       48.808    1.00 21.76             C  
ATOM         1018      O                  TYR         *      134       6.493       83.799       48.140    1.00 23.79             O  
ATOM         1019      CB                 TYR         *      134       5.572       84.060       51.134    1.00 23.86             C  
ATOM         1020      CG                 TYR         *      134       4.749       84.638       52.259    1.00 25.50             C  
ATOM         1021      CD1                TYR         *      134       3.928       83.822       53.030    1.00 27.29             C  
ATOM         1022      CD2                TYR         *      134       4.752       85.992       52.524    1.00 24.83             C  
ATOM         1023      CE1                TYR         *      134       3.123       84.349       54.039    1.00 27.13             C  
ATOM         1024      CE2                TYR         *      134       3.954       86.526       53.525    1.00 26.60             C  
ATOM         1025      CZ                 TYR         *      134       3.141       85.697       54.277    1.00 28.36             C  
ATOM         1026      OH                 TYR         *      134       2.327       86.217       55.279    1.00 31.42             O  
ATOM         1027      N                  LEU         *      135       5.413       81.934       48.735    1.00 21.69             N  
ATOM         1028      CA                 LEU         *      135       6.150       81.082       47.796    1.00 21.72             C  
ATOM         1029      C                  LEU         *      135       5.581       81.342       46.411    1.00 23.64             C  
ATOM         1030      O                  LEU         *      135       6.327       81.624       45.458    1.00 24.18             O  
ATOM         1031      CB                 LEU         *      135       5.978       79.621       48.169    1.00 19.60             C  
ATOM         1032      CG                 LEU         *      135       6.952       78.599       47.618    1.00 17.48             C  
ATOM         1033      CD1                LEU         *      135       8.338       79.189       47.573    1.00 15.47             C  
ATOM         1034      CD2                LEU         *      135       6.898       77.368       48.500    1.00 13.28             C  
ATOM         1035      N                  ALA         *      136       4.256       81.312       46.307    1.00 23.10             N  
ATOM         1036      CA                 ALA         *      136       3.604       81.584       45.037    1.00 24.02             C  
ATOM         1037      C                  ALA         *      136       4.129       82.916       44.529    1.00 26.75             C  
ATOM         1038      O                  ALA         *      136       4.774       83.003       43.470    1.00 27.25             O  
ATOM         1039      CB                 ALA         *      136       2.113       81.673       45.229    1.00 23.03             C  
ATOM         1040      N                  TYR         *      137       3.874       83.955       45.312    1.00 27.42             N  
ATOM         1041      CA                 TYR         *      137       4.290       85.299       44.962    1.00 27.51             C  
ATOM         1042      C                  TYR         *      137       5.769       85.386       44.689    1.00 26.89             C  
ATOM         1043      O                  TYR         *      137       6.183       85.696       43.587    1.00 29.17             O  
ATOM         1044      CB                 TYR         *      137       3.918       86.273       46.080    1.00 28.46             C  
ATOM         1045      CG                 TYR         *      137       4.443       87.658       45.855    1.00 31.64             C  
ATOM         1046      CD1                TYR         *      137       5.733       88.010       46.243    1.00 32.99             C  
ATOM         1047      CD2                TYR         *      137       3.675       88.612       45.202    1.00 33.58             C  
ATOM         1048      CE1                TYR         *      137       6.248       89.276       45.980    1.00 36.06             C  
ATOM         1049      CE2                TYR         *      137       4.186       89.896       44.925    1.00 35.89             C  
ATOM         1050      CZ                 TYR         *      137       5.472       90.215       45.316    1.00 37.01             C  
ATOM         1051      OH                 TYR         *      137       5.994       91.466       45.000    1.00 40.33             O  
ATOM         1052      N                  THR         *      138       6.574       85.099       45.697    1.00 26.29             N  
ATOM         1053      CA                 THR         *      138       8.025       85.187       45.572    1.00 24.14             C  
ATOM         1054      C                  THR         *      138       8.619       84.389       44.431    1.00 23.62             C  
ATOM         1055      O                  THR         *      138       9.448       84.916       43.707    1.00 24.98             O  
ATOM         1056      CB                 THR         *      138       8.714       84.851       46.926    1.00 21.07             C  
ATOM         1057      OG1                THR         *      138       8.289       85.806       47.898    1.00 22.39             O  
ATOM         1058      CG2                THR         *      138      10.188       84.957       46.846    1.00 20.82             C  
ATOM         1059      N                  GLU         *      139       8.166       83.155       44.218    1.00 24.48             N  
ATOM         1060      CA                 GLU         *      139       8.740       82.307       43.167    1.00 24.38             C  
ATOM         1061      C                  GLU         *      139       7.892       82.082       41.913    1.00 24.89             C  
ATOM         1062      O                  GLU         *      139       8.250       81.273       41.058    1.00 25.94             O  
ATOM         1063      CB                 GLU         *      139       9.155       80.946       43.730    1.00 23.31             C  
ATOM         1064      CG                 GLU         *      139      10.215       80.953       44.795    1.00 22.12             C  
ATOM         1065      CD                 GLU         *      139      11.508       81.523       44.321    1.00 25.44             C  
ATOM         1066      OE1                GLU         *      139      12.227       80.902       43.519    1.00 27.50             O  
ATOM         1067      OE2                GLU         *      139      11.845       82.619       44.773    1.00 30.01             O  
ATOM         1068      N                  GLU         *      140       6.751       82.744       41.805    1.00 25.93             N  
ATOM         1069      CA                 GLU         *      140       5.934       82.592       40.614    1.00 28.00             C  
ATOM         1070      C                  GLU         *      140       5.521       81.163       40.373    1.00 26.52             C  
ATOM         1071      O                  GLU         *      140       5.622       80.669       39.252    1.00 27.06             O  
ATOM         1072      CB                 GLU         *      140       6.697       83.099       39.377    1.00 30.91             C  
ATOM         1073      CG                 GLU         *      140       6.242       84.473       38.853    1.00 37.99             C  
ATOM         1074      CD                 GLU         *      140       7.403       85.454       38.729    1.00 42.85             C  
ATOM         1075      OE1                GLU         *      140       8.535       85.030       38.333    1.00 44.78             O  
ATOM         1076      OE2                GLU         *      140       7.193       86.660       39.040    1.00 45.47             O  
ATOM         1077      N                  VAL         *      141       5.100       80.468       41.412    1.00 23.21             N  
ATOM         1078      CA                 VAL         *      141       4.663       79.105       41.206    1.00 21.24             C  
ATOM         1079      C                  VAL         *      141       3.242       79.040       41.650    1.00 20.48             C  
ATOM         1080      O                  VAL         *      141       2.785       79.898       42.382    1.00 20.77             O  
ATOM         1081      CB                 VAL         *      141       5.465       78.091       42.013    1.00 21.38             C  
ATOM         1082      CG1                VAL         *      141       6.874       78.013       41.501    1.00 19.82             C  
ATOM         1083      CG2                VAL         *      141       5.443       78.439       43.474    1.00 19.95             C  
ATOM         1084      N                  VAL         *      142       2.505       78.084       41.123    1.00 21.49             N  
ATOM         1085      CA                 VAL         *      142       1.123       77.926       41.534    1.00 22.48             C  
ATOM         1086      C                  VAL         *      142       1.239       76.972       42.713    1.00 23.60             C  
ATOM         1087      O                  VAL         *      142       1.765       75.866       42.574    1.00 23.65             O  
ATOM         1088      CB                 VAL         *      142       0.263       77.304       40.417    1.00 21.38             C  
ATOM         1089      CG1                VAL         *      142      -1.130       76.964       40.940    1.00 18.73             C  
ATOM         1090      CG2                VAL         *      142       0.172       78.275       39.256    1.00 21.06             C  
ATOM         1091      N                  LEU         *      143       0.828       77.408       43.891    1.00 23.43             N  
ATOM         1092      CA                 LEU         *      143       0.943       76.535       45.041    1.00 21.43             C  
ATOM         1093      C                  LEU         *      143      -0.383       75.959       45.388    1.00 19.77             C  
ATOM         1094      O                  LEU         *      143      -1.362       76.683       45.560    1.00 20.53             O  
ATOM         1095      CB                 LEU         *      143       1.507       77.280       46.246    1.00 21.87             C  
ATOM         1096      CG                 LEU         *      143       2.313       76.364       47.157    1.00 22.13             C  
ATOM         1097      CD1                LEU         *      143       3.664       76.941       47.383    1.00 23.90             C  
ATOM         1098      CD2                LEU         *      143       1.602       76.191       48.458    1.00 24.43             C  
ATOM         1099      N                  VAL         *      144      -0.446       74.643       45.400    1.00 18.95             N  
ATOM         1100      CA                 VAL         *      144      -1.668       73.977       45.779    1.00 17.15             C  
ATOM         1101      C                  VAL         *      144      -1.309       73.286       47.080    1.00 17.02             C  
ATOM         1102      O                  VAL         *      144      -0.157       72.896       47.292    1.00 14.52             O  
ATOM         1103      CB                 VAL         *      144      -2.086       72.886       44.752    1.00 14.64             C  
ATOM         1104      CG1                VAL         *      144      -3.416       72.313       45.106    1.00 12.93             C  
ATOM         1105      CG2                VAL         *      144      -2.162       73.450       43.410    1.00 14.57             C  
ATOM         1106      N                  SER         *      145      -2.265       73.203       47.979    1.00 16.02             N  
ATOM         1107      CA                 SER         *      145      -2.048       72.480       49.208    1.00 17.00             C  
ATOM         1108      C                  SER         *      145      -3.329       71.683       49.311    1.00 16.25             C  
ATOM         1109      O                  SER         *      145      -4.413       72.199       49.092    1.00 15.29             O  
ATOM         1110      CB                 SER         *      145      -1.794       73.410       50.409    1.00 16.13             C  
ATOM         1111      OG                 SER         *      145      -2.893       74.240       50.720    1.00 18.64             O  
ATOM         1112      N                  LEU         *      146      -3.187       70.379       49.409    1.00 17.65             N  
ATOM         1113      CA                 LEU         *      146      -4.344       69.522       49.497    1.00 19.05             C  
ATOM         1114      C                  LEU         *      146      -4.565       69.072       50.951    1.00 21.12             C  
ATOM         1115      O                  LEU         *      146      -3.770       69.389       51.843    1.00 21.50             O  
ATOM         1116      CB                 LEU         *      146      -4.127       68.323       48.579    1.00 17.69             C  
ATOM         1117      CG                 LEU         *      146      -2.864       67.497       48.801    1.00 19.37             C  
ATOM         1118      CD1                LEU         *      146      -3.122       66.480       49.897    1.00 20.55             C  
ATOM         1119      CD2                LEU         *      146      -2.514       66.735       47.555    1.00 17.31             C  
ATOM         1120      N                  SER         *      147      -5.643       68.344       51.186    1.00 20.45             N  
ATOM         1121      CA                 SER         *      147      -5.930       67.827       52.497    1.00 20.21             C  
ATOM         1122      C                  SER         *      147      -6.339       66.381       52.301    1.00 19.94             C  
ATOM         1123      O                  SER         *      147      -6.686       65.983       51.202    1.00 20.05             O  
ATOM         1124      CB                 SER         *      147      -7.046       68.617       53.136    1.00 20.00             C  
ATOM         1125      OG                 SER         *      147      -8.181       68.553       52.322    1.00 23.75             O  
ATOM         1126      N                  TYR         *      148      -6.201       65.567       53.328    1.00 19.27             N  
ATOM         1127      CA                 TYR         *      148      -6.571       64.175       53.218    1.00 18.84             C  
ATOM         1128      C                  TYR         *      148      -7.041       63.711       54.554    1.00 19.29             C  
ATOM         1129      O                  TYR         *      148      -6.715       64.307       55.567    1.00 21.28             O  
ATOM         1130      CB                 TYR         *      148      -5.397       63.327       52.762    1.00 16.61             C  
ATOM         1131      CG                 TYR         *      148      -4.158       63.436       53.601    1.00 14.75             C  
ATOM         1132      CD1                TYR         *      148      -3.246       64.439       53.383    1.00 13.62             C  
ATOM         1133      CD2                TYR         *      148      -3.888       62.504       54.595    1.00 14.95             C  
ATOM         1134      CE1                TYR         *      148      -2.099       64.515       54.123    1.00 14.82             C  
ATOM         1135      CE2                TYR         *      148      -2.753       62.572       55.345    1.00 13.86             C  
ATOM         1136      CZ                 TYR         *      148      -1.861       63.581       55.108    1.00 15.45             C  
ATOM         1137      OH                 TYR         *      148      -0.747       63.686       55.875    1.00 12.65             O  
ATOM         1138      N                  ARG         *      149      -7.854       62.679       54.564    1.00 19.10             N  
ATOM         1139      CA                 ARG         *      149      -8.350       62.175       55.815    1.00 19.22             C  
ATOM         1140      C                  ARG         *      149      -7.190       61.578       56.588    1.00 20.57             C  
ATOM         1141      O                  ARG         *      149      -6.369       60.843       56.037    1.00 21.94             O  
ATOM         1142      CB                 ARG         *      149      -9.422       61.133       55.583    1.00 16.11             C  
ATOM         1143      CG                 ARG         *      149     -10.739       61.707       55.232    1.00 17.40             C  
ATOM         1144      CD                 ARG         *      149     -11.690       60.595       54.858    1.00 18.80             C  
ATOM         1145      NE                 ARG         *      149     -11.417       60.130       53.505    1.00 19.18             N  
ATOM         1146      CZ                 ARG         *      149     -11.928       59.033       52.961    1.00 20.47             C  
ATOM         1147      NH1                ARG         *      149     -12.737       58.248       53.654    1.00 20.01             N  
ATOM         1148      NH2                ARG         *      149     -11.712       58.776       51.679    1.00 21.23             N  
ATOM         1149      N                  VAL         *      150      -7.127       61.921       57.868    1.00 20.19             N  
ATOM         1150      CA                 VAL         *      150      -6.099       61.442       58.766    1.00 18.52             C  
ATOM         1151      C                  VAL         *      150      -6.807       60.585       59.793    1.00 18.36             C  
ATOM         1152      O                  VAL         *      150      -8.031       60.479       59.776    1.00 18.57             O  
ATOM         1153      CB                 VAL         *      150      -5.429       62.608       59.458    1.00 17.96             C  
ATOM         1154      CG1                VAL         *      150      -4.426       63.233       58.552    1.00 17.67             C  
ATOM         1155      CG2                VAL         *      150      -6.461       63.642       59.851    1.00 16.31             C  
ATOM         1156      N                  GLY         *      151      -6.030       59.892       60.608    1.00 18.17             N  
ATOM         1157      CA                 GLY         *      151      -6.581       59.067       61.660    1.00 17.69             C  
ATOM         1158      C                  GLY         *      151      -7.344       57.856       61.197    1.00 19.59             C  
ATOM         1159      O                  GLY         *      151      -7.166       57.383       60.094    1.00 22.14             O  
ATOM         1160      N                  ALA         *      152      -8.196       57.325       62.052    1.00 20.84             N  
ATOM         1161      CA                 ALA         *      152      -8.987       56.174       61.693    1.00 20.95             C  
ATOM         1162      C                  ALA         *      152      -9.700       56.480       60.413    1.00 21.25             C  
ATOM         1163      O                  ALA         *      152      -9.653       55.710       59.491    1.00 22.63             O  
ATOM         1164      CB                 ALA         *      152      -9.998       55.871       62.785    1.00 22.45             C  
ATOM         1165      N                  PHE         *      153     -10.264       57.672       60.343    1.00 22.10             N  
ATOM         1166      CA                 PHE         *      153     -11.025       58.150       59.195    1.00 22.42             C  
ATOM         1167      C                  PHE         *      153     -10.339       58.009       57.854    1.00 23.26             C  
ATOM         1168      O                  PHE         *      153     -11.001       57.957       56.813    1.00 22.95             O  
ATOM         1169      CB                 PHE         *      153     -11.365       59.613       59.405    1.00 21.79             C  
ATOM         1170      CG                 PHE         *      153     -12.033       59.880       60.690    1.00 23.67             C  
ATOM         1171      CD1                PHE         *      153     -13.348       59.508       60.886    1.00 23.55             C  
ATOM         1172      CD2                PHE         *      153     -11.343       60.471       61.727    1.00 24.59             C  
ATOM         1173      CE1                PHE         *      153     -13.972       59.718       62.093    1.00 23.91             C  
ATOM         1174      CE2                PHE         *      153     -11.964       60.688       62.951    1.00 23.90             C  
ATOM         1175      CZ                 PHE         *      153     -13.284       60.308       63.128    1.00 23.61             C  
ATOM         1176      N                  GLY         *      154      -9.013       58.019       57.869    1.00 22.78             N  
ATOM         1177      CA                 GLY         *      154      -8.272       57.910       56.632    1.00 21.28             C  
ATOM         1178      C                  GLY         *      154      -7.395       56.680       56.574    1.00 21.62             C  
ATOM         1179      O                  GLY         *      154      -6.944       56.298       55.498    1.00 22.57             O  
ATOM         1180      N                  PHE         *      155      -7.147       56.021       57.695    1.00 19.23             N  
ATOM         1181      CA                 PHE         *      155      -6.298       54.877       57.605    1.00 16.29             C  
ATOM         1182      C                  PHE         *      155      -6.763       53.583       58.246    1.00 16.84             C  
ATOM         1183      O                  PHE         *      155      -6.054       52.574       58.209    1.00 17.14             O  
ATOM         1184      CB                 PHE         *      155      -4.895       55.290       57.991    1.00 15.14             C  
ATOM         1185      CG                 PHE         *      155      -4.327       56.348       57.086    1.00 15.01             C  
ATOM         1186      CD1                PHE         *      155      -3.797       56.009       55.841    1.00 15.75             C  
ATOM         1187      CD2                PHE         *      155      -4.397       57.679       57.424    1.00 13.34             C  
ATOM         1188      CE1                PHE         *      155      -3.362       56.981       54.964    1.00 11.49             C  
ATOM         1189      CE2                PHE         *      155      -3.962       58.652       56.543    1.00 14.10             C  
ATOM         1190      CZ                 PHE         *      155      -3.448       58.298       55.315    1.00 13.09             C  
ATOM         1191      N                  LEU         *      156      -7.999       53.552       58.717    1.00 16.29             N  
ATOM         1192      CA                 LEU         *      156      -8.488       52.319       59.312    1.00 19.37             C  
ATOM         1193      C                  LEU         *      156      -8.479       51.310       58.194    1.00 20.96             C  
ATOM         1194      O                  LEU         *      156      -9.115       51.539       57.177    1.00 23.84             O  
ATOM         1195      CB                 LEU         *      156      -9.903       52.486       59.814    1.00 20.60             C  
ATOM         1196      CG                 LEU         *      156     -10.412       51.245       60.525    1.00 21.52             C  
ATOM         1197      CD1                LEU         *      156     -11.006       51.697       61.838    1.00 25.09             C  
ATOM         1198      CD2                LEU         *      156     -11.439       50.542       59.701    1.00 21.46             C  
ATOM         1199      N                  ALA         *      157      -7.840       50.169       58.392    1.00 21.22             N  
ATOM         1200      CA                 ALA         *      157      -7.756       49.188       57.339    1.00 19.98             C  
ATOM         1201      C                  ALA         *      157      -8.254       47.789       57.591    1.00 22.29             C  
ATOM         1202      O                  ALA         *      157      -7.538       46.968       58.159    1.00 24.10             O  
ATOM         1203      CB                 ALA         *      157      -6.352       49.108       56.874    1.00 20.20             C  
ATOM         1204      N                  LEU         *      158      -9.432       47.466       57.079    1.00 22.93             N  
ATOM         1205      CA                 LEU         *      158      -9.940       46.118       57.212    1.00 23.48             C  
ATOM         1206      C                  LEU         *      158      -9.746       45.526       55.837    1.00 25.49             C  
ATOM         1207      O                  LEU         *      158     -10.674       45.406       55.040    1.00 26.82             O  
ATOM         1208      CB                 LEU         *      158     -11.407       46.128       57.608    1.00 24.02             C  
ATOM         1209      CG                 LEU         *      158     -11.632       46.623       59.033    1.00 23.79             C  
ATOM         1210      CD1                LEU         *      158     -13.058       46.992       59.221    1.00 22.53             C  
ATOM         1211      CD2                LEU         *      158     -11.216       45.552       59.997    1.00 22.65             C  
ATOM         1212      N                  HIS         *      159      -8.506       45.210       55.540    1.00 27.45             N  
ATOM         1213      CA                 HIS         *      159      -8.143       44.658       54.244    1.00 31.82             C  
ATOM         1214      C                  HIS         *      159      -9.028       43.522       53.798    1.00 32.81             C  
ATOM         1215      O                  HIS         *      159      -9.020       42.456       54.408    1.00 34.97             O  
ATOM         1216      CB                 HIS         *      159      -6.701       44.153       54.282    1.00 33.06             C  
ATOM         1217      CG                 HIS         *      159      -6.173       43.701       52.953    1.00 37.46             C  
ATOM         1218      ND1                HIS         *      159      -5.737       44.588       51.985    1.00 37.58             N  
ATOM         1219      CD2                HIS         *      159      -5.892       42.458       52.482    1.00 36.81             C  
ATOM         1220      CE1                HIS         *      159      -5.199       43.910       50.984    1.00 37.59             C  
ATOM         1221      NE2                HIS         *      159      -5.281       42.616       51.261    1.00 35.94             N  
ATOM         1222      N                  GLY         *      160      -9.738       43.696       52.695    1.00 33.64             N  
ATOM         1223      CA                 GLY         *      160     -10.568       42.601       52.230    1.00 33.83             C  
ATOM         1224      C                  GLY         *      160     -11.979       43.091       52.029    1.00 34.81             C  
ATOM         1225      O                  GLY         *      160     -12.730       42.516       51.225    1.00 35.90             O  
ATOM         1226      N                  SER         *      161     -12.376       44.102       52.798    1.00 33.22             N  
ATOM         1227      CA                 SER         *      161     -13.701       44.647       52.640    1.00 32.49             C  
ATOM         1228      C                  SER         *      161     -13.426       45.815       51.733    1.00 32.83             C  
ATOM         1229      O                  SER         *      161     -12.274       46.222       51.581    1.00 32.72             O  
ATOM         1230      CB                 SER         *      161     -14.242       45.151       53.958    1.00 30.87             C  
ATOM         1231      OG                 SER         *      161     -13.401       46.174       54.431    1.00 30.60             O  
ATOM         1232      N                  GLN         *      162     -14.461       46.333       51.096    1.00 33.34             N  
ATOM         1233      CA                 GLN         *      162     -14.290       47.459       50.206    1.00 33.54             C  
ATOM         1234      C                  GLN         *      162     -14.827       48.648       50.930    1.00 32.43             C  
ATOM         1235      O                  GLN         *      162     -14.725       49.759       50.438    1.00 33.16             O  
ATOM         1236      CB                 GLN         *      162     -15.070       47.241       48.902    1.00 35.35             C  
ATOM         1237      CG                 GLN         *      162     -14.352       46.322       47.897    1.00 36.68             C  
ATOM         1238      CD                 GLN         *      162     -12.973       46.864       47.509    1.00 37.47             C  
ATOM         1239      N                  GLU         *      163     -15.416       48.388       52.097    1.00 32.42             N  
ATOM         1240      CA                 GLU         *      163     -16.003       49.421       52.961    1.00 31.85             C  
ATOM         1241      C                  GLU         *      163     -14.942       50.154       53.796    1.00 29.19             C  
ATOM         1242      O                  GLU         *      163     -15.177       51.269       54.247    1.00 29.40             O  
ATOM         1243      CB                 GLU         *      163     -17.049       48.788       53.884    1.00 34.07             C  
ATOM         1244      CG                 GLU         *      163     -18.273       48.293       53.162    1.00 37.07             C  
ATOM         1245      CD                 GLU         *      163     -18.949       49.435       52.446    1.00 39.75             C  
ATOM         1246      OE1                GLU         *      163     -19.610       50.236       53.133    1.00 41.55             O  
ATOM         1247      OE2                GLU         *      163     -18.778       49.585       51.209    1.00 41.71             O  
ATOM         1248      N                  ALA         *      164     -13.815       49.498       54.050    1.00 25.39             N  
ATOM         1249      CA                 ALA         *      164     -12.717       50.097       54.790    1.00 23.81             C  
ATOM         1250      C                  ALA         *      164     -11.511       49.353       54.307    1.00 22.87             C  
ATOM         1251      O                  ALA         *      164     -11.012       48.444       54.979    1.00 23.42             O  
ATOM         1252      CB                 ALA         *      164     -12.880       49.901       56.272    1.00 22.89             C  
ATOM         1253      N                  PRO         *      165     -11.045       49.691       53.103    1.00 23.11             N  
ATOM         1254      CA                 PRO         *      165      -9.881       49.040       52.510    1.00 22.33             C  
ATOM         1255      C                  PRO         *      165      -8.574       49.547       53.099    1.00 22.87             C  
ATOM         1256      O                  PRO         *      165      -7.559       48.848       53.079    1.00 24.53             O  
ATOM         1257      CB                 PRO         *      165     -10.023       49.395       51.040    1.00 20.09             C  
ATOM         1258      CG                 PRO         *      165     -10.556       50.784       51.102    1.00 21.68             C  
ATOM         1259      CD                 PRO         *      165     -11.571       50.752       52.223    1.00 21.49             C  
ATOM         1260      N                  GLY         *      166      -8.607       50.737       53.681    1.00 22.64             N  
ATOM         1261      CA                 GLY         *      166      -7.398       51.294       54.250    1.00 20.99             C  
ATOM         1262      C                  GLY         *      166      -6.728       52.107       53.169    1.00 21.31             C  
ATOM         1263      O                  GLY         *      166      -7.162       52.065       52.024    1.00 21.44             O  
ATOM         1264      N                  ASN         *      167      -5.744       52.918       53.544    1.00 20.13             N  
ATOM         1265      CA                 ASN         *      167      -5.038       53.750       52.605    1.00 17.04             C  
ATOM         1266      C                  ASN         *      167      -5.940       54.775       51.947    1.00 17.19             C  
ATOM         1267      O                  ASN         *      167      -5.487       55.567       51.114    1.00 18.62             O  
ATOM         1268      CB                 ASN         *      167      -4.376       52.878       51.559    1.00 15.89             C  
ATOM         1269      CG                 ASN         *      167      -3.193       52.162       52.102    1.00 16.01             C  
ATOM         1270      OD1                ASN         *      167      -2.619       52.590       53.076    1.00 19.54             O  
ATOM         1271      ND2                ASN         *      167      -2.814       51.073       51.488    1.00 16.52             N  
ATOM         1272      N                  VAL         *      168      -7.181       54.870       52.396    1.00 15.74             N  
ATOM         1273      CA                 VAL         *      168      -8.075       55.814       51.775    1.00 16.90             C  
ATOM         1274      C                  VAL         *      168      -7.589       57.233       51.894    1.00 18.31             C  
ATOM         1275      O                  VAL         *      168      -7.901       58.058       51.037    1.00 24.27             O  
ATOM         1276      CB                 VAL         *      168      -9.521       55.675       52.234    1.00 15.73             C  
ATOM         1277      CG1                VAL         *      168      -9.907       54.224       52.246    1.00 11.80             C  
ATOM         1278      CG2                VAL         *      168      -9.739       56.347       53.545    1.00 14.96             C  
ATOM         1279      N                  GLY         *      169      -6.790       57.525       52.908    1.00 17.23             N  
ATOM         1280      CA                 GLY         *      169      -6.245       58.865       53.060    1.00 13.57             C  
ATOM         1281      C                  GLY         *      169      -5.163       59.118       52.029    1.00 13.56             C  
ATOM         1282      O                  GLY         *      169      -4.794       60.259       51.769    1.00 11.45             O  
ATOM         1283      N                  LEU         *      170      -4.603       58.043       51.486    1.00 15.12             N  
ATOM         1284      CA                 LEU         *      170      -3.575       58.136       50.440    1.00 16.46             C  
ATOM         1285      C                  LEU         *      170      -4.270       58.349       49.074    1.00 17.35             C  
ATOM         1286      O                  LEU         *      170      -3.755       59.048       48.194    1.00 16.95             O  
ATOM         1287      CB                 LEU         *      170      -2.710       56.886       50.420    1.00 15.84             C  
ATOM         1288      CG                 LEU         *      170      -1.586       56.782       51.442    1.00 12.18             C  
ATOM         1289      CD1                LEU         *      170      -0.850       55.524       51.215    1.00  9.97             C  
ATOM         1290      CD2                LEU         *      170      -0.670       57.927       51.302    1.00 10.64             C  
ATOM         1291      N                  LEU         *      171      -5.476       57.794       48.947    1.00 17.46             N  
ATOM         1292      CA                 LEU         *      171      -6.295       57.958       47.761    1.00 17.38             C  
ATOM         1293      C                  LEU         *      171      -6.907       59.359       47.771    1.00 19.70             C  
ATOM         1294      O                  LEU         *      171      -7.258       59.893       46.732    1.00 22.17             O  
ATOM         1295      CB                 LEU         *      171      -7.390       56.915       47.726    1.00 15.67             C  
ATOM         1296      CG                 LEU         *      171      -6.857       55.500       47.633    1.00 13.78             C  
ATOM         1297      CD1                LEU         *      171      -7.991       54.562       47.660    1.00 14.20             C  
ATOM         1298      CD2                LEU         *      171      -6.056       55.330       46.387    1.00 13.60             C  
ATOM         1299      N                  ASP         *      172      -7.097       59.955       48.936    1.00 19.39             N  
ATOM         1300      CA                 ASP         *      172      -7.613       61.306       48.944    1.00 17.24             C  
ATOM         1301      C                  ASP         *      172      -6.528       62.170       48.337    1.00 15.63             C  
ATOM         1302      O                  ASP         *      172      -6.824       63.151       47.716    1.00 17.88             O  
ATOM         1303      CB                 ASP         *      172      -7.854       61.831       50.369    1.00 17.58             C  
ATOM         1304      CG                 ASP         *      172      -9.036       61.209       51.052    1.00 19.29             C  
ATOM         1305      OD1                ASP         *      172      -9.759       60.405       50.449    1.00 20.78             O  
ATOM         1306      OD2                ASP         *      172      -9.245       61.534       52.234    1.00 20.94             O  
ATOM         1307      N                  GLN         *      173      -5.265       61.862       48.587    1.00 14.86             N  
ATOM         1308      CA                 GLN         *      173      -4.194       62.700       48.063    1.00 14.90             C  
ATOM         1309      C                  GLN         *      173      -4.078       62.518       46.576    1.00 15.82             C  
ATOM         1310      O                  GLN         *      173      -3.890       63.472       45.852    1.00 16.18             O  
ATOM         1311      CB                 GLN         *      173      -2.852       62.348       48.684    1.00 14.08             C  
ATOM         1312      CG                 GLN         *      173      -2.745       62.563       50.192    1.00 16.12             C  
ATOM         1313      CD                 GLN         *      173      -1.435       62.040       50.737    1.00 17.36             C  
ATOM         1314      OE1                GLN         *      173      -0.466       61.906       50.009    1.00 20.68             O  
ATOM         1315      NE2                GLN         *      173      -1.400       61.745       52.006    1.00 19.31             N  
ATOM         1316      N                  ARG         *      174      -4.182       61.269       46.127    1.00 16.95             N  
ATOM         1317      CA                 ARG         *      174      -4.077       60.916       44.724    1.00 15.50             C  
ATOM         1318      C                  ARG         *      174      -5.158       61.667       44.020    1.00 16.75             C  
ATOM         1319      O                  ARG         *      174      -4.925       62.376       43.052    1.00 17.36             O  
ATOM         1320      CB                 ARG         *      174      -4.335       59.445       44.560    1.00 14.61             C  
ATOM         1321      CG                 ARG         *      174      -3.718       58.861       43.348    1.00 14.04             C  
ATOM         1322      CD                 ARG         *      174      -4.137       57.451       43.212    1.00 11.28             C  
ATOM         1323      NE                 ARG         *      174      -3.057       56.536       43.529    1.00 10.38             N  
ATOM         1324      CZ                 ARG         *      174      -3.221       55.222       43.581    1.00 11.82             C  
ATOM         1325      NH1                ARG         *      174      -4.412       54.700       43.351    1.00  7.63             N  
ATOM         1326      NH2                ARG         *      174      -2.192       54.435       43.839    1.00 11.23             N  
ATOM         1327      N                  MET         *      175      -6.347       61.576       44.577    1.00 16.66             N  
ATOM         1328      CA                 MET         *      175      -7.474       62.249       44.011    1.00 16.51             C  
ATOM         1329      C                  MET         *      175      -7.283       63.722       43.847    1.00 17.58             C  
ATOM         1330      O                  MET         *      175      -7.825       64.287       42.920    1.00 21.01             O  
ATOM         1331      CB                 MET         *      175      -8.697       62.032       44.841    1.00 17.93             C  
ATOM         1332      CG                 MET         *      175      -9.857       62.673       44.206    1.00 21.81             C  
ATOM         1333      SD                 MET         *      175     -10.991       61.431       43.791    1.00 27.58             S  
ATOM         1334      CE                 MET         *      175     -12.300       62.174       44.568    1.00 24.04             C  
ATOM         1335      N                  ALA         *      176      -6.566       64.372       44.749    1.00 18.81             N  
ATOM         1336      CA                 ALA         *      176      -6.364       65.809       44.635    1.00 18.19             C  
ATOM         1337      C                  ALA         *      176      -5.266       66.037       43.661    1.00 17.59             C  
ATOM         1338      O                  ALA         *      176      -5.104       67.131       43.158    1.00 18.70             O  
ATOM         1339      CB                 ALA         *      176      -5.994       66.407       45.961    1.00 18.95             C  
ATOM         1340      N                  LEU         *      177      -4.438       65.024       43.470    1.00 19.09             N  
ATOM         1341      CA                 LEU         *      177      -3.349       65.137       42.518    1.00 20.29             C  
ATOM         1342      C                  LEU         *      177      -3.994       65.060       41.136    1.00 21.09             C  
ATOM         1343      O                  LEU         *      177      -3.609       65.762       40.202    1.00 19.53             O  
ATOM         1344      CB                 LEU         *      177      -2.321       64.018       42.725    1.00 20.19             C  
ATOM         1345      CG                 LEU         *      177      -1.257       64.251       43.796    1.00 19.38             C  
ATOM         1346      CD1                LEU         *      177      -0.220       63.155       43.754    1.00 17.76             C  
ATOM         1347      CD2                LEU         *      177      -0.615       65.584       43.544    1.00 18.05             C  
ATOM         1348      N                  GLN         *      178      -5.028       64.236       41.051    1.00 21.97             N  
ATOM         1349      CA                 GLN         *      178      -5.801       64.049       39.836    1.00 22.54             C  
ATOM         1350      C                  GLN         *      178      -6.506       65.355       39.501    1.00 21.45             C  
ATOM         1351      O                  GLN         *      178      -6.406       65.817       38.369    1.00 23.26             O  
ATOM         1352      CB                 GLN         *      178      -6.839       62.949       40.028    1.00 23.73             C  
ATOM         1353      CG                 GLN         *      178      -7.538       62.517       38.761    1.00 26.46             C  
ATOM         1354      CD                 GLN         *      178      -6.590       61.858       37.790    1.00 28.26             C  
ATOM         1355      OE1                GLN         *      178      -6.181       60.716       37.983    1.00 30.45             O  
ATOM         1356      NE2                GLN         *      178      -6.239       62.571       36.734    1.00 29.54             N  
ATOM         1357      N                  TRP         *      179      -7.228       65.944       40.452    1.00 18.74             N  
ATOM         1358      CA                 TRP         *      179      -7.903       67.203       40.175    1.00 16.49             C  
ATOM         1359      C                  TRP         *      179      -6.902       68.231       39.765    1.00 17.32             C  
ATOM         1360      O                  TRP         *      179      -7.220       69.088       38.983    1.00 19.50             O  
ATOM         1361      CB                 TRP         *      179      -8.656       67.722       41.361    1.00 11.23             C  
ATOM         1362      CG                 TRP         *      179      -9.596       68.816       41.044    1.00  8.48             C  
ATOM         1363      CD1                TRP         *      179     -10.925       68.698       40.850    1.00  7.66             C  
ATOM         1364      CD2                TRP         *      179      -9.304       70.216       40.973    1.00  6.28             C  
ATOM         1365      NE1                TRP         *      179     -11.482       69.926       40.672    1.00  9.95             N  
ATOM         1366      CE2                TRP         *      179     -10.504       70.877       40.741    1.00  5.89             C  
ATOM         1367      CE3                TRP         *      179      -8.141       70.972       41.087    1.00  6.09             C  
ATOM         1368      CZ2                TRP         *      179     -10.582       72.251       40.621    1.00  7.56             C  
ATOM         1369      CZ3                TRP         *      179      -8.224       72.336       40.965    1.00  6.98             C  
ATOM         1370      CH2                TRP         *      179      -9.428       72.960       40.737    1.00  7.03             C  
ATOM         1371      N                  VAL         *      180      -5.693       68.173       40.291    1.00 19.12             N  
ATOM         1372      CA                 VAL         *      180      -4.670       69.145       39.906    1.00 20.67             C  
ATOM         1373      C                  VAL         *      180      -4.180       68.859       38.457    1.00 21.99             C  
ATOM         1374      O                  VAL         *      180      -3.916       69.771       37.684    1.00 22.23             O  
ATOM         1375      CB                 VAL         *      180      -3.472       69.112       40.906    1.00 19.67             C  
ATOM         1376      CG1                VAL         *      180      -2.347       69.975       40.422    1.00 18.40             C  
ATOM         1377      CG2                VAL         *      180      -3.919       69.610       42.249    1.00 18.69             C  
ATOM         1378      N                  HIS         *      181      -4.040       67.584       38.117    1.00 22.94             N  
ATOM         1379      CA                 HIS         *      181      -3.593       67.161       36.798    1.00 22.06             C  
ATOM         1380      C                  HIS         *      181      -4.539       67.696       35.755    1.00 20.97             C  
ATOM         1381      O                  HIS         *      181      -4.148       68.429       34.860    1.00 20.31             O  
ATOM         1382      CB                 HIS         *      181      -3.600       65.645       36.717    1.00 23.47             C  
ATOM         1383      CG                 HIS         *      181      -2.889       65.127       35.521    1.00 29.31             C  
ATOM         1384      ND1                HIS         *      181      -3.547       64.616       34.421    1.00 29.22             N  
ATOM         1385      CD2                HIS         *      181      -1.565       65.100       35.218    1.00 31.16             C  
ATOM         1386      CE1                HIS         *      181      -2.663       64.298       33.490    1.00 30.94             C  
ATOM         1387      NE2                HIS         *      181      -1.454       64.583       33.950    1.00 31.94             N  
ATOM         1388      N                  ASP         *      182      -5.803       67.350       35.933    1.00 20.43             N  
ATOM         1389      CA                 ASP         *      182      -6.875       67.744       35.058    1.00 21.17             C  
ATOM         1390      C                  ASP         *      182      -7.248       69.223       34.989    1.00 21.99             C  
ATOM         1391      O                  ASP         *      182      -7.617       69.692       33.923    1.00 24.78             O  
ATOM         1392      CB                 ASP         *      182      -8.131       66.952       35.413    1.00 21.24             C  
ATOM         1393      CG                 ASP         *      182      -7.941       65.434       35.266    1.00 24.92             C  
ATOM         1394      OD1                ASP         *      182      -7.005       64.997       34.539    1.00 26.64             O  
ATOM         1395      OD2                ASP         *      182      -8.724       64.670       35.881    1.00 25.29             O  
ATOM         1396      N                  ASN         *      183      -7.168       69.966       36.086    1.00 21.46             N  
ATOM         1397      CA                 ASN         *      183      -7.586       71.361       36.077    1.00 18.37             C  
ATOM         1398      C                  ASN         *      183      -6.572       72.441       36.312    1.00 19.44             C  
ATOM         1399      O                  ASN         *      183      -6.861       73.616       36.118    1.00 20.53             O  
ATOM         1400      CB                 ASN         *      183      -8.638       71.564       37.140    1.00 18.46             C  
ATOM         1401      CG                 ASN         *      183      -9.833       70.715       36.927    1.00 20.51             C  
ATOM         1402      OD1                ASN         *      183     -10.813       71.156       36.335    1.00 21.67             O  
ATOM         1403      ND2                ASN         *      183      -9.774       69.487       37.393    1.00 19.90             N  
ATOM         1404      N                  ILE         *      184      -5.388       72.095       36.766    1.00 20.88             N  
ATOM         1405      CA                 ILE         *      184      -4.427       73.148       37.080    1.00 21.91             C  
ATOM         1406      C                  ILE         *      184      -4.050       74.043       35.900    1.00 23.58             C  
ATOM         1407      O                  ILE         *      184      -3.467       75.127       36.089    1.00 24.98             O  
ATOM         1408      CB                 ILE         *      184      -3.182       72.591       37.814    1.00 19.98             C  
ATOM         1409      CG1                ILE         *      184      -2.512       73.703       38.604    1.00 18.35             C  
ATOM         1410      CG2                ILE         *      184      -2.228       71.955       36.849    1.00 19.84             C  
ATOM         1411      CD1                ILE         *      184      -3.366       74.216       39.723    1.00 16.27             C  
ATOM         1412      N                  GLN         *      185      -4.414       73.611       34.694    1.00 23.74             N  
ATOM         1413      CA                 GLN         *      185      -4.111       74.373       33.478    1.00 23.28             C  
ATOM         1414      C                  GLN         *      185      -4.961       75.639       33.394    1.00 22.65             C  
ATOM         1415      O                  GLN         *      185      -4.547       76.650       32.829    1.00 20.57             O  
ATOM         1416      CB                 GLN         *      185      -4.310       73.506       32.219    1.00 22.78             C  
ATOM         1417      CG                 GLN         *      185      -5.710       72.999       32.018    1.00 23.84             C  
ATOM         1418      CD                 GLN         *      185      -5.814       72.028       30.870    1.00 25.61             C  
ATOM         1419      OE1                GLN         *      185      -5.240       70.940       30.906    1.00 26.75             O  
ATOM         1420      NE2                GLN         *      185      -6.556       72.405       29.844    1.00 26.11             N  
ATOM         1421      N                  PHE         *      186      -6.118       75.614       34.033    1.00 21.19             N  
ATOM         1422      CA                 PHE         *      186      -6.987       76.765       34.001    1.00 21.73             C  
ATOM         1423      C                  PHE         *      186      -6.652       77.811       35.016    1.00 22.69             C  
ATOM         1424      O                  PHE         *      186      -7.367       78.814       35.104    1.00 25.29             O  
ATOM         1425      CB                 PHE         *      186      -8.409       76.309       34.203    1.00 23.22             C  
ATOM         1426      CG                 PHE         *      186      -8.799       75.232       33.259    1.00 26.77             C  
ATOM         1427      CD1                PHE         *      186      -8.747       75.461       31.876    1.00 25.58             C  
ATOM         1428      CD2                PHE         *      186      -9.135       73.966       33.728    1.00 27.47             C  
ATOM         1429      CE1                PHE         *      186      -9.025       74.442       30.980    1.00 28.36             C  
ATOM         1430      CE2                PHE         *      186      -9.418       72.921       32.823    1.00 29.45             C  
ATOM         1431      CZ                 PHE         *      186      -9.362       73.161       31.448    1.00 28.94             C  
ATOM         1432      N                  PHE         *      187      -5.574       77.591       35.780    1.00 22.48             N  
ATOM         1433      CA                 PHE         *      187      -5.130       78.517       36.829    1.00 19.18             C  
ATOM         1434      C                  PHE         *      187      -3.748       79.061       36.520    1.00 20.33             C  
ATOM         1435      O                  PHE         *      187      -3.224       79.895       37.254    1.00 21.71             O  
ATOM         1436      CB                 PHE         *      187      -5.066       77.814       38.170    1.00 15.90             C  
ATOM         1437      CG                 PHE         *      187      -6.398       77.363       38.702    1.00 14.99             C  
ATOM         1438      CD1                PHE         *      187      -6.879       76.099       38.422    1.00 14.34             C  
ATOM         1439      CD2                PHE         *      187      -7.126       78.171       39.563    1.00 15.08             C  
ATOM         1440      CE1                PHE         *      187      -8.053       75.641       38.991    1.00 14.77             C  
ATOM         1441      CE2                PHE         *      187      -8.303       77.724       40.138    1.00 13.77             C  
ATOM         1442      CZ                 PHE         *      187      -8.766       76.465       39.855    1.00 14.36             C  
ATOM         1443      N                  GLY         *      188      -3.142       78.572       35.442    1.00 19.60             N  
ATOM         1444      CA                 GLY         *      188      -1.827       79.038       35.059    1.00 15.99             C  
ATOM         1445      C                  GLY         *      188      -0.778       77.992       35.297    1.00 15.83             C  
ATOM         1446      O                  GLY         *      188       0.379       78.168       34.942    1.00 15.26             O  
ATOM         1447      N                  GLY         *      189      -1.181       76.857       35.833    1.00 15.12             N  
ATOM         1448      CA                 GLY         *      189      -0.190       75.856       36.123    1.00 16.94             C  
ATOM         1449      C                  GLY         *      189      -0.033       74.854       35.030    1.00 19.72             C  
ATOM         1450      O                  GLY         *      189      -1.003       74.484       34.388    1.00 22.77             O  
ATOM         1451      N                  ASP         *      190       1.174       74.338       34.900    1.00 19.36             N  
ATOM         1452      CA                 ASP         *      190       1.493       73.342       33.903    1.00 19.68             C  
ATOM         1453      C                  ASP         *      190       1.395       71.965       34.555    1.00 21.40             C  
ATOM         1454      O                  ASP         *      190       2.316       71.544       35.240    1.00 22.29             O  
ATOM         1455      CB                 ASP         *      190       2.902       73.639       33.425    1.00 17.62             C  
ATOM         1456      CG                 ASP         *      190       3.485       72.543       32.603    1.00 20.73             C  
ATOM         1457      OD1                ASP         *      190       2.774       71.587       32.234    1.00 17.86             O  
ATOM         1458      OD2                ASP         *      190       4.702       72.634       32.329    1.00 24.84             O  
ATOM         1459      N                  PRO         *      191       0.360       71.174       34.229    1.00 22.39             N  
ATOM         1460      CA                 PRO         *      191       0.205       69.843       34.830    1.00 23.02             C  
ATOM         1461      C                  PRO         *      191       1.275       68.841       34.489    1.00 23.76             C  
ATOM         1462      O                  PRO         *      191       1.175       67.681       34.868    1.00 25.47             O  
ATOM         1463      CB                 PRO         *      191      -1.146       69.391       34.310    1.00 22.69             C  
ATOM         1464      CG                 PRO         *      191      -1.175       69.979       33.000    1.00 23.46             C  
ATOM         1465      CD                 PRO         *      191      -0.667       71.381       33.205    1.00 22.17             C  
ATOM         1466      N                  LYS         *      192       2.274       69.276       33.738    1.00 25.81             N  
ATOM         1467      CA                 LYS         *      192       3.389       68.417       33.351    1.00 27.63             C  
ATOM         1468      C                  LYS         *      192       4.587       68.848       34.172    1.00 26.91             C  
ATOM         1469      O                  LYS         *      192       5.700       68.388       33.949    1.00 27.93             O  
ATOM         1470      CB                 LYS         *      192       3.719       68.571       31.864    1.00 29.85             C  
ATOM         1471      CG                 LYS         *      192       2.562       68.192       30.933    1.00 35.59             C  
ATOM         1472      CD                 LYS         *      192       2.083       66.744       31.162    1.00 37.82             C  
ATOM         1473      CE                 LYS         *      192       0.869       66.372       30.255    1.00 39.90             C  
ATOM         1474      NZ                 LYS         *      192      -0.499       66.856       30.763    1.00 39.89             N  
ATOM         1475      N                  THR         *      193       4.373       69.771       35.102    1.00 26.03             N  
ATOM         1476      CA                 THR         *      193       5.463       70.215       35.944    1.00 24.22             C  
ATOM         1477      C                  THR         *      193       5.036       70.491       37.368    1.00 22.38             C  
ATOM         1478      O                  THR         *      193       5.240       71.595       37.882    1.00 20.66             O  
ATOM         1479      CB                 THR         *      193       6.151       71.409       35.353    1.00 23.26             C  
ATOM         1480      OG1                THR         *      193       6.380       71.144       33.974    1.00 26.62             O  
ATOM         1481      CG2                THR         *      193       7.484       71.589       35.983    1.00 22.80             C  
ATOM         1482      N                  VAL         *      194       4.350       69.512       37.962    1.00 20.95             N  
ATOM         1483      CA                 VAL         *      194       3.938       69.627       39.343    1.00 19.93             C  
ATOM         1484      C                  VAL         *      194       4.889       68.793       40.184    1.00 19.55             C  
ATOM         1485      O                  VAL         *      194       5.225       67.658       39.826    1.00 17.13             O  
ATOM         1486      CB                 VAL         *      194       2.465       69.230       39.620    1.00 19.01             C  
ATOM         1487      CG1                VAL         *      194       1.635       69.309       38.392    1.00 18.43             C  
ATOM         1488      CG2                VAL         *      194       2.356       67.911       40.289    1.00 19.47             C  
ATOM         1489      N                  THR         *      195       5.412       69.429       41.227    1.00 18.95             N  
ATOM         1490      CA                 THR         *      195       6.311       68.820       42.189    1.00 18.22             C  
ATOM         1491      C                  THR         *      195       5.478       68.613       43.421    1.00 17.66             C  
ATOM         1492      O                  THR         *      195       4.898       69.577       43.911    1.00 18.70             O  
ATOM         1493      CB                 THR         *      195       7.319       69.816       42.633    1.00 17.70             C  
ATOM         1494      OG1                THR         *      195       8.053       70.267       41.509    1.00 21.00             O  
ATOM         1495      CG2                THR         *      195       8.235       69.215       43.618    1.00 18.93             C  
ATOM         1496      N                  ILE         *      196       5.329       67.394       43.904    1.00 15.39             N  
ATOM         1497      CA                 ILE         *      196       4.579       67.250       45.130    1.00 13.84             C  
ATOM         1498      C                  ILE         *      196       5.577       67.325       46.271    1.00 14.73             C  
ATOM         1499      O                  ILE         *      196       6.669       66.792       46.156    1.00 15.95             O  
ATOM         1500      CB                 ILE         *      196       3.837       65.939       45.199    1.00 11.94             C  
ATOM         1501      CG1                ILE         *      196       4.742       64.778       44.838    1.00 10.71             C  
ATOM         1502      CG2                ILE         *      196       2.628       65.999       44.335    1.00 13.66             C  
ATOM         1503      CD1                ILE         *      196       4.142       63.431       45.154    1.00  9.15             C  
ATOM         1504      N                  PHE         *      197       5.293       68.086       47.318    1.00 16.29             N  
ATOM         1505      CA                 PHE         *      197       6.221       68.120       48.455    1.00 15.99             C  
ATOM         1506      C                  PHE         *      197       5.532       68.015       49.804    1.00 16.13             C  
ATOM         1507      O                  PHE         *      197       4.384       68.390       49.952    1.00 16.82             O  
ATOM         1508      CB                 PHE         *      197       7.246       69.272       48.377    1.00 15.61             C  
ATOM         1509      CG                 PHE         *      197       6.678       70.656       48.518    1.00 14.78             C  
ATOM         1510      CD1                PHE         *      197       5.487       71.015       47.933    1.00 13.88             C  
ATOM         1511      CD2                PHE         *      197       7.376       71.610       49.231    1.00 13.46             C  
ATOM         1512      CE1                PHE         *      197       5.010       72.297       48.065    1.00 12.87             C  
ATOM         1513      CE2                PHE         *      197       6.891       72.881       49.349    1.00 11.83             C  
ATOM         1514      CZ                 PHE         *      197       5.707       73.219       48.766    1.00 10.96             C  
ATOM         1515      N                  GLY         *      198       6.191       67.410       50.772    1.00 17.81             N  
ATOM         1516      CA                 GLY         *      198       5.556       67.264       52.061    1.00 18.24             C  
ATOM         1517      C                  GLY         *      198       6.549       67.041       53.159    1.00 19.28             C  
ATOM         1518      O                  GLY         *      198       7.699       66.696       52.895    1.00 18.29             O  
ATOM         1519      N                  GLU         *      199       6.101       67.191       54.399    1.00 19.92             N  
ATOM         1520      CA                 GLU         *      199       6.989       67.024       55.534    1.00 18.55             C  
ATOM         1521      C                  GLU         *      199       6.451       65.961       56.437    1.00 17.65             C  
ATOM         1522      O                  GLU         *      199       5.256       65.883       56.664    1.00 17.45             O  
ATOM         1523      CB                 GLU         *      199       7.083       68.341       56.295    1.00 20.94             C  
ATOM         1524      CG                 GLU         *      199       8.131       68.358       57.397    1.00 22.13             C  
ATOM         1525      CD                 GLU         *      199       7.567       68.129       58.797    1.00 22.98             C  
ATOM         1526      OE1                GLU         *      199       6.337       68.173       58.997    1.00 22.70             O  
ATOM         1527      OE2                GLU         *      199       8.370       67.912       59.722    1.00 24.02             O  
ATOM         1528      N                  SER         *      200       7.330       65.105       56.915    1.00 17.14             N  
ATOM         1529      CA                 SER         *      200       6.964       64.038       57.840    1.00 17.54             C  
ATOM         1530      C                  SER         *      200       5.963       63.080       57.246    1.00 16.00             C  
ATOM         1531      O                  SER         *      200       6.306       62.386       56.321    1.00 20.32             O  
ATOM         1532      CB                 SER         *      200       6.497       64.604       59.191    1.00 17.01             C  
ATOM         1533      OG                 SER         *      200       6.738       63.690       60.261    1.00 18.77             O  
ATOM         1534      N                  ALA         *      201       4.759       62.964       57.774    1.00 15.78             N  
ATOM         1535      CA                 ALA         *      201       3.816       62.021       57.188    1.00 14.46             C  
ATOM         1536      C                  ALA         *      201       3.541       62.453       55.729    1.00 16.88             C  
ATOM         1537      O                  ALA         *      201       3.098       61.658       54.895    1.00 17.53             O  
ATOM         1538      CB                 ALA         *      201       2.549       61.982       57.998    1.00 10.00             C  
ATOM         1539      N                  GLY         *      202       3.820       63.722       55.433    1.00 17.64             N  
ATOM         1540      CA                 GLY         *      202       3.636       64.259       54.101    1.00 17.45             C  
ATOM         1541      C                  GLY         *      202       4.803       63.913       53.199    1.00 18.50             C  
ATOM         1542      O                  GLY         *      202       4.607       63.655       52.023    1.00 21.45             O  
ATOM         1543      N                  GLY         *      203       6.018       63.948       53.726    1.00 16.21             N  
ATOM         1544      CA                 GLY         *      203       7.179       63.595       52.950    1.00 15.37             C  
ATOM         1545      C                  GLY         *      203       7.128       62.103       52.761    1.00 16.84             C  
ATOM         1546      O                  GLY         *      203       7.646       61.572       51.803    1.00 19.67             O  
ATOM         1547      N                  ALA         *      204       6.487       61.407       53.681    1.00 17.67             N  
ATOM         1548      CA                 ALA         *      204       6.362       59.960       53.590    1.00 17.10             C  
ATOM         1549      C                  ALA         *      204       5.326       59.685       52.524    1.00 17.37             C  
ATOM         1550      O                  ALA         *      204       5.450       58.725       51.782    1.00 18.90             O  
ATOM         1551      CB                 ALA         *      204       5.909       59.361       54.941    1.00 16.28             C  
ATOM         1552      N                  SER         *      205       4.237       60.451       52.538    1.00 15.74             N  
ATOM         1553      CA                 SER         *      205       3.210       60.313       51.527    1.00 14.92             C  
ATOM         1554      C                  SER         *      205       3.843       60.510       50.135    1.00 16.25             C  
ATOM         1555      O                  SER         *      205       3.737       59.648       49.269    1.00 16.75             O  
ATOM         1556      CB                 SER         *      205       2.137       61.340       51.775    1.00 13.42             C  
ATOM         1557      OG                 SER         *      205       1.370       60.945       52.894    1.00 17.67             O  
ATOM         1558      N                  VAL         *      206       4.562       61.612       49.950    1.00 14.62             N  
ATOM         1559      CA                 VAL         *      206       5.236       61.892       48.697    1.00 13.60             C  
ATOM         1560      C                  VAL         *      206       5.967       60.668       48.197    1.00 14.12             C  
ATOM         1561      O                  VAL         *      206       5.736       60.210       47.106    1.00 17.78             O  
ATOM         1562      CB                 VAL         *      206       6.198       63.046       48.844    1.00 12.22             C  
ATOM         1563      CG1                VAL         *      206       7.112       63.115       47.680    1.00 12.70             C  
ATOM         1564      CG2                VAL         *      206       5.428       64.325       48.964    1.00 11.36             C  
ATOM         1565      N                  GLY         *      207       6.797       60.076       49.019    1.00 15.33             N  
ATOM         1566      CA                 GLY         *      207       7.508       58.892       48.579    1.00 13.67             C  
ATOM         1567      C                  GLY         *      207       6.612       57.716       48.288    1.00 13.09             C  
ATOM         1568      O                  GLY         *      207       7.020       56.825       47.581    1.00 15.38             O  
ATOM         1569      N                  MET         *      208       5.403       57.684       48.826    1.00 13.79             N  
ATOM         1570      CA                 MET         *      208       4.520       56.557       48.570    1.00 13.75             C  
ATOM         1571      C                  MET         *      208       3.846       56.736       47.225    1.00 15.04             C  
ATOM         1572      O                  MET         *      208       3.498       55.770       46.567    1.00 16.52             O  
ATOM         1573      CB                 MET         *      208       3.503       56.405       49.684    1.00 12.78             C  
ATOM         1574      CG                 MET         *      208       4.136       56.147       51.034    1.00 16.31             C  
ATOM         1575      SD                 MET         *      208       3.023       56.062       52.454    1.00 16.66             S  
ATOM         1576      CE                 MET         *      208       4.145       55.304       53.502    1.00 15.03             C  
ATOM         1577      N                  HIS         *      209       3.648       57.977       46.810    1.00 14.32             N  
ATOM         1578      CA                 HIS         *      209       3.065       58.248       45.510    1.00 14.49             C  
ATOM         1579      C                  HIS         *      209       4.110       57.951       44.458    1.00 17.00             C  
ATOM         1580      O                  HIS         *      209       3.762       57.616       43.345    1.00 19.39             O  
ATOM         1581      CB                 HIS         *      209       2.587       59.679       45.419    1.00 12.52             C  
ATOM         1582      CG                 HIS         *      209       1.364       59.927       46.231    1.00 13.17             C  
ATOM         1583      ND1                HIS         *      209       0.261       59.108       46.162    1.00 13.09             N  
ATOM         1584      CD2                HIS         *      209       1.095       60.842       47.189    1.00 12.68             C  
ATOM         1585      CE1                HIS         *      209      -0.635       59.504       47.044    1.00 13.76             C  
ATOM         1586      NE2                HIS         *      209      -0.149       60.555       47.680    1.00 15.02             N  
ATOM         1587      N                  ILE         *      210       5.384       58.010       44.846    1.00 16.22             N  
ATOM         1588      CA                 ILE         *      210       6.520       57.708       43.987    1.00 15.71             C  
ATOM         1589      C                  ILE         *      210       6.610       56.194       43.798    1.00 18.12             C  
ATOM         1590      O                  ILE         *      210       7.206       55.710       42.835    1.00 19.19             O  
ATOM         1591      CB                 ILE         *      210       7.850       58.181       44.648    1.00 14.33             C  
ATOM         1592      CG1                ILE         *      210       7.980       59.694       44.600    1.00 11.53             C  
ATOM         1593      CG2                ILE         *      210       9.051       57.568       43.974    1.00 14.65             C  
ATOM         1594      CD1                ILE         *      210       9.347       60.159       44.990    1.00  8.96             C  
ATOM         1595      N                  LEU         *      211       6.036       55.441       44.731    1.00 19.08             N  
ATOM         1596      CA                 LEU         *      211       6.090       53.990       44.679    1.00 18.80             C  
ATOM         1597      C                  LEU         *      211       4.823       53.390       44.144    1.00 19.59             C  
ATOM         1598      O                  LEU         *      211       4.837       52.427       43.375    1.00 21.79             O  
ATOM         1599      CB                 LEU         *      211       6.303       53.420       46.077    1.00 20.37             C  
ATOM         1600      CG                 LEU         *      211       7.629       53.581       46.813    1.00 21.36             C  
ATOM         1601      CD1                LEU         *      211       7.429       53.129       48.264    1.00 22.62             C  
ATOM         1602      CD2                LEU         *      211       8.712       52.758       46.164    1.00 20.94             C  
ATOM         1603      N                  SER         *      212       3.702       53.892       44.615    1.00 18.07             N  
ATOM         1604      CA                 SER         *      212       2.455       53.335       44.169    1.00 18.90             C  
ATOM         1605      C                  SER         *      212       2.237       53.562       42.677    1.00 20.25             C  
ATOM         1606      O                  SER         *      212       2.222       54.703       42.219    1.00 21.66             O  
ATOM         1607      CB                 SER         *      212       1.325       53.941       44.951    1.00 15.76             C  
ATOM         1608      OG                 SER         *      212       0.114       53.346       44.572    1.00 16.87             O  
ATOM         1609      N                  PRO         *      213       2.082       52.478       41.893    1.00 20.07             N  
ATOM         1610      CA                 PRO         *      213       1.856       52.527       40.451    1.00 18.86             C  
ATOM         1611      C                  PRO         *      213       0.807       53.552       40.021    1.00 17.45             C  
ATOM         1612      O                  PRO         *      213       1.067       54.380       39.161    1.00 16.63             O  
ATOM         1613      CB                 PRO         *      213       1.398       51.113       40.160    1.00 18.99             C  
ATOM         1614      CG                 PRO         *      213       2.283       50.332       41.029    1.00 21.16             C  
ATOM         1615      CD                 PRO         *      213       2.229       51.081       42.332    1.00 19.91             C  
ATOM         1616      N                  GLY         *      214      -0.355       53.530       40.654    1.00 16.53             N  
ATOM         1617      CA                 GLY         *      214      -1.412       54.451       40.299    1.00 14.07             C  
ATOM         1618      C                  GLY         *      214      -1.224       55.917       40.597    1.00 16.54             C  
ATOM         1619      O                  GLY         *      214      -2.165       56.665       40.435    1.00 18.48             O  
ATOM         1620      N                  SER         *      215      -0.055       56.351       41.048    1.00 16.86             N  
ATOM         1621      CA                 SER         *      215       0.152       57.773       41.344    1.00 16.54             C  
ATOM         1622      C                  SER         *      215       1.298       58.350       40.584    1.00 17.82             C  
ATOM         1623      O                  SER         *      215       1.315       59.542       40.337    1.00 17.71             O  
ATOM         1624      CB                 SER         *      215       0.479       58.014       42.816    1.00 17.96             C  
ATOM         1625      OG                 SER         *      215      -0.654       57.865       43.632    1.00 20.20             O  
ATOM         1626      N                  ARG         *      216       2.290       57.516       40.274    1.00 18.65             N  
ATOM         1627      CA                 ARG         *      216       3.493       57.974       39.579    1.00 19.72             C  
ATOM         1628      C                  ARG         *      216       3.238       58.966       38.445    1.00 19.10             C  
ATOM         1629      O                  ARG         *      216       3.907       59.987       38.368    1.00 20.68             O  
ATOM         1630      CB                 ARG         *      216       4.352       56.792       39.069    1.00 18.25             C  
ATOM         1631      CG                 ARG         *      216       4.123       55.490       39.786    1.00 19.09             C  
ATOM         1632      CD                 ARG         *      216       5.408       54.790       40.215    1.00 21.85             C  
ATOM         1633      NE                 ARG         *      216       5.739       53.651       39.373    1.00 23.01             N  
ATOM         1634      CZ                 ARG         *      216       5.993       52.414       39.793    1.00 23.68             C  
ATOM         1635      NH1                ARG         *      216       5.951       52.085       41.067    1.00 20.93             N  
ATOM         1636      NH2                ARG         *      216       6.375       51.499       38.910    1.00 27.39             N  
ATOM         1637      N                  ASP         *      217       2.202       58.734       37.645    1.00 19.46             N  
ATOM         1638      CA                 ASP         *      217       1.917       59.580       36.483    1.00 18.96             C  
ATOM         1639      C                  ASP         *      217       1.362       60.954       36.751    1.00 19.48             C  
ATOM         1640      O                  ASP         *      217       1.456       61.817       35.871    1.00 22.38             O  
ATOM         1641      CB                 ASP         *      217       0.968       58.874       35.517    1.00 16.54             C  
ATOM         1642      CG                 ASP         *      217       1.485       57.517       35.049    1.00 16.57             C  
ATOM         1643      OD1                ASP         *      217       2.671       57.165       35.260    1.00 18.94             O  
ATOM         1644      OD2                ASP         *      217       0.682       56.791       34.451    1.00 13.88             O  
ATOM         1645      N                  LEU         *      218       0.828       61.170       37.958    1.00 18.53             N  
ATOM         1646      CA                 LEU         *      218       0.194       62.434       38.360    1.00 15.22             C  
ATOM         1647      C                  LEU         *      218       1.101       63.569       38.819    1.00 14.25             C  
ATOM         1648      O                  LEU         *      218       0.618       64.612       39.262    1.00 12.57             O  
ATOM         1649      CB                 LEU         *      218      -0.868       62.175       39.439    1.00 16.59             C  
ATOM         1650      CG                 LEU         *      218      -2.048       61.261       39.094    1.00 18.63             C  
ATOM         1651      CD1                LEU         *      218      -2.942       61.031       40.287    1.00 16.84             C  
ATOM         1652      CD2                LEU         *      218      -2.848       61.888       37.976    1.00 17.29             C  
ATOM         1653      N                  PHE         *      219       2.406       63.373       38.744    1.00 12.79             N  
ATOM         1654      CA                 PHE         *      219       3.311       64.434       39.135    1.00 12.48             C  
ATOM         1655      C                  PHE         *      219       4.664       64.186       38.479    1.00 14.45             C  
ATOM         1656      O                  PHE         *      219       4.929       63.079       38.033    1.00 15.85             O  
ATOM         1657      CB                 PHE         *      219       3.394       64.550       40.668    1.00 12.09             C  
ATOM         1658      CG                 PHE         *      219       3.910       63.323       41.344    1.00  8.86             C  
ATOM         1659      CD1                PHE         *      219       3.073       62.267       41.595    1.00  7.39             C  
ATOM         1660      CD2                PHE         *      219       5.259       63.201       41.631    1.00  7.39             C  
ATOM         1661      CE1                PHE         *      219       3.576       61.115       42.105    1.00 11.06             C  
ATOM         1662      CE2                PHE         *      219       5.766       62.050       42.141    1.00  7.83             C  
ATOM         1663      CZ                 PHE         *      219       4.932       61.003       42.378    1.00  8.38             C  
ATOM         1664      N                  ARG         *      220       5.525       65.199       38.472    1.00 14.66             N  
ATOM         1665      CA                 ARG         *      220       6.832       65.148       37.829    1.00 15.11             C  
ATOM         1666      C                  ARG         *      220       8.021       64.920       38.743    1.00 17.25             C  
ATOM         1667      O                  ARG         *      220       8.829       64.027       38.529    1.00 18.59             O  
ATOM         1668      CB                 ARG         *      220       7.025       66.477       37.115    1.00 16.00             C  
ATOM         1669      CG                 ARG         *      220       8.322       66.704       36.432    1.00 17.63             C  
ATOM         1670      CD                 ARG         *      220       8.406       65.930       35.157    1.00 22.65             C  
ATOM         1671      NE                 ARG         *      220       9.498       66.406       34.299    1.00 26.65             N  
ATOM         1672      CZ                 ARG         *      220       9.360       67.314       33.334    1.00 24.75             C  
ATOM         1673      NH1                ARG         *      220       8.189       67.878       33.102    1.00 22.51             N  
ATOM         1674      NH2                ARG         *      220      10.371       67.553       32.515    1.00 24.30             N  
ATOM         1675      N                  ARG         *      221       8.172       65.802       39.711    1.00 18.01             N  
ATOM         1676      CA                 ARG         *      221       9.269       65.767       40.662    1.00 17.19             C  
ATOM         1677      C                  ARG         *      221       8.724       65.695       42.060    1.00 16.30             C  
ATOM         1678      O                  ARG         *      221       7.562       66.014       42.270    1.00 16.06             O  
ATOM         1679      CB                 ARG         *      221      10.064       67.048       40.512    1.00 16.50             C  
ATOM         1680      CG                 ARG         *      221      11.046       66.933       39.440    1.00 18.45             C  
ATOM         1681      CD                 ARG         *      221      11.923       68.123       39.386    1.00 22.24             C  
ATOM         1682      NE                 ARG         *      221      11.361       69.147       38.526    1.00 27.26             N  
ATOM         1683      CZ                 ARG         *      221      11.366       69.098       37.200    1.00 25.54             C  
ATOM         1684      NH1                ARG         *      221      11.912       68.073       36.573    1.00 24.48             N  
ATOM         1685      NH2                ARG         *      221      10.804       70.081       36.511    1.00 26.93             N  
ATOM         1686      N                  ALA         *      222       9.584       65.382       43.026    1.00 16.59             N  
ATOM         1687      CA                 ALA         *      222       9.176       65.277       44.430    1.00 15.10             C  
ATOM         1688      C                  ALA         *      222      10.183       65.836       45.407    1.00 15.74             C  
ATOM         1689      O                  ALA         *      222      11.381       65.685       45.238    1.00 16.26             O  
ATOM         1690      CB                 ALA         *      222       8.892       63.825       44.786    1.00 10.57             C  
ATOM         1691      N                  ILE         *      223       9.688       66.496       46.441    1.00 17.25             N  
ATOM         1692      CA                 ILE         *      223      10.539       67.013       47.510    1.00 16.41             C  
ATOM         1693      C                  ILE         *      223      10.025       66.344       48.778    1.00 16.85             C  
ATOM         1694      O                  ILE         *      223       8.837       66.446       49.089    1.00 16.45             O  
ATOM         1695      CB                 ILE         *      223      10.404       68.509       47.681    1.00 16.23             C  
ATOM         1696      CG1                ILE         *      223      10.948       69.228       46.450    1.00 16.07             C  
ATOM         1697      CG2                ILE         *      223      11.142       68.944       48.942    1.00 15.62             C  
ATOM         1698      CD1                ILE         *      223      10.736       70.694       46.462    1.00 13.79             C  
ATOM         1699      N                  LEU         *      224      10.885       65.602       49.463    1.00 16.03             N  
ATOM         1700      CA                 LEU         *      224      10.497       64.922       50.705    1.00 14.81             C  
ATOM         1701      C                  LEU         *      224      11.215       65.557       51.900    1.00 15.04             C  
ATOM         1702      O                  LEU         *      224      12.440       65.565       51.949    1.00 15.30             O  
ATOM         1703      CB                 LEU         *      224      10.836       63.417       50.642    1.00 12.16             C  
ATOM         1704      CG                 LEU         *      224      10.211       62.494       49.589    1.00 12.17             C  
ATOM         1705      CD1                LEU         *      224      10.984       62.614       48.295    1.00  9.77             C  
ATOM         1706      CD2                LEU         *      224      10.258       61.077       50.055    1.00 10.67             C  
ATOM         1707      N                  GLN         *      225      10.468       66.112       52.849    1.00 15.97             N  
ATOM         1708      CA                 GLN         *      225      11.065       66.742       54.044    1.00 15.90             C  
ATOM         1709      C                  GLN         *      225      10.835       65.949       55.336    1.00 15.04             C  
ATOM         1710      O                  GLN         *      225       9.702       65.771       55.756    1.00 16.11             O  
ATOM         1711      CB                 GLN         *      225      10.517       68.150       54.230    1.00 16.24             C  
ATOM         1712      CG                 GLN         *      225      10.913       69.111       53.152    1.00 18.50             C  
ATOM         1713      CD                 GLN         *      225       9.926       70.240       52.983    1.00 19.51             C  
ATOM         1714      OE1                GLN         *      225       9.577       70.608       51.869    1.00 22.81             O  
ATOM         1715      NE2                GLN         *      225       9.482       70.810       54.083    1.00 20.16             N  
ATOM         1716      N                  SER         *      226      11.908       65.443       55.924    1.00 13.89             N  
ATOM         1717      CA                 SER         *      226      11.862       64.702       57.174    1.00 15.05             C  
ATOM         1718      C                  SER         *      226      10.976       63.502       57.136    1.00 16.63             C  
ATOM         1719      O                  SER         *      226      10.297       63.193       58.113    1.00 19.71             O  
ATOM         1720      CB                 SER         *      226      11.440       65.603       58.352    1.00 14.13             C  
ATOM         1721      OG                 SER         *      226      12.366       66.650       58.599    1.00 12.91             O  
ATOM         1722      N                  GLY         *      227      10.991       62.790       56.028    1.00 16.72             N  
ATOM         1723      CA                 GLY         *      227      10.169       61.610       55.953    1.00 15.18             C  
ATOM         1724      C                  GLY         *      227      10.394       60.853       54.678    1.00 16.45             C  
ATOM         1725      O                  GLY         *      227      10.827       61.418       53.686    1.00 17.47             O  
ATOM         1726      N                  SER         *      228      10.155       59.560       54.721    1.00 13.97             N  
ATOM         1727      CA                 SER         *      228      10.305       58.752       53.556    1.00 14.23             C  
ATOM         1728      C                  SER         *      228       9.323       57.643       53.779    1.00 14.47             C  
ATOM         1729      O                  SER         *      228       8.990       57.360       54.907    1.00 13.74             O  
ATOM         1730      CB                 SER         *      228      11.723       58.270       53.428    1.00 13.50             C  
ATOM         1731      OG                 SER         *      228      12.043       57.487       54.517    1.00 16.36             O  
ATOM         1732      N                  PRO         *      229       8.826       57.014       52.705    1.00 14.56             N  
ATOM         1733      CA                 PRO         *      229       7.849       55.930       52.762    1.00 13.50             C  
ATOM         1734      C                  PRO         *      229       8.217       54.797       53.663    1.00 13.34             C  
ATOM         1735      O                  PRO         *      229       7.344       54.110       54.153    1.00 12.28             O  
ATOM         1736      CB                 PRO         *      229       7.811       55.449       51.317    1.00 15.95             C  
ATOM         1737      CG                 PRO         *      229       9.245       55.700       50.845    1.00 14.59             C  
ATOM         1738      CD                 PRO         *      229       9.427       57.085       51.357    1.00 14.19             C  
ATOM         1739      N                  ASN         *      230       9.519       54.573       53.822    1.00 14.01             N  
ATOM         1740      CA                 ASN         *      230      10.040       53.485       54.646    1.00 15.16             C  
ATOM         1741      C                  ASN         *      230      10.286       53.780       56.142    1.00 16.04             C  
ATOM         1742      O                  ASN         *      230      10.889       52.972       56.848    1.00 17.85             O  
ATOM         1743      CB                 ASN         *      230      11.309       52.912       54.013    1.00 13.59             C  
ATOM         1744      CG                 ASN         *      230      12.434       53.880       54.024    1.00 13.15             C  
ATOM         1745      OD1                ASN         *      230      12.259       55.023       53.679    1.00 15.93             O  
ATOM         1746      ND2                ASN         *      230      13.604       53.438       54.443    1.00 16.19             N  
ATOM         1747      N                  CYS         *      231       9.864       54.934       56.633    1.00 16.43             N  
ATOM         1748      CA                 CYS         *      231      10.052       55.242       58.040    1.00 15.23             C  
ATOM         1749      C                  CYS         *      231       9.248       54.183       58.815    1.00 16.31             C  
ATOM         1750      O                  CYS         *      231       8.145       53.814       58.406    1.00 17.79             O  
ATOM         1751      CB                 CYS         *      231       9.579       56.663       58.307    1.00 12.67             C  
ATOM         1752      SG                 CYS         *      231      10.734       57.929       57.743    1.00 14.59             S  
ATOM         1753      N                  PRO         *      232       9.787       53.666       59.925    1.00 15.04             N  
ATOM         1754      CA                 PRO         *      232       9.120       52.639       60.727    1.00 14.13             C  
ATOM         1755      C                  PRO         *      232       7.741       52.948       61.245    1.00 14.48             C  
ATOM         1756      O                  PRO         *      232       6.980       52.049       61.568    1.00 15.77             O  
ATOM         1757      CB                 PRO         *      232      10.119       52.375       61.846    1.00 13.38             C  
ATOM         1758      CG                 PRO         *      232      10.820       53.639       61.979    1.00 14.13             C  
ATOM         1759      CD                 PRO         *      232      11.038       54.084       60.570    1.00 15.19             C  
ATOM         1760      N                  TRP         *      233       7.419       54.221       61.334    1.00 14.50             N  
ATOM         1761      CA                 TRP         *      233       6.112       54.643       61.787    1.00 15.43             C  
ATOM         1762      C                  TRP         *      233       5.171       54.900       60.615    1.00 18.18             C  
ATOM         1763      O                  TRP         *      233       3.993       55.168       60.821    1.00 20.57             O  
ATOM         1764      CB                 TRP         *      233       6.256       55.938       62.566    1.00 14.14             C  
ATOM         1765      CG                 TRP         *      233       7.087       56.970       61.871    1.00 12.57             C  
ATOM         1766      CD1                TRP         *      233       8.424       57.178       62.010    1.00 12.46             C  
ATOM         1767      CD2                TRP         *      233       6.632       57.919       60.921    1.00 13.42             C  
ATOM         1768      NE1                TRP         *      233       8.832       58.201       61.199    1.00 10.91             N  
ATOM         1769      CE2                TRP         *      233       7.749       58.671       60.514    1.00 12.26             C  
ATOM         1770      CE3                TRP         *      233       5.384       58.200       60.358    1.00 13.50             C  
ATOM         1771      CZ2                TRP         *      233       7.663       59.676       59.573    1.00 13.79             C  
ATOM         1772      CZ3                TRP         *      233       5.298       59.196       59.422    1.00 14.98             C  
ATOM         1773      CH2                TRP         *      233       6.433       59.926       59.034    1.00 15.41             C  
ATOM         1774      N                  ALA         *      234       5.699       54.835       59.389    1.00 17.55             N  
ATOM         1775      CA                 ALA         *      234       4.930       55.127       58.193    1.00 15.26             C  
ATOM         1776      C                  ALA         *      234       3.977       54.094       57.668    1.00 14.86             C  
ATOM         1777      O                  ALA         *      234       3.091       54.448       56.938    1.00 14.37             O  
ATOM         1778      CB                 ALA         *      234       5.816       55.564       57.122    1.00 15.48             C  
ATOM         1779      N                  SER         *      235       4.140       52.825       57.997    1.00 14.11             N  
ATOM         1780      CA                 SER         *      235       3.182       51.865       57.498    1.00 14.50             C  
ATOM         1781      C                  SER         *      235       3.081       50.650       58.403    1.00 16.05             C  
ATOM         1782      O                  SER         *      235       3.926       50.466       59.261    1.00 16.81             O  
ATOM         1783      CB                 SER         *      235       3.597       51.427       56.113    1.00 13.94             C  
ATOM         1784      OG                 SER         *      235       4.788       50.674       56.186    1.00 15.81             O  
ATOM         1785      N                  VAL         *      236       2.049       49.831       58.208    1.00 16.47             N  
ATOM         1786      CA                 VAL         *      236       1.860       48.595       58.965    1.00 17.79             C  
ATOM         1787      C                  VAL         *      236       1.423       47.464       58.039    1.00 19.15             C  
ATOM         1788      O                  VAL         *      236       0.968       47.717       56.928    1.00 21.39             O  
ATOM         1789      CB                 VAL         *      236       0.800       48.716       60.085    1.00 17.41             C  
ATOM         1790      CG1                VAL         *      236       1.306       49.613       61.188    1.00 18.70             C  
ATOM         1791      CG2                VAL         *      236      -0.527       49.201       59.552    1.00 14.89             C  
ATOM         1792      N                  SER         *      237       1.601       46.221       58.470    1.00 18.58             N  
ATOM         1793      CA                 SER         *      237       1.186       45.076       57.679    1.00 18.78             C  
ATOM         1794      C                  SER         *      237      -0.325       45.098       57.665    1.00 19.57             C  
ATOM         1795      O                  SER         *      237      -0.923       45.817       58.459    1.00 18.72             O  
ATOM         1796      CB                 SER         *      237       1.642       43.807       58.357    1.00 19.78             C  
ATOM         1797      OG                 SER         *      237       1.101       43.756       59.666    1.00 23.87             O  
ATOM         1798      N                  VAL         *      238      -0.954       44.306       56.800    1.00 19.63             N  
ATOM         1799      CA                 VAL         *      238      -2.406       44.297       56.754    1.00 20.34             C  
ATOM         1800      C                  VAL         *      238      -2.932       43.668       58.010    1.00 20.06             C  
ATOM         1801      O                  VAL         *      238      -3.954       44.077       58.523    1.00 20.87             O  
ATOM         1802      CB                 VAL         *      238      -2.956       43.543       55.542    1.00 22.04             C  
ATOM         1803      CG1                VAL         *      238      -2.513       44.226       54.246    1.00 23.52             C  
ATOM         1804      CG2                VAL         *      238      -2.475       42.122       55.557    1.00 24.12             C  
ATOM         1805      N                  ALA         *      239      -2.214       42.687       58.532    1.00 20.50             N  
ATOM         1806      CA                 ALA         *      239      -2.637       42.021       59.761    1.00 20.73             C  
ATOM         1807      C                  ALA         *      239      -2.623       43.006       60.907    1.00 21.55             C  
ATOM         1808      O                  ALA         *      239      -3.583       43.104       61.659    1.00 22.47             O  
ATOM         1809      CB                 ALA         *      239      -1.728       40.873       60.077    1.00 21.44             C  
ATOM         1810      N                  GLU         *      240      -1.540       43.759       61.023    1.00 20.87             N  
ATOM         1811      CA                 GLU         *      240      -1.431       44.739       62.073    1.00 20.16             C  
ATOM         1812      C                  GLU         *      240      -2.542       45.747       61.949    1.00 19.99             C  
ATOM         1813      O                  GLU         *      240      -3.220       46.029       62.925    1.00 21.36             O  
ATOM         1814      CB                 GLU         *      240      -0.080       45.425       62.017    1.00 20.89             C  
ATOM         1815      CG                 GLU         *      240       0.129       46.463       63.111    1.00 25.33             C  
ATOM         1816      CD                 GLU         *      240      -0.162       45.943       64.501    1.00 23.76             C  
ATOM         1817      OE1                GLU         *      240       0.182       44.809       64.812    1.00 25.58             O  
ATOM         1818      OE2                GLU         *      240      -0.750       46.671       65.291    1.00 23.51             O  
ATOM         1819      N                  GLY         *      241      -2.770       46.255       60.746    1.00 19.91             N  
ATOM         1820      CA                 GLY         *      241      -3.820       47.237       60.539    1.00 18.25             C  
ATOM         1821      C                  GLY         *      241      -5.179       46.695       60.891    1.00 17.87             C  
ATOM         1822      O                  GLY         *      241      -6.061       47.423       61.321    1.00 15.81             O  
ATOM         1823      N                  ARG         *      242      -5.358       45.401       60.686    1.00 19.84             N  
ATOM         1824      CA                 ARG         *      242      -6.622       44.746       61.009    1.00 21.05             C  
ATOM         1825      C                  ARG         *      242      -6.765       44.665       62.530    1.00 21.15             C  
ATOM         1826      O                  ARG         *      242      -7.829       44.979       63.077    1.00 20.17             O  
ATOM         1827      CB                 ARG         *      242      -6.638       43.342       60.413    1.00 23.64             C  
ATOM         1828      CG                 ARG         *      242      -7.948       42.595       60.630    1.00 28.17             C  
ATOM         1829      CD                 ARG         *      242      -8.062       41.398       59.683    1.00 30.32             C  
ATOM         1830      NE                 ARG         *      242      -8.684       41.710       58.391    1.00 30.25             N  
ATOM         1831      CZ                 ARG         *      242      -9.997       41.872       58.213    1.00 30.60             C  
ATOM         1832      NH1                ARG         *      242     -10.830       41.822       59.235    1.00 29.86             N  
ATOM         1833      NH2                ARG         *      242     -10.486       42.139       57.010    1.00 31.43             N  
ATOM         1834      N                  ARG         *      243      -5.673       44.268       63.200    1.00 20.82             N  
ATOM         1835      CA                 ARG         *      243      -5.616       44.141       64.647    1.00 20.48             C  
ATOM         1836      C                  ARG         *      243      -6.029       45.429       65.283    1.00 19.46             C  
ATOM         1837      O                  ARG         *      243      -7.001       45.470       66.009    1.00 22.06             O  
ATOM         1838      CB                 ARG         *      243      -4.219       43.801       65.081    1.00 21.23             C  
ATOM         1839      CG                 ARG         *      243      -4.096       43.504       66.533    1.00 22.78             C  
ATOM         1840      CD                 ARG         *      243      -2.791       44.089       67.086    1.00 26.18             C  
ATOM         1841      NE                 ARG         *      243      -3.134       44.755       68.334    1.00 31.64             N  
ATOM         1842      CZ                 ARG         *      243      -2.734       45.960       68.716    1.00 33.33             C  
ATOM         1843      NH1                ARG         *      243      -1.915       46.695       67.967    1.00 32.65             N  
ATOM         1844      NH2                ARG         *      243      -3.280       46.490       69.814    1.00 38.00             N  
ATOM         1845      N                  ARG         *      244      -5.349       46.505       64.944    1.00 18.78             N  
ATOM         1846      CA                 ARG         *      244      -5.683       47.820       65.472    1.00 17.80             C  
ATOM         1847      C                  ARG         *      244      -7.089       48.256       65.107    1.00 20.33             C  
ATOM         1848      O                  ARG         *      244      -7.679       49.069       65.817    1.00 24.05             O  
ATOM         1849      CB                 ARG         *      244      -4.705       48.881       64.976    1.00 13.46             C  
ATOM         1850      CG                 ARG         *      244      -3.248       48.484       65.050    1.00  8.88             C  
ATOM         1851      CD                 ARG         *      244      -2.367       49.659       64.739    1.00  8.23             C  
ATOM         1852      NE                 ARG         *      244      -0.974       49.324       64.891    1.00  6.73             N  
ATOM         1853      CZ                 ARG         *      244       0.016       50.147       64.629    1.00  9.16             C  
ATOM         1854      NH1                ARG         *      244      -0.227       51.362       64.209    1.00  8.09             N  
ATOM         1855      NH2                ARG         *      244       1.250       49.742       64.791    1.00  8.23             N  
ATOM         1856      N                  ALA         *      245      -7.603       47.792       63.968    1.00 22.51             N  
ATOM         1857      CA                 ALA         *      245      -8.954       48.146       63.510    1.00 23.67             C  
ATOM         1858      C                  ALA         *      245      -9.938       47.485       64.438    1.00 24.35             C  
ATOM         1859      O                  ALA         *      245     -10.924       48.093       64.849    1.00 23.05             O  
ATOM         1860      CB                 ALA         *      245      -9.185       47.632       62.115    1.00 24.48             C  
ATOM         1861      N                  VAL         *      246      -9.688       46.211       64.727    1.00 25.10             N  
ATOM         1862      CA                 VAL         *      246     -10.546       45.458       65.616    1.00 26.70             C  
ATOM         1863      C                  VAL         *      246     -10.481       46.063       66.990    1.00 27.19             C  
ATOM         1864      O                  VAL         *      246     -11.514       46.384       67.576    1.00 28.10             O  
ATOM         1865      CB                 VAL         *      246     -10.095       44.034       65.735    1.00 27.60             C  
ATOM         1866      CG1                VAL         *      246     -10.881       43.356       66.834    1.00 26.97             C  
ATOM         1867      CG2                VAL         *      246     -10.322       43.326       64.396    1.00 28.14             C  
ATOM         1868      N                  GLU         *      247      -9.257       46.243       67.487    1.00 26.33             N  
ATOM         1869      CA                 GLU         *      247      -9.014       46.812       68.801    1.00 25.55             C  
ATOM         1870      C                  GLU         *      247      -9.729       48.120       68.971    1.00 25.17             C  
ATOM         1871      O                  GLU         *      247     -10.295       48.380       70.021    1.00 26.25             O  
ATOM         1872      CB                 GLU         *      247      -7.540       47.017       68.998    1.00 27.64             C  
ATOM         1873      CG                 GLU         *      247      -7.053       46.619       70.341    1.00 34.16             C  
ATOM         1874      CD                 GLU         *      247      -7.609       45.272       70.801    1.00 39.18             C  
ATOM         1875      OE1                GLU         *      247      -7.763       44.356       69.949    1.00 40.88             O  
ATOM         1876      OE2                GLU         *      247      -7.891       45.113       72.032    1.00 42.37             O  
ATOM         1877      N                  LEU         *      248      -9.751       48.950       67.940    1.00 24.55             N  
ATOM         1878      CA                 LEU         *      248     -10.451       50.213       68.074    1.00 23.68             C  
ATOM         1879      C                  LEU         *      248     -11.884       49.840       68.315    1.00 23.33             C  
ATOM         1880      O                  LEU         *      248     -12.523       50.411       69.172    1.00 25.29             O  
ATOM         1881      CB                 LEU         *      248     -10.353       51.068       66.822    1.00 22.29             C  
ATOM         1882      CG                 LEU         *      248     -11.004       52.434       67.032    1.00 21.73             C  
ATOM         1883      CD1                LEU         *      248      -9.998       53.364       67.621    1.00 22.35             C  
ATOM         1884      CD2                LEU         *      248     -11.496       52.997       65.720    1.00 23.89             C  
ATOM         1885      N                  GLY         *      249     -12.372       48.823       67.620    1.00 23.57             N  
ATOM         1886      CA                 GLY         *      249     -13.757       48.401       67.808    1.00 24.06             C  
ATOM         1887      C                  GLY         *      249     -14.038       47.991       69.244    1.00 25.08             C  
ATOM         1888      O                  GLY         *      249     -15.076       48.334       69.827    1.00 24.68             O  
ATOM         1889      N                  ARG         *      250     -13.106       47.252       69.822    1.00 25.92             N  
ATOM         1890      CA                 ARG         *      250     -13.237       46.804       71.196    1.00 27.56             C  
ATOM         1891      C                  ARG         *      250     -13.437       48.046       72.106    1.00 27.73             C  
ATOM         1892      O                  ARG         *      250     -14.445       48.165       72.790    1.00 28.85             O  
ATOM         1893      CB                 ARG         *      250     -11.981       46.015       71.572    1.00 28.15             C  
ATOM         1894      CG                 ARG         *      250     -12.229       44.741       72.351    1.00 30.48             C  
ATOM         1895      CD                 ARG         *      250     -11.000       43.836       72.350    1.00 32.41             C  
ATOM         1896      NE                 ARG         *      250     -10.787       43.190       71.047    1.00 34.35             N  
ATOM         1897      N                  ASN         *      251     -12.539       49.021       72.024    1.00 27.05             N  
ATOM         1898      CA                 ASN         *      251     -12.644       50.243       72.825    1.00 27.01             C  
ATOM         1899      C                  ASN         *      251     -13.966       50.995       72.657    1.00 28.49             C  
ATOM         1900      O                  ASN         *      251     -14.205       51.987       73.358    1.00 29.72             O  
ATOM         1901      CB                 ASN         *      251     -11.535       51.211       72.441    1.00 25.08             C  
ATOM         1902      CG                 ASN         *      251     -10.191       50.799       72.956    1.00 25.04             C  
ATOM         1903      OD1                ASN         *      251      -9.640       51.465       73.830    1.00 28.17             O  
ATOM         1904      ND2                ASN         *      251      -9.630       49.737       72.406    1.00 22.49             N  
ATOM         1905      N                  LEU         *      252     -14.772       50.620       71.664    1.00 29.39             N  
ATOM         1906      CA                 LEU         *      252     -16.049       51.312       71.433    1.00 29.96             C  
ATOM         1907      C                  LEU         *      252     -17.219       50.349       71.580    1.00 29.94             C  
ATOM         1908      O                  LEU         *      252     -18.369       50.688       71.354    1.00 29.88             O  
ATOM         1909      CB                 LEU         *      252     -16.062       52.020       70.076    1.00 29.29             C  
ATOM         1910      CG                 LEU         *      252     -14.991       53.106       69.928    1.00 29.61             C  
ATOM         1911      CD1                LEU         *      252     -14.822       53.498       68.461    1.00 30.39             C  
ATOM         1912      CD2                LEU         *      252     -15.333       54.329       70.758    1.00 29.69             C  
ATOM         1913      N                  ASN         *      253     -16.913       49.138       72.005    1.00 31.24             N  
ATOM         1914      CA                 ASN         *      253     -17.947       48.160       72.257    1.00 33.36             C  
ATOM         1915      C                  ASN         *      253     -18.758       47.927       71.032    1.00 33.67             C  
ATOM         1916      O                  ASN         *      253     -19.982       48.103       71.033    1.00 34.81             O  
ATOM         1917      CB                 ASN         *      253     -18.825       48.656       73.398    1.00 34.48             C  
ATOM         1918      CG                 ASN         *      253     -18.011       48.940       74.646    1.00 35.74             C  
ATOM         1919      OD1                ASN         *      253     -17.106       48.161       74.991    1.00 37.32             O  
ATOM         1920      ND2                ASN         *      253     -18.253       50.089       75.280    1.00 34.77             N  
ATOM         1921      N                  CYS         *      254     -18.046       47.608       69.959    1.00 34.95             N  
ATOM         1922      CA                 CYS         *      254     -18.665       47.318       68.678    1.00 34.08             C  
ATOM         1923      C                  CYS         *      254     -18.758       45.824       68.597    1.00 34.48             C  
ATOM         1924      O                  CYS         *      254     -17.860       45.114       69.077    1.00 33.76             O  
ATOM         1925      CB                 CYS         *      254     -17.752       47.711       67.534    1.00 32.99             C  
ATOM         1926      SG                 CYS         *      254     -17.633       49.467       67.259    1.00 30.55             S  
ATOM         1927      N                  ASN         *      255     -19.776       45.362       67.871    1.00 35.67             N  
ATOM         1928      CA                 ASN         *      255     -19.961       43.937       67.634    1.00 34.53             C  
ATOM         1929      C                  ASN         *      255     -18.709       43.663       66.857    1.00 33.17             C  
ATOM         1930      O                  ASN         *      255     -18.367       44.455       65.972    1.00 32.65             O  
ATOM         1931      CB                 ASN         *      255     -21.145       43.718       66.715    1.00 36.99             C  
ATOM         1932      CG                 ASN         *      255     -21.442       42.257       66.515    1.00 38.97             C  
ATOM         1933      OD1                ASN         *      255     -20.651       41.514       65.890    1.00 39.71             O  
ATOM         1934      ND2                ASN         *      255     -22.568       41.808       67.073    1.00 41.49             N  
ATOM         1935      N                  LEU         *      256     -17.959       42.649       67.247    1.00 31.96             N  
ATOM         1936      CA                 LEU         *      256     -16.730       42.344       66.537    1.00 31.53             C  
ATOM         1937      C                  LEU         *      256     -16.825       41.010       65.845    1.00 32.90             C  
ATOM         1938      O                  LEU         *      256     -15.796       40.372       65.575    1.00 34.95             O  
ATOM         1939      CB                 LEU         *      256     -15.566       42.275       67.498    1.00 29.56             C  
ATOM         1940      CG                 LEU         *      256     -15.017       43.540       68.099    1.00 28.37             C  
ATOM         1941      CD1                LEU         *      256     -13.759       43.150       68.860    1.00 28.22             C  
ATOM         1942      CD2                LEU         *      256     -14.686       44.507       66.988    1.00 29.22             C  
ATOM         1943      N                  ASN         *      257     -18.040       40.567       65.559    1.00 33.34             N  
ATOM         1944      CA                 ASN         *      257     -18.205       39.274       64.924    1.00 34.26             C  
ATOM         1945      C                  ASN         *      257     -17.872       39.283       63.450    1.00 34.43             C  
ATOM         1946      O                  ASN         *      257     -17.604       38.217       62.886    1.00 35.92             O  
ATOM         1947      CB                 ASN         *      257     -19.626       38.760       65.125    1.00 35.50             C  
ATOM         1948      N                  SER         *      258     -17.849       40.465       62.822    1.00 34.36             N  
ATOM         1949      CA                 SER         *      258     -17.569       40.548       61.383    1.00 32.59             C  
ATOM         1950      C                  SER         *      258     -17.148       41.940       60.976    1.00 32.58             C  
ATOM         1951      O                  SER         *      258     -17.619       42.914       61.571    1.00 32.37             O  
ATOM         1952      CB                 SER         *      258     -18.851       40.264       60.626    1.00 32.89             C  
ATOM         1953      OG                 SER         *      258     -19.769       41.332       60.877    1.00 32.20             O  
ATOM         1954      N                  ASP         *      259     -16.400       42.053       59.871    1.00 32.68             N  
ATOM         1955      CA                 ASP         *      259     -15.976       43.371       59.392    1.00 32.84             C  
ATOM         1956      C                  ASP         *      259     -17.189       44.252       59.182    1.00 32.86             C  
ATOM         1957      O                  ASP         *      259     -17.152       45.424       59.495    1.00 34.08             O  
ATOM         1958      CB                 ASP         *      259     -15.203       43.311       58.069    1.00 31.69             C  
ATOM         1959      CG                 ASP         *      259     -13.825       42.690       58.209    1.00 33.07             C  
ATOM         1960      OD1                ASP         *      259     -13.437       42.276       59.328    1.00 34.49             O  
ATOM         1961      OD2                ASP         *      259     -13.118       42.578       57.182    1.00 33.12             O  
ATOM         1962      N                  GLU         *      260     -18.286       43.688       58.709    1.00 33.50             N  
ATOM         1963      CA                 GLU         *      260     -19.479       44.500       58.439    1.00 34.23             C  
ATOM         1964      C                  GLU         *      260     -20.079       45.061       59.704    1.00 33.59             C  
ATOM         1965      O                  GLU         *      260     -20.442       46.241       59.753    1.00 33.49             O  
ATOM         1966      CB                 GLU         *      260     -20.538       43.703       57.662    1.00 36.53             C  
ATOM         1967      CG                 GLU         *      260     -19.988       42.994       56.402    1.00 39.24             C  
ATOM         1968      CD                 GLU         *      260     -19.133       41.739       56.714    1.00 38.20             C  
ATOM         1969      N                  GLU         *      261     -20.218       44.216       60.722    1.00 33.70             N  
ATOM         1970      CA                 GLU         *      261     -20.767       44.679       61.997    1.00 33.71             C  
ATOM         1971      C                  GLU         *      261     -19.773       45.697       62.558    1.00 32.47             C  
ATOM         1972      O                  GLU         *      261     -20.157       46.802       62.980    1.00 31.70             O  
ATOM         1973      CB                 GLU         *      261     -20.919       43.512       62.959    1.00 37.35             C  
ATOM         1974      CG                 GLU         *      261     -21.872       42.431       62.465    1.00 41.66             C  
ATOM         1975      CD                 GLU         *      261     -23.326       42.732       62.779    1.00 45.50             C  
ATOM         1976      OE1                GLU         *      261     -23.750       43.924       62.665    1.00 46.49             O  
ATOM         1977      OE2                GLU         *      261     -24.052       41.754       63.146    1.00 48.08             O  
ATOM         1978      N                  LEU         *      262     -18.489       45.366       62.448    1.00 30.54             N  
ATOM         1979      CA                 LEU         *      262     -17.423       46.239       62.924    1.00 29.11             C  
ATOM         1980      C                  LEU         *      262     -17.474       47.586       62.225    1.00 28.78             C  
ATOM         1981      O                  LEU         *      262     -17.684       48.610       62.867    1.00 28.76             O  
ATOM         1982      CB                 LEU         *      262     -16.065       45.559       62.728    1.00 28.46             C  
ATOM         1983      CG                 LEU         *      262     -14.765       46.283       63.090    1.00 28.53             C  
ATOM         1984      CD1                LEU         *      262     -14.906       47.137       64.305    1.00 28.23             C  
ATOM         1985      CD2                LEU         *      262     -13.708       45.235       63.315    1.00 28.81             C  
ATOM         1986      N                  ILE         *      263     -17.421       47.587       60.900    1.00 30.02             N  
ATOM         1987      CA                 ILE         *      263     -17.441       48.844       60.153    1.00 30.92             C  
ATOM         1988      C                  ILE         *      263     -18.725       49.568       60.425    1.00 30.96             C  
ATOM         1989      O                  ILE         *      263     -18.732       50.776       60.631    1.00 30.49             O  
ATOM         1990      CB                 ILE         *      263     -17.339       48.649       58.631    1.00 30.49             C  
ATOM         1991      CG1                ILE         *      263     -15.988       48.046       58.272    1.00 30.10             C  
ATOM         1992      CG2                ILE         *      263     -17.519       49.977       57.914    1.00 28.19             C  
ATOM         1993      CD1                ILE         *      263     -15.979       47.437       56.900    1.00 30.88             C  
ATOM         1994      N                  HIS         *      264     -19.830       48.848       60.464    1.00 32.59             N  
ATOM         1995      CA                 HIS         *      264     -21.062       49.569       60.699    1.00 34.48             C  
ATOM         1996      C                  HIS         *      264     -21.050       50.231       62.063    1.00 32.74             C  
ATOM         1997      O                  HIS         *      264     -21.480       51.373       62.195    1.00 32.74             O  
ATOM         1998      CB                 HIS         *      264     -22.299       48.679       60.532    1.00 39.21             C  
ATOM         1999      CG                 HIS         *      264     -23.573       49.341       60.968    1.00 44.77             C  
ATOM         2000      ND1                HIS         *      264     -24.632       48.637       61.507    1.00 46.91             N  
ATOM         2001      CD2                HIS         *      264     -23.930       50.654       61.020    1.00 47.14             C  
ATOM         2002      CE1                HIS         *      264     -25.581       49.487       61.887    1.00 47.76             C  
ATOM         2003      NE2                HIS         *      264     -25.176       50.718       61.600    1.00 47.43             N  
ATOM         2004      N                  CYS         *      265     -20.514       49.555       63.074    1.00 31.34             N  
ATOM         2005      CA                 CYS         *      265     -20.522       50.139       64.413    1.00 29.03             C  
ATOM         2006      C                  CYS         *      265     -19.684       51.386       64.395    1.00 27.31             C  
ATOM         2007      O                  CYS         *      265     -20.143       52.467       64.788    1.00 26.69             O  
ATOM         2008      CB                 CYS         *      265     -19.985       49.140       65.432    1.00 30.83             C  
ATOM         2009      SG                 CYS         *      265     -19.581       49.880       67.046    1.00 31.33             S  
ATOM         2010      N                  LEU         *      266     -18.497       51.266       63.811    1.00 25.70             N  
ATOM         2011      CA                 LEU         *      266     -17.587       52.395       63.736    1.00 23.63             C  
ATOM         2012      C                  LEU         *      266     -18.193       53.547       62.948    1.00 24.30             C  
ATOM         2013      O                  LEU         *      266     -17.829       54.697       63.154    1.00 26.63             O  
ATOM         2014      CB                 LEU         *      266     -16.239       51.971       63.160    1.00 21.81             C  
ATOM         2015      CG                 LEU         *      266     -15.401       50.943       63.927    1.00 20.04             C  
ATOM         2016      CD1                LEU         *      266     -14.070       50.831       63.291    1.00 20.53             C  
ATOM         2017      CD2                LEU         *      266     -15.203       51.356       65.360    1.00 20.74             C  
ATOM         2018      N                  ARG         *      267     -19.181       53.281       62.111    1.00 24.86             N  
ATOM         2019      CA                 ARG         *      267     -19.778       54.380       61.356    1.00 25.69             C  
ATOM         2020      C                  ARG         *      267     -20.882       55.127       62.100    1.00 27.33             C  
ATOM         2021      O                  ARG         *      267     -21.278       56.231       61.702    1.00 27.74             O  
ATOM         2022      CB                 ARG         *      267     -20.285       53.902       60.006    1.00 24.78             C  
ATOM         2023      CG                 ARG         *      267     -19.181       53.557       59.027    1.00 24.30             C  
ATOM         2024      CD                 ARG         *      267     -19.769       53.318       57.670    1.00 24.80             C  
ATOM         2025      NE                 ARG         *      267     -18.742       53.213       56.639    1.00 28.77             N  
ATOM         2026      CZ                 ARG         *      267     -18.818       52.363       55.620    1.00 28.27             C  
ATOM         2027      NH1                ARG         *      267     -19.876       51.575       55.530    1.00 28.09             N  
ATOM         2028      NH2                ARG         *      267     -17.836       52.264       54.728    1.00 26.19             N  
ATOM         2029      N                  GLU         *      268     -21.451       54.505       63.131    1.00 28.90             N  
ATOM         2030      CA                 GLU         *      268     -22.488       55.184       63.910    1.00 29.20             C  
ATOM         2031      C                  GLU         *      268     -21.779       56.115       64.890    1.00 28.51             C  
ATOM         2032      O                  GLU         *      268     -22.313       57.126       65.322    1.00 29.46             O  
ATOM         2033      CB                 GLU         *      268     -23.312       54.168       64.694    1.00 31.99             C  
ATOM         2034      CG                 GLU         *      268     -24.162       53.244       63.834    1.00 34.08             C  
ATOM         2035      CD                 GLU         *      268     -25.172       54.021       63.004    1.00 36.11             C  
ATOM         2036      N                  LYS         *      269     -20.553       55.763       65.229    1.00 26.83             N  
ATOM         2037      CA                 LYS         *      269     -19.789       56.538       66.157    1.00 25.98             C  
ATOM         2038      C                  LYS         *      269     -19.546       57.951       65.691    1.00 26.05             C  
ATOM         2039      O                  LYS         *      269     -19.236       58.179       64.537    1.00 27.51             O  
ATOM         2040      CB                 LYS         *      269     -18.455       55.849       66.375    1.00 27.81             C  
ATOM         2041      CG                 LYS         *      269     -18.577       54.466       66.986    1.00 29.66             C  
ATOM         2042      CD                 LYS         *      269     -19.490       54.524       68.200    1.00 31.59             C  
ATOM         2043      CE                 LYS         *      269     -19.813       53.156       68.750    1.00 31.87             C  
ATOM         2044      NZ                 LYS         *      269     -20.867       53.382       69.762    1.00 35.39             N  
ATOM         2045      N                  LYS         *      270     -19.661       58.910       66.598    1.00 25.40             N  
ATOM         2046      CA                 LYS         *      270     -19.399       60.290       66.256    1.00 23.66             C  
ATOM         2047      C                  LYS         *      270     -17.883       60.393       66.090    1.00 22.30             C  
ATOM         2048      O                  LYS         *      270     -17.133       59.624       66.687    1.00 22.20             O  
ATOM         2049      CB                 LYS         *      270     -19.897       61.206       67.366    1.00 25.77             C  
ATOM         2050      CG                 LYS         *      270     -21.395       61.120       67.590    1.00 27.14             C  
ATOM         2051      CD                 LYS         *      270     -21.827       62.064       68.702    1.00 30.94             C  
ATOM         2052      N                  PRO         *      271     -17.408       61.384       65.332    1.00 20.23             N  
ATOM         2053      CA                 PRO         *      271     -15.980       61.522       65.122    1.00 20.69             C  
ATOM         2054      C                  PRO         *      271     -15.123       61.459       66.364    1.00 22.67             C  
ATOM         2055      O                  PRO         *      271     -14.196       60.651       66.440    1.00 23.49             O  
ATOM         2056      CB                 PRO         *      271     -15.875       62.883       64.447    1.00 19.91             C  
ATOM         2057      CG                 PRO         *      271     -17.146       62.995       63.706    1.00 17.32             C  
ATOM         2058      CD                 PRO         *      271     -18.133       62.488       64.683    1.00 19.88             C  
ATOM         2059      N                  GLN         *      272     -15.411       62.306       67.342    1.00 24.69             N  
ATOM         2060      CA                 GLN         *      272     -14.590       62.333       68.544    1.00 25.42             C  
ATOM         2061      C                  GLN         *      272     -14.579       61.046       69.357    1.00 25.22             C  
ATOM         2062      O                  GLN         *      272     -13.695       60.871       70.198    1.00 26.20             O  
ATOM         2063      CB                 GLN         *      272     -14.963       63.501       69.434    1.00 26.88             C  
ATOM         2064      CG                 GLN         *      272     -13.981       63.719       70.567    1.00 30.11             C  
ATOM         2065      CD                 GLN         *      272     -12.676       64.342       70.118    1.00 33.10             C  
ATOM         2066      OE1                GLN         *      272     -12.648       65.201       69.207    1.00 35.98             O  
ATOM         2067      NE2                GLN         *      272     -11.571       63.933       70.757    1.00 32.78             N  
ATOM         2068      N                  GLU         *      273     -15.513       60.131       69.122    1.00 23.77             N  
ATOM         2069      CA                 GLU         *      273     -15.479       58.888       69.881    1.00 24.20             C  
ATOM         2070      C                  GLU         *      273     -14.357       58.057       69.358    1.00 23.95             C  
ATOM         2071      O                  GLU         *      273     -13.741       57.321       70.107    1.00 25.81             O  
ATOM         2072      CB                 GLU         *      273     -16.783       58.098       69.774    1.00 26.16             C  
ATOM         2073      CG                 GLU         *      273     -18.006       58.881       70.245    1.00 29.37             C  
ATOM         2074      CD                 GLU         *      273     -19.189       57.993       70.448    1.00 30.99             C  
ATOM         2075      OE1                GLU         *      273     -19.066       57.049       71.269    1.00 34.71             O  
ATOM         2076      OE2                GLU         *      273     -20.224       58.219       69.778    1.00 30.98             O  
ATOM         2077      N                  LEU         *      274     -14.112       58.133       68.053    1.00 24.31             N  
ATOM         2078      CA                 LEU         *      274     -13.025       57.375       67.466    1.00 22.95             C  
ATOM         2079      C                  LEU         *      274     -11.730       58.014       67.886    1.00 21.76             C  
ATOM         2080      O                  LEU         *      274     -10.767       57.343       68.267    1.00 21.26             O  
ATOM         2081      CB                 LEU         *      274     -13.136       57.324       65.938    1.00 24.82             C  
ATOM         2082      CG                 LEU         *      274     -14.002       56.172       65.404    1.00 24.92             C  
ATOM         2083      CD1                LEU         *      274     -15.412       56.567       65.396    1.00 24.48             C  
ATOM         2084      CD2                LEU         *      274     -13.595       55.830       64.022    1.00 26.20             C  
ATOM         2085      N                  ILE         *      275     -11.708       59.330       67.874    1.00 21.12             N  
ATOM         2086      CA                 ILE         *      275     -10.494       60.021       68.266    1.00 22.14             C  
ATOM         2087      C                  ILE         *      275     -10.083       59.767       69.716    1.00 23.17             C  
ATOM         2088      O                  ILE         *      275      -8.911       59.557       69.998    1.00 21.66             O  
ATOM         2089      CB                 ILE         *      275     -10.626       61.496       68.058    1.00 22.26             C  
ATOM         2090      CG1                ILE         *      275     -10.880       61.776       66.585    1.00 21.68             C  
ATOM         2091      CG2                ILE         *      275      -9.367       62.182       68.549    1.00 23.15             C  
ATOM         2092      CD1                ILE         *      275     -11.269       63.202       66.323    1.00 24.03             C  
ATOM         2093      N                  ASP         *      276     -11.052       59.808       70.630    1.00 23.72             N  
ATOM         2094      CA                 ASP         *      276     -10.813       59.571       72.055    1.00 21.91             C  
ATOM         2095      C                  ASP         *      276     -10.098       58.268       72.375    1.00 21.94             C  
ATOM         2096      O                  ASP         *      276      -9.256       58.245       73.255    1.00 24.10             O  
ATOM         2097      CB                 ASP         *      276     -12.119       59.667       72.833    1.00 19.91             C  
ATOM         2098      CG                 ASP         *      276     -12.592       61.083       72.973    1.00 20.97             C  
ATOM         2099      OD1                ASP         *      276     -11.781       62.002       72.782    1.00 22.41             O  
ATOM         2100      OD2                ASP         *      276     -13.778       61.305       73.276    1.00 24.95             O  
ATOM         2101      N                  VAL         *      277     -10.407       57.189       71.669    1.00 21.35             N  
ATOM         2102      CA                 VAL         *      277      -9.733       55.904       71.912    1.00 19.74             C  
ATOM         2103      C                  VAL         *      277      -8.616       55.565       70.911    1.00 19.99             C  
ATOM         2104      O                  VAL         *      277      -7.900       54.602       71.092    1.00 20.45             O  
ATOM         2105      CB                 VAL         *      277     -10.738       54.764       71.912    1.00 20.25             C  
ATOM         2106      CG1                VAL         *      277     -11.666       54.903       73.098    1.00 20.34             C  
ATOM         2107      CG2                VAL         *      277     -11.560       54.807       70.651    1.00 20.36             C  
ATOM         2108      N                  GLU         *      278      -8.422       56.404       69.899    1.00 19.75             N  
ATOM         2109      CA                 GLU         *      278      -7.406       56.202       68.865    1.00 18.97             C  
ATOM         2110      C                  GLU         *      278      -6.052       55.697       69.320    1.00 19.52             C  
ATOM         2111      O                  GLU         *      278      -5.441       54.854       68.664    1.00 21.03             O  
ATOM         2112      CB                 GLU         *      278      -7.188       57.509       68.091    1.00 19.61             C  
ATOM         2113      CG                 GLU         *      278      -6.162       57.382       66.987    1.00 20.90             C  
ATOM         2114      CD                 GLU         *      278      -5.880       58.663       66.219    1.00 21.46             C  
ATOM         2115      OE1                GLU         *      278      -6.787       59.499       66.038    1.00 19.07             O  
ATOM         2116      OE2                GLU         *      278      -4.723       58.809       65.768    1.00 22.64             O  
ATOM         2117      N                  TRP         *      279      -5.542       56.242       70.414    1.00 19.23             N  
ATOM         2118      CA                 TRP         *      279      -4.226       55.843       70.893    1.00 16.89             C  
ATOM         2119      C                  TRP         *      279      -4.185       54.586       71.698    1.00 17.84             C  
ATOM         2120      O                  TRP         *      279      -3.123       54.051       71.934    1.00 18.26             O  
ATOM         2121      CB                 TRP         *      279      -3.617       56.945       71.699    1.00 16.21             C  
ATOM         2122      CG                 TRP         *      279      -3.403       58.138       70.908    1.00 16.71             C  
ATOM         2123      CD1                TRP         *      279      -4.258       59.181       70.760    1.00 17.12             C  
ATOM         2124      CD2                TRP         *      279      -2.242       58.449       70.152    1.00 15.42             C  
ATOM         2125      NE1                TRP         *      279      -3.693       60.134       69.953    1.00 17.09             N  
ATOM         2126      CE2                TRP         *      279      -2.453       59.707       69.568    1.00 17.31             C  
ATOM         2127      CE3                TRP         *      279      -1.040       57.788       69.919    1.00 17.56             C  
ATOM         2128      CZ2                TRP         *      279      -1.506       60.325       68.763    1.00 19.32             C  
ATOM         2129      CZ3                TRP         *      279      -0.092       58.397       69.121    1.00 19.95             C  
ATOM         2130      CH2                TRP         *      279      -0.331       59.659       68.550    1.00 20.05             C  
ATOM         2131      N                  ASN         *      280      -5.343       54.085       72.088    1.00 17.92             N  
ATOM         2132      CA                 ASN         *      280      -5.396       52.870       72.881    1.00 18.97             C  
ATOM         2133      C                  ASN         *      280      -5.093       51.599       72.098    1.00 19.71             C  
ATOM         2134      O                  ASN         *      280      -5.056       50.525       72.664    1.00 22.81             O  
ATOM         2135      CB                 ASN         *      280      -6.782       52.739       73.536    1.00 19.03             C  
ATOM         2136      CG                 ASN         *      280      -7.104       53.892       74.470    1.00 20.21             C  
ATOM         2137      OD1                ASN         *      280      -6.243       54.725       74.755    1.00 23.77             O  
ATOM         2138      ND2                ASN         *      280      -8.342       53.967       74.924    1.00 17.66             N  
ATOM         2139      N                  VAL         *      281      -4.850       51.710       70.802    1.00 20.83             N  
ATOM         2140      CA                 VAL         *      281      -4.634       50.544       69.945    1.00 18.34             C  
ATOM         2141      C                  VAL         *      281      -3.213       50.189       69.579    1.00 17.08             C  
ATOM         2142      O                  VAL         *      281      -2.983       49.127       69.035    1.00 17.49             O  
ATOM         2143      CB                 VAL         *      281      -5.415       50.706       68.642    1.00 19.13             C  
ATOM         2144      CG1                VAL         *      281      -6.819       51.182       68.931    1.00 17.98             C  
ATOM         2145      CG2                VAL         *      281      -4.719       51.715       67.743    1.00 20.87             C  
ATOM         2146      N                  LEU         *      282      -2.261       51.081       69.793    1.00 18.07             N  
ATOM         2147      CA                 LEU         *      282      -0.881       50.738       69.464    1.00 20.71             C  
ATOM         2148      C                  LEU         *      282      -0.565       49.456       70.174    1.00 21.80             C  
ATOM         2149      O                  LEU         *      282      -1.176       49.145       71.184    1.00 23.77             O  
ATOM         2150      CB                 LEU         *      282       0.069       51.791       69.959    1.00 21.02             C  
ATOM         2151      CG                 LEU         *      282      -0.231       53.121       69.318    1.00 22.58             C  
ATOM         2152      CD1                LEU         *      282       0.709       54.174       69.865    1.00 25.29             C  
ATOM         2153      CD2                LEU         *      282      -0.040       52.964       67.853    1.00 22.25             C  
ATOM         2154      N                  PRO         *      283       0.390       48.678       69.664    1.00 23.11             N  
ATOM         2155      CA                 PRO         *      283       0.672       47.435       70.373    1.00 23.01             C  
ATOM         2156      C                  PRO         *      283       1.809       47.592       71.352    1.00 23.40             C  
ATOM         2157      O                  PRO         *      283       2.244       46.611       71.929    1.00 24.87             O  
ATOM         2158      CB                 PRO         *      283       1.095       46.519       69.240    1.00 20.92             C  
ATOM         2159      CG                 PRO         *      283       1.942       47.425       68.444    1.00 20.58             C  
ATOM         2160      CD                 PRO         *      283       1.169       48.743       68.419    1.00 21.69             C  
ATOM         2161      N                  PHE         *      284       2.340       48.796       71.512    1.00 23.64             N  
ATOM         2162      CA                 PHE         *      284       3.461       48.958       72.415    1.00 23.62             C  
ATOM         2163      C                  PHE         *      284       3.454       50.274       73.157    1.00 24.38             C  
ATOM         2164      O                  PHE         *      284       2.722       51.201       72.794    1.00 25.23             O  
ATOM         2165      CB                 PHE         *      284       4.748       48.951       71.621    1.00 23.96             C  
ATOM         2166      CG                 PHE         *      284       5.014       47.701       70.911    1.00 25.38             C  
ATOM         2167      CD1                PHE         *      284       5.035       46.497       71.590    1.00 28.96             C  
ATOM         2168      CD2                PHE         *      284       5.305       47.720       69.561    1.00 27.33             C  
ATOM         2169      CE1                PHE         *      284       5.355       45.290       70.926    1.00 29.86             C  
ATOM         2170      CE2                PHE         *      284       5.624       46.545       68.887    1.00 28.52             C  
ATOM         2171      CZ                 PHE         *      284       5.650       45.319       69.570    1.00 28.95             C  
ATOM         2172      N                  ASP         *      285       4.296       50.358       74.185    1.00 23.12             N  
ATOM         2173      CA                 ASP         *      285       4.465       51.595       74.922    1.00 22.19             C  
ATOM         2174      C                  ASP         *      285       5.565       52.092       74.027    1.00 22.09             C  
ATOM         2175      O                  ASP         *      285       6.648       51.499       73.990    1.00 20.30             O  
ATOM         2176      CB                 ASP         *      285       5.026       51.319       76.303    1.00 24.68             C  
ATOM         2177      CG                 ASP         *      285       5.116       52.565       77.175    1.00 23.94             C  
ATOM         2178      OD1                ASP         *      285       4.641       53.655       76.774    1.00 25.26             O  
ATOM         2179      OD2                ASP         *      285       5.648       52.425       78.290    1.00 25.20             O  
ATOM         2180      N                  SER         *      286       5.291       53.149       73.278    1.00 21.98             N  
ATOM         2181      CA                 SER         *      286       6.268       53.630       72.324    1.00 22.20             C  
ATOM         2182      C                  SER         *      286       6.204       55.119       72.056    1.00 22.03             C  
ATOM         2183      O                  SER         *      286       5.214       55.773       72.347    1.00 22.53             O  
ATOM         2184      CB                 SER         *      286       5.990       52.922       71.023    1.00 22.91             C  
ATOM         2185      OG                 SER         *      286       4.640       53.178       70.654    1.00 23.72             O  
ATOM         2186      N                  ILE         *      287       7.258       55.627       71.437    1.00 22.12             N  
ATOM         2187      CA                 ILE         *      287       7.356       57.025       71.088    1.00 21.41             C  
ATOM         2188      C                  ILE         *      287       7.511       57.005       69.572    1.00 21.24             C  
ATOM         2189      O                  ILE         *      287       8.149       56.098       69.036    1.00 21.33             O  
ATOM         2190      CB                 ILE         *      287       8.569       57.638       71.846    1.00 23.58             C  
ATOM         2191      CG1                ILE         *      287       8.063       58.734       72.759    1.00 26.75             C  
ATOM         2192      CG2                ILE         *      287       9.637       58.215       70.932    1.00 23.57             C  
ATOM         2193      CD1                ILE         *      287       6.752       58.367       73.397    1.00 28.78             C  
ATOM         2194      N                  PHE         *      288       6.837       57.912       68.871    1.00 19.21             N  
ATOM         2195      CA                 PHE         *      288       6.932       58.000       67.410    1.00 16.85             C  
ATOM         2196      C                  PHE         *      288       6.270       56.844       66.680    1.00 16.47             C  
ATOM         2197      O                  PHE         *      288       6.828       56.298       65.745    1.00 17.61             O  
ATOM         2198      CB                 PHE         *      288       8.388       58.119       66.956    1.00 18.10             C  
ATOM         2199      CG                 PHE         *      288       8.610       59.088       65.815    1.00 19.49             C  
ATOM         2200      CD1                PHE         *      288       7.684       59.225       64.789    1.00 18.95             C  
ATOM         2201      CD2                PHE         *      288       9.748       59.899       65.788    1.00 18.58             C  
ATOM         2202      CE1                PHE         *      288       7.891       60.159       63.771    1.00 17.80             C  
ATOM         2203      CE2                PHE         *      288       9.948       60.824       64.769    1.00 17.16             C  
ATOM         2204      CZ                 PHE         *      288       9.022       60.951       63.771    1.00 16.24             C  
ATOM         2205      N                  ARG         *      289       5.089       56.451       67.127    1.00 13.53             N  
ATOM         2206      CA                 ARG         *      289       4.331       55.424       66.468    1.00 11.20             C  
ATOM         2207      C                  ARG         *      289       2.927       55.971       66.540    1.00 13.50             C  
ATOM         2208      O                  ARG         *      289       2.560       56.611       67.523    1.00 13.69             O  
ATOM         2209      CB                 ARG         *      289       4.424       54.094       67.172    1.00  9.10             C  
ATOM         2210      CG                 ARG         *      289       5.782       53.453       67.111    1.00 14.13             C  
ATOM         2211      CD                 ARG         *      289       6.300       53.284       65.684    1.00 16.39             C  
ATOM         2212      NE                 ARG         *      289       7.507       52.466       65.637    1.00 15.20             N  
ATOM         2213      CZ                 ARG         *      289       8.737       52.950       65.578    1.00 14.47             C  
ATOM         2214      NH1                ARG         *      289       8.936       54.246       65.555    1.00 14.54             N  
ATOM         2215      NH2                ARG         *      289       9.767       52.131       65.536    1.00 14.41             N  
ATOM         2216      N                  PHE         *      290       2.192       55.859       65.442    1.00 14.79             N  
ATOM         2217      CA                 PHE         *      290       0.846       56.359       65.399    1.00 13.43             C  
ATOM         2218      C                  PHE         *      290       0.004       55.176       65.045    1.00 13.49             C  
ATOM         2219      O                  PHE         *      290       0.522       54.191       64.560    1.00 10.84             O  
ATOM         2220      CB                 PHE         *      290       0.793       57.495       64.434    1.00 13.44             C  
ATOM         2221      CG                 PHE         *      290       1.959       58.425       64.572    1.00 13.01             C  
ATOM         2222      CD1                PHE         *      290       1.976       59.382       65.547    1.00 12.30             C  
ATOM         2223      CD2                PHE         *      290       3.046       58.321       63.731    1.00 12.62             C  
ATOM         2224      CE1                PHE         *      290       3.051       60.224       65.685    1.00 14.76             C  
ATOM         2225      CE2                PHE         *      290       4.144       59.171       63.861    1.00 15.01             C  
ATOM         2226      CZ                 PHE         *      290       4.145       60.123       64.839    1.00 14.16             C  
ATOM         2227      N                  SER         *      291      -1.268       55.227       65.400    1.00 14.14             N  
ATOM         2228      CA                 SER         *      291      -2.141       54.081       65.230    1.00 16.58             C  
ATOM         2229      C                  SER         *      291      -2.575       53.696       63.857    1.00 16.50             C  
ATOM         2230      O                  SER         *      291      -2.397       52.563       63.454    1.00 15.80             O  
ATOM         2231      CB                 SER         *      291      -3.375       54.230       66.097    1.00 18.31             C  
ATOM         2232      OG                 SER         *      291      -3.018       54.802       67.324    1.00 21.04             O  
ATOM         2233      N                  PHE         *      292      -3.223       54.623       63.172    1.00 16.82             N  
ATOM         2234      CA                 PHE         *      292      -3.703       54.350       61.843    1.00 15.23             C  
ATOM         2235      C                  PHE         *      292      -2.788       54.973       60.809    1.00 15.39             C  
ATOM         2236      O                  PHE         *      292      -2.596       56.178       60.761    1.00 14.38             O  
ATOM         2237      CB                 PHE         *      292      -5.127       54.827       61.742    1.00 14.84             C  
ATOM         2238      CG                 PHE         *      292      -6.001       54.237       62.791    1.00 17.45             C  
ATOM         2239      CD1                PHE         *      292      -6.318       52.894       62.761    1.00 16.50             C  
ATOM         2240      CD2                PHE         *      292      -6.417       54.993       63.872    1.00 15.71             C  
ATOM         2241      CE1                PHE         *      292      -7.023       52.323       63.800    1.00 17.16             C  
ATOM         2242      CE2                PHE         *      292      -7.116       54.421       64.896    1.00 14.84             C  
ATOM         2243      CZ                 PHE         *      292      -7.417       53.090       64.864    1.00 16.07             C  
ATOM         2244      N                  VAL         *      293      -2.122       54.102       60.070    1.00 15.21             N  
ATOM         2245      CA                 VAL         *      293      -1.196       54.504       59.049    1.00 14.52             C  
ATOM         2246      C                  VAL         *      293      -1.412       53.655       57.793    1.00 17.87             C  
ATOM         2247      O                  VAL         *      293      -2.181       52.683       57.803    1.00 19.01             O  
ATOM         2248      CB                 VAL         *      293       0.229       54.340       59.539    1.00 12.43             C  
ATOM         2249      CG1                VAL         *      293       0.579       55.447       60.492    1.00  7.41             C  
ATOM         2250      CG2                VAL         *      293       0.406       52.991       60.147    1.00  9.04             C  
ATOM         2251      N                  PRO         *      294      -0.791       54.046       56.674    1.00 18.23             N  
ATOM         2252      CA                 PRO         *      294      -0.965       53.270       55.457    1.00 17.15             C  
ATOM         2253      C                  PRO         *      294      -0.652       51.819       55.703    1.00 17.35             C  
ATOM         2254      O                  PRO         *      294       0.220       51.512       56.499    1.00 18.71             O  
ATOM         2255      CB                 PRO         *      294       0.084       53.886       54.538    1.00 17.13             C  
ATOM         2256      CG                 PRO         *      294       0.043       55.304       54.916    1.00 16.68             C  
ATOM         2257      CD                 PRO         *      294       0.023       55.244       56.410    1.00 16.91             C  
ATOM         2258      N                  VAL         *      295      -1.371       50.913       55.053    1.00 18.30             N  
ATOM         2259      CA                 VAL         *      295      -1.067       49.504       55.201    1.00 18.49             C  
ATOM         2260      C                  VAL         *      295      -0.466       49.038       53.901    1.00 19.79             C  
ATOM         2261      O                  VAL         *      295      -0.803       49.559       52.835    1.00 22.34             O  
ATOM         2262      CB                 VAL         *      295      -2.316       48.674       55.437    1.00 19.39             C  
ATOM         2263      CG1                VAL         *      295      -2.950       49.056       56.745    1.00 21.74             C  
ATOM         2264      CG2                VAL         *      295      -3.313       48.880       54.320    1.00 19.31             C  
ATOM         2265      N                  ILE         *      296       0.482       48.121       53.972    1.00 18.75             N  
ATOM         2266      CA                 ILE         *      296       1.056       47.575       52.763    1.00 17.78             C  
ATOM         2267      C                  ILE         *      296      -0.004       46.575       52.299    1.00 19.38             C  
ATOM         2268      O                  ILE         *      296       0.034       45.422       52.684    1.00 19.83             O  
ATOM         2269      CB                 ILE         *      296       2.367       46.862       53.052    1.00 16.13             C  
ATOM         2270      CG1                ILE         *      296       3.327       47.821       53.746    1.00 14.60             C  
ATOM         2271      CG2                ILE         *      296       2.988       46.365       51.774    1.00 14.53             C  
ATOM         2272      CD1                ILE         *      296       3.343       49.198       53.165    1.00 12.57             C  
ATOM         2273      N                  ASP         *      297      -0.992       47.048       51.542    1.00 19.92             N  
ATOM         2274      CA                 ASP         *      297      -2.095       46.214       51.078    1.00 21.80             C  
ATOM         2275      C                  ASP         *      297      -1.965       45.344       49.846    1.00 24.12             C  
ATOM         2276      O                  ASP         *      297      -2.784       44.452       49.665    1.00 25.54             O  
ATOM         2277      CB                 ASP         *      297      -3.340       47.065       50.875    1.00 22.25             C  
ATOM         2278      CG                 ASP         *      297      -3.136       48.151       49.854    1.00 22.36             C  
ATOM         2279      OD1                ASP         *      297      -2.003       48.279       49.365    1.00 19.49             O  
ATOM         2280      OD2                ASP         *      297      -4.095       48.896       49.559    1.00 22.42             O  
ATOM         2281      N                  GLY         *      298      -0.994       45.599       48.980    1.00 25.18             N  
ATOM         2282      CA                 GLY         *      298      -0.888       44.813       47.758    1.00 25.41             C  
ATOM         2283      C                  GLY         *      298      -1.667       45.472       46.610    1.00 27.39             C  
ATOM         2284      O                  GLY         *      298      -1.787       44.919       45.517    1.00 28.12             O  
ATOM         2285      N                  GLU         *      299      -2.229       46.646       46.860    1.00 26.75             N  
ATOM         2286      CA                 GLU         *      299      -2.998       47.372       45.855    1.00 26.75             C  
ATOM         2287      C                  GLU         *      299      -2.320       48.710       45.683    1.00 24.58             C  
ATOM         2288      O                  GLU         *      299      -1.698       48.956       44.659    1.00 27.07             O  
ATOM         2289      CB                 GLU         *      299      -4.455       47.526       46.310    1.00 30.90             C  
ATOM         2290      CG                 GLU         *      299      -5.190       46.172       46.398    1.00 39.71             C  
ATOM         2291      CD                 GLU         *      299      -6.488       46.179       47.264    1.00 44.93             C  
ATOM         2292      OE1                GLU         *      299      -7.407       47.035       47.041    1.00 45.37             O  
ATOM         2293      OE2                GLU         *      299      -6.594       45.265       48.149    1.00 46.90             O  
ATOM         2294      N                  PHE         *      300      -2.384       49.573       46.693    1.00 22.13             N  
ATOM         2295      CA                 PHE         *      300      -1.716       50.869       46.602    1.00 17.98             C  
ATOM         2296      C                  PHE         *      300      -0.221       50.547       46.507    1.00 17.71             C  
ATOM         2297      O                  PHE         *      300       0.505       51.139       45.710    1.00 18.06             O  
ATOM         2298      CB                 PHE         *      300      -2.053       51.713       47.836    1.00 14.60             C  
ATOM         2299      CG                 PHE         *      300      -1.752       53.179       47.697    1.00 11.40             C  
ATOM         2300      CD1                PHE         *      300      -0.473       53.670       47.912    1.00 10.81             C  
ATOM         2301      CD2                PHE         *      300      -2.751       54.069       47.394    1.00  9.25             C  
ATOM         2302      CE1                PHE         *      300      -0.202       55.019       47.827    1.00  9.04             C  
ATOM         2303      CE2                PHE         *      300      -2.485       55.420       47.306    1.00  9.99             C
[truncated: 273,318 more chars]
