# Supplementary material for: COD::CIF::Parser: an error-correcting CIF parser for the Perl language
Source: J Appl Crystallogr. 2016 Feb 1;49(Pt 1):292–301. doi: 10.1107/S1600576715022396 (PMC4762566; doi:10.1107/S1600576715022396)
Supplement: Supplementary file 3 [file j-49-00292-sup3.tgz › cod-tools-1.0/src/components/codcif/data/IUCr/CIFTEST_2.1/outs/ciftbx/1zrt.twid]

LEADER          1     OXIDOREDUCTASE/METAL transport                               22-MAY-2005            1ZRT
TITLE                 Rhodobacter capsulatus cytochrome bc1 complex with stigmatellin bound
SOURCE                MOL_ID: 1;
SOURCE              2 ORGANISM_SCIENTIFIC: Rhodobacter capsulatus;
SOURCE              3 ORGANISM_COMMON: Rhodopseudomonas capsulata;
SOURCE              4 EXPRESSION_SYSTEM: Rhodobacter capsulatus;
SOURCE              5 EXPRESSION_SYSTEM_COMMON: Rhodopseudomonas capsulata;
SOURCE              6 EXPRESSION_SYSTEM_STRAIN: pMTS1/MT-RBC1;
SOURCE              7 EXPRESSION_SYSTEM_VECTOR_TYPE: plasmid;
SOURCE              8 EXPRESSION_SYSTEM_PLASMID: pMTS1;
SOURCE              9 OTHER_DETAILS:  The strain pMTS1/MT-RBC1 corresponds to a deletion strain MT-RBC1 complemented in trans with
SOURCE             10 the plasmid pMTS1 bearing a wild-type copy of the petABC operon encoding the bc1
SOURCE             11 complex;
SOURCE             12 MOL_ID: 2;
SOURCE             13 ORGANISM_SCIENTIFIC: Rhodobacter capsulatus;
SOURCE             14 ORGANISM_COMMON: Rhodopseudomonas capsulata;
SOURCE             15 EXPRESSION_SYSTEM: Rhodobacter capsulatus;
SOURCE             16 EXPRESSION_SYSTEM_COMMON: Rhodopseudomonas capsulata;
SOURCE             17 EXPRESSION_SYSTEM_STRAIN: pMTS1/MT-RBC1;
SOURCE             18 EXPRESSION_SYSTEM_VECTOR_TYPE: plasmid;
SOURCE             19 EXPRESSION_SYSTEM_PLASMID: pMTS1;
SOURCE             20 OTHER_DETAILS:  The strain pMTS1/MT-RBC1 corresponds to a deletion strain MT-RBC1 complemented in trans with
SOURCE             21 the plasmid pMTS1 bearing a wild-type copy of the petABC operon encoding the bc1
SOURCE             22 complex;
SOURCE             23 MOL_ID: 3;
SOURCE             24 ORGANISM_SCIENTIFIC: Rhodobacter capsulatus;
SOURCE             25 ORGANISM_COMMON: Rhodopseudomonas capsulata;
SOURCE             26 EXPRESSION_SYSTEM: Rhodobacter capsulatus;
SOURCE             27 EXPRESSION_SYSTEM_COMMON: Rhodopseudomonas capsulata;
SOURCE             28 EXPRESSION_SYSTEM_STRAIN: pMTS1/MT-RBC1;
SOURCE             29 EXPRESSION_SYSTEM_VECTOR_TYPE: plasmid;
SOURCE             30 EXPRESSION_SYSTEM_PLASMID: pMTS1;
SOURCE             31 OTHER_DETAILS:  The strain pMTS1/MT-RBC1 corresponds to a deletion strain MT-RBC1 complemented in trans with
SOURCE             32 the plasmid pMTS1 bearing a wild-type copy of the petABC operon encoding the bc1
SOURCE             33 complex
KEYWDS                CYTOCHROME BC1, MEMBRANE PROTEIN, HEME PROTEIN, RIESKE IRON SULFUR PROTEIN, CYTOCHROME B, CYTOCHROME C1,      
KEYWDS              2 COMPLEX III, OXIDOREDUCTASE, REDOX ENZYME, RESPIRATORY CHAIN, STIGMATELLIN 
EXPDTA                X-RAY DIFFRACTION 
AUTHOR                E.A.Berry,L.S.Huang,L.K.Saechao,N.G.Pon,M.Valkova-Valchanov,F.Daldal
JRNL                  AUTH E.A.Berry,L.S.Huang,L.K.Saechao,N.G.Pon,M.Valkova-Valchanova,F.Daldal
JRNL                  TITL X-Ray Structure of Rhodobacter Capsulatus Cytochrome bc1: Comparison with its Mitochondrial and
JRNL                2 TITL Chloroplast Counterparts
JRNL                  EDIT J.P.Allen,D.B.Knaff
JRNL                  REF  Photosynth.Res.                                                            V.     81       251  2004
JRNL                  REFN ASTM STRUE6 UK ISSN 0969-2126                       
REMARK    2
REMARK    2         2      RESOLUTION. 3.50 ANGSTROMS.
REMARK    3
REMARK    3         2      REFINEMENT.
REMARK    3         3       PROGRAM     : CNS 1.1
REMARK    3         4       AUTHORS     : BRUNGER,ADAMS,CLORE,DELANO,GROS,GROSSE-
REMARK    3         5                   : KUNSTLEVE,JIANG,KUSZEWSKI,NILGES, PANNU,
REMARK    3         6                   : READ,RICE,SIMONSON,WARREN
REMARK    3         7
REMARK    3         8      REFINEMENT TARGET : ENGH & HUBER
REMARK    3         9
REMARK    3        10      DATA USED IN REFINEMENT.
REMARK    3        11       RESOLUTION RANGE HIGH (ANGSTROMS) : 3.50
REMARK    3        12       RESOLUTION RANGE LOW  (ANGSTROMS) :  59.39
REMARK    3        13       DATA CUTOFF            (SIGMA(F)) : 0.0
REMARK    3        14       DATA CUTOFF HIGH         (ABS(F)) :  6562281.40
REMARK    3        15       DATA CUTOFF LOW          (ABS(F)) :    0.000000
REMARK    3        16       COMPLETENESS (WORKING+TEST)   (%) : 97.6
REMARK    3        17       NUMBER OF REFLECTIONS             : 33265
REMARK    3        18
REMARK    3        19      FIT TO DATA USED IN REFINEMENT.
REMARK    3        20       CROSS-VALIDATION METHOD          : THROUGHOUT
REMARK    3        21       FREE R VALUE TEST SET SELECTION  : RANDOM
REMARK    3        22       R VALUE            (WORKING SET) : 0.300
REMARK    3        23       FREE R VALUE                     : 0.357
REMARK    3        24       FREE R VALUE TEST SET SIZE   (%) :  5.0
REMARK    3        25       FREE R VALUE TEST SET COUNT      :  1661
REMARK    3        26       ESTIMATED ERROR OF FREE R VALUE  : 0.009
REMARK    3        27
REMARK    3        28      FIT IN THE HIGHEST RESOLUTION BIN.
REMARK    3        29       TOTAL NUMBER OF BINS USED           :  10
REMARK    3        30       BIN RESOLUTION RANGE HIGH       (A) : 3.50
REMARK    3        31       BIN RESOLUTION RANGE LOW        (A) : 3.63
REMARK    3        32       BIN COMPLETENESS (WORKING+TEST) (%) : 93.6
REMARK    3        33       REFLECTIONS IN BIN    (WORKING SET) :  3043
REMARK    3        34       BIN R VALUE           (WORKING SET) : 0.417
REMARK    3        35       BIN FREE R VALUE                    : 0.517
REMARK    3        36       BIN FREE R VALUE TEST SET SIZE  (%) :  4.8
REMARK    3        37       BIN FREE R VALUE TEST SET COUNT     :   153
REMARK    3        38       ESTIMATED ERROR OF BIN FREE R VALUE : 0.042
REMARK    3        39
REMARK    3        40      NUMBER OF NON-HYDROGEN ATOMS USED IN REFINEMENT.
REMARK    3        41       PROTEIN ATOMS            :13088
REMARK    3        42       NUCLEIC ACID ATOMS       :    0
REMARK    3        43       HETEROGEN ATOMS          :  340
REMARK    3        44       SOLVENT ATOMS            :    0
REMARK    3        45
REMARK    3        46      B VALUES.
REMARK    3        47       FROM WILSON PLOT           (A**2) : 44.1
REMARK    3        48       MEAN B VALUE      (OVERALL, A**2) : 87.5
REMARK    3        49       OVERALL ANISOTROPIC B VALUE.
REMARK    3        50        B11 (A**2) :-34.41
REMARK    3        51        B22 (A**2) : 85.15
REMARK    3        52        B33 (A**2) :-50.74
REMARK    3        53        B12 (A**2) :  0.00
REMARK    3        54        B13 (A**2) :  7.93
REMARK    3        55        B23 (A**2) :  0.00
REMARK    3        56
REMARK    3        57      BULK SOLVENT MODELING.
REMARK    3        58       METHOD USED : FLAT MODEL
REMARK    3        59       KSOL        : 0.14
REMARK    3        60       BSOL        : 10 (A**2)
REMARK    3        61
REMARK    3        62      ESTIMATED COORDINATE ERROR.
REMARK    3        63       ESD FROM LUZZATI PLOT        (A) : 0.60
REMARK    3        64       ESD FROM SIGMAA              (A) : 0.53
REMARK    3        65       LOW RESOLUTION CUTOFF        (A) :*****
REMARK    3        66
REMARK    3        67      CROSS-VALIDATED ESTIMATED COORDINATE ERROR.
REMARK    3        68       ESD FROM C-V LUZZATI PLOT    (A) : 0.78
REMARK    3        69       ESD FROM C-V SIGMAA          (A) : 0.75
REMARK    3        70
REMARK    3        71      RMS DEVIATIONS FROM IDEAL VALUES.
REMARK    3        72       BOND LENGTHS                 (A) : 0.029
REMARK    3        73       BOND ANGLES            (DEGREES) : 2.2
REMARK    3        74       DIHEDRAL ANGLES        (DEGREES) : 23.3
REMARK    3        75       IMPROPER ANGLES        (DEGREES) : 1.61
REMARK    3        76
REMARK    3        77      ISOTROPIC THERMAL MODEL : RESTRAINED
REMARK    3        78
REMARK    3        79      ISOTROPIC THERMAL FACTOR RESTRAINTS.    RMS    SIGMA
REMARK    3        80       MAIN-CHAIN BOND              (A**2) :  7.30 ;  1.50
REMARK    3        81       MAIN-CHAIN ANGLE             (A**2) : 10.50 ;  2.00
REMARK    3        82       SIDE-CHAIN BOND              (A**2) : 16.59 ;  2.00
REMARK    3        83       SIDE-CHAIN ANGLE             (A**2) : 20.62 ;  2.50
REMARK    3        84
REMARK    3        85      NCS MODEL : CONSTR
REMARK    3        86
REMARK    3        87      BULK SOLVENT MODELING.
REMARK    3        88       METHOD USED : FLAT MODEL
REMARK    3        89       KSOL        : 0.14
REMARK    3        90       BSOL        : 10 (A**2)
REMARK    3        91
REMARK    3        92      NCS MODEL : CONSTR
REMARK    3        93
REMARK    3        94
REMARK    3        95      NCS RESTRAINTS.                         RMS   SIGMA/WEIGHT
REMARK    3        96       GROUP  1  POSITIONAL            (A) : NULL  ; NULL
REMARK    3        97       GROUP  1  B-FACTOR           (A**2) : NULL  ; NULL
REMARK    3        98
REMARK    3        99      PARAMETER FILE  1  : CNS_TOPPAR/protein_rep.param
REMARK    3       100      PARAMETER FILE  2  : ../rbc5/prosth.par
REMARK    3       101      PARAMETER FILE  3  : ../rbc/hetero.par
REMARK    3       102      PARAMETER FILE  4  : sig.par
REMARK    3       103      PARAMETER FILE  5  : CNS_TOPPAR/water.param
REMARK    3       104
REMARK    3       105      OTHER REFINEMENT REMARKS: NULL
REMARK  200
REMARK  200         2      EXPERIMENTAL DETAILS
REMARK  200         3      EXPERIMENT TYPE                : X-RAY DIFFRACTION
REMARK  200         4      DATE OF DATA COLLECTION        : 14-MAR-2001; 20-MAR-2001
REMARK  200         5      TEMPERATURE           (KELVIN) : 100; 100; 100
REMARK  200         6      PH                             : 5.2
REMARK  200         7      NUMBER OF CRYSTALS USED        : 1
REMARK  200         8
REMARK  200         9      SYNCHROTRON              (Y/N) : Y; Y; Y
REMARK  200        10      RADIATION SOURCE               : SSRL ; ALS ; ALS
REMARK  200        11      BEAMLINE                       : 7-1; 5.0.2; 5.0.2
REMARK  200        12      X-RAY GENERATOR MODEL          : NULL
REMARK  200        13      MONOCHROMATIC OR LAUE    (M/L) : M; M; M
REMARK  200        14      WAVELENGTH OR RANGE        (A) : 1.080; 1.1000; 1.1000;
REMARK  200        15      MONOCHROMATOR                  : ???; DOUBLE CYRSTAL SI(111);
REMARK  200        16                                       DOUBLE CYRSTAL SI(111)
REMARK  200        17      OPTICS                         : SI(311)MONOCHROMATOR
REMARK  200        18                                       (HORIZONTAL); TOROIDAL
REMARK  200        19                                       FOCUSING MIRROR; FLAT
REMARK  200        20                                       MIRROR(VERTICAL)
REMARK  200        21
REMARK  200        22      DETECTOR TYPE                  : IMAGE PLATE; CCD; CCD
REMARK  200        23      DETECTOR MANUFACTURER          : MARRESEARCH; ADSC QUANTUM 4;
REMARK  200        24      INTENSITY-INTEGRATION SOFTWARE : DENZO
REMARK  200        25      DATA SCALING SOFTWARE          : SCALEPACK
REMARK  200        26
REMARK  200        27      NUMBER OF UNIQUE REFLECTIONS   : 33596
REMARK  200        28      RESOLUTION RANGE HIGH      (A) : 3.500
REMARK  200        29      RESOLUTION RANGE LOW       (A) : 60.000
REMARK  200        30      REJECTION CRITERIA  (SIGMA(I)) : -3.000
REMARK  200        31
REMARK  200        32      OVERALL.
REMARK  200        33      COMPLETENESS FOR RANGE     (%) : 97.6
REMARK  200        34      DATA REDUNDANCY                : 2.680
REMARK  200        35      R MERGE                    (I) : 0.12000
REMARK  200        36      R SYM                      (I) : NULL
REMARK  200        37      <I/SIGMA(I)> FOR THE DATA SET  : 8.5
REMARK  200        38
REMARK  200        39      IN THE HIGHEST RESOLUTION SHELL.
REMARK  200        40      HIGHEST RESOLUTION SHELL, RANGE HIGH (A) : 3.5
REMARK  200        41      HIGHEST RESOLUTION SHELL, RANGE LOW  (A) : 3.63
REMARK  200        42      COMPLETENESS FOR SHELL     (%) : 94
REMARK  200        43      DATA REDUNDANCY IN SHELL       : NULL
REMARK  200        44      R MERGE FOR SHELL          (I) : 0.28
REMARK  200        45      R SYM FOR SHELL            (I) : NULL
REMARK  200        46      <I/SIGMA(I)> FOR SHELL         : 3.9
REMARK  200        47
REMARK  200        48      DIFFRACTION PROTOCOL: SINGLE WAVELENGTH; SINGLE WAVELENGTH;
REMARK  200        49                           SINGLE WAVELENGTH
REMARK  200        50      METHOD USED TO DETERMINE THE STRUCTURE: MOLECULAR REPLACEMENT
REMARK  200        51      SOFTWARE USED: AMORE
REMARK  200        52      STARTING MODEL: PDB ENTRIES 2BCC
REMARK  200        53
REMARK  200        54      N-SULFUR PROTEINS, HEME PROTEINS
REMARK  280
REMARK  280         2      CRYSTAL
REMARK  280         3      SOLVENT CONTENT, VS   (%): 65.16
REMARK  280         4      MATTHEWS COEFFICIENT, VM (ANGSTROMS**3/DA): 3.56
REMARK  280         5
REMARK  280         6      CRYSTALLIZATION CONDITIONS: PEG-400, 0.1 M MGCL, HEPTANETRIOL,
REMARK  280         7      CACODYLATE, UNDECYLMALTOSIDE , PH 5.2, VAPOR DIFFUSION, SITTING
REMARK  280         8      DROP, TEMPERATURE 277K
REMARK  295
REMARK  295         2      NON-CRYSTALLOGRAPHIC SYMMETRY
REMARK  295         3      THE TRANSFORMATIONS PRESENTED ON THE MTRIX RECORDS BELOW
REMARK  295         4      DESCRIBE NON-CRYSTALLOGRAPHIC RELATIONSHIPS AMONG ATOMS
REMARK  295         5      IN THIS ENTRY.  APPLYING THE APPROPRIATE MTRIX
REMARK  295         6      TRANSFORMATION TO THE RESIDUES LISTED FIRST WILL YIELD
REMARK  295         7      APPROXIMATE COORDINATES FOR THE RESIDUES LISTED SECOND.
REMARK  295         8      CHAIN IDENTIFIERS GIVEN AS "?" REFER TO CHAINS FOR WHICH
REMARK  295         9      ATOMS ARE NOT FOUND IN THIS ENTRY.
REMARK  295        10
REMARK  295        11                    APPLIED TO          TRANSFORMED TO
REMARK  295        12        TRANSFORM CHAIN  RESIDUES       CHAIN  RESIDUES     RMSD
REMARK  295        13            1
REMARK  295        14         M  1       C    2 .. 428         P    2 .. 428     0.129
REMARK  295        15         M  1       D    2 .. 258         Q    2 .. 258     0.275
REMARK  295        16         M  1       E   11 .. 191         R   11 .. 191     0.274
REMARK  295        17         M  1       P    2 .. 428         C    2 .. 428     0.129
REMARK  295        18         M  1       Q    2 .. 258         D    2 .. 258     0.275
REMARK  295        19         M  1       R   11 .. 191         E   11 .. 191     0.274
REMARK  295        20
REMARK  300
REMARK  300         2      BIOMOLECULE: 1
REMARK  300         3      THIS ENTRY CONTAINS THE CRYSTALLOGRAPHIC ASYMMETRIC UNIT
REMARK  300         4      WHICH CONSISTS OF 6 CHAIN(S). SEE REMARK 350 FOR
REMARK  300         5      INFORMATION ON GENERATING THE BIOLOGICAL MOLECULE(S).
REMARK  350
REMARK  350         2      GENERATING THE BIOMOLECULE
REMARK  350         3      COORDINATES FOR A COMPLETE MULTIMER REPRESENTING THE KNOWN
REMARK  350         4      BIOLOGICALLY SIGNIFICANT OLIGOMERIZATION STATE OF THE
REMARK  350         5      MOLECULE CAN BE GENERATED BY APPLYING BIOMT TRANSFORMATIONS
REMARK  350         6      GIVEN BELOW.  BOTH NON-CRYSTALLOGRAPHIC AND
REMARK  350         7      CRYSTALLOGRAPHIC OPERATIONS ARE GIVEN.
REMARK  350         8
REMARK  350         9      BIOMOLECULE: 1
REMARK  350        10      APPLY THE FOLLOWING TO CHAINS: C, D, E, P, Q, R
REMARK  350        11       BIOMT1   1  1.000000  0.000000  0.000000        0.00000
REMARK  350        12       BIOMT2   1  0.000000  1.000000  0.000000        0.00000
REMARK  350        13       BIOMT3   1  0.000000  0.000000  1.000000        0.00000
REMARK  900
REMARK  900         2      RELATED ID: 1PP9   RELATED DB: PDB
REMARK  900         3      BOVINE CYTOCHROME BC1 COMPLEX WITH STIGMATELLIN BOUND
REMARK 9600
REMARK 9600           EMBEDDED CIF
REMARK 9600           data_1ZRT
REMARK 9600
REMARK 9600           _pdbx_database_status.status_code   REL
REMARK 9600           _pdbx_database_status.entry_id      1ZRT
REMARK 9600           _pdbx_database_status.recvd_deposit_form                 N
REMARK 9600           _pdbx_database_status.date_deposition_form               ?
REMARK 9600           _pdbx_database_status.recvd_coordinates                  Y
REMARK 9600           _pdbx_database_status.date_coordinates
REMARK 9600                                               2005-05-21
REMARK 9600           _pdbx_database_status.recvd_struct_fact                  Y
REMARK 9600           _pdbx_database_status.date_struct_fact
REMARK 9600                                               2005-05-21
REMARK 9600           _pdbx_database_status.recvd_internal_approval            ?
REMARK 9600           _pdbx_database_status.recvd_manuscript                   N
REMARK 9600           _pdbx_database_status.date_manuscript                    ?
REMARK 9600           _pdbx_database_status.name_depositor                     ?
REMARK 9600           _pdbx_database_status.rcsb_annotator                     JY
REMARK 9600           _pdbx_database_status.recvd_author_approval              Y
REMARK 9600           _pdbx_database_status.date_author_approval
REMARK 9600                                               2005-05-27
REMARK 9600           _pdbx_database_status.recvd_initial_deposition_date
REMARK 9600                                               2005-05-22
REMARK 9600           _pdbx_database_status.date_submitted
REMARK 9600                                               2005-05-22
REMARK 9600           _pdbx_database_status.author_release_status_code
REMARK 9600                                               REL
REMARK 9600           _pdbx_database_status.date_of_PDB_release                ?
REMARK 9600           _pdbx_database_status.date_hold_coordinates              ?
REMARK 9600           _pdbx_database_status.date_hold_struct_fact              ?
REMARK 9600           _pdbx_database_status.hold_for_publication               N
REMARK 9600           _pdbx_database_status.date_hold_nmr_constraints          ?
REMARK 9600           _pdbx_database_status.dep_release_code_coordinates
REMARK 9600                                               'RELEASE NOW'
REMARK 9600           _pdbx_database_status.dep_release_code_struct_fact
REMARK 9600                                               'RELEASE NOW'
REMARK 9600           _pdbx_database_status.dep_release_code_nmr_constraints   .
REMARK 9600           _pdbx_database_status.dep_release_code_sequence
REMARK 9600                                               'RELEASE NOW'
REMARK 9600           _pdbx_database_status.pdb_date_of_author_approval        ?
REMARK 9600           _pdbx_database_status.deposit_site  RCSB
REMARK 9600           _pdbx_database_status.process_site  RCSB
REMARK 9600           _pdbx_database_status.date_of_sf_release
REMARK 9600                                               2005-06-07
REMARK 9600           _pdbx_database_status.date_of_mr_release                 ?
REMARK 9600           _pdbx_database_status.status_code_sf
REMARK 9600                                               REL
REMARK 9600           _pdbx_database_status.status_code_mr                     ?
REMARK 9600           _pdbx_database_status.SG_entry                           ?
REMARK 9600           _pdbx_database_status.author_approval_type
REMARK 9600                                               explicit
REMARK 9600           _pdbx_database_status.date_nmr_constraints               ?
REMARK 9600           _pdbx_database_status.recvd_nmr_constraints              ?
REMARK 9600
REMARK 9600           loop_
REMARK 9600           _pdbx_database_related.db_name
REMARK 9600           _pdbx_database_related.db_id
REMARK 9600           _pdbx_database_related.details
REMARK 9600           PDB 1KB9 'YEAST BC1 COMPLEX WITH STIGMATELLIN BOUND'
REMARK 9600
REMARK 9600           loop_
REMARK 9600           _database_PDB_rev.num
REMARK 9600           _database_PDB_rev.date
REMARK 9600           _database_PDB_rev.status
REMARK 9600           _database_PDB_rev.replaces
REMARK 9600           _database_PDB_rev.mod_type
REMARK 9600                       2           2005  -06-14      ?               1ZRT
REMARK 9600
REMARK 9600           _database_PDB_rev_record.rev_num   2
REMARK 9600           _database_PDB_rev_record.type      AUTHOR
REMARK 9600           _database_PDB_rev_record.details   ?
REMARK 9600
REMARK 9600           loop_
REMARK 9600           _struct_ref.id
REMARK 9600           _struct_ref.db_name
REMARK 9600           _struct_ref.db_code
REMARK 9600           _struct_ref.pdbx_db_accession
REMARK 9600           _struct_ref.entity_id
REMARK 9600           _struct_ref.pdbx_seq_one_letter_code
REMARK 9600           _struct_ref.pdbx_align_begin
REMARK 9600           _struct_ref.biol_id
REMARK 9600           2 SWS CY1_RHOCA  P08501 2
REMARK 9600           ;\
REMARK 9600            NSNVPDHAFSFEGIFGKYDQAQLRRGFQVYNEVCSACHGMKFVPIRTLADDGGPQLDP
REMARK 9600           TFVREYAAGLDTIIDKDSGEERDRKETDMFPTRVGDGMGPDLSVMAKARAGFSGPAGSGMNQLFKGMGGPEYIYNYVIGFEENPECAPEGIDGYYYNKTFQIGGVPDTCKDAAGVKIT\
REMARK 9600           HGSWARMPPPLVDDQVTYEDGTPATVDQMAQDVSAFLMWAAEPKLVARKQMGLVAMVMLGLLSVMLYLTNKRLWAPYKGHKA
REMARK 9600           ;
REMARK 9600           22 .
REMARK 9600           3 SWS UCRI_RHOCA P08500 3
REMARK 9600           ;\
REMARK 9600            MSHAEDNAGTRRDFLYHATAATGVVVTGAAVWPLINQMNASADVKAMASIFVDVSAVE
REMARK 9600           VGTQLTVKWRGKPVFIRRRDEKDIELARSVPLGALRDTSAENANKPGAEATDENRTLPAFDGTNTGEWLVMLGVCTHLGCVPMGDKSGDFGGWFCPCHGSHYDSAGRIRKGPAPRNLD\
REMARK 9600           IPVAAFVDETTIKLG
REMARK 9600           ;
REMARK 9600           1  .
REMARK 9600
REMARK 9600           loop_
REMARK 9600           _struct_ref_seq.align_id
REMARK 9600           _struct_ref_seq.ref_id
REMARK 9600           _struct_ref_seq.pdbx_PDB_id_code
REMARK 9600           _struct_ref_seq.pdbx_strand_id
REMARK 9600           _struct_ref_seq.seq_align_beg
REMARK 9600           _struct_ref_seq.pdbx_seq_align_beg_ins_code
REMARK 9600           _struct_ref_seq.seq_align_end
REMARK 9600           _struct_ref_seq.pdbx_seq_align_end_ins_code
REMARK 9600           _struct_ref_seq.pdbx_db_accession
REMARK 9600           _struct_ref_seq.db_align_beg
REMARK 9600           _struct_ref_seq.db_align_end
REMARK 9600           _struct_ref_seq.pdbx_auth_seq_align_beg
REMARK 9600           _struct_ref_seq.pdbx_auth_seq_align_end
REMARK 9600           2 1 1ZRT P 2 ? 437 ? P08502 1  436 2 437
REMARK 9600           3 2 1ZRT D 1 ? 258 ? P08501 22 279 1 258
REMARK 9600           4 2 1ZRT Q 1 ? 258 ? P08501 22 279 1 258
REMARK 9600           5 3 1ZRT E 1 ? 191 ? P08500 1  191 1 191
REMARK 9600           6 3 1ZRT R 1 ? 191 ? P08500 1  191 1 191
REMARK 9600
REMARK 9600           loop_
REMARK 9600           _struct_ref_seq_dif.align_id
REMARK 9600           _struct_ref_seq_dif.pdbx_pdb_id_code
REMARK 9600           _struct_ref_seq_dif.mon_id
REMARK 9600           _struct_ref_seq_dif.pdbx_pdb_strand_id
REMARK 9600           _struct_ref_seq_dif.seq_num
REMARK 9600           _struct_ref_seq_dif.pdbx_seq_db_name
REMARK 9600           _struct_ref_seq_dif.pdbx_seq_db_accession_code
REMARK 9600           _struct_ref_seq_dif.db_mon_id
REMARK 9600           _struct_ref_seq_dif.pdbx_seq_db_seq_num
REMARK 9600           _struct_ref_seq_dif.details
REMARK 9600           _struct_ref_seq_dif.pdbx_auth_seq_num
REMARK 9600           _struct_ref_seq_dif.pdbx_ordinal
REMARK 9600           _struct_ref_seq_dif.pdbx_pdb_ins_code
REMARK 9600           2 1ZRT MET P 1 SWS P08502 ? ? 'INITIATING METHIONINE' 1 2 ?
REMARK 9600
REMARK 9600           _struct_keywords.pdbx_keywords
REMARK 9600                       'OXIDOREDUCTASE/METAL transport'
REMARK 9600           _struct_biol.id                    1
REMARK 9600           _struct_biol.pdbx_parent_biol_id   ?
REMARK 9600
REMARK 9600           _exptl_crystal_grow.crystal_id      1
REMARK 9600           _exptl_crystal_grow.method
REMARK 9600                          'VAPOR DIFFUSION, SITTING DROP'
REMARK 9600           _exptl_crystal_grow.temp            277
REMARK 9600           _exptl_crystal_grow.temp_details    ?
REMARK 9600           _exptl_crystal_grow.pH              5.2
REMARK 9600           ;\
REMARK 9600            PEG-400, 0.1 M MGCL2, HEPTANETRIOL, CACODYLATE, UNDECYLMAL
REMARK 9600           TOSIDE, , pH 5.2, VAPOR DIFFUSION, SITTING DROP, temperature 277K
REMARK 9600           ;
REMARK 9600           _exptl_crystal_grow.pdbx_pH_range   .
REMARK 9600
REMARK 9600           _exptl_crystal.id                    1
REMARK 9600           _exptl_crystal.density_meas          ?
REMARK 9600           _exptl_crystal.density_Matthews      3.56
REMARK 9600           _exptl_crystal.density_percent_sol   65.16
REMARK 9600           _exptl_crystal.description
REMARK 9600                           'IRON-SULFUR PROTEINS, HEME PROTEINS'
REMARK 9600           _exptl_crystal.F_000                 ?
REMARK 9600           _exptl_crystal.preparation           ?
REMARK 9600
REMARK 9600           _cell.entry_id           1ZRT
REMARK 9600           _cell.pdbx_unique_axis   ?
REMARK 9600
REMARK 9600           _symmetry.entry_id                         1ZRT
REMARK 9600           _symmetry.pdbx_full_space_group_name_H-M   ?
REMARK 9600           _symmetry.cell_setting                     ?
REMARK 9600           _symmetry.Int_Tables_number                ?
REMARK 9600           _symmetry.space_group_name_Hall            ?
REMARK 9600
REMARK 9600           loop_
REMARK 9600           _diffrn_source.diffrn_id
REMARK 9600           _diffrn_source.source
REMARK 9600           _diffrn_source.type
REMARK 9600           _diffrn_source.pdbx_synchrotron_site
REMARK 9600           _diffrn_source.pdbx_synchrotron_beamline
REMARK 9600           2 SYNCHROTRON 'ALS BEAMLINE 5.0.2' ALS  5.0.2
REMARK 9600           3 SYNCHROTRON 'ALS BEAMLINE 5.0.2' ALS  5.0.2
REMARK 9600
REMARK 9600           loop_
REMARK 9600           _diffrn_radiation.pdbx_wavelength
REMARK 9600           _diffrn_radiation.pdbx_wavelength_list
REMARK 9600           _diffrn_radiation.diffrn_id
REMARK 9600           _diffrn_radiation.wavelength_id
REMARK 9600           _diffrn_radiation.pdbx_monochromatic_or_laue_m_l
REMARK 9600           _diffrn_radiation.monochromator
REMARK 9600           _diffrn_radiation.pdbx_diffrn_protocol
REMARK 9600           ? 1.10   2 1 M ? 'SINGLE WAVELENGTH'
REMARK 9600           ? 1.10   3 1 M ? 'SINGLE WAVELENGTH'
REMARK 9600
REMARK 9600           loop_
REMARK 9600           _diffrn_detector.diffrn_id
REMARK 9600           _diffrn_detector.detector
REMARK 9600           _diffrn_detector.type
REMARK 9600           _diffrn_detector.pdbx_collection_date
REMARK 9600           _diffrn_detector.details
REMARK 9600           2 CCD           'ADSC QUANTUM 4' 2001-03-20 ?
REMARK 9600           3 CCD           'ADSC QUANTUM 4' 2001-03-20 ?
REMARK 9600
REMARK 9600           loop_
REMARK 9600           _diffrn.id
REMARK 9600           _diffrn.ambient_temp
REMARK 9600           _diffrn.ambient_temp_details
REMARK 9600           _diffrn.crystal_id
REMARK 9600           2 100 ? 1
REMARK 9600           3 100 ? 1
REMARK 9600
REMARK 9600           _reflns.entry_id                     1ZRT
REMARK 9600           _reflns.observed_criterion_sigma_I   -3.000
REMARK 9600           _reflns.observed_criterion_sigma_F   -999.9
REMARK 9600           _reflns.d_resolution_low             60.000
REMARK 9600           _reflns.number_obs                   33596
REMARK 9600           _reflns.number_all                   33596
REMARK 9600           _reflns.percent_possible_obs         97.6
REMARK 9600           _reflns.pdbx_Rmerge_I_obs            0.12
REMARK 9600           _reflns.pdbx_Rsym_value              ?
REMARK 9600           _reflns.pdbx_netI_over_av_sigmaI     8.5
REMARK 9600           _reflns.B_iso_Wilson_estimate        44.1
REMARK 9600           _reflns.pdbx_redundancy              2.680
REMARK 9600           _reflns.R_free_details               ?
REMARK 9600           _reflns.limit_h_max                  ?
REMARK 9600           _reflns.limit_h_min                  ?
REMARK 9600           _reflns.limit_k_max                  ?
REMARK 9600           _reflns.limit_k_min                  ?
REMARK 9600           _reflns.limit_l_max                  ?
REMARK 9600           _reflns.limit_l_min                  ?
REMARK 9600           _reflns.observed_criterion_F_max     ?
REMARK 9600           _reflns.observed_criterion_F_min     ?
REMARK 9600           _reflns.pdbx_chi_squared             ?
REMARK 9600           _reflns.pdbx_scaling_rejects         ?
REMARK 9600
REMARK 9600           _reflns_shell.d_res_high             3.5
REMARK 9600           _reflns_shell.d_res_low              3.63
REMARK 9600           _reflns_shell.percent_possible_all   94
REMARK 9600           _reflns_shell.Rmerge_I_obs           0.28
REMARK 9600           _reflns_shell.pdbx_Rsym_value        ?
REMARK 9600           _reflns_shell.meanI_over_sigI_obs    3.9
REMARK 9600           _reflns_shell.pdbx_redundancy        ?
REMARK 9600           _reflns_shell.percent_possible_obs   ?
REMARK 9600           _reflns_shell.number_unique_all      ?
REMARK 9600           _reflns_shell.number_measured_all    ?
REMARK 9600           _reflns_shell.number_measured_obs    ?
REMARK 9600           _reflns_shell.number_unique_obs      ?
REMARK 9600           _reflns_shell.pdbx_chi_squared       ?
REMARK 9600
REMARK 9600           _refine.entry_id                               1ZRT
REMARK 9600           _refine.ls_number_reflns_obs                   33265
REMARK 9600           _refine.ls_number_reflns_all                   33265
REMARK 9600           _refine.pdbx_ls_sigma_I                        ?
REMARK 9600           _refine.pdbx_ls_sigma_F                        0.0
REMARK 9600           _refine.pdbx_data_cutoff_high_absF             6562281.40
REMARK 9600           _refine.pdbx_data_cutoff_low_absF              0.000000
REMARK 9600           _refine.pdbx_data_cutoff_high_rms_absF         ?
REMARK 9600           _refine.ls_d_res_low                           59.39
REMARK 9600           _refine.ls_d_res_high                          3.50
REMARK 9600           _refine.ls_percent_reflns_obs                  97.6
REMARK 9600           _refine.ls_R_factor_obs                        0.3
REMARK 9600           _refine.ls_R_factor_all                        ?
REMARK 9600           _refine.ls_R_factor_R_work                     0.3
REMARK 9600           _refine.ls_R_factor_R_free                     0.358
REMARK 9600           _refine.ls_R_factor_R_free_error               0.009
REMARK 9600           _refine.ls_R_factor_R_free_error_details       ?
REMARK 9600           _refine.ls_percent_reflns_R_free               5.0
REMARK 9600           _refine.ls_number_reflns_R_free                1661
REMARK 9600           _refine.ls_number_parameters                   ?
REMARK 9600           _refine.ls_number_restraints                   ?
REMARK 9600           _refine.occupancy_min                          ?
REMARK 9600           _refine.occupancy_max                          ?
REMARK 9600           _refine.correlation_coeff_Fo_to_Fc             ?
REMARK 9600           _refine.correlation_coeff_Fo_to_Fc_free        ?
REMARK 9600           _refine.B_iso_mean                             86.9
REMARK 9600           _refine.aniso_B[1][1]                          -34.29
REMARK 9600           _refine.aniso_B[2][2]                          85.77
REMARK 9600           _refine.aniso_B[3][3]                          -51.48
REMARK 9600           _refine.aniso_B[1][2]                          0.00
REMARK 9600           _refine.aniso_B[1][3]                          8.28
REMARK 9600           _refine.aniso_B[2][3]                          0.00
REMARK 9600           _refine.solvent_model_details                  'FLAT MODEL'
REMARK 9600           _refine.solvent_model_param_ksol               0.14
REMARK 9600           _refine.solvent_model_param_bsol               10
REMARK 9600           _refine.pdbx_solvent_vdw_probe_radii           ?
REMARK 9600           _refine.pdbx_solvent_ion_probe_radii           ?
REMARK 9600           _refine.pdbx_solvent_shrinkage_radii           ?
REMARK 9600           _refine.pdbx_ls_cross_valid_method             THROUGHOUT
REMARK 9600           ;\
REMARK 9600            IN CHAINS D AND Q THE LOOP 161 TO 179 IS POORLY ORDERED AN
REMARK 9600           D SEQUENCE
REMARK 9600           COULD NOT BE ASSIGNED. FURTHERMORE IT WAS TRACED WITH FEWER
REMARK 9600            RESIDUES
REMARK 9600           THAN ARE ACTUALLY PRESENT. RESIDUE 167 COULD BE LOCATED BEC
REMARK 9600           AUSE IT
REMARK 9600           MAKES A DISULFIDE WITH CYS144. THE MISSING RESIDUES HAVE BE
REMARK 9600           EN
REMARK 9600           ARBITRARILY ACCOUNTED FOR BY GAPS IN THE SEQUENCE BETWEEN 1
REMARK 9600           61-164
REMARK 9600           AND BETWEEN 168-172, HOWEVER THE TRACING IS PHYSICALLY CONT
REMARK 9600           INUOUS.
REMARK 9600           Therefore, Residue (D GLY 161 ) and Residue (D PRO 164 ) ar
REMARK 9600           e linked together.
REMARK 9600            Residue (D LYS 165 ) and Residue (D GLY 172 ) are linked t
REMARK 9600           ogether.
REMARK 9600            Residue (Q GLY 161 ) and Residue (Q PRO 164 ) are linked t
REMARK 9600           ogether.
REMARK 9600            Residue (Q LYS 165 ) and Residue (Q GLY 172 ) are linked t
REMARK 9600           ogether .
REMARK 9600           ;
REMARK 9600           _refine.pdbx_starting_model
REMARK 9600                                     'PDB ENTRIES 2BCC'
REMARK 9600           _refine.pdbx_method_to_determine_struct
REMARK 9600                                     'MOLECULAR REPLACEMENT'
REMARK 9600           _refine.pdbx_isotropic_thermal_model           RESTRAINED
REMARK 9600           _refine.pdbx_stereochemistry_target_values
REMARK 9600                                     'Engh & Huber'
REMARK 9600           _refine.pdbx_stereochem_target_val_spec_case   ?
REMARK 9600           _refine.pdbx_R_Free_selection_details          RANDOM
REMARK 9600           _refine.pdbx_overall_ESU_R                     ?
REMARK 9600           _refine.pdbx_overall_ESU_R_Free                ?
REMARK 9600           _refine.overall_SU_ML                          ?
REMARK 9600           _refine.overall_SU_B                           ?
REMARK 9600           _refine.ls_redundancy_reflns_obs               ?
REMARK 9600           _refine.B_iso_min                              ?
REMARK 9600           _refine.B_iso_max                              ?
REMARK 9600           _refine.overall_SU_R_Cruickshank_DPI           ?
REMARK 9600           _refine.overall_SU_R_free                      ?
REMARK 9600           _refine.ls_wR_factor_R_free                    ?
REMARK 9600           _refine.ls_wR_factor_R_work                    ?
REMARK 9600           _refine.overall_FOM_free_R_set                 ?
REMARK 9600           _refine.overall_FOM_work_R_set                 ?
REMARK 9600
REMARK 9600           loop_
REMARK 9600           _refine_ls_restr.type
REMARK 9600           _refine_ls_restr.dev_ideal
REMARK 9600           _refine_ls_restr.dev_ideal_target
REMARK 9600           _refine_ls_restr.weight
REMARK 9600           _refine_ls_restr.number
REMARK 9600           c_bond_d_na             ?     ?    ? ?
REMARK 9600           c_bond_d_prot           ?     ?    ? ?
REMARK 9600           c_angle_d               ?     ?    ? ?
REMARK 9600           c_angle_d_na            ?     ?    ? ?
REMARK 9600           c_angle_d_prot          ?     ?    ? ?
REMARK 9600           c_angle_deg             2.1   ?    ? ?
REMARK 9600           c_angle_deg_na          ?     ?    ? ?
REMARK 9600           c_angle_deg_prot        ?     ?    ? ?
REMARK 9600           c_dihedral_angle_d      23.0  ?    ? ?
REMARK 9600           c_dihedral_angle_d_na   ?     ?    ? ?
REMARK 9600           c_dihedral_angle_d_prot ?     ?    ? ?
REMARK 9600           c_improper_angle_d      1.57  ?    ? ?
REMARK 9600           c_improper_angle_d_na   ?     ?    ? ?
REMARK 9600           c_improper_angle_d_prot ?     ?    ? ?
REMARK 9600           c_mcbond_it             8.35  1.50 ? ?
REMARK 9600           c_mcangle_it            11.68 2.00 ? ?
REMARK 9600           c_scbond_it             18.27 2.00 ? ?
REMARK 9600           c_scangle_it            22.57 2.50 ? ?
REMARK 9600
REMARK 9600           _refine_ls_shell.pdbx_total_number_of_bins_used   10
REMARK 9600           _refine_ls_shell.d_res_high                       3.50
REMARK 9600           _refine_ls_shell.d_res_low                        3.63
REMARK 9600           _refine_ls_shell.number_reflns_R_work             3043
REMARK 9600           _refine_ls_shell.R_factor_R_work                  0.408
REMARK 9600           _refine_ls_shell.percent_reflns_obs               93.6
REMARK 9600           _refine_ls_shell.R_factor_R_free                  0.482
REMARK 9600           _refine_ls_shell.R_factor_R_free_error            0.039
REMARK 9600           _refine_ls_shell.percent_reflns_R_free            4.8
REMARK 9600           _refine_ls_shell.number_reflns_R_free             153
REMARK 9600           _refine_ls_shell.redundancy_reflns_obs            ?
REMARK 9600           _refine_ls_shell.number_reflns_all                ?
REMARK 9600           _refine_ls_shell.number_reflns_obs                ?
REMARK 9600
REMARK 9600           _refine_analyze.entry_id                        1ZRT
REMARK 9600           _refine_analyze.Luzzati_coordinate_error_obs    0.61
REMARK 9600           _refine_analyze.Luzzati_sigma_a_obs             0.59
REMARK 9600           _refine_analyze.Luzzati_d_res_low_obs           20.00
REMARK 9600           _refine_analyze.Luzzati_coordinate_error_free   0.80
REMARK 9600           _refine_analyze.Luzzati_sigma_a_free            0.73
REMARK 9600           _refine_analyze.Luzzati_d_res_low_free          ?
REMARK 9600           _refine_analyze.number_disordered_residues      ?
REMARK 9600           _refine_analyze.occupancy_sum_hydrogen          ?
REMARK 9600           _refine_analyze.occupancy_sum_non_hydrogen      ?
REMARK 9600
REMARK 9600           _pdbx_xplor_file.serial_no    1
REMARK 9600           _pdbx_xplor_file.param_file   ?
REMARK 9600           _pdbx_xplor_file.topol_file   ?
REMARK 9600
REMARK 9600           _database_PDB_matrix.entry_id          1ZRT
REMARK 9600           loop_
REMARK 9600           _diffrn_radiation_wavelength.id
REMARK 9600           _diffrn_radiation_wavelength.wavelength
REMARK 9600           _diffrn_radiation_wavelength.wt
REMARK 9600           2 1.0800 1.0
REMARK 9600           3 1.10   1.0
REMARK 9600
REMARK 9600           _entry.id   1ZRT
REMARK 9600
REMARK 9600           _exptl.entry_id          1ZRT
REMARK 9600           _exptl.crystals_number   1
REMARK 9600
REMARK 9600           loop_
REMARK 9600           _pdbx_entity_name.entity_id
REMARK 9600           _pdbx_entity_name.name
REMARK 9600           _pdbx_entity_name.name_type
REMARK 9600           1 'Electron transport'              SWS-KEYWORD
REMARK 9600           1 Heme                              SWS-KEYWORD
REMARK 9600           1 Iron                              SWS-KEYWORD
REMARK 9600           1 Metal-binding                     SWS-KEYWORD
REMARK 9600           1 'Respiratory chain'               SWS-KEYWORD
REMARK 9600           1 Transmembrane                     SWS-KEYWORD
REMARK 9600           1 Transport                         SWS-KEYWORD
REMARK 9600           2 'Cytochrome c1'                   RCSB_NAME
REMARK 9600           2 'Electron transport'              SWS-KEYWORD
REMARK 9600           2 Heme                              SWS-KEYWORD
REMARK 9600           2 Iron                              SWS-KEYWORD
REMARK 9600           2 Metal-binding                     SWS-KEYWORD
REMARK 9600           2 'Respiratory chain'               SWS-KEYWORD
REMARK 9600           2 Signal                            SWS-KEYWORD
REMARK 9600           2 Transmembrane                     SWS-KEYWORD
REMARK 9600           2 Transport                         SWS-KEYWORD
REMARK 9600           3 'Ubiquinol-cytochrome c reductase iron-sulfur subunit'
REMARK 9600                                               RCSB_NAME
REMARK 9600           3 'EC 1.10.2.2'                     SWS-SYNONYM
REMARK 9600           3 'Rieske iron-sulfur protein'      SWS-SYNONYM
REMARK 9600           3 RISP                              SWS-SYNONYM
REMARK 9600           3 2Fe-2S                            SWS-KEYWORD
REMARK 9600           3 'Electron transport'              SWS-KEYWORD
REMARK 9600           3 'Inner membrane'                  SWS-KEYWORD
REMARK 9600           3 Iron                              SWS-KEYWORD
REMARK 9600           3 Iron-sulfur                       SWS-KEYWORD
REMARK 9600           3 Membrane                          SWS-KEYWORD
REMARK 9600           3 Metal-binding                     SWS-KEYWORD
REMARK 9600           3 Oxidoreductase                    SWS-KEYWORD
REMARK 9600           3 Transmembrane                     SWS-KEYWORD
REMARK 9600           3 Transport                         SWS-KEYWORD
REMARK 9600
REMARK 9600           _refine_ls_restr_ncs.dom_id              ?
REMARK 9600           _refine_ls_restr_ncs.ncs_model_details   CONSTR
REMARK 9600           _refine_ls_restr_ncs.rms_dev_position    ?
REMARK 9600           _refine_ls_restr_ncs.weight_position     ?
REMARK 9600           _refine_ls_restr_ncs.rms_dev_B_iso       ?
REMARK 9600           _refine_ls_restr_ncs.weight_B_iso        ?
REMARK 9600
REMARK 9600           loop_
REMARK 9600           _software.name
REMARK 9600           _software.classification
REMARK 9600           _software.version
REMARK 9600           _software.citation_id
REMARK 9600           SCALEPACK 'data reduction'  .   .
REMARK 9600           AMORE     'model building'  .   .
REMARK 9600           CNS       refinement        1.1 .
REMARK 9600
REMARK 9600           _atom_sites.entry_id                    1ZRT
REMARK 9600           _atom_sites.Cartn_transform_axes        ?
REMARK 9600           _citation.page_last                 275
REMARK 9600           _citation.pdbx_database_id_PubMed   ?
REMARK 9600           _citation.pdbx_database_id_DOI
REMARK 9600                          10.1023/B:PRES.0000036888.18223.0e
REMARK 9600
REMARK 9600           _computing.entry_id                           1ZRT
REMARK 9600           _computing.data_collection                    DENZO
REMARK 9600           _computing.data_reduction                     SCALEPACK
REMARK 9600           _computing.structure_solution                 AMoRE
REMARK 9600           _computing.structure_refinement               'CNS 1.1'
REMARK 9600           _computing.pdbx_structure_refinement_method   ?
REMARK 9600
REMARK 9600
REMARK 9600           loop_
REMARK 9600           _database_2.database_id
REMARK 9600           _database_2.database_code
REMARK 9600                                   NDB                                 RCSB033043
REMARK 9600                                   RCSB            RCSB033043
REMARK 9600
REMARK 9600                   loop_
REMARK 9600               _entity.id
REMARK 9600               _entity.src_method
REMARK 9600               _entity.pdbx_description
REMARK 9600               _entity.formula_weight
REMARK 9600               _entity.pdbx_number_of_molecules
REMARK 9600               _entity.details
REMARK 9600               _entity.pdbx_mutation
REMARK 9600               _entity.pdbx_fragment
REMARK 9600               _entity.pdbx_ec
REMARK 9600           2                       man                    'Cytochrome c1'
REMARK 9600                                           28338.406
REMARK 9600                                               2   ?           ?           ?           1.10    .2.2
REMARK 9600           3                       man                'Ubiquinol-cytochrome c reductase iron-sulfur subunit'
REMARK 9600                                           20475.328
REMARK 9600                                               2   ?           ?           ?           1.10    .2.2
REMARK 9600           4                       syn                    'PROTOPORPHYRIN IX CONTAINING FE'
REMARK 9600                                   616.498     4   ?           ?           ?           ?
REMARK 9600           5                       syn                    'STIGMATELLIN A'
REMARK 9600                                   514.658     2   ?           ?           ?           ?
REMARK 9600           6                       syn                    'HEME C'
REMARK 9600                                   618.514     2   ?           ?           ?           ?
REMARK 9600           7                       syn                    'FE2/S2 (INORGANIC) CLUSTER'
REMARK 9600                                   175.814     2   ?           ?           ?           ?
REMARK 9600
REMARK 9600                   loop_
REMARK 9600               _entity_keywords.entity_id
REMARK 9600               _entity_keywords.text
REMARK 9600           2 ?
REMARK 9600           3 ?
REMARK 9600           4 ?
REMARK 9600           5 ?
REMARK 9600           6 ?
REMARK 9600           7 ?
REMARK 9600
REMARK 9600           loop_
REMARK 9600           _entity_name_com.entity_id
REMARK 9600           _entity_name_com.name
REMARK 9600           2 ?
REMARK 9600           3 'Rieske iron-sulfur protein, RISP'
REMARK 9600           4 ?
REMARK 9600           5 ?
REMARK 9600           6 ?
REMARK 9600           7 ?
REMARK 9600
REMARK 9600           loop_
REMARK 9600           _entity_poly.entity_id
REMARK 9600           _entity_poly.type
REMARK 9600           _entity_poly.nstd_linkage
REMARK 9600           _entity_poly.nstd_monomer
REMARK 9600           _entity_poly.pdbx_seq_one_letter_code
REMARK 9600           _entity_poly.pdbx_seq_one_letter_code_can
REMARK 9600           2 polypeptide(L) no no
REMARK 9600           ;\
REMARK 9600            NSNVPDHAFSFEGIFGKYDQAQLRRGFQVYNEVCSACHGMKFVPIRTLADDGGPQLDP
REMARK 9600           TFVREYAAGLDTIIDKDSGEER
REMARK 9600           DRKETDMFPTRVGDGMGPDLSVMAKARAGFSGPAGSGMNQLFKGMGGPEYIYNYVIGFE
REMARK 9600           ENPECAPEGIDGYYYNKTFQI
REMARK 9600           GGVPDTCKDAAGVKITHGSWARMPPPLVDDQVTYEDGTPATVDQMAQDVSAFLMWAAEP
REMARK 9600           KLVARKQMGLVAMVMLGLLSV
REMARK 9600           MLYLTNKRLWAPYKGHKA
REMARK 9600           ;
REMARK 9600           ;\
REMARK 9600            NSNVPDHAFSFEGIFGKYDQAQLRRGFQVYNEVCSACHGMKFVPIRTLADDGGPQLDP
REMARK 9600           TFVREYAAGLDTIIDKDSGEER
REMARK 9600           DRKETDMFPTRVGDGMGPDLSVMAKARAGFSGPAGSGMNQLFKGMGGPEYIYNYVIGFE
REMARK 9600           ENPECAPEGIDGYYYNKTFQI
REMARK 9600           GGVPDTCKDAAGVKITHGSWARMPPPLVDDQVTYEDGTPATVDQMAQDVSAFLMWAAEP
REMARK 9600           KLVARKQMGLVAMVMLGLLSV
REMARK 9600           MLYLTNKRLWAPYKGHKA
REMARK 9600           ;
REMARK 9600           3 polypeptide(L) no no
REMARK 9600           ;\
REMARK 9600            MSHAEDNAGTRRDFLYHATAATGVVVTGAAVWPLINQMNASADVKAMASIFVDVSAVE
REMARK 9600           VGTQLTVKWRGKPVFIRRRDEK
REMARK 9600           DIELARSVPLGALRDTSAENANKPGAEATDENRTLPAFDGTNTGEWLVMLGVCTHLGCV
REMARK 9600           PMGDKSGDFGGWFCPCHGSHY
REMARK 9600           DSAGRIRKGPAPRNLDIPVAAFVDETTIKLG
REMARK 9600           ;
REMARK 9600           ;\
REMARK 9600            MSHAEDNAGTRRDFLYHATAATGVVVTGAAVWPLINQMNASADVKAMASIFVDVSAVE
REMARK 9600           VGTQLTVKWRGKPVFIRRRDEK
REMARK 9600           DIELARSVPLGALRDTSAENANKPGAEATDENRTLPAFDGTNTGEWLVMLGVCTHLGCV
REMARK 9600           PMGDKSGDFGGWFCPCHGSHY
REMARK 9600           DSAGRIRKGPAPRNLDIPVAAFVDETTIKLG
REMARK 9600           ;
REMARK 9600
REMARK 9600           loop_
REMARK 9600           _entity_src_gen.entity_id
REMARK 9600           _entity_src_gen.gene_src_common_name
REMARK 9600           _entity_src_gen.gene_src_genus
REMARK 9600           _entity_src_gen.pdbx_gene_src_gene
REMARK 9600           _entity_src_gen.gene_src_species
REMARK 9600           _entity_src_gen.gene_src_strain
REMARK 9600           _entity_src_gen.gene_src_tissue
REMARK 9600           _entity_src_gen.gene_src_tissue_fraction
REMARK 9600           _entity_src_gen.pdbx_gene_src_fragment
REMARK 9600           _entity_src_gen.pdbx_gene_src_scientific_name
REMARK 9600           _entity_src_gen.pdbx_gene_src_variant
REMARK 9600           _entity_src_gen.pdbx_gene_src_cell_line
REMARK 9600           _entity_src_gen.pdbx_gene_src_atcc
REMARK 9600           _entity_src_gen.pdbx_gene_src_organ
REMARK 9600           _entity_src_gen.pdbx_gene_src_organelle
REMARK 9600           _entity_src_gen.pdbx_gene_src_cell
REMARK 9600           _entity_src_gen.pdbx_gene_src_cellular_location
REMARK 9600           _entity_src_gen.host_org_common_name
REMARK 9600           _entity_src_gen.pdbx_host_org_scientific_name
REMARK 9600           _entity_src_gen.host_org_genus
REMARK 9600           _entity_src_gen.pdbx_host_org_gene
REMARK 9600           _entity_src_gen.pdbx_host_org_organ
REMARK 9600           _entity_src_gen.host_org_species
REMARK 9600           _entity_src_gen.pdbx_host_org_tissue
REMARK 9600           _entity_src_gen.pdbx_host_org_tissue_fraction
REMARK 9600           _entity_src_gen.pdbx_host_org_strain
REMARK 9600           _entity_src_gen.pdbx_host_org_variant
REMARK 9600           _entity_src_gen.pdbx_host_org_cell_line
REMARK 9600           _entity_src_gen.pdbx_host_org_atcc
REMARK 9600           _entity_src_gen.pdbx_host_org_culture_collection
REMARK 9600           _entity_src_gen.pdbx_host_org_cell
REMARK 9600           _entity_src_gen.pdbx_host_org_organelle
REMARK 9600           _entity_src_gen.pdbx_host_org_cellular_location
REMARK 9600           _entity_src_gen.pdbx_host_org_vector_type
REMARK 9600           _entity_src_gen.pdbx_host_org_vector
REMARK 9600           _entity_src_gen.plasmid_name
REMARK 9600           _entity_src_gen.plasmid_details
REMARK 9600           _entity_src_gen.pdbx_description
REMARK 9600           2 'Rhodopseudomonas capsulata' ? ? ? ? ? ? ?
REMARK 9600                                   'Rhodobacter capsulatus' ? ? ? ?
REMARK 9600           ? ? ? 'Rhodopseudomonas capsulata' 'Rhodobacter capsulatus'
REMARK 9600                                                  ? ? ? ? ? ?
REMARK 9600           pMTS1/MT-RBC1 ? ? ? ? ? ? ? plasmid ? pMTS1 ?
REMARK 9600           ;\
REMARK 9600            The strain pMTS1/MT-RBC1 corresponds to a deletion strain
REMARK 9600           MT-RBC1
REMARK 9600           complemented in trans with the plasmid pMTS1 bearing a wild
REMARK 9600           -type copy of the
REMARK 9600           petABC operon encoding the bc1 complex
REMARK 9600           ;
REMARK 9600           3 'Rhodopseudomonas capsulata' ? ? ? ? ? ? ?
REMARK 9600                                   'Rhodobacter capsulatus' ? ? ? ?
REMARK 9600           ? ? ? 'Rhodopseudomonas capsulata' 'Rhodobacter capsulatus'
REMARK 9600                                                  ? ? ? ? ? ?
REMARK 9600           pMTS1/MT-RBC1 ? ? ? ? ? ? ? plasmid ? pMTS1 ?
REMARK 9600           ;\
REMARK 9600            The strain pMTS1/MT-RBC1 corresponds to a deletion strain
REMARK 9600           MT-RBC1
REMARK 9600           complemented in trans with the plasmid pMTS1 bearing a wild
REMARK 9600           -type copy of the
REMARK 9600           petABC operon encoding the bc1 complex
REMARK 9600           ;
REMARK 9600
REMARK 9600           loop_
REMARK 9600           _pdbx_poly_seq_scheme.asym_id
REMARK 9600           _pdbx_poly_seq_scheme.entity_id
REMARK 9600           _pdbx_poly_seq_scheme.seq_id
REMARK 9600           _pdbx_poly_seq_scheme.mon_id
REMARK 9600           _pdbx_poly_seq_scheme.ndb_seq_num
REMARK 9600           _pdbx_poly_seq_scheme.pdb_seq_num
REMARK 9600           _pdbx_poly_seq_scheme.auth_seq_num
REMARK 9600           _pdbx_poly_seq_scheme.pdb_mon_id
REMARK 9600           _pdbx_poly_seq_scheme.auth_mon_id
REMARK 9600           _pdbx_poly_seq_scheme.pdb_strand_id
REMARK 9600           _pdbx_poly_seq_scheme.pdb_ins_code
REMARK 9600           A 1 2   SER 2   2   2   SER SER C .
REMARK 9600           A 1 3   GLY 3   3   3   GLY GLY C .
REMARK 9600           A 1 4   ILE 4   4   4   ILE ILE C .
REMARK 9600           A 1 5   PRO 5   5   5   PRO PRO C .
REMARK 9600           A 1 6   HIS 6   6   6   HIS HIS C .
REMARK 9600           A 1 7   ASP 7   7   7   ASP ASP C .
REMARK 9600           A 1 8   HIS 8   8   8   HIS HIS C .
REMARK 9600           A 1 9   TYR 9   9   9   TYR TYR C .
REMARK 9600           A 1 10  GLU 10  10  10  GLU GLU C .
REMARK 9600           A 1 11  PRO 11  11  11  PRO PRO C .
REMARK 9600           A 1 12  LYS 12  12  12  LYS LYS C .
REMARK 9600           A 1 13  THR 13  13  13  THR THR C .
REMARK 9600           A 1 14  GLY 14  14  14  GLY GLY C .
REMARK 9600           A 1 15  ILE 15  15  15  ILE ILE C .
REMARK 9600           A 1 16  GLU 16  16  16  GLU GLU C .
REMARK 9600           A 1 17  LYS 17  17  17  LYS LYS C .
REMARK 9600           A 1 18  TRP 18  18  18  TRP TRP C .
REMARK 9600           A 1 19  LEU 19  19  19  LEU LEU C .
REMARK 9600           A 1 20  HIS 20  20  20  HIS HIS C .
REMARK 9600           A 1 21  ASP 21  21  21  ASP ASP C .
REMARK 9600           A 1 22  ARG 22  22  22  ARG ARG C .
REMARK 9600           A 1 23  LEU 23  23  23  LEU LEU C .
REMARK 9600           A 1 24  PRO 24  24  24  PRO PRO C .
REMARK 9600           A 1 25  ILE 25  25  25  ILE ILE C .
REMARK 9600           A 1 26  VAL 26  26  26  VAL VAL C .
REMARK 9600           A 1 27  GLY 27  27  27  GLY GLY C .
REMARK 9600           A 1 28  LEU 28  28  28  LEU LEU C .
REMARK 9600           A 1 29  VAL 29  29  29  VAL VAL C .
REMARK 9600           A 1 30  TYR 30  30  30  TYR TYR C .
REMARK 9600           A 1 31  ASP 31  31  31  ASP ASP C .
REMARK 9600           A 1 32  THR 32  32  32  THR THR C .
REMARK 9600           A 1 33  ILE 33  33  33  ILE ILE C .
REMARK 9600           A 1 34  MET 34  34  34  MET MET C .
REMARK 9600           A 1 35  ILE 35  35  35  ILE ILE C .
REMARK 9600           A 1 36  PRO 36  36  36  PRO PRO C .
REMARK 9600           A 1 37  THR 37  37  37  THR THR C .
REMARK 9600           A 1 38  PRO 38  38  38  PRO PRO C .
REMARK 9600           A 1 39  LYS 39  39  39  LYS LYS C .
REMARK 9600           A 1 40  ASN 40  40  40  ASN ASN C .
REMARK 9600           A 1 41  LEU 41  41  41  LEU LEU C .
REMARK 9600           A 1 42  ASN 42  42  42  ASN ASN C .
REMARK 9600           A 1 43  TRP 43  43  43  TRP TRP C .
REMARK 9600           A 1 44  TRP 44  44  44  TRP TRP C .
REMARK 9600           A 1 45  TRP 45  45  45  TRP TRP C .
REMARK 9600           A 1 46  ILE 46  46  46  ILE ILE C .
REMARK 9600           A 1 47  TRP 47  47  47  TRP TRP C .
REMARK 9600           A 1 48  GLY 48  48  48  GLY GLY C .
REMARK 9600           A 1 49  ILE 49  49  49  ILE ILE C .
REMARK 9600           A 1 50  VAL 50  50  50  VAL VAL C .
REMARK 9600           A 1 51  LEU 51  51  51  LEU LEU C .
REMARK 9600           A 1 52  ALA 52  52  52  ALA ALA C .
REMARK 9600           A 1 53  PHE 53  53  53  PHE PHE C .
REMARK 9600           A 1 54  THR 54  54  54  THR THR C .
REMARK 9600           A 1 55  LEU 55  55  55  LEU LEU C .
REMARK 9600           A 1 56  VAL 56  56  56  VAL VAL C .
REMARK 9600           A 1 57  LEU 57  57  57  LEU LEU C .
REMARK 9600           A 1 58  GLN 58  58  58  GLN GLN C .
REMARK 9600           A 1 59  ILE 59  59  59  ILE ILE C .
REMARK 9600           A 1 60  VAL 60  60  60  VAL VAL C .
REMARK 9600           A 1 61  THR 61  61  61  THR THR C .
REMARK 9600           A 1 62  GLY 62  62  62  GLY GLY C .
REMARK 9600           A 1 63  ILE 63  63  63  ILE ILE C .
REMARK 9600           A 1 64  VAL 64  64  64  VAL VAL C .
REMARK 9600           A 1 65  LEU 65  65  65  LEU LEU C .
REMARK 9600           A 1 66  ALA 66  66  66  ALA ALA C .
REMARK 9600           A 1 67  MET 67  67  67  MET MET C .
REMARK 9600           A 1 68  HIS 68  68  68  HIS HIS C .
REMARK 9600           A 1 69  TYR 69  69  69  TYR TYR C .
REMARK 9600           A 1 70  THR 70  70  70  THR THR C .
REMARK 9600           A 1 71  PRO 71  71  71  PRO PRO C .
REMARK 9600           A 1 72  HIS 72  72  72  HIS HIS C .
REMARK 9600           A 1 73  VAL 73  73  73  VAL VAL C .
REMARK 9600           A 1 74  ASP 74  74  74  ASP ASP C .
REMARK 9600           A 1 75  LEU 75  75  75  LEU LEU C .
REMARK 9600           A 1 76  ALA 76  76  76  ALA ALA C .
REMARK 9600           A 1 77  PHE 77  77  77  PHE PHE C .
REMARK 9600           A 1 78  ALA 78  78  78  ALA ALA C .
REMARK 9600           A 1 79  SER 79  79  79  SER SER C .
REMARK 9600           A 1 80  VAL 80  80  80  VAL VAL C .
REMARK 9600           A 1 81  GLU 81  81  81  GLU GLU C .
REMARK 9600           A 1 82  HIS 82  82  82  HIS HIS C .
REMARK 9600           A 1 83  ILE 83  83  83  ILE ILE C .
REMARK 9600           A 1 84  MET 84  84  84  MET MET C .
REMARK 9600           A 1 85  ARG 85  85  85  ARG ARG C .
REMARK 9600           A 1 86  ASP 86  86  86  ASP ASP C .
REMARK 9600           A 1 87  VAL 87  87  87  VAL VAL C .
REMARK 9600           A 1 88  ASN 88  88  88  ASN ASN C .
REMARK 9600           A 1 89  GLY 89  89  89  GLY GLY C .
REMARK 9600           A 1 90  GLY 90  90  90  GLY GLY C .
REMARK 9600           A 1 91  TRP 91  91  91  TRP TRP C .
REMARK 9600           A 1 92  ALA 92  92  92  ALA ALA C .
REMARK 9600           A 1 93  MET 93  93  93  MET MET C .
REMARK 9600           A 1 94  ARG 94  94  94  ARG ARG C .
REMARK 9600           A 1 95  TYR 95  95  95  TYR TYR C .
REMARK 9600           A 1 96  ILE 96  96  96  ILE ILE C .
REMARK 9600           A 1 97  HIS 97  97  97  HIS HIS C .
REMARK 9600           A 1 98  ALA 98  98  98  ALA ALA C .
REMARK 9600           A 1 99  ASN 99  99  99  ASN ASN C .
REMARK 9600           A 1 100 GLY 100 100 100 GLY GLY C .
REMARK 9600           A 1 101 ALA 101 101 101 ALA ALA C .
REMARK 9600           A 1 102 SER 102 102 102 SER SER C .
REMARK 9600           A 1 103 LEU 103 103 103 LEU LEU C .
REMARK 9600           A 1 104 PHE 104 104 104 PHE PHE C .
REMARK 9600           A 1 105 PHE 105 105 105 PHE PHE C .
REMARK 9600           A 1 106 LEU 106 106 106 LEU LEU C .
REMARK 9600           A 1 107 ALA 107 107 107 ALA ALA C .
REMARK 9600           A 1 108 VAL 108 108 108 VAL VAL C .
REMARK 9600           A 1 109 TYR 109 109 109 TYR TYR C .
REMARK 9600           A 1 110 ILE 110 110 110 ILE ILE C .
REMARK 9600           A 1 111 HIS 111 111 111 HIS HIS C .
REMARK 9600           A 1 112 ILE 112 112 112 ILE ILE C .
REMARK 9600           A 1 113 PHE 113 113 113 PHE PHE C .
REMARK 9600           A 1 114 ARG 114 114 114 ARG ARG C .
REMARK 9600           A 1 115 GLY 115 115 115 GLY GLY C .
REMARK 9600           A 1 116 LEU 116 116 116 LEU LEU C .
REMARK 9600           A 1 117 TYR 117 117 117 TYR TYR C .
REMARK 9600           A 1 118 TYR 118 118 118 TYR TYR C .
REMARK 9600           A 1 119 GLY 119 119 119 GLY GLY C .
REMARK 9600           A 1 120 SER 120 120 120 SER SER C .
REMARK 9600           A 1 121 TYR 121 121 121 TYR TYR C .
REMARK 9600           A 1 122 LYS 122 122 122 LYS LYS C .
REMARK 9600           A 1 123 ALA 123 123 123 ALA ALA C .
REMARK 9600           A 1 124 PRO 124 124 124 PRO PRO C .
REMARK 9600           A 1 125 ARG 125 125 125 ARG ARG C .
REMARK 9600           A 1 126 GLU 126 126 126 GLU GLU C .
REMARK 9600           A 1 127 ILE 127 127 127 ILE ILE C .
REMARK 9600           A 1 128 THR 128 128 128 THR THR C .
REMARK 9600           A 1 129 TRP 129 129 129 TRP TRP C .
REMARK 9600           A 1 130 ILE 130 130 130 ILE ILE C .
REMARK 9600           A 1 131 VAL 131 131 131 VAL VAL C .
REMARK 9600           A 1 132 GLY 132 132 132 GLY GLY C .
REMARK 9600           A 1 133 MET 133 133 133 MET MET C .
REMARK 9600           A 1 134 VAL 134 134 134 VAL VAL C .
REMARK 9600           A 1 135 ILE 135 135 135 ILE ILE C .
REMARK 9600           A 1 136 TYR 136 136 136 TYR TYR C .
REMARK 9600           A 1 137 LEU 137 137 137 LEU LEU C .
REMARK 9600           A 1 138 LEU 138 138 138 LEU LEU C .
REMARK 9600           A 1 139 MET 139 139 139 MET MET C .
REMARK 9600           A 1 140 MET 140 140 140 MET MET C .
REMARK 9600           A 1 141 GLY 141 141 141 GLY GLY C .
REMARK 9600           A 1 142 THR 142 142 142 THR THR C .
REMARK 9600           A 1 143 ALA 143 143 143 ALA ALA C .
REMARK 9600           A 1 144 PHE 144 144 144 PHE PHE C .
REMARK 9600           A 1 145 MET 145 145 145 MET MET C .
REMARK 9600           A 1 146 GLY 146 146 146 GLY GLY C .
REMARK 9600           A 1 147 TYR 147 147 147 TYR TYR C .
REMARK 9600           A 1 148 VAL 148 148 148 VAL VAL C .
REMARK 9600           A 1 149 LEU 149 149 149 LEU LEU C .
REMARK 9600           A 1 150 PRO 150 150 150 PRO PRO C .
REMARK 9600           A 1 151 TRP 151 151 151 TRP TRP C .
REMARK 9600           A 1 152 GLY 152 152 152 GLY GLY C .
REMARK 9600           A 1 153 GLN 153 153 153 GLN GLN C .
REMARK 9600           A 1 154 MET 154 154 154 MET MET C .
REMARK 9600           A 1 155 SER 155 155 155 SER SER C .
REMARK 9600           A 1 156 PHE 156 156 156 PHE PHE C .
REMARK 9600           A 1 157 TRP 157 157 157 TRP TRP C .
REMARK 9600           A 1 158 GLY 158 158 158 GLY GLY C .
REMARK 9600           A 1 159 ALA 159 159 159 ALA ALA C .
REMARK 9600           A 1 160 THR 160 160 160 THR THR C .
REMARK 9600           A 1 161 VAL 161 161 161 VAL VAL C .
REMARK 9600           A 1 162 ILE 162 162 162 ILE ILE C .
REMARK 9600           A 1 163 THR 163 163 163 THR THR C .
REMARK 9600           A 1 164 GLY 164 164 164 GLY GLY C .
REMARK 9600           A 1 165 LEU 165 165 165 LEU LEU C .
REMARK 9600           A 1 166 PHE 166 166 166 PHE PHE C .
REMARK 9600           A 1 167 GLY 167 167 167 GLY GLY C .
REMARK 9600           A 1 168 ALA 168 168 168 ALA ALA C .
REMARK 9600           A 1 169 ILE 169 169 169 ILE ILE C .
REMARK 9600           A 1 170 PRO 170 170 170 PRO PRO C .
REMARK 9600           A 1 171 GLY 171 171 171 GLY GLY C .
REMARK 9600           A 1 172 ILE 172 172 172 ILE ILE C .
REMARK 9600           A 1 173 GLY 173 173 173 GLY GLY C .
REMARK 9600           A 1 174 PRO 174 174 174 PRO PRO C .
REMARK 9600           A 1 175 SER 175 175 175 SER SER C .
REMARK 9600           A 1 176 ILE 176 176 176 ILE ILE C .
REMARK 9600           A 1 177 GLN 177 177 177 GLN GLN C .
REMARK 9600           A 1 178 ALA 178 178 178 ALA ALA C .
REMARK 9600           A 1 179 TRP 179 179 179 TRP TRP C .
REMARK 9600           A 1 180 LEU 180 180 180 LEU LEU C .
REMARK 9600           A 1 181 LEU 181 181 181 LEU LEU C .
REMARK 9600           A 1 182 GLY 182 182 182 GLY GLY C .
REMARK 9600           A 1 183 GLY 183 183 183 GLY GLY C .
REMARK 9600           A 1 184 PRO 184 184 184 PRO PRO C .
REMARK 9600           A 1 185 ALA 185 185 185 ALA ALA C .
REMARK 9600           A 1 186 VAL 186 186 186 VAL VAL C .
REMARK 9600           A 1 187 ASP 187 187 187 ASP ASP C .
REMARK 9600           A 1 188 ASN 188 188 188 ASN ASN C .
REMARK 9600           A 1 189 ALA 189 189 189 ALA ALA C .
REMARK 9600           A 1 190 THR 190 190 190 THR THR C .
REMARK 9600           A 1 191 LEU 191 191 191 LEU LEU C .
REMARK 9600           A 1 192 ASN 192 192 192 ASN ASN C .
REMARK 9600           A 1 193 ARG 193 193 193 ARG ARG C .
REMARK 9600           A 1 194 PHE 194 194 194 PHE PHE C .
REMARK 9600           A 1 195 PHE 195 195 195 PHE PHE C .
REMARK 9600           A 1 196 SER 196 196 196 SER SER C .
REMARK 9600           A 1 197 LEU 197 197 197 LEU LEU C .
REMARK 9600           A 1 198 HIS 198 198 198 HIS HIS C .
REMARK 9600           A 1 199 TYR 199 199 199 TYR TYR C .
REMARK 9600           A 1 200 LEU 200 200 200 LEU LEU C .
REMARK 9600           A 1 201 LEU 201 201 201 LEU LEU C .
REMARK 9600           A 1 202 PRO 202 202 202 PRO PRO C .
REMARK 9600           A 1 203 PHE 203 203 203 PHE PHE C .
REMARK 9600           A 1 204 VAL 204 204 204 VAL VAL C .
REMARK 9600           A 1 205 ILE 205 205 205 ILE ILE C .
REMARK 9600           A 1 206 ALA 206 206 206 ALA ALA C .
REMARK 9600           A 1 207 ALA 207 207 207 ALA ALA C .
REMARK 9600           A 1 208 LEU 208 208 208 LEU LEU C .
REMARK 9600           A 1 209 VAL 209 209 209 VAL VAL C .
REMARK 9600           A 1 210 ALA 210 210 210 ALA ALA C .
REMARK 9600           A 1 211 ILE 211 211 211 ILE ILE C .
REMARK 9600           A 1 212 HIS 212 212 212 HIS HIS C .
REMARK 9600           A 1 213 ILE 213 213 213 ILE ILE C .
REMARK 9600           A 1 214 TRP 214 214 214 TRP TRP C .
REMARK 9600           A 1 215 ALA 215 215 215 ALA ALA C .
REMARK 9600           A 1 216 PHE 216 216 216 PHE PHE C .
REMARK 9600           A 1 217 HIS 217 217 217 HIS HIS C .
REMARK 9600           A 1 218 THR 218 218 218 THR THR C .
REMARK 9600           A 1 219 THR 219 219 219 THR THR C .
REMARK 9600           A 1 220 GLY 220 220 220 GLY GLY C .
REMARK 9600           A 1 221 ASN 221 221 221 ASN ASN C .
REMARK 9600           A 1 222 ASN 222 222 222 ASN ASN C .
REMARK 9600           A 1 223 ASN 223 223 223 ASN ASN C .
REMARK 9600           A 1 224 PRO 224 224 224 PRO PRO C .
REMARK 9600           A 1 225 THR 225 225 225 THR THR C .
REMARK 9600           A 1 226 GLY 226 226 226 GLY GLY C .
REMARK 9600           A 1 227 VAL 227 227 227 VAL VAL C .
REMARK 9600           A 1 228 GLU 228 228 228 GLU GLU C .
REMARK 9600           A 1 229 VAL 229 229 229 VAL VAL C .
REMARK 9600           A 1 230 ARG 230 230 230 ARG ARG C .
REMARK 9600           A 1 231 ARG 231 231 231 ARG ARG C .
REMARK 9600           A 1 232 THR 232 232 232 THR THR C .
REMARK 9600           A 1 233 SER 233 233 233 SER SER C .
REMARK 9600           A 1 234 LYS 234 234 234 LYS LYS C .
REMARK 9600           A 1 235 ALA 235 235 235 ALA ALA C .
REMARK 9600           A 1 236 ASP 236 236 236 ASP ASP C .
REMARK 9600           A 1 237 ALA 237 237 237 ALA ALA C .
REMARK 9600           A 1 238 GLU 238 238 238 GLU GLU C .
REMARK 9600           A 1 239 LYS 239 239 239 LYS LYS C .
REMARK 9600           A 1 240 ASP 240 240 240 ASP ASP C .
REMARK 9600           A 1 241 THR 241 241 241 THR THR C .
REMARK 9600           A 1 242 LEU 242 242 242 LEU LEU C .
REMARK 9600           A 1 243 PRO 243 243 243 PRO PRO C .
REMARK 9600           A 1 244 PHE 244 244 244 PHE PHE C .
REMARK 9600           A 1 245 TRP 245 245 245 TRP TRP C .
REMARK 9600           A 1 246 PRO 246 246 246 PRO PRO C .
REMARK 9600           A 1 247 TYR 247 247 247 TYR TYR C .
REMARK 9600           A 1 248 PHE 248 248 248 PHE PHE C .
REMARK 9600           A 1 249 VAL 249 249 249 VAL VAL C .
REMARK 9600           A 1 250 ILE 250 250 250 ILE ILE C .
REMARK 9600           A 1 251 LYS 251 251 251 LYS LYS C .
REMARK 9600           A 1 252 ASP 252 252 252 ASP ASP C .
REMARK 9600           A 1 253 LEU 253 253 253 LEU LEU C .
REMARK 9600           A 1 254 PHE 254 254 254 PHE PHE C .
REMARK 9600           A 1 255 ALA 255 255 255 ALA ALA C .
REMARK 9600           A 1 256 LEU 256 256 256 LEU LEU C .
REMARK 9600           A 1 257 ALA 257 257 257 ALA ALA C .
REMARK 9600           A 1 258 LEU 258 258 258 LEU LEU C .
REMARK 9600           A 1 259 VAL 259 259 259 VAL VAL C .
REMARK 9600           A 1 260 LEU 260 260 260 LEU LEU C .
REMARK 9600           A 1 261 LEU 261 261 261 LEU LEU C .
REMARK 9600           A 1 262 GLY 262 262 262 GLY GLY C .
REMARK 9600           A 1 263 PHE 263 263 263 PHE PHE C .
REMARK 9600           A 1 264 PHE 264 264 264 PHE PHE C .
REMARK 9600           A 1 265 ALA 265 265 265 ALA ALA C .
REMARK 9600           A 1 266 VAL 266 266 266 VAL VAL C .
REMARK 9600           A 1 267 VAL 267 267 267 VAL VAL C .
REMARK 9600           A 1 268 ALA 268 268 268 ALA ALA C .
REMARK 9600           A 1 269 TYR 269 269 269 TYR TYR C .
REMARK 9600           A 1 270 MET 270 270 270 MET MET C .
REMARK 9600           A 1 271 PRO 271 271 271 PRO PRO C .
REMARK 9600           A 1 272 ASN 272 272 272 ASN ASN C .
REMARK 9600           A 1 273 TYR 273 273 273 TYR TYR C .
REMARK 9600           A 1 274 LEU 274 274 274 LEU LEU C .
REMARK 9600           A 1 275 GLY 275 275 275 GLY GLY C .
REMARK 9600           A 1 276 HIS 276 276 276 HIS HIS C .
REMARK 9600           A 1 277 PRO 277 277 277 PRO PRO C .
REMARK 9600           A 1 278 ASP 278 278 278 ASP ASP C .
REMARK 9600           A 1 279 ASN 279 279 279 ASN ASN C .
REMARK 9600           A 1 280 TYR 280 280 280 TYR TYR C .
REMARK 9600           A 1 281 VAL 281 281 281 VAL VAL C .
REMARK 9600           A 1 282 GLN 282 282 282 GLN GLN C .
REMARK 9600           A 1 283 ALA 283 283 283 ALA ALA C .
REMARK 9600           A 1 284 ASN 284 284 284 ASN ASN C .
REMARK 9600           A 1 285 PRO 285 285 285 PRO PRO C .
REMARK 9600           A 1 286 LEU 286 286 286 LEU LEU C .
REMARK 9600           A 1 287 SER 287 287 287 SER SER C .
REMARK 9600           A 1 288 THR 288 288 288 THR THR C .
REMARK 9600           A 1 289 PRO 289 289 289 PRO PRO C .
REMARK 9600           A 1 290 ALA 290 290 290 ALA ALA C .
REMARK 9600           A 1 291 HIS 291 291 291 HIS HIS C .
REMARK 9600           A 1 292 ILE 292 292 292 ILE ILE C .
REMARK 9600           A 1 293 VAL 293 293 293 VAL VAL C .
REMARK 9600           A 1 294 PRO 294 294 294 PRO PRO C .
REMARK 9600           A 1 295 GLU 295 295 295 GLU GLU C .
REMARK 9600           A 1 296 TRP 296 296 296 TRP TRP C .
REMARK 9600           A 1 297 TYR 297 297 297 TYR TYR C .
REMARK 9600           A 1 298 PHE 298 298 298 PHE PHE C .
REMARK 9600           A 1 299 LEU 299 299 299 LEU LEU C .
REMARK 9600           A 1 300 PRO 300 300 300 PRO PRO C .
REMARK 9600           A 1 301 PHE 301 301 301 PHE PHE C .
REMARK 9600           A 1 302 TYR 302 302 302 TYR TYR C .
REMARK 9600           A 1 303 ALA 303 303 303 ALA ALA C .
REMARK 9600           A 1 304 ILE 304 304 304 ILE ILE C .
REMARK 9600           A 1 305 LEU 305 305 305 LEU LEU C .
REMARK 9600           A 1 306 ARG 306 306 306 ARG ARG C .
REMARK 9600           A 1 307 ALA 307 307 307 ALA ALA C .
REMARK 9600           A 1 308 PHE 308 308 308 PHE PHE C .
REMARK 9600           A 1 309 ALA 309 309 309 ALA ALA C .
REMARK 9600           A 1 310 ALA 310 310 310 ALA ALA C .
REMARK 9600           A 1 311 ASP 311 311 311 ASP ASP C .
REMARK 9600           A 1 312 VAL 312 312 312 VAL VAL C .
REMARK 9600           A 1 313 TRP 313 313 313 TRP TRP C .
REMARK 9600           A 1 314 VAL 314 314 314 VAL VAL C .
REMARK 9600           A 1 315 VAL 315 315 315 VAL VAL C .
REMARK 9600           A 1 316 ILE 316 316 316 ILE ILE C .
REMARK 9600           A 1 317 LEU 317 317 317 LEU LEU C .
REMARK 9600           A 1 318 VAL 318 318 318 VAL VAL C .
REMARK 9600           A 1 319 ASP 319 319 319 ASP ASP C .
REMARK 9600           A 1 320 GLY 320 320 320 GLY GLY C .
REMARK 9600           A 1 321 LEU 321 321 321 LEU LEU C .
REMARK 9600           A 1 322 THR 322 322 322 THR THR C .
REMARK 9600           A 1 323 PHE 323 323 323 PHE PHE C .
REMARK 9600           A 1 324 GLY 324 324 324 GLY GLY C .
REMARK 9600           A 1 325 ILE 325 325 325 ILE ILE C .
REMARK 9600           A 1 326 VAL 326 326 326 VAL VAL C .
REMARK 9600           A 1 327 ASP 327 327 327 ASP ASP C .
REMARK 9600           A 1 328 ALA 328 328 328 ALA ALA C .
REMARK 9600           A 1 329 LYS 329 329 329 LYS LYS C .
REMARK 9600           A 1 330 PHE 330 330 330 PHE PHE C .
REMARK 9600           A 1 331 PHE 331 331 331 PHE PHE C .
REMARK 9600           A 1 332 GLY 332 332 332 GLY GLY C .
REMARK 9600           A 1 333 VAL 333 333 333 VAL VAL C .
REMARK 9600           A 1 334 ILE 334 334 334 ILE ILE C .
REMARK 9600           A 1 335 ALA 335 335 335 ALA ALA C .
REMARK 9600           A 1 336 MET 336 336 336 MET MET C .
REMARK 9600           A 1 337 PHE 337 337 337 PHE PHE C .
REMARK 9600           A 1 338 GLY 338 338 338 GLY GLY C .
REMARK 9600           A 1 339 ALA 339 339 339 ALA ALA C .
REMARK 9600           A 1 340 ILE 340 340 340 ILE ILE C .
REMARK 9600           A 1 341 ALA 341 341 341 ALA ALA C .
REMARK 9600           A 1 342 VAL 342 342 342 VAL VAL C .
REMARK 9600           A 1 343 MET 343 343 343 MET MET C .
REMARK 9600           A 1 344 ALA 344 344 344 ALA ALA C .
REMARK 9600           A 1 345 LEU 345 345 345 LEU LEU C .
REMARK 9600           A 1 346 ALA 346 346 346 ALA ALA C .
REMARK 9600           A 1 347 PRO 347 347 347 PRO PRO C .
REMARK 9600           A 1 348 TRP 348 348 348 TRP TRP C .
REMARK 9600           A 1 349 LEU 349 349 349 LEU LEU C .
REMARK 9600           A 1 350 ASP 350 350 350 ASP ASP C .
REMARK 9600           A 1 351 THR 351 351 351 THR THR C .
REMARK 9600           A 1 352 SER 352 352 352 SER SER C .
REMARK 9600           A 1 353 LYS 353 353 353 LYS LYS C .
REMARK 9600           A 1 354 VAL 354 354 354 VAL VAL C .
REMARK 9600           A 1 355 ARG 355 355 355 ARG ARG C .
REMARK 9600           A 1 356 SER 356 356 356 SER SER C .
REMARK 9600           A 1 357 GLY 357 357 357 GLY GLY C .
REMARK 9600           A 1 358 ALA 358 358 358 ALA ALA C .
REMARK 9600           A 1 359 TYR 359 359 359 TYR TYR C .
REMARK 9600           A 1 360 ARG 360 360 360 ARG ARG C .
REMARK 9600           A 1 361 PRO 361 361 361 PRO PRO C .
REMARK 9600           A 1 362 LYS 362 362 362 LYS LYS C .
REMARK 9600           A 1 363 PHE 363 363 363 PHE PHE C .
REMARK 9600           A 1 364 ARG 364 364 364 ARG ARG C .
REMARK 9600           A 1 365 MET 365 365 365 MET MET C .
REMARK 9600           A 1 366 TRP 366 366 366 TRP TRP C .
REMARK 9600           A 1 367 PHE 367 367 367 PHE PHE C .
REMARK 9600           A 1 368 TRP 368 368 368 TRP TRP C .
REMARK 9600           A 1 369 PHE 369 369 369 PHE PHE C .
REMARK 9600           A 1 370 LEU 370 370 370 LEU LEU C .
REMARK 9600           A 1 371 VAL 371 371 371 VAL VAL C .
REMARK 9600           A 1 372 LEU 372 372 372 LEU LEU C .
REMARK 9600           A 1 373 ASP 373 373 373 ASP ASP C .
REMARK 9600           A 1 374 PHE 374 374 374 PHE PHE C .
REMARK 9600           A 1 375 VAL 375 375 375 VAL VAL C .
REMARK 9600           A 1 376 VAL 376 376 376 VAL VAL C .
REMARK 9600           A 1 377 LEU 377 377 377 LEU LEU C .
REMARK 9600           A 1 378 THR 378 378 378 THR THR C .
REMARK 9600           A 1 379 TRP 379 379 379 TRP TRP C .
REMARK 9600           A 1 380 VAL 380 380 380 VAL VAL C .
REMARK 9600           A 1 381 GLY 381 381 381 GLY GLY C .
REMARK 9600           A 1 382 ALA 382 382 382 ALA ALA C .
REMARK 9600           A 1 383 MET 383 383 383 MET MET C .
REMARK 9600           A 1 384 PRO 384 384 384 PRO PRO C .
REMARK 9600           A 1 385 THR 385 385 385 THR THR C .
REMARK 9600           A 1 386 GLU 386 386 386 GLU GLU C .
REMARK 9600           A 1 387 TYR 387 387 387 TYR TYR C .
REMARK 9600           A 1 388 PRO 388 388 388 PRO PRO C .
REMARK 9600           A 1 389 TYR 389 389 389 TYR TYR C .
REMARK 9600           A 1 390 ASP 390 390 390 ASP ASP C .
REMARK 9600           A 1 391 TRP 391 391 391 TRP TRP C .
REMARK 9600           A 1 392 ILE 392 392 392 ILE ILE C .
REMARK 9600           A 1 393 SER 393 393 393 SER SER C .
REMARK 9600           A 1 394 LEU 394 394 394 LEU LEU C .
REMARK 9600           A 1 395 ILE 395 395 395 ILE ILE C .
REMARK 9600           A 1 396 ALA 396 396 396 ALA ALA C .
REMARK 9600           A 1 397 SER 397 397 397 SER SER C .
REMARK 9600           A 1 398 THR 398 398 398 THR THR C .
REMARK 9600           A 1 399 TYR 399 399 399 TYR TYR C .
REMARK 9600           A 1 400 TRP 400 400 400 TRP TRP C .
REMARK 9600           A 1 401 PHE 401 401 401 PHE PHE C .
REMARK 9600           A 1 402 ALA 402 402 402 ALA ALA C .
REMARK 9600           A 1 403 TYR 403 403 403 TYR TYR C .
REMARK 9600           A 1 404 PHE 404 404 404 PHE PHE C .
REMARK 9600           A 1 405 LEU 405 405 405 LEU LEU C .
REMARK 9600           A 1 406 VAL 406 406 406 VAL VAL C .
REMARK 9600           A 1 407 ILE 407 407 407 ILE ILE C .
REMARK 9600           A 1 408 LEU 408 408 408 LEU LEU C .
REMARK 9600           A 1 409 PRO 409 409 409 PRO PRO C .
REMARK 9600           A 1 410 LEU 410 410 410 LEU LEU C .
REMARK 9600           A 1 411 LEU 411 411 411 LEU LEU C .
REMARK 9600           A 1 412 GLY 412 412 412 GLY GLY C .
REMARK 9600           A 1 413 ALA 413 413 413 ALA ALA C .
REMARK 9600           A 1 414 THR 414 414 414 THR THR C .
REMARK 9600           A 1 415 GLU 415 415 415 GLU GLU C .
REMARK 9600           A 1 416 LYS 416 416 416 LYS LYS C .
REMARK 9600           A 1 417 PRO 417 417 417 PRO PRO C .
REMARK 9600           A 1 418 GLU 418 418 418 GLU GLU C .
REMARK 9600           A 1 419 PRO 419 419 419 PRO PRO C .
REMARK 9600           A 1 420 ILE 420 420 420 ILE ILE C .
REMARK 9600           A 1 421 PRO 421 421 421 PRO PRO C .
REMARK 9600           A 1 422 ALA 422 422 422 ALA ALA C .
REMARK 9600           A 1 423 SER 423 423 423 SER SER C .
REMARK 9600           A 1 424 ILE 424 424 424 ILE ILE C .
REMARK 9600           A 1 425 GLU 425 425 425 GLU GLU C .
REMARK 9600           A 1 426 GLU 426 426 426 GLU GLU C .
REMARK 9600           A 1 427 ASP 427 427 427 ASP ASP C .
REMARK 9600           A 1 428 PHE 428 428 428 PHE PHE C .
REMARK 9600           A 1 429 ASN 429 429 ?   ?   ?   C .
REMARK 9600           A 1 430 SER 430 430 ?   ?   ?   C .
REMARK 9600           A 1 431 HIS 431 431 ?   ?   ?   C .
REMARK 9600           A 1 432 TYR 432 432 ?   ?   ?   C .
REMARK 9600           A 1 433 GLY 433 433 ?   ?   ?   C .
REMARK 9600           A 1 434 ASN 434 434 ?   ?   ?   C .
REMARK 9600           A 1 435 PRO 435 435 ?   ?   ?   C .
REMARK 9600           A 1 436 ALA 436 436 ?   ?   ?   C .
REMARK 9600           A 1 437 GLU 437 437 ?   ?   ?   C .
REMARK 9600           B 2 1   ASN 1   1   ?   ?   ?   D .
REMARK 9600           B 2 2   SER 2   2   2   SER SER D .
REMARK 9600           B 2 3   ASN 3   3   3   ASN ASN D .
REMARK 9600           B 2 4   VAL 4   4   4   VAL VAL D .
REMARK 9600           B 2 5   PRO 5   5   5   PRO PRO D .
REMARK 9600           B 2 6   ASP 6   6   6   ASP ASP D .
REMARK 9600           B 2 7   HIS 7   7   7   HIS HIS D .
REMARK 9600           B 2 8   ALA 8   8   8   ALA ALA D .
REMARK 9600           B 2 9   PHE 9   9   9   PHE PHE D .
REMARK 9600           B 2 10  SER 10  10  10  SER SER D .
REMARK 9600           B 2 11  PHE 11  11  11  PHE PHE D .
REMARK 9600           B 2 12  GLU 12  12  12  GLU GLU D .
REMARK 9600           B 2 13  GLY 13  13  13  GLY GLY D .
REMARK 9600           B 2 14  ILE 14  14  14  ILE ILE D .
REMARK 9600           B 2 15  PHE 15  15  15  PHE PHE D .
REMARK 9600           B 2 16  GLY 16  16  16  GLY GLY D .
REMARK 9600           B 2 17  LYS 17  17  17  LYS LYS D .
REMARK 9600           B 2 18  TYR 18  18  18  TYR TYR D .
REMARK 9600           B 2 19  ASP 19  19  19  ASP ASP D .
REMARK 9600           B 2 20  GLN 20  20  20  GLN GLN D .
REMARK 9600           B 2 21  ALA 21  21  21  ALA ALA D .
REMARK 9600           B 2 22  GLN 22  22  22  GLN GLN D .
REMARK 9600           B 2 23  LEU 23  23  23  LEU LEU D .
REMARK 9600           B 2 24  ARG 24  24  24  ARG ARG D .
REMARK 9600           B 2 25  ARG 25  25  25  ARG ARG D .
REMARK 9600           B 2 26  GLY 26  26  26  GLY GLY D .
REMARK 9600           B 2 27  PHE 27  27  27  PHE PHE D .
REMARK 9600           B 2 28  GLN 28  28  28  GLN GLN D .
REMARK 9600           B 2 29  VAL 29  29  29  VAL VAL D .
REMARK 9600           B 2 30  TYR 30  30  30  TYR TYR D .
REMARK 9600           B 2 31  ASN 31  31  31  ASN ASN D .
REMARK 9600           B 2 32  GLU 32  32  32  GLU GLU D .
REMARK 9600           B 2 33  VAL 33  33  33  VAL VAL D .
REMARK 9600           B 2 34  CYS 34  34  34  CYS CYS D .
REMARK 9600           B 2 35  SER 35  35  35  SER SER D .
REMARK 9600           B 2 36  ALA 36  36  36  ALA ALA D .
REMARK 9600           B 2 37  CYS 37  37  37  CYS CYS D .
REMARK 9600           B 2 38  HIS 38  38  38  HIS HIS D .
REMARK 9600           B 2 39  GLY 39  39  39  GLY GLY D .
REMARK 9600           B 2 40  MET 40  40  40  MET MET D .
REMARK 9600           B 2 41  LYS 41  41  41  LYS LYS D .
REMARK 9600           B 2 42  PHE 42  42  42  PHE PHE D .
REMARK 9600           B 2 43  VAL 43  43  43  VAL VAL D .
REMARK 9600           B 2 44  PRO 44  44  44  PRO PRO D .
REMARK 9600           B 2 45  ILE 45  45  45  ILE ILE D .
REMARK 9600           B 2 46  ARG 46  46  46  ARG ARG D .
REMARK 9600           B 2 47  THR 47  47  47  THR THR D .
REMARK 9600           B 2 48  LEU 48  48  48  LEU LEU D .
REMARK 9600           B 2 49  ALA 49  49  49  ALA ALA D .
REMARK 9600           B 2 50  ASP 50  50  50  ASP ASP D .
REMARK 9600           B 2 51  ASP 51  51  51  ASP ASP D .
REMARK 9600           B 2 52  GLY 52  52  52  GLY GLY D .
REMARK 9600           B 2 53  GLY 53  53  53  GLY GLY D .
REMARK 9600           B 2 54  PRO 54  54  54  PRO PRO D .
REMARK 9600           B 2 55  GLN 55  55  55  GLN GLN D .
REMARK 9600           B 2 56  LEU 56  56  56  LEU LEU D .
REMARK 9600           B 2 57  ASP 57  57  57  ASP ASP D .
REMARK 9600           B 2 58  PRO 58  58  58  PRO PRO D .
REMARK 9600           B 2 59  THR 59  59  59  THR THR D .
REMARK 9600           B 2 60  PHE 60  60  60  PHE PHE D .
REMARK 9600           B 2 61  VAL 61  61  61  VAL VAL D .
REMARK 9600           B 2 62  ARG 62  62  62  ARG ARG D .
REMARK 9600           B 2 63  GLU 63  63  63  GLU GLU D .
REMARK 9600           B 2 64  TYR 64  64  64  TYR TYR D .
REMARK 9600           B 2 65  ALA 65  65  65  ALA ALA D .
REMARK 9600           B 2 66  ALA 66  66  66  ALA ALA D .
REMARK 9600           B 2 67  GLY 67  67  67  GLY GLY D .
REMARK 9600           B 2 68  LEU 68  68  68  LEU LEU D .
REMARK 9600           B 2 69  ASP 69  69  69  ASP ASP D .
REMARK 9600           B 2 70  THR 70  70  70  THR THR D .
REMARK 9600           B 2 71  ILE 71  71  71  ILE ILE D .
REMARK 9600           B 2 72  ILE 72  72  72  ILE ILE D .
REMARK 9600           B 2 73  ASP 73  73  73  ASP ASP D .
REMARK 9600           B 2 74  LYS 74  74  74  LYS LYS D .
REMARK 9600           B 2 75  ASP 75  75  75  ASP ASP D .
REMARK 9600           B 2 76  SER 76  76  76  SER SER D .
REMARK 9600           B 2 77  GLY 77  77  77  GLY GLY D .
REMARK 9600           B 2 78  GLU 78  78  78  GLU GLU D .
REMARK 9600           B 2 79  GLU 79  79  79  GLU GLU D .
REMARK 9600           B 2 80  ARG 80  80  80  ARG ARG D .
REMARK 9600           B 2 81  ASP 81  81  81  ASP ASP D .
REMARK 9600           B 2 82  ARG 82  82  82  ARG ARG D .
REMARK 9600           B 2 83  LYS 83  83  83  LYS LYS D .
REMARK 9600           B 2 84  GLU 84  84  84  GLU GLU D .
REMARK 9600           B 2 85  THR 85  85  85  THR THR D .
REMARK 9600           B 2 86  ASP 86  86  86  ASP ASP D .
REMARK 9600           B 2 87  MET 87  87  87  MET MET D .
REMARK 9600           B 2 88  PHE 88  88  88  PHE PHE D .
REMARK 9600           B 2 89  PRO 89  89  89  PRO PRO D .
REMARK 9600           B 2 90  THR 90  90  90  THR THR D .
REMARK 9600           B 2 91  ARG 91  91  91  ARG ARG D .
REMARK 9600           B 2 92  VAL 92  92  92  VAL VAL D .
REMARK 9600           B 2 93  GLY 93  93  93  GLY GLY D .
REMARK 9600           B 2 94  ASP 94  94  94  ASP ASP D .
REMARK 9600           B 2 95  GLY 95  95  95  GLY GLY D .
REMARK 9600           B 2 96  MET 96  96  96  MET MET D .
REMARK 9600           B 2 97  GLY 97  97  97  GLY GLY D .
REMARK 9600           B 2 98  PRO 98  98  98  PRO PRO D .
REMARK 9600           B 2 99  ASP 99  99  99  ASP ASP D .
REMARK 9600           B 2 100 LEU 100 100 100 LEU LEU D .
REMARK 9600           B 2 101 SER 101 101 101 SER SER D .
REMARK 9600           B 2 102 VAL 102 102 102 VAL VAL D .
REMARK 9600           B 2 103 MET 103 103 103 MET MET D .
REMARK 9600           B 2 104 ALA 104 104 104 ALA ALA D .
REMARK 9600           B 2 105 LYS 105 105 105 LYS LYS D .
REMARK 9600           B 2 106 ALA 106 106 106 ALA ALA D .
REMARK 9600           B 2 107 ARG 107 107 107 ARG ARG D .
REMARK 9600           B 2 108 ALA 108 108 108 ALA ALA D .
REMARK 9600           B 2 109 GLY 109 109 109 GLY GLY D .
REMARK 9600           B 2 110 PHE 110 110 110 PHE PHE D .
REMARK 9600           B 2 111 SER 111 111 111 SER SER D .
REMARK 9600           B 2 112 GLY 112 112 112 GLY GLY D .
REMARK 9600           B 2 113 PRO 113 113 113 PRO PRO D .
REMARK 9600           B 2 114 ALA 114 114 114 ALA ALA D .
REMARK 9600           B 2 115 GLY 115 115 115 GLY GLY D .
REMARK 9600           B 2 116 SER 116 116 116 SER SER D .
REMARK 9600           B 2 117 GLY 117 117 117 GLY GLY D .
REMARK 9600           B 2 118 MET 118 118 118 MET MET D .
REMARK 9600           B 2 119 ASN 119 119 119 ASN ASN D .
REMARK 9600           B 2 120 GLN 120 120 120 GLN GLN D .
REMARK 9600           B 2 121 LEU 121 121 121 LEU LEU D .
REMARK 9600           B 2 122 PHE 122 122 122 PHE PHE D .
REMARK 9600           B 2 123 LYS 123 123 123 LYS LYS D .
REMARK 9600           B 2 124 GLY 124 124 124 GLY GLY D .
REMARK 9600           B 2 125 MET 125 125 125 MET MET D .
REMARK 9600           B 2 126 GLY 126 126 126 GLY GLY D .
REMARK 9600           B 2 127 GLY 127 127 127 GLY GLY D .
REMARK 9600           B 2 128 PRO 128 128 128 PRO PRO D .
REMARK 9600           B 2 129 GLU 129 129 129 GLU GLU D .
REMARK 9600           B 2 130 TYR 130 130 130 TYR TYR D .
REMARK 9600           B 2 131 ILE 131 131 131 ILE ILE D .
REMARK 9600           B 2 132 TYR 132 132 132 TYR TYR D .
REMARK 9600           B 2 133 ASN 133 133 133 ASN ASN D .
REMARK 9600           B 2 134 TYR 134 134 134 TYR TYR D .
REMARK 9600           B 2 135 VAL 135 135 135 VAL VAL D .
REMARK 9600           B 2 136 ILE 136 136 136 ILE ILE D .
REMARK 9600           B 2 137 GLY 137 137 137 GLY GLY D .
REMARK 9600           B 2 138 PHE 138 138 138 PHE PHE D .
REMARK 9600           B 2 139 GLU 139 139 139 GLU GLU D .
REMARK 9600           B 2 140 GLU 140 140 140 GLU GLU D .
REMARK 9600           B 2 141 ASN 141 141 141 ASN ASN D .
REMARK 9600           B 2 142 PRO 142 142 142 PRO PRO D .
REMARK 9600           B 2 143 GLU 143 143 143 GLU GLU D .
REMARK 9600           B 2 144 CYS 144 144 144 CYS CYS D .
REMARK 9600           B 2 145 ALA 145 145 145 ALA ALA D .
REMARK 9600           B 2 146 PRO 146 146 146 PRO PRO D .
REMARK 9600           B 2 147 GLU 147 147 147 GLU GLU D .
REMARK 9600           B 2 148 GLY 148 148 148 GLY GLY D .
REMARK 9600           B 2 149 ILE 149 149 149 ILE ILE D .
REMARK 9600           B 2 150 ASP 150 150 150 ASP ASP D .
REMARK 9600           B 2 151 GLY 151 151 151 GLY GLY D .
REMARK 9600           B 2 152 TYR 152 152 152 TYR TYR D .
REMARK 9600           B 2 153 TYR 153 153 153 TYR TYR D .
REMARK 9600           B 2 154 TYR 154 154 154 TYR TYR D .
REMARK 9600           B 2 155 ASN 155 155 155 ASN ASN D .
REMARK 9600           B 2 156 LYS 156 156 156 LYS LYS D .
REMARK 9600           B 2 157 THR 157 157 157 THR THR D .
REMARK 9600           B 2 158 PHE 158 158 158 PHE PHE D .
REMARK 9600           B 2 159 GLN 159 159 159 GLN GLN D .
REMARK 9600           B 2 160 ILE 160 160 160 ILE ILE D .
REMARK 9600           B 2 161 GLY 161 161 161 GLY GLY D .
REMARK 9600           B 2 162 GLY 162 162 ?   ?   ?   D .
REMARK 9600           B 2 163 VAL 163 163 ?   ?   ?   D .
REMARK 9600           B 2 164 PRO 164 164 164 PRO PRO D .
REMARK 9600           B 2 165 ASP 165 165 165 ASP ASP D .
REMARK 9600           B 2 166 THR 166 166 165 THR THR D .
REMARK 9600           B 2 167 CYS 167 167 167 CYS CYS D .
REMARK 9600           B 2 168 LYS 168 168 165 LYS LYS D .
REMARK 9600           B 2 169 ASP 169 169 ?   ?   ?   D .
REMARK 9600           B 2 170 ALA 170 170 ?   ?   ?   D .
REMARK 9600           B 2 171 ALA 171 171 ?   ?   ?   D .
REMARK 9600           B 2 172 GLY 172 172 172 GLY GLY D .
REMARK 9600           B 2 173 VAL 173 173 173 VAL VAL D .
REMARK 9600           B 2 174 LYS 174 174 174 LYS LYS D .
REMARK 9600           B 2 175 ILE 175 175 175 ILE ILE D .
REMARK 9600           B 2 176 THR 176 176 176 THR THR D .
REMARK 9600           B 2 177 HIS 177 177 177 HIS HIS D .
REMARK 9600           B 2 178 GLY 178 178 178 GLY GLY D .
REMARK 9600           B 2 179 SER 179 179 179 SER SER D .
REMARK 9600           B 2 180 TRP 180 180 180 TRP TRP D .
REMARK 9600           B 2 181 ALA 181 181 181 ALA ALA D .
REMARK 9600           B 2 182 ARG 182 182 182 ARG ARG D .
REMARK 9600           B 2 183 MET 183 183 183 MET MET D .
REMARK 9600           B 2 184 PRO 184 184 184 PRO PRO D .
REMARK 9600           B 2 185 PRO 185 185 185 PRO PRO D .
REMARK 9600           B 2 186 PRO 186 186 186 PRO PRO D .
REMARK 9600           B 2 187 LEU 187 187 187 LEU LEU D .
REMARK 9600           B 2 188 VAL 188 188 188 VAL VAL D .
REMARK 9600           B 2 189 ASP 189 189 189 ASP ASP D .
REMARK 9600           B 2 190 ASP 190 190 190 ASP ASP D .
REMARK 9600           B 2 191 GLN 191 191 191 GLN GLN D .
REMARK 9600           B 2 192 VAL 192 192 192 VAL VAL D .
REMARK 9600           B 2 193 THR 193 193 193 THR THR D .
REMARK 9600           B 2 194 TYR 194 194 194 TYR TYR D .
REMARK 9600           B 2 195 GLU 195 195 195 GLU GLU D .
REMARK 9600           B 2 196 ASP 196 196 196 ASP ASP D .
REMARK 9600           B 2 197 GLY 197 197 197 GLY GLY D .
REMARK 9600           B 2 198 THR 198 198 198 THR THR D .
REMARK 9600           B 2 199 PRO 199 199 199 PRO PRO D .
REMARK 9600           B 2 200 ALA 200 200 200 ALA ALA D .
REMARK 9600           B 2 201 THR 201 201 201 THR THR D .
REMARK 9600           B 2 202 VAL 202 202 202 VAL VAL D .
REMARK 9600           B 2 203 ASP 203 203 203 ASP ASP D .
REMARK 9600           B 2 204 GLN 204 204 204 GLN GLN D .
REMARK 9600           B 2 205 MET 205 205 205 MET MET D .
REMARK 9600           B 2 206 ALA 206 206 206 ALA ALA D .
REMARK 9600           B 2 207 GLN 207 207 207 GLN GLN D .
REMARK 9600           B 2 208 ASP 208 208 208 ASP ASP D .
REMARK 9600           B 2 209 VAL 209 209 209 VAL VAL D .
REMARK 9600           B 2 210 SER 210 210 210 SER SER D .
REMARK 9600           B 2 211 ALA 211 211 211 ALA ALA D .
REMARK 9600           B 2 212 PHE 212 212 212 PHE PHE D .
REMARK 9600           B 2 213 LEU 213 213 213 LEU LEU D .
REMARK 9600           B 2 214 MET 214 214 214 MET MET D .
REMARK 9600           B 2 215 TRP 215 215 215 TRP TRP D .
REMARK 9600           B 2 216 ALA 216 216 216 ALA ALA D .
REMARK 9600           B 2 217 ALA 217 217 217 ALA ALA D .
REMARK 9600           B 2 218 GLU 218 218 218 GLU GLU D .
REMARK 9600           B 2 219 PRO 219 219 219 PRO PRO D .
REMARK 9600           B 2 220 LYS 220 220 220 LYS LYS D .
REMARK 9600           B 2 221 LEU 221 221 221 LEU LEU D .
REMARK 9600           B 2 222 VAL 222 222 222 VAL VAL D .
REMARK 9600           B 2 223 ALA 223 223 223 ALA ALA D .
REMARK 9600           B 2 224 ARG 224 224 224 ARG ARG D .
REMARK 9600           B 2 225 LYS 225 225 225 LYS LYS D .
REMARK 9600           B 2 226 GLN 226 226 226 GLN GLN D .
REMARK 9600           B 2 227 MET 227 227 227 MET MET D .
REMARK 9600           B 2 228 GLY 228 228 228 GLY GLY D .
REMARK 9600           B 2 229 LEU 229 229 229 LEU LEU D .
REMARK 9600           B 2 230 VAL 230 230 230 VAL VAL D .
REMARK 9600           B 2 231 ALA 231 231 231 ALA ALA D .
REMARK 9600           B 2 232 MET 232 232 232 MET MET D .
REMARK 9600           B 2 233 VAL 233 233 233 VAL VAL D .
REMARK 9600           B 2 234 MET 234 234 234 MET MET D .
REMARK 9600           B 2 235 LEU 235 235 235 LEU LEU D .
REMARK 9600           B 2 236 GLY 236 236 236 GLY GLY D .
REMARK 9600           B 2 237 LEU 237 237 237 LEU LEU D .
REMARK 9600           B 2 238 LEU 238 238 238 LEU LEU D .
REMARK 9600           B 2 239 SER 239 239 239 SER SER D .
REMARK 9600           B 2 240 VAL 240 240 240 VAL VAL D .
REMARK 9600           B 2 241 MET 241 241 241 MET MET D .
REMARK 9600           B 2 242 LEU 242 242 242 LEU LEU D .
REMARK 9600           B 2 243 TYR 243 243 243 TYR TYR D .
REMARK 9600           B 2 244 LEU 244 244 244 LEU LEU D .
REMARK 9600           B 2 245 THR 245 245 245 THR THR D .
REMARK 9600           B 2 246 ASN 246 246 246 ASN ASN D .
REMARK 9600           B 2 247 LYS 247 247 247 LYS LYS D .
REMARK 9600           B 2 248 ARG 248 248 248 ARG ARG D .
REMARK 9600           B 2 249 LEU 249 249 249 LEU LEU D .
REMARK 9600           B 2 250 TRP 250 250 250 TRP TRP D .
REMARK 9600           B 2 251 ALA 251 251 251 ALA ALA D .
REMARK 9600           B 2 252 PRO 252 252 252 PRO PRO D .
REMARK 9600           B 2 253 TYR 253 253 253 TYR TYR D .
REMARK 9600           B 2 254 LYS 254 254 254 LYS LYS D .
REMARK 9600           B 2 255 GLY 255 255 255 GLY GLY D .
REMARK 9600           B 2 256 HIS 256 256 256 HIS HIS D .
REMARK 9600           B 2 257 LYS 257 257 257 LYS LYS D .
REMARK 9600           B 2 258 ALA 258 258 258 ALA ALA D .
REMARK 9600           C 3 1   MET 1   1   ?   ?   ?   E .
REMARK 9600           C 3 2   SER 2   2   ?   ?   ?   E .
REMARK 9600           C 3 3   HIS 3   3   ?   ?   ?   E .
REMARK 9600           C 3 4   ALA 4   4   ?   ?   ?   E .
REMARK 9600           C 3 5   GLU 5   5   ?   ?   ?   E .
REMARK 9600           C 3 6   ASP 6   6   ?   ?   ?   E .
REMARK 9600           C 3 7   ASN 7   7   ?   ?   ?   E .
REMARK 9600           C 3 8   ALA 8   8   ?   ?   ?   E .
REMARK 9600           C 3 9   GLY 9   9   ?   ?   ?   E .
REMARK 9600           C 3 10  THR 10  10  ?   ?   ?   E .
REMARK 9600           C 3 11  ARG 11  11  11  ARG ARG E .
REMARK 9600           C 3 12  ARG 12  12  12  ARG ARG E .
REMARK 9600           C 3 13  ASP 13  13  13  ASP ASP E .
REMARK 9600           C 3 14  PHE 14  14  14  PHE PHE E .
REMARK 9600           C 3 15  LEU 15  15  15  LEU LEU E .
REMARK 9600           C 3 16  TYR 16  16  16  TYR TYR E .
REMARK 9600           C 3 17  HIS 17  17  17  HIS HIS E .
REMARK 9600           C 3 18  ALA 18  18  18  ALA ALA E .
REMARK 9600           C 3 19  THR 19  19  19  THR THR E .
REMARK 9600           C 3 20  ALA 20  20  20  ALA ALA E .
REMARK 9600           C 3 21  ALA 21  21  21  ALA ALA E .
REMARK 9600           C 3 22  THR 22  22  22  THR THR E .
REMARK 9600           C 3 23  GLY 23  23  23  GLY GLY E .
REMARK 9600           C 3 24  VAL 24  24  24  VAL VAL E .
REMARK 9600           C 3 25  VAL 25  25  25  VAL VAL E .
REMARK 9600           C 3 26  VAL 26  26  26  VAL VAL E .
REMARK 9600           C 3 27  THR 27  27  27  THR THR E .
REMARK 9600           C 3 28  GLY 28  28  28  GLY GLY E .
REMARK 9600           C 3 29  ALA 29  29  29  ALA ALA E .
REMARK 9600           C 3 30  ALA 30  30  30  ALA ALA E .
REMARK 9600           C 3 31  VAL 31  31  31  VAL VAL E .
REMARK 9600           C 3 32  TRP 32  32  32  TRP TRP E .
REMARK 9600           C 3 33  PRO 33  33  33  PRO PRO E .
REMARK 9600           C 3 34  LEU 34  34  34  LEU LEU E .
REMARK 9600           C 3 35  ILE 35  35  35  ILE ILE E .
REMARK 9600           C 3 36  ASN 36  36  36  ASN ASN E .
REMARK 9600           C 3 37  GLN 37  37  37  GLN GLN E .
REMARK 9600           C 3 38  MET 38  38  38  MET MET E .
REMARK 9600           C 3 39  ASN 39  39  39  ASN ASN E .
REMARK 9600           C 3 40  ALA 40  40  40  ALA ALA E .
REMARK 9600           C 3 41  SER 41  41  41  SER SER E .
REMARK 9600           C 3 42  ALA 42  42  42  ALA ALA E .
REMARK 9600           C 3 43  ASP 43  43  43  ASP ASP E .
REMARK 9600           C 3 44  VAL 44  44  44  VAL VAL E .
REMARK 9600           C 3 45  LYS 45  45  45  LYS LYS E .
REMARK 9600           C 3 46  ALA 46  46  46  ALA ALA E .
REMARK 9600           C 3 47  MET 47  47  47  MET MET E .
REMARK 9600           C 3 48  ALA 48  48  48  ALA ALA E .
REMARK 9600           C 3 49  SER 49  49  49  SER SER E .
REMARK 9600           C 3 50  ILE 50  50  50  ILE ILE E .
REMARK 9600           C 3 51  PHE 51  51  51  PHE PHE E .
REMARK 9600           C 3 52  VAL 52  52  52  VAL VAL E .
REMARK 9600           C 3 53  ASP 53  53  53  ASP ASP E .
REMARK 9600           C 3 54  VAL 54  54  54  VAL VAL E .
REMARK 9600           C 3 55  SER 55  55  55  SER SER E .
REMARK 9600           C 3 56  ALA 56  56  56  ALA ALA E .
REMARK 9600           C 3 57  VAL 57  57  57  VAL VAL E .
REMARK 9600           C 3 58  GLU 58  58  58  GLU GLU E .
REMARK 9600           C 3 59  VAL 59  59  59  VAL VAL E .
REMARK 9600           C 3 60  GLY 60  60  60  GLY GLY E .
REMARK 9600           C 3 61  THR 61  61  61  THR THR E .
REMARK 9600           C 3 62  GLN 62  62  62  GLN GLN E .
REMARK 9600           C 3 63  LEU 63  63  63  LEU LEU E .
REMARK 9600           C 3 64  THR 64  64  64  THR THR E .
REMARK 9600           C 3 65  VAL 65  65  65  VAL VAL E .
REMARK 9600           C 3 66  LYS 66  66  66  LYS LYS E .
REMARK 9600           C 3 67  TRP 67  67  67  TRP TRP E .
REMARK 9600           C 3 68  ARG 68  68  68  ARG ARG E .
REMARK 9600           C 3 69  GLY 69  69  69  GLY GLY E .
REMARK 9600           C 3 70  LYS 70  70  70  LYS LYS E .
REMARK 9600           C 3 71  PRO 71  71  71  PRO PRO E .
REMARK 9600           C 3 72  VAL 72  72  72  VAL VAL E .
REMARK 9600           C 3 73  PHE 73  73  73  PHE PHE E .
REMARK 9600           C 3 74  ILE 74  74  74  ILE ILE E .
REMARK 9600           C 3 75  ARG 75  75  75  ARG ARG E .
REMARK 9600           C 3 76  ARG 76  76  76  ARG ARG E .
REMARK 9600           C 3 77  ARG 77  77  77  ARG ARG E .
REMARK 9600           C 3 78  ASP 78  78  78  ASP ASP E .
REMARK 9600           C 3 79  GLU 79  79  79  GLU GLU E .
REMARK 9600           C 3 80  LYS 80  80  80  LYS LYS E .
REMARK 9600           C 3 81  ASP 81  81  81  ASP ASP E .
REMARK 9600           C 3 82  ILE 82  82  82  ILE ILE E .
REMARK 9600           C 3 83  GLU 83  83  83  GLU GLU E .
REMARK 9600           C 3 84  LEU 84  84  84  LEU LEU E .
REMARK 9600           C 3 85  ALA 85  85  85  ALA ALA E .
REMARK 9600           C 3 86  ARG 86  86  86  ARG ARG E .
REMARK 9600           C 3 87  SER 87  87  87  SER SER E .
REMARK 9600           C 3 88  VAL 88  88  88  VAL VAL E .
REMARK 9600           C 3 89  PRO 89  89  89  PRO PRO E .
REMARK 9600           C 3 90  LEU 90  90  90  LEU LEU E .
REMARK 9600           C 3 91  GLY 91  91  91  GLY GLY E .
REMARK 9600           C 3 92  ALA 92  92  92  ALA ALA E .
REMARK 9600           C 3 93  LEU 93  93  93  LEU LEU E .
REMARK 9600           C 3 94  ARG 94  94  94  ARG ARG E .
REMARK 9600           C 3 95  ASP 95  95  95  ASP ASP E .
REMARK 9600           C 3 96  THR 96  96  96  THR THR E .
REMARK 9600           C 3 97  SER 97  97  97  SER SER E .
REMARK 9600           C 3 98  ALA 98  98  98  ALA ALA E .
REMARK 9600           C 3 99  GLU 99  99  99  GLU GLU E .
REMARK 9600           C 3 100 ASN 100 100 100 ASN ASN E .
REMARK 9600           C 3 101 ALA 101 101 101 ALA ALA E .
REMARK 9600           C 3 102 ASN 102 102 102 ASN ASN E .
REMARK 9600           C 3 103 LYS 103 103 103 LYS LYS E .
REMARK 9600           C 3 104 PRO 104 104 104 PRO PRO E .
REMARK 9600           C 3 105 GLY 105 105 105 GLY GLY E .
REMARK 9600           C 3 106 ALA 106 106 106 ALA ALA E .
REMARK 9600           C 3 107 GLU 107 107 107 GLU GLU E .
REMARK 9600           C 3 108 ALA 108 108 108 ALA ALA E .
REMARK 9600           C 3 109 THR 109 109 109 THR THR E .
REMARK 9600           C 3 110 ASP 110 110 110 ASP ASP E .
REMARK 9600           C 3 111 GLU 111 111 111 GLU GLU E .
REMARK 9600           C 3 112 ASN 112 112 112 ASN ASN E .
REMARK 9600           C 3 113 ARG 113 113 113 ARG ARG E .
REMARK 9600           C 3 114 THR 114 114 114 THR THR E .
REMARK 9600           C 3 115 LEU 115 115 115 LEU LEU E .
REMARK 9600           C 3 116 PRO 116 116 116 PRO PRO E .
REMARK 9600           C 3 117 ALA 117 117 117 ALA ALA E .
REMARK 9600           C 3 118 PHE 118 118 118 PHE PHE E .
REMARK 9600           C 3 119 ASP 119 119 119 ASP ASP E .
REMARK 9600           C 3 120 GLY 120 120 120 GLY GLY E .
REMARK 9600           C 3 121 THR 121 121 121 THR THR E .
REMARK 9600           C 3 122 ASN 122 122 122 ASN ASN E .
REMARK 9600           C 3 123 THR 123 123 123 THR THR E .
REMARK 9600           C 3 124 GLY 124 124 124 GLY GLY E .
REMARK 9600           C 3 125 GLU 125 125 125 GLU GLU E .
REMARK 9600           C 3 126 TRP 126 126 126 TRP TRP E .
REMARK 9600           C 3 127 LEU 127 127 127 LEU LEU E .
REMARK 9600           C 3 128 VAL 128 128 128 VAL VAL E .
REMARK 9600           C 3 129 MET 129 129 129 MET MET E .
REMARK 9600           C 3 130 LEU 130 130 130 LEU LEU E .
REMARK 9600           C 3 131 GLY 131 131 131 GLY GLY E .
REMARK 9600           C 3 132 VAL 132 132 132 VAL VAL E .
REMARK 9600           C 3 133 CYS 133 133 133 CYS CYS E .
REMARK 9600           C 3 134 THR 134 134 134 THR THR E .
REMARK 9600           C 3 135 HIS 135 135 135 HIS HIS E .
REMARK 9600           C 3 136 LEU 136 136 136 LEU LEU E .
REMARK 9600           C 3 137 GLY 137 137 137 GLY GLY E .
REMARK 9600           C 3 138 CYS 138 138 138 CYS CYS E .
REMARK 9600           C 3 139 VAL 139 139 139 VAL VAL E .
REMARK 9600           C 3 140 PRO 140 140 140 PRO PRO E .
REMARK 9600           C 3 141 MET 141 141 141 MET MET E .
REMARK 9600           C 3 142 GLY 142 142 142 GLY GLY E .
REMARK 9600           C 3 143 ASP 143 143 143 ASP ASP E .
REMARK 9600           C 3 144 LYS 144 144 144 LYS LYS E .
REMARK 9600           C 3 145 SER 145 145 145 SER SER E .
REMARK 9600           C 3 146 GLY 146 146 146 GLY GLY E .
REMARK 9600           C 3 147 ASP 147 147 147 ASP ASP E .
REMARK 9600           C 3 148 PHE 148 148 148 PHE PHE E .
REMARK 9600           C 3 149 GLY 149 149 149 GLY GLY E .
REMARK 9600           C 3 150 GLY 150 150 150 GLY GLY E .
REMARK 9600           C 3 151 TRP 151 151 151 TRP TRP E .
REMARK 9600           C 3 152 PHE 152 152 152 PHE PHE E .
REMARK 9600           C 3 153 CYS 153 153 153 CYS CYS E .
REMARK 9600           C 3 154 PRO 154 154 154 PRO PRO E .
REMARK 9600           C 3 155 CYS 155 155 155 CYS CYS E .
REMARK 9600           C 3 156 HIS 156 156 156 HIS HIS E .
REMARK 9600           C 3 157 GLY 157 157 157 GLY GLY E .
REMARK 9600           C 3 158 SER 158 158 158 SER SER E .
REMARK 9600           C 3 159 HIS 159 159 159 HIS HIS E .
REMARK 9600           C 3 160 TYR 160 160 160 TYR TYR E .
REMARK 9600           C 3 161 ASP 161 161 161 ASP ASP E .
REMARK 9600           C 3 162 SER 162 162 162 SER SER E .
REMARK 9600           C 3 163 ALA 163 163 163 ALA ALA E .
REMARK 9600           C 3 164 GLY 164 164 164 GLY GLY E .
REMARK 9600           C 3 165 ARG 165 165 165 ARG ARG E .
REMARK 9600           C 3 166 ILE 166 166 166 ILE ILE E .
REMARK 9600           C 3 167 ARG 167 167 167 ARG ARG E .
REMARK 9600           C 3 168 LYS 168 168 168 LYS LYS E .
REMARK 9600           C 3 169 GLY 169 169 169 GLY GLY E .
REMARK 9600           C 3 170 PRO 170 170 170 PRO PRO E .
REMARK 9600           C 3 171 ALA 171 171 171 ALA ALA E .
REMARK 9600           C 3 172 PRO 172 172 172 PRO PRO E .
REMARK 9600           C 3 173 ARG 173 173 173 ARG ARG E .
REMARK 9600           C 3 174 ASN 174 174 174 ASN ASN E .
REMARK 9600           C 3 175 LEU 175 175 175 LEU LEU E .
REMARK 9600           C 3 176 ASP 176 176 176 ASP ASP E .
REMARK 9600           C 3 177 ILE 177 177 177 ILE ILE E .
REMARK 9600           C 3 178 PRO 178 178 178 PRO PRO E .
REMARK 9600           C 3 179 VAL 179 179 179 VAL VAL E .
REMARK 9600           C 3 180 ALA 180 180 180 ALA ALA E .
REMARK 9600           C 3 181 ALA 181 181 181 ALA ALA E .
REMARK 9600           C 3 182 PHE 182 182 182 PHE PHE E .
REMARK 9600           C 3 183 VAL 183 183 183 VAL VAL E .
REMARK 9600           C 3 184 ASP 184 184 184 ASP ASP E .
REMARK 9600           C 3 185 GLU 185 185 185 GLU GLU E .
REMARK 9600           C 3 186 THR 186 186 186 THR THR E .
REMARK 9600           C 3 187 THR 187 187 187 THR THR E .
REMARK 9600           C 3 188 ILE 188 188 188 ILE ILE E .
REMARK 9600           C 3 189 LYS 189 189 189 LYS LYS E .
REMARK 9600           C 3 190 LEU 190 190 190 LEU LEU E .
REMARK 9600           C 3 191 GLY 191 191 191 GLY GLY E .
REMARK 9600           D 1 1   MET 1   1   ?   ?   ?   P .
REMARK 9600           D 1 2   SER 2   2   2   SER SER P .
REMARK 9600           D 1 3   GLY 3   3   3   GLY GLY P .
REMARK 9600           D 1 4   ILE 4   4   4   ILE ILE P .
REMARK 9600           D 1 5   PRO 5   5   5   PRO PRO P .
REMARK 9600           D 1 6   HIS 6   6   6   HIS HIS P .
REMARK 9600           D 1 7   ASP 7   7   7   ASP ASP P .
REMARK 9600           D 1 8   HIS 8   8   8   HIS HIS P .
REMARK 9600           D 1 9   TYR 9   9   9   TYR TYR P .
REMARK 9600           D 1 10  GLU 10  10  10  GLU GLU P .
REMARK 9600           D 1 11  PRO 11  11  11  PRO PRO P .
REMARK 9600           D 1 12  LYS 12  12  12  LYS LYS P .
REMARK 9600           D 1 13  THR 13  13  13  THR THR P .
REMARK 9600           D 1 14  GLY 14  14  14  GLY GLY P .
REMARK 9600           D 1 15  ILE 15  15  15  ILE ILE P .
REMARK 9600           D 1 16  GLU 16  16  16  GLU GLU P .
REMARK 9600           D 1 17  LYS 17  17  17  LYS LYS P .
REMARK 9600           D 1 18  TRP 18  18  18  TRP TRP P .
REMARK 9600           D 1 19  LEU 19  19  19  LEU LEU P .
REMARK 9600           D 1 20  HIS 20  20  20  HIS HIS P .
REMARK 9600           D 1 21  ASP 21  21  21  ASP ASP P .
REMARK 9600           D 1 22  ARG 22  22  22  ARG ARG P .
REMARK 9600           D 1 23  LEU 23  23  23  LEU LEU P .
REMARK 9600           D 1 24  PRO 24  24  24  PRO PRO P .
REMARK 9600           D 1 25  ILE 25  25  25  ILE ILE P .
REMARK 9600           D 1 26  VAL 26  26  26  VAL VAL P .
REMARK 9600           D 1 27  GLY 27  27  27  GLY GLY P .
REMARK 9600           D 1 28  LEU 28  28  28  LEU LEU P .
REMARK 9600           D 1 29  VAL 29  29  29  VAL VAL P .
REMARK 9600           D 1 30  TYR 30  30  30  TYR TYR P .
REMARK 9600           D 1 31  ASP 31  31  31  ASP ASP P .
REMARK 9600           D 1 32  THR 32  32  32  THR THR P .
REMARK 9600           D 1 33  ILE 33  33  33  ILE ILE P .
REMARK 9600           D 1 34  MET 34  34  34  MET MET P .
REMARK 9600           D 1 35  ILE 35  35  35  ILE ILE P .
REMARK 9600           D 1 36  PRO 36  36  36  PRO PRO P .
REMARK 9600           D 1 37  THR 37  37  37  THR THR P .
REMARK 9600           D 1 38  PRO 38  38  38  PRO PRO P .
REMARK 9600           D 1 39  LYS 39  39  39  LYS LYS P .
REMARK 9600           D 1 40  ASN 40  40  40  ASN ASN P .
REMARK 9600           D 1 41  LEU 41  41  41  LEU LEU P .
REMARK 9600           D 1 42  ASN 42  42  42  ASN ASN P .
REMARK 9600           D 1 43  TRP 43  43  43  TRP TRP P .
REMARK 9600           D 1 44  TRP 44  44  44  TRP TRP P .
REMARK 9600           D 1 45  TRP 45  45  45  TRP TRP P .
REMARK 9600           D 1 46  ILE 46  46  46  ILE ILE P .
REMARK 9600           D 1 47  TRP 47  47  47  TRP TRP P .
REMARK 9600           D 1 48  GLY 48  48  48  GLY GLY P .
REMARK 9600           D 1 49  ILE 49  49  49  ILE ILE P .
REMARK 9600           D 1 50  VAL 50  50  50  VAL VAL P .
REMARK 9600           D 1 51  LEU 51  51  51  LEU LEU P .
REMARK 9600           D 1 52  ALA 52  52  52  ALA ALA P .
REMARK 9600           D 1 53  PHE 53  53  53  PHE PHE P .
REMARK 9600           D 1 54  THR 54  54  54  THR THR P .
REMARK 9600           D 1 55  LEU 55  55  55  LEU LEU P .
REMARK 9600           D 1 56  VAL 56  56  56  VAL VAL P .
REMARK 9600           D 1 57  LEU 57  57  57  LEU LEU P .
REMARK 9600           D 1 58  GLN 58  58  58  GLN GLN P .
REMARK 9600           D 1 59  ILE 59  59  59  ILE ILE P .
REMARK 9600           D 1 60  VAL 60  60  60  VAL VAL P .
REMARK 9600           D 1 61  THR 61  61  61  THR THR P .
REMARK 9600           D 1 62  GLY 62  62  62  GLY GLY P .
REMARK 9600           D 1 63  ILE 63  63  63  ILE ILE P .
REMARK 9600           D 1 64  VAL 64  64  64  VAL VAL P .
REMARK 9600           D 1 65  LEU 65  65  65  LEU LEU P .
REMARK 9600           D 1 66  ALA 66  66  66  ALA ALA P .
REMARK 9600           D 1 67  MET 67  67  67  MET MET P .
REMARK 9600           D 1 68  HIS 68  68  68  HIS HIS P .
REMARK 9600           D 1 69  TYR 69  69  69  TYR TYR P .
REMARK 9600           D 1 70  THR 70  70  70  THR THR P .
REMARK 9600           D 1 71  PRO 71  71  71  PRO PRO P .
REMARK 9600           D 1 72  HIS 72  72  72  HIS HIS P .
REMARK 9600           D 1 73  VAL 73  73  73  VAL VAL P .
REMARK 9600           D 1 74  ASP 74  74  74  ASP ASP P .
REMARK 9600           D 1 75  LEU 75  75  75  LEU LEU P .
REMARK 9600           D 1 76  ALA 76  76  76  ALA ALA P .
REMARK 9600           D 1 77  PHE 77  77  77  PHE PHE P .
REMARK 9600           D 1 78  ALA 78  78  78  ALA ALA P .
REMARK 9600           D 1 79  SER 79  79  79  SER SER P .
REMARK 9600           D 1 80  VAL 80  80  80  VAL VAL P .
REMARK 9600           D 1 81  GLU 81  81  81  GLU GLU P .
REMARK 9600           D 1 82  HIS 82  82  82  HIS HIS P .
REMARK 9600           D 1 83  ILE 83  83  83  ILE ILE P .
REMARK 9600           D 1 84  MET 84  84  84  MET MET P .
REMARK 9600           D 1 85  ARG 85  85  85  ARG ARG P .
REMARK 9600           D 1 86  ASP 86  86  86  ASP ASP P .
REMARK 9600           D 1 87  VAL 87  87  87  VAL VAL P .
REMARK 9600           D 1 88  ASN 88  88  88  ASN ASN P .
REMARK 9600           D 1 89  GLY 89  89  89  GLY GLY P .
REMARK 9600           D 1 90  GLY 90  90  90  GLY GLY P .
REMARK 9600           D 1 91  TRP 91  91  91  TRP TRP P .
REMARK 9600           D 1 92  ALA 92  92  92  ALA ALA P .
REMARK 9600           D 1 93  MET 93  93  93  MET MET P .
REMARK 9600           D 1 94  ARG 94  94  94  ARG ARG P .
REMARK 9600           D 1 95  TYR 95  95  95  TYR TYR P .
REMARK 9600           D 1 96  ILE 96  96  96  ILE ILE P .
REMARK 9600           D 1 97  HIS 97  97  97  HIS HIS P .
REMARK 9600           D 1 98  ALA 98  98  98  ALA ALA P .
REMARK 9600           D 1 99  ASN 99  99  99  ASN ASN P .
REMARK 9600           D 1 100 GLY 100 100 100 GLY GLY P .
REMARK 9600           D 1 101 ALA 101 101 101 ALA ALA P .
REMARK 9600           D 1 102 SER 102 102 102 SER SER P .
REMARK 9600           D 1 103 LEU 103 103 103 LEU LEU P .
REMARK 9600           D 1 104 PHE 104 104 104 PHE PHE P .
REMARK 9600           D 1 105 PHE 105 105 105 PHE PHE P .
REMARK 9600           D 1 106 LEU 106 106 106 LEU LEU P .
REMARK 9600           D 1 107 ALA 107 107 107 ALA ALA P .
REMARK 9600           D 1 108 VAL 108 108 108 VAL VAL P .
REMARK 9600           D 1 109 TYR 109 109 109 TYR TYR P .
REMARK 9600           D 1 110 ILE 110 110 110 ILE ILE P .
REMARK 9600           D 1 111 HIS 111 111 111 HIS HIS P .
REMARK 9600           D 1 112 ILE 112 112 112 ILE ILE P .
REMARK 9600           D 1 113 PHE 113 113 113 PHE PHE P .
REMARK 9600           D 1 114 ARG 114 114 114 ARG ARG P .
REMARK 9600           D 1 115 GLY 115 115 115 GLY GLY P .
REMARK 9600           D 1 116 LEU 116 116 116 LEU LEU P .
REMARK 9600           D 1 117 TYR 117 117 117 TYR TYR P .
REMARK 9600           D 1 118 TYR 118 118 118 TYR TYR P .
REMARK 9600           D 1 119 GLY 119 119 119 GLY GLY P .
REMARK 9600           D 1 120 SER 120 120 120 SER SER P .
REMARK 9600           D 1 121 TYR 121 121 121 TYR TYR P .
REMARK 9600           D 1 122 LYS 122 122 122 LYS LYS P .
REMARK 9600           D 1 123 ALA 123 123 123 ALA ALA P .
REMARK 9600           D 1 124 PRO 124 124 124 PRO PRO P .
REMARK 9600           D 1 125 ARG 125 125 125 ARG ARG P .
REMARK 9600           D 1 126 GLU 126 126 126 GLU GLU P .
REMARK 9600           D 1 127 ILE 127 127 127 ILE ILE P .
REMARK 9600           D 1 128 THR 128 128 128 THR THR P .
REMARK 9600           D 1 129 TRP 129 129 129 TRP TRP P .
REMARK 9600           D 1 130 ILE 130 130 130 ILE ILE P .
REMARK 9600           D 1 131 VAL 131 131 131 VAL VAL P .
REMARK 9600           D 1 132 GLY 132 132 132 GLY GLY P .
REMARK 9600           D 1 133 MET 133 133 133 MET MET P .
REMARK 9600           D 1 134 VAL 134 134 134 VAL VAL P .
REMARK 9600           D 1 135 ILE 135 135 135 ILE ILE P .
REMARK 9600           D 1 136 TYR 136 136 136 TYR TYR P .
REMARK 9600           D 1 137 LEU 137 137 137 LEU LEU P .
REMARK 9600           D 1 138 LEU 138 138 138 LEU LEU P .
REMARK 9600           D 1 139 MET 139 139 139 MET MET P .
REMARK 9600           D 1 140 MET 140 140 140 MET MET P .
REMARK 9600           D 1 141 GLY 141 141 141 GLY GLY P .
REMARK 9600           D 1 142 THR 142 142 142 THR THR P .
REMARK 9600           D 1 143 ALA 143 143 143 ALA ALA P .
REMARK 9600           D 1 144 PHE 144 144 144 PHE PHE P .
REMARK 9600           D 1 145 MET 145 145 145 MET MET P .
REMARK 9600           D 1 146 GLY 146 146 146 GLY GLY P .
REMARK 9600           D 1 147 TYR 147 147 147 TYR TYR P .
REMARK 9600           D 1 148 VAL 148 148 148 VAL VAL P .
REMARK 9600           D 1 149 LEU 149 149 149 LEU LEU P .
REMARK 9600           D 1 150 PRO 150 150 150 PRO PRO P .
REMARK 9600           D 1 151 TRP 151 151 151 TRP TRP P .
REMARK 9600           D 1 152 GLY 152 152 152 GLY GLY P .
REMARK 9600           D 1 153 GLN 153 153 153 GLN GLN P .
REMARK 9600           D 1 154 MET 154 154 154 MET MET P .
REMARK 9600           D 1 155 SER 155 155 155 SER SER P .
REMARK 9600           D 1 156 PHE 156 156 156 PHE PHE P .
REMARK 9600           D 1 157 TRP 157 157 157 TRP TRP P .
REMARK 9600           D 1 158 GLY 158 158 158 GLY GLY P .
REMARK 9600           D 1 159 ALA 159 159 159 ALA ALA P .
REMARK 9600           D 1 160 THR 160 160 160 THR THR P .
REMARK 9600           D 1 161 VAL 161 161 161 VAL VAL P .
REMARK 9600           D 1 162 ILE 162 162 162 ILE ILE P .
REMARK 9600           D 1 163 THR 163 163 163 THR THR P .
REMARK 9600           D 1 164 GLY 164 164 164 GLY GLY P .
REMARK 9600           D 1 165 LEU 165 165 165 LEU LEU P .
REMARK 9600           D 1 166 PHE 166 166 166 PHE PHE P .
REMARK 9600           D 1 167 GLY 167 167 167 GLY GLY P .
REMARK 9600           D 1 168 ALA 168 168 168 ALA ALA P .
REMARK 9600           D 1 169 ILE 169 169 169 ILE ILE P .
REMARK 9600           D 1 170 PRO 170 170 170 PRO PRO P .
REMARK 9600           D 1 171 GLY 171 171 171 GLY GLY P .
REMARK 9600           D 1 172 ILE 172 172 172 ILE ILE P .
REMARK 9600           D 1 173 GLY 173 173 173 GLY GLY P .
REMARK 9600           D 1 174 PRO 174 174 174 PRO PRO P .
REMARK 9600           D 1 175 SER 175 175 175 SER SER P .
REMARK 9600           D 1 176 ILE 176 176 176 ILE ILE P .
REMARK 9600           D 1 177 GLN 177 177 177 GLN GLN P .
REMARK 9600           D 1 178 ALA 178 178 178 ALA ALA P .
REMARK 9600           D 1 179 TRP 179 179 179 TRP TRP P .
REMARK 9600           D 1 180 LEU 180 180 180 LEU LEU P .
REMARK 9600           D 1 181 LEU 181 181 181 LEU LEU P .
REMARK 9600           D 1 182 GLY 182 182 182 GLY GLY P .
REMARK 9600           D 1 183 GLY 183 183 183 GLY GLY P .
REMARK 9600           D 1 184 PRO 184 184 184 PRO PRO P .
REMARK 9600           D 1 185 ALA 185 185 185 ALA ALA P .
REMARK 9600           D 1 186 VAL 186 186 186 VAL VAL P .
REMARK 9600           D 1 187 ASP 187 187 187 ASP ASP P .
REMARK 9600           D 1 188 ASN 188 188 188 ASN ASN P .
REMARK 9600           D 1 189 ALA 189 189 189 ALA ALA P .
REMARK 9600           D 1 190 THR 190 190 190 THR THR P .
REMARK 9600           D 1 191 LEU 191 191 191 LEU LEU P .
REMARK 9600           D 1 192 ASN 192 192 192 ASN ASN P .
REMARK 9600           D 1 193 ARG 193 193 193 ARG ARG P .
REMARK 9600           D 1 194 PHE 194 194 194 PHE PHE P .
REMARK 9600           D 1 195 PHE 195 195 195 PHE PHE P .
REMARK 9600           D 1 196 SER 196 196 196 SER SER P .
REMARK 9600           D 1 197 LEU 197 197 197 LEU LEU P .
REMARK 9600           D 1 198 HIS 198 198 198 HIS HIS P .
REMARK 9600           D 1 199 TYR 199 199 199 TYR TYR P .
REMARK 9600           D 1 200 LEU 200 200 200 LEU LEU P .
REMARK 9600           D 1 201 LEU 201 201 201 LEU LEU P .
REMARK 9600           D 1 202 PRO 202 202 202 PRO PRO P .
REMARK 9600           D 1 203 PHE 203 203 203 PHE PHE P .
REMARK 9600           D 1 204 VAL 204 204 204 VAL VAL P .
REMARK 9600           D 1 205 ILE 205 205 205 ILE ILE P .
REMARK 9600           D 1 206 ALA 206 206 206 ALA ALA P .
REMARK 9600           D 1 207 ALA 207 207 207 ALA ALA P .
REMARK 9600           D 1 208 LEU 208 208 208 LEU LEU P .
REMARK 9600           D 1 209 VAL 209 209 209 VAL VAL P .
REMARK 9600           D 1 210 ALA 210 210 210 ALA ALA P .
REMARK 9600           D 1 211 ILE 211 211 211 ILE ILE P .
REMARK 9600           D 1 212 HIS 212 212 212 HIS HIS P .
REMARK 9600           D 1 213 ILE 213 213 213 ILE ILE P .
REMARK 9600           D 1 214 TRP 214 214 214 TRP TRP P .
REMARK 9600           D 1 215 ALA 215 215 215 ALA ALA P .
REMARK 9600           D 1 216 PHE 216 216 216 PHE PHE P .
REMARK 9600           D 1 217 HIS 217 217 217 HIS HIS P .
REMARK 9600           D 1 218 THR 218 218 218 THR THR P .
REMARK 9600           D 1 219 THR 219 219 219 THR THR P .
REMARK 9600           D 1 220 GLY 220 220 220 GLY GLY P .
REMARK 9600           D 1 221 ASN 221 221 221 ASN ASN P .
REMARK 9600           D 1 222 ASN 222 222 222 ASN ASN P .
REMARK 9600           D 1 223 ASN 223 223 223 ASN ASN P .
REMARK 9600           D 1 224 PRO 224 224 224 PRO PRO P .
REMARK 9600           D 1 225 THR 225 225 225 THR THR P .
REMARK 9600           D 1 226 GLY 226 226 226 GLY GLY P .
REMARK 9600           D 1 227 VAL 227 227 227 VAL VAL P .
REMARK 9600           D 1 228 GLU 228 228 228 GLU GLU P .
REMARK 9600           D 1 229 VAL 229 229 229 VAL VAL P .
REMARK 9600           D 1 230 ARG 230 230 230 ARG ARG P .
REMARK 9600           D 1 231 ARG 231 231 231 ARG ARG P .
REMARK 9600           D 1 232 THR 232 232 232 THR THR P .
REMARK 9600           D 1 233 SER 233 233 233 SER SER P .
REMARK 9600           D 1 234 LYS 234 234 234 LYS LYS P .
REMARK 9600           D 1 235 ALA 235 235 235 ALA ALA P .
REMARK 9600           D 1 236 ASP 236 236 236 ASP ASP P .
REMARK 9600           D 1 237 ALA 237 237 237 ALA ALA P .
REMARK 9600           D 1 238 GLU 238 238 238 GLU GLU P .
REMARK 9600           D 1 239 LYS 239 239 239 LYS LYS P .
REMARK 9600           D 1 240 ASP 240 240 240 ASP ASP P .
REMARK 9600           D 1 241 THR 241 241 241 THR THR P .
REMARK 9600           D 1 242 LEU 242 242 242 LEU LEU P .
REMARK 9600           D 1 243 PRO 243 243 243 PRO PRO P .
REMARK 9600           D 1 244 PHE 244 244 244 PHE PHE P .
REMARK 9600           D 1 245 TRP 245 245 245 TRP TRP P .
REMARK 9600           D 1 246 PRO 246 246 246 PRO PRO P .
REMARK 9600           D 1 247 TYR 247 247 247 TYR TYR P .
REMARK 9600           D 1 248 PHE 248 248 248 PHE PHE P .
REMARK 9600           D 1 249 VAL 249 249 249 VAL VAL P .
REMARK 9600           D 1 250 ILE 250 250 250 ILE ILE P .
REMARK 9600           D 1 251 LYS 251 251 251 LYS LYS P .
REMARK 9600           D 1 252 ASP 252 252 252 ASP ASP P .
REMARK 9600           D 1 253 LEU 253 253 253 LEU LEU P .
REMARK 9600           D 1 254 PHE 254 254 254 PHE PHE P .
REMARK 9600           D 1 255 ALA 255 255 255 ALA ALA P .
REMARK 9600           D 1 256 LEU 256 256 256 LEU LEU P .
REMARK 9600           D 1 257 ALA 257 257 257 ALA ALA P .
REMARK 9600           D 1 258 LEU 258 258 258 LEU LEU P .
REMARK 9600           D 1 259 VAL 259 259 259 VAL VAL P .
REMARK 9600           D 1 260 LEU 260 260 260 LEU LEU P .
REMARK 9600           D 1 261 LEU 261 261 261 LEU LEU P .
REMARK 9600           D 1 262 GLY 262 262 262 GLY GLY P .
REMARK 9600           D 1 263 PHE 263 263 263 PHE PHE P .
REMARK 9600           D 1 264 PHE 264 264 264 PHE PHE P .
REMARK 9600           D 1 265 ALA 265 265 265 ALA ALA P .
REMARK 9600           D 1 266 VAL 266 266 266 VAL VAL P .
REMARK 9600           D 1 267 VAL 267 267 267 VAL VAL P .
REMARK 9600           D 1 268 ALA 268 268 268 ALA ALA P .
REMARK 9600           D 1 269 TYR 269 269 269 TYR TYR P .
REMARK 9600           D 1 270 MET 270 270 270 MET MET P .
REMARK 9600           D 1 271 PRO 271 271 271 PRO PRO P .
REMARK 9600           D 1 272 ASN 272 272 272 ASN ASN P .
REMARK 9600           D 1 273 TYR 273 273 273 TYR TYR P .
REMARK 9600           D 1 274 LEU 274 274 274 LEU LEU P .
REMARK 9600           D 1 275 GLY 275 275 275 GLY GLY P .
REMARK 9600           D 1 276 HIS 276 276 276 HIS HIS P .
REMARK 9600           D 1 277 PRO 277 277 277 PRO PRO P .
REMARK 9600           D 1 278 ASP 278 278 278 ASP ASP P .
REMARK 9600           D 1 279 ASN 279 279 279 ASN ASN P .
REMARK 9600           D 1 280 TYR 280 280 280 TYR TYR P .
REMARK 9600           D 1 281 VAL 281 281 281 VAL VAL P .
REMARK 9600           D 1 282 GLN 282 282 282 GLN GLN P .
REMARK 9600           D 1 283 ALA 283 283 283 ALA ALA P .
REMARK 9600           D 1 284 ASN 284 284 284 ASN ASN P .
REMARK 9600           D 1 285 PRO 285 285 285 PRO PRO P .
REMARK 9600           D 1 286 LEU 286 286 286 LEU LEU P .
REMARK 9600           D 1 287 SER 287 287 287 SER SER P .
REMARK 9600           D 1 288 THR 288 288 288 THR THR P .
REMARK 9600           D 1 289 PRO 289 289 289 PRO PRO P .
REMARK 9600           D 1 290 ALA 290 290 290 ALA ALA P .
REMARK 9600           D 1 291 HIS 291 291 291 HIS HIS P .
REMARK 9600           D 1 292 ILE 292 292 292 ILE ILE P .
REMARK 9600           D 1 293 VAL 293 293 293 VAL VAL P .
REMARK 9600           D 1 294 PRO 294 294 294 PRO PRO P .
REMARK 9600           D 1 295 GLU 295 295 295 GLU GLU P .
REMARK 9600           D 1 296 TRP 296 296 296 TRP TRP P .
REMARK 9600           D 1 297 TYR 297 297 297 TYR TYR P .
REMARK 9600           D 1 298 PHE 298 298 298 PHE PHE P .
REMARK 9600           D 1 299 LEU 299 299 299 LEU LEU P .
REMARK 9600           D 1 300 PRO 300 300 300 PRO PRO P .
REMARK 9600           D 1 301 PHE 301 301 301 PHE PHE P .
REMARK 9600           D 1 302 TYR 302 302 302 TYR TYR P .
REMARK 9600           D 1 303 ALA 303 303 303 ALA ALA P .
REMARK 9600           D 1 304 ILE 304 304 304 ILE ILE P .
REMARK 9600           D 1 305 LEU 305 305 305 LEU LEU P .
REMARK 9600           D 1 306 ARG 306 306 306 ARG ARG P .
REMARK 9600           D 1 307 ALA 307 307 307 ALA ALA P .
REMARK 9600           D 1 308 PHE 308 308 308 PHE PHE P .
REMARK 9600           D 1 309 ALA 309 309 309 ALA ALA P .
REMARK 9600           D 1 310 ALA 310 310 310 ALA ALA P .
REMARK 9600           D 1 311 ASP 311 311 311 ASP ASP P .
REMARK 9600           D 1 312 VAL 312 312 312 VAL VAL P .
REMARK 9600           D 1 313 TRP 313 313 313 TRP TRP P .
REMARK 9600           D 1 314 VAL 314 314 314 VAL VAL P .
REMARK 9600           D 1 315 VAL 315 315 315 VAL VAL P .
REMARK 9600           D 1 316 ILE 316 316 316 ILE ILE P .
REMARK 9600           D 1 317 LEU 317 317 317 LEU LEU P .
REMARK 9600           D 1 318 VAL 318 318 318 VAL VAL P .
REMARK 9600           D 1 319 ASP 319 319 319 ASP ASP P .
REMARK 9600           D 1 320 GLY 320 320 320 GLY GLY P .
REMARK 9600           D 1 321 LEU 321 321 321 LEU LEU P .
REMARK 9600           D 1 322 THR 322 322 322 THR THR P .
REMARK 9600           D 1 323 PHE 323 323 323 PHE PHE P .
REMARK 9600           D 1 324 GLY 324 324 324 GLY GLY P .
REMARK 9600           D 1 325 ILE 325 325 325 ILE ILE P .
REMARK 9600           D 1 326 VAL 326 326 326 VAL VAL P .
REMARK 9600           D 1 327 ASP 327 327 327 ASP ASP P .
REMARK 9600           D 1 328 ALA 328 328 328 ALA ALA P .
REMARK 9600           D 1 329 LYS 329 329 329 LYS LYS P .
REMARK 9600           D 1 330 PHE 330 330 330 PHE PHE P .
REMARK 9600           D 1 331 PHE 331 331 331 PHE PHE P .
REMARK 9600           D 1 332 GLY 332 332 332 GLY GLY P .
REMARK 9600           D 1 333 VAL 333 333 333 VAL VAL P .
REMARK 9600           D 1 334 ILE 334 334 334 ILE ILE P .
REMARK 9600           D 1 335 ALA 335 335 335 ALA ALA P .
REMARK 9600           D 1 336 MET 336 336 336 MET MET P .
REMARK 9600           D 1 337 PHE 337 337 337 PHE PHE P .
REMARK 9600           D 1 338 GLY 338 338 338 GLY GLY P .
REMARK 9600           D 1 339 ALA 339 339 339 ALA ALA P .
REMARK 9600           D 1 340 ILE 340 340 340 ILE ILE P .
REMARK 9600           D 1 341 ALA 341 341 341 ALA ALA P .
REMARK 9600           D 1 342 VAL 342 342 342 VAL VAL P .
REMARK 9600           D 1 343 MET 343 343 343 MET MET P .
REMARK 9600           D 1 344 ALA 344 344 344 ALA ALA P .
REMARK 9600           D 1 345 LEU 345 345 345 LEU LEU P .
REMARK 9600           D 1 346 ALA 346 346 346 ALA ALA P .
REMARK 9600           D 1 347 PRO 347 347 347 PRO PRO P .
REMARK 9600           D 1 348 TRP 348 348 348 TRP TRP P .
REMARK 9600           D 1 349 LEU 349 349 349 LEU LEU P .
REMARK 9600           D 1 350 ASP 350 350 350 ASP ASP P .
REMARK 9600           D 1 351 THR 351 351 351 THR THR P .
REMARK 9600           D 1 352 SER 352 352 352 SER SER P .
REMARK 9600           D 1 353 LYS 353 353 353 LYS LYS P .
REMARK 9600           D 1 354 VAL 354 354 354 VAL VAL P .
REMARK 9600           D 1 355 ARG 355 355 355 ARG ARG P .
REMARK 9600           D 1 356 SER 356 356 356 SER SER P .
REMARK 9600           D 1 357 GLY 357 357 357 GLY GLY P .
REMARK 9600           D 1 358 ALA 358 358 358 ALA ALA P .
REMARK 9600           D 1 359 TYR 359 359 359 TYR TYR P .
REMARK 9600           D 1 360 ARG 360 360 360 ARG ARG P .
REMARK 9600           D 1 361 PRO 361 361 361 PRO PRO P .
REMARK 9600           D 1 362 LYS 362 362 362 LYS LYS P .
REMARK 9600           D 1 363 PHE 363 363 363 PHE PHE P .
REMARK 9600           D 1 364 ARG 364 364 364 ARG ARG P .
REMARK 9600           D 1 365 MET 365 365 365 MET MET P .
REMARK 9600           D 1 366 TRP 366 366 366 TRP TRP P .
REMARK 9600           D 1 367 PHE 367 367 367 PHE PHE P .
REMARK 9600           D 1 368 TRP 368 368 368 TRP TRP P .
REMARK 9600           D 1 369 PHE 369 369 369 PHE PHE P .
REMARK 9600           D 1 370 LEU 370 370 370 LEU LEU P .
REMARK 9600           D 1 371 VAL 371 371 371 VAL VAL P .
REMARK 9600           D 1 372 LEU 372 372 372 LEU LEU P .
REMARK 9600           D 1 373 ASP 373 373 373 ASP ASP P .
REMARK 9600           D 1 374 PHE 374 374 374 PHE PHE P .
REMARK 9600           D 1 375 VAL 375 375 375 VAL VAL P .
REMARK 9600           D 1 376 VAL 376 376 376 VAL VAL P .
REMARK 9600           D 1 377 LEU 377 377 377 LEU LEU P .
REMARK 9600           D 1 378 THR 378 378 378 THR THR P .
REMARK 9600           D 1 379 TRP 379 379 379 TRP TRP P .
REMARK 9600           D 1 380 VAL 380 380 380 VAL VAL P .
REMARK 9600           D 1 381 GLY 381 381 381 GLY GLY P .
REMARK 9600           D 1 382 ALA 382 382 382 ALA ALA P .
REMARK 9600           D 1 383 MET 383 383 383 MET MET P .
REMARK 9600           D 1 384 PRO 384 384 384 PRO PRO P .
REMARK 9600           D 1 385 THR 385 385 385 THR THR P .
REMARK 9600           D 1 386 GLU 386 386 386 GLU GLU P .
REMARK 9600           D 1 387 TYR 387 387 387 TYR TYR P .
REMARK 9600           D 1 388 PRO 388 388 388 PRO PRO P .
REMARK 9600           D 1 389 TYR 389 389 389 TYR TYR P .
REMARK 9600           D 1 390 ASP 390 390 390 ASP ASP P .
REMARK 9600           D 1 391 TRP 391 391 391 TRP TRP P .
REMARK 9600           D 1 392 ILE 392 392 392 ILE ILE P .
REMARK 9600           D 1 393 SER 393 393 393 SER SER P .
REMARK 9600           D 1 394 LEU 394 394 394 LEU LEU P .
REMARK 9600           D 1 395 ILE 395 395 395 ILE ILE P .
REMARK 9600           D 1 396 ALA 396 396 396 ALA ALA P .
REMARK 9600           D 1 397 SER 397 397 397 SER SER P .
REMARK 9600           D 1 398 THR 398 398 398 THR THR P .
REMARK 9600           D 1 399 TYR 399 399 399 TYR TYR P .
REMARK 9600           D 1 400 TRP 400 400 400 TRP TRP P .
REMARK 9600           D 1 401 PHE 401 401 401 PHE PHE P .
REMARK 9600           D 1 402 ALA 402 402 402 ALA ALA P .
REMARK 9600           D 1 403 TYR 403 403 403 TYR TYR P .
REMARK 9600           D 1 404 PHE 404 404 404 PHE PHE P .
REMARK 9600           D 1 405 LEU 405 405 405 LEU LEU P .
REMARK 9600           D 1 406 VAL 406 406 406 VAL VAL P .
REMARK 9600           D 1 407 ILE 407 407 407 ILE ILE P .
REMARK 9600           D 1 408 LEU 408 408 408 LEU LEU P .
REMARK 9600           D 1 409 PRO 409 409 409 PRO PRO P .
REMARK 9600           D 1 410 LEU 410 410 410 LEU LEU P .
REMARK 9600           D 1 411 LEU 411 411 411 LEU LEU P .
REMARK 9600           D 1 412 GLY 412 412 412 GLY GLY P .
REMARK 9600           D 1 413 ALA 413 413 413 ALA ALA P .
REMARK 9600           D 1 414 THR 414 414 414 THR THR P .
REMARK 9600           D 1 415 GLU 415 415 415 GLU GLU P .
REMARK 9600           D 1 416 LYS 416 416 416 LYS LYS P .
REMARK 9600           D 1 417 PRO 417 417 417 PRO PRO P .
REMARK 9600           D 1 418 GLU 418 418 418 GLU GLU P .
REMARK 9600           D 1 419 PRO 419 419 419 PRO PRO P .
REMARK 9600           D 1 420 ILE 420 420 420 ILE ILE P .
REMARK 9600           D 1 421 PRO 421 421 421 PRO PRO P .
REMARK 9600           D 1 422 ALA 422 422 422 ALA ALA P .
REMARK 9600           D 1 423 SER 423 423 423 SER SER P .
REMARK 9600           D 1 424 ILE 424 424 424 ILE ILE P .
REMARK 9600           D 1 425 GLU 425 425 425 GLU GLU P .
REMARK 9600           D 1 426 GLU 426 426 426 GLU GLU P .
REMARK 9600           D 1 427 ASP 427 427 427 ASP ASP P .
REMARK 9600           D 1 428 PHE 428 428 428 PHE PHE P .
REMARK 9600           D 1 429 ASN 429 429 ?   ?   ?   P .
REMARK 9600           D 1 430 SER 430 430 ?   ?   ?   P .
REMARK 9600           D 1 431 HIS 431 431 ?   ?   ?   P .
REMARK 9600           D 1 432 TYR 432 432 ?   ?   ?   P .
REMARK 9600           D 1 433 GLY 433 433 ?   ?   ?   P .
REMARK 9600           D 1 434 ASN 434 434 ?   ?   ?   P .
REMARK 9600           D 1 435 PRO 435 435 ?   ?   ?   P .
REMARK 9600           D 1 436 ALA 436 436 ?   ?   ?   P .
REMARK 9600           D 1 437 GLU 437 437 ?   ?   ?   P .
REMARK 9600           E 2 1   ASN 1   1   ?   ?   ?   Q .
REMARK 9600           E 2 2   SER 2   2   2   SER SER Q .
REMARK 9600           E 2 3   ASN 3   3   3   ASN ASN Q .
REMARK 9600           E 2 4   VAL 4   4   4   VAL VAL Q .
REMARK 9600           E 2 5   PRO 5   5   5   PRO PRO Q .
REMARK 9600           E 2 6   ASP 6   6   6   ASP ASP Q .
REMARK 9600           E 2 7   HIS 7   7   7   HIS HIS Q .
REMARK 9600           E 2 8   ALA 8   8   8   ALA ALA Q .
REMARK 9600           E 2 9   PHE 9   9   9   PHE PHE Q .
REMARK 9600           E 2 10  SER 10  10  10  SER SER Q .
REMARK 9600           E 2 11  PHE 11  11  11  PHE PHE Q .
REMARK 9600           E 2 12  GLU 12  12  12  GLU GLU Q .
REMARK 9600           E 2 13  GLY 13  13  13  GLY GLY Q .
REMARK 9600           E 2 14  ILE 14  14  14  ILE ILE Q .
REMARK 9600           E 2 15  PHE 15  15  15  PHE PHE Q .
REMARK 9600           E 2 16  GLY 16  16  16  GLY GLY Q .
REMARK 9600           E 2 17  LYS 17  17  17  LYS LYS Q .
REMARK 9600           E 2 18  TYR 18  18  18  TYR TYR Q .
REMARK 9600           E 2 19  ASP 19  19  19  ASP ASP Q .
REMARK 9600           E 2 20  GLN 20  20  20  GLN GLN Q .
REMARK 9600           E 2 21  ALA 21  21  21  ALA ALA Q .
REMARK 9600           E 2 22  GLN 22  22  22  GLN GLN Q .
REMARK 9600           E 2 23  LEU 23  23  23  LEU LEU Q .
REMARK 9600           E 2 24  ARG 24  24  24  ARG ARG Q .
REMARK 9600           E 2 25  ARG 25  25  25  ARG ARG Q .
REMARK 9600           E 2 26  GLY 26  26  26  GLY GLY Q .
REMARK 9600           E 2 27  PHE 27  27  27  PHE PHE Q .
REMARK 9600           E 2 28  GLN 28  28  28  GLN GLN Q .
REMARK 9600           E 2 29  VAL 29  29  29  VAL VAL Q .
REMARK 9600           E 2 30  TYR 30  30  30  TYR TYR Q .
REMARK 9600           E 2 31  ASN 31  31  31  ASN ASN Q .
REMARK 9600           E 2 32  GLU 32  32  32  GLU GLU Q .
REMARK 9600           E 2 33  VAL 33  33  33  VAL VAL Q .
REMARK 9600           E 2 34  CYS 34  34  34  CYS CYS Q .
REMARK 9600           E 2 35  SER 35  35  35  SER SER Q .
REMARK 9600           E 2 36  ALA 36  36  36  ALA ALA Q .
REMARK 9600           E 2 37  CYS 37  37  37  CYS CYS Q .
REMARK 9600           E 2 38  HIS 38  38  38  HIS HIS Q .
REMARK 9600           E 2 39  GLY 39  39  39  GLY GLY Q .
REMARK 9600           E 2 40  MET 40  40  40  MET MET Q .
REMARK 9600           E 2 41  LYS 41  41  41  LYS LYS Q .
REMARK 9600           E 2 42  PHE 42  42  42  PHE PHE Q .
REMARK 9600           E 2 43  VAL 43  43  43  VAL VAL Q .
REMARK 9600           E 2 44  PRO 44  44  44  PRO PRO Q .
REMARK 9600           E 2 45  ILE 45  45  45  ILE ILE Q .
REMARK 9600           E 2 46  ARG 46  46  46  ARG ARG Q .
REMARK 9600           E 2 47  THR 47  47  47  THR THR Q .
REMARK 9600           E 2 48  LEU 48  48  48  LEU LEU Q .
REMARK 9600           E 2 49  ALA 49  49  49  ALA ALA Q .
REMARK 9600           E 2 50  ASP 50  50  50  ASP ASP Q .
REMARK 9600           E 2 51  ASP 51  51  51  ASP ASP Q .
REMARK 9600           E 2 52  GLY 52  52  52  GLY GLY Q .
REMARK 9600           E 2 53  GLY 53  53  53  GLY GLY Q .
REMARK 9600           E 2 54  PRO 54  54  54  PRO PRO Q .
REMARK 9600           E 2 55  GLN 55  55  55  GLN GLN Q .
REMARK 9600           E 2 56  LEU 56  56  56  LEU LEU Q .
REMARK 9600           E 2 57  ASP 57  57  57  ASP ASP Q .
REMARK 9600           E 2 58  PRO 58  58  58  PRO PRO Q .
REMARK 9600           E 2 59  THR 59  59  59  THR THR Q .
REMARK 9600           E 2 60  PHE 60  60  60  PHE PHE Q .
REMARK 9600           E 2 61  VAL 61  61  61  VAL VAL Q .
REMARK 9600           E 2 62  ARG 62  62  62  ARG ARG Q .
REMARK 9600           E 2 63  GLU 63  63  63  GLU GLU Q .
REMARK 9600           E 2 64  TYR 64  64  64  TYR TYR Q .
REMARK 9600           E 2 65  ALA 65  65  65  ALA ALA Q .
REMARK 9600           E 2 66  ALA 66  66  66  ALA ALA Q .
REMARK 9600           E 2 67  GLY 67  67  67  GLY GLY Q .
REMARK 9600           E 2 68  LEU 68  68  68  LEU LEU Q .
REMARK 9600           E 2 69  ASP 69  69  69  ASP ASP Q .
REMARK 9600           E 2 70  THR 70  70  70  THR THR Q .
REMARK 9600           E 2 71  ILE 71  71  71  ILE ILE Q .
REMARK 9600           E 2 72  ILE 72  72  72  ILE ILE Q .
REMARK 9600           E 2 73  ASP 73  73  73  ASP ASP Q .
REMARK 9600           E 2 74  LYS 74  74  74  LYS LYS Q .
REMARK 9600           E 2 75  ASP 75  75  75  ASP ASP Q .
REMARK 9600           E 2 76  SER 76  76  76  SER SER Q .
REMARK 9600           E 2 77  GLY 77  77  77  GLY GLY Q .
REMARK 9600           E 2 78  GLU 78  78  78  GLU GLU Q .
REMARK 9600           E 2 79  GLU 79  79  79  GLU GLU Q .
REMARK 9600           E 2 80  ARG 80  80  80  ARG ARG Q .
REMARK 9600           E 2 81  ASP 81  81  81  ASP ASP Q .
REMARK 9600           E 2 82  ARG 82  82  82  ARG ARG Q .
REMARK 9600           E 2 83  LYS 83  83  83  LYS LYS Q .
REMARK 9600           E 2 84  GLU 84  84  84  GLU GLU Q .
REMARK 9600           E 2 85  THR 85  85  85  THR THR Q .
REMARK 9600           E 2 86  ASP 86  86  86  ASP ASP Q .
REMARK 9600           E 2 87  MET 87  87  87  MET MET Q .
REMARK 9600           E 2 88  PHE 88  88  88  PHE PHE Q .
REMARK 9600           E 2 89  PRO 89  89  89  PRO PRO Q .
REMARK 9600           E 2 90  THR 90  90  90  THR THR Q .
REMARK 9600           E 2 91  ARG 91  91  91  ARG ARG Q .
REMARK 9600           E 2 92  VAL 92  92  92  VAL VAL Q .
REMARK 9600           E 2 93  GLY 93  93  93  GLY GLY Q .
REMARK 9600           E 2 94  ASP 94  94  94  ASP ASP Q .
REMARK 9600           E 2 95  GLY 95  95  95  GLY GLY Q .
REMARK 9600           E 2 96  MET 96  96  96  MET MET Q .
REMARK 9600           E 2 97  GLY 97  97  97  GLY GLY Q .
REMARK 9600           E 2 98  PRO 98  98  98  PRO PRO Q .
REMARK 9600           E 2 99  ASP 99  99  99  ASP ASP Q .
REMARK 9600           E 2 100 LEU 100 100 100 LEU LEU Q .
REMARK 9600           E 2 101 SER 101 101 101 SER SER Q .
REMARK 9600           E 2 102 VAL 102 102 102 VAL VAL Q .
REMARK 9600           E 2 103 MET 103 103 103 MET MET Q .
REMARK 9600           E 2 104 ALA 104 104 104 ALA ALA Q .
REMARK 9600           E 2 105 LYS 105 105 105 LYS LYS Q .
REMARK 9600           E 2 106 ALA 106 106 106 ALA ALA Q .
REMARK 9600           E 2 107 ARG 107 107 107 ARG ARG Q .
REMARK 9600           E 2 108 ALA 108 108 108 ALA ALA Q .
REMARK 9600           E 2 109 GLY 109 109 109 GLY GLY Q .
REMARK 9600           E 2 110 PHE 110 110 110 PHE PHE Q .
REMARK 9600           E 2 111 SER 111 111 111 SER SER Q .
REMARK 9600           E 2 112 GLY 112 112 112 GLY GLY Q .
REMARK 9600           E 2 113 PRO 113 113 113 PRO PRO Q .
REMARK 9600           E 2 114 ALA 114 114 114 ALA ALA Q .
REMARK 9600           E 2 115 GLY 115 115 115 GLY GLY Q .
REMARK 9600           E 2 116 SER 116 116 116 SER SER Q .
REMARK 9600           E 2 117 GLY 117 117 117 GLY GLY Q .
REMARK 9600           E 2 118 MET 118 118 118 MET MET Q .
REMARK 9600           E 2 119 ASN 119 119 119 ASN ASN Q .
REMARK 9600           E 2 120 GLN 120 120 120 GLN GLN Q .
REMARK 9600           E 2 121 LEU 121 121 121 LEU LEU Q .
REMARK 9600           E 2 122 PHE 122 122 122 PHE PHE Q .
REMARK 9600           E 2 123 LYS 123 123 123 LYS LYS Q .
REMARK 9600           E 2 124 GLY 124 124 124 GLY GLY Q .
REMARK 9600           E 2 125 MET 125 125 125 MET MET Q .
REMARK 9600           E 2 126 GLY 126 126 126 GLY GLY Q .
REMARK 9600           E 2 127 GLY 127 127 127 GLY GLY Q .
REMARK 9600           E 2 128 PRO 128 128 128 PRO PRO Q .
REMARK 9600           E 2 129 GLU 129 129 129 GLU GLU Q .
REMARK 9600           E 2 130 TYR 130 130 130 TYR TYR Q .
REMARK 9600           E 2 131 ILE 131 131 131 ILE ILE Q .
REMARK 9600           E 2 132 TYR 132 132 132 TYR TYR Q .
REMARK 9600           E 2 133 ASN 133 133 133 ASN ASN Q .
REMARK 9600           E 2 134 TYR 134 134 134 TYR TYR Q .
REMARK 9600           E 2 135 VAL 135 135 135 VAL VAL Q .
REMARK 9600           E 2 136 ILE 136 136 136 ILE ILE Q .
REMARK 9600           E 2 137 GLY 137 137 137 GLY GLY Q .
REMARK 9600           E 2 138 PHE 138 138 138 PHE PHE Q .
REMARK 9600           E 2 139 GLU 139 139 139 GLU GLU Q .
REMARK 9600           E 2 140 GLU 140 140 140 GLU GLU Q .
REMARK 9600           E 2 141 ASN 141 141 141 ASN ASN Q .
REMARK 9600           E 2 142 PRO 142 142 142 PRO PRO Q .
REMARK 9600           E 2 143 GLU 143 143 143 GLU GLU Q .
REMARK 9600           E 2 144 CYS 144 144 144 CYS CYS Q .
REMARK 9600           E 2 145 ALA 145 145 145 ALA ALA Q .
REMARK 9600           E 2 146 PRO 146 146 146 PRO PRO Q .
REMARK 9600           E 2 147 GLU 147 147 147 GLU GLU Q .
REMARK 9600           E 2 148 GLY 148 148 148 GLY GLY Q .
REMARK 9600           E 2 149 ILE 149 149 149 ILE ILE Q .
REMARK 9600           E 2 150 ASP 150 150 150 ASP ASP Q .
REMARK 9600           E 2 151 GLY 151 151 151 GLY GLY Q .
REMARK 9600           E 2 152 TYR 152 152 152 TYR TYR Q .
REMARK 9600           E 2 153 TYR 153 153 153 TYR TYR Q .
REMARK 9600           E 2 154 TYR 154 154 154 TYR TYR Q .
REMARK 9600           E 2 155 ASN 155 155 155 ASN ASN Q .
REMARK 9600           E 2 156 LYS 156 156 156 LYS LYS Q .
REMARK 9600           E 2 157 THR 157 157 157 THR THR Q .
REMARK 9600           E 2 158 PHE 158 158 158 PHE PHE Q .
REMARK 9600           E 2 159 GLN 159 159 159 GLN GLN Q .
REMARK 9600           E 2 160 ILE 160 160 160 ILE ILE Q .
REMARK 9600           E 2 161 GLY 161 161 161 GLY GLY Q .
REMARK 9600           E 2 162 GLY 162 162 ?   ?   ?   Q .
REMARK 9600           E 2 163 VAL 163 163 ?   ?   ?   Q .
REMARK 9600           E 2 164 PRO 164 164 164 PRO PRO Q .
REMARK 9600           E 2 165 ASP 165 165 165 ASP ASP Q .
REMARK 9600           E 2 166 THR 166 166 165 THR THR Q .
REMARK 9600           E 2 167 CYS 167 167 167 CYS CYS Q .
REMARK 9600           E 2 168 LYS 168 168 165 LYS LYS Q .
REMARK 9600           E 2 169 ASP 169 169 ?   ?   ?   Q .
REMARK 9600           E 2 170 ALA 170 170 ?   ?   ?   Q .
REMARK 9600           E 2 171 ALA 171 171 ?   ?   ?   Q .
REMARK 9600           E 2 172 GLY 172 172 172 GLY GLY Q .
REMARK 9600           E 2 173 VAL 173 173 173 VAL VAL Q .
REMARK 9600           E 2 174 LYS 174 174 174 LYS LYS Q .
REMARK 9600           E 2 175 ILE 175 175 175 ILE ILE Q .
REMARK 9600           E 2 176 THR 176 176 176 THR THR Q .
REMARK 9600           E 2 177 HIS 177 177 177 HIS HIS Q .
REMARK 9600           E 2 178 GLY 178 178 178 GLY GLY Q .
REMARK 9600           E 2 179 SER 179 179 179 SER SER Q .
REMARK 9600           E 2 180 TRP 180 180 180 TRP TRP Q .
REMARK 9600           E 2 181 ALA 181 181 181 ALA ALA Q .
REMARK 9600           E 2 182 ARG 182 182 182 ARG ARG Q .
REMARK 9600           E 2 183 MET 183 183 183 MET MET Q .
REMARK 9600           E 2 184 PRO 184 184 184 PRO PRO Q .
REMARK 9600           E 2 185 PRO 185 185 185 PRO PRO Q .
REMARK 9600           E 2 186 PRO 186 186 186 PRO PRO Q .
REMARK 9600           E 2 187 LEU 187 187 187 LEU LEU Q .
REMARK 9600           E 2 188 VAL 188 188 188 VAL VAL Q .
REMARK 9600           E 2 189 ASP 189 189 189 ASP ASP Q .
REMARK 9600           E 2 190 ASP 190 190 190 ASP ASP Q .
REMARK 9600           E 2 191 GLN 191 191 191 GLN GLN Q .
REMARK 9600           E 2 192 VAL 192 192 192 VAL VAL Q .
REMARK 9600           E 2 193 THR 193 193 193 THR THR Q .
REMARK 9600           E 2 194 TYR 194 194 194 TYR TYR Q .
REMARK 9600           E 2 195 GLU 195 195 195 GLU GLU Q .
REMARK 9600           E 2 196 ASP 196 196 196 ASP ASP Q .
REMARK 9600           E 2 197 GLY 197 197 197 GLY GLY Q .
REMARK 9600           E 2 198 THR 198 198 198 THR THR Q .
REMARK 9600           E 2 199 PRO 199 199 199 PRO PRO Q .
REMARK 9600           E 2 200 ALA 200 200 200 ALA ALA Q .
REMARK 9600           E 2 201 THR 201 201 201 THR THR Q .
REMARK 9600           E 2 202 VAL 202 202 202 VAL VAL Q .
REMARK 9600           E 2 203 ASP 203 203 203 ASP ASP Q .
REMARK 9600           E 2 204 GLN 204 204 204 GLN GLN Q .
REMARK 9600           E 2 205 MET 205 205 205 MET MET Q .
REMARK 9600           E 2 206 ALA 206 206 206 ALA ALA Q .
REMARK 9600           E 2 207 GLN 207 207 207 GLN GLN Q .
REMARK 9600           E 2 208 ASP 208 208 208 ASP ASP Q .
REMARK 9600           E 2 209 VAL 209 209 209 VAL VAL Q .
REMARK 9600           E 2 210 SER 210 210 210 SER SER Q .
REMARK 9600           E 2 211 ALA 211 211 211 ALA ALA Q .
REMARK 9600           E 2 212 PHE 212 212 212 PHE PHE Q .
REMARK 9600           E 2 213 LEU 213 213 213 LEU LEU Q .
REMARK 9600           E 2 214 MET 214 214 214 MET MET Q .
REMARK 9600           E 2 215 TRP 215 215 215 TRP TRP Q .
REMARK 9600           E 2 216 ALA 216 216 216 ALA ALA Q .
REMARK 9600           E 2 217 ALA 217 217 217 ALA ALA Q .
REMARK 9600           E 2 218 GLU 218 218 218 GLU GLU Q .
REMARK 9600           E 2 219 PRO 219 219 219 PRO PRO Q .
REMARK 9600           E 2 220 LYS 220 220 220 LYS LYS Q .
REMARK 9600           E 2 221 LEU 221 221 221 LEU LEU Q .
REMARK 9600           E 2 222 VAL 222 222 222 VAL VAL Q .
REMARK 9600           E 2 223 ALA 223 223 223 ALA ALA Q .
REMARK 9600           E 2 224 ARG 224 224 224 ARG ARG Q .
REMARK 9600           E 2 225 LYS 225 225 225 LYS LYS Q .
REMARK 9600           E 2 226 GLN 226 226 226 GLN GLN Q .
REMARK 9600           E 2 227 MET 227 227 227 MET MET Q .
REMARK 9600           E 2 228 GLY 228 228 228 GLY GLY Q .
REMARK 9600           E 2 229 LEU 229 229 229 LEU LEU Q .
REMARK 9600           E 2 230 VAL 230 230 230 VAL VAL Q .
REMARK 9600           E 2 231 ALA 231 231 231 ALA ALA Q .
REMARK 9600           E 2 232 MET 232 232 232 MET MET Q .
REMARK 9600           E 2 233 VAL 233 233 233 VAL VAL Q .
REMARK 9600           E 2 234 MET 234 234 234 MET MET Q .
REMARK 9600           E 2 235 LEU 235 235 235 LEU LEU Q .
REMARK 9600           E 2 236 GLY 236 236 236 GLY GLY Q .
REMARK 9600           E 2 237 LEU 237 237 237 LEU LEU Q .
REMARK 9600           E 2 238 LEU 238 238 238 LEU LEU Q .
REMARK 9600           E 2 239 SER 239 239 239 SER SER Q .
REMARK 9600           E 2 240 VAL 240 240 240 VAL VAL Q .
REMARK 9600           E 2 241 MET 241 241 241 MET MET Q .
REMARK 9600           E 2 242 LEU 242 242 242 LEU LEU Q .
REMARK 9600           E 2 243 TYR 243 243 243 TYR TYR Q .
REMARK 9600           E 2 244 LEU 244 244 244 LEU LEU Q .
REMARK 9600           E 2 245 THR 245 245 245 THR THR Q .
REMARK 9600           E 2 246 ASN 246 246 246 ASN ASN Q .
REMARK 9600           E 2 247 LYS 247 247 247 LYS LYS Q .
REMARK 9600           E 2 248 ARG 248 248 248 ARG ARG Q .
REMARK 9600           E 2 249 LEU 249 249 249 LEU LEU Q .
REMARK 9600           E 2 250 TRP 250 250 250 TRP TRP Q .
REMARK 9600           E 2 251 ALA 251 251 251 ALA ALA Q .
REMARK 9600           E 2 252 PRO 252 252 252 PRO PRO Q .
REMARK 9600           E 2 253 TYR 253 253 253 TYR TYR Q .
REMARK 9600           E 2 254 LYS 254 254 254 LYS LYS Q .
REMARK 9600           E 2 255 GLY 255 255 255 GLY GLY Q .
REMARK 9600           E 2 256 HIS 256 256 256 HIS HIS Q .
REMARK 9600           E 2 257 LYS 257 257 257 LYS LYS Q .
REMARK 9600           E 2 258 ALA 258 258 258 ALA ALA Q .
REMARK 9600           F 3 1   MET 1   1   ?   ?   ?   R .
REMARK 9600           F 3 2   SER 2   2   ?   ?   ?   R .
REMARK 9600           F 3 3   HIS 3   3   ?   ?   ?   R .
REMARK 9600           F 3 4   ALA 4   4   ?   ?   ?   R .
REMARK 9600           F 3 5   GLU 5   5   ?   ?   ?   R .
REMARK 9600           F 3 6   ASP 6   6   ?   ?   ?   R .
REMARK 9600           F 3 7   ASN 7   7   ?   ?   ?   R .
REMARK 9600           F 3 8   ALA 8   8   ?   ?   ?   R .
REMARK 9600           F 3 9   GLY 9   9   ?   ?   ?   R .
REMARK 9600           F 3 10  THR 10  10  ?   ?   ?   R .
REMARK 9600           F 3 11  ARG 11  11  11  ARG ARG R .
REMARK 9600           F 3 12  ARG 12  12  12  ARG ARG R .
REMARK 9600           F 3 13  ASP 13  13  13  ASP ASP R .
REMARK 9600           F 3 14  PHE 14  14  14  PHE PHE R .
REMARK 9600           F 3 15  LEU 15  15  15  LEU LEU R .
REMARK 9600           F 3 16  TYR 16  16  16  TYR TYR R .
REMARK 9600           F 3 17  HIS 17  17  17  HIS HIS R .
REMARK 9600           F 3 18  ALA 18  18  18  ALA ALA R .
REMARK 9600           F 3 19  THR 19  19  19  THR THR R .
REMARK 9600           F 3 20  ALA 20  20  20  ALA ALA R .
REMARK 9600           F 3 21  ALA 21  21  21  ALA ALA R .
REMARK 9600           F 3 22  THR 22  22  22  THR THR R .
REMARK 9600           F 3 23  GLY 23  23  23  GLY GLY R .
REMARK 9600           F 3 24  VAL 24  24  24  VAL VAL R .
REMARK 9600           F 3 25  VAL 25  25  25  VAL VAL R .
REMARK 9600           F 3 26  VAL 26  26  26  VAL VAL R .
REMARK 9600           F 3 27  THR 27  27  27  THR THR R .
REMARK 9600           F 3 28  GLY 28  28  28  GLY GLY R .
REMARK 9600           F 3 29  ALA 29  29  29  ALA ALA R .
REMARK 9600           F 3 30  ALA 30  30  30  ALA ALA R .
REMARK 9600           F 3 31  VAL 31  31  31  VAL VAL R .
REMARK 9600           F 3 32  TRP 32  32  32  TRP TRP R .
REMARK 9600           F 3 33  PRO 33  33  33  PRO PRO R .
REMARK 9600           F 3 34  LEU 34  34  34  LEU LEU R .
REMARK 9600           F 3 35  ILE 35  35  35  ILE ILE R .
REMARK 9600           F 3 36  ASN 36  36  36  ASN ASN R .
REMARK 9600           F 3 37  GLN 37  37  37  GLN GLN R .
REMARK 9600           F 3 38  MET 38  38  38  MET MET R .
REMARK 9600           F 3 39  ASN 39  39  39  ASN ASN R .
REMARK 9600           F 3 40  ALA 40  40  40  ALA ALA R .
REMARK 9600           F 3 41  SER 41  41  41  SER SER R .
REMARK 9600           F 3 42  ALA 42  42  42  ALA ALA R .
REMARK 9600           F 3 43  ASP 43  43  43  ASP ASP R .
REMARK 9600           F 3 44  VAL 44  44  44  VAL VAL R .
REMARK 9600           F 3 45  LYS 45  45  45  LYS LYS R .
REMARK 9600           F 3 46  ALA 46  46  46  ALA ALA R .
REMARK 9600           F 3 47  MET 47  47  47  MET MET R .
REMARK 9600           F 3 48  ALA 48  48  48  ALA ALA R .
REMARK 9600           F 3 49  SER 49  49  49  SER SER R .
REMARK 9600           F 3 50  ILE 50  50  50  ILE ILE R .
REMARK 9600           F 3 51  PHE 51  51  51  PHE PHE R .
REMARK 9600           F 3 52  VAL 52  52  52  VAL VAL R .
REMARK 9600           F 3 53  ASP 53  53  53  ASP ASP R .
REMARK 9600           F 3 54  VAL 54  54  54  VAL VAL R .
REMARK 9600           F 3 55  SER 55  55  55  SER SER R .
REMARK 9600           F 3 56  ALA 56  56  56  ALA ALA R .
REMARK 9600           F 3 57  VAL 57  57  57  VAL VAL R .
REMARK 9600           F 3 58  GLU 58  58  58  GLU GLU R .
REMARK 9600           F 3 59  VAL 59  59  59  VAL VAL R .
REMARK 9600           F 3 60  GLY 60  60  60  GLY GLY R .
REMARK 9600           F 3 61  THR 61  61  61  THR THR R .
REMARK 9600           F 3 62  GLN 62  62  62  GLN GLN R .
REMARK 9600           F 3 63  LEU 63  63  63  LEU LEU R .
REMARK 9600           F 3 64  THR 64  64  64  THR THR R .
REMARK 9600           F 3 65  VAL 65  65  65  VAL VAL R .
REMARK 9600           F 3 66  LYS 66  66  66  LYS LYS R .
REMARK 9600           F 3 67  TRP 67  67  67  TRP TRP R .
REMARK 9600           F 3 68  ARG 68  68  68  ARG ARG R .
REMARK 9600           F 3 69  GLY 69  69  69  GLY GLY R .
REMARK 9600           F 3 70  LYS 70  70  70  LYS LYS R .
REMARK 9600           F 3 71  PRO 71  71  71  PRO PRO R .
REMARK 9600           F 3 72  VAL 72  72  72  VAL VAL R .
REMARK 9600           F 3 73  PHE 73  73  73  PHE PHE R .
REMARK 9600           F 3 74  ILE 74  74  74  ILE ILE R .
REMARK 9600           F 3 75  ARG 75  75  75  ARG ARG R .
REMARK 9600           F 3 76  ARG 76  76  76  ARG ARG R .
REMARK 9600           F 3 77  ARG 77  77  77  ARG ARG R .
REMARK 9600           F 3 78  ASP 78  78  78  ASP ASP R .
REMARK 9600           F 3 79  GLU 79  79  79  GLU GLU R .
REMARK 9600           F 3 80  LYS 80  80  80  LYS LYS R .
REMARK 9600           F 3 81  ASP 81  81  81  ASP ASP R .
REMARK 9600           F 3 82  ILE 82  82  82  ILE ILE R .
REMARK 9600           F 3 83  GLU 83  83  83  GLU GLU R .
REMARK 9600           F 3 84  LEU 84  84  84  LEU LEU R .
REMARK 9600           F 3 85  ALA 85  85  85  ALA ALA R .
REMARK 9600           F 3 86  ARG 86  86  86  ARG ARG R .
REMARK 9600           F 3 87  SER 87  87  87  SER SER R .
REMARK 9600           F 3 88  VAL 88  88  88  VAL VAL R .
REMARK 9600           F 3 89  PRO 89  89  89  PRO PRO R .
REMARK 9600           F 3 90  LEU 90  90  90  LEU LEU R .
REMARK 9600           F 3 91  GLY 91  91  91  GLY GLY R .
REMARK 9600           F 3 92  ALA 92  92  92  ALA ALA R .
REMARK 9600           F 3 93  LEU 93  93  93  LEU LEU R .
REMARK 9600           F 3 94  ARG 94  94  94  ARG ARG R .
REMARK 9600           F 3 95  ASP 95  95  95  ASP ASP R .
REMARK 9600           F 3 96  THR 96  96  96  THR THR R .
REMARK 9600           F 3 97  SER 97  97  97  SER SER R .
REMARK 9600           F 3 98  ALA 98  98  98  ALA ALA R .
REMARK 9600           F 3 99  GLU 99  99  99  GLU GLU R .
REMARK 9600           F 3 100 ASN 100 100 100 ASN ASN R .
REMARK 9600           F 3 101 ALA 101 101 101 ALA ALA R .
REMARK 9600           F 3 102 ASN 102 102 102 ASN ASN R .
REMARK 9600           F 3 103 LYS 103 103 103 LYS LYS R .
REMARK 9600           F 3 104 PRO 104 104 104 PRO PRO R .
REMARK 9600           F 3 105 GLY 105 105 105 GLY GLY R .
REMARK 9600           F 3 106 ALA 106 106 106 ALA ALA R .
REMARK 9600           F 3 107 GLU 107 107 107 GLU GLU R .
REMARK 9600           F 3 108 ALA 108 108 108 ALA ALA R .
REMARK 9600           F 3 109 THR 109 109 109 THR THR R .
REMARK 9600           F 3 110 ASP 110 110 110 ASP ASP R .
REMARK 9600           F 3 111 GLU 111 111 111 GLU GLU R .
REMARK 9600           F 3 112 ASN 112 112 112 ASN ASN R .
REMARK 9600           F 3 113 ARG 113 113 113 ARG ARG R .
REMARK 9600           F 3 114 THR 114 114 114 THR THR R .
REMARK 9600           F 3 115 LEU 115 115 115 LEU LEU R .
REMARK 9600           F 3 116 PRO 116 116 116 PRO PRO R .
REMARK 9600           F 3 117 ALA 117 117 117 ALA ALA R .
REMARK 9600           F 3 118 PHE 118 118 118 PHE PHE R .
REMARK 9600           F 3 119 ASP 119 119 119 ASP ASP R .
REMARK 9600           F 3 120 GLY 120 120 120 GLY GLY R .
REMARK 9600           F 3 121 THR 121 121 121 THR THR R .
REMARK 9600           F 3 122 ASN 122 122 122 ASN ASN R .
REMARK 9600           F 3 123 THR 123 123 123 THR THR R .
REMARK 9600           F 3 124 GLY 124 124 124 GLY GLY R .
REMARK 9600           F 3 125 GLU 125 125 125 GLU GLU R .
REMARK 9600           F 3 126 TRP 126 126 126 TRP TRP R .
REMARK 9600           F 3 127 LEU 127 127 127 LEU LEU R .
REMARK 9600           F 3 128 VAL 128 128 128 VAL VAL R .
REMARK 9600           F 3 129 MET 129 129 129 MET MET R .
REMARK 9600           F 3 130 LEU 130 130 130 LEU LEU R .
REMARK 9600           F 3 131 GLY 131 131 131 GLY GLY R .
REMARK 9600           F 3 132 VAL 132 132 132 VAL VAL R .
REMARK 9600           F 3 133 CYS 133 133 133 CYS CYS R .
REMARK 9600           F 3 134 THR 134 134 134 THR THR R .
REMARK 9600           F 3 135 HIS 135 135 135 HIS HIS R .
REMARK 9600           F 3 136 LEU 136 136 136 LEU LEU R .
REMARK 9600           F 3 137 GLY 137 137 137 GLY GLY R .
REMARK 9600           F 3 138 CYS 138 138 138 CYS CYS R .
REMARK 9600           F 3 139 VAL 139 139 139 VAL VAL R .
REMARK 9600           F 3 140 PRO 140 140 140 PRO PRO R .
REMARK 9600           F 3 141 MET 141 141 141 MET MET R .
REMARK 9600           F 3 142 GLY 142 142 142 GLY GLY R .
REMARK 9600           F 3 143 ASP 143 143 143 ASP ASP R .
REMARK 9600           F 3 144 LYS 144 144 144 LYS LYS R .
REMARK 9600           F 3 145 SER 145 145 145 SER SER R .
REMARK 9600           F 3 146 GLY 146 146 146 GLY GLY R .
REMARK 9600           F 3 147 ASP 147 147 147 ASP ASP R .
REMARK 9600           F 3 148 PHE 148 148 148 PHE PHE R .
REMARK 9600           F 3 149 GLY 149 149 149 GLY GLY R .
REMARK 9600           F 3 150 GLY 150 150 150 GLY GLY R .
REMARK 9600           F 3 151 TRP 151 151 151 TRP TRP R .
REMARK 9600           F 3 152 PHE 152 152 152 PHE PHE R .
REMARK 9600           F 3 153 CYS 153 153 153 CYS CYS R .
REMARK 9600           F 3 154 PRO 154 154 154 PRO PRO R .
REMARK 9600           F 3 155 CYS 155 155 155 CYS CYS R .
REMARK 9600           F 3 156 HIS 156 156 156 HIS HIS R .
REMARK 9600           F 3 157 GLY 157 157 157 GLY GLY R .
REMARK 9600           F 3 158 SER 158 158 158 SER SER R .
REMARK 9600           F 3 159 HIS 159 159 159 HIS HIS R .
REMARK 9600           F 3 160 TYR 160 160 160 TYR TYR R .
REMARK 9600           F 3 161 ASP 161 161 161 ASP ASP R .
REMARK 9600           F 3 162 SER 162 162 162 SER SER R .
REMARK 9600           F 3 163 ALA 163 163 163 ALA ALA R .
REMARK 9600           F 3 164 GLY 164 164 164 GLY GLY R .
REMARK 9600           F 3 165 ARG 165 165 165 ARG ARG R .
REMARK 9600           F 3 166 ILE 166 166 166 ILE ILE R .
REMARK 9600           F 3 167 ARG 167 167 167 ARG ARG R .
REMARK 9600           F 3 168 LYS 168 168 168 LYS LYS R .
REMARK 9600           F 3 169 GLY 169 169 169 GLY GLY R .
REMARK 9600           F 3 170 PRO 170 170 170 PRO PRO R .
REMARK 9600           F 3 171 ALA 171 171 171 ALA ALA R .
REMARK 9600           F 3 172 PRO 172 172 172 PRO PRO R .
REMARK 9600           F 3 173 ARG 173 173 173 ARG ARG R .
REMARK 9600           F 3 174 ASN 174 174 174 ASN ASN R .
REMARK 9600           F 3 175 LEU 175 175 175 LEU LEU R .
REMARK 9600           F 3 176 ASP 176 176 176 ASP ASP R .
REMARK 9600           F 3 177 ILE 177 177 177 ILE ILE R .
REMARK 9600           F 3 178 PRO 178 178 178 PRO PRO R .
REMARK 9600           F 3 179 VAL 179 179 179 VAL VAL R .
REMARK 9600           F 3 180 ALA 180 180 180 ALA ALA R .
REMARK 9600           F 3 181 ALA 181 181 181 ALA ALA R .
REMARK 9600           F 3 182 PHE 182 182 182 PHE PHE R .
REMARK 9600           F 3 183 VAL 183 183 183 VAL VAL R .
REMARK 9600           F 3 184 ASP 184 184 184 ASP ASP R .
REMARK 9600           F 3 185 GLU 185 185 185 GLU GLU R .
REMARK 9600           F 3 186 THR 186 186 186 THR THR R .
REMARK 9600           F 3 187 THR 187 187 187 THR THR R .
REMARK 9600           F 3 188 ILE 188 188 188 ILE ILE R .
REMARK 9600           F 3 189 LYS 189 189 189 LYS LYS R .
REMARK 9600           F 3 190 LEU 190 190 190 LEU LEU R .
REMARK 9600           F 3 191 GLY 191 191 191 GLY GLY R .
REMARK 9600
REMARK 9600           loop_
REMARK 9600           _pdbx_nonpoly_scheme.asym_id
REMARK 9600           _pdbx_nonpoly_scheme.entity_id
REMARK 9600           _pdbx_nonpoly_scheme.mon_id
REMARK 9600           _pdbx_nonpoly_scheme.ndb_seq_num
REMARK 9600           _pdbx_nonpoly_scheme.pdb_seq_num
REMARK 9600           _pdbx_nonpoly_scheme.auth_seq_num
REMARK 9600           _pdbx_nonpoly_scheme.pdb_mon_id
REMARK 9600           _pdbx_nonpoly_scheme.auth_mon_id
REMARK 9600           _pdbx_nonpoly_scheme.pdb_strand_id
REMARK 9600           _pdbx_nonpoly_scheme.pdb_ins_code
REMARK 9600           H 4 HEM 1 502 502 HEM HEM C .
REMARK 9600           I 5 SMA 1 503 503 SMA SMA C .
REMARK 9600           J 6 HEC 1 501 501 HEC HEC D .
REMARK 9600           K 7 FES 1 501 501 FES FES E .
REMARK 9600           L 4 HEM 1 501 501 HEM HEM P .
REMARK 9600           M 4 HEM 1 502 502 HEM HEM P .
REMARK 9600           N 5 SMA 1 503 503 SMA SMA P .
REMARK 9600           O 6 HEC 1 501 501 HEC HEC Q .
REMARK 9600           P 7 FES 1 501 501 FES FES R .
REMARK 9600
REMARK 9600           _refine_hist.cycle_id                         LAST
REMARK 9600           _refine_hist.pdbx_number_atoms_protein        13026
REMARK 9600           _refine_hist.pdbx_number_atoms_nucleic_acid   0
REMARK 9600           _refine_hist.pdbx_number_atoms_ligand         340
REMARK 9600           _refine_hist.number_atoms_solvent             0
REMARK 9600           _refine_hist.number_atoms_total               13366
REMARK 9600           _refine_hist.d_res_high                       3.50
REMARK 9600           _refine_hist.d_res_low                        59.39
REMARK 9600
REMARK 9600           _struct.entry_id             1ZRT
REMARK 9600           ;\
REMARK 9600            Cytochrome b (E.C.1.10.2.2), Cytochrome c1 (E.C.1.10.2.2),
REMARK 9600            Ubiquinol-cytochrome c reductase iron-sulfur subunit (E.C.1.10.2.2)
REMARK 9600           ;
REMARK 9600           _struct.pdbx_model_details   ?
REMARK 9600
REMARK 9600           loop_
REMARK 9600           _struct_asym.id
REMARK 9600           _struct_asym.pdbx_blank_PDB_chainid_flag
REMARK 9600           _struct_asym.pdbx_modified
REMARK 9600           _struct_asym.details
REMARK 9600                             B     N                 N
REMARK 9600                             C     N                 N
REMARK 9600                             D     N                 N
REMARK 9600                             E     N                 N
REMARK 9600                             F     N                 N
REMARK 9600                             G     N                 N
REMARK 9600                             H     N                 N
REMARK 9600                             I     N                 N
REMARK 9600                             J     N                 N
REMARK 9600                             K     N                 N
REMARK 9600                             L     N                 N
REMARK 9600                             M     N                 N
REMARK 9600                             N     N                 N
REMARK 9600                             O     N                 N
REMARK 9600                             P     N                 N
REMARK 9600
REMARK 9600                   loop_
REMARK 9600               _struct_biol_gen.biol_id
REMARK 9600               _struct_biol_gen.asym_id
REMARK 9600               _struct_biol_gen.symmetry
REMARK 9600               _struct_biol_gen.details
REMARK 9600               _struct_biol_gen.pdbx_full_symmetry_operation
REMARK 9600           1 B 1_555 ? x,y,z
REMARK 9600           1 C 1_555 ? x,y,z
REMARK 9600           1 D 1_555 ? x,y,z
REMARK 9600           1 E 1_555 ? x,y,z
REMARK 9600           1 F 1_555 ? x,y,z
REMARK 9600           1 G 1_555 ? x,y,z
REMARK 9600           1 H 1_555 ? x,y,z
REMARK 9600           1 I 1_555 ? x,y,z
REMARK 9600           1 J 1_555 ? x,y,z
REMARK 9600           1 K 1_555 ? x,y,z
REMARK 9600           1 L 1_555 ? x,y,z
REMARK 9600           1 M 1_555 ? x,y,z
REMARK 9600           1 N 1_555 ? x,y,z
REMARK 9600           1 O 1_555 ? x,y,z
REMARK 9600           1 P 1_555 ? x,y,z
REMARK 9600
REMARK 9600           loop_
REMARK 9600           _struct_conf.conf_type_id
REMARK 9600           _struct_conf.id
REMARK 9600           _struct_conf.pdbx_PDB_helix_id
REMARK 9600           _struct_conf.beg_label_comp_id
REMARK 9600           _struct_conf.beg_label_asym_id
REMARK 9600           _struct_conf.beg_label_seq_id
REMARK 9600           _struct_conf.pdbx_beg_PDB_ins_code
REMARK 9600           _struct_conf.end_label_comp_id
REMARK 9600           _struct_conf.end_label_asym_id
REMARK 9600           _struct_conf.end_label_seq_id
REMARK 9600           _struct_conf.pdbx_end_PDB_ins_code
REMARK 9600           _struct_conf.beg_auth_comp_id
REMARK 9600           _struct_conf.beg_auth_asym_id
REMARK 9600           _struct_conf.beg_auth_seq_id
REMARK 9600           _struct_conf.end_auth_comp_id
REMARK 9600           _struct_conf.end_auth_asym_id
REMARK 9600           _struct_conf.end_auth_seq_id
REMARK 9600           _struct_conf.pdbx_PDB_helix_class
REMARK 9600           _struct_conf.details
REMARK 9600           _struct_conf.pdbx_PDB_helix_length
REMARK 9600           HELX_P HELX_P2  2  PRO A 24  ? ILE A 33  ? PRO C 24  ILE C
REMARK 9600                                                 33  1 ? 10
REMARK 9600           HELX_P HELX_P3  3  ASN A 42  ? TRP A 45  ? ASN C 42  TRP C
REMARK 9600                                                 45  5 ? 4
REMARK 9600           HELX_P HELX_P4  4  ILE A 46  ? MET A 67  ? ILE C 46  MET C
REMARK 9600                                                 67  1 ? 22
REMARK 9600           HELX_P HELX_P5  5  LEU A 75  ? VAL A 87  ? LEU C 75  VAL C
REMARK 9600                                                 87  1 ? 13
REMARK 9600           HELX_P HELX_P6  6  GLY A 89  ? TYR A 118 ? GLY C 89  TYR C
REMARK 9600                                                 118 1 ? 30
REMARK 9600           HELX_P HELX_P7  7  ARG A 125 ? VAL A 148 ? ARG C 125 VAL C
REMARK 9600                                                 148 1 ? 24
REMARK 9600           HELX_P HELX_P8  8  GLY A 152 ? ALA A 168 ? GLY C 152 ALA C
REMARK 9600                                                 168 1 ? 17
REMARK 9600           HELX_P HELX_P9  9  GLY A 171 ? GLY A 182 ? GLY C 171 GLY C
REMARK 9600                                                 182 1 ? 12
REMARK 9600           HELX_P HELX_P10 10 ASP A 187 ? GLY A 220 ? ASP C 187 GLY C
REMARK 9600                                                 220 1 ? 34
REMARK 9600           HELX_P HELX_P11 11 PRO A 246 ? MET A 270 ? PRO C 246 MET C
REMARK 9600                                                 270 1 ? 25
REMARK 9600           HELX_P HELX_P12 12 HIS A 276 ? VAL A 281 ? HIS C 276 VAL C
REMARK 9600                                                 281 5 ? 6
REMARK 9600           HELX_P HELX_P13 13 PHE A 298 ? PHE A 308 ? PHE C 298 PHE C
REMARK 9600                                                 308 1 ? 11
REMARK 9600           HELX_P HELX_P14 14 VAL A 315 ? GLY A 320 ? VAL C 315 GLY C
REMARK 9600                                                 320 1 ? 6
REMARK 9600           HELX_P HELX_P15 15 LEU A 321 ? PHE A 323 ? LEU C 321 PHE C
REMARK 9600                                                 323 5 ? 3
REMARK 9600           HELX_P HELX_P16 16 ALA A 328 ? ASP A 350 ? ALA C 328 ASP C
REMARK 9600                                                 350 1 ? 23
REMARK 9600           HELX_P HELX_P17 17 SER A 356 ? TYR A 359 ? SER C 356 TYR C
REMARK 9600                                                 359 5 ? 4
REMARK 9600           HELX_P HELX_P18 18 ARG A 360 ? GLY A 381 ? ARG C 360 GLY C
REMARK 9600                                                 381 1 ? 22
REMARK 9600           HELX_P HELX_P19 19 PRO A 388 ? VAL A 406 ? PRO C 388 VAL C
REMARK 9600                                                 406 1 ? 19
REMARK 9600           HELX_P HELX_P20 20 VAL A 406 ? LYS A 416 ? VAL C 406 LYS C
REMARK 9600                                                 416 1 ? 11
REMARK 9600           HELX_P HELX_P21 21 ASP B 19  ? VAL B 33  ? ASP D 19  VAL D
REMARK 9600                                                 33  1 ? 15
REMARK 9600           HELX_P HELX_P22 22 PRO B 44  ? LEU B 48  ? PRO D 44  LEU D
REMARK 9600                                                 48  5 ? 5
REMARK 9600           HELX_P HELX_P23 23 ASP B 57  ? LEU B 68  ? ASP D 57  LEU D
REMARK 9600                                                 68  1 ? 12
REMARK 9600           HELX_P HELX_P24 24 MET B 103 ? ARG B 107 ? MET D 103 ARG D
REMARK 9600                                                 107 5 ? 5
REMARK 9600           HELX_P HELX_P25 25 GLY B 127 ? ILE B 136 ? GLY D 127 ILE D
REMARK 9600                                                 136 1 ? 10
REMARK 9600           HELX_P HELX_P26 26 THR B 201 ? GLU B 218 ? THR D 201 GLU D
REMARK 9600                                                 218 1 ? 18
REMARK 9600           HELX_P HELX_P27 27 LYS B 220 ? ALA B 251 ? LYS D 220 ALA D
REMARK 9600                                                 251 1 ? 32
REMARK 9600           HELX_P HELX_P28 28 ARG C 11  ? MET C 38  ? ARG E 11  MET E
REMARK 9600                                                 38  1 ? 28
REMARK 9600           HELX_P HELX_P29 29 ALA C 42  ? ALA C 46  ? ALA E 42  ALA E
REMARK 9600                                                 46  5 ? 5
REMARK 9600           HELX_P HELX_P30 30 ASP C 78  ? SER C 87  ? ASP E 78  SER E
REMARK 9600                                                 87  1 ? 10
REMARK 9600           HELX_P HELX_P31 31 THR C 109 ? LEU C 115 ? THR E 109 LEU E
REMARK 9600                                                 115 1 ? 7
REMARK 9600           HELX_P HELX_P32 32 THR D 13  ? LEU D 19  ? THR P 13  LEU P
REMARK 9600                                                 19  1 ? 7
REMARK 9600           HELX_P HELX_P33 33 PRO D 24  ? ILE D 33  ? PRO P 24  ILE P
REMARK 9600                                                 33  1 ? 10
REMARK 9600           HELX_P HELX_P34 34 ASN D 42  ? TRP D 45  ? ASN P 42  TRP P
REMARK 9600                                                 45  5 ? 4
REMARK 9600           HELX_P HELX_P35 35 ILE D 46  ? MET D 67  ? ILE P 46  MET P
REMARK 9600                                                 67  1 ? 22
REMARK 9600           HELX_P HELX_P36 36 LEU D 75  ? VAL D 87  ? LEU P 75  VAL P
REMARK 9600                                                 87  1 ? 13
REMARK 9600           HELX_P HELX_P37 37 GLY D 89  ? TYR D 118 ? GLY P 89  TYR P
REMARK 9600                                                 118 1 ? 30
REMARK 9600           HELX_P HELX_P38 38 ARG D 125 ? VAL D 148 ? ARG P 125 VAL P
REMARK 9600                                                 148 1 ? 24
REMARK 9600           HELX_P HELX_P39 39 GLY D 152 ? ALA D 168 ? GLY P 152 ALA P
REMARK 9600                                                 168 1 ? 17
REMARK 9600           HELX_P HELX_P40 40 GLY D 171 ? GLY D 182 ? GLY P 171 GLY P
REMARK 9600                                                 182 1 ? 12
REMARK 9600           HELX_P HELX_P41 41 ASP D 187 ? GLY D 220 ? ASP P 187 GLY P
REMARK 9600                                                 220 1 ? 34
REMARK 9600           HELX_P HELX_P42 42 PRO D 246 ? MET D 270 ? PRO P 246 MET P
REMARK 9600                                                 270 1 ? 25
REMARK 9600           HELX_P HELX_P43 43 HIS D 276 ? VAL D 281 ? HIS P 276 VAL P
REMARK 9600                                                 281 5 ? 6
REMARK 9600           HELX_P HELX_P44 44 PHE D 298 ? ALA D 307 ? PHE P 298 ALA P
REMARK 9600                                                 307 1 ? 10
REMARK 9600           HELX_P HELX_P45 45 VAL D 315 ? GLY D 320 ? VAL P 315 GLY P
REMARK 9600                                                 320 1 ? 6
REMARK 9600           HELX_P HELX_P46 46 LEU D 321 ? PHE D 323 ? LEU P 321 PHE P
REMARK 9600                                                 323 5 ? 3
REMARK 9600           HELX_P HELX_P47 47 ALA D 328 ? ASP D 350 ? ALA P 328 ASP P
REMARK 9600                                                 350 1 ? 23
REMARK 9600           HELX_P HELX_P48 48 SER D 356 ? TYR D 359 ? SER P 356 TYR P
REMARK 9600                                                 359 5 ? 4
REMARK 9600           HELX_P HELX_P49 49 ARG D 360 ? GLY D 381 ? ARG P 360 GLY P
REMARK 9600                                                 381 1 ? 22
REMARK 9600           HELX_P HELX_P50 50 PRO D 388 ? VAL D 406 ? PRO P 388 VAL P
REMARK 9600                                                 406 1 ? 19
REMARK 9600           HELX_P HELX_P51 51 VAL D 406 ? LYS D 416 ? VAL P 406 LYS P
REMARK 9600                                                 416 1 ? 11
REMARK 9600           HELX_P HELX_P52 52 ASP E 19  ? VAL E 33  ? ASP Q 19  VAL Q
REMARK 9600                                                 33  1 ? 15
REMARK 9600           HELX_P HELX_P53 53 PRO E 44  ? LEU E 48  ? PRO Q 44  LEU Q
REMARK 9600                                                 48  5 ? 5
REMARK 9600           HELX_P HELX_P54 54 ASP E 57  ? LEU E 68  ? ASP Q 57  LEU Q
REMARK 9600                                                 68  1 ? 12
REMARK 9600           HELX_P HELX_P55 55 MET E 103 ? ARG E 107 ? MET Q 103 ARG Q
REMARK 9600                                                 107 5 ? 5
REMARK 9600           HELX_P HELX_P56 56 GLY E 127 ? ILE E 136 ? GLY Q 127 ILE Q
REMARK 9600                                                 136 1 ? 10
REMARK 9600           HELX_P HELX_P57 57 THR E 201 ? GLU E 218 ? THR Q 201 GLU Q
REMARK 9600                                                 218 1 ? 18
REMARK 9600           HELX_P HELX_P58 58 LYS E 220 ? TRP E 250 ? LYS Q 220 TRP Q
REMARK 9600                                                 250 1 ? 31
REMARK 9600           HELX_P HELX_P59 59 ARG F 11  ? MET F 38  ? ARG R 11  MET R
REMARK 9600                                                 38  1 ? 28
REMARK 9600           HELX_P HELX_P60 60 ALA F 42  ? ALA F 46  ? ALA R 42  ALA R
REMARK 9600                                                 46  5 ? 5
REMARK 9600           HELX_P HELX_P61 61 ASP F 78  ? SER F 87  ? ASP R 78  SER R
REMARK 9600                                                 87  1 ? 10
REMARK 9600           HELX_P HELX_P62 62 THR F 109 ? LEU F 115 ? THR R 109 LEU R
REMARK 9600                                                 115 1 ? 7
REMARK 9600
REMARK 9600           _struct_conf_type.id          HELX_P
REMARK 9600           _struct_conf_type.criteria    ?
REMARK 9600           _struct_conf_type.reference   ?
REMARK 9600
REMARK 9600           loop_
REMARK 9600           _struct_conn.id
REMARK 9600           _struct_conn.conn_type_id
REMARK 9600           _struct_conn.pdbx_PDB_id
REMARK 9600           _struct_conn.ptnr1_label_asym_id
REMARK 9600           _struct_conn.ptnr1_label_comp_id
REMARK 9600           _struct_conn.ptnr1_label_seq_id
REMARK 9600           _struct_conn.ptnr1_label_atom_id
REMARK 9600           _struct_conn.pdbx_ptnr1_label_alt_id
REMARK 9600           _struct_conn.pdbx_ptnr1_PDB_ins_code
REMARK 9600           _struct_conn.pdbx_ptnr1_standard_comp_id
REMARK 9600           _struct_conn.ptnr1_symmetry
REMARK 9600           _struct_conn.ptnr2_label_asym_id
REMARK 9600           _struct_conn.ptnr2_label_comp_id
REMARK 9600           _struct_conn.ptnr2_label_seq_id
REMARK 9600           _struct_conn.ptnr2_label_atom_id
REMARK 9600           _struct_conn.pdbx_ptnr2_label_alt_id
REMARK 9600           _struct_conn.pdbx_ptnr2_PDB_ins_code
REMARK 9600           _struct_conn.ptnr1_auth_asym_id
REMARK 9600           _struct_conn.ptnr1_auth_comp_id
REMARK 9600           _struct_conn.ptnr1_auth_seq_id
REMARK 9600           _struct_conn.ptnr2_auth_asym_id
REMARK 9600           _struct_conn.ptnr2_auth_comp_id
REMARK 9600           _struct_conn.ptnr2_auth_seq_id
REMARK 9600           _struct_conn.ptnr2_symmetry
REMARK 9600           _struct_conn.pdbx_ptnr3_label_atom_id
REMARK 9600           _struct_conn.pdbx_ptnr3_label_seq_id
REMARK 9600           _struct_conn.pdbx_ptnr3_label_comp_id
REMARK 9600           _struct_conn.pdbx_ptnr3_label_asym_id
REMARK 9600           _struct_conn.pdbx_ptnr3_label_alt_id
REMARK 9600           _struct_conn.pdbx_ptnr3_PDB_ins_code
REMARK 9600           _struct_conn.details
REMARK 9600           disulf2  disulf ? C CYS 138 SG  ? ? ? 1_555 C CYS 155 SG  ?
REMARK 9600                                                  ? E CYS 138 E CYS
REMARK 9600           155 1_555 ? ? ? ? ? ? ?
REMARK 9600           disulf3  disulf ? E CYS 144 SG  ? ? ? 1_555 E CYS 167 SG  ?
REMARK 9600                                                  ? Q CYS 144 Q CYS
REMARK 9600           167 1_555 ? ? ? ? ? ? ?
REMARK 9600           disulf4  disulf ? F CYS 138 SG  ? ? ? 1_555 F CYS 155 SG  ?
REMARK 9600                                                  ? R CYS 138 R CYS
REMARK 9600           155 1_555 ? ? ? ? ? ? ?
REMARK 9600           covale1  covale ? G HEM .   FE  ? ? ? 1_555 A HIS 97  NE2 ?
REMARK 9600                                                  ? C HEM 501 C HIS
REMARK 9600           97  1_555 ? ? ? ? ? ? ?
REMARK 9600           covale2  covale ? G HEM .   FE  ? ? ? 1_555 A HIS 198 NE2 ?
REMARK 9600                                                  ? C HEM 501 C HIS
REMARK 9600           198 1_555 ? ? ? ? ? ? ?
REMARK 9600           covale3  covale ? H HEM .   FE  ? ? ? 1_555 A HIS 111 NE2 ?
REMARK 9600                                                  ? C HEM 502 C HIS
REMARK 9600           111 1_555 ? ? ? ? ? ? ?
REMARK 9600           covale4  covale ? H HEM .   FE  ? ? ? 1_555 A HIS 212 NE2 ?
REMARK 9600                                                  ? C HEM 502 C HIS
REMARK 9600           212 1_555 ? ? ? ? ? ? ?
REMARK 9600           covale5  covale ? J HEC .   FE  ? ? ? 1_555 B HIS 38  NE2 ?
REMARK 9600                                                  ? D HEC 501 D HIS
REMARK 9600           38  1_555 ? ? ? ? ? ? ?
REMARK 9600           covale6  covale ? J HEC .   FE  ? ? ? 1_555 B MET 183 SD  ?
REMARK 9600                                                  ? D HEC 501 D MET
REMARK 9600           183 1_555 ? ? ? ? ? ? ?
REMARK 9600           covale7  covale ? J HEC .   CAB ? ? ? 1_555 B CYS 34  SG  ?
REMARK 9600                                                  ? D HEC 501 D CYS
REMARK 9600           34  1_555 ? ? ? ? ? ? ?
REMARK 9600           covale8  covale ? J HEC .   CAC ? ? ? 1_555 B CYS 37  SG  ?
REMARK 9600                                                  ? D HEC 501 D CYS
REMARK 9600           37  1_555 ? ? ? ? ? ? ?
REMARK 9600           covale9  covale ? K FES .   FE1 ? ? ? 1_555 C CYS 133 SG  ?
REMARK 9600                                                  ? E FES 501 E CYS
REMARK 9600           133 1_555 ? ? ? ? ? ? ?
REMARK 9600           covale10 covale ? K FES .   FE1 ? ? ? 1_555 C CYS 153 SG  ?
REMARK 9600                                                  ? E FES 501 E CYS
REMARK 9600           153 1_555 ? ? ? ? ? ? ?
REMARK 9600           covale11 covale ? K FES .   FE2 ? ? ? 1_555 C HIS 135 ND1 ?
REMARK 9600                                                  ? E FES 501 E HIS
REMARK 9600           135 1_555 ? ? ? ? ? ? ?
REMARK 9600           covale12 covale ? K FES .   FE2 ? ? ? 1_555 C HIS 156 ND1 ?
REMARK 9600                                                  ? E FES 501 E HIS
REMARK 9600           156 1_555 ? ? ? ? ? ? ?
REMARK 9600           covale13 covale ? L HEM .   FE  ? ? ? 1_555 D HIS 97  NE2 ?
REMARK 9600                                                  ? P HEM 501 P HIS
REMARK 9600           97  1_555 ? ? ? ? ? ? ?
REMARK 9600           covale14 covale ? L HEM .   FE  ? ? ? 1_555 D HIS 198 NE2 ?
REMARK 9600                                                  ? P HEM 501 P HIS
REMARK 9600           198 1_555 ? ? ? ? ? ? ?
REMARK 9600           covale15 covale ? M HEM .   FE  ? ? ? 1_555 D HIS 111 NE2 ?
REMARK 9600                                                  ? P HEM 502 P HIS
REMARK 9600           111 1_555 ? ? ? ? ? ? ?
REMARK 9600           covale16 covale ? M HEM .   FE  ? ? ? 1_555 D HIS 212 NE2 ?
REMARK 9600                                                  ? P HEM 502 P HIS
REMARK 9600           212 1_555 ? ? ? ? ? ? ?
REMARK 9600           covale17 covale ? O HEC .   FE  ? ? ? 1_555 E HIS 38  NE2 ?
REMARK 9600                                                  ? Q HEC 501 Q HIS
REMARK 9600           38  1_555 ? ? ? ? ? ? ?
REMARK 9600           covale18 covale ? O HEC .   FE  ? ? ? 1_555 E MET 183 SD  ?
REMARK 9600                                                  ? Q HEC 501 Q MET
REMARK 9600           183 1_555 ? ? ? ? ? ? ?
REMARK 9600           covale19 covale ? O HEC .   CAB ? ? ? 1_555 E CYS 34  SG  ?
REMARK 9600                                                  ? Q HEC 501 Q CYS
REMARK 9600           34  1_555 ? ? ? ? ? ? ?
REMARK 9600           covale20 covale ? O HEC .   CAC ? ? ? 1_555 E CYS 37  SG  ?
REMARK 9600                                                  ? Q HEC 501 Q CYS
REMARK 9600           37  1_555 ? ? ? ? ? ? ?
REMARK 9600           covale21 covale ? P FES .   FE1 ? ? ? 1_555 F CYS 133 SG  ?
REMARK 9600                                                  ? R FES 501 R CYS
REMARK 9600           133 1_555 ? ? ? ? ? ? ?
REMARK 9600           covale22 covale ? P FES .   FE1 ? ? ? 1_555 F CYS 153 SG  ?
REMARK 9600                                                  ? R FES 501 R CYS
REMARK 9600           153 1_555 ? ? ? ? ? ? ?
REMARK 9600           covale23 covale ? P FES .   FE2 ? ? ? 1_555 F HIS 135 ND1 ?
REMARK 9600                                                  ? R FES 501 R HIS
REMARK 9600           135 1_555 ? ? ? ? ? ? ?
REMARK 9600           covale24 covale ? P FES .   FE2 ? ? ? 1_555 F HIS 156 ND1 ?
REMARK 9600                                                  ? R FES 501 R HIS
REMARK 9600           156 1_555 ? ? ? ? ? ? ?
REMARK 9600
REMARK 9600           loop_
REMARK 9600           _struct_conn_type.id
REMARK 9600           _struct_conn_type.criteria
REMARK 9600           _struct_conn_type.reference
REMARK 9600           covale ? ?
REMARK 9600
REMARK 9600           _struct_ncs_oper.id             1
REMARK 9600           _struct_ncs_oper.code           given
REMARK 9600           _struct_ncs_oper.details        ?
REMARK 9600           _struct_ncs_oper.matrix[1][1]   0.625867
REMARK 9600           _struct_ncs_oper.matrix[1][2]   0.319623
REMARK 9600           _struct_ncs_oper.matrix[1][3]   0.711429
REMARK 9600           _struct_ncs_oper.matrix[2][1]   0.319623
REMARK 9600           _struct_ncs_oper.matrix[2][2]   -0.937167
REMARK 9600           _struct_ncs_oper.matrix[2][3]   0.139857
REMARK 9600           _struct_ncs_oper.matrix[3][1]   0.711429
REMARK 9600           _struct_ncs_oper.matrix[3][2]   0.139857
REMARK 9600           _struct_ncs_oper.matrix[3][3]   -0.688700
REMARK 9600           _struct_ncs_oper.vector[1]      -18.10650
REMARK 9600           _struct_ncs_oper.vector[2]      -2.28720
REMARK 9600           _struct_ncs_oper.vector[3]      42.40731
REMARK 9600
REMARK 9600           loop_
REMARK 9600           _struct_sheet.id
REMARK 9600           _struct_sheet.type
REMARK 9600           _struct_sheet.number_strands
REMARK 9600           _struct_sheet.details
REMARK 9600           B ? 3 ?
REMARK 9600           C ? 3 ?
REMARK 9600           D ? 3 ?
REMARK 9600           E ? 2 ?
REMARK 9600           F ? 3 ?
REMARK 9600           G ? 3 ?
REMARK 9600           H ? 3 ?
REMARK 9600
REMARK 9600           loop_
REMARK 9600           _struct_sheet_order.sheet_id
REMARK 9600           _struct_sheet_order.range_id_1
REMARK 9600           _struct_sheet_order.range_id_2
REMARK 9600           _struct_sheet_order.offset
REMARK 9600           _struct_sheet_order.sense
REMARK 9600           B 1 2 ? anti-parallel
REMARK 9600           B 2 3 ? anti-parallel
REMARK 9600           C 1 2 ? anti-parallel
REMARK 9600           C 2 3 ? anti-parallel
REMARK 9600           D 1 2 ? anti-parallel
REMARK 9600           D 2 3 ? anti-parallel
REMARK 9600           E 1 2 ? anti-parallel
REMARK 9600           F 1 2 ? anti-parallel
REMARK 9600           F 2 3 ? anti-parallel
REMARK 9600           G 1 2 ? anti-parallel
REMARK 9600           G 2 3 ? anti-parallel
REMARK 9600           H 1 2 ? anti-parallel
REMARK 9600           H 2 3 ? anti-parallel
REMARK 9600
REMARK 9600           loop_
REMARK 9600           _struct_sheet_range.sheet_id
REMARK 9600           _struct_sheet_range.id
REMARK 9600           _struct_sheet_range.beg_label_comp_id
REMARK 9600           _struct_sheet_range.beg_label_asym_id
REMARK 9600           _struct_sheet_range.beg_label_seq_id
REMARK 9600           _struct_sheet_range.pdbx_beg_PDB_ins_code
REMARK 9600           _struct_sheet_range.end_label_comp_id
REMARK 9600           _struct_sheet_range.end_label_asym_id
REMARK 9600           _struct_sheet_range.end_label_seq_id
REMARK 9600           _struct_sheet_range.pdbx_end_PDB_ins_code
REMARK 9600           _struct_sheet_range.symmetry
REMARK 9600           _struct_sheet_range.beg_auth_comp_id
REMARK 9600           _struct_sheet_range.beg_auth_asym_id
REMARK 9600           _struct_sheet_range.beg_auth_seq_id
REMARK 9600           _struct_sheet_range.end_auth_comp_id
REMARK 9600           _struct_sheet_range.end_auth_asym_id
REMARK 9600           _struct_sheet_range.end_auth_seq_id
REMARK 9600           A 2 LEU A 242 ? PRO A 243 ? ? LEU C 242 PRO C 243
REMARK 9600           B 1 ILE C 50  ? VAL C 52  ? ? ILE E 50  VAL E 52
REMARK 9600           B 2 ILE C 188 ? LEU C 190 ? ? ILE E 188 LEU E 190
REMARK 9600           B 3 ALA C 180 ? PHE C 182 ? ? ALA E 180 PHE E 182
REMARK 9600           C 1 LEU C 63  ? TRP C 67  ? ? LEU E 63  TRP E 67
REMARK 9600           C 2 LYS C 70  ? ARG C 75  ? ? LYS E 70  ARG E 75
REMARK 9600           C 3 LEU C 127 ? MET C 129 ? ? LEU E 127 MET E 129
REMARK 9600           D 1 TRP C 151 ? PHE C 152 ? ? TRP E 151 PHE E 152
REMARK 9600           D 2 HIS C 159 ? TYR C 160 ? ? HIS E 159 TYR E 160
REMARK 9600           D 3 ILE C 166 ? ARG C 167 ? ? ILE E 166 ARG E 167
REMARK 9600           E 1 PRO D 36  ? THR D 37  ? ? PRO P 36  THR P 37
REMARK 9600           E 2 LEU D 242 ? PRO D 243 ? ? LEU P 242 PRO P 243
REMARK 9600           F 1 ILE F 50  ? VAL F 52  ? ? ILE R 50  VAL R 52
REMARK 9600           F 2 ILE F 188 ? LEU F 190 ? ? ILE R 188 LEU R 190
REMARK 9600           F 3 ALA F 180 ? PHE F 182 ? ? ALA R 180 PHE R 182
REMARK 9600           G 1 LEU F 63  ? TRP F 67  ? ? LEU R 63  TRP R 67
REMARK 9600           G 2 LYS F 70  ? ARG F 75  ? ? LYS R 70  ARG R 75
REMARK 9600           G 3 LEU F 127 ? MET F 129 ? ? LEU R 127 MET R 129
REMARK 9600           H 1 TRP F 151 ? PHE F 152 ? ? TRP R 151 PHE R 152
REMARK 9600           H 2 HIS F 159 ? TYR F 160 ? ? HIS R 159 TYR R 160
REMARK 9600           H 3 ILE F 166 ? ARG F 167 ? ? ILE R 166 ARG R 167
REMARK 9600
REMARK 9600           loop_
REMARK 9600           _pdbx_struct_sheet_hbond.sheet_id
REMARK 9600           _pdbx_struct_sheet_hbond.range_id_1
REMARK 9600           _pdbx_struct_sheet_hbond.range_id_2
REMARK 9600           _pdbx_struct_sheet_hbond.range_1_label_atom_id
REMARK 9600           _pdbx_struct_sheet_hbond.range_1_label_comp_id
REMARK 9600           _pdbx_struct_sheet_hbond.range_1_label_asym_id
REMARK 9600           _pdbx_struct_sheet_hbond.range_1_label_seq_id
REMARK 9600           _pdbx_struct_sheet_hbond.range_1_PDB_ins_code
REMARK 9600           _pdbx_struct_sheet_hbond.range_1_auth_atom_id
REMARK 9600           _pdbx_struct_sheet_hbond.range_1_auth_comp_id
REMARK 9600           _pdbx_struct_sheet_hbond.range_1_auth_asym_id
REMARK 9600           _pdbx_struct_sheet_hbond.range_1_auth_seq_id
REMARK 9600           _pdbx_struct_sheet_hbond.range_2_label_atom_id
REMARK 9600           _pdbx_struct_sheet_hbond.range_2_label_comp_id
REMARK 9600           _pdbx_struct_sheet_hbond.range_2_label_asym_id
REMARK 9600           _pdbx_struct_sheet_hbond.range_2_label_seq_id
REMARK 9600           _pdbx_struct_sheet_hbond.range_2_PDB_ins_code
REMARK 9600           _pdbx_struct_sheet_hbond.range_2_auth_atom_id
REMARK 9600           _pdbx_struct_sheet_hbond.range_2_auth_comp_id
REMARK 9600           _pdbx_struct_sheet_hbond.range_2_auth_asym_id
REMARK 9600           _pdbx_struct_sheet_hbond.range_2_auth_seq_id
REMARK 9600           B 1 2 N VAL C 52  ? N VAL E 52  O ILE C 188 ? O ILE E 188
REMARK 9600           B 2 3 O LYS C 189 ? O LYS E 189 N ALA C 181 ? N ALA E 181
REMARK 9600           C 1 2 N LEU C 63  ? N LEU E 63  O ILE C 74  ? O ILE E 74
REMARK 9600           C 2 3 N ARG C 75  ? N ARG E 75  O LEU C 127 ? O LEU E 127
REMARK 9600           D 1 2 N TRP C 151 ? N TRP E 151 O TYR C 160 ? O TYR E 160
REMARK 9600           D 2 3 O HIS C 159 ? O HIS E 159 N ARG C 167 ? N ARG E 167
REMARK 9600           E 1 2 N THR D 37  ? N THR P 37  O LEU D 242 ? O LEU P 242
REMARK 9600           F 1 2 N VAL F 52  ? N VAL R 52  O ILE F 188 ? O ILE R 188
REMARK 9600           F 2 3 O LYS F 189 ? O LYS R 189 N ALA F 181 ? N ALA R 181
REMARK 9600           G 1 2 N LEU F 63  ? N LEU R 63  O ILE F 74  ? O ILE R 74
REMARK 9600           G 2 3 N PHE F 73  ? N PHE R 73  O MET F 129 ? O MET R 129
REMARK 9600           H 1 2 N TRP F 151 ? N TRP R 151 O TYR F 160 ? O TYR R 160
REMARK 9600           H 2 3 O HIS F 159 ? O HIS R 159 N ARG F 167 ? N ARG R 167
REMARK 9600
REMARK 9600           loop_
REMARK 9600           _atom_type.symbol
REMARK 9600           C
REMARK 9600           O
REMARK 9600           S
REMARK 9600           FE
REMARK 9600
REMARK 9600           loop_
REMARK 9600           _chem_comp.id
REMARK 9600           _chem_comp.type
REMARK 9600           _chem_comp.name
REMARK 9600           _chem_comp.pdbx_synonyms
REMARK 9600           _chem_comp.formula
REMARK 9600           _chem_comp.formula_weight
REMARK 9600                   GLY                    'L-peptide linking'
REMARK 9600                                               GLYCINE           ?                'C2 H5 N1 O2'
REMARK 9600                                                                                           75.067
REMARK 9600                   ILE                    'L-peptide linking'
REMARK 9600                                               ISOLEUCINE        ?
REMARK 9600                                                                            'C6 H13 N1 O2'     131.174
REMARK 9600                   PRO                    'L-peptide linking'
REMARK 9600                                               PROLINE           ?
REMARK 9600                                                                            'C5 H10 N1 O2'     116.14
REMARK 9600                   HIS                    'L-peptide linking'
REMARK 9600                                               HISTIDINE         ?
REMARK 9600                                                                           'C6 H10 N3 O2 1+'
REMARK 9600                                                                                           156.164
REMARK 9600                   ASP                    'L-peptide linking'
REMARK 9600                                              'ASPARTIC ACID'    ?                'C4 H7 N1 O4'
REMARK 9600                                                                                           133.104
REMARK 9600                   TYR                    'L-peptide linking'
REMARK 9600                                               TYROSINE          ?
REMARK 9600                                                                            'C9 H11 N1 O3'     181.191
REMARK 9600                   GLU                    'L-peptide linking'
REMARK 9600                                              'GLUTAMIC ACID'    ?                'C5 H9 N1 O4'
REMARK 9600                                                                                           147.13
REMARK 9600                   LYS                    'L-peptide linking'
REMARK 9600                                               LYSINE            ?
REMARK 9600                                                                           'C6 H15 N2 O2 1+'
REMARK 9600                                                                                           147.197
REMARK 9600                   THR                    'L-peptide linking'
REMARK 9600                                               THREONINE         ?                'C4 H9 N1 O3'
REMARK 9600                                                                                           119.12
REMARK 9600                   TRP                    'L-peptide linking'
REMARK 9600                                               TRYPTOPHAN        ?
REMARK 9600                                                                            'C11 H12 N2 O2'    204.228
REMARK 9600                   LEU                    'L-peptide linking'
REMARK 9600                                               LEUCINE           ?
REMARK 9600                                                                            'C6 H13 N1 O2'     131.174
REMARK 9600                   ARG                    'L-peptide linking'
REMARK 9600                                               ARGININE          ?
REMARK 9600                                                                           'C6 H15 N4 O2 1+'
REMARK 9600                                                                                           175.21
REMARK 9600                   VAL                    'L-peptide linking'
REMARK 9600                                               VALINE            ?
REMARK 9600                                                                            'C5 H11 N1 O2'     117.147
REMARK 9600                   MET                    'L-peptide linking'
REMARK 9600                                               METHIONINE        ?
REMARK 9600                                                                           'C5 H11 N1 O2 S1'
REMARK 9600                                                                                           149.207
REMARK 9600                   ASN                    'L-peptide linking'
REMARK 9600                                               ASPARAGINE        ?                'C4 H8 N2 O3'
REMARK 9600                                                                                           132.119
REMARK 9600                   ALA                    'L-peptide linking'
REMARK 9600                                               ALANINE           ?                'C3 H7 N1 O2'
REMARK 9600                                                                                           89.094
REMARK 9600                   PHE                    'L-peptide linking'
REMARK 9600                                               PHENYLALANINE     ?
REMARK 9600                                                                            'C9 H11 N1 O2'     165.191
REMARK 9600                   GLN                    'L-peptide linking'
REMARK 9600                                               GLUTAMINE         ?
REMARK 9600                                                                            'C5 H10 N2 O3'     146.146
REMARK 9600                   CYS                    'L-peptide linking'
REMARK 9600                                               CYSTEINE          ?
REMARK 9600                                                                           'C3 H7 N1 O2 S1'
REMARK 9600                                                                                           121.154
REMARK 9600           HEM                     non-polymer            'PROTOPORPHYRIN IX CONTAINING FE'
REMARK 9600                                                           HEME
REMARK 9600                                                                           'C34 H32 N4 O4 FE1'
REMARK 9600                                                                                           616.498
REMARK 9600           SMA                     non-polymer            'STIGMATELLIN A'
REMARK 9600                                                           ?                'C30 H42 O7'
REMARK 9600                                                                                           514.658
REMARK 9600           HEC               non-polymer            'HEME C'           ?
REMARK 9600                                                                           'C34 H34 N4 O4 FE1'
REMARK 9600                                                                                           618.514
REMARK 9600           FES                     non-polymer            'FE2/S2 (INORGANIC) CLUSTER'
REMARK 9600                                                           ?                'FE2 S2'
REMARK 9600                                                                                           175.814
REMARK 9600
REMARK 9600                   loop_
REMARK 9600               _struct_mon_prot_cis.pdbx_id
REMARK 9600               _struct_mon_prot_cis.label_comp_id
REMARK 9600               _struct_mon_prot_cis.label_seq_id
REMARK 9600               _struct_mon_prot_cis.label_asym_id
REMARK 9600               _struct_mon_prot_cis.label_alt_id
REMARK 9600               _struct_mon_prot_cis.pdbx_PDB_ins_code
REMARK 9600               _struct_mon_prot_cis.auth_comp_id
REMARK 9600               _struct_mon_prot_cis.auth_seq_id
REMARK 9600               _struct_mon_prot_cis.auth_asym_id
REMARK 9600               _struct_mon_prot_cis.pdbx_label_comp_id_2
REMARK 9600               _struct_mon_prot_cis.pdbx_label_seq_id_2
REMARK 9600               _struct_mon_prot_cis.pdbx_label_asym_id_2
REMARK 9600               _struct_mon_prot_cis.pdbx_PDB_ins_code_2
REMARK 9600               _struct_mon_prot_cis.pdbx_auth_comp_id_2
REMARK 9600               _struct_mon_prot_cis.pdbx_auth_seq_id_2
REMARK 9600               _struct_mon_prot_cis.pdbx_auth_asym_id_2
REMARK 9600               _struct_mon_prot_cis.pdbx_PDB_model_num
REMARK 9600               _struct_mon_prot_cis.pdbx_omega_angle
REMARK 9600           2 TRP 245 A . ? TRP 245 C PRO 246 A ? PRO 246 C 1 -0.20
REMARK 9600           3 TYR 387 A . ? TYR 387 C PRO 388 A ? PRO 388 C 1 -0.06
REMARK 9600           4 ALA 123 D . ? ALA 123 P PRO 124 D ? PRO 124 P 1 -0.11
REMARK 9600           5 TRP 245 D . ? TRP 245 P PRO 246 D ? PRO 246 P 1 -0.23
REMARK 9600           6 TYR 387 D . ? TYR 387 P PRO 388 D ? PRO 388 P 1 1.09
REMARK 9600
REMARK 9600           loop_
REMARK 9600           _audit_conform.dict_name
REMARK 9600           _audit_conform.dict_version
REMARK 9600           _audit_conform.dict_location
REMARK 9600           cif_pdbx.dic 0.8.07
REMARK 9600           http://pdb.rutgers.edu/mmcif/dictionaries/ascii/pdbx_exchange.dic
REMARK 9600
REMARK 9600           loop_
REMARK 9600           _audit.revision_id
REMARK 9600           _audit.creation_date
REMARK 9600           _audit.update_record
REMARK 9600           2 2005-06-14 'adjusted to coordinates.'
REMARK 9600
REMARK 9600           _pdbx_audit.entry_id          1ZRT
REMARK 9600           _pdbx_audit.current_version   2
REMARK 9600
REMARK 9600           loop_
REMARK 9600           _pdbx_entity_nonpoly.entity_id
REMARK 9600           _pdbx_entity_nonpoly.name
REMARK 9600           _pdbx_entity_nonpoly.comp_id
REMARK 9600           5 'STIGMATELLIN A'                  SMA
REMARK 9600           6 'HEME C'                          HEC
REMARK 9600           7 'FE2/S2 (INORGANIC) CLUSTER'      FES
REMARK 9600
SEQRES          1              A      437       MET       SER       GLY       ILE       PRO       HIS       ASP       HIS       TYR
SEQRES          2              A      437       GLU       PRO       LYS       THR       GLY       ILE       GLU       LYS       TRP
SEQRES          3              A      437       LEU       HIS       ASP       ARG       LEU       PRO       ILE       VAL       GLY
SEQRES          4              A      437       LEU       VAL       TYR       ASP       THR       ILE       MET       ILE       PRO
SEQRES          5              A      437       THR       PRO       LYS       ASN       LEU       ASN       TRP       TRP       TRP
SEQRES          6              A      437       ILE       TRP       GLY       ILE       VAL       LEU       ALA       PHE       THR
SEQRES          7              A      437       LEU       VAL       LEU       GLN       ILE       VAL       THR       GLY       ILE
SEQRES          8              A      437       VAL       LEU       ALA       MET       HIS       TYR       THR       PRO       HIS
SEQRES          9              A      437       VAL       ASP       LEU       ALA       PHE       ALA       SER       VAL       GLU
SEQRES         10              A      437       HIS       ILE       MET       ARG       ASP       VAL       ASN       GLY       GLY
SEQRES         11              A      437       TRP       ALA       MET       ARG       TYR       ILE       HIS       ALA       ASN
SEQRES         12              A      437       GLY       ALA       SER       LEU       PHE       PHE       LEU       ALA       VAL
SEQRES         13              A      437       TYR       ILE       HIS       ILE       PHE       ARG       GLY       LEU       TYR
SEQRES         14              A      437       TYR       GLY       SER       TYR       LYS       ALA       PRO       ARG       GLU
SEQRES         15              A      437       ILE       THR       TRP       ILE       VAL       GLY       MET       VAL       ILE
SEQRES         16              A      437       TYR       LEU       LEU       MET       MET       GLY       THR       ALA       PHE
SEQRES         17              A      437       MET       GLY       TYR       VAL       LEU       PRO       TRP       GLY       GLN
SEQRES         18              A      437       MET       SER       PHE       TRP       GLY       ALA       THR       VAL       ILE
SEQRES         19              A      437       THR       GLY       LEU       PHE       GLY       ALA       ILE       PRO       GLY
SEQRES         20              A      437       ILE       GLY       PRO       SER       ILE       GLN       ALA       TRP       LEU
SEQRES         21              A      437       LEU       GLY       GLY       PRO       ALA       VAL       ASP       ASN       ALA
SEQRES         22              A      437       THR       LEU       ASN       ARG       PHE       PHE       SER       LEU       HIS
SEQRES         23              A      437       TYR       LEU       LEU       PRO       PHE       VAL       ILE       ALA       ALA
SEQRES         24              A      437       LEU       VAL       ALA       ILE       HIS       ILE       TRP       ALA       PHE
SEQRES         25              A      437       HIS       THR       THR       GLY       ASN       ASN       ASN       PRO       THR
SEQRES         26              A      437       GLY       VAL       GLU       VAL       ARG       ARG       THR       SER       LYS
SEQRES         27              A      437       ALA       ASP       ALA       GLU       LYS       ASP       THR       LEU       PRO
SEQRES         28              A      437       PHE       TRP       PRO       TYR       PHE       VAL       ILE       LYS       ASP
SEQRES         29              A      437       LEU       PHE       ALA       LEU       ALA       LEU       VAL       LEU       LEU
SEQRES         30              A      437       GLY       PHE       PHE       ALA       VAL       VAL       ALA       TYR       MET
SEQRES         31              A      437       PRO       ASN       TYR       LEU       GLY       HIS       PRO       ASP       ASN
SEQRES         32              A      437       TYR       VAL       GLN       ALA       ASN       PRO       LEU       SER       THR
SEQRES         33              A      437       PRO       ALA       HIS       ILE       VAL       PRO       GLU       TRP       TYR
SEQRES         34              A      437       PHE       LEU       PRO       PHE       TYR       ALA       ILE       LEU       ARG
SEQRES         35              A      437       ALA       PHE       ALA       ALA       ASP       VAL       TRP       VAL       VAL
SEQRES         36              A      437       ILE       LEU       VAL       ASP       GLY       LEU       THR       PHE       GLY
SEQRES         37              A      437       ILE       VAL       ASP       ALA       LYS       PHE       PHE       GLY       VAL
SEQRES         38              A      437       ILE       ALA       MET       PHE       GLY       ALA       ILE       ALA       VAL
SEQRES         39              A      437       MET       ALA       LEU       ALA       PRO       TRP       LEU       ASP       THR
SEQRES         40              A      437       SER       LYS       VAL       ARG       SER       GLY       ALA       TYR       ARG
SEQRES         41              A      437       PRO       LYS       PHE       ARG       MET       TRP       PHE       TRP       PHE
SEQRES         42              A      437       LEU       VAL       LEU       ASP       PHE       VAL       VAL       LEU       THR
SEQRES         43              A      437       TRP       VAL       GLY       ALA       MET       PRO       THR       GLU       TYR
SEQRES         44              A      437       PRO       TYR       ASP       TRP       ILE       SER       LEU       ILE       ALA
SEQRES         45              A      437       SER       THR       TYR       TRP       PHE       ALA       TYR       PHE       LEU
SEQRES         46              A      437       VAL       ILE       LEU       PRO       LEU       LEU       GLY       ALA       THR
SEQRES         47              A      437       GLU       LYS       PRO       GLU       PRO       ILE       PRO       ALA       SER
SEQRES         48              A      437       ILE       GLU       GLU       ASP       PHE       ASN       SER       HIS       TYR
SEQRES         49              A      437       GLY       ASN       PRO       ALA       GLU                                        
SEQRES          1              D      437       MET       SER       GLY       ILE       PRO       HIS       ASP       HIS       TYR
SEQRES          2              D      437       GLU       PRO       LYS       THR       GLY       ILE       GLU       LYS       TRP
SEQRES          3              D      437       LEU       HIS       ASP       ARG       LEU       PRO       ILE       VAL       GLY
SEQRES          4              D      437       LEU       VAL       TYR       ASP       THR       ILE       MET       ILE       PRO
SEQRES          5              D      437       THR       PRO       LYS       ASN       LEU       ASN       TRP       TRP       TRP
SEQRES          6              D      437       ILE       TRP       GLY       ILE       VAL       LEU       ALA       PHE       THR
SEQRES          7              D      437       LEU       VAL       LEU       GLN       ILE       VAL       THR       GLY       ILE
SEQRES          8              D      437       VAL       LEU       ALA       MET       HIS       TYR       THR       PRO       HIS
SEQRES          9              D      437       VAL       ASP       LEU       ALA       PHE       ALA       SER       VAL       GLU
SEQRES         10              D      437       HIS       ILE       MET       ARG       ASP       VAL       ASN       GLY       GLY
SEQRES         11              D      437       TRP       ALA       MET       ARG       TYR       ILE       HIS       ALA       ASN
SEQRES         12              D      437       GLY       ALA       SER       LEU       PHE       PHE       LEU       ALA       VAL
SEQRES         13              D      437       TYR       ILE       HIS       ILE       PHE       ARG       GLY       LEU       TYR
SEQRES         14              D      437       TYR       GLY       SER       TYR       LYS       ALA       PRO       ARG       GLU
SEQRES         15              D      437       ILE       THR       TRP       ILE       VAL       GLY       MET       VAL       ILE
SEQRES         16              D      437       TYR       LEU       LEU       MET       MET       GLY       THR       ALA       PHE
SEQRES         17              D      437       MET       GLY       TYR       VAL       LEU       PRO       TRP       GLY       GLN
SEQRES         18              D      437       MET       SER       PHE       TRP       GLY       ALA       THR       VAL       ILE
SEQRES         19              D      437       THR       GLY       LEU       PHE       GLY       ALA       ILE       PRO       GLY
SEQRES         20              D      437       ILE       GLY       PRO       SER       ILE       GLN       ALA       TRP       LEU
SEQRES         21              D      437       LEU       GLY       GLY       PRO       ALA       VAL       ASP       ASN       ALA
SEQRES         22              D      437       THR       LEU       ASN       ARG       PHE       PHE       SER       LEU       HIS
SEQRES         23              D      437       TYR       LEU       LEU       PRO       PHE       VAL       ILE       ALA       ALA
SEQRES         24              D      437       LEU       VAL       ALA       ILE       HIS       ILE       TRP       ALA       PHE
SEQRES         25              D      437       HIS       THR       THR       GLY       ASN       ASN       ASN       PRO       THR
SEQRES         26              D      437       GLY       VAL       GLU       VAL       ARG       ARG       THR       SER       LYS
SEQRES         27              D      437       ALA       ASP       ALA       GLU       LYS       ASP       THR       LEU       PRO
SEQRES         28              D      437       PHE       TRP       PRO       TYR       PHE       VAL       ILE       LYS       ASP
SEQRES         29              D      437       LEU       PHE       ALA       LEU       ALA       LEU       VAL       LEU       LEU
SEQRES         30              D      437       GLY       PHE       PHE       ALA       VAL       VAL       ALA       TYR       MET
SEQRES         31              D      437       PRO       ASN       TYR       LEU       GLY       HIS       PRO       ASP       ASN
SEQRES         32              D      437       TYR       VAL       GLN       ALA       ASN       PRO       LEU       SER       THR
SEQRES         33              D      437       PRO       ALA       HIS       ILE       VAL       PRO       GLU       TRP       TYR
SEQRES         34              D      437       PHE       LEU       PRO       PHE       TYR       ALA       ILE       LEU       ARG
SEQRES         35              D      437       ALA       PHE       ALA       ALA       ASP       VAL       TRP       VAL       VAL
SEQRES         36              D      437       ILE       LEU       VAL       ASP       GLY       LEU       THR       PHE       GLY
SEQRES         37              D      437       ILE       VAL       ASP       ALA       LYS       PHE       PHE       GLY       VAL
SEQRES         38              D      437       ILE       ALA       MET       PHE       GLY       ALA       ILE       ALA       VAL
SEQRES         39              D      437       MET       ALA       LEU       ALA       PRO       TRP       LEU       ASP       THR
SEQRES         40              D      437       SER       LYS       VAL       ARG       SER       GLY       ALA       TYR       ARG
SEQRES         41              D      437       PRO       LYS       PHE       ARG       MET       TRP       PHE       TRP       PHE
SEQRES         42              D      437       LEU       VAL       LEU       ASP       PHE       VAL       VAL       LEU       THR
SEQRES         43              D      437       TRP       VAL       GLY       ALA       MET       PRO       THR       GLU       TYR
SEQRES         44              D      437       PRO       TYR       ASP       TRP       ILE       SER       LEU       ILE       ALA
SEQRES         45              D      437       SER       THR       TYR       TRP       PHE       ALA       TYR       PHE       LEU
SEQRES         46              D      437       VAL       ILE       LEU       PRO       LEU       LEU       GLY       ALA       THR
SEQRES         47              D      437       GLU       LYS       PRO       GLU       PRO       ILE       PRO       ALA       SER
SEQRES         48              D      437       ILE       GLU       GLU       ASP       PHE       ASN       SER       HIS       TYR
SEQRES         49              D      437       GLY       ASN       PRO       ALA       GLU                                        
SEQRES          1              B      258       ASN       SER       ASN       VAL       PRO       ASP       HIS       ALA       PHE
SEQRES          2              B      258       SER       PHE       GLU       GLY       ILE       PHE       GLY       LYS       TYR
SEQRES          3              B      258       ASP       GLN       ALA       GLN       LEU       ARG       ARG       GLY       PHE
SEQRES          4              B      258       GLN       VAL       TYR       ASN       GLU       VAL       CYS       SER       ALA
SEQRES          5              B      258       CYS       HIS       GLY       MET       LYS       PHE       VAL       PRO       ILE
SEQRES          6              B      258       ARG       THR       LEU       ALA       ASP       ASP       GLY       GLY       PRO
SEQRES          7              B      258       GLN       LEU       ASP       PRO       THR       PHE       VAL       ARG       GLU
SEQRES          8              B      258       TYR       ALA       ALA       GLY       LEU       ASP       THR       ILE       ILE
SEQRES          9              B      258       ASP       LYS       ASP       SER       GLY       GLU       GLU       ARG       ASP
SEQRES         10              B      258       ARG       LYS       GLU       THR       ASP       MET       PHE       PRO       THR
SEQRES         11              B      258       ARG       VAL       GLY       ASP       GLY       MET       GLY       PRO       ASP
SEQRES         12              B      258       LEU       SER       VAL       MET       ALA       LYS       ALA       ARG       ALA
SEQRES         13              B      258       GLY       PHE       SER       GLY       PRO       ALA       GLY       SER       GLY
SEQRES         14              B      258       MET       ASN       GLN       LEU       PHE       LYS       GLY       MET       GLY
SEQRES         15              B      258       GLY       PRO       GLU       TYR       ILE       TYR       ASN       TYR       VAL
SEQRES         16              B      258       ILE       GLY       PHE       GLU       GLU       ASN       PRO       GLU       CYS
SEQRES         17              B      258       ALA       PRO       GLU       GLY       ILE       ASP       GLY       TYR       TYR
SEQRES         18              B      258       TYR       ASN       LYS       THR       PHE       GLN       ILE       GLY       GLY
SEQRES         19              B      258       VAL       PRO       ASP       THR       CYS       LYS       ASP       ALA       ALA
SEQRES         20              B      258       GLY       VAL       LYS       ILE       THR       HIS       GLY       SER       TRP
SEQRES         21              B      258       ALA       ARG       MET       PRO       PRO       PRO       LEU       VAL       ASP
SEQRES         22              B      258       ASP       GLN       VAL       THR       TYR       GLU       ASP       GLY       THR
SEQRES         23              B      258       PRO       ALA       THR       VAL       ASP       GLN       MET       ALA       GLN
SEQRES         24              B      258       ASP       VAL       SER       ALA       PHE       LEU       MET       TRP       ALA
SEQRES         25              B      258       ALA       GLU       PRO       LYS       LEU       VAL       ALA       ARG       LYS
SEQRES         26              B      258       GLN       MET       GLY       LEU       VAL       ALA       MET       VAL       MET
SEQRES         27              B      258       LEU       GLY       LEU       LEU       SER       VAL       MET       LEU       TYR
SEQRES         28              B      258       LEU       THR       ASN       LYS       ARG       LEU       TRP       ALA       PRO
SEQRES         29              B      258       TYR       LYS       GLY       HIS       LYS       ALA                              
SEQRES          1              E      258       ASN       SER       ASN       VAL       PRO       ASP       HIS       ALA       PHE
SEQRES          2              E      258       SER       PHE       GLU       GLY       ILE       PHE       GLY       LYS       TYR
SEQRES          3              E      258       ASP       GLN       ALA       GLN       LEU       ARG       ARG       GLY       PHE
SEQRES          4              E      258       GLN       VAL       TYR       ASN       GLU       VAL       CYS       SER       ALA
SEQRES          5              E      258       CYS       HIS       GLY       MET       LYS       PHE       VAL       PRO       ILE
SEQRES          6              E      258       ARG       THR       LEU       ALA       ASP       ASP       GLY       GLY       PRO
SEQRES          7              E      258       GLN       LEU       ASP       PRO       THR       PHE       VAL       ARG       GLU
SEQRES          8              E      258       TYR       ALA       ALA       GLY       LEU       ASP       THR       ILE       ILE
SEQRES          9              E      258       ASP       LYS       ASP       SER       GLY       GLU       GLU       ARG       ASP
SEQRES         10              E      258       ARG       LYS       GLU       THR       ASP       MET       PHE       PRO       THR
SEQRES         11              E      258       ARG       VAL       GLY       ASP       GLY       MET       GLY       PRO       ASP
SEQRES         12              E      258       LEU       SER       VAL       MET       ALA       LYS       ALA       ARG       ALA
SEQRES         13              E      258       GLY       PHE       SER       GLY       PRO       ALA       GLY       SER       GLY
SEQRES         14              E      258       MET       ASN       GLN       LEU       PHE       LYS       GLY       MET       GLY
SEQRES         15              E      258       GLY       PRO       GLU       TYR       ILE       TYR       ASN       TYR       VAL
SEQRES         16              E      258       ILE       GLY       PHE       GLU       GLU       ASN       PRO       GLU       CYS
SEQRES         17              E      258       ALA       PRO       GLU       GLY       ILE       ASP       GLY       TYR       TYR
SEQRES         18              E      258       TYR       ASN       LYS       THR       PHE       GLN       ILE       GLY       GLY
SEQRES         19              E      258       VAL       PRO       ASP       THR       CYS       LYS       ASP       ALA       ALA
SEQRES         20              E      258       GLY       VAL       LYS       ILE       THR       HIS       GLY       SER       TRP
SEQRES         21              E      258       ALA       ARG       MET       PRO       PRO       PRO       LEU       VAL       ASP
SEQRES         22              E      258       ASP       GLN       VAL       THR       TYR       GLU       ASP       GLY       THR
SEQRES         23              E      258       PRO       ALA       THR       VAL       ASP       GLN       MET       ALA       GLN
SEQRES         24              E      258       ASP       VAL       SER       ALA       PHE       LEU       MET       TRP       ALA
SEQRES         25              E      258       ALA       GLU       PRO       LYS       LEU       VAL       ALA       ARG       LYS
SEQRES         26              E      258       GLN       MET       GLY       LEU       VAL       ALA       MET       VAL       MET
SEQRES         27              E      258       LEU       GLY       LEU       LEU       SER       VAL       MET       LEU       TYR
SEQRES         28              E      258       LEU       THR       ASN       LYS       ARG       LEU       TRP       ALA       PRO
SEQRES         29              E      258       TYR       LYS       GLY       HIS       LYS       ALA                              
SEQRES          1              C      191       MET       SER       HIS       ALA       GLU       ASP       ASN       ALA       GLY
SEQRES          2              C      191       THR       ARG       ARG       ASP       PHE       LEU       TYR       HIS       ALA
SEQRES          3              C      191       THR       ALA       ALA       THR       GLY       VAL       VAL       VAL       THR
SEQRES          4              C      191       GLY       ALA       ALA       VAL       TRP       PRO       LEU       ILE       ASN
SEQRES          5              C      191       GLN       MET       ASN       ALA       SER       ALA       ASP       VAL       LYS
SEQRES          6              C      191       ALA       MET       ALA       SER       ILE       PHE       VAL       ASP       VAL
SEQRES          7              C      191       SER       ALA       VAL       GLU       VAL       GLY       THR       GLN       LEU
SEQRES          8              C      191       THR       VAL       LYS       TRP       ARG       GLY       LYS       PRO       VAL
SEQRES          9              C      191       PHE       ILE       ARG       ARG       ARG       ASP       GLU       LYS       ASP
SEQRES         10              C      191       ILE       GLU       LEU       ALA       ARG       SER       VAL       PRO       LEU
SEQRES         11              C      191       GLY       ALA       LEU       ARG       ASP       THR       SER       ALA       GLU
SEQRES         12              C      191       ASN       ALA       ASN       LYS       PRO       GLY       ALA       GLU       ALA
SEQRES         13              C      191       THR       ASP       GLU       ASN       ARG       THR       LEU       PRO       ALA
SEQRES         14              C      191       PHE       ASP       GLY       THR       ASN       THR       GLY       GLU       TRP
SEQRES         15              C      191       LEU       VAL       MET       LEU       GLY       VAL       CYS       THR       HIS
SEQRES         16              C      191       LEU       GLY       CYS       VAL       PRO       MET       GLY       ASP       LYS
SEQRES         17              C      191       SER       GLY       ASP       PHE       GLY       GLY       TRP       PHE       CYS
SEQRES         18              C      191       PRO       CYS       HIS       GLY       SER       HIS       TYR       ASP       SER
SEQRES         19              C      191       ALA       GLY       ARG       ILE       ARG       LYS       GLY       PRO       ALA
SEQRES         20              C      191       PRO       ARG       ASN       LEU       ASP       ILE       PRO       VAL       ALA
SEQRES         21              C      191       ALA       PHE       VAL       ASP       GLU       THR       THR       ILE       LYS
SEQRES         22              C      191       LEU       GLY                                                                      
SEQRES          1              F      191       MET       SER       HIS       ALA       GLU       ASP       ASN       ALA       GLY
SEQRES          2              F      191       THR       ARG       ARG       ASP       PHE       LEU       TYR       HIS       ALA
SEQRES          3              F      191       THR       ALA       ALA       THR       GLY       VAL       VAL       VAL       THR
SEQRES          4              F      191       GLY       ALA       ALA       VAL       TRP       PRO       LEU       ILE       ASN
SEQRES          5              F      191       GLN       MET       ASN       ALA       SER       ALA       ASP       VAL       LYS
SEQRES          6              F      191       ALA       MET       ALA       SER       ILE       PHE       VAL       ASP       VAL
SEQRES          7              F      191       SER       ALA       VAL       GLU       VAL       GLY       THR       GLN       LEU
SEQRES          8              F      191       THR       VAL       LYS       TRP       ARG       GLY       LYS       PRO       VAL
SEQRES          9              F      191       PHE       ILE       ARG       ARG       ARG       ASP       GLU       LYS       ASP
SEQRES         10              F      191       ILE       GLU       LEU       ALA       ARG       SER       VAL       PRO       LEU
SEQRES         11              F      191       GLY       ALA       LEU       ARG       ASP       THR       SER       ALA       GLU
SEQRES         12              F      191       ASN       ALA       ASN       LYS       PRO       GLY       ALA       GLU       ALA
SEQRES         13              F      191       THR       ASP       GLU       ASN       ARG       THR       LEU       PRO       ALA
SEQRES         14              F      191       PHE       ASP       GLY       THR       ASN       THR       GLY       GLU       TRP
SEQRES         15              F      191       LEU       VAL       MET       LEU       GLY       VAL       CYS       THR       HIS
SEQRES         16              F      191       LEU       GLY       CYS       VAL       PRO       MET       GLY       ASP       LYS
SEQRES         17              F      191       SER       GLY       ASP       PHE       GLY       GLY       TRP       PHE       CYS
SEQRES         18              F      191       PRO       CYS       HIS       GLY       SER       HIS       TYR       ASP       SER
SEQRES         19              F      191       ALA       GLY       ARG       ILE       ARG       LYS       GLY       PRO       ALA
SEQRES         20              F      191       PRO       ARG       ASN       LEU       ASP       ILE       PRO       VAL       ALA
SEQRES         21              F      191       ALA       PHE       VAL       ASP       GLU       THR       THR       ILE       LYS
SEQRES         22              F      191       LEU       GLY                                                                      
CRYST1                    95.63        154.36        103.05      90.0     113.5      90.0     P 1 21 1          4
ORIGX1                     0.000000      1.000000      0.000000       0.00000
ORIGX2                     0.000000      1.000000      0.000000       0.00000
ORIGX3                     0.000000      0.000000      1.000000       0.00000
SCALE1                     0.010457      0.000000      0.004561       0.00000
SCALE2                     0.000000      0.006478      0.000000       0.00000
SCALE3                     0.000000      0.000000      0.010586       0.00000
ATOM            1      N                  SER         A        2      33.178       14.764       27.364    1.00108.75       C     N  
ATOM            2      CA                 SER         A        2      33.317       14.466       28.819    1.00114.46       C     C  
ATOM            3      C                  SER         A        2      34.235       15.455       29.540    1.00120.14       C     C  
ATOM            4      O                  SER         A        2      34.673       16.450       28.958    1.00120.57       C     O  
ATOM            5      CB                 SER         A        2      33.833       13.039       29.023    1.00 95.57       C     C  
ATOM            6      N                  GLY         A        3      34.529       15.172       30.808    1.00119.63       C     N  
ATOM            7      CA                 GLY         A        3      35.364       16.063       31.598    1.00111.77       C     C  
ATOM            8      C                  GLY         A        3      34.513       17.251       32.002    1.00115.74       C     C  
ATOM            9      O                  GLY         A        3      34.937       18.397       31.904    1.00113.56       C     O  
ATOM           10      N                  ILE         A        4      33.296       16.959       32.454    1.00128.23       C     N  
ATOM           11      CA                 ILE         A        4      32.328       17.977       32.860    1.00127.68       C     C  
ATOM           12      C                  ILE         A        4      32.516       18.472       34.284    1.00121.36       C     C  
ATOM           13      O                  ILE         A        4      33.449       18.071       34.981    1.00117.06       C     O  
ATOM           14      CB                 ILE         A        4      30.878       17.447       32.746    1.00127.25       C     C  
ATOM           15      N                  PRO         A        5      31.614       19.359       34.734    1.00126.08       C     N  
ATOM           16      CA                 PRO         A        5      31.673       19.915       36.087    1.00127.85       C     C  
ATOM           17      C                  PRO         A        5      31.570       18.789       37.106    1.00129.70       C     C  
ATOM           18      O                  PRO         A        5      31.786       18.998       38.299    1.00127.39       C     O  
ATOM           19      CB                 PRO         A        5      30.471       20.860       36.143    1.00144.97       C     C  
ATOM           20      N                  HIS         A        6      31.238       17.597       36.611    1.00132.83       C     N  
ATOM           21      CA                 HIS         A        6      31.100       16.388       37.427    1.00138.11       C     C  
ATOM           22      C                  HIS         A        6      30.142       16.573       38.600    1.00138.20       C     C  
ATOM           23      O                  HIS         A        6      30.045       15.712       39.478    1.00136.93       C     O  
ATOM           24      CB                 HIS         A        6      32.470       15.945       37.947    1.00141.95       C     C  
ATOM           25      N                  ASP         A        7      29.435       17.698       38.586    1.00138.23       C     N  
ATOM           26      CA                 ASP         A        7      28.472       18.078       39.617    1.00138.61       C     C  
ATOM           27      C                  ASP         A        7      27.886       16.966       40.488    1.00134.82       C     C  
ATOM           28      O                  ASP         A        7      28.596       16.354       41.291    1.00130.13       C     O  
ATOM           29      CB                 ASP         A        7      27.326       18.875       38.983    1.00144.40       C     C  
ATOM           30      N                  HIS         A        8      26.588       16.718       40.324    1.00132.77       C     N  
ATOM           31      CA                 HIS         A        8      25.873       15.724       41.119    1.00129.88       C     C  
ATOM           32      C                  HIS         A        8      25.739       16.378       42.490    1.00134.35       C     C  
ATOM           33      O                  HIS         A        8      24.651       16.432       43.070    1.00135.25       C     O  
ATOM           34      CB                 HIS         A        8      26.676       14.423       41.225    1.00112.56       C     C  
ATOM           35      N                  TYR         A        9      26.871       16.889       42.975    1.00131.02       C     N  
ATOM           36      CA                 TYR         A        9      26.985       17.589       44.252    1.00121.10       C     C  
ATOM           37      C                  TYR         A        9      26.710       16.753       45.495    1.00118.98       C     C  
ATOM           38      O                  TYR         A        9      27.510       15.889       45.854    1.00115.43       C     O  
ATOM           39      CB                 TYR         A        9      26.081       18.827       44.258    1.00116.20       C     C  
ATOM           40      N                  GLU         A       10      25.575       17.040       46.133    1.00114.66       C     N  
ATOM           41      CA                 GLU         A       10      25.099       16.402       47.365    1.00116.91       C     C  
ATOM           42      C                  GLU         A       10      25.066       17.523       48.389    1.00119.75       C     C  
ATOM           43      O                  GLU         A       10      24.701       17.327       49.551    1.00118.53       C     O  
ATOM           44      CB                 GLU         A       10      26.038       15.291       47.849    1.00109.73       C     C  
ATOM           45      N                  PRO         A       11      25.458       18.729       47.954    1.00124.68       C     N  
ATOM           46      CA                 PRO         A       11      25.510       19.952       48.757    1.00133.14       C     C  
ATOM           47      C                  PRO         A       11      24.116       20.394       49.175    1.00138.43       C     C  
ATOM           48      O                  PRO         A       11      23.706       20.163       50.314    1.00139.85       C     O  
ATOM           49      CB                 PRO         A       11      26.182       20.967       47.830    1.00122.80       C     C  
ATOM           50      N                  LYS         A       12      23.405       21.017       48.231    1.00141.82       C     N  
ATOM           51      CA                 LYS         A       12      22.048       21.530       48.426    1.00146.87       C     C  
ATOM           52      C                  LYS         A       12      21.581       21.525       49.881    1.00150.96       C     C  
ATOM           53      O                  LYS         A       12      21.393       22.589       50.479    1.00150.68       C     O  
ATOM           54      CB                 LYS         A       12      21.059       20.743       47.559    1.00135.84       C     C  
ATOM           55      N                  THR         A       13      21.395       20.333       50.445    1.00146.36       C     N  
ATOM           56      CA                 THR         A       13      20.966       20.200       51.834    1.00137.51       C     C  
ATOM           57      C                  THR         A       13      20.726       18.746       52.242    1.00141.63       C     C  
ATOM           58      O                  THR         A       13      21.196       17.798       51.588    1.00130.70       C     O  
ATOM           59      CB                 THR         A       13      19.663       20.995       52.092    1.00131.04       C     C  
ATOM           60      CG2                THR         A       13      18.543       20.508       51.170    1.00 96.33       C     C  
ATOM           61      N                  GLY         A       14      19.996       18.586       53.343    1.00146.50       C     N  
ATOM           62      CA                 GLY         A       14      19.663       17.263       53.832    1.00139.71       C     C  
ATOM           63      C                  GLY         A       14      18.730       16.624       52.823    1.00138.23       C     C  
ATOM           64      O                  GLY         A       14      18.847       15.439       52.532    1.00129.50       C     O  
ATOM           65      N                  ILE         A       15      17.799       17.415       52.292    1.00138.25       C     N  
ATOM           66      CA                 ILE         A       15      16.859       16.927       51.286    1.00126.42       C     C  
ATOM           67      C                  ILE         A       15      17.720       16.325       50.185    1.00113.88       C     C  
ATOM           68      O                  ILE         A       15      17.583       15.138       49.825    1.00113.62       C     O  
ATOM           69      CB                 ILE         A       15      16.023       18.080       50.692    1.00130.57       C     C  
ATOM           70      N                  GLU         A       16      18.615       17.160       49.663    1.00107.53       C     N  
ATOM           71      CA                 GLU         A       16      19.531       16.733       48.627    1.00107.46       C     C  
ATOM           72      C                  GLU         A       16      20.189       15.460       49.118    1.00108.55       C     C  
ATOM           73      O                  GLU         A       16      20.371       14.540       48.344    1.00107.27       C     O  
ATOM           74      CB                 GLU         A       16      20.597       17.794       48.369    1.00117.32       C     C  
ATOM           75      N                  LYS         A       17      20.545       15.407       50.402    1.00111.85       C     N  
ATOM           76      CA                 LYS         A       17      21.164       14.195       50.951    1.00109.94       C     C  
ATOM           77      C                  LYS         A       17      20.232       12.981       50.768    1.00111.38       C     C  
ATOM           78      O                  LYS         A       17      20.637       11.937       50.253    1.00108.85       C     O  
ATOM           79      CB                 LYS         A       17      21.493       14.387       52.438    1.00 97.53       C     C  
ATOM           80      N                  TRP         A       18      18.982       13.125       51.190    1.00112.71       C     N  
ATOM           81      CA                 TRP         A       18      17.983       12.067       51.064    1.00108.15       C     C  
ATOM           82      C                  TRP         A       18      17.851       11.694       49.573    1.00104.34       C     C  
ATOM           83      O                  TRP         A       18      18.341       10.637       49.066    1.00 94.65       C     O  
ATOM           84      CB                 TRP         A       18      16.640       12.602       51.587    1.00112.85       C     C  
ATOM           85      CG                 TRP         A       18      15.868       11.689       52.507    1.00127.29       C     C  
ATOM           86      CD1                TRP         A       18      14.836       12.050       53.331    1.00122.95       C     C  
ATOM           87      CD2                TRP         A       18      16.067       10.281       52.709    1.00129.01       C     C  
ATOM           88      NE1                TRP         A       18      14.386       10.960       54.035    1.00124.33       C     N  
ATOM           89      CE2                TRP         A       18      15.121        9.862       53.675    1.00124.91       C     C  
ATOM           90      CE3                TRP         A       18      16.949        9.331       52.167    1.00118.46       C     C  
ATOM           91      CZ2                TRP         A       18      15.035        8.535       54.114    1.00108.10       C     C  
ATOM           92      CZ3                TRP         A       18      16.862        8.012       52.603    1.00 86.24       C     C  
ATOM           93      CH2                TRP         A       18      15.910        7.628       53.569    1.00 92.53       C     C  
ATOM           94      N                  LEU         A       19      17.192       12.579       48.836    1.00101.65       C     N  
ATOM           95      CA                 LEU         A       19      17.027       12.283       47.425    1.00 95.85       C     C  
ATOM           96      C                  LEU         A       19      18.406       12.108       46.765    1.00 99.53       C     C  
ATOM           97      O                  LEU         A       19      18.493       11.953       45.549    1.00108.55       C     O  
ATOM           98      CB                 LEU         A       19      16.212       13.379       46.727    1.00 71.55       C     C  
ATOM           99      N                  HIS         A       20      19.475       12.145       47.571    1.00 94.59       C     N  
ATOM          100      CA                 HIS         A       20      20.853       11.942       47.088    1.00101.27       C     C  
ATOM          101      C                  HIS         A       20      21.127       10.508       47.481    1.00 95.64       C     C  
ATOM          102      O                  HIS         A       20      22.093        9.880       47.034    1.00 88.03       C     O  
ATOM          103      CB                 HIS         A       20      21.857       12.864       47.780    1.00120.61       C     C  
ATOM          104      N                  ASP         A       21      20.265       10.030       48.375    1.00 91.13       C     N  
ATOM          105      CA                 ASP         A       21      20.255        8.649       48.790    1.00 88.64       C     C  
ATOM          106      C                  ASP         A       21      19.444        8.206       47.575    1.00105.22       C     C  
ATOM          107      O                  ASP         A       21      19.000        7.052       47.483    1.00107.39       C     O  
ATOM          108      CB                 ASP         A       21      19.459        8.442       50.079    1.00 64.26       C     C  
ATOM          109      N                  ARG         A       22      19.191        9.196       46.689    1.00111.11       C     N  
ATOM          110      CA                 ARG         A       22      18.533        8.946       45.365    1.00 99.64       C     C  
ATOM          111      C                  ARG         A       22      18.957        9.572       43.933    1.00 96.14       C     C  
ATOM          112      O                  ARG         A       22      19.146       10.860       43.510    1.00 97.81       C     O  
ATOM          113      CB                 ARG         A       22      17.005        8.988       45.529    1.00 96.62       C     C  
ATOM          114      CG                 ARG         A       22      16.316        7.626       45.282    1.00 75.56       C     C  
ATOM          115      CD                 ARG         A       22      16.119        7.339       43.797    1.00 69.20       C     C  
ATOM          116      N                  LEU         A       23      19.152        8.556       43.121    1.00 91.22       C     N  
ATOM          117      CA                 LEU         A       23      19.537        8.774       41.766    1.00111.82       C     C  
ATOM          118      C                  LEU         A       23      18.755        9.974       41.225    1.00104.54       C     C  
ATOM          119      O                  LEU         A       23      19.081       11.106       41.543    1.00100.40       C     O  
ATOM          120      CB                 LEU         A       23      19.245        7.508       40.989    1.00134.36       C     C  
ATOM          121      CG                 LEU         A       23      19.069        6.301       41.919    1.00134.45       C     C  
ATOM          122      N                  PRO         A       24      17.695        9.740       40.430    1.00109.83       C     N  
ATOM          123      CA                 PRO         A       24      16.860       10.803       39.839    1.00 99.79       C     C  
ATOM          124      C                  PRO         A       24      17.554       12.155       39.861    1.00 99.24       C     C  
ATOM          125      O                  PRO         A       24      18.205       12.535       38.883    1.00 97.70       C     O  
ATOM          126      CB                 PRO         A       24      15.579       10.786       40.676    1.00 90.01       C     C  
ATOM          127      CG                 PRO         A       24      16.021       10.891       42.104    1.00 95.08       C     C  
ATOM          128      N                  ILE         A       25      17.405       12.879       40.968    1.00104.44       C     N  
ATOM          129      CA                 ILE         A       25      18.069       14.161       41.121    1.00102.96       C     C  
ATOM          130      C                  ILE         A       25      19.408       13.897       40.484    1.00102.64       C     C  
ATOM          131      O                  ILE         A       25      19.805       14.619       39.468    1.00 99.21       C     O  
ATOM          132      CB                 ILE         A       25      18.296       14.519       42.608    1.00 89.86       C     C  
ATOM          133      CG1                ILE         A       25      19.302       15.670       42.758    1.00115.33       C     C  
ATOM          134      CD1                ILE         A       25      20.775       15.248       42.789    1.00 82.22       C     C  
ATOM          135      N                  VAL         A       26      20.087       12.837       41.015    1.00108.30       C     N  
ATOM          136      CA                 VAL         A       26      21.406       12.656       40.333    1.00116.26       C     C  
ATOM          137      C                  VAL         A       26      21.452       12.722       38.747    1.00 99.23       C     C  
ATOM          138      O                  VAL         A       26      21.996       13.698       38.110    1.00 92.75       C     O  
ATOM          139      CB                 VAL         A       26      22.103       11.344       40.803    1.00122.28       C     C  
ATOM          140      CG1                VAL         A       26      21.634       10.135       40.016    1.00121.08       C     C  
ATOM          141      N                  GLY         A       27      20.877       11.686       38.130    1.00 99.58       C     N  
ATOM          142      CA                 GLY         A       27      20.845       11.546       36.683    1.00105.31       C     C  
ATOM          143      C                  GLY         A       27      20.368       12.799       35.996    1.00108.20       C     C  
ATOM          144      O                  GLY         A       27      20.993       13.280       35.012    1.00111.91       C     O  
ATOM          145      N                  LEU         A       28      19.260       13.317       36.529    1.00100.14       C     N  
ATOM          146      CA                 LEU         A       28      18.650       14.531       36.030    1.00104.83       C     C  
ATOM          147      C                  LEU         A       28      19.753       15.544       35.922    1.00109.32       C     C  
ATOM          148      O                  LEU         A       28      20.232       15.824       34.798    1.00101.00       C     O  
ATOM          149      CB                 LEU         A       28      17.588       15.064       36.993    1.00104.32       C     C  
ATOM          150      CG                 LEU         A       28      16.977       16.408       36.576    1.00 97.19       C     C  
ATOM          151      N                  VAL         A       29      20.201       16.052       37.082    1.00101.07       C     N  
ATOM          152      CA                 VAL         A       29      21.246       17.076       36.984    1.00103.62       C     C  
ATOM          153      C                  VAL         A       29      22.293       16.636       35.971    1.00103.45       C     C  
ATOM          154      O                  VAL         A       29      22.363       17.166       34.826    1.00 96.73       C     O  
ATOM          155      CB                 VAL         A       29      21.957       17.333       38.331    1.00102.33       C     C  
ATOM          156      CG1                VAL         A       29      23.146       18.290       38.144    1.00 62.48       C     C  
ATOM          157      N                  TYR         A       30      23.049       15.610       36.369    1.00 97.29       C     N  
ATOM          158      CA                 TYR         A       30      24.123       15.152       35.494    1.00109.81       C     C  
ATOM          159      C                  TYR         A       30      23.744       14.936       34.028    1.00114.23       C     C  
ATOM          160      O                  TYR         A       30      23.744       15.874       33.221    1.00106.98       C     O  
ATOM          161      CB                 TYR         A       30      24.764       13.871       36.049    1.00110.82       C     C  
ATOM          162      CG                 TYR         A       30      25.699       14.094       37.217    1.00 50.96       C     C  
ATOM          163      N                  ASP         A       31      23.386       13.698       33.701    1.00117.75       C     N  
ATOM          164      CA                 ASP         A       31      23.085       13.342       32.317    1.00129.71       C     C  
ATOM          165      C                  ASP         A       31      22.086       14.282       31.667    1.00117.29       C     C  
ATOM          166      O                  ASP         A       31      22.206       14.620       30.489    1.00113.20       C     O  
ATOM          167      CB                 ASP         A       31      22.553       11.893       32.245    1.00144.95       C     C  
ATOM          168      CG                 ASP         A       31      23.495       10.935       31.493    1.00159.61       C     C  
ATOM          169      OD1                ASP         A       31      24.676       10.796       31.890    1.00170.99       C     O  
ATOM          170      OD2                ASP         A       31      23.039       10.306       30.509    1.00132.16       C     O  
ATOM          171      N                  THR         A       32      21.125       14.748       32.453    1.00107.80       C     N  
ATOM          172      CA                 THR         A       32      20.084       15.565       31.877    1.00128.74       C     C  
ATOM          173      C                  THR         A       32      20.247       17.078       31.722    1.00122.93       C     C  
ATOM          174      O                  THR         A       32      19.458       17.693       31.003    1.00120.54       C     O  
ATOM          175      CB                 THR         A       32      18.731       15.225       32.597    1.00150.17       C     C  
ATOM          176      OG1                THR         A       32      17.914       14.426       31.728    1.00184.41       C     O  
ATOM          177      CG2                THR         A       32      17.975       16.479       33.012    1.00146.94       C     C  
ATOM          178      N                  ILE         A       33      21.248       17.719       32.315    1.00107.45       C     N  
ATOM          179      CA                 ILE         A       33      21.204       19.164       32.107    1.00105.09       C     C  
ATOM          180      C                  ILE         A       33      22.447       19.982       31.776    1.00108.11       C     C  
ATOM          181      O                  ILE         A       33      22.516       20.682       30.722    1.00 94.30       C     O  
ATOM          182      CB                 ILE         A       33      20.485       19.795       33.321    1.00 96.07       C     C  
ATOM          183      CG1                ILE         A       33      18.976       19.584       33.187    1.00 99.73       C     C  
ATOM          184      CG2                ILE         A       33      20.829       21.255       33.454    1.00109.22       C     C  
ATOM          185      CD1                ILE         A       33      18.178       20.046       34.392    1.00118.84       C     C  
ATOM          186      N                  MET         A       34      23.383       19.940       32.721    1.00118.92       C     N  
ATOM          187      CA                 MET         A       34      24.642       20.655       32.632    1.00125.48       C     C  
ATOM          188      C                  MET         A       34      25.590       19.813       31.806    1.00123.56       C     C  
ATOM          189      O                  MET         A       34      26.720       19.534       32.211    1.00129.66       C     O  
ATOM          190      CB                 MET         A       34      25.226       20.884       34.033    1.00141.00       C     C  
ATOM          191      CG                 MET         A       34      24.324       21.658       34.990    1.00142.07       C     C  
ATOM          192      SD                 MET         A       34      23.960       23.338       34.476    1.00138.98       C     S  
ATOM          193      N                  ILE         A       35      25.110       19.387       30.646    1.00111.53       C     N  
ATOM          194      CA                 ILE         A       35      25.937       18.587       29.779    1.00108.53       C     C  
ATOM          195      C                  ILE         A       35      26.466       19.439       28.638    1.00 87.73       C     C  
ATOM          196      O                  ILE         A       35      25.716       20.252       28.023    1.00 83.09       C     O  
ATOM          197      CB                 ILE         A       35      25.184       17.372       29.208    1.00130.56       C     C  
ATOM          198      CG1                ILE         A       35      26.161       16.434       28.494    1.00125.37       C     C  
ATOM          199      N                  PRO         A       36      27.783       19.299       28.385    1.00 80.67       C     N  
ATOM          200      CA                 PRO         A       36      28.659       19.922       27.391    1.00 91.13       C     C  
ATOM          201      C                  PRO         A       36      28.170       19.806       25.958    1.00 87.78       C     C  
ATOM          202      O                  PRO         A       36      28.174       18.734       25.351    1.00 81.43       C     O  
ATOM          203      CB                 PRO         A       36      29.988       19.207       27.616    1.00 79.00       C     C  
ATOM          204      CG                 PRO         A       36      30.004       19.078       29.091    1.00 87.93       C     C  
ATOM          205      CD                 PRO         A       36      28.600       18.573       29.378    1.00 69.40       C     C  
ATOM          206      N                  THR         A       37      27.766       20.943       25.417    1.00 92.72       C     N  
ATOM          207      CA                 THR         A       37      27.269       20.981       24.065    1.00 96.02       C     C  
ATOM          208      C                  THR         A       37      28.066       21.986       23.242    1.00107.43       C     C  
ATOM          209      O                  THR         A       37      28.147       23.168       23.582    1.00106.30       C     O  
ATOM          210      CB                 THR         A       37      25.796       21.375       24.063    1.00 93.66       C     C  
ATOM          211      OG1                THR         A       37      25.162       20.851       25.240    1.00 52.43       C     O  
ATOM          212      CG2                THR         A       37      25.109       20.813       22.837    1.00 85.15       C     C  
ATOM          213      N                  PRO         A       38      28.677       21.517       22.149    1.00117.33       C     N  
ATOM          214      CA                 PRO         A       38      29.481       22.352       21.248    1.00115.85       C     C  
ATOM          215      C                  PRO         A       38      28.800       23.687       20.928    1.00106.77       C     C  
ATOM          216      O                  PRO         A       38      27.777       23.712       20.256    1.00105.52       C     O  
ATOM          217      CB                 PRO         A       38      29.628       21.468       20.014    1.00138.40       C     C  
ATOM          218      CG                 PRO         A       38      29.700       20.090       20.614    1.00157.73       C     C  
ATOM          219      CD                 PRO         A       38      28.624       20.120       21.678    1.00132.97       C     C  
ATOM          220      N                  LYS         A       39      29.365       24.790       21.414    1.00102.63       C     N  
ATOM          221      CA                 LYS         A       39      28.803       26.126       21.172    1.00100.00       C     C  
ATOM          222      C                  LYS         A       39      28.325       26.319       19.728    1.00 78.49       C     C  
ATOM          223      O                  LYS         A       39      27.190       26.728       19.479    1.00 65.60       C     O  
ATOM          224      CB                 LYS         A       39      29.847       27.208       21.512    1.00100.52       C     C  
ATOM          225      CG                 LYS         A       39      29.565       28.592       20.901    1.00118.17       C     C  
ATOM          226      CD                 LYS         A       39      30.685       29.600       21.200    1.00117.78       C     C  
ATOM          227      CE                 LYS         A       39      30.469       30.952       20.495    1.00 95.66       C     C  
ATOM          228      NZ                 LYS         A       39      30.777       30.930       19.028    1.00 76.22       C     N  
ATOM          229      N                  ASN         A       40      29.207       26.017       18.785    1.00 62.47       C     N  
ATOM          230      CA                 ASN         A       40      28.922       26.163       17.369    1.00 68.18       C     C  
ATOM          231      C                  ASN         A       40      27.593       25.594       16.895    1.00 80.61       C     C  
ATOM          232      O                  ASN         A       40      26.960       26.171       16.014    1.00 84.28       C     O  
ATOM          233      CB                 ASN         A       40      30.064       25.540       16.565    1.00 65.51       C     C  
ATOM          234      CG                 ASN         A       40      30.441       24.153       17.059    1.00 90.43       C     C  
ATOM          235      OD1                ASN         A       40      30.227       23.813       18.227    1.00 69.38       C     O  
ATOM          236      ND2                ASN         A       40      31.027       23.350       16.172    1.00 81.20       C     N  
ATOM          237      N                  LEU         A       41      27.178       24.473       17.481    1.00 91.02       C     N  
ATOM          238      CA                 LEU         A       41      25.934       23.787       17.114    1.00104.08       C     C  
ATOM          239      C                  LEU         A       41      24.964       24.500       16.197    1.00110.09       C     C  
ATOM          240      O                  LEU         A       41      24.157       25.318       16.642    1.00106.47       C     O  
ATOM          241      CB                 LEU         A       41      25.168       23.336       18.360    1.00108.53       C     C  
ATOM          242      CG                 LEU         A       41      25.777       22.113       19.036    1.00116.22       C     C  
ATOM          243      CD1                LEU         A       41      24.716       21.305       19.765    1.00 74.98       C     C  
ATOM          244      CD2                LEU         A       41      26.421       21.279       17.976    1.00100.22       C     C  
ATOM          245      N                  ASN         A       42      25.040       24.157       14.915    1.00116.29       C     N  
ATOM          246      CA                 ASN         A       42      24.172       24.734       13.895    1.00115.02       C     C  
ATOM          247      C                  ASN         A       42      22.704       24.615       14.283    1.00112.84       C     C  
ATOM          248      O                  ASN         A       42      22.340       23.824       15.154    1.00114.89       C     O  
ATOM          249      CB                 ASN         A       42      24.379       24.020       12.558    1.00129.81       C     C  
ATOM          250      CG                 ASN         A       42      25.000       24.913       11.508    1.00137.42       C     C  
ATOM          251      OD1                ASN         A       42      26.198       25.199       11.542    1.00141.57       C     O  
ATOM          252      ND2                ASN         A       42      24.182       25.370       10.568    1.00141.74       C     N  
ATOM          253      N                  TRP         A       43      21.864       25.409       13.630    1.00109.75       C     N  
ATOM          254      CA                 TRP         A       43      20.423       25.386       13.871    1.00106.88       C     C  
ATOM          255      C                  TRP         A       43      19.988       23.913       13.647    1.00 95.48       C     C  
ATOM          256      O                  TRP         A       43      19.203       23.298       14.429    1.00 85.83       C     O  
ATOM          257      CB                 TRP         A       43      19.754       26.334       12.861    1.00117.75       C     C  
ATOM          258      CG                 TRP         A       43      19.093       27.605       13.405    1.00117.71       C     C  
ATOM          259      CD1                TRP         A       43      18.394       28.522       12.670    1.00128.99       C     C  
ATOM          260      CD2                TRP         A       43      18.947       28.012       14.778    1.00111.77       C     C  
ATOM          261      NE1                TRP         A       43      17.810       29.455       13.490    1.00118.56       C     N  
ATOM          262      CE2                TRP         A       43      18.132       29.168       14.788    1.00109.29       C     C  
ATOM          263      CE3                TRP         A       43      19.416       27.511       15.998    1.00112.48       C     C  
ATOM          264      CZ2                TRP         A       43      17.776       29.827       15.968    1.00119.88       C     C  
ATOM          265      CZ3                TRP         A       43      19.058       28.171       17.172    1.00112.83       C     C  
ATOM          266      CH2                TRP         A       43      18.247       29.313       17.147    1.00121.98       C     C  
ATOM          267      N                  TRP         A       44      20.552       23.345       12.583    1.00 91.07       C     N  
ATOM          268      CA                 TRP         A       44      20.308       21.961       12.193    1.00 90.98       C     C  
ATOM          269      C                  TRP         A       44      20.452       21.026       13.409    1.00 88.44       C     C  
ATOM          270      O                  TRP         A       44      20.093       19.852       13.338    1.00 84.18       C     O  
ATOM          271      CB                 TRP         A       44      21.322       21.534       11.117    1.00 79.53       C     C  
ATOM          272      CG                 TRP         A       44      20.931       21.674        9.643    1.00 88.71       C     C  
ATOM          273      CD1                TRP         A       44      21.602       21.125        8.580    1.00100.26       C     C  
ATOM          274      CD2                TRP         A       44      19.795       22.357        9.080    1.00111.36       C     C  
ATOM          275      NE1                TRP         A       44      20.960       21.412        7.403    1.00101.46       C     N  
ATOM          276      CE2                TRP         A       44      19.849       22.167        7.676    1.00114.50       C     C  
ATOM          277      CE3                TRP         A       44      18.740       23.110        9.620    1.00129.65       C     C  
ATOM          278      CZ2                TRP         A       44      18.888       22.700        6.807    1.00121.82       C     C  
ATOM          279      CZ3                TRP         A       44      17.783       23.643        8.751    1.00134.22       C     C  
ATOM          280      CH2                TRP         A       44      17.868       23.432        7.360    1.00140.54       C     C  
ATOM          281      N                  TRP         A       45      20.988       21.547       14.514    1.00 95.20       C     N  
ATOM          282      CA                 TRP         A       45      21.190       20.748       15.725    1.00 90.64       C     C  
ATOM          283      C                  TRP         A       45      20.010       20.600       16.603    1.00 92.14       C     C  
ATOM          284      O                  TRP         A       45      20.102       20.155       17.750    1.00 98.99       C     O  
ATOM          285      CB                 TRP         A       45      22.301       21.300       16.585    1.00 88.72       C     C  
ATOM          286      CG                 TRP         A       45      23.329       20.366       16.525    1.00 66.02       C     C  
ATOM          287      CD1                TRP         A       45      23.667       19.448       17.459    1.00 74.79       C     C  
ATOM          288      CD2                TRP         A       45      24.056       20.060       15.364    1.00 59.46       C     C  
ATOM          289      NE1                TRP         A       45      24.566       18.566       16.935    1.00 98.51       C     N  
ATOM          290      CE2                TRP         A       45      24.822       18.929       15.639    1.00 72.61       C     C  
ATOM          291      CE3                TRP         A       45      24.129       20.637       14.101    1.00 60.35       C     C  
ATOM          292      CZ2                TRP         A       45      25.657       18.361       14.697    1.00 74.98       C     C  
ATOM          293      CZ3                TRP         A       45      24.948       20.079       13.178    1.00 76.62       C     C  
ATOM          294      CH2                TRP         A       45      25.709       18.948       13.474    1.00 71.71       C     C  
ATOM          295      N                  ILE         A       46      18.888       21.021       16.080    1.00 88.18       C     N  
ATOM          296      CA                 ILE         A       46      17.693       20.888       16.864    1.00 89.35       C     C  
ATOM          297      C                  ILE         A       46      17.131       19.490       16.536    1.00103.15       C     C  
ATOM          298      O                  ILE         A       46      15.842       19.238       16.867    1.00 89.46       C     O  
ATOM          299      CB                 ILE         A       46      16.724       21.981       16.338    1.00 83.36       C     C  
ATOM          300      CG1                ILE         A       46      15.506       22.114       17.225    1.00 64.17       C     C  
ATOM          301      CG2                ILE         A       46      16.358       21.697       14.883    1.00 33.26       C     C  
ATOM          302      CD1                ILE         A       46      15.710       23.156       18.261    1.00117.55       C     C  
ATOM          303      N                  TRP         A       47      17.948       18.466       16.099    1.00117.18       C     N  
ATOM          304      CA                 TRP         A       47      16.729       17.717       15.592    1.00108.16       C     C  
ATOM          305      C                  TRP         A       47      15.901       16.661       16.326    1.00106.15       C     C  
ATOM          306      O                  TRP         A       47      14.615       16.680       16.327    1.00 98.33       C     O  
ATOM          307      CB                 TRP         A       47      16.846       17.367       14.078    1.00 84.28       C     C  
ATOM          308      CG                 TRP         A       47      16.245       18.423       12.960    1.00 85.99       C     C  
ATOM          309      CD1                TRP         A       47      16.760       18.614       11.698    1.00101.40       C     C  
ATOM          310      CD2                TRP         A       47      15.018       19.233       12.985    1.00 77.31       C     C  
ATOM          311      NE1                TRP         A       47      15.959       19.452       10.952    1.00 76.91       C     N  
ATOM          312      CE2                TRP         A       47      14.889       19.848       11.703    1.00 77.76       C     C  
ATOM          313      CE3                TRP         A       47      14.031       19.491       13.945    1.00 87.37       C     C  
ATOM          314      CZ2                TRP         A       47      13.814       20.700       11.361    1.00 36.94       C     C  
ATOM          315      CZ3                TRP         A       47      12.950       20.352       13.593    1.00101.67       C     C  
ATOM          316      CH2                TRP         A       47      12.862       20.936       12.312    1.00 68.71       C     C  
ATOM          317      N                  GLY         A       48      16.594       15.773       16.998    1.00108.93       C     N  
ATOM          318      CA                 GLY         A       48      15.860       14.794       17.737    1.00102.34       C     C  
ATOM          319      C                  GLY         A       48      14.957       15.554       18.674    1.00100.41       C     C  
ATOM          320      O                  GLY         A       48      13.859       15.107       18.939    1.00 89.09       C     O  
ATOM          321      N                  ILE         A       49      15.393       16.710       19.169    1.00 91.55       C     N  
ATOM          322      CA                 ILE         A       49      14.530       17.446       20.078    1.00 81.47       C     C  
ATOM          323      C                  ILE         A       49      13.208       17.680       19.382    1.00 75.98       C     C  
ATOM          324      O                  ILE         A       49      12.107       17.233       19.915    1.00 73.30       C     O  
ATOM          325      CB                 ILE         A       49      15.131       18.793       20.508    1.00 87.22       C     C  
ATOM          326      CG1                ILE         A       49      14.122       19.551       21.376    1.00 92.84       C     C  
ATOM          327      CG2                ILE         A       49      15.553       19.585       19.300    1.00 48.53       C     C  
ATOM          328      CD1                ILE         A       49      13.853       18.889       22.711    1.00113.34       C     C  
ATOM          329      N                  VAL         A       50      13.249       18.310       18.189    1.00 77.05       C     N  
ATOM          330      CA                 VAL         A       50      11.865       18.453       17.686    1.00 82.84       C     C  
ATOM          331      C                  VAL         A       50      11.194       17.067       17.659    1.00 81.47       C     C  
ATOM          332      O                  VAL         A       50      10.007       16.887       18.088    1.00 72.60       C     O  
ATOM          333      CB                 VAL         A       50      11.736       19.053       16.282    1.00 99.65       C     C  
ATOM          334      CG1                VAL         A       50      11.462       17.958       15.252    1.00118.86       C     C  
ATOM          335      CG2                VAL         A       50      10.577       20.043       16.276    1.00114.08       C     C  
ATOM          336      N                  LEU         A       51      11.963       16.076       17.195    1.00 77.98       C     N  
ATOM          337      CA                 LEU         A       51      11.377       14.739       17.122    1.00 61.19       C     C  
ATOM          338      C                  LEU         A       51      10.726       14.222       18.402    1.00 61.34       C     C  
ATOM          339      O                  LEU         A       51       9.502       14.026       18.453    1.00 62.41       C     O  
ATOM          340      CB                 LEU         A       51      12.408       13.754       16.615    1.00 56.62       C     C  
ATOM          341      CG                 LEU         A       51      12.308       13.864       15.101    1.00 67.34       C     C  
ATOM          342      CD1                LEU         A       51      13.526       13.303       14.412    1.00 97.62       C     C  
ATOM          343      CD2                LEU         A       51      11.048       13.149       14.680    1.00 73.07       C     C  
ATOM          344      N                  ALA         A       52      11.531       13.984       19.427    1.00 60.81       C     N  
ATOM          345      CA                 ALA         A       52      11.012       13.513       20.691    1.00 65.65       C     C  
ATOM          346      C                  ALA         A       52       9.775       14.318       20.989    1.00 67.45       C     C  
ATOM          347      O                  ALA         A       52       8.728       13.736       21.398    1.00 75.34       C     O  
ATOM          348      CB                 ALA         A       52      12.019       13.707       21.782    1.00 31.63       C     C  
ATOM          349      N                  PHE         A       53       9.836       15.642       20.776    1.00 73.49       C     N  
ATOM          350      CA                 PHE         A       53       8.580       16.307       21.103    1.00 77.77       C     C  
ATOM          351      C                  PHE         A       53       7.427       15.725       20.295    1.00 73.83       C     C  
ATOM          352      O                  PHE         A       53       6.400       15.240       20.859    1.00 71.78       C     O  
ATOM          353      CB                 PHE         A       53       8.579       17.795       20.849    1.00 77.55       C     C  
ATOM          354      CG                 PHE         A       53       7.233       18.407       21.103    1.00 93.91       C     C  
ATOM          355      CD1                PHE         A       53       6.731       18.488       22.406    1.00 66.60       C     C  
ATOM          356      CD2                PHE         A       53       6.423       18.816       20.042    1.00 80.05       C     C  
ATOM          357      CE1                PHE         A       53       5.442       18.967       22.648    1.00 81.86       C     C  
ATOM          358      CE2                PHE         A       53       5.132       19.295       20.272    1.00 22.56       C     C  
ATOM          359      CZ                 PHE         A       53       4.640       19.371       21.581    1.00 68.66       C     C  
ATOM          360      N                  THR         A       54       7.581       15.781       18.971    1.00 71.98       C     N  
ATOM          361      CA                 THR         A       54       6.506       15.249       18.139    1.00 85.76       C     C  
ATOM          362      C                  THR         A       54       6.057       13.903       18.714    1.00 83.59       C     C  
ATOM          363      O                  THR         A       54       4.874       13.715       19.070    1.00 72.05       C     O  
ATOM          364      CB                 THR         A       54       6.945       15.017       16.686    1.00120.72       C     C  
ATOM          365      OG1                THR         A       54       7.758       16.106       16.235    1.00129.57       C     O  
ATOM          366      CG2                THR         A       54       5.721       14.930       15.803    1.00122.22       C     C  
ATOM          367      N                  LEU         A       55       7.015       12.981       18.818    1.00 70.92       C     N  
ATOM          368      CA                 LEU         A       55       6.742       11.653       19.354    1.00 57.84       C     C  
ATOM          369      C                  LEU         A       55       5.840       11.720       20.595    1.00 54.31       C     C  
ATOM          370      O                  LEU         A       55       4.729       11.147       20.593    1.00 48.85       C     O  
ATOM          371      CB                 LEU         A       55       8.060       10.933       19.672    1.00 61.53       C     C  
ATOM          372      CG                 LEU         A       55       8.078        9.521       20.284    1.00 70.82       C     C  
ATOM          373      CD1                LEU         A       55       7.641        9.578       21.734    1.00 35.02       C     C  
ATOM          374      CD2                LEU         A       55       7.185        8.579       19.499    1.00 32.18       C     C  
ATOM          375      N                  VAL         A       56       6.272       12.412       21.653    1.00 51.97       C     N  
ATOM          376      CA                 VAL         A       56       5.378       12.447       22.816    1.00 44.54       C     C  
ATOM          377      C                  VAL         A       56       3.992       12.965       22.430    1.00 54.95       C     C  
ATOM          378      O                  VAL         A       56       2.936       12.413       22.865    1.00 44.68       C     O  
ATOM          379      CB                 VAL         A       56       5.913       13.320       23.949    1.00 63.26       C     C  
ATOM          380      CG1                VAL         A       56       4.757       13.760       24.854    1.00 65.01       C     C  
ATOM          381      CG2                VAL         A       56       6.905       12.521       24.768    1.00 78.63       C     C  
ATOM          382      N                  LEU         A       57       3.992       14.027       21.621    1.00 65.90       C     N  
ATOM          383      CA                 LEU         A       57       2.712       14.588       21.178    1.00 66.93       C     C  
ATOM          384      C                  LEU         A       57       1.870       13.391       20.731    1.00 59.98       C     C  
ATOM          385      O                  LEU         A       57       0.810       13.037       21.334    1.00 28.78       C     O  
ATOM          386      CB                 LEU         A       57       2.930       15.524       19.988    1.00 64.62       C     C  
ATOM          387      CG                 LEU         A       57       1.670       16.154       19.410    1.00 70.03       C     C  
ATOM          388      CD1                LEU         A       57       1.070       17.155       20.414    1.00 40.43       C     C  
ATOM          389      CD2                LEU         A       57       2.024       16.819       18.100    1.00 51.48       C     C  
ATOM          390      N                  GLN         A       58       2.388       12.777       19.666    1.00 54.56       C     N  
ATOM          391      CA                 GLN         A       58       1.787       11.602       19.069    1.00 48.09       C     C  
ATOM          392      C                  GLN         A       58       1.293       10.653       20.134    1.00 51.83       C     C  
ATOM          393      O                  GLN         A       58       0.106       10.356       20.185    1.00 55.56       C     O  
ATOM          394      CB                 GLN         A       58       2.798       10.913       18.180    1.00 38.23       C     C  
ATOM          395      CG                 GLN         A       58       2.935       11.624       16.882    1.00 30.94       C     C  
ATOM          396      CD                 GLN         A       58       1.706       11.417       16.038    1.00 59.78       C     C  
ATOM          397      OE1                GLN         A       58       0.576       11.391       16.544    1.00 36.04       C     O  
ATOM          398      NE2                GLN         A       58       1.911       11.262       14.742    1.00 16.05       C     N  
ATOM          399      N                  ILE         A       59       2.181       10.173       20.998    1.00 47.05       C     N  
ATOM          400      CA                 ILE         A       59       1.680        9.273       22.030    1.00 41.49       C     C  
ATOM          401      C                  ILE         A       59       0.404        9.850       22.647    1.00 41.47       C     C  
ATOM          402      O                  ILE         A       59      -0.698        9.266       22.525    1.00 43.59       C     O  
ATOM          403      CB                 ILE         A       59       2.683        9.045       23.201    1.00 41.03       C     C  
ATOM          404      CG1                ILE         A       59       3.774        8.045       22.801    1.00 30.31       C     C  
ATOM          405      CG2                ILE         A       59       1.914        8.511       24.441    1.00 11.48       C     C  
ATOM          406      CD1                ILE         A       59       4.695        8.519       21.717    1.00 24.35       C     C  
ATOM          407      N                  VAL         A       60       0.533       11.019       23.275    1.00 44.13       C     N  
ATOM          408      CA                 VAL         A       60      -0.646       11.567       23.947    1.00 48.96       C     C  
ATOM          409      C                  VAL         A       60      -1.889       11.669       23.058    1.00 61.90       C     C  
ATOM          410      O                  VAL         A       60      -2.922       10.976       23.292    1.00 64.07       C     O  
ATOM          411      CB                 VAL         A       60      -0.358       12.939       24.545    1.00 54.06       C     C  
ATOM          412      CG1                VAL         A       60      -1.086       13.067       25.877    1.00 71.48       C     C  
ATOM          413      CG2                VAL         A       60       1.139       13.134       24.705    1.00 48.01       C     C  
ATOM          414      N                  THR         A       61      -1.794       12.529       22.042    1.00 48.89       C     N  
ATOM          415      CA                 THR         A       61      -2.916       12.700       21.132    1.00 56.35       C     C  
ATOM          416      C                  THR         A       61      -3.444       11.297       20.884    1.00 63.37       C     C  
ATOM          417      O                  THR         A       61      -4.621       11.009       21.084    1.00 71.43       C     O  
ATOM          418      CB                 THR         A       61      -2.461       13.310       19.798    1.00 60.55       C     C  
ATOM          419      OG1                THR         A       61      -3.481       13.133       18.809    1.00 88.20       C     O  
ATOM          420      CG2                THR         A       61      -1.195       12.646       19.319    1.00 50.64       C     C  
ATOM          421      N                  GLY         A       62      -2.532       10.421       20.486    1.00 52.85       C     N  
ATOM          422      CA                 GLY         A       62      -2.864        9.041       20.208    1.00 36.91       C     C  
ATOM          423      C                  GLY         A       62      -3.752        8.363       21.231    1.00 55.31       C     C  
ATOM          424      O                  GLY         A       62      -4.911        8.039       20.947    1.00 66.86       C     O  
ATOM          425      N                  ILE         A       63      -3.236        8.133       22.434    1.00 53.91       C     N  
ATOM          426      CA                 ILE         A       63      -4.088        7.439       23.390    1.00 50.50       C     C  
ATOM          427      C                  ILE         A       63      -5.388        8.200       23.621    1.00 57.63       C     C  
ATOM          428      O                  ILE         A       63      -6.489        7.582       23.729    1.00 41.20       C     O  
ATOM          429      CB                 ILE         A       63      -3.346        7.153       24.744    1.00 46.46       C     C  
ATOM          430      CG1                ILE         A       63      -4.354        6.736       25.830    1.00 74.06       C     C  
ATOM          431      CG2                ILE         A       63      -2.497        8.333       25.148    1.00 35.44       C     C  
ATOM          432      CD1                ILE         A       63      -5.186        7.871       26.477    1.00  7.68       C     C  
ATOM          433      N                  VAL         A       64      -5.280        9.533       23.658    1.00 57.85       C     N  
ATOM          434      CA                 VAL         A       64      -6.478       10.339       23.915    1.00 66.59       C     C  
ATOM          435      C                  VAL         A       64      -7.555       10.144       22.855    1.00 63.04       C     C  
ATOM          436      O                  VAL         A       64      -8.748       10.012       23.158    1.00 48.27       C     O  
ATOM          437      CB                 VAL         A       64      -6.149       11.841       24.010    1.00 87.06       C     C  
ATOM          438      CG1                VAL         A       64      -4.799       12.025       24.677    1.00 96.35       C     C  
ATOM          439      CG2                VAL         A       64      -6.198       12.497       22.642    1.00 82.90       C     C  
ATOM          440      N                  LEU         A       65      -7.099       10.130       21.611    1.00 65.93       C     N  
ATOM          441      CA                 LEU         A       65      -7.925        9.957       20.431    1.00 61.73       C     C  
ATOM          442      C                  LEU         A       65      -8.483        8.533       20.470    1.00 70.88       C     C  
ATOM          443      O                  LEU         A       65      -9.700        8.305       20.359    1.00 61.95       C     O  
ATOM          444      CB                 LEU         A       65      -7.028       10.143       19.221    1.00 24.92       C     C  
ATOM          445      CG                 LEU         A       65      -7.469       10.239       17.772    1.00 47.61       C     C  
ATOM          446      CD1                LEU         A       65      -6.230        9.941       16.935    1.00 14.64       C     C  
ATOM          447      CD2                LEU         A       65      -8.541        9.247       17.447    1.00 20.76       C     C  
ATOM          448      N                  ALA         A       66      -7.571        7.582       20.649    1.00 64.55       C     N  
ATOM          449      CA                 ALA         A       66      -7.908        6.167       20.714    1.00 58.15       C     C  
ATOM          450      C                  ALA         A       66      -8.800        5.775       21.904    1.00 38.55       C     C  
ATOM          451      O                  ALA         A       66      -9.308        4.662       21.963    1.00 48.97       C     O  
ATOM          452      CB                 ALA         A       66      -6.615        5.347       20.719    1.00 47.41       C     C  
ATOM          453      N                  MET         A       67      -8.965        6.676       22.863    1.00 21.95       C     N  
ATOM          454      CA                 MET         A       67      -9.824        6.415       24.020    1.00 30.85       C     C  
ATOM          455      C                  MET         A       67     -11.354        6.563       23.667    1.00 33.87       C     C  
ATOM          456      O                  MET         A       67     -12.266        6.511       24.552    1.00  3.51       C     O  
ATOM          457      CB                 MET         A       67      -9.376        7.375       25.130    1.00 45.59       C     C  
ATOM          458      CG                 MET         A       67     -10.194        7.433       26.425    1.00 82.55       C     C  
ATOM          459      SD                 MET         A       67      -9.290        8.495       27.608    1.00 69.14       C     S  
ATOM          460      CE                 MET         A       67      -8.156        9.421       26.453    1.00  3.51       C     C  
ATOM          461      N                  HIS         A       68     -11.626        6.738       22.371    1.00 28.12       C     N  
ATOM          462      CA                 HIS         A       68     -12.998        6.884       21.858    1.00 34.85       C     C  
ATOM          463      C                  HIS         A       68     -13.151        5.982       20.642    1.00 51.37       C     C  
ATOM          464      O                  HIS         A       68     -14.255        5.512       20.307    1.00 44.49       C     O  
ATOM          465      CB                 HIS         A       68     -13.282        8.329       21.409    1.00 50.17       C     C  
ATOM          466      CG                 HIS         A       68     -13.374        9.304       22.537    1.00 56.15       C     C  
ATOM          467      ND1                HIS         A       68     -12.306       10.081       22.940    1.00 30.84       C     N  
ATOM          468      CD2                HIS         A       68     -14.377        9.552       23.415    1.00 37.49       C     C  
ATOM          469      CE1                HIS         A       68     -12.647       10.757       24.023    1.00 40.50       C     C  
ATOM          470      NE2                HIS         A       68     -13.896       10.453       24.333    1.00 50.58       C     N  
ATOM          471      N                  TYR         A       69     -12.024        5.762       19.973    1.00 40.10       C     N  
ATOM          472      CA                 TYR         A       69     -11.987        4.934       18.785    1.00 33.07       C     C  
ATOM          473      C                  TYR         A       69     -12.514        3.523       18.996    1.00 40.97       C     C  
ATOM          474      O                  TYR         A       69     -12.864        3.106       20.103    1.00 33.83       C     O  
ATOM          475      CB                 TYR         A       69     -10.566        4.844       18.290    1.00 39.59       C     C  
ATOM          476      CG                 TYR         A       69     -10.404        3.946       17.106    1.00 34.70       C     C  
ATOM          477      CD1                TYR         A       69     -10.890        4.316       15.864    1.00 21.89       C     C  
ATOM          478      CD2                TYR         A       69      -9.700        2.753       17.211    1.00 46.41       C     C  
ATOM          479      CE1                TYR         A       69     -10.658        3.527       14.744    1.00 54.57       C     C  
ATOM          480      CE2                TYR         A       69      -9.472        1.959       16.106    1.00 44.19       C     C  
ATOM          481      CZ                 TYR         A       69      -9.946        2.356       14.878    1.00 42.81       C     C  
ATOM          482      OH                 TYR         A       69      -9.666        1.601       13.784    1.00 46.71       C     O  
ATOM          483      N                  THR         A       70     -12.565        2.779       17.911    1.00 47.36       C     N  
ATOM          484      CA                 THR         A       70     -13.025        1.417       17.979    1.00 47.92       C     C  
ATOM          485      C                  THR         A       70     -12.398        0.674       16.827    1.00 56.38       C     C  
ATOM          486      O                  THR         A       70     -12.631        0.991       15.655    1.00 51.05       C     O  
ATOM          487      CB                 THR         A       70     -14.558        1.334       17.895    1.00 62.05       C     C  
ATOM          488      OG1                THR         A       70     -15.102        1.281       19.223    1.00 65.72       C     O  
ATOM          489      CG2                THR         A       70     -14.987        0.116       17.100    1.00 18.15       C     C  
ATOM          490      N                  PRO         A       71     -11.555       -0.308       17.149    1.00 61.97       C     N  
ATOM          491      CA                 PRO         A       71     -10.894       -1.100       16.122    1.00 62.14       C     C  
ATOM          492      C                  PRO         A       71     -11.960       -2.141       15.851    1.00 62.06       C     C  
ATOM          493      O                  PRO         A       71     -12.507       -2.733       16.791    1.00 64.17       C     O  
ATOM          494      CB                 PRO         A       71      -9.675       -1.673       16.848    1.00 32.08       C     C  
ATOM          495      CG                 PRO         A       71      -9.943       -1.383       18.376    1.00 55.14       C     C  
ATOM          496      CD                 PRO         A       71     -11.372       -0.924       18.471    1.00 72.21       C     C  
ATOM          497      N                  HIS         A       72     -12.286       -2.317       14.578    1.00 55.11       C     N  
ATOM          498      CA                 HIS         A       72     -13.315       -3.254       14.157    1.00 58.12       C     C  
ATOM          499      C                  HIS         A       72     -13.994       -2.743       12.906    1.00 58.87       C     C  
ATOM          500      O                  HIS         A       72     -14.693       -1.712       12.918    1.00 73.36       C     O  
ATOM          501      CB                 HIS         A       72     -14.396       -3.440       15.204    1.00 57.56       C     C  
ATOM          502      CG                 HIS         A       72     -15.483       -4.347       14.740    1.00 99.17       C     C  
ATOM          503      ND1                HIS         A       72     -16.052       -4.229       13.491    1.00 64.99       C     N  
ATOM          504      CD2                HIS         A       72     -16.061       -5.422       15.320    1.00128.74       C     C  
ATOM          505      CE1                HIS         A       72     -16.933       -5.197       13.323    1.00125.03       C     C  
ATOM          506      NE2                HIS         A       72     -16.958       -5.934       14.417    1.00142.04       C     N  
ATOM          507      N                  VAL         A       73     -13.830       -3.515       11.845    1.00 71.29       C     N  
ATOM          508      CA                 VAL         A       73     -14.345       -3.173       10.538    1.00 95.70       C     C  
ATOM          509      C                  VAL         A       73     -15.815       -2.777       10.392    1.00102.31       C     C  
ATOM          510      O                  VAL         A       73     -16.204       -2.270        9.343    1.00115.82       C     O  
ATOM          511      CB                 VAL         A       73     -13.971       -4.290        9.536    1.00 99.88       C     C  
ATOM          512      CG1                VAL         A       73     -14.432       -3.945        8.127    1.00100.24       C     C  
ATOM          513      CG2                VAL         A       73     -12.471       -4.464        9.545    1.00 92.59       C     C  
ATOM          514      N                  ASP         A       74     -16.652       -2.971       11.403    1.00 98.44       C     N  
ATOM          515      CA                 ASP         A       74     -18.028       -2.530       11.208    1.00107.15       C     C  
ATOM          516      C                  ASP         A       74     -18.320       -1.182       11.867    1.00103.99       C     C  
ATOM          517      O                  ASP         A       74     -19.322       -0.536       11.552    1.00105.15       C     O  
ATOM          518      CB                 ASP         A       74     -19.037       -3.590       11.672    1.00119.49       C     C  
ATOM          519      CG                 ASP         A       74     -19.394       -4.577       10.566    1.00113.81       C     C  
ATOM          520      OD1                ASP         A       74     -19.066       -4.304        9.387    1.00 81.49       C     O  
ATOM          521      OD2                ASP         A       74     -20.012       -5.619       10.872    1.00111.69       C     O  
ATOM          522      N                  LEU         A       75     -17.431       -0.744       12.755    1.00 90.38       C     N  
ATOM          523      CA                 LEU         A       75     -17.621        0.528       13.440    1.00 81.72       C     C  
ATOM          524      C                  LEU         A       75     -16.495        1.515       13.182    1.00 82.83       C     C  
ATOM          525      O                  LEU         A       75     -16.699        2.723       13.271    1.00 77.93       C     O  
ATOM          526      CB                 LEU         A       75     -17.752        0.303       14.948    1.00 72.14       C     C  
ATOM          527      CG                 LEU         A       75     -18.728       -0.811       15.313    1.00 75.72       C     C  
ATOM          528      CD1                LEU         A       75     -19.035       -0.826       16.807    1.00 34.40       C     C  
ATOM          529      CD2                LEU         A       75     -19.991       -0.592       14.514    1.00 88.36       C     C  
ATOM          530      N                  ALA         A       76     -15.308        1.005       12.868    1.00 81.83       C     N  
ATOM          531      CA                 ALA         A       76     -14.164        1.886       12.624    1.00 76.11       C     C  
ATOM          532      C                  ALA         A       76     -14.487        3.331       12.216    1.00 79.74       C     C  
ATOM          533      O                  ALA         A       76     -14.602        4.238       13.064    1.00 74.53       C     O  
ATOM          534      CB                 ALA         A       76     -13.260        1.266       11.576    1.00 83.48       C     C  
ATOM          535      N                  PHE         A       77     -14.614        3.538       10.907    1.00 82.65       C     N  
ATOM          536      CA                 PHE         A       77     -14.872        4.862       10.342    1.00 73.75       C     C  
ATOM          537      C                  PHE         A       77     -15.815        5.703       11.185    1.00 67.39       C     C  
ATOM          538      O                  PHE         A       77     -15.454        6.789       11.653    1.00 70.05       C     O  
ATOM          539      CB                 PHE         A       77     -15.417        4.732        8.921    1.00 69.98       C     C  
ATOM          540      CG                 PHE         A       77     -15.053        5.881        8.020    1.00 67.29       C     C  
ATOM          541      CD1                PHE         A       77     -15.137        5.747        6.637    1.00 81.20       C     C  
ATOM          542      CD2                PHE         A       77     -14.620        7.095        8.542    1.00109.12       C     C  
ATOM          543      CE1                PHE         A       77     -14.793        6.801        5.785    1.00 71.67       C     C  
ATOM          544      CE2                PHE         A       77     -14.274        8.156        7.697    1.00131.76       C     C  
ATOM          545      CZ                 PHE         A       77     -14.362        8.004        6.314    1.00114.73       C     C  
ATOM          546      N                  ALA         A       78     -17.025        5.204       11.383    1.00 67.71       C     N  
ATOM          547      CA                 ALA         A       78     -17.991        5.931       12.185    1.00 81.59       C     C  
ATOM          548      C                  ALA         A       78     -17.333        6.278       13.505    1.00 75.10       C     C  
ATOM          549      O                  ALA         A       78     -17.410        7.423       13.960    1.00 68.21       C     O  
ATOM          550      CB                 ALA         A       78     -19.222        5.090       12.423    1.00109.96       C     C  
ATOM          551      N                  SER         A       79     -16.693        5.287       14.124    1.00 76.43       C     N  
ATOM          552      CA                 SER         A       79     -16.009        5.538       15.383    1.00 87.74       C     C  
ATOM          553      C                  SER         A       79     -15.250        6.822       15.119    1.00 90.99       C     C  
ATOM          554      O                  SER         A       79     -15.482        7.846       15.784    1.00 84.71       C     O  
ATOM          555      CB                 SER         A       79     -15.017        4.413       15.727    1.00102.26       C     C  
ATOM          556      OG                 SER         A       79     -14.174        4.763       16.831    1.00 34.89       C     O  
ATOM          557      N                  VAL         A       80     -14.378        6.775       14.113    1.00 81.73       C     N  
ATOM          558      CA                 VAL         A       80     -13.599        7.956       13.770    1.00 75.87       C     C  
ATOM          559      C                  VAL         A       80     -14.466        9.199       13.740    1.00 75.25       C     C  
ATOM          560      O                  VAL         A       80     -14.299       10.084       14.576    1.00 82.55       C     O  
ATOM          561      CB                 VAL         A       80     -12.917        7.816       12.412    1.00 80.21       C     C  
ATOM          562      CG1                VAL         A       80     -12.514        9.190       11.888    1.00 78.14       C     C  
ATOM          563      CG2                VAL         A       80     -11.688        6.929       12.548    1.00135.43       C     C  
ATOM          564      N                  GLU         A       81     -15.386        9.271       12.780    1.00 73.54       C     N  
ATOM          565      CA                 GLU         A       81     -16.276       10.433       12.671    1.00 75.36       C     C  
ATOM          566      C                  GLU         A       81     -16.666       10.864       14.070    1.00 75.13       C     C  
ATOM          567      O                  GLU         A       81     -16.256       11.932       14.559    1.00 78.81       C     O  
ATOM          568      CB                 GLU         A       81     -17.544       10.070       11.899    1.00 63.07       C     C  
ATOM          569      CG                 GLU         A       81     -17.741       10.828       10.596    1.00 87.35       C     C  
ATOM          570      CD                 GLU         A       81     -16.466       10.931        9.771    1.00 98.26       C     C  
ATOM          571      OE1                GLU         A       81     -15.689        9.954        9.725    1.00 65.80       C     O  
ATOM          572      OE2                GLU         A       81     -16.244       11.996        9.158    1.00109.91       C     O  
ATOM          573      N                  HIS         A       82     -17.455       10.012       14.715    1.00 65.85       C     N  
ATOM          574      CA                 HIS         A       82     -17.896       10.288       16.065    1.00 77.59       C     C  
ATOM          575      C                  HIS         A       82     -16.782       10.982       16.822    1.00 82.91       C     C  
ATOM          576      O                  HIS         A       82     -16.969       12.077       17.362    1.00 69.44       C     O  
ATOM          577      CB                 HIS         A       82     -18.267        9.007       16.797    1.00 88.22       C     C  
ATOM          578      CG                 HIS         A       82     -18.572        9.232       18.243    1.00 98.39       C     C  
ATOM          579      ND1                HIS         A       82     -17.591        9.303       19.207    1.00101.24       C     N  
ATOM          580      CD2                HIS         A       82     -19.741        9.488       18.876    1.00 91.97       C     C  
ATOM          581      CE1                HIS         A       82     -18.140        9.594       20.372    1.00 82.24       C     C  
ATOM          582      NE2                HIS         A       82     -19.444        9.712       20.199    1.00103.62       C     N  
ATOM          583      N                  ILE         A       83     -15.619       10.336       16.863    1.00 92.63       C     N  
ATOM          584      CA                 ILE         A       83     -14.472       10.925       17.546    1.00 97.46       C     C  
ATOM          585      C                  ILE         A       83     -14.405       12.369       17.074    1.00 86.58       C     C  
ATOM          586      O                  ILE         A       83     -14.633       13.315       17.834    1.00 82.18       C     O  
ATOM          587      CB                 ILE         A       83     -13.125       10.196       17.175    1.00105.26       C     C  
ATOM          588      CG1                ILE         A       83     -12.736        9.192       18.268    1.00 88.40       C     C  
ATOM          589      CG2                ILE         A       83     -11.989       11.203       16.973    1.00 68.32       C     C  
ATOM          590      CD1                ILE         A       83     -13.301        7.812       18.074    1.00113.46       C     C  
ATOM          591      N                  MET         A       84     -14.141       12.499       15.782    1.00 81.72       C     N  
ATOM          592      CA                 MET         A       84     -13.988       13.768       15.105    1.00 77.31       C     C  
ATOM          593      C                  MET         A       84     -15.301       14.373       14.630    1.00 72.16       C     C  
ATOM          594      O                  MET         A       84     -15.440       14.715       13.454    1.00 70.99       C     O  
ATOM          595      CB                 MET         A       84     -13.058       13.542       13.928    1.00 63.86       C     C  
ATOM          596      CG                 MET         A       84     -12.596       14.759       13.233    1.00 73.13       C     C  
ATOM          597      SD                 MET         A       84     -11.945       14.160       11.702    1.00 94.54       C     S  
ATOM          598      CE                 MET         A       84     -13.474       13.530       10.967    1.00118.80       C     C  
ATOM          599      N                  ARG         A       85     -16.262       14.488       15.541    1.00 70.71       C     N  
ATOM          600      CA                 ARG         A       85     -17.565       15.072       15.221    1.00 70.06       C     C  
ATOM          601      C                  ARG         A       85     -18.499       15.046       16.423    1.00 70.25       C     C  
ATOM          602      O                  ARG         A       85     -19.656       15.457       16.325    1.00 67.74       C     O  
ATOM          603      CB                 ARG         A       85     -18.213       14.324       14.052    1.00 80.07       C     C  
ATOM          604      CG                 ARG         A       85     -19.625       14.768       13.700    1.00 77.68       C     C  
ATOM          605      CD                 ARG         A       85     -20.148       14.018       12.478    1.00 56.17       C     C  
ATOM          606      NE                 ARG         A       85     -19.198       14.087       11.370    1.00 79.97       C     N  
ATOM          607      CZ                 ARG         A       85     -19.478       13.757       10.115    1.00 90.09       C     C  
ATOM          608      NH1                ARG         A       85     -18.535       13.856        9.188    1.00 92.54       C     N  
ATOM          609      NH2                ARG         A       85     -20.697       13.341        9.785    1.00 71.07       C     N  
ATOM          610      N                  ASP         A       86     -18.006       14.556       17.554    1.00 68.93       C     N  
ATOM          611      CA                 ASP         A       86     -18.823       14.512       18.758    1.00 64.77       C     C  
ATOM          612      C                  ASP         A       86     -18.014       14.506       20.045    1.00 54.03       C     C  
ATOM          613      O                  ASP         A       86     -18.570       14.551       21.142    1.00 42.95       C     O  
ATOM          614      CB                 ASP         A       86     -19.783       13.326       18.717    1.00 65.64       C     C  
ATOM          615      CG                 ASP         A       86     -21.137       13.695       18.116    1.00107.49       C     C  
ATOM          616      OD1                ASP         A       86     -21.873       14.490       18.738    1.00103.81       C     O  
ATOM          617      OD2                ASP         A       86     -21.469       13.198       17.017    1.00140.55       C     O  
ATOM          618      N                  VAL         A       87     -16.697       14.437       19.923    1.00 51.54       C     N  
ATOM          619      CA                 VAL         A       87     -15.880       14.510       21.121    1.00 48.46       C     C  
ATOM          620      C                  VAL         A       87     -15.259       15.888       21.101    1.00 46.61       C     C  
ATOM          621      O                  VAL         A       87     -14.596       16.271       20.129    1.00 36.30       C     O  
ATOM          622      CB                 VAL         A       87     -14.700       13.529       21.152    1.00 56.69       C     C  
ATOM          623      CG1                VAL         A       87     -13.957       13.701       22.494    1.00 21.32       C     C  
ATOM          624      CG2                VAL         A       87     -15.179       12.096       20.951    1.00 99.00       C     C  
ATOM          625      N                  ASN         A       88     -15.485       16.639       22.165    1.00 29.89       C     N  
ATOM          626      CA                 ASN         A       88     -14.903       17.954       22.265    1.00 30.79       C     C  
ATOM          627      C                  ASN         A       88     -13.371       17.826       22.174    1.00 26.07       C     C  
ATOM          628      O                  ASN         A       88     -12.672       17.844       23.185    1.00 29.79       C     O  
ATOM          629      CB                 ASN         A       88     -15.318       18.564       23.596    1.00 60.33       C     C  
ATOM          630      CG                 ASN         A       88     -15.903       17.539       24.537    1.00 72.15       C     C  
ATOM          631      OD1                ASN         A       88     -15.288       16.505       24.798    1.00 97.93       C     O  
ATOM          632      ND2                ASN         A       88     -17.103       17.815       25.049    1.00101.31       C     N  
ATOM          633      N                  GLY         A       89     -12.872       17.692       20.950    1.00 16.80       C     N  
ATOM          634      CA                 GLY         A       89     -11.451       17.552       20.693    1.00 15.13       C     C  
ATOM          635      C                  GLY         A       89     -11.379       17.032       19.267    1.00 43.97       C     C  
ATOM          636      O                  GLY         A       89     -10.420       17.250       18.521    1.00 37.58       C     O  
ATOM          637      N                  GLY         A       90     -12.454       16.354       18.887    1.00 43.68       C     N  
ATOM          638      CA                 GLY         A       90     -12.553       15.768       17.569    1.00 48.76       C     C  
ATOM          639      C                  GLY         A       90     -11.455       16.135       16.594    1.00 52.77       C     C  
ATOM          640      O                  GLY         A       90     -10.244       15.773       16.732    1.00 45.40       C     O  
ATOM          641      N                  TRP         A       91     -11.930       16.818       15.561    1.00 61.28       C     N  
ATOM          642      CA                 TRP         A       91     -11.109       17.322       14.479    1.00 81.17       C     C  
ATOM          643      C                  TRP         A       91      -9.733       17.658       15.065    1.00 62.52       C     C  
ATOM          644      O                  TRP         A       91      -8.684       17.360       14.461    1.00 43.38       C     O  
ATOM          645      CB                 TRP         A       91     -11.777       18.587       13.915    1.00 89.61       C     C  
ATOM          646      CG                 TRP         A       91     -11.990       19.575       15.018    1.00 76.96       C     C  
ATOM          647      CD1                TRP         A       91     -12.935       19.511       16.013    1.00 93.56       C     C  
ATOM          648      CD2                TRP         A       91     -11.078       20.596       15.406    1.00 53.47       C     C  
ATOM          649      NE1                TRP         A       91     -12.645       20.414       17.006    1.00 63.33       C     N  
ATOM          650      CE2                TRP         A       91     -11.508       21.093       16.660    1.00 70.47       C     C  
ATOM          651      CE3                TRP         A       91      -9.921       21.129       14.824    1.00 56.97       C     C  
ATOM          652      CZ2                TRP         A       91     -10.817       22.099       17.341    1.00117.11       C     C  
ATOM          653      CZ3                TRP         A       91      -9.231       22.129       15.502    1.00 90.26       C     C  
ATOM          654      CH2                TRP         A       91      -9.683       22.602       16.750    1.00131.81       C     C  
ATOM          655      N                  ALA         A       92      -9.757       18.262       16.257    1.00 47.98       C     N  
ATOM          656      CA                 ALA         A       92      -8.534       18.663       16.934    1.00 55.20       C     C  
ATOM          657      C                  ALA         A       92      -7.668       17.440       16.952    1.00 53.71       C     C  
ATOM          658      O                  ALA         A       92      -6.893       17.189       16.014    1.00 36.79       C     O  
ATOM          659      CB                 ALA         A       92      -8.817       19.125       18.360    1.00 67.15       C     C  
ATOM          660      N                  MET         A       93      -7.835       16.684       18.035    1.00 48.16       C     N  
ATOM          661      CA                 MET         A       93      -7.126       15.438       18.264    1.00 45.68       C     C  
ATOM          662      C                  MET         A       93      -6.879       14.740       16.943    1.00 47.22       C     C  
ATOM          663      O                  MET         A       93      -5.755       14.768       16.418    1.00 45.78       C     O  
ATOM          664      CB                 MET         A       93      -7.973       14.559       19.163    1.00 35.67       C     C  
ATOM          665      CG                 MET         A       93      -8.416       15.326       20.372    1.00 38.69       C     C  
ATOM          666      SD                 MET         A       93      -6.984       15.976       21.188    1.00 92.72       C     S  
ATOM          667      CE                 MET         A       93      -7.536       15.857       22.898    1.00 44.45       C     C  
ATOM          668      N                  ARG         A       94      -7.934       14.165       16.378    1.00 33.71       C     N  
ATOM          669      CA                 ARG         A       94      -7.725       13.455       15.123    1.00 30.09       C     C  
ATOM          670      C                  ARG         A       94      -6.657       14.145       14.215    1.00 47.63       C     C  
ATOM          671      O                  ARG         A       94      -5.508       13.626       13.981    1.00 26.04       C     O  
ATOM          672      CB                 ARG         A       94      -9.070       13.341       14.404    1.00 36.49       C     C  
ATOM          673      CG                 ARG         A       94      -9.152       12.298       13.306    1.00 38.86       C     C  
ATOM          674      CD                 ARG         A       94      -8.343       12.708       12.104    1.00 49.02       C     C  
ATOM          675      NE                 ARG         A       94      -8.979       12.221       10.892    1.00 82.69       C     N  
ATOM          676      CZ                 ARG         A       94      -9.060       10.939       10.558    1.00106.58       C     C  
ATOM          677      NH1                ARG         A       94      -8.534       10.011       11.349    1.00117.95       C     N  
ATOM          678      NH2                ARG         A       94      -9.679       10.584        9.437    1.00100.36       C     N  
ATOM          679      N                  TYR         A       95      -7.034       15.327       13.724    1.00 59.30       C     N  
ATOM          680      CA                 TYR         A       95      -6.178       16.113       12.832    1.00 59.34       C     C  
ATOM          681      C                  TYR         A       95      -4.746       16.261       13.359    1.00 53.54       C     C  
ATOM          682      O                  TYR         A       95      -3.729       15.994       12.643    1.00 42.06       C     O  
ATOM          683      CB                 TYR         A       95      -6.833       17.478       12.591    1.00 47.38       C     C  
ATOM          684      CG                 TYR         A       95      -7.883       17.417       11.499    1.00 84.46       C     C  
ATOM          685      CD1                TYR         A       95      -9.257       17.413       11.790    1.00 71.84       C     C  
ATOM          686      CD2                TYR         A       95      -7.497       17.318       10.167    1.00 86.98       C     C  
ATOM          687      CE1                TYR         A       95     -10.214       17.311       10.760    1.00 71.16       C     C  
ATOM          688      CE2                TYR         A       95      -8.430       17.217        9.150    1.00 87.47       C     C  
ATOM          689      CZ                 TYR         A       95      -9.781       17.215        9.435    1.00 95.26       C     C  
ATOM          690      OH                 TYR         A       95     -10.666       17.139        8.374    1.00 46.66       C     O  
ATOM          691      N                  ILE         A       96      -4.683       16.673       14.620    1.00 37.81       C     N  
ATOM          692      CA                 ILE         A       96      -3.427       16.838       15.293    1.00 44.31       C     C  
ATOM          693      C                  ILE         A       96      -2.664       15.530       15.118    1.00 52.96       C     C  
ATOM          694      O                  ILE         A       96      -1.615       15.533       14.492    1.00 35.60       C     O  
ATOM          695      CB                 ILE         A       96      -3.636       17.108       16.764    1.00 38.69       C     C  
ATOM          696      CG1                ILE         A       96      -4.647       18.240       16.937    1.00 46.24       C     C  
ATOM          697      CG2                ILE         A       96      -2.317       17.489       17.396    1.00 56.81       C     C  
ATOM          698      CD1                ILE         A       96      -5.032       18.507       18.373    1.00 97.12       C     C  
ATOM          699      N                  HIS         A       97      -3.199       14.415       15.635    1.00 49.19       C     N  
ATOM          700      CA                 HIS         A       97      -2.527       13.105       15.525    1.00 54.97       C     C  
ATOM          701      C                  HIS         A       97      -2.029       12.824       14.100    1.00 59.44       C     C  
ATOM          702      O                  HIS         A       97      -0.817       12.603       13.883    1.00 59.60       C     O  
ATOM          703      CB                 HIS         A       97      -3.469       11.974       15.959    1.00 76.12       C     C  
ATOM          704      CG                 HIS         A       97      -2.796       10.646       16.201    1.00 85.43       C     C  
ATOM          705      ND1                HIS         A       97      -2.562       10.160       17.468    1.00 92.36       C     N  
ATOM          706      CD2                HIS         A       97      -2.405        9.661       15.349    1.00 79.54       C     C  
ATOM          707      CE1                HIS         A       97      -2.068        8.935       17.385    1.00 84.67       C     C  
ATOM          708      NE2                HIS         A       97      -1.963        8.602       16.113    1.00 46.47       C     N  
ATOM          709      N                  ALA         A       98      -2.936       12.851       13.121    1.00 48.38       C     N  
ATOM          710      CA                 ALA         A       98      -2.474       12.551       11.749    1.00 54.75       C     C  
ATOM          711      C                  ALA         A       98      -1.325       13.454       11.278    1.00 64.51       C     C  
ATOM          712      O                  ALA         A       98      -0.196       13.006       10.843    1.00 70.40       C     O  
ATOM          713      CB                 ALA         A       98      -3.625       12.666       10.775    1.00 25.10       C     C  
ATOM          714      N                  ASN         A       99      -1.600       14.749       11.360    1.00 64.20       C     N  
ATOM          715      CA                 ASN         A       99      -0.581       15.664       10.914    1.00 70.91       C     C  
ATOM          716      C                  ASN         A       99       0.694       15.434       11.741    1.00 71.84       C     C  
ATOM          717      O                  ASN         A       99       1.797       15.298       11.167    1.00 65.58       C     O  
ATOM          718      CB                 ASN         A       99      -1.113       17.089       10.987    1.00 62.90       C     C  
ATOM          719      CG                 ASN         A       99      -2.276       17.302       10.035    1.00 80.82       C     C  
ATOM          720      OD1                ASN         A       99      -3.441       17.330       10.449    1.00 44.71       C     O  
ATOM          721      ND2                ASN         A       99      -1.965       17.420        8.740    1.00 35.20       C     N  
ATOM          722      N                  GLY         A      100       0.531       15.336       13.062    1.00 47.19       C     N  
ATOM          723      CA                 GLY         A      100       1.644       15.089       13.951    1.00 48.64       C     C  
ATOM          724      C                  GLY         A      100       2.440       14.034       13.225    1.00 65.54       C     C  
ATOM          725      O                  GLY         A      100       3.615       14.230       12.855    1.00 62.34       C     O  
ATOM          726      N                  ALA         A      101       1.771       12.915       12.969    1.00 70.64       C     N  
ATOM          727      CA                 ALA         A      101       2.442       11.847       12.260    1.00 75.10       C     C  
ATOM          728      C                  ALA         A      101       3.278       12.451       11.144    1.00 71.92       C     C  
ATOM          729      O                  ALA         A      101       4.538       12.434       11.191    1.00 63.51       C     O  
ATOM          730      CB                 ALA         A      101       1.429       10.875       11.691    1.00 68.21       C     C  
ATOM          731      N                  SER         A      102       2.608       13.047       10.164    1.00 67.44       C     N  
ATOM          732      CA                 SER         A      102       3.445       13.552        9.073    1.00 73.33       C     C  
ATOM          733      C                  SER         A      102       4.614       14.496        9.458    1.00 83.66       C     C  
ATOM          734      O                  SER         A      102       5.739       14.402        8.897    1.00 86.97       C     O  
ATOM          735      CB                 SER         A      102       2.588       14.197        7.993    1.00 82.14       C     C  
ATOM          736      OG                 SER         A      102       3.257       14.111        6.744    1.00 47.95       C     O  
ATOM          737      N                  LEU         A      103       4.365       15.392       10.412    1.00 76.75       C     N  
ATOM          738      CA                 LEU         A      103       5.388       16.339       10.861    1.00 81.37       C     C  
ATOM          739      C                  LEU         A      103       6.573       15.553       11.416    1.00 74.03       C     C  
ATOM          740      O                  LEU         A      103       7.733       15.700       10.972    1.00 55.10       C     O  
ATOM          741      CB                 LEU         A      103       4.822       17.254       11.956    1.00 59.63       C     C  
ATOM          742      CG                 LEU         A      103       5.534       17.264       13.318    1.00 60.72       C     C  
ATOM          743      CD1                LEU         A      103       6.972       17.774       13.169    1.00 26.23       C     C  
ATOM          744      CD2                LEU         A      103       4.751       18.135       14.286    1.00 44.48       C     C  
ATOM          745      N                  PHE         A      104       6.250       14.742       12.419    1.00 72.16       C     N  
ATOM          746      CA                 PHE         A      104       7.209       13.887       13.085    1.00 75.39       C     C  
ATOM          747      C                  PHE         A      104       8.026       13.266       11.978    1.00 76.95       C     C  
ATOM          748      O                  PHE         A      104       9.279       13.381       11.933    1.00 83.13       C     O  
ATOM          749      CB                 PHE         A      104       6.437       12.818       13.855    1.00 90.74       C     C  
ATOM          750      CG                 PHE         A      104       7.286       11.724       14.439    1.00 93.67       C     C  
ATOM          751      CD1                PHE         A      104       8.064       10.912       13.622    1.00 74.05       C     C  
ATOM          752      CD2                PHE         A      104       7.231       11.444       15.801    1.00 89.88       C     C  
ATOM          753      CE1                PHE         A      104       8.760        9.844       14.142    1.00 56.61       C     C  
ATOM          754      CE2                PHE         A      104       7.929       10.370       16.333    1.00101.18       C     C  
ATOM          755      CZ                 PHE         A      104       8.695        9.566       15.500    1.00 92.16       C     C  
ATOM          756      N                  PHE         A      105       7.321       12.615       11.062    1.00 64.59       C     N  
ATOM          757      CA                 PHE         A      105       8.063       12.001        9.983    1.00 70.73       C     C  
ATOM          758      C                  PHE         A      105       9.019       12.981        9.277    1.00 80.17       C     C  
ATOM          759      O                  PHE         A      105      10.237       12.694        9.131    1.00 76.11       C     O  
ATOM          760      CB                 PHE         A      105       7.114       11.353        8.991    1.00 58.09       C     C  
ATOM          761      CG                 PHE         A      105       7.328        9.881        8.864    1.00 62.02       C     C  
ATOM          762      CD1                PHE         A      105       6.823        9.009        9.820    1.00 46.22       C     C  
ATOM          763      CD2                PHE         A      105       8.133        9.382        7.851    1.00 32.81       C     C  
ATOM          764      CE1                PHE         A      105       7.126        7.664        9.776    1.00 39.41       C     C  
ATOM          765      CE2                PHE         A      105       8.446        8.050        7.791    1.00 21.26       C     C  
ATOM          766      CZ                 PHE         A      105       7.947        7.178        8.756    1.00 66.65       C     C  
ATOM          767      N                  LEU         A      106       8.495       14.132        8.846    1.00 88.22       C     N  
ATOM          768      CA                 LEU         A      106       9.364       15.120        8.188    1.00 96.04       C     C  
ATOM          769      C                  LEU         A      106      10.620       15.394        9.030    1.00 84.11       C     C  
ATOM          770      O                  LEU         A      106      11.787       15.282        8.560    1.00 77.47       C     O  
ATOM          771      CB                 LEU         A      106       8.623       16.443        7.981    1.00106.43       C     C  
ATOM          772      CG                 LEU         A      106       9.516       17.643        7.637    1.00 95.91       C     C  
ATOM          773      CD1                LEU         A      106      10.401       17.310        6.437    1.00 83.39       C     C  
ATOM          774      CD2                LEU         A      106       8.648       18.866        7.364    1.00 86.74       C     C  
ATOM          775      N                  ALA         A      107      10.363       15.772       10.278    1.00 67.41       C     N  
ATOM          776      CA                 ALA         A      107      11.433       16.061       11.214    1.00 70.38       C     C  
ATOM          777      C                  ALA         A      107      12.453       14.947       11.106    1.00 63.55       C     C  
ATOM          778      O                  ALA         A      107      13.635       15.165       10.724    1.00 45.42       C     O  
ATOM          779      CB                 ALA         A      107      10.881       16.121       12.614    1.00 81.99       C     C  
ATOM          780      N                  VAL         A      108      11.988       13.743       11.439    1.00 65.68       C     N  
ATOM          781      CA                 VAL         A      108      12.886       12.609       11.355    1.00 67.58       C     C  
ATOM          782      C                  VAL         A      108      13.680       12.709       10.070    1.00 73.07       C     C  
ATOM          783      O                  VAL         A      108      14.905       12.888       10.106    1.00 67.67       C     O  
ATOM          784      CB                 VAL         A      108      12.146       11.292       11.352    1.00 66.14       C     C  
ATOM          785      CG1                VAL         A      108      13.052       10.198       10.791    1.00 76.49       C     C  
ATOM          786      CG2                VAL         A      108      11.729       10.949       12.765    1.00 53.40       C     C  
ATOM          787      N                  TYR         A      109      12.994       12.612        8.933    1.00 66.59       C     N  
ATOM          788      CA                 TYR         A      109      13.725       12.713        7.674    1.00 72.35       C     C  
ATOM          789      C                  TYR         A      109      14.859       13.760        7.703    1.00 84.42       C     C  
ATOM          790      O                  TYR         A      109      16.046       13.453        7.386    1.00 69.41       C     O  
ATOM          791      CB                 TYR         A      109      12.768       13.028        6.532    1.00 77.88       C     C  
ATOM          792      CG                 TYR         A      109      12.210       11.783        5.918    1.00 80.33       C     C  
ATOM          793      CD1                TYR         A      109      10.952       11.307        6.277    1.00 95.44       C     C  
ATOM          794      CD2                TYR         A      109      12.976       11.031        5.032    1.00 69.67       C     C  
ATOM          795      CE1                TYR         A      109      10.471       10.103        5.769    1.00 90.39       C     C  
ATOM          796      CE2                TYR         A      109      12.511        9.831        4.525    1.00 90.43       C     C  
ATOM          797      CZ                 TYR         A      109      11.260        9.371        4.897    1.00109.22       C     C  
ATOM          798      OH                 TYR         A      109      10.812        8.166        4.413    1.00121.31       C     O  
ATOM          799      N                  ILE         A      110      14.519       14.995        8.083    1.00 85.78       C     N  
ATOM          800      CA                 ILE         A      110      15.580       16.008        8.118    1.00 70.91       C     C  
ATOM          801      C                  ILE         A      110      16.706       15.500        9.007    1.00 60.04       C     C  
ATOM          802      O                  ILE         A      110      17.851       15.296        8.548    1.00 46.34       C     O  
ATOM          803      CB                 ILE         A      110      15.124       17.353        8.702    1.00 72.98       C     C  
ATOM          804      CG1                ILE         A      110      13.888       17.874        7.970    1.00 89.23       C     C  
ATOM          805      CG2                ILE         A      110      16.249       18.365        8.540    1.00 56.68       C     C  
ATOM          806      CD1                ILE         A      110      13.430       19.237        8.462    1.00 80.69       C     C  
ATOM          807      N                  HIS         A      111      16.364       15.306       10.281    1.00 49.08       C     N  
ATOM          808      CA                 HIS         A      111      17.325       14.804       11.269    1.00 61.63       C     C  
ATOM          809      C                  HIS         A      111      18.254       13.845       10.516    1.00 64.88       C     C  
ATOM          810      O                  HIS         A      111      19.497       14.034       10.436    1.00 66.17       C     O  
ATOM          811      CB                 HIS         A      111      16.534       14.062       12.340    1.00 59.12       C     C  
ATOM          812      CG                 HIS         A      111      17.329       13.622       13.530    1.00 67.67       C     C  
ATOM          813      ND1                HIS         A      111      17.326       14.325       14.713    1.00 83.48       C     N  
ATOM          814      CD2                HIS         A      111      17.984       12.463       13.786    1.00 61.91       C     C  
ATOM          815      CE1                HIS         A      111      17.928       13.611       15.649    1.00 84.41       C     C  
ATOM          816      NE2                HIS         A      111      18.333       12.473       15.118    1.00 48.94       C     N  
ATOM          817      N                  ILE         A      112      17.617       12.840        9.922    1.00 63.23       C     N  
ATOM          818      CA                 ILE         A      112      18.327       11.823        9.161    1.00 71.78       C     C  
ATOM          819      C                  ILE         A      112      19.331       12.489        8.241    1.00 72.20       C     C  
ATOM          820      O                  ILE         A      112      20.547       12.300        8.374    1.00 61.45       C     O  
ATOM          821      CB                 ILE         A      112      17.377       10.986        8.261    1.00 81.81       C     C  
ATOM          822      CG1                ILE         A      112      16.051       10.716        8.973    1.00 79.66       C     C  
ATOM          823      CG2                ILE         A      112      18.053        9.665        7.881    1.00 54.52       C     C  
ATOM          824      CD1                ILE         A      112      16.181        9.943       10.234    1.00110.14       C     C  
ATOM          825      N                  PHE         A      113      18.823       13.285        7.309    1.00 73.15       C     N  
ATOM          826      CA                 PHE         A      113      19.740       13.918        6.372    1.00 72.17       C     C  
ATOM          827      C                  PHE         A      113      20.853       14.760        7.003    1.00 56.07       C     C  
ATOM          828      O                  PHE         A      113      22.009       14.751        6.529    1.00 51.78       C     O  
ATOM          829      CB                 PHE         A      113      18.960       14.737        5.350    1.00 75.41       C     C  
ATOM          830      CG                 PHE         A      113      18.794       14.041        4.034    1.00 85.32       C     C  
ATOM          831      CD1                PHE         A      113      17.554       13.555        3.637    1.00 69.43       C     C  
ATOM          832      CD2                PHE         A      113      19.886       13.876        3.186    1.00 78.99       C     C  
ATOM          833      CE1                PHE         A      113      17.404       12.912        2.400    1.00 79.67       C     C  
ATOM          834      CE2                PHE         A      113      19.753       13.236        1.950    1.00 67.56       C     C  
ATOM          835      CZ                 PHE         A      113      18.511       12.755        1.556    1.00 82.82       C     C  
ATOM          836      N                  ARG         A      114      20.510       15.485        8.064    1.00 43.87       C     N  
ATOM          837      CA                 ARG         A      114      21.502       16.311        8.747    1.00 53.12       C     C  
ATOM          838      C                  ARG         A      114      22.616       15.373        9.144    1.00 59.57       C     C  
ATOM          839      O                  ARG         A      114      23.801       15.537        8.744    1.00 66.10       C     O  
ATOM          840      CB                 ARG         A      114      20.903       16.937       10.011    1.00 47.55       C     C  
ATOM          841      CG                 ARG         A      114      21.882       17.759       10.865    1.00 42.65       C     C  
ATOM          842      CD                 ARG         A      114      22.943       16.888       11.499    1.00 95.52       C     C  
ATOM          843      NE                 ARG         A      114      22.334       15.711       12.101    1.00113.80       C     N  
ATOM          844      CZ                 ARG         A      114      21.612       15.730       13.213    1.00123.65       C     C  
ATOM          845      NH1                ARG         A      114      21.416       16.872       13.864    1.00112.61       C     N  
ATOM          846      NH2                ARG         A      114      21.060       14.609       13.656    1.00129.08       C     N  
ATOM          847      N                  GLY         A      115      22.209       14.387        9.948    1.00 66.64       C     N  
ATOM          848      CA                 GLY         A      115      23.155       13.398       10.427    1.00 81.29       C     C  
ATOM          849      C                  GLY         A      115      23.933       12.849        9.253    1.00 89.34       C     C  
ATOM          850      O                  GLY         A      115      25.141       12.614        9.340    1.00 89.72       C     O  
ATOM          851      N                  LEU         A      116      23.231       12.655        8.142    1.00 87.25       C     N  
ATOM          852      CA                 LEU         A      116      23.852       12.135        6.935    1.00 97.24       C     C  
ATOM          853      C                  LEU         A      116      24.979       13.072        6.493    1.00101.92       C     C  
ATOM          854      O                  LEU         A      116      26.070       12.617        6.120    1.00 96.67       C     O  
ATOM          855      CB                 LEU         A      116      22.807       12.023        5.820    1.00 91.04       C     C  
ATOM          856      CG                 LEU         A      116      23.041       11.030        4.676    1.00 92.27       C     C  
ATOM          857      CD1                LEU         A      116      24.478       11.135        4.145    1.00 58.95       C     C  
ATOM          858      CD2                LEU         A      116      22.757        9.627        5.186    1.00 68.08       C     C  
ATOM          859      N                  TYR         A      117      24.714       14.377        6.542    1.00 96.29       C     N  
ATOM          860      CA                 TYR         A      117      25.710       15.365        6.117    1.00 97.14       C     C  
ATOM          861      C                  TYR         A      117      26.849       15.647        7.075    1.00 87.43       C     C  
ATOM          862      O                  TYR         A      117      28.010       15.643        6.663    1.00 84.89       C     O  
ATOM          863      CB                 TYR         A      117      25.042       16.698        5.774    1.00121.12       C     C  
ATOM          864      CG                 TYR         A      117      25.985       17.743        5.203    1.00117.82       C     C  
ATOM          865      CD1                TYR         A      117      27.002       17.388        4.316    1.00109.88       C     C  
ATOM          866      CD2                TYR         A      117      25.828       19.093        5.512    1.00117.24       C     C  
ATOM          867      CE1                TYR         A      117      27.839       18.355        3.748    1.00135.25       C     C  
ATOM          868      CE2                TYR         A      117      26.658       20.067        4.952    1.00129.50       C     C  
ATOM          869      CZ                 TYR         A      117      27.659       19.693        4.071    1.00135.74       C     C  
ATOM          870      OH                 TYR         A      117      28.464       20.655        3.499    1.00104.54       C     O  
ATOM          871      N                  TYR         A      118      26.533       15.903        8.343    1.00 88.64       C     N  
ATOM          872      CA                 TYR         A      118      27.610       16.217        9.294    1.00 96.41       C     C  
ATOM          873      C                  TYR         A      118      28.300       15.029        9.967    1.00 96.86       C     C  
ATOM          874      O                  TYR         A      118      28.482       15.023       11.187    1.00 87.96       C     O  
ATOM          875      CB                 TYR         A      118      27.110       17.169       10.379    1.00105.17       C     C  
ATOM          876      CG                 TYR         A      118      26.827       18.583        9.922    1.00110.67       C     C  
ATOM          877      CD1                TYR         A      118      26.458       19.547       10.837    1.00 91.50       C     C  
ATOM          878      CD2                TYR         A      118      26.914       18.955        8.584    1.00117.78       C     C  
ATOM          879      CE1                TYR         A      118      26.175       20.846       10.463    1.00118.34       C     C  
ATOM          880      CE2                TYR         A      118      26.632       20.271        8.191    1.00134.57       C     C  
ATOM          881      CZ                 TYR         A      118      26.261       21.208        9.141    1.00133.32       C     C  
ATOM          882      OH                 TYR         A      118      25.970       22.504        8.778    1.00121.77       C     O  
ATOM          883      N                  GLY         A      119      28.690       14.039        9.168    1.00 94.14       C     N  
ATOM          884      CA                 GLY         A      119      29.373       12.864        9.687    1.00 92.33       C     C  
ATOM          885      C                  GLY         A      119      28.816       12.262       10.969    1.00 91.06       C     C  
ATOM          886      O                  GLY         A      119      29.337       11.260       11.465    1.00 84.58       C     O  
ATOM          887      N                  SER         A      120      27.758       12.859       11.504    1.00 86.91       C     N  
ATOM          888      CA                 SER         A      120      27.148       12.374       12.731    1.00 97.73       C     C  
ATOM          889      C                  SER         A      120      27.039       10.849       12.746    1.00 96.69       C     C  
ATOM          890      O                  SER         A      120      27.024       10.226       13.806    1.00 90.26       C     O  
ATOM          891      CB                 SER         A      120      25.761       12.996       12.891    1.00109.94       C     C  
ATOM          892      OG                 SER         A      120      25.832       14.401       12.754    1.00 98.69       C     O  
ATOM          893      N                  TYR         A      121      26.967       10.250       11.564    1.00 97.28       C     N  
ATOM          894      CA                 TYR         A      121      26.854        8.805       11.469    1.00 89.22       C     C  
ATOM          895      C                  TYR         A      121      28.210        8.141       11.677    1.00 96.71       C     C  
ATOM          896      O                  TYR         A      121      28.335        7.219       12.488    1.00 96.86       C     O  
ATOM          897      CB                 TYR         A      121      26.258        8.410       10.109    1.00 80.84       C     C  
ATOM          898      CG                 TYR         A      121      27.168        8.597        8.914    1.00 82.65       C     C  
ATOM          899      CD1                TYR         A      121      28.023        7.578        8.502    1.00 94.59       C     C  
ATOM          900      CD2                TYR         A      121      27.141        9.774        8.168    1.00 85.52       C     C  
ATOM          901      CE1                TYR         A      121      28.822        7.720        7.370    1.00 98.55       C     C  
ATOM          902      CE2                TYR         A      121      27.939        9.929        7.032    1.00 76.35       C     C  
ATOM          903      CZ                 TYR         A      121      28.772        8.895        6.639    1.00 94.29       C     C  
ATOM          904      OH                 TYR         A      121      29.538        9.026        5.505    1.00 97.13       C     O  
ATOM          905      N                  LYS         A      122      29.220        8.627       10.959    1.00 95.12       C     N  
ATOM          906      CA                 LYS         A      122      30.572        8.088       11.043    1.00102.24       C     C  
ATOM          907      C                  LYS         A      122      31.015        7.791       12.464    1.00110.08       C     C  
ATOM          908      O                  LYS         A      122      30.376        8.211       13.429    1.00115.32       C     O  
ATOM          909      CB                 LYS         A      122      31.568        9.049       10.395    1.00111.27       C     C  
ATOM          910      CG                 LYS         A      122      32.059        8.609        9.020    1.00136.05       C     C  
ATOM          911      CD                 LYS         A      122      32.945        9.668        8.362    1.00146.19       C     C  
ATOM          912      CE                 LYS         A      122      32.152       10.927        8.009    1.00152.07       C     C  
ATOM          913      NZ                 LYS         A      122      32.958       11.935        7.258    1.00122.23       C     N  
ATOM          914      N                  ALA         A      123      32.119        7.059       12.578    1.00114.10       C     N  
ATOM          915      CA                 ALA         A      123      32.670        6.687       13.874    1.00117.65       C     C  
ATOM          916      C                  ALA         A      123      32.709        7.899       14.796    1.00110.87       C     C  
ATOM          917      O                  ALA         A      123      32.934        9.020       14.341    1.00113.92       C     O  
ATOM          918      CB                 ALA         A      123      34.068        6.117       13.696    1.00125.82       C     C  
ATOM          919      N                  PRO         A      124      32.506        7.691       16.106    1.00 98.23       C     N  
ATOM          920      CA                 PRO         A      124      32.241        6.442       16.826    1.00110.86       C     C  
ATOM          921      C                  PRO         A      124      30.792        6.399       17.310    1.00117.38       C     C  
ATOM          922      O                  PRO         A      124      30.506        5.896       18.400    1.00114.11       C     O  
ATOM          923      CB                 PRO         A      124      33.187        6.549       17.995    1.00108.17       C     C  
ATOM          924      CG                 PRO         A      124      32.936        7.986       18.397    1.00 83.05       C     C  
ATOM          925      CD                 PRO         A      124      32.902        8.740       17.062    1.00 71.92       C     C  
ATOM          926      N                  ARG         A      125      29.887        6.923       16.493    1.00114.68       C     N  
ATOM          927      CA                 ARG         A      125      28.473        7.007       16.841    1.00112.60       C     C  
ATOM          928      C                  ARG         A      125      27.580        5.961       16.136    1.00 99.95       C     C  
ATOM          929      O                  ARG         A      125      26.328        6.062       16.126    1.00 92.03       C     O  
ATOM          930      CB                 ARG         A      125      28.024        8.439       16.537    1.00132.11       C     C  
ATOM          931      CG                 ARG         A      125      28.900        9.513       17.240    1.00135.30       C     C  
ATOM          932      CD                 ARG         A      125      29.224       10.699       16.322    1.00140.70       C     C  
ATOM          933      NE                 ARG         A      125      29.804       11.858       17.010    1.00131.82       C     N  
ATOM          934      CZ                 ARG         A      125      29.190       12.556       17.964    1.00136.41       C     C  
ATOM          935      NH1                ARG         A      125      29.793       13.600       18.521    1.00121.51       C     N  
ATOM          936      NH2                ARG         A      125      27.978       12.206       18.373    1.00139.89       C     N  
ATOM          937      N                  GLU         A      126      28.236        4.943       15.580    1.00 82.08       C     N  
ATOM          938      CA                 GLU         A      126      27.564        3.870       14.857    1.00 64.09       C     C  
ATOM          939      C                  GLU         A      126      26.398        3.241       15.612    1.00 49.57       C     C  
ATOM          940      O                  GLU         A      126      25.317        3.027       15.041    1.00 49.90       C     O  
ATOM          941      CB                 GLU         A      126      28.568        2.789       14.468    1.00 48.65       C     C  
ATOM          942      CG                 GLU         A      126      29.686        3.283       13.559    1.00 96.43       C     C  
ATOM          943      CD                 GLU         A      126      30.999        3.511       14.297    1.00135.74       C     C  
ATOM          944      OE1                GLU         A      126      30.970        4.103       15.398    1.00157.73       C     O  
ATOM          945      OE2                GLU         A      126      32.060        3.107       13.767    1.00122.09       C     O  
ATOM          946      N                  ILE         A      127      26.588        2.943       16.891    1.00 33.21       C     N  
ATOM          947      CA                 ILE         A      127      25.492        2.348       17.627    1.00 40.49       C     C  
ATOM          948      C                  ILE         A      127      24.325        3.312       17.636    1.00 47.44       C     C  
ATOM          949      O                  ILE         A      127      23.200        2.937       17.273    1.00 47.85       C     O  
ATOM          950      CB                 ILE         A      127      25.905        1.958       19.062    1.00 50.95       C     C  
ATOM          951      CG1                ILE         A      127      26.742        0.677       19.009    1.00 50.91       C     C  
ATOM          952      CG2                ILE         A      127      24.672        1.719       19.940    1.00 10.30       C     C  
ATOM          953      CD1                ILE         A      127      26.033       -0.495       18.310    1.00 86.16       C     C  
ATOM          954      N                  THR         A      128      24.590        4.563       18.012    1.00 51.41       C     N  
ATOM          955      CA                 THR         A      128      23.522        5.567       18.044    1.00 74.36       C     C  
ATOM          956      C                  THR         A      128      22.826        5.550       16.680    1.00 77.41       C     C  
ATOM          957      O                  THR         A      128      21.585        5.455       16.586    1.00 71.49       C     O  
ATOM          958      CB                 THR         A      128      24.066        6.994       18.302    1.00 76.29       C     C  
ATOM          959      OG1                THR         A      128      24.278        7.650       17.048    1.00 80.64       C     O  
ATOM          960      CG2                THR         A      128      25.385        6.940       19.064    1.00 48.71       C     C  
ATOM          961      N                  TRP         A      129      23.639        5.623       15.626    1.00 77.77       C     N  
ATOM          962      CA                 TRP         A      129      23.114        5.598       14.259    1.00 67.42       C     C  
ATOM          963      C                  TRP         A      129      22.187        4.404       14.003    1.00 76.78       C     C  
ATOM          964      O                  TRP         A      129      21.060        4.546       13.475    1.00 78.31       C     O  
ATOM          965      CB                 TRP         A      129      24.268        5.532       13.283    1.00 72.31       C     C  
ATOM          966      CG                 TRP         A      129      23.850        5.398       11.884    1.00 47.41       C     C  
ATOM          967      CD1                TRP         A      129      23.990        4.305       11.091    1.00 82.73       C     C  
ATOM          968      CD2                TRP         A      129      23.312        6.429       11.065    1.00 81.87       C     C  
ATOM          969      NE1                TRP         A      129      23.585        4.594        9.812    1.00 88.08       C     N  
ATOM          970      CE2                TRP         A      129      23.162        5.895        9.769    1.00 82.64       C     C  
ATOM          971      CE3                TRP         A      129      22.945        7.760       11.300    1.00 91.72       C     C  
ATOM          972      CZ2                TRP         A      129      22.661        6.645        8.706    1.00 98.71       C     C  
ATOM          973      CZ3                TRP         A      129      22.446        8.508       10.247    1.00105.28       C     C  
ATOM          974      CH2                TRP         A      129      22.310        7.947        8.961    1.00124.46       C     C  
ATOM          975      N                  ILE         A      130      22.673        3.218       14.356    1.00 62.84       C     N  
ATOM          976      CA                 ILE         A      130      21.871        2.021       14.172    1.00 54.79       C     C  
ATOM          977      C                  ILE         A      130      20.573        2.131       14.982    1.00 52.30       C     C  
ATOM          978      O                  ILE         A      130      19.455        1.986       14.422    1.00 46.28       C     O  
ATOM          979      CB                 ILE         A      130      22.665        0.790       14.587    1.00 58.92       C     C  
ATOM          980      CG1                ILE         A      130      23.933        0.710       13.733    1.00 71.00       C     C  
ATOM          981      CG2                ILE         A      130      21.822       -0.463       14.426    1.00104.44       C     C  
ATOM          982      CD1                ILE         A      130      23.694        0.911       12.244    1.00 24.68       C     C  
ATOM          983      N                  VAL         A      131      20.718        2.398       16.285    1.00 40.63       C     N  
ATOM          984      CA                 VAL         A      131      19.551        2.560       17.147    1.00 36.49       C     C  
ATOM          985      C                  VAL         A      131      18.601        3.428       16.346    1.00 47.32       C     C  
ATOM          986      O                  VAL         A      131      17.392        3.150       16.241    1.00 48.84       C     O  
ATOM          987      CB                 VAL         A      131      19.921        3.262       18.464    1.00 40.83       C     C  
ATOM          988      CG1                VAL         A      131      18.713        3.950       19.070    1.00 27.64       C     C  
ATOM          989      CG2                VAL         A      131      20.442        2.243       19.439    1.00 69.90       C     C  
ATOM          990      N                  GLY         A      132      19.174        4.473       15.755    1.00 63.97       C     N  
ATOM          991      CA                 GLY         A      132      18.386        5.364       14.925    1.00 80.26       C     C  
ATOM          992      C                  GLY         A      132      17.665        4.595       13.828    1.00 67.90       C     C  
ATOM          993      O                  GLY         A      132      16.426        4.504       13.840    1.00 63.64       C     O  
ATOM          994      N                  MET         A      133      18.419        4.044       12.878    1.00 53.03       C     N  
ATOM          995      CA                 MET         A      133      17.781        3.277       11.810    1.00 67.44       C     C  
ATOM          996      C                  MET         A      133      16.614        2.435       12.348    1.00 73.23       C     C  
ATOM          997      O                  MET         A      133      15.451        2.483       11.840    1.00 73.02       C     O  
ATOM          998      CB                 MET         A      133      18.806        2.365       11.156    1.00 75.66       C     C  
ATOM          999      CG                 MET         A      133      19.771        3.130       10.316    1.00 89.02       C     C  
ATOM         1000      SD                 MET         A      133      18.809        4.108        9.167    1.00100.21       C     S  
ATOM         1001      CE                 MET         A      133      18.746        2.990        7.773    1.00 93.25       C     C  
ATOM         1002      N                  VAL         A      134      16.918        1.660       13.382    1.00 57.41       C     N  
ATOM         1003      CA                 VAL         A      134      15.875        0.841       13.966    1.00 52.02       C     C  
ATOM         1004      C                  VAL         A      134      14.676        1.726       14.299    1.00 60.70       C     C  
ATOM         1005      O                  VAL         A      134      13.546        1.519       13.774    1.00 60.76       C     O  
ATOM         1006      CB                 VAL         A      134      16.372        0.153       15.232    1.00 71.60       C     C  
ATOM         1007      CG1                VAL         A      134      15.187       -0.299       16.083    1.00 48.08       C     C  
ATOM         1008      CG2                VAL         A      134      17.233       -1.038       14.846    1.00 50.53       C     C  
ATOM         1009      N                  ILE         A      135      14.924        2.707       15.170    1.00 56.83       C     N  
ATOM         1010      CA                 ILE         A      135      13.880        3.645       15.560    1.00 65.60       C     C  
ATOM         1011      C                  ILE         A      135      13.075        3.996       14.311    1.00 70.83       C     C  
ATOM         1012      O                  ILE         A      135      11.843        3.873       14.290    1.00 60.55       C     O  
ATOM         1013      CB                 ILE         A      135      14.476        4.930       16.126    1.00 72.50       C     C  
ATOM         1014      CG1                ILE         A      135      15.024        4.688       17.534    1.00 63.68       C     C  
ATOM         1015      CG2                ILE         A      135      13.430        6.012       16.114    1.00 40.05       C     C  
ATOM         1016      CD1                ILE         A      135      14.028        4.946       18.654    1.00 61.15       C     C  
ATOM         1017      N                  TYR         A      136      13.779        4.427       13.269    1.00 65.45       C     N  
ATOM         1018      CA                 TYR         A      136      13.124        4.771       12.013    1.00 65.26       C     C  
ATOM         1019      C                  TYR         A      136      12.148        3.684       11.598    1.00 64.00       C     C  
ATOM         1020      O                  TYR         A      136      10.904        3.898       11.600    1.00 52.97       C     O  
ATOM         1021      CB                 TYR         A      136      14.151        4.930       10.904    1.00 72.49       C     C  
ATOM         1022      CG                 TYR         A      136      13.568        5.227        9.542    1.00 69.10       C     C  
ATOM         1023      CD1                TYR         A      136      12.662        6.264        9.366    1.00 93.11       C     C  
ATOM         1024      CD2                TYR         A      136      14.014        4.545        8.412    1.00 74.35       C     C  
ATOM         1025      CE1                TYR         A      136      12.226        6.625        8.105    1.00105.18       C     C  
ATOM         1026      CE2                TYR         A      136      13.589        4.898        7.146    1.00 76.20       C     C  
ATOM         1027      CZ                 TYR         A      136      12.699        5.942        7.000    1.00101.56       C     C  
ATOM         1028      OH                 TYR         A      136      12.311        6.342        5.749    1.00 98.67       C     O  
ATOM         1029      N                  LEU         A      137      12.710        2.520       11.241    1.00 59.45       C     N  
ATOM         1030      CA                 LEU         A      137      11.847        1.415       10.816    1.00 48.72       C     C  
ATOM         1031      C                  LEU         A      137      10.624        1.326       11.711    1.00 49.68       C     C  
ATOM         1032      O                  LEU         A      137       9.450        1.378       11.252    1.00 37.44       C     O  
ATOM         1033      CB                 LEU         A      137      12.590        0.090       10.863    1.00 48.73       C     C  
ATOM         1034      CG                 LEU         A      137      13.430       -0.159        9.617    1.00 79.91       C     C  
ATOM         1035      CD1                LEU         A      137      13.604       -1.665        9.407    1.00 94.41       C     C  
ATOM         1036      CD2                LEU         A      137      12.732        0.460        8.414    1.00 75.87       C     C  
ATOM         1037      N                  LEU         A      138      10.900        1.209       13.004    1.00 44.38       C     N  
ATOM         1038      CA                 LEU         A      138       9.805        1.122       13.942    1.00 44.31       C     C  
ATOM         1039      C                  LEU         A      138       8.785        2.208       13.707    1.00 45.91       C     C  
ATOM         1040      O                  LEU         A      138       7.592        1.924       13.549    1.00 36.56       C     O  
ATOM         1041      CB                 LEU         A      138      10.333        1.188       15.355    1.00 56.01       C     C  
ATOM         1042      CG                 LEU         A      138      10.784       -0.186       15.824    1.00 54.78       C     C  
ATOM         1043      CD1                LEU         A      138       9.923       -0.561       17.026    1.00 21.32       C     C  
ATOM         1044      CD2                LEU         A      138      10.646       -1.226       14.694    1.00 23.62       C     C  
ATOM         1045      N                  MET         A      139       9.237        3.454       13.672    1.00 52.15       C     N  
ATOM         1046      CA                 MET         A      139       8.301        4.543       13.430    1.00 63.01       C     C  
ATOM         1047      C                  MET         A      139       7.509        4.271       12.153    1.00 47.95       C     C  
ATOM         1048      O                  MET         A      139       6.275        4.156       12.191    1.00 35.76       C     O  
ATOM         1049      CB                 MET         A      139       9.036        5.860       13.285    1.00 79.71       C     C  
ATOM         1050      CG                 MET         A      139       9.611        6.423       14.557    1.00 81.97       C     C  
ATOM         1051      SD                 MET         A      139      10.910        7.567       14.087    1.00 91.69       C     S  
ATOM         1052      CE                 MET         A      139      10.567        7.815       12.274    1.00 99.17       C     C  
ATOM         1053      N                  MET         A      140       8.214        4.175       11.025    1.00 33.21       C     N  
ATOM         1054      CA                 MET         A      140       7.533        3.903        9.752    1.00 30.42       C     C  
ATOM         1055      C                  MET         A      140       6.397        2.879        9.950    1.00 54.96       C     C  
ATOM         1056      O                  MET         A      140       5.199        3.089        9.551    1.00 62.94       C     O  
ATOM         1057      CB                 MET         A      140       8.519        3.325        8.764    1.00 33.42       C     C  
ATOM         1058      CG                 MET         A      140       9.501        4.301        8.193    1.00 26.89       C     C  
ATOM         1059      SD                 MET         A      140       9.534        3.945        6.456    1.00 97.20       C     S  
ATOM         1060      CE                 MET         A      140       7.706        3.650        6.257    1.00  4.42       C     C  
ATOM         1061      N                  GLY         A      141       6.786        1.762       10.565    1.00 54.95       C     N  
ATOM         1062      CA                 GLY         A      141       5.809        0.725       10.831    1.00 45.72       C     C  
ATOM         1063      C                  GLY         A      141       4.651        1.256       11.663    1.00 37.55       C     C  
ATOM         1064      O                  GLY         A      141       3.475        1.206       11.229    1.00 33.85       C     O  
ATOM         1065      N                  THR         A      142       4.981        1.765       12.852    1.00 22.60       C     N  
ATOM         1066      CA                 THR         A      142       3.979        2.309       13.761    1.00 46.86       C     C  
ATOM         1067      C                  THR         A      142       3.013        3.180       12.973    1.00 54.56       C     C  
ATOM         1068      O                  THR         A      142       1.776        3.156       13.185    1.00 45.89       C     O  
ATOM         1069      CB                 THR         A      142       4.624        3.175       14.840    1.00 56.53       C     C  
ATOM         1070      OG1                THR         A      142       5.563        2.393       15.585    1.00 64.61       C     O  
ATOM         1071      CG2                THR         A      142       3.560        3.723       15.779    1.00 52.99       C     C  
ATOM         1072      N                  ALA         A      143       3.608        3.939       12.053    1.00 56.77       C     N  
ATOM         1073      CA                 ALA         A      143       2.881        4.843       11.177    1.00 73.71       C     C  
ATOM         1074      C                  ALA         A      143       1.901        4.054       10.322    1.00 68.38       C     C  
ATOM         1075      O                  ALA         A      143       0.716        4.017       10.640    1.00 47.90       C     O  
ATOM         1076      CB                 ALA         A      143       3.848        5.607       10.301    1.00100.34       C     C  
ATOM         1077      N                  PHE         A      144       2.375        3.400        9.261    1.00 73.92       C     N  
ATOM         1078      CA                 PHE         A      144       1.412        2.634        8.435    1.00 72.91       C     C  
ATOM         1079      C                  PHE         A      144       0.394        1.859        9.295    1.00 57.94       C     C  
ATOM         1080      O                  PHE         A      144      -0.867        2.069        9.268    1.00 54.11       C     O  
ATOM         1081      CB                 PHE         A      144       2.165        1.630        7.551    1.00 96.02       C     C  
ATOM         1082      CG                 PHE         A      144       1.507        0.269        7.461    1.00 91.35       C     C  
ATOM         1083      CD1                PHE         A      144       0.372        0.071        6.681    1.00 97.75       C     C  
ATOM         1084      CD2                PHE         A      144       2.031       -0.816        8.158    1.00 89.23       C     C  
ATOM         1085      CE1                PHE         A      144      -0.229       -1.189        6.592    1.00113.04       C     C  
ATOM         1086      CE2                PHE         A      144       1.434       -2.080        8.078    1.00 91.87       C     C  
ATOM         1087      CZ                 PHE         A      144       0.303       -2.266        7.292    1.00 89.26       C     C  
ATOM         1088      N                  MET         A      145       0.983        0.949       10.059    1.00 38.35       C     N  
ATOM         1089      CA                 MET         A      145       0.232        0.091       10.926    1.00 45.12       C     C  
ATOM         1090      C                  MET         A      145      -0.837        0.969       11.576    1.00 44.00       C     C  
ATOM         1091      O                  MET         A      145      -1.994        0.560       11.690    1.00 41.39       C     O  
ATOM         1092      CB                 MET         A      145       1.196       -0.532       11.942    1.00 27.97       C     C  
ATOM         1093      CG                 MET         A      145       0.860       -1.947       12.377    1.00 52.42       C     C  
ATOM         1094      SD                 MET         A      145       0.316       -1.949       14.084    1.00 76.42       C     S  
ATOM         1095      CE                 MET         A      145       1.872       -1.504       14.937    1.00 23.79       C     C  
ATOM         1096      N                  GLY         A      146      -0.466        2.191       11.958    1.00 39.26       C     N  
ATOM         1097      CA                 GLY         A      146      -1.443        3.073       12.575    1.00 40.64       C     C  
ATOM         1098      C                  GLY         A      146      -2.457        3.631       11.597    1.00 50.84       C     C  
ATOM         1099      O                  GLY         A      146      -3.678        3.595       11.811    1.00 48.75       C     O  
ATOM         1100      N                  TYR         A      147      -1.932        4.165       10.506    1.00 54.43       C     N  
ATOM         1101      CA                 TYR         A      147      -2.740        4.742        9.452    1.00 51.46       C     C  
ATOM         1102      C                  TYR         A      147      -3.791        3.760        8.982    1.00 54.11       C     C  
ATOM         1103      O                  TYR         A      147      -4.676        4.125        8.206    1.00 40.32       C     O  
ATOM         1104      CB                 TYR         A      147      -1.852        5.144        8.279    1.00 57.37       C     C  
ATOM         1105      CG                 TYR         A      147      -2.594        5.713        7.098    1.00 77.65       C     C  
ATOM         1106      CD1                TYR         A      147      -3.258        6.940        7.178    1.00103.05       C     C  
ATOM         1107      CD2                TYR         A      147      -2.592        5.047        5.881    1.00 84.87       C     C  
ATOM         1108      CE1                TYR         A      147      -3.890        7.490        6.060    1.00123.58       C     C  
ATOM         1109      CE2                TYR         A      147      -3.219        5.581        4.767    1.00110.51       C     C  
ATOM         1110      CZ                 TYR         A      147      -3.859        6.800        4.854    1.00117.22       C     C  
ATOM         1111      OH                 TYR         A      147      -4.425        7.328        3.716    1.00103.65       C     O  
ATOM         1112      N                  VAL         A      148      -3.689        2.499        9.406    1.00 63.76       C     N  
ATOM         1113      CA                 VAL         A      148      -4.748        1.578        8.964    1.00 56.25       C     C  
ATOM         1114      C                  VAL         A      148      -6.055        1.526        9.786    1.00 51.56       C     C  
ATOM         1115      O                  VAL         A      148      -7.094        1.152        9.258    1.00 53.33       C     O  
ATOM         1116      CB                 VAL         A      148      -4.227        0.148        8.804    1.00 38.75       C     C  
ATOM         1117      CG1                VAL         A      148      -5.245       -0.694        8.037    1.00 16.03       C     C  
ATOM         1118      CG2                VAL         A      148      -2.912        0.177        8.054    1.00 28.13       C     C  
ATOM         1119      N                  LEU         A      149      -6.039        1.942       11.047    1.00 47.76       C     N  
ATOM         1120      CA                 LEU         A      149      -7.261        1.863       11.868    1.00 53.50       C     C  
ATOM         1121      C                  LEU         A      149      -8.563        2.500       11.363    1.00 52.63       C     C  
ATOM         1122      O                  LEU         A      149      -9.651        2.016       11.659    1.00 59.82       C     O  
ATOM         1123      CB                 LEU         A      149      -6.998        2.405       13.277    1.00 29.80       C     C  
ATOM         1124      CG                 LEU         A      149      -6.060        1.644       14.225    1.00 62.22       C     C  
ATOM         1125      CD1                LEU         A      149      -4.567        1.804       13.836    1.00 26.01       C     C  
ATOM         1126      CD2                LEU         A      149      -6.301        2.200       15.621    1.00  4.70       C     C  
ATOM         1127      N                  PRO         A      150      -8.477        3.579       10.582    1.00 55.14       C     N  
ATOM         1128      CA                 PRO         A      150      -9.708        4.215       10.101    1.00 57.79       C     C  
ATOM         1129      C                  PRO         A      150     -10.582        3.337        9.200    1.00 70.74       C     C  
ATOM         1130      O                  PRO         A      150     -11.810        3.484        9.167    1.00 66.42       C     O  
ATOM         1131      CB                 PRO         A      150      -9.174        5.423        9.360    1.00 71.67       C     C  
ATOM         1132      CG                 PRO         A      150      -7.976        4.821        8.684    1.00 68.32       C     C  
ATOM         1133      CD                 PRO         A      150      -7.312        4.103        9.847    1.00 37.33       C     C  
ATOM         1134      N                  TRP         A      151      -9.942        2.438        8.461    1.00 78.17       C     N  
ATOM         1135      CA                 TRP         A      151     -10.642        1.543        7.542    1.00 86.88       C     C  
ATOM         1136      C                  TRP         A      151     -11.104        2.343        6.319    1.00 74.17       C     C  
ATOM         1137      O                  TRP         A      151     -12.227        2.187        5.784    1.00 79.54       C     O  
ATOM         1138      CB                 TRP         A      151     -11.811        0.816        8.252    1.00 83.58       C     C  
ATOM         1139      CG                 TRP         A      151     -11.990       -0.590        7.728    1.00 66.52       C     C  
ATOM         1140      CD1                TRP         A      151     -12.959       -1.022        6.875    1.00 75.64       C     C  
ATOM         1141      CD2                TRP         A      151     -11.054       -1.676        7.848    1.00 78.35       C     C  
ATOM         1142      NE1                TRP         A      151     -12.678       -2.296        6.438    1.00 83.88       C     N  
ATOM         1143      CE2                TRP         A      151     -11.514       -2.720        7.019    1.00 77.09       C     C  
ATOM         1144      CE3                TRP         A      151      -9.866       -1.860        8.567    1.00 97.69       C     C  
ATOM         1145      CZ2                TRP         A      151     -10.828       -3.933        6.884    1.00 62.31       C     C  
ATOM         1146      CZ3                TRP         A      151      -9.181       -3.070        8.433    1.00102.56       C     C  
ATOM         1147      CH2                TRP         A      151      -9.667       -4.088        7.594    1.00 78.20       C     C  
ATOM         1148      N                  GLY         A      152     -10.193        3.210        5.885    1.00 66.90       C     N  
ATOM         1149      CA                 GLY         A      152     -10.428        4.038        4.720    1.00 78.03       C     C  
ATOM         1150      C                  GLY         A      152      -9.741        3.403        3.525    1.00 76.34       C     C  
ATOM         1151      O                  GLY         A      152      -8.636        2.872        3.654    1.00 62.32       C     O  
ATOM         1152      N                  GLN         A      153     -10.390        3.442        2.365    1.00 72.53       C     N  
ATOM         1153      CA                 GLN         A      153      -9.833        2.849        1.148    1.00 80.79       C     C  
ATOM         1154      C                  GLN         A      153      -8.304        2.732        1.118    1.00 79.61       C     C  
ATOM         1155      O                  GLN         A      153      -7.745        1.621        1.003    1.00 74.82       C     O  
ATOM         1156      CB                 GLN         A      153     -10.310        3.629       -0.072    1.00 89.75       C     C  
ATOM         1157      CG                 GLN         A      153     -11.579        3.071       -0.673    1.00 93.64       C     C  
ATOM         1158      CD                 GLN         A      153     -11.459        1.588       -0.959    1.00 90.13       C     C  
ATOM         1159      OE1                GLN         A      153     -11.514        0.762       -0.049    1.00 66.23       C     O  
ATOM         1160      NE2                GLN         A      153     -11.278        1.243       -2.225    1.00 82.85       C     N  
ATOM         1161      N                  MET         A      154      -7.638        3.880        1.211    1.00 73.28       C     N  
ATOM         1162      CA                 MET         A      154      -6.186        3.924        1.217    1.00 64.27       C     C  
ATOM         1163      C                  MET         A      154      -5.710        3.064        2.362    1.00 51.90       C     C  
ATOM         1164      O                  MET         A      154      -4.761        2.306        2.234    1.00 47.88       C     O  
ATOM         1165      CB                 MET         A      154      -5.700        5.355        1.432    1.00 80.24       C     C  
ATOM         1166      CG                 MET         A      154      -6.069        6.269        0.307    1.00102.78       C     C  
ATOM         1167      SD                 MET         A      154      -5.633        5.459       -1.225    1.00120.37       C     S  
ATOM         1168      CE                 MET         A      154      -3.898        5.668       -1.198    1.00120.24       C     C  
ATOM         1169      N                  SER         A      155      -6.387        3.205        3.491    1.00 52.09       C     N  
ATOM         1170      CA                 SER         A      155      -6.058        2.457        4.686    1.00 68.89       C     C  
ATOM         1171      C                  SER         A      155      -6.097        0.993        4.286    1.00 70.48       C     C  
ATOM         1172      O                  SER         A      155      -5.068        0.303        4.239    1.00 76.57       C     O  
ATOM         1173      CB                 SER         A      155      -7.098        2.747        5.781    1.00 71.23       C     C  
ATOM         1174      OG                 SER         A      155      -6.568        2.598        7.087    1.00 67.59       C     O  
ATOM         1175      N                  PHE         A      156      -7.295        0.524        3.969    1.00 56.62       C     N  
ATOM         1176      CA                 PHE         A      156      -7.444       -0.864        3.586    1.00 48.14       C     C  
ATOM         1177      C                  PHE         A      156      -6.425       -1.288        2.546    1.00 30.33       C     C  
ATOM         1178      O                  PHE         A      156      -5.397       -1.935        2.840    1.00 24.14       C     O  
ATOM         1179      CB                 PHE         A      156      -8.831       -1.115        3.018    1.00 57.32       C     C  
ATOM         1180      CG                 PHE         A      156      -9.013       -2.503        2.494    1.00 71.95       C     C  
ATOM         1181      CD1                PHE         A      156      -9.404       -3.531        3.341    1.00 69.38       C     C  
ATOM         1182      CD2                PHE         A      156      -8.764       -2.788        1.155    1.00 68.37       C     C  
ATOM         1183      CE1                PHE         A      156      -9.543       -4.813        2.867    1.00 58.93       C     C  
ATOM         1184      CE2                PHE         A      156      -8.898       -4.068        0.670    1.00 71.15       C     C  
ATOM         1185      CZ                 PHE         A      156      -9.290       -5.086        1.527    1.00110.78       C     C  
ATOM         1186      N                  TRP         A      157      -6.727       -0.924        1.309    1.00 48.43       C     N  
ATOM         1187      CA                 TRP         A      157      -5.858       -1.289        0.208    1.00 65.63       C     C  
ATOM         1188      C                  TRP         A      157      -4.404       -1.175        0.617    1.00 59.03       C     C  
ATOM         1189      O                  TRP         A      157      -3.558       -1.971        0.206    1.00 62.22       C     O  
ATOM         1190      CB                 TRP         A      157      -6.181       -0.421       -1.006    1.00 96.07       C     C  
ATOM         1191      CG                 TRP         A      157      -7.406       -0.918       -1.669    1.00104.90       C     C  
ATOM         1192      CD1                TRP         A      157      -8.563       -0.235       -1.895    1.00 88.18       C     C  
ATOM         1193      CD2                TRP         A      157      -7.612       -2.242       -2.155    1.00108.80       C     C  
ATOM         1194      NE1                TRP         A      157      -9.483       -1.060       -2.495    1.00 93.49       C     N  
ATOM         1195      CE2                TRP         A      157      -8.923       -2.299       -2.665    1.00 97.46       C     C  
ATOM         1196      CE3                TRP         A      157      -6.811       -3.390       -2.211    1.00123.26       C     C  
ATOM         1197      CZ2                TRP         A      157      -9.453       -3.461       -3.226    1.00117.31       C     C  
ATOM         1198      CZ3                TRP         A      157      -7.335       -4.541       -2.767    1.00127.73       C     C  
ATOM         1199      CH2                TRP         A      157      -8.644       -4.569       -3.267    1.00126.32       C     C  
ATOM         1200      N                  GLY         A      158      -4.121       -0.186        1.451    1.00 65.93       C     N  
ATOM         1201      CA                 GLY         A      158      -2.770       -0.026        1.921    1.00 71.79       C     C  
ATOM         1202      C                  GLY         A      158      -2.489       -1.331        2.618    1.00 61.12       C     C  
ATOM         1203      O                  GLY         A      158      -1.845       -2.211        2.040    1.00 62.03       C     O  
ATOM         1204      N                  ALA         A      159      -3.019       -1.463        3.837    1.00 67.08       C     N  
ATOM         1205      CA                 ALA         A      159      -2.828       -2.670        4.645    1.00 65.87       C     C  
ATOM         1206      C                  ALA         A      159      -2.595       -3.832        3.698    1.00 60.25       C     C  
ATOM         1207      O                  ALA         A      159      -1.542       -4.503        3.747    1.00 53.89       C     O  
ATOM         1208      CB                 ALA         A      159      -4.065       -2.932        5.524    1.00 34.11       C     C  
ATOM         1209      N                  THR         A      160      -3.561       -4.025        2.802    1.00 53.44       C     N  
ATOM         1210      CA                 THR         A      160      -3.468       -5.104        1.821    1.00 58.48       C     C  
ATOM         1211      C                  THR         A      160      -2.120       -5.119        1.074    1.00 54.88       C     C  
ATOM         1212      O                  THR         A      160      -1.240       -5.976        1.319    1.00 62.61       C     O  
ATOM         1213      CB                 THR         A      160      -4.618       -4.992        0.795    1.00 64.60       C     C  
ATOM         1214      OG1                THR         A      160      -5.877       -5.000        1.485    1.00 54.59       C     O  
ATOM         1215      CG2                THR         A      160      -4.569       -6.147       -0.201    1.00 62.32       C     C  
ATOM         1216      N                  VAL         A      161      -1.953       -4.162        0.167    1.00 53.70       C     N  
ATOM         1217      CA                 VAL         A      161      -0.724       -4.079       -0.611    1.00 57.93       C     C  
ATOM         1218      C                  VAL         A      161       0.526       -4.103        0.262    1.00 77.63       C     C  
ATOM         1219      O                  VAL         A      161       1.581       -4.567       -0.169    1.00 82.00       C     O  
ATOM         1220      CB                 VAL         A      161      -0.675       -2.798       -1.432    1.00 66.04       C     C  
ATOM         1221      CG1                VAL         A      161      -0.866       -1.606       -0.508    1.00 67.44       C     C  
ATOM         1222      CG2                VAL         A      161       0.667       -2.710       -2.190    1.00  3.51       C     C  
ATOM         1223      N                  ILE         A      162       0.419       -3.593        1.484    1.00 80.38       C     N  
ATOM         1224      CA                 ILE         A      162       1.573       -3.579        2.368    1.00 64.78       C     C  
ATOM         1225      C                  ILE         A      162       1.901       -4.951        2.910    1.00 56.01       C     C  
ATOM         1226      O                  ILE         A      162       3.012       -5.438        2.685    1.00 60.12       C     O  
ATOM         1227      CB                 ILE         A      162       1.392       -2.566        3.503    1.00 64.46       C     C  
ATOM         1228      CG1                ILE         A      162       1.803       -1.188        2.978    1.00 62.52       C     C  
ATOM         1229      CG2                ILE         A      162       2.236       -2.952        4.699    1.00 49.08       C     C  
ATOM         1230      CD1                ILE         A      162       1.366       -0.039        3.819    1.00 74.44       C     C  
ATOM         1231      N                  THR         A      163       0.968       -5.587        3.617    1.00 42.36       C     N  
ATOM         1232      CA                 THR         A      163       1.283       -6.928        4.104    1.00 50.31       C     C  
ATOM         1233      C                  THR         A      163       1.759       -7.690        2.869    1.00 47.57       C     C  
ATOM         1234      O                  THR         A      163       2.771       -8.417        2.903    1.00 43.14       C     O  
ATOM         1235      CB                 THR         A      163       0.062       -7.659        4.649    1.00 58.33       C     C  
ATOM         1236      OG1                THR         A      163      -0.722       -8.144        3.553    1.00 53.78       C     O  
ATOM         1237      CG2                THR         A      163      -0.769       -6.734        5.515    1.00 48.95       C     C  
ATOM         1238      N                  GLY         A      164       1.028       -7.503        1.770    1.00 39.17       C     N  
ATOM         1239      CA                 GLY         A      164       1.414       -8.170        0.541    1.00 48.38       C     C  
ATOM         1240      C                  GLY         A      164       2.927       -8.253        0.372    1.00 52.56       C     C  
ATOM         1241      O                  GLY         A      164       3.473       -9.296        0.003    1.00 62.35       C     O  
ATOM         1242      N                  LEU         A      165       3.610       -7.152        0.667    1.00 56.46       C     N  
ATOM         1243      CA                 LEU         A      165       5.061       -7.092        0.543    1.00 51.50       C     C  
ATOM         1244      C                  LEU         A      165       5.749       -8.333        1.099    1.00 54.48       C     C  
ATOM         1245      O                  LEU         A      165       6.552       -8.962        0.403    1.00 66.61       C     O  
ATOM         1246      CB                 LEU         A      165       5.582       -5.838        1.246    1.00 57.63       C     C  
ATOM         1247      CG                 LEU         A      165       5.025       -4.548        0.637    1.00 86.43       C     C  
ATOM         1248      CD1                LEU         A      165       4.689       -3.563        1.732    1.00 61.97       C     C  
ATOM         1249      CD2                LEU         A      165       6.023       -3.965       -0.353    1.00113.96       C     C  
ATOM         1250      N                  PHE         A      166       5.424       -8.716        2.331    1.00 54.80       C     N  
ATOM         1251      CA                 PHE         A      166       6.075       -9.891        2.899    1.00 63.91       C     C  
ATOM         1252      C                  PHE         A      166       5.810      -11.114        2.037    1.00 60.73       C     C  
ATOM         1253      O                  PHE         A      166       6.715      -11.914        1.767    1.00 51.27       C     O  
ATOM         1254      CB                 PHE         A      166       5.602      -10.141        4.327    1.00 69.14       C     C  
ATOM         1255      CG                 PHE         A      166       5.917       -9.020        5.271    1.00 87.93       C     C  
ATOM         1256      CD1                PHE         A      166       5.716       -9.171        6.633    1.00 88.52       C     C  
ATOM         1257      CD2                PHE         A      166       6.389       -7.802        4.798    1.00 88.81       C     C  
ATOM         1258      CE1                PHE         A      166       5.974       -8.126        7.510    1.00 90.14       C     C  
ATOM         1259      CE2                PHE         A      166       6.650       -6.753        5.665    1.00 86.82       C     C  
ATOM         1260      CZ                 PHE         A      166       6.441       -6.915        7.024    1.00 69.08       C     C  
ATOM         1261      N                  GLY         A      167       4.571      -11.249        1.575    1.00 58.47       C     N  
ATOM         1262      CA                 GLY         A      167       4.257      -12.386        0.734    1.00 64.04       C     C  
ATOM         1263      C                  GLY         A      167       5.298      -12.522       -0.364    1.00 69.90       C     C  
ATOM         1264      O                  GLY         A      167       5.433      -13.580       -0.973    1.00 74.68       C     O  
ATOM         1265      N                  ALA         A      168       6.047      -11.451       -0.611    1.00 71.58       C     N  
ATOM         1266      CA                 ALA         A      168       7.061      -11.480       -1.650    1.00 80.94       C     C  
ATOM         1267      C                  ALA         A      168       8.149      -12.499       -1.355    1.00 80.54       C     C  
ATOM         1268      O                  ALA         A      168       8.604      -13.193       -2.266    1.00 77.76       C     O  
ATOM         1269      CB                 ALA         A      168       7.671      -10.106       -1.821    1.00 91.29       C     C  
ATOM         1270      N                  ILE         A      169       8.570      -12.588       -0.093    1.00 74.38       C     N  
ATOM         1271      CA                 ILE         A      169       9.614      -13.547        0.273    1.00 91.51       C     C  
ATOM         1272      C                  ILE         A      169       9.146      -14.957       -0.056    1.00 93.96       C     C  
ATOM         1273      O                  ILE         A      169       8.109      -15.404        0.438    1.00 81.44       C     O  
ATOM         1274      CB                 ILE         A      169       9.979      -13.489        1.780    1.00102.31       C     C  
ATOM         1275      CG1                ILE         A      169       8.704      -13.488        2.626    1.00122.30       C     C  
ATOM         1276      CG2                ILE         A      169      10.865      -12.288        2.056    1.00116.05       C     C  
ATOM         1277      CD1                ILE         A      169       8.938      -13.468        4.125    1.00129.91       C     C  
ATOM         1278      N                  PRO         A      170       9.904      -15.678       -0.902    1.00 96.81       C     N  
ATOM         1279      CA                 PRO         A      170       9.539      -17.044       -1.286    1.00 94.89       C     C  
ATOM         1280      C                  PRO         A      170       9.415      -18.056       -0.143    1.00100.51       C     C  
ATOM         1281      O                  PRO         A      170      10.055      -17.927        0.910    1.00 95.79       C     O  
ATOM         1282      CB                 PRO         A      170      10.618      -17.413       -2.304    1.00 95.19       C     C  
ATOM         1283      CG                 PRO         A      170      11.787      -16.584       -1.883    1.00 69.96       C     C  
ATOM         1284      CD                 PRO         A      170      11.143      -15.265       -1.585    1.00 89.61       C     C  
ATOM         1285      N                  GLY         A      171       8.562      -19.053       -0.378    1.00100.90       C     N  
ATOM         1286      CA                 GLY         A      171       8.306      -20.104        0.592    1.00 99.46       C     C  
ATOM         1287      C                  GLY         A      171       7.647      -19.629        1.876    1.00 96.21       C     C  
ATOM         1288      O                  GLY         A      171       6.444      -19.801        2.096    1.00 86.17       C     O  
ATOM         1289      N                  ILE         A      172       8.459      -19.023        2.728    1.00 98.32       C     N  
ATOM         1290      CA                 ILE         A      172       8.024      -18.510        4.015    1.00100.85       C     C  
ATOM         1291      C                  ILE         A      172       7.041      -17.323        3.853    1.00103.05       C     C  
ATOM         1292      O                  ILE         A      172       6.230      -17.022        4.749    1.00 93.54       C     O  
ATOM         1293      CB                 ILE         A      172       9.297      -18.115        4.824    1.00112.45       C     C  
ATOM         1294      CG1                ILE         A      172       8.931      -17.386        6.119    1.00131.84       C     C  
ATOM         1295      CG2                ILE         A      172      10.248      -17.336        3.922    1.00 85.98       C     C  
ATOM         1296      CD1                ILE         A      172       8.740      -18.315        7.321    1.00129.52       C     C  
ATOM         1297      N                  GLY         A      173       7.096      -16.682        2.689    1.00 92.59       C     N  
ATOM         1298      CA                 GLY         A      173       6.248      -15.535        2.414    1.00 74.92       C     C  
ATOM         1299      C                  GLY         A      173       4.770      -15.645        2.726    1.00 74.38       C     C  
ATOM         1300      O                  GLY         A      173       4.337      -15.299        3.825    1.00 65.93       C     O  
ATOM         1301      N                  PRO         A      174       3.964      -16.120        1.768    1.00 89.05       C     N  
ATOM         1302      CA                 PRO         A      174       2.514      -16.269        1.935    1.00101.10       C     C  
ATOM         1303      C                  PRO         A      174       2.192      -16.659        3.361    1.00 96.41       C     C  
ATOM         1304      O                  PRO         A      174       1.269      -16.135        3.989    1.00 93.54       C     O  
ATOM         1305      CB                 PRO         A      174       2.170      -17.367        0.941    1.00121.60       C     C  
ATOM         1306      CG                 PRO         A      174       3.134      -17.095       -0.171    1.00139.51       C     C  
ATOM         1307      CD                 PRO         A      174       4.428      -16.844        0.573    1.00104.15       C     C  
ATOM         1308      N                  SER         A      175       2.990      -17.588        3.863    1.00 94.53       C     N  
ATOM         1309      CA                 SER         A      175       2.854      -18.077        5.221    1.00 98.56       C     C  
ATOM         1310      C                  SER         A      175       2.884      -16.863        6.145    1.00 87.23       C     C  
ATOM         1311      O                  SER         A      175       1.887      -16.534        6.820    1.00 79.81       C     O  
ATOM         1312      CB                 SER         A      175       4.030      -19.005        5.517    1.00116.47       C     C  
ATOM         1313      OG                 SER         A      175       4.788      -19.231        4.329    1.00 96.02       C     O  
ATOM         1314      N                  ILE         A      176       4.030      -16.187        6.144    1.00 77.60       C     N  
ATOM         1315      CA                 ILE         A      176       4.206      -15.004        6.973    1.00 74.63       C     C  
ATOM         1316      C                  ILE         A      176       3.040      -14.039        6.720    1.00 60.48       C     C  
ATOM         1317      O                  ILE         A      176       2.394      -13.548        7.652    1.00 41.61       C     O  
ATOM         1318      CB                 ILE         A      176       5.596      -14.335        6.689    1.00 82.29       C     C  
ATOM         1319      CG1                ILE         A      176       5.963      -13.381        7.830    1.00 99.48       C     C  
ATOM         1320      CG2                ILE         A      176       5.582      -13.591        5.358    1.00 67.95       C     C  
ATOM         1321      CD1                ILE         A      176       7.378      -12.834        7.754    1.00 71.77       C     C  
ATOM         1322      N                  GLN         A      177       2.752      -13.799        5.448    1.00 63.16       C     N  
ATOM         1323      CA                 GLN         A      177       1.653      -12.917        5.074    1.00 76.40       C     C  
ATOM         1324      C                  GLN         A      177       0.431      -13.291        5.897    1.00 68.24       C     C  
ATOM         1325      O                  GLN         A      177       0.051      -12.622        6.874    1.00 49.91       C     O  
ATOM         1326      CB                 GLN         A      177       1.302      -13.120        3.602    1.00 98.46       C     C  
ATOM         1327      CG                 GLN         A      177       1.348      -11.887        2.735    1.00118.23       C     C  
ATOM         1328      CD                 GLN         A      177       0.532      -12.070        1.475    1.00133.67       C     C  
ATOM         1329      OE1                GLN         A      177      -0.699      -12.017        1.511    1.00133.13       C     O  
ATOM         1330      NE2                GLN         A      177       1.210      -12.308        0.354    1.00 96.37       C     N  
ATOM         1331      N                  ALA         A      178      -0.184      -14.383        5.459    1.00 79.92       C     N  
ATOM         1332      CA                 ALA         A      178      -1.367      -14.910        6.095    1.00 78.97       C     C  
ATOM         1333      C                  ALA         A      178      -1.214      -14.804        7.594    1.00 73.73       C     C  
ATOM         1334      O                  ALA         A      178      -2.191      -14.511        8.285    1.00 63.82       C     O  
ATOM         1335      CB                 ALA         A      178      -1.583      -16.351        5.690    1.00111.55       C     C  
ATOM         1336      N                  TRP         A      179      -0.012      -15.045        8.117    1.00 69.74       C     N  
ATOM         1337      CA                 TRP         A      179       0.110      -14.906        9.560    1.00 72.96       C     C  
ATOM         1338      C                  TRP         A      179      -0.279      -13.477        9.881    1.00 70.05       C     C  
ATOM         1339      O                  TRP         A      179      -1.241      -13.224       10.631    1.00 46.76       C     O  
ATOM         1340      CB                 TRP         A      179       1.531      -15.150       10.080    1.00 76.62       C     C  
ATOM         1341      CG                 TRP         A      179       1.660      -14.706       11.534    1.00 88.34       C     C  
ATOM         1342      CD1                TRP         A      179       0.696      -14.793       12.509    1.00 95.31       C     C  
ATOM         1343      CD2                TRP         A      179       2.783      -14.066       12.145    1.00 75.71       C     C  
ATOM         1344      NE1                TRP         A      179       1.149      -14.240       13.678    1.00 74.97       C     N
[truncated: 1,599,062 more chars]
