# Supplementary material for: COD::CIF::Parser: an error-correcting CIF parser for the Perl language
Source: J Appl Crystallogr. 2016 Feb 1;49(Pt 1):292–301. doi: 10.1107/S1600576715022396 (PMC4762566; doi:10.1107/S1600576715022396)
Supplement: Supplementary file 3 [file j-49-00292-sup3.tgz › cod-tools-1.0/src/components/codcif/data/IUCr/CIFTEST_2.1/outs/ciftbx/ADH041.tpdb]

HEADER    FULL DUPLEX A DNA                       ??-???-??   ADH0
TITLE     5'-D(*GP*TP*CP*TP*AP*GP*AP*C)-3'
KEYWDS    DEOXYRIBONUCLEIC ACID 
JRNL        AUTH   A.Cervi,B.Langlois DEstaintot,W. N.Hunter
JRNL        TITL   Crystal and Molecular Structure of d(GTCTAGAC)
JRNL        REF    Acta Crystallogr.,Sect.B      V.  48   714 1992
JRNL        REFN   ASTM ASBSDK  DK ISSN 0108-7681                     
REMARK   2
REMARK   2 RESOLUTION. NOT APPLICABLE.
REMARK 960
REMARK 960 EMBEDDED CIF
REMARK 960 # ---------------------------------------
REMARK 960                      #-----------------------------------
REMARK 960
REMARK 960 #  Example CIF for an A type DNA structur
REMARK 960                                 #e with a single strand
REMARK 960 #  in the asymmetric unit.  This example
REMARK 960                                 #is compliant with
REMARK 960 #  the Macromolecular CIF Dictionary (cif
REMARK 960                                 #_mm.dic) version 0.9.01.
REMARK 960
REMARK 960 #               Prepared by: Anke Gelbin,
REMARK 960                        # John Westbrook, and Helen Berman
REMARK 960 #                            Nucleic Acid
REMARK 960                                 # Database Project
REMARK 960 #                            Rutgers University
REMARK 960 #                            e-mail: ndba
REMARK 960                               #dmin@ndbserver.rutgers.edu
REMARK 960 #                            www:    http
REMARK 960                                 #://ndbserver.rutgers.edu
REMARK 960
REMARK 960 #----------------------------------------
REMARK 960                      #-----------------------------------
REMARK 960
REMARK 960 data_ADH041
REMARK 960
REMARK 960 ###############
REMARK 960 ## ENTRY ##
REMARK 960 ###############
REMARK 960
REMARK 960 _entry.id              ADH041
REMARK 960
REMARK 960 ###############
REMARK 960 ## ATOM_SITE ##
REMARK 960 ###############
REMARK 960 _atom_sites.entry_id                              ADH041
REMARK 960 _cell.entry_id                ADH041
REMARK 960 loop_
REMARK 960 _chem_comp.id
REMARK 960 _chem_comp.name
REMARK 960                   T     THYMINE
REMARK 960                   C     CYTOSINE
REMARK 960                   G                 GUANINE
REMARK 960                   HOH   WATER
REMARK 960
REMARK 960
REMARK 960 ##############
REMARK 960 ## CITATION ##
REMARK 960 ##############
REMARK 960
REMARK 960         loop_
REMARK 960     _citation.id
REMARK 960     _citation.page_last
REMARK 960                         primary
REMARK 960                         719
REMARK 960 _computing.entry_id                 ADH041
REMARK 960 _computing.structure_refinement     NUCLSQ
REMARK 960
REMARK 960 ############
REMARK 960 ## DIFFRN ##
REMARK 960 ############
REMARK 960
REMARK 960 _diffrn.id                                  ds1
REMARK 960 _diffrn.crystal_id                          1
REMARK 960 _diffrn.ambient_temp                        295.00
REMARK 960
REMARK 960 ########################
REMARK 960 ## DIFFRN_MEASUREMENT ##
REMARK 960 ########################
REMARK 960
REMARK 960 _diffrn_measurement.diffrn_id               ds1
REMARK 960 _diffrn_measurement.device
REMARK 960                                            DIFFRACTOMETER
REMARK 960 _diffrn_measurement.device_type            'RIGAKU AFC-5'
REMARK 960
REMARK 960 ###################
REMARK 960 ## DIFFRN_SOURCE ##
REMARK 960 ###################
REMARK 960
REMARK 960 _diffrn_source.diffrn_id                     ds1
REMARK 960 _diffrn_source.type
REMARK 960                                          'ROTATING ANODE'
REMARK 960
REMARK 960 ######################
REMARK 960 ## DIFFRN_RADIATION ##
REMARK 960 ######################
REMARK 960
REMARK 960 _diffrn_radiation.diffrn_id                 ds1
REMARK 960 _diffrn_radiation.wavelength_id             1
REMARK 960
REMARK 960 #################################
REMARK 960 ## DIFFRN_RADIATION_WAVELENGTH ##
REMARK 960 #################################
REMARK 960
REMARK 960 _diffrn_radiation_wavelength.id             1
REMARK 960 _diffrn_radiation_wavelength.wavelength     1.54
REMARK 960 _diffrn_radiation_wavelength.wt             1.0
REMARK 960
REMARK 960 ############
REMARK 960 ## ENTITY ##
REMARK 960 ############
REMARK 960
REMARK 960 loop_
REMARK 960 _entity.id
REMARK 960 _entity.src_method
REMARK 960                   2     .
REMARK 960
REMARK 960 #####################
REMARK 960 ## ENTITY_KEYWORDS ##
REMARK 960 #####################
REMARK 960
REMARK 960         loop_
REMARK 960     _entity_keywords.entity_id
REMARK 960     _entity_keywords.text
REMARK 960 1 'NUCLEIC ACID'
REMARK 960
REMARK 960
REMARK 960 #################
REMARK 960 ## ENTITY_POLY ##
REMARK 960 #################
REMARK 960
REMARK 960 loop_
REMARK 960 _entity_poly.entity_id
REMARK 960 _entity_poly.number_of_monomers
REMARK 960 _entity_poly.type
REMARK 960 1  8    polydeoxyribonucleotide
REMARK 960
REMARK 960 #####################
REMARK 960 ## ENTITY_POLY_SEQ ##
REMARK 960 #####################
REMARK 960
REMARK 960 _exptl_crystal_grow.crystal_id                 1
REMARK 960 _exptl_crystal_grow.method
REMARK 960                          'vapor diffusion'
REMARK 960 _exptl_crystal_grow.pH                        6.8
REMARK 960 _exptl_crystal_grow.temp                      295.0
REMARK 960
REMARK 960 #############################
REMARK 960 ## EXPTL_CRYSTAL_GROW_COMP ##
REMARK 960 #############################
REMARK 960
REMARK 960 loop_
REMARK 960 _exptl_crystal_grow_comp.crystal_id
REMARK 960 _exptl_crystal_grow_comp.id
REMARK 960 _exptl_crystal_grow_comp.sol_id
REMARK 960 _exptl_crystal_grow_comp.name
REMARK 960 1 2 1 'Na Cacodylate'
REMARK 960 1 3 1  MgCl2
REMARK 960 1 4 1 'Spermine HCL'
REMARK 960 1 5 2  MPD
REMARK 960
REMARK 960
REMARK 960 ############
REMARK 960 ## STRUCT ##
REMARK 960 ############
REMARK 960
REMARK 960 _struct.entry_id                ADH041
REMARK 960 loop_
REMARK 960 _struct_asym.id
REMARK 960 _struct_asym.details
REMARK 960                   S     H2O
REMARK 960
REMARK 960 #################
REMARK 960 ## STRUCT_BIOL ##
REMARK 960 #################
REMARK 960
REMARK 960 _struct_biol.id              1
REMARK 960 loop_
REMARK 960 _struct_biol_gen.biol_id
REMARK 960 _struct_biol_gen.asym_id
REMARK 960 _struct_biol_gen.symmetry
REMARK 960 1  A  7_555
REMARK 960 1  S  1_555
REMARK 960 1  S  7_555
REMARK 960
REMARK 960 ##########################
REMARK 960 ## STRUCT_BIOL_KEYWORDS ##
REMARK 960 ##########################
REMARK 960
REMARK 960 loop_
REMARK 960 _struct_biol_keywords.biol_id
REMARK 960 _struct_biol_keywords.text
REMARK 960 1  'A DNA'
REMARK 960 1  'DNA DUPLEX'
REMARK 960
REMARK 960 #################
REMARK 960 ## STRUCT_CONF ##
REMARK 960 #################
REMARK 960
REMARK 960 loop_
REMARK 960 _struct_conf.id
REMARK 960 _struct_conf.conf_type_id
REMARK 960 _struct_conf.beg_label_comp_id
REMARK 960 _struct_conf.beg_label_asym_id
REMARK 960 _struct_conf.beg_label_seq_id
REMARK 960 _struct_conf.end_label_comp_id
REMARK 960 _struct_conf.end_label_asym_id
REMARK 960 _struct_conf.end_label_seq_id
REMARK 960 CHAIN-A  HELX_RH_A_N  G  A  1   C  A  8
REMARK 960
REMARK 960 ######################
REMARK 960 ## STRUCT_CONN_TYPE ##
REMARK 960 ######################
REMARK 960
REMARK 960 loop_
REMARK 960 _struct_conn_type.id
REMARK 960 _struct_conn_type.criteria
REMARK 960 hydrog
REMARK 960 ;\
REMARK 960
REMARK 960 N to O distance > 2.5 Angstroms and  < 3.5 Angstroms,
REMARK 960 N - O - C  angle < 120 degrees
REMARK 960 ;
REMARK 960
REMARK 960 ######################
REMARK 960 ## STRUCT_CONF_TYPE ##
REMARK 960 ######################
REMARK 960
REMARK 960 loop_
REMARK 960 _struct_conf_type.id
REMARK 960 _struct_conf_type.criteria
REMARK 960 HELX_RH_A_N  'AUTHOR JUDGEMENT'
REMARK 960
REMARK 960 #################
REMARK 960 ## STRUCT_CONN ##
REMARK 960 #################
REMARK 960
REMARK 960 loop_
REMARK 960 _struct_conn.id
REMARK 960 _struct_conn.conn_type_id
REMARK 960 _struct_conn.ptnr1_label_comp_id
REMARK 960 _struct_conn.ptnr1_label_asym_id
REMARK 960 _struct_conn.ptnr1_label_seq_id
REMARK 960 _struct_conn.ptnr1_label_atom_id
REMARK 960 _struct_conn.ptnr1_symmetry
REMARK 960 _struct_conn.ptnr2_label_comp_id
REMARK 960 _struct_conn.ptnr2_label_asym_id
REMARK 960 _struct_conn.ptnr2_label_seq_id
REMARK 960 _struct_conn.ptnr2_label_atom_id
REMARK 960 _struct_conn.ptnr2_symmetry
REMARK 960 _struct_conn.details
REMARK 960   2  hydrog   G A  1  N1  1_555  C A   8  N3  7_555
REMARK 960                                 WATSON-CRICK
REMARK 960   3  hydrog   G A  1  O6  1_555  C A   8  N4  7_555
REMARK 960                                 WATSON-CRICK
REMARK 960   4  hydrog   T A  2  N3  1_555  A A   7  N1  7_555
REMARK 960                                 WATSON-CRICK
REMARK 960   5  hydrog   T A  2  O4  1_555  A A   7  N6  7_555
REMARK 960                                 WATSON-CRICK
REMARK 960   6  hydrog   C A  3  O2  1_555  G A   6  N2  7_555
REMARK 960                                 WATSON-CRICK
REMARK 960   7  hydrog   C A  3  N3  1_555  G A   6  N1  7_555
REMARK 960                                 WATSON-CRICK
REMARK 960   8  hydrog   C A  3  N4  1_555  G A   6  O6  7_555
REMARK 960                                 WATSON-CRICK
REMARK 960   9  hydrog   T A  4  N3  1_555  A A   5  N1  7_555
REMARK 960                                 WATSON-CRICK
REMARK 960  10  hydrog   T A  4  O4  1_555  A A   5  N6  7_555
REMARK 960                                 WATSON-CRICK
REMARK 960  11  hydrog   A A  5  N1  1_555  T A   4  N3  7_555
REMARK 960                                 WATSON-CRICK
REMARK 960  12  hydrog   A A  5  N6  1_555  T A   4  O4  7_555
REMARK 960                                 WATSON-CRICK
REMARK 960  13  hydrog   G A  6  N2  1_555  C A   3  O2  7_555
REMARK 960                                 WATSON-CRICK
REMARK 960  14  hydrog   G A  6  N1  1_555  C A   3  N3  7_555
REMARK 960                                 WATSON-CRICK
REMARK 960  15  hydrog   G A  6  O6  1_555  C A   3  N4  7_555
REMARK 960                                 WATSON-CRICK
REMARK 960  16  hydrog   A A  7  N1  1_555  T A   2  N3  7_555
REMARK 960                                 WATSON-CRICK
REMARK 960  17  hydrog   A A  7  N6  1_555  T A   2  O4  7_555
REMARK 960                                 WATSON-CRICK
REMARK 960  18  hydrog   C A  8  O2  1_555  G A   1  N2  7_555
REMARK 960                                 WATSON-CRICK
REMARK 960  19  hydrog   C A  8  N3  1_555  G A   1  N1  7_555
REMARK 960                                 WATSON-CRICK
REMARK 960  20  hydrog   C A  8  N4  1_555  G A   1  O6  7_555
REMARK 960                                 WATSON-CRICK
REMARK 960
REMARK 960 ##############
REMARK 960 ## SYMMETRY ##
REMARK 960 ##############
REMARK 960
REMARK 960 _symmetry.entry_id                           ADH041
SEQRES   1 A    8    G   T   C   T   A   G   A   C                    
CRYST1   42.560   42.560   24.610  90.00  90.00  90.00 P 43 21 2     1
SCALE1      0.023496  0.000000  0.000000        0.00000
SCALE2      0.000000  0.023496  0.000000        0.00000
SCALE3      0.000000  0.000000  0.040634        0.00000
ATOM      1  O5*   G A   1       7.231  -2.196  -5.399  1.00 22.25              
ATOM      2  C5*   G A   1       6.950  -3.464  -4.723  1.00 15.86              
ATOM      3  C4*   G A   1       8.299  -4.018  -4.302  1.00 15.20              
ATOM      4  O4*   G A   1       9.257  -3.779  -5.318  1.00 10.85              
ATOM      5  C3*   G A   1       8.912  -3.354  -3.074  1.00 15.62              
ATOM      6  O3*   G A   1       8.397  -3.826  -1.833  1.00 20.67              
ATOM      7  C2*   G A   1      10.385  -3.707  -3.244  1.00 12.71              
ATOM      8  C1*   G A   1      10.538  -3.558  -4.728  1.00  7.78              
ATOM      9  N9    G A   1      11.032  -2.213  -5.038  1.00  5.96              
ATOM     10  C8    G A   1      10.432  -1.200  -5.709  1.00  5.64              
ATOM     11  N7    G A   1      11.206  -0.153  -5.904  1.00  6.81              
ATOM     12  C5    G A   1      12.419  -0.515  -5.331  1.00  8.61              
ATOM     13  C6    G A   1      13.658   0.170  -5.193  1.00  8.05              
ATOM     14  O6    G A   1      13.934   1.328  -5.562  1.00 11.41              
ATOM     15  N1    G A   1      14.628  -0.540  -4.543  1.00  7.19              
ATOM     16  C2    G A   1      14.419  -1.813  -4.100  1.00  5.46              
ATOM     17  N2    G A   1      15.466  -2.434  -3.532  1.00 10.14              
ATOM     18  N3    G A   1      13.296  -2.481  -4.196  1.00  5.15              
ATOM     19  C4    G A   1      12.330  -1.788  -4.809  1.00  8.28              
ATOM     20  P     T A   2       7.699  -2.741  -0.810  1.00 19.59              
ATOM     21  O1P   T A   2       7.159  -1.711  -1.757  1.00 18.85              
ATOM     22  O2P   T A   2       6.588  -3.545  -0.207  1.00 20.41              
ATOM     23  O5*   T A   2       8.933  -2.362   0.047  1.00 14.20              
ATOM     24  C5*   T A   2       9.636  -3.349   0.820  1.00 18.12              
ATOM     25  C4*   T A   2      11.049  -2.839   0.982  1.00 17.74              
ATOM     26  O4*   T A   2      11.615  -2.545  -0.283  1.00 17.74              
ATOM     27  C3*   T A   2      11.176  -1.528   1.745  1.00 19.12              
ATOM     28  O3*   T A   2      11.070  -1.673   3.152  1.00 22.36              
ATOM     29  C2*   T A   2      12.585  -1.081   1.307  1.00 17.85              
ATOM     30  C1*   T A   2      12.606  -1.507  -0.128  1.00 12.64              
ATOM     31  N1    T A   2      12.308  -0.353  -1.012  1.00  9.55              
ATOM     32  C2    T A   2      13.411   0.413  -1.363  1.00  7.45              
ATOM     33  O2    T A   2      14.530   0.162  -0.925  1.00  8.22              
ATOM     34  N3    T A   2      13.206   1.451  -2.217  1.00  8.01              
ATOM     35  C4    T A   2      11.985   1.728  -2.744  1.00  7.67              
ATOM     36  O4    T A   2      11.930   2.715  -3.546  1.00 10.46              
ATOM     37  C5    T A   2      10.878   0.902  -2.409  1.00  3.98              
ATOM     38  C5M   T A   2       9.516   1.217  -2.978  1.00  3.03              
ATOM     39  C6    T A   2      11.091  -0.102  -1.563  1.00  5.06              
ATOM     40  P     C A   3      10.321  -0.536   3.970  1.00 28.15              
ATOM     41  O1P   C A   3       9.682   0.255   2.867  1.00 27.97              
ATOM     42  O2P   C A   3       9.389  -1.196   4.922  1.00 29.35              
ATOM     43  O5*   C A   3      11.483   0.260   4.710  1.00 22.68              
ATOM     44  C5*   C A   3      12.402   0.758   3.726  1.00 24.92              
ATOM     45  C4*   C A   3      13.581   1.388   4.420  1.00 23.08              
ATOM     46  O4*   C A   3      14.560   1.558   3.404  1.00 27.27              
ATOM     47  C3*   C A   3      13.343   2.737   5.038  1.00 23.43              
ATOM     48  O3*   C A   3      13.572   2.758   6.463  1.00 25.54              
ATOM     49  C2*   C A   3      14.321   3.686   4.356  1.00 25.72              
ATOM     50  C1*   C A   3      14.696   2.945   3.098  1.00 22.89              
ATOM     51  N1    C A   3      13.785   3.345   2.018  1.00 20.44              
ATOM     52  C2    C A   3      14.211   4.401   1.228  1.00 19.82              
ATOM     53  O2    C A   3      15.296   4.924   1.457  1.00 19.34              
ATOM     54  N3    C A   3      13.381   4.797   0.226  1.00 20.88              
ATOM     55  C4    C A   3      12.159   4.218   0.015  1.00 22.27              
ATOM     56  N4    C A   3      11.380   4.652  -0.987  1.00 21.02              
ATOM     57  C5    C A   3      11.738   3.145   0.847  1.00 22.07              
ATOM     58  C6    C A   3      12.581   2.749   1.819  1.00 20.93              
ATOM     59  P     T A   4      13.249   4.145   7.228  1.00 26.13              
ATOM     60  O1P   T A   4      11.785   4.341   6.832  1.00 25.37              
ATOM     61  O2P   T A   4      13.504   3.907   8.673  1.00 32.53              
ATOM     62  O5*   T A   4      14.194   5.248   6.662  1.00 17.95              
ATOM     63  C5*   T A   4      15.607   5.380   6.834  1.00 15.14              
ATOM     64  C4*   T A   4      15.973   6.673   6.116  1.00 15.44              
ATOM     65  O4*   T A   4      15.700   6.524   4.745  1.00 16.75              
ATOM     66  C3*   T A   4      15.173   7.899   6.524  1.00 14.00              
ATOM     67  O3*   T A   4      15.645   8.491   7.720  1.00 18.73              
ATOM     68  C2*   T A   4      15.360   8.814   5.326  1.00 15.19              
ATOM     69  C1*   T A   4      15.428   7.848   4.189  1.00 15.15              
ATOM     70  N1    T A   4      14.160   7.776   3.450  1.00 13.97              
ATOM     71  C2    T A   4      13.990   8.644   2.390  1.00 13.15              
ATOM     72  O2    T A   4      14.858   9.470   2.156  1.00 13.53              
ATOM     73  N3    T A   4      12.832   8.538   1.666  1.00 11.60              
ATOM     74  C4    T A   4      11.870   7.622   1.959  1.00 11.54              
ATOM     75  O4    T A   4      10.840   7.610   1.211  1.00 13.43              
ATOM     76  C5    T A   4      12.061   6.725   3.049  1.00 12.09              
ATOM     77  C5M   T A   4      11.053   5.677   3.416  1.00  7.58              
ATOM     78  C6    T A   4      13.211   6.827   3.743  1.00 14.34              
ATOM     79  P     A A   5      14.790   9.516   8.579  1.00 27.61              
ATOM     80  O1P   A A   5      13.338   9.227   8.330  1.00 14.47              
ATOM     81  O2P   A A   5      15.309   9.627   9.977  1.00 22.02              
ATOM     82  O5*   A A   5      15.181  10.942   7.875  1.00 19.11              
ATOM     83  C5*   A A   5      13.921  11.619   7.555  1.00 12.04              
ATOM     84  C4*   A A   5      14.364  12.649   6.531  1.00 11.89              
ATOM     85  O4*   A A   5      14.560  12.019   5.296  1.00 12.02              
ATOM     86  C3*   A A   5      13.325  13.734   6.322  1.00 11.99              
ATOM     87  O3*   A A   5      13.606  14.841   7.166  1.00 18.44              
ATOM     88  C2*   A A   5      13.474  14.066   4.853  1.00 12.81              
ATOM     89  C1*   A A   5      13.879  12.725   4.267  1.00  8.63              
ATOM     90  N9    A A   5      12.670  12.040   3.802  1.00  6.64              
ATOM     91  C8    A A   5      12.040  10.955   4.317  1.00  4.88              
ATOM     92  N7    A A   5      10.964  10.606   3.647  1.00  7.15              
ATOM     93  C5    A A   5      10.912  11.517   2.589  1.00  5.96              
ATOM     94  C6    A A   5      10.002  11.653   1.511  1.00  6.23              
ATOM     95  N6    A A   5       8.980  10.832   1.294  1.00  5.89              
ATOM     96  N1    A A   5      10.274  12.674   0.657  1.00  3.00              
ATOM     97  C2    A A   5      11.359  13.474   0.844  1.00  7.72              
ATOM     98  N3    A A   5      12.262  13.402   1.824  1.00  4.19              
ATOM     99  C4    A A   5      11.968  12.394   2.660  1.00  5.64              
ATOM    100  P     G A   6      12.487  15.964   7.442  1.00 12.38              
ATOM    101  O1P   G A   6      11.321  15.168   7.816  1.00 19.23              
ATOM    102  O2P   G A   6      13.121  16.811   8.453  1.00 19.19              
ATOM    103  O5*   G A   6      12.381  16.573   5.970  1.00 17.14              
ATOM    104  C5*   G A   6      12.708  17.952   5.680  1.00 15.41              
ATOM    105  C4*   G A   6      12.142  18.250   4.314  1.00 13.87              
ATOM    106  O4*   G A   6      11.998  17.028   3.598  1.00 13.41              
ATOM    107  C3*   G A   6      10.746  18.846   4.258  1.00 14.92              
ATOM    108  O3*   G A   6      10.683  20.233   4.560  1.00 13.67              
ATOM    109  C2*   G A   6      10.355  18.586   2.793  1.00 10.87              
ATOM    110  C1*   G A   6      10.981  17.250   2.577  1.00 10.44              
ATOM    111  N9    G A   6      10.040  16.152   2.781  1.00  8.54              
ATOM    112  C8    G A   6      10.155  15.245   3.797  1.00  9.12              
ATOM    113  N7    G A   6       9.240  14.296   3.731  1.00 13.90              
ATOM    114  C5    G A   6       8.495  14.619   2.601  1.00  8.41              
ATOM    115  C6    G A   6       7.363  13.994   2.030  1.00  9.70              
ATOM    116  O6    G A   6       6.780  12.981   2.451  1.00 10.74              
ATOM    117  N1    G A   6       6.903  14.632   0.896  1.00  9.85              
ATOM    118  C2    G A   6       7.482  15.752   0.396  1.00  3.88              
ATOM    119  N2    G A   6       6.899  16.258  -0.684  1.00  7.71              
ATOM    120  N3    G A   6       8.546  16.369   0.898  1.00  6.92              
ATOM    121  C4    G A   6       8.989  15.760   2.013  1.00  8.28              
ATOM    122  P     A A   7       9.504  20.535   5.636  1.00 11.52              
ATOM    123  O1P   A A   7       9.529  19.437   6.534  1.00 11.92              
ATOM    124  O2P   A A   7       9.929  21.884   6.128  1.00 18.21              
ATOM    125  O5*   A A   7       8.201  20.586   4.673  1.00  8.91              
ATOM    126  C5*   A A   7       8.342  21.586   3.620  1.00  6.45              
ATOM    127  C4*   A A   7       7.248  21.318   2.626  1.00  3.39              
ATOM    128  O4*   A A   7       7.376  20.033   2.057  1.00  5.79              
ATOM    129  C3*   A A   7       5.844  21.323   3.231  1.00  3.85              
ATOM    130  O3*   A A   7       5.439  22.642   3.445  1.00  7.81              
ATOM    131  C2*   A A   7       5.069  20.565   2.156  1.00  5.70              
ATOM    132  C1*   A A   7       6.056  19.527   1.752  1.00  3.87              
ATOM    133  N9    A A   7       5.895  18.301   2.540  1.00  4.66              
ATOM    134  C8    A A   7       6.707  17.875   3.561  1.00  6.62              
ATOM    135  N7    A A   7       6.324  16.743   4.112  1.00  2.28              
ATOM    136  C5    A A   7       5.218  16.381   3.349  1.00  1.74              
ATOM    137  C6    A A   7       4.379  15.258   3.413  1.00  4.78              
ATOM    138  N6    A A   7       4.550  14.283   4.297  1.00  9.36              
ATOM    139  N1    A A   7       3.362  15.241   2.513  1.00  5.07              
ATOM    140  C2    A A   7       3.171  16.249   1.632  1.00  4.94              
ATOM    141  N3    A A   7       3.911  17.365   1.538  1.00  4.89              
ATOM    142  C4    A A   7       4.933  17.339   2.404  1.00  4.26              
ATOM    143  P     C A   8       4.209  23.208   4.243  1.00 14.05              
ATOM    144  O1P   C A   8       4.294  22.557   5.545  1.00 16.14              
ATOM    145  O2P   C A   8       4.494  24.749   4.243  1.00 18.27              
ATOM    146  O5*   C A   8       2.932  22.914   3.421  1.00 10.49              
ATOM    147  C5*   C A   8       2.749  21.642   2.712  1.00 14.57              
ATOM    148  C4*   C A   8       1.349  21.825   2.134  1.00 15.98              
ATOM    149  O4*   C A   8       0.689  20.633   1.831  1.00 17.74              
ATOM    150  C3*   C A   8       0.468  22.544   3.162  1.00 15.68              
ATOM    151  O3*   C A   8      -0.208  23.621   2.486  1.00 23.46              
ATOM    152  C2*   C A   8      -0.375  21.450   3.741  1.00 14.98              
ATOM    153  C1*   C A   8      -0.021  20.191   3.007  1.00 13.74              
ATOM    154  N1    C A   8       0.834  19.292   3.819  1.00 14.40              
ATOM    155  C2    C A   8       0.464  17.960   3.871  1.00 13.07              
ATOM    156  O2    C A   8      -0.540  17.539   3.305  1.00 14.67              
ATOM    157  N3    C A   8       1.243  17.096   4.580  1.00 12.98              
ATOM    158  C4    C A   8       2.332  17.535   5.274  1.00 13.43              
ATOM    159  N4    C A   8       3.000  16.637   5.997  1.00 12.91              
ATOM    160  C5    C A   8       2.707  18.909   5.212  1.00 12.96              
ATOM    161  C6    C A   8       1.945  19.735   4.489  1.00 10.13              
HETATM  163  O1  HOH S   9      14.585  15.313   1.617  1.00 14.98              
HETATM  164  O2  HOH S  10      14.594   0.902   9.098  1.00 22.76              
HETATM  165  O3  HOH S  11      16.943  10.508   6.253  1.00 57.46              
MASTER      287    0    0    0    0    0    0    3  164    0    0    1
END
