# Supplementary material for: COD::CIF::Parser: an error-correcting CIF parser for the Perl language
Source: J Appl Crystallogr. 2016 Feb 1;49(Pt 1):292–301. doi: 10.1107/S1600576715022396 (PMC4762566; doi:10.1107/S1600576715022396)
Supplement: Supplementary file 3 [file j-49-00292-sup3.tgz › cod-tools-1.0/src/components/codcif/data/IUCr/CIFTEST_2.1/outs/ciftbx/DDF040.tpdb]

HEADER    FULL DUPLEX DNA COMPLEXED WITH DRUG     ??-???-??   DDF0
TITLE     5'-D(*TP*GP*GP*CP*CP*A)-3', ADRIAMYCIN
KEYWDS    DEOXYRIBONUCLEIC ACID 
JRNL        AUTH   G. A.Leonard,T. W.Hambley,K.Mcauley-Hecht,T.Brown,
JRNL        AUTH 2 W. N.Hunter
JRNL        TITL   Anthracycline-DNA Interactions at Unfavourable
JRNL        TITL 2 Base-Pair Base-Pair Triplet-Binding Sites:
JRNL        TITL 3 Structures of d(CGGCCG)/Daunomycin and
JRNL        TITL 4 d(TGGCCA)/Adriamycin Complexes
JRNL        REF    Acta Crystallogr.,Sect.D      V.  49   458 1993
JRNL        REFN   ASTM ABCRE6  DK ISSN 0907-4449                     
REMARK   2
REMARK   2 RESOLUTION. NOT APPLICABLE.
REMARK 960
REMARK 960 EMBEDDED CIF
REMARK 960 # ---------------------------------------
REMARK 960                      #-----------------------------------
REMARK 960
REMARK 960 #  Example CIF for a DNA-Drug complex str
REMARK 960                              #ucture with a single strand
REMARK 960 #  in the asymmetric unit.  This example
REMARK 960                                 #is compliant with
REMARK 960 #  the Macromolecular CIF Dictionary (cif
REMARK 960                                 #_mm.dic) version 0.9.01.
REMARK 960
REMARK 960 #               Prepared by: Anke Gelbin,
REMARK 960                         # John Westbrook and Helen Berman
REMARK 960 #                            Nucleic Acid
REMARK 960                                 # Database Project
REMARK 960 #                            Rutgers University
REMARK 960 #                            e-mail: ndba
REMARK 960                               #dmin@ndbserver.rutgers.edu
REMARK 960 #                            www:    http
REMARK 960                                 #://ndbserver.rutgers.edu
REMARK 960
REMARK 960 #----------------------------------------
REMARK 960                      #-----------------------------------
REMARK 960
REMARK 960 data_DDF040
REMARK 960
REMARK 960 ###############
REMARK 960 ## ENTRY ##
REMARK 960 ###############
REMARK 960
REMARK 960 _entry.id              DDF040
REMARK 960
REMARK 960 ###############
REMARK 960 ## ATOM_SITE ##
REMARK 960 ###############
REMARK 960 _atom_sites.entry_id                              DDF040
REMARK 960 _cell.entry_id                DDF040
REMARK 960 loop_
REMARK 960 _chem_comp.id
REMARK 960 _chem_comp.name
REMARK 960                   T     THYMINE
REMARK 960                   C     CYTOSINE
REMARK 960                   G                 GUANINE
REMARK 960                   DM2               ADRIAMYCIN
REMARK 960                   HOH   WATER
REMARK 960
REMARK 960 ##############
REMARK 960 ## CITATION ##
REMARK 960 ##############
REMARK 960
REMARK 960         loop_
REMARK 960     _citation.id
REMARK 960     _citation.page_last
REMARK 960                         primary
REMARK 960                         467
REMARK 960 _computing.entry_id                 DDF040
REMARK 960 _computing.structure_refinement     NUCLSQ
REMARK 960
REMARK 960
REMARK 960 ############
REMARK 960 ## DIFFRN ##
REMARK 960 ############
REMARK 960
REMARK 960 _diffrn.id                                  ds1
REMARK 960 _diffrn.crystal_id                          1
REMARK 960 _diffrn.ambient_temp                        295.00
REMARK 960
REMARK 960 ########################
REMARK 960 ## DIFFRN_MEASUREMENT ##
REMARK 960 ########################
REMARK 960
REMARK 960 _diffrn_measurement.diffrn_id               ds1
REMARK 960 _diffrn_measurement.device
REMARK 960                                            DIFFRACTOMETER
REMARK 960 _diffrn_measurement.device_type
REMARK 960                                            'RIGAKU AFC-5'
REMARK 960
REMARK 960 ###################
REMARK 960 ## DIFFRN_SOURCE ##
REMARK 960 ###################
REMARK 960
REMARK 960 _diffrn_source.diffrn_id                     ds1
REMARK 960 _diffrn_source.type
REMARK 960                                          'ROTATING ANODE'
REMARK 960
REMARK 960 ######################
REMARK 960 ## DIFFRN_RADIATION ##
REMARK 960 ######################
REMARK 960
REMARK 960 _diffrn_radiation.diffrn_id                 ds1
REMARK 960 _diffrn_radiation.wavelength_id             1
REMARK 960
REMARK 960 #################################
REMARK 960 ## DIFFRN_RADIATION_WAVELENGTH ##
REMARK 960 #################################
REMARK 960
REMARK 960 _diffrn_radiation_wavelength.id             1
REMARK 960 _diffrn_radiation_wavelength.wavelength     1.54
REMARK 960 _diffrn_radiation_wavelength.wt             1.0
REMARK 960
REMARK 960 ############
REMARK 960 ## ENTITY ##
REMARK 960 ############
REMARK 960
REMARK 960 loop_
REMARK 960 _entity.id
REMARK 960 _entity.src_method
REMARK 960                   2     man
REMARK 960                   3     .
REMARK 960
REMARK 960 #####################
REMARK 960 ## ENTITY_KEYWORDS ##
REMARK 960 #####################
REMARK 960
REMARK 960         loop_
REMARK 960     _entity_keywords.entity_id
REMARK 960     _entity_keywords.text
REMARK 960 2  DRUG
REMARK 960
REMARK 960 #####################
REMARK 960 ## ENTITY_NAME_COM ##
REMARK 960 #####################
REMARK 960
REMARK 960 loop_
REMARK 960 _entity_name_com.entity_id
REMARK 960 _entity_name_com.name
REMARK 960 3 WATER
REMARK 960
REMARK 960
REMARK 960 #################
REMARK 960 ## ENTITY_POLY ##
REMARK 960 #################
REMARK 960
REMARK 960 loop_
REMARK 960 _entity_poly.entity_id
REMARK 960 _entity_poly.number_of_monomers
REMARK 960 _entity_poly.type
REMARK 960 1  8    polydeoxyribonucleotide
REMARK 960
REMARK 960 #####################
REMARK 960 ## ENTITY_POLY_SEQ ##
REMARK 960 #####################
REMARK 960
REMARK 960 _exptl_crystal_grow.crystal_id                1
REMARK 960 _exptl_crystal_grow.method
REMARK 960                          'VAPOR DIFFUSION, SITTING DROP'
REMARK 960 _exptl_crystal_grow.pH                        6.6
REMARK 960 _exptl_crystal_grow.temp                      277.0
REMARK 960
REMARK 960 #############################
REMARK 960 ## EXPTL_CRYSTAL_GROW_COMP ##
REMARK 960 #############################
REMARK 960
REMARK 960 loop_
REMARK 960 _exptl_crystal_grow_comp.crystal_id
REMARK 960 _exptl_crystal_grow_comp.id
REMARK 960 _exptl_crystal_grow_comp.sol_id
REMARK 960 _exptl_crystal_grow_comp.name
REMARK 960 1 2 1  MgCl2
REMARK 960 1 3 1 'Spermine HCl'
REMARK 960 1 4 2  MPD
REMARK 960
REMARK 960 ############
REMARK 960 ## STRUCT ##
REMARK 960 ############
REMARK 960
REMARK 960 _struct.entry_id               DDF040
REMARK 960 loop_
REMARK 960 _struct_asym.id
REMARK 960 _struct_asym.details
REMARK 960                   D     ADRIAMYCIN
REMARK 960                   S     H2O
REMARK 960
REMARK 960
REMARK 960 #################
REMARK 960 ## STRUCT_BIOL ##
REMARK 960 #################
REMARK 960
REMARK 960 _struct_biol.id              1
REMARK 960 loop_
REMARK 960 _struct_biol_gen.biol_id
REMARK 960 _struct_biol_gen.asym_id
REMARK 960 _struct_biol_gen.symmetry
REMARK 960 1  A  8_555
REMARK 960 1  D  1_555
REMARK 960 1  S  1_555
REMARK 960 1  D  8_555
REMARK 960 1  S  8_555
REMARK 960
REMARK 960 ##########################
REMARK 960 ## STRUCT_BIOL_KEYWORDS ##
REMARK 960 ##########################
REMARK 960
REMARK 960 loop_
REMARK 960 _struct_biol_keywords.biol_id
REMARK 960 _struct_biol_keywords.text
REMARK 960 1  'DNA DUPLEX'
REMARK 960 1  'DNA DRUG COMPLEX'
REMARK 960
REMARK 960 #################
REMARK 960 ## STRUCT_CONF ##
REMARK 960 #################
REMARK 960
REMARK 960 loop_
REMARK 960 _struct_conf.id
REMARK 960 _struct_conf.conf_type_id
REMARK 960 _struct_conf.beg_label_comp_id
REMARK 960 _struct_conf.beg_label_asym_id
REMARK 960 _struct_conf.beg_label_seq_id
REMARK 960 _struct_conf.end_label_comp_id
REMARK 960 _struct_conf.end_label_asym_id
REMARK 960 _struct_conf.end_label_seq_id
REMARK 960 CHAIN-A  HELX_RH_OT_N  T  A  1   A  A  6
REMARK 960
REMARK 960
REMARK 960 ######################
REMARK 960 ## STRUCT_CONN_TYPE ##
REMARK 960 ######################
REMARK 960
REMARK 960 loop_
REMARK 960 _struct_conn_type.id
REMARK 960 _struct_conn_type.criteria
REMARK 960 hydrog
REMARK 960 ;\
REMARK 960
REMARK 960 N - O distance  > 2.5 Angstroms and  < 3.5 Angstroms
REMARK 960 N - O - C angle < 120 degrees
REMARK 960 ;
REMARK 960
REMARK 960 ######################
REMARK 960 ## STRUCT_CONF_TYPE ##
REMARK 960 ######################
REMARK 960
REMARK 960 loop_
REMARK 960 _struct_conf_type.id
REMARK 960 _struct_conf_type.criteria
REMARK 960 HELX_RH_OT_N  'AUTHOR JUDGEMENT'
REMARK 960
REMARK 960 #################
REMARK 960 ## STRUCT_CONN ##
REMARK 960 #################
REMARK 960
REMARK 960 loop_
REMARK 960 _struct_conn.id
REMARK 960 _struct_conn.conn_type_id
REMARK 960 _struct_conn.ptnr1_label_comp_id
REMARK 960 _struct_conn.ptnr1_label_asym_id
REMARK 960 _struct_conn.ptnr1_label_seq_id
REMARK 960 _struct_conn.ptnr1_label_atom_id
REMARK 960 _struct_conn.ptnr1_symmetry
REMARK 960 _struct_conn.ptnr2_label_comp_id
REMARK 960 _struct_conn.ptnr2_label_asym_id
REMARK 960 _struct_conn.ptnr2_label_seq_id
REMARK 960 _struct_conn.ptnr2_label_atom_id
REMARK 960 _struct_conn.ptnr2_symmetry
REMARK 960 _struct_conn.details
REMARK 960 2  hydrog  T A  1   O4  1_555   A A   6   N6  8_555
REMARK 960                                 WATSON-CRICK
REMARK 960 3  hydrog  G A  2   N2  1_555   C A   5   O2  8_555
REMARK 960                                 WATSON-CRICK
REMARK 960 4  hydrog  G A  2   N1  1_555   C A   5   N3  8_555
REMARK 960                                 WATSON-CRICK
REMARK 960 5  hydrog  G A  2   O6  1_555   C A   5   N4  8_555
REMARK 960                                 WATSON-CRICK
REMARK 960 6  hydrog  G A  3   N2  1_555   C A   4   O2  8_555
REMARK 960                                 WATSON-CRICK
REMARK 960 7  hydrog  G A  3   N1  1_555   C A   4   N3  8_555
REMARK 960                                 WATSON-CRICK
REMARK 960 8  hydrog  G A  3   O6  1_555   C A   4   N4  8_555
REMARK 960                                 WATSON-CRICK
REMARK 960 9  hydrog  C A  4   O2  1_555   G A   3   N2  8_555
REMARK 960                                 WATSON-CRICK
REMARK 960 10 hydrog  C A  4   N3  1_555   G A   3   N1  8_555
REMARK 960                                 WATSON-CRICK
REMARK 960 11 hydrog  C A  4   N4  1_555   G A   3   O6  8_555
REMARK 960                                 WATSON-CRICK
REMARK 960 12 hydrog  C A  5   O2  1_555   G A   2   N2  8_555
REMARK 960                                 WATSON-CRICK
REMARK 960 13 hydrog  C A  5   N3  1_555   G A   2   N1  8_555
REMARK 960                                 WATSON-CRICK
REMARK 960 14 hydrog  C A  5   N4  1_555   G A   2   O6  8_555
REMARK 960                                 WATSON-CRICK
REMARK 960 15 hydrog  A A  6   N1  1_555   T A   1   N3  8_555
REMARK 960                                 WATSON-CRICK
REMARK 960 16 hydrog  A A  6   N6  1_555   T A   1   O4  8_555
REMARK 960                                 WATSON-CRICK
REMARK 960
REMARK 960 ##############
REMARK 960 ## SYMMETRY ##
REMARK 960 ##############
REMARK 960
REMARK 960 _symmetry.entry_id                           DDF040
SEQRES   1 A    6    T   G   G   C   C   A                            
CRYST1   28.010   28.010   52.990  90.00  90.00  90.00 P 41 21 2     1
SCALE1      0.035702  0.000000  0.000000        0.00000
SCALE2      0.000000  0.035702  0.000000        0.00000
SCALE3      0.000000  0.000000  0.018871        0.00000
ATOM      1  O5*   T A   1     -18.744  20.195  22.722  1.00 36.68              
ATOM      2  C5*   T A   1     -18.262  20.915  23.867  1.00  4.63              
ATOM      3  C4*   T A   1     -16.837  20.481  24.110  1.00  5.29              
ATOM      4  O4*   T A   1     -16.624  19.321  24.810  1.00 18.73              
ATOM      5  C3*   T A   1     -15.996  20.366  22.849  1.00 17.42              
ATOM      6  O3*   T A   1     -14.873  21.260  23.067  1.00 28.51              
ATOM      7  C2*   T A   1     -15.557  18.910  22.855  1.00 11.81              
ATOM      8  C1*   T A   1     -15.478  18.540  24.365  1.00 10.48              
ATOM      9  N1    T A   1     -15.982  17.123  24.450  1.00 11.01              
ATOM     10  C2    T A   1     -15.097  16.125  24.720  1.00  2.00              
ATOM     11  O2    T A   1     -13.921  16.352  24.884  1.00 12.06              
ATOM     12  N3    T A   1     -15.610  14.893  24.810  1.00  2.92              
ATOM     13  C4    T A   1     -16.896  14.604  24.630  1.00  2.00              
ATOM     14  O4    T A   1     -17.324  13.422  24.693  1.00  9.78              
ATOM     15  C5    T A   1     -17.820  15.669  24.360  1.00  8.71              
ATOM     16  C5M   T A   1     -19.265  15.403  24.132  1.00 12.27              
ATOM     17  C6    T A   1     -17.330  16.904  24.275  1.00 10.82              
ATOM     18  P     G A   2     -14.347  22.307  21.991  1.00 40.20              
ATOM     19  O1P   G A   2     -13.338  23.125  22.722  1.00 63.29              
ATOM     20  O2P   G A   2     -15.450  23.108  21.392  1.00 40.57              
ATOM     21  O5*   G A   2     -13.658  21.310  20.905  1.00 34.26              
ATOM     22  C5*   G A   2     -12.291  20.909  21.085  1.00 20.80              
ATOM     23  C4*   G A   2     -11.980  19.910  19.972  1.00 16.93              
ATOM     24  O4*   G A   2     -12.977  18.898  19.945  1.00 17.70              
ATOM     25  C3*   G A   2     -12.022  20.573  18.605  1.00 20.26              
ATOM     26  O3*   G A   2     -10.775  20.422  17.932  1.00 37.10              
ATOM     27  C2*   G A   2     -13.204  19.910  17.911  1.00 21.57              
ATOM     28  C1*   G A   2     -13.064  18.557  18.541  1.00 12.82              
ATOM     29  N9    G A   2     -14.212  17.697  18.409  1.00  4.96              
ATOM     30  C8    G A   2     -15.517  18.055  18.398  1.00  2.00              
ATOM     31  N7    G A   2     -16.327  17.024  18.308  1.00  8.72              
ATOM     32  C5    G A   2     -15.506  15.910  18.266  1.00  3.32              
ATOM     33  C6    G A   2     -15.812  14.532  18.223  1.00  2.00              
ATOM     34  O6    G A   2     -16.840  13.910  18.091  1.00  4.77              
ATOM     35  N1    G A   2     -14.694  13.728  18.266  1.00  2.51              
ATOM     36  C2    G A   2     -13.445  14.221  18.329  1.00  2.00              
ATOM     37  N2    G A   2     -12.532  13.288  18.366  1.00  2.00              
ATOM     38  N3    G A   2     -13.103  15.495  18.393  1.00  8.79              
ATOM     39  C4    G A   2     -14.181  16.310  18.345  1.00  2.00              
ATOM     40  P     G A   3     -10.084  21.571  17.026  1.00 26.26              
ATOM     41  O1P   G A   3     -10.988  21.881  15.923  1.00 29.51              
ATOM     42  O2P   G A   3      -9.568  22.786  17.757  1.00 40.14              
ATOM     43  O5*   G A   3      -8.804  20.680  16.570  1.00 13.32              
ATOM     44  C5*   G A   3      -7.963  20.069  17.598  1.00 12.91              
ATOM     45  C4*   G A   3      -7.619  18.719  16.989  1.00 20.72              
ATOM     46  O4*   G A   3      -8.663  17.764  16.962  1.00 17.26              
ATOM     47  C3*   G A   3      -7.131  18.884  15.547  1.00 15.34              
ATOM     48  O3*   G A   3      -6.036  17.999  15.341  1.00 22.87              
ATOM     49  C2*   G A   3      -8.350  18.391  14.768  1.00 29.11              
ATOM     50  C1*   G A   3      -8.815  17.229  15.627  1.00 12.65              
ATOM     51  N9    G A   3     -10.263  17.022  15.420  1.00 10.91              
ATOM     52  C8    G A   3     -11.221  17.968  15.436  1.00 10.59              
ATOM     53  N7    G A   3     -12.417  17.445  15.282  1.00  5.42              
ATOM     54  C5    G A   3     -12.226  16.097  15.219  1.00  6.12              
ATOM     55  C6    G A   3     -13.176  15.030  15.054  1.00  2.00              
ATOM     56  O6    G A   3     -14.394  15.139  14.933  1.00 10.43              
ATOM     57  N1    G A   3     -12.596  13.803  14.996  1.00  2.00              
ATOM     58  C2    G A   3     -11.268  13.672  15.102  1.00  2.52              
ATOM     59  N2    G A   3     -10.823  12.428  15.039  1.00  4.36              
ATOM     60  N3    G A   3     -10.288  14.593  15.256  1.00 15.60              
ATOM     61  C4    G A   3     -10.896  15.809  15.304  1.00  7.16              
ATOM     62  P     C A   4      -5.129  17.968  14.032  1.00 15.15              
ATOM     63  O1P   C A   4      -5.582  19.167  13.306  1.00 21.63              
ATOM     64  O2P   C A   4      -3.697  17.809  14.445  1.00 21.21              
ATOM     65  O5*   C A   4      -5.479  16.560  13.353  1.00 10.31              
ATOM     66  C5*   C A   4      -4.910  15.279  13.703  1.00 12.76              
ATOM     67  C4*   C A   4      -5.798  14.282  12.940  1.00 11.59              
ATOM     68  O4*   C A   4      -7.171  14.560  13.083  1.00 18.67              
ATOM     69  C3*   C A   4      -5.540  14.537  11.446  1.00 18.68              
ATOM     70  O3*   C A   4      -4.504  13.683  11.033  1.00 30.79              
ATOM     71  C2*   C A   4      -6.874  14.352  10.805  1.00 16.89              
ATOM     72  C1*   C A   4      -7.815  13.960  11.928  1.00  6.37              
ATOM     73  N1    C A   4      -9.126  14.652  11.780  1.00  4.49              
ATOM     74  C2    C A   4     -10.238  13.857  11.690  1.00  5.23              
ATOM     75  O2    C A   4     -10.033  12.649  11.631  1.00 15.49              
ATOM     76  N3    C A   4     -11.532  14.397  11.642  1.00  6.64              
ATOM     77  C4    C A   4     -11.616  15.739  11.684  1.00  2.00              
ATOM     78  N4    C A   4     -12.739  16.439  11.621  1.00  3.16              
ATOM     79  C5    C A   4     -10.408  16.548  11.743  1.00  4.67              
ATOM     80  C6    C A   4      -9.201  15.957  11.811  1.00  4.94              
ATOM     81  P     C A   5      -3.756  13.529   9.644  1.00 31.11              
ATOM     82  O1P   C A   5      -3.462  14.873   9.141  1.00 18.56              
ATOM     83  O2P   C A   5      -2.526  12.655   9.793  1.00 40.44              
ATOM     84  O5*   C A   5      -4.798  12.834   8.643  1.00 20.11              
ATOM     85  C5*   C A   5      -5.350  11.537   8.489  1.00  8.04              
ATOM     86  C4*   C A   5      -6.414  11.543   7.429  1.00  6.23              
ATOM     87  O4*   C A   5      -7.650  12.025   7.890  1.00 14.69              
ATOM     88  C3*   C A   5      -6.213  12.249   6.115  1.00 15.17              
ATOM     89  O3*   C A   5      -6.854  11.610   4.981  1.00 24.32              
ATOM     90  C2*   C A   5      -6.868  13.624   6.348  1.00 13.77              
ATOM     91  C1*   C A   5      -8.061  13.156   7.175  1.00  8.59              
ATOM     92  N1    C A   5      -8.773  14.308   7.662  1.00  5.36              
ATOM     93  C2    C A   5     -10.109  14.095   7.964  1.00  2.00              
ATOM     94  O2    C A   5     -10.689  13.019   7.991  1.00  8.86              
ATOM     95  N3    C A   5     -10.871  15.167   8.304  1.00  7.67              
ATOM     96  C4    C A   5     -10.352  16.391   8.372  1.00  2.00              
ATOM     97  N4    C A   5     -11.215  17.377   8.701  1.00  9.14              
ATOM     98  C5    C A   5      -8.966  16.613   8.102  1.00  6.99              
ATOM     99  C6    C A   5      -8.210  15.562   7.742  1.00  2.59              
ATOM    100  P     A A   6      -6.047  10.375   4.319  1.00 23.71              
ATOM    101  O1P   A A   6      -4.949  10.958   3.619  1.00 22.81              
ATOM    102  O2P   A A   6      -5.694   9.442   5.474  1.00 43.55              
ATOM    103  O5*   A A   6      -7.053   9.616   3.386  1.00 25.29              
ATOM    104  C5*   A A   6      -8.098   8.826   3.995  1.00 24.11              
ATOM    105  C4*   A A   6      -9.047   8.400   2.957  1.00 23.56              
ATOM    106  O4*   A A   6     -10.114   9.255   2.687  1.00 27.42              
ATOM    107  C3*   A A   6      -8.599   7.916   1.590  1.00 29.75              
ATOM    108  O3*   A A   6      -9.582   6.893   1.245  1.00 37.84              
ATOM    109  C2*   A A   6      -8.795   9.193   0.747  1.00 17.75              
ATOM    110  C1*   A A   6     -10.173   9.627   1.266  1.00  4.81              
ATOM    111  N9    A A   6     -10.285  11.058   1.314  1.00  5.20              
ATOM    112  C8    A A   6      -9.196  11.893   1.473  1.00  2.00              
ATOM    113  N7    A A   6      -9.481  13.137   1.537  1.00  3.04              
ATOM    114  C5    A A   6     -10.871  13.153   1.457  1.00  7.06              
ATOM    115  C6    A A   6     -11.770  14.268   1.457  1.00  2.00              
ATOM    116  N6    A A   6     -11.336  15.495   1.526  1.00  2.00              
ATOM    117  N1    A A   6     -13.053  13.957   1.341  1.00  8.50              
ATOM    118  C2    A A   6     -13.434  12.621   1.282  1.00  2.00              
ATOM    119  N3    A A   6     -12.683  11.526   1.298  1.00  4.39              
ATOM    120  C4    A A   6     -11.392  11.885   1.357  1.00  4.92              
HETATM  122  C1  DM2 D   7     -12.358  18.750   5.310  1.00  2.93              
HETATM  123  C2  DM2 D   7     -11.204  19.523   5.325  1.00  8.87              
HETATM  124  C3  DM2 D   7      -9.986  19.005   5.167  1.00 15.30              
HETATM  125  C4  DM2 D   7      -9.809  17.621   4.992  1.00  9.22              
HETATM  126  C5  DM2 D   7     -10.885  15.305   4.827  1.00  6.82              
HETATM  127  C6  DM2 D   7     -12.095  13.182   4.690  1.00  7.52              
HETATM  128  C7  DM2 D   7     -13.305  10.952   4.695  1.00 15.10              
HETATM  129  C8  DM2 D   7     -14.714  10.353   4.557  1.00 10.53              
HETATM  130  C9  DM2 D   7     -15.697  10.966   5.537  1.00 11.48              
HETATM  131  C10 DM2 D   7     -15.884  12.386   5.045  1.00 19.29              
HETATM  132  C11 DM2 D   7     -14.557  14.495   4.986  1.00  2.00              
HETATM  133  C12 DM2 D   7     -13.436  16.632   5.135  1.00  2.00              
HETATM  134  C13 DM2 D   7     -16.840   9.983   5.310  1.00 25.57              
HETATM  135  C14 DM2 D   7     -17.425   9.173   6.433  1.00 32.75              
HETATM  136  C15 DM2 D   7     -12.207  17.377   5.140  1.00  5.78              
HETATM  137  C16 DM2 D   7     -10.980  16.770   4.981  1.00  3.20              
HETATM  138  C17 DM2 D   7     -12.134  14.557   4.838  1.00  5.93              
HETATM  139  C18 DM2 D   7     -13.350  15.195   4.986  1.00  6.46              
HETATM  140  C19 DM2 D   7     -14.560  13.109   4.827  1.00  6.56              
HETATM  141  C20 DM2 D   7     -13.350  12.459   4.695  1.00 13.12              
HETATM  142  C21 DM2 D   7      -7.400  17.772   4.854  1.00  8.54              
HETATM  143  O4  DM2 D   7      -8.613  16.960   4.880  1.00  9.20              
HETATM  144  O5  DM2 D   7      -9.789  14.750   4.631  1.00 13.73              
HETATM  145  O6  DM2 D   7     -10.921  12.476   4.668  1.00 15.03              
HETATM  146  O7  DM2 D   7     -12.585  10.481   5.834  1.00 18.99              
HETATM  147  O9  DM2 D   7     -15.372  10.907   6.926  1.00 28.08              
HETATM  148  O11 DM2 D   7     -15.711  15.184   5.151  1.00  7.98              
HETATM  149  O12 DM2 D   7     -14.523  17.195   5.278  1.00 16.31              
HETATM  150  O13 DM2 D   7     -17.383  10.008   4.250  1.00 27.28              
HETATM  151  O14 DM2 D   7     -17.842   7.969   5.850  1.00 50.33              
HETATM  152  C1* DM2 D   7     -11.834   9.350   5.813  1.00 17.51              
HETATM  153  C2* DM2 D   7     -11.358   9.330   7.223  1.00 39.12              
HETATM  154  C3* DM2 D   7     -12.212   8.540   8.224  1.00 30.41              
HETATM  155  C4* DM2 D   7     -12.899   7.347   7.657  1.00 34.76              
HETATM  156  C5* DM2 D   7     -13.431   7.518   6.279  1.00 24.17              
HETATM  157  C6* DM2 D   7     -13.632   6.123   5.585  1.00 20.93              
HETATM  158  O5* DM2 D   7     -12.476   8.154   5.421  1.00 13.01              
HETATM  159  O4* DM2 D   7     -11.882   6.431   7.366  1.00 43.52              
HETATM  160  N3* DM2 D   7     -11.280   8.061   9.289  1.00 46.08              
HETATM  161  O1  HOH S   8      -7.061   7.257   7.307  1.00 32.08              
HETATM  162  O2  HOH S   9      -5.067  15.279  -0.858  1.00 80.00              
HETATM  163  O3  HOH S  10      -8.633  17.260   1.261  1.00 28.48              
HETATM  164  O4  HOH S  11      -9.445  19.940   9.135  1.00 26.48              
HETATM  165  O5  HOH S  12      -4.731  16.291   7.419  1.00 22.33              
HETATM  166  O6  HOH S  13     -13.971   8.930   1.065  1.00 20.71              
HETATM  167  O7  HOH S  14     -15.097  21.047  14.705  1.00 45.35              
HETATM  168  O8  HOH S  15     -19.515  11.624  24.799  1.00 27.14              
HETATM  169  O9  HOH S  16     -10.938  20.775  12.278  1.00 52.41              
HETATM  170  O10 HOH S  17     -11.943  18.394  25.509  1.00 72.88              
HETATM  171  O11 HOH S  18      -2.753   9.086   6.131  1.00 38.97              
HETATM  172  O12 HOH S  19     -12.467  20.848  25.478  1.00 52.69              
HETATM  173  O13 HOH S  20      -9.501  10.086   9.506  1.00 36.06              
HETATM  174  O14 HOH S  21     -19.461  15.092  17.423  1.00 52.28              
HETATM  175  O15 HOH S  22      -8.425  24.878  14.959  1.00 45.10              
HETATM  176  O16 HOH S  23     -18.551   5.235   6.698  1.00 26.02              
HETATM  177  O17 HOH S  24     -15.218  24.520  16.846  1.00 55.30              
HETATM  178  O18 HOH S  25     -16.229  17.078  14.170  1.00 27.41              
HETATM  179  O19 HOH S  26     -17.097  21.503  18.933  1.00 50.92              
HETATM  180  O20 HOH S  27     -14.504  24.803  19.177  1.00 68.80              
HETATM  181  O21 HOH S  28     -10.666   4.529   8.977  1.00 58.23              
HETATM  182  O22 HOH S  29      -2.625  11.809   0.090  1.00 67.02              
HETATM  183  O23 HOH S  30     -11.030   7.899  12.325  1.00 54.50              
HETATM  184  O24 HOH S  31     -16.887  18.753   5.622  1.00 38.60              
HETATM  185  O25 HOH S  32     -21.856  13.165  23.437  1.00 43.56              
HETATM  186  O26 HOH S  33      -5.470  13.929   2.406  1.00 34.57              
HETATM  187  O27 HOH S  34      -2.490  13.781   4.965  1.00 56.90              
HETATM  188  O28 HOH S  35      -7.350  18.778  11.154  1.00 22.10              
HETATM  189  O29 HOH S  36      -9.207  22.747  13.226  1.00 42.84              
HETATM  190  O30 HOH S  37     -19.797   5.778   0.148  1.00 62.47              
HETATM  191  O31 HOH S  38     -12.613  21.545   7.466  1.00 61.66              
HETATM  192  O32 HOH S  39     -13.106   1.767  11.382  1.00 38.63              
HETATM  193  O33 HOH S  40     -22.108  14.761  21.487  1.00 31.67              
HETATM  194  O34 HOH S  41     -19.747  16.520  14.927  1.00 33.45              
HETATM  195  O35 HOH S  42     -12.862   3.815  10.667  1.00 65.41              
HETATM  196  O36 HOH S  43     -15.100   3.552   8.272  1.00 46.31              
HETATM  197  O37 HOH S  44     -16.870   3.874  -0.758  1.00 69.10              
HETATM  198  O38 HOH S  45     -24.934  15.109  19.951  1.00 84.02              
HETATM  199  O39 HOH S  46     -19.411  17.313  18.626  1.00 59.26              
HETATM  200  O40 HOH S  47     -19.688  20.271  17.513  1.00 82.79              
HETATM  201  O41 HOH S  48      -7.585  24.254  17.216  1.00 69.24              
HETATM  202  O42 HOH S  49     -14.977  18.806  14.885  1.00 44.61              
HETATM  203  O43 HOH S  50     -18.330  17.982  14.842  1.00 50.95              
MASTER      294    0    0    0    0    0    0    3  202    0    0    1
END
