# Supplementary material for: COD::CIF::Parser: an error-correcting CIF parser for the Perl language
Source: J Appl Crystallogr. 2016 Feb 1;49(Pt 1):292–301. doi: 10.1107/S1600576715022396 (PMC4762566; doi:10.1107/S1600576715022396)
Supplement: Supplementary file 3 [file j-49-00292-sup3.tgz › cod-tools-1.0/src/components/codcif/data/IUCr/CIFTEST_2.1/outs/ciftbx/xtalt2.out]

# CIF Copied by cif2cif, version 1.0.1 (07 Apr 2005)
data_xtest2
 
_chemical_formula_iucr          ?
_chemical_formula_sum          'C22 H16 N2 S1 Se2'
_chemical_formula_moiety        ?
_chemical_formula_weight        498.35
_symmetry_cell_setting          triclinic
_symmetry_space_group_name_H-M  'P -1'
_symmetry_space_group_name_Hall '-P 1'
loop_
    _symmetry_equiv_pos_as_xyz
        'x,y,z'
        '-x,-y,-z'
_cell_length_a                  8.586(8)
_cell_length_b                  15.286(11)
_cell_length_c                  15.606(8)
_cell_angle_alpha               94.57(4)
_cell_angle_beta                92.31(4)
_cell_angle_gamma               100.58(4)
_cell_formula_units_Z           4
_cell_volume                    2004(3)
_diffrn_radiation_type         'MoK\a'
_diffrn_radiation_wavelength    0.71067
_exptl_absorpt_coefficient_mu   3.804
_exptl_crystal_density_meas     ?
_exptl_crystal_density_diffrn   1.652
_cell_measurement_reflns_used   25
_cell_measurement_theta_min     ?
_cell_measurement_theta_max     ?
_cell_measurement_temperature   295(2)
_chemical_compound_source       ?
_exptl_crystal_colour          'Red'
_exptl_crystal_description      'Flat needle'
_exptl_crystal_size_min         0.06
_exptl_crystal_size_mid         0.2
_exptl_crystal_size_max         0.5
_exptl_crystal_size_rad         ?
_diffrn_measurement_device      'Enraf-Nonius CAD-4'
_diffrn_measurement_method      '\w/2\q'
_exptl_absorpt_correction_type  'empirical'
_exptl_absorpt_correction_T_min 0.7
_exptl_absorpt_correction_T_max 1.
_diffrn_reflns_number           11147
_reflns_number_total            9951
_reflns_number_observed         ?
_reflns_observed_criterion      'refined using all independent reflection'
_diffrn_reflns_av_R_equivalents 0.05
_diffrn_reflns_theta_max        30
_diffrn_standards_number        3
_diffrn_standards_interval_time 60
_diffrn_standards_interval_count        ?
_diffrn_standards_decay_%       random
_diffrn_reflns_limit_h_min      -12
_diffrn_reflns_limit_h_max      12
_diffrn_reflns_limit_k_min      -21
_diffrn_reflns_limit_k_max      21
_diffrn_reflns_limit_l_min      -1
_diffrn_reflns_limit_l_max      15
_refine_ls_hydrogen_treatment   ' '
_refine_ls_structure_factor_coef        ?
_refine_ls_R_factor_obs         0.2215
_refine_ls_wR_factor_obs        0.1576
_refine_ls_goodness_of_fit_obs  0.895
_refine_ls_shift/esd_max        0.007
_refine_ls_extinction_method    'none'
_refine_ls_extinction_coef      ?
_refine_ls_number_parameters    488
_refine_ls_number_reflns        9951
_refine_ls_weighting_scheme
;w=1/[s^2^(F~o~^2^) + 0.0799P)^2^]
;
_refine_diff_density_min        -0.715
_refine_diff_density_max        0.813
_atom_type_scat_source         'IntTabC'
 
loop_
    _atom_type_symbol
        Se
        S
        C
        N
        H
 
loop_
    _atom_site_label
    _atom_site_fract_x
    _atom_site_fract_y
    _atom_site_fract_z
    _atom_site_U_iso_or_equiv
Se(1A)          .48530(10)      -.02530(10)     .20770(10)      .0650(10)
Se(2A)          .67170(10)      .11910(10)      .22610(10)      .0500(10)
S(3A)           .8539(2)        .26680(10)      .22730(10)      .0480(10)
C(4A)           .7570(6)        .2982(4)        .1427(3)        .0380(10)
C(5A)           .6144(7)        .2423(4)        .1061(3)        .0390(10)
C(6A)           .5587(6)        .1587(4)        .1359(3)        .0340(10)
C(7A)           .4228(6)        .1001(4)        .0982(3)        .0370(10)
C(8A)           .3714(7)        .0153(4)        .1206(3)        .0350(10)
C(9A)           .2337(6)        -.0474(3)       .0798(3)        .0360(10)
C(10A)          .1409(7)        -.1108(4)       .1258(4)        .049(2)
C(11A)          .0128(8)        -.1663(4)       .0873(5)        .057(2)
C(12A)          -.0255(8)       -.1657(5)       .0022(5)        .060(2)
C(13A)          .0604(7)        -.1074(5)       -.0459(4)       .054(2)
C(14A)          .1893(7)        -.0483(4)       -.0068(4)       .044(2)
C(15A)          .5245(6)        .2726(4)        .0337(3)        .0360(10)
C(16A)          .5193(7)        .2353(4)        -.0488(3)       .043(2)
C(17A)          .4361(7)        .2653(5)        -.1137(4)       .056(2)
C(18A)          .3630(7)        .3357(5)        -.0975(4)       .058(2)
C(19A)          .3670(8)        .3760(5)        -.0163(4)       .059(2)
C(20A)          .4454(7)        .3442(4)        .0503(4)        .046(2)
N(21A)          .8086(6)        .3764(3)        .1068(3)        .0470(10)
C(22A)          .9429(7)        .4426(4)        .1246(4)        .046(2)
N(23A)          .9228(7)        .5200(4)        .0970(4)        .060(2)
C(24A)          1.0458(10)      .5859(5)        .1086(5)        .072(2)
C(25A)          1.1878(9)       .5815(5)        .1473(5)        .068(2)
C(26A)          1.2084(8)       .5019(6)        .1726(4)        .067(2)
C(27A)          1.0859(8)       .4304(5)        .1626(4)        .058(2)
Se(1B)          -.09130(10)     -.06090(10)     .28910(10)      .0590(10)
Se(2B)          .10250(10)      .07850(10)      .27260(10)      .0450(10)
S(3B)           .2876(2)        .22460(10)      .27030(10)      .0500(10)
C(4B)           .2171(7)        .2700(4)        .3589(3)        .0410(10)
C(5B)           .0873(7)        .2215(4)        .3991(3)        .0370(10)
C(6B)           .0226(6)        .1325(4)        .3690(3)        .0340(10)
C(7B)           -.1041(6)       .0818(4)        .4084(3)        .0390(10)
C(8B)           -.1689(7)       -.0057(4)       .3846(3)        .0370(10)
C(9B)           -.2936(7)       -.0593(4)       .4300(4)        .0380(10)
C(14B)          -.3085(7)       -.0420(4)       .5184(4)        .042(2)
C(13B)          -.4268(8)       -.0932(5)       .5598(4)        .056(2)
C(12B)          -.5292(8)       -.1616(5)       .5154(5)        .062(2)
C(11B)          -.5164(8)       -.1800(4)       .4299(5)        .060(2)
C(10B)          -.4012(8)       -.1308(4)       .3874(4)        .050(2)
C(15B)          .0219(6)        .2668(4)        .4747(3)        .0370(10)
C(16B)          .0407(7)        .2423(4)        .5557(4)        .048(2)
C(17B)          -.0233(8)       .2846(5)        .6247(4)        .066(2)
C(18B)          -.1015(8)       .3515(5)        .6131(5)        .061(2)
C(19B)          -.1177(8)       .3793(5)        .5328(5)        .064(2)
C(20B)          -.0590(7)       .3359(4)        .4624(4)        .053(2)
N(21B)          .2828(6)        .3547(3)        .3952(3)        .0540(10)
C(22B)          .4085(7)        .4167(4)        .3732(4)        .047(2)
N(23B)          .3973(6)        .5001(4)        .4021(4)        .059(2)
C(24B)          .5169(10)       .5645(5)        .3882(5)        .078(2)
C(25B)          .6451(9)        .5530(6)        .3461(6)        .083(2)
C(26B)          .6596(9)        .4691(6)        .3185(5)        .083(2)
C(27B)          .5407(8)        .3981(5)        .3334(5)        .070(2)
H(7A)           .3641(6)        .1204(4)        .0552(3)        .051(4)
H(10A)          .1680(7)        -.1145(4)       .1835(4)        .051(4)
H(11A)          -.0505(8)       -.2058(4)       .1197(5)        .051(4)
H(12A)          -.1124(8)       -.2062(5)       -.0232(5)       .051(4)
H(13A)          .0335(7)        -.1070(5)       -.1042(4)       .051(4)
H(14A)          .2485(7)        -.0075(4)       -.0397(4)       .051(4)
H(16A)          .5731(7)        .1887(4)        -.0614(3)       .051(4)
H(17A)          .4298(7)        .2371(5)        -.1691(4)       .051(4)
H(18A)          .3097(7)        .3567(5)        -.1423(4)       .051(4)
H(19A)          .3175(8)        .4247(5)        -.0056(4)       .051(4)
H(20A)          .4456(7)        .3703(4)        .1062(4)        .051(4)
H(21A)          .7464(6)        .3865(3)        .0657(3)        .051(4)
H(24A)          1.0344(10)      .6402(5)        .0885(5)        .086
H(25A)          1.2683(9)       .6316(5)        .1562(5)        .082
H(26A)          1.3061(8)       .4958(6)        .1969(4)        .08
H(27A)          1.0976(8)       .3753(8)        .1806(4)        .069
H(7B)           -.1470(6)       .1100(4)        .4543(3)        .051(4)
H(10B)          -.2383(7)       .0043(4)        .5495(4)        .051(4)
H(11B)          -.4364(8)       -.0809(5)       .6184(4)        .051(4)
H(12B)          -.6085(8)       -.1959(5)       .5438(5)        .051(4)
H(13B)          -.5874(8)       -.2268(4)       .4000(5)        .051(4)
H(14B)          -.3937(8)       -.1449(4)       .3288(4)        .051(4)
H(16B)          .0967(7)        .1970(4)        .5653(4)        .051(4)
H(17B)          -.0115(8)       .2661(5)        .6796(4)        .051(4)
H(18B)          -.1444(8)       .3788(5)        .6595(5)        .051(4)
H(19B)          -.1679(8)       .4272(5)        .525            .051(4)
H(20B)          -.0742(7)       .3533(4)        .4074(4)        .051(4)
H(21B)          .2367(6)        .3718(3)        .4397(3)        .051(4)
H(24B)          .5114(10)       .6224(5)        .4095(5)        .093
H(25B)          .7225(9)        .6016(6)        .3360(6)        .1
H(26B)          .7483(9)        .4589(6)        .2898(5)        .1
H(27B)          .5499(8)        .3395(5)        .3170(5)        .084
 
