# Supplementary material for: COD::CIF::Parser: an error-correcting CIF parser for the Perl language
Source: J Appl Crystallogr. 2016 Feb 1;49(Pt 1):292–301. doi: 10.1107/S1600576715022396 (PMC4762566; doi:10.1107/S1600576715022396)
Supplement: Supplementary file 3 [file j-49-00292-sup3.tgz › cod-tools-1.0/src/components/codcif/data/IUCr/CIFTEST_2.1/outs/ciftbx/DDF040.twid]

LEADER          1     FULL DUPLEX DNA COMPLEXED WITH DRUG                          ??-???-????          DDF040
TITLE                 5'-D(*TP*GP*GP*CP*CP*A)-3', ADRIAMYCIN
KEYWDS                DEOXYRIBONUCLEIC ACID 
JRNL                  AUTH G. A.Leonard,T. W.Hambley,K.Mcauley-Hecht,T.Brown,W. N.Hunter
JRNL                  TITL Anthracycline-DNA Interactions at Unfavourable Base-Pair Base-Pair Triplet-Binding Sites: Structures
JRNL                2 TITL of d(CGGCCG)/Daunomycin and d(TGGCCA)/Adriamycin Complexes
JRNL                  REF  Acta Crystallogr.,Sect.D                                                   V.     49       458  1993
JRNL                  REFN ASTM ABCRE6 DK ISSN 0907-4449                       
REMARK    2
REMARK    2         2      RESOLUTION. NOT APPLICABLE.
REMARK 9600
REMARK 9600           EMBEDDED CIF
REMARK 9600           # ---------------------------------------
REMARK 9600                                                           #-----------------------------------
REMARK 9600
REMARK 9600           #  Example CIF for a DNA-Drug complex str
REMARK 9600                                                           #ucture with a single strand
REMARK 9600           #  in the asymmetric unit.  This example
REMARK 9600                                                           #is compliant with
REMARK 9600           #  the Macromolecular CIF Dictionary (cif
REMARK 9600                                                           #_mm.dic) version 0.9.01.
REMARK 9600
REMARK 9600           #               Prepared by: Anke Gelbin,
REMARK 9600                                                           # John Westbrook and Helen Berman
REMARK 9600           #                            Nucleic Acid
REMARK 9600                                                           # Database Project
REMARK 9600           #                            Rutgers University
REMARK 9600           #                            e-mail: ndba
REMARK 9600                                                           #dmin@ndbserver.rutgers.edu
REMARK 9600           #                            www:    http
REMARK 9600                                                           #://ndbserver.rutgers.edu
REMARK 9600
REMARK 9600           #----------------------------------------
REMARK 9600                                                           #-----------------------------------
REMARK 9600
REMARK 9600           data_DDF040
REMARK 9600
REMARK 9600           ###############
REMARK 9600           ## ENTRY ##
REMARK 9600           ###############
REMARK 9600
REMARK 9600           _entry.id              DDF040
REMARK 9600
REMARK 9600           ###############
REMARK 9600           ## ATOM_SITE ##
REMARK 9600           ###############
REMARK 9600           _atom_sites.entry_id                              DDF040
REMARK 9600           _cell.entry_id                DDF040
REMARK 9600           loop_
REMARK 9600           _chem_comp.id
REMARK 9600           _chem_comp.name
REMARK 9600                                   T               THYMINE
REMARK 9600                                   C               CYTOSINE
REMARK 9600                                   G                                   GUANINE
REMARK 9600                                   DM2                                 ADRIAMYCIN
REMARK 9600                                   HOH             WATER
REMARK 9600
REMARK 9600           ##############
REMARK 9600           ## CITATION ##
REMARK 9600           ##############
REMARK 9600
REMARK 9600                   loop_
REMARK 9600               _citation.id
REMARK 9600               _citation.page_last
REMARK 9600                                           primary
REMARK 9600                                                   467
REMARK 9600           _computing.entry_id                 DDF040
REMARK 9600           _computing.structure_refinement     NUCLSQ
REMARK 9600
REMARK 9600
REMARK 9600           ############
REMARK 9600           ## DIFFRN ##
REMARK 9600           ############
REMARK 9600
REMARK 9600           _diffrn.id                                  ds1
REMARK 9600           _diffrn.crystal_id                          1
REMARK 9600           _diffrn.ambient_temp                        295.00
REMARK 9600
REMARK 9600           ########################
REMARK 9600           ## DIFFRN_MEASUREMENT ##
REMARK 9600           ########################
REMARK 9600
REMARK 9600           _diffrn_measurement.diffrn_id               ds1
REMARK 9600           _diffrn_measurement.device                  DIFFRACTOMETER
REMARK 9600           _diffrn_measurement.device_type             'RIGAKU AFC-5'
REMARK 9600
REMARK 9600           ###################
REMARK 9600           ## DIFFRN_SOURCE ##
REMARK 9600           ###################
REMARK 9600
REMARK 9600           _diffrn_source.diffrn_id                     ds1
REMARK 9600           _diffrn_source.type                         'ROTATING ANODE'
REMARK 9600
REMARK 9600           ######################
REMARK 9600           ## DIFFRN_RADIATION ##
REMARK 9600           ######################
REMARK 9600
REMARK 9600           _diffrn_radiation.diffrn_id                 ds1
REMARK 9600           _diffrn_radiation.wavelength_id             1
REMARK 9600
REMARK 9600           #################################
REMARK 9600           ## DIFFRN_RADIATION_WAVELENGTH ##
REMARK 9600           #################################
REMARK 9600
REMARK 9600           _diffrn_radiation_wavelength.id             1
REMARK 9600           _diffrn_radiation_wavelength.wavelength     1.54
REMARK 9600           _diffrn_radiation_wavelength.wt             1.0
REMARK 9600
REMARK 9600           ############
REMARK 9600           ## ENTITY ##
REMARK 9600           ############
REMARK 9600
REMARK 9600           loop_
REMARK 9600           _entity.id
REMARK 9600           _entity.src_method
REMARK 9600                                   2               man
REMARK 9600                                   3               .
REMARK 9600
REMARK 9600           #####################
REMARK 9600           ## ENTITY_KEYWORDS ##
REMARK 9600           #####################
REMARK 9600
REMARK 9600                   loop_
REMARK 9600               _entity_keywords.entity_id
REMARK 9600               _entity_keywords.text
REMARK 9600           2  DRUG
REMARK 9600
REMARK 9600           #####################
REMARK 9600           ## ENTITY_NAME_COM ##
REMARK 9600           #####################
REMARK 9600
REMARK 9600           loop_
REMARK 9600           _entity_name_com.entity_id
REMARK 9600           _entity_name_com.name
REMARK 9600           3 WATER
REMARK 9600
REMARK 9600
REMARK 9600           #################
REMARK 9600           ## ENTITY_POLY ##
REMARK 9600           #################
REMARK 9600
REMARK 9600           loop_
REMARK 9600           _entity_poly.entity_id
REMARK 9600           _entity_poly.number_of_monomers
REMARK 9600           _entity_poly.type
REMARK 9600           1  8    polydeoxyribonucleotide
REMARK 9600
REMARK 9600           #####################
REMARK 9600           ## ENTITY_POLY_SEQ ##
REMARK 9600           #####################
REMARK 9600
REMARK 9600           _exptl_crystal_grow.crystal_id                1
REMARK 9600           _exptl_crystal_grow.method
REMARK 9600                                    'VAPOR DIFFUSION, SITTING DROP'
REMARK 9600           _exptl_crystal_grow.pH                        6.6
REMARK 9600           _exptl_crystal_grow.temp                      277.0
REMARK 9600
REMARK 9600           #############################
REMARK 9600           ## EXPTL_CRYSTAL_GROW_COMP ##
REMARK 9600           #############################
REMARK 9600
REMARK 9600           loop_
REMARK 9600           _exptl_crystal_grow_comp.crystal_id
REMARK 9600           _exptl_crystal_grow_comp.id
REMARK 9600           _exptl_crystal_grow_comp.sol_id
REMARK 9600           _exptl_crystal_grow_comp.name
REMARK 9600           1 2 1  MgCl2
REMARK 9600           1 3 1 'Spermine HCl'
REMARK 9600           1 4 2  MPD
REMARK 9600
REMARK 9600           ############
REMARK 9600           ## STRUCT ##
REMARK 9600           ############
REMARK 9600
REMARK 9600           _struct.entry_id               DDF040
REMARK 9600           loop_
REMARK 9600           _struct_asym.id
REMARK 9600           _struct_asym.details
REMARK 9600                                   D               ADRIAMYCIN
REMARK 9600                                   S               H2O
REMARK 9600
REMARK 9600
REMARK 9600           #################
REMARK 9600           ## STRUCT_BIOL ##
REMARK 9600           #################
REMARK 9600
REMARK 9600           _struct_biol.id              1
REMARK 9600           loop_
REMARK 9600           _struct_biol_gen.biol_id
REMARK 9600           _struct_biol_gen.asym_id
REMARK 9600           _struct_biol_gen.symmetry
REMARK 9600           1  A  8_555
REMARK 9600           1  D  1_555
REMARK 9600           1  S  1_555
REMARK 9600           1  D  8_555
REMARK 9600           1  S  8_555
REMARK 9600
REMARK 9600           ##########################
REMARK 9600           ## STRUCT_BIOL_KEYWORDS ##
REMARK 9600           ##########################
REMARK 9600
REMARK 9600           loop_
REMARK 9600           _struct_biol_keywords.biol_id
REMARK 9600           _struct_biol_keywords.text
REMARK 9600           1  'DNA DUPLEX'
REMARK 9600           1  'DNA DRUG COMPLEX'
REMARK 9600
REMARK 9600           #################
REMARK 9600           ## STRUCT_CONF ##
REMARK 9600           #################
REMARK 9600
REMARK 9600           loop_
REMARK 9600           _struct_conf.id
REMARK 9600           _struct_conf.conf_type_id
REMARK 9600           _struct_conf.beg_label_comp_id
REMARK 9600           _struct_conf.beg_label_asym_id
REMARK 9600           _struct_conf.beg_label_seq_id
REMARK 9600           _struct_conf.end_label_comp_id
REMARK 9600           _struct_conf.end_label_asym_id
REMARK 9600           _struct_conf.end_label_seq_id
REMARK 9600           CHAIN-A  HELX_RH_OT_N  T  A  1   A  A  6
REMARK 9600
REMARK 9600
REMARK 9600           ######################
REMARK 9600           ## STRUCT_CONN_TYPE ##
REMARK 9600           ######################
REMARK 9600
REMARK 9600           loop_
REMARK 9600           _struct_conn_type.id
REMARK 9600           _struct_conn_type.criteria
REMARK 9600           hydrog
REMARK 9600           ;\
REMARK 9600
REMARK 9600           N - O distance  > 2.5 Angstroms and  < 3.5 Angstroms
REMARK 9600           N - O - C angle < 120 degrees
REMARK 9600           ;
REMARK 9600
REMARK 9600           ######################
REMARK 9600           ## STRUCT_CONF_TYPE ##
REMARK 9600           ######################
REMARK 9600
REMARK 9600           loop_
REMARK 9600           _struct_conf_type.id
REMARK 9600           _struct_conf_type.criteria
REMARK 9600           HELX_RH_OT_N  'AUTHOR JUDGEMENT'
REMARK 9600
REMARK 9600           #################
REMARK 9600           ## STRUCT_CONN ##
REMARK 9600           #################
REMARK 9600
REMARK 9600           loop_
REMARK 9600           _struct_conn.id
REMARK 9600           _struct_conn.conn_type_id
REMARK 9600           _struct_conn.ptnr1_label_comp_id
REMARK 9600           _struct_conn.ptnr1_label_asym_id
REMARK 9600           _struct_conn.ptnr1_label_seq_id
REMARK 9600           _struct_conn.ptnr1_label_atom_id
REMARK 9600           _struct_conn.ptnr1_symmetry
REMARK 9600           _struct_conn.ptnr2_label_comp_id
REMARK 9600           _struct_conn.ptnr2_label_asym_id
REMARK 9600           _struct_conn.ptnr2_label_seq_id
REMARK 9600           _struct_conn.ptnr2_label_atom_id
REMARK 9600           _struct_conn.ptnr2_symmetry
REMARK 9600           _struct_conn.details
REMARK 9600           2  hydrog  T A  1   O4  1_555   A A   6   N6  8_555
REMARK 9600                                           WATSON-CRICK
REMARK 9600           3  hydrog  G A  2   N2  1_555   C A   5   O2  8_555
REMARK 9600                                           WATSON-CRICK
REMARK 9600           4  hydrog  G A  2   N1  1_555   C A   5   N3  8_555
REMARK 9600                                           WATSON-CRICK
REMARK 9600           5  hydrog  G A  2   O6  1_555   C A   5   N4  8_555
REMARK 9600                                           WATSON-CRICK
REMARK 9600           6  hydrog  G A  3   N2  1_555   C A   4   O2  8_555
REMARK 9600                                           WATSON-CRICK
REMARK 9600           7  hydrog  G A  3   N1  1_555   C A   4   N3  8_555
REMARK 9600                                           WATSON-CRICK
REMARK 9600           8  hydrog  G A  3   O6  1_555   C A   4   N4  8_555
REMARK 9600                                           WATSON-CRICK
REMARK 9600           9  hydrog  C A  4   O2  1_555   G A   3   N2  8_555
REMARK 9600                                           WATSON-CRICK
REMARK 9600           10 hydrog  C A  4   N3  1_555   G A   3   N1  8_555
REMARK 9600                                           WATSON-CRICK
REMARK 9600           11 hydrog  C A  4   N4  1_555   G A   3   O6  8_555
REMARK 9600                                           WATSON-CRICK
REMARK 9600           12 hydrog  C A  5   O2  1_555   G A   2   N2  8_555
REMARK 9600                                           WATSON-CRICK
REMARK 9600           13 hydrog  C A  5   N3  1_555   G A   2   N1  8_555
REMARK 9600                                           WATSON-CRICK
REMARK 9600           14 hydrog  C A  5   N4  1_555   G A   2   O6  8_555
REMARK 9600                                           WATSON-CRICK
REMARK 9600           15 hydrog  A A  6   N1  1_555   T A   1   N3  8_555
REMARK 9600                                           WATSON-CRICK
REMARK 9600           16 hydrog  A A  6   N6  1_555   T A   1   O4  8_555
REMARK 9600                                           WATSON-CRICK
REMARK 9600
REMARK 9600           ##############
REMARK 9600           ## SYMMETRY ##
REMARK 9600           ##############
REMARK 9600
REMARK 9600           _symmetry.entry_id                           DDF040
SEQRES          1              A        6         T         G         G         C         C         A                              
CRYST1                    28.01         28.01         52.99      90.0      90.0      90.0     P 41 21 2         1
SCALE1                     0.035702      0.000000      0.000000       0.00000
SCALE2                     0.000000      0.035702      0.000000       0.00000
SCALE3                     0.000000      0.000000      0.018871       0.00000
ATOM            1      O5*                  T         A        1     -18.744       20.195       22.722    1.00 36.68                
ATOM            2      C5*                  T         A        1     -18.262       20.915       23.867    1.00  4.63                
ATOM            3      C4*                  T         A        1     -16.837       20.481       24.110    1.00  5.29                
ATOM            4      O4*                  T         A        1     -16.624       19.321       24.810    1.00 18.73                
ATOM            5      C3*                  T         A        1     -15.996       20.366       22.849    1.00 17.42                
ATOM            6      O3*                  T         A        1     -14.873       21.260       23.067    1.00 28.51                
ATOM            7      C2*                  T         A        1     -15.557       18.910       22.855    1.00 11.81                
ATOM            8      C1*                  T         A        1     -15.478       18.540       24.365    1.00 10.48                
ATOM            9      N1                   T         A        1     -15.982       17.123       24.450    1.00 11.01                
ATOM           10      C2                   T         A        1     -15.097       16.125       24.720    1.00  2.00                
ATOM           11      O2                   T         A        1     -13.921       16.352       24.884    1.00 12.06                
ATOM           12      N3                   T         A        1     -15.610       14.893       24.810    1.00  2.92                
ATOM           13      C4                   T         A        1     -16.896       14.604       24.630    1.00  2.00                
ATOM           14      O4                   T         A        1     -17.324       13.422       24.693    1.00  9.78                
ATOM           15      C5                   T         A        1     -17.820       15.669       24.360    1.00  8.71                
ATOM           16      C5M                  T         A        1     -19.265       15.403       24.132    1.00 12.27                
ATOM           17      C6                   T         A        1     -17.330       16.904       24.275    1.00 10.82                
ATOM           18      P                    G         A        2     -14.347       22.307       21.991    1.00 40.20                
ATOM           19      O1P                  G         A        2     -13.338       23.125       22.722    1.00 63.29                
ATOM           20      O2P                  G         A        2     -15.450       23.108       21.392    1.00 40.57                
ATOM           21      O5*                  G         A        2     -13.658       21.310       20.905    1.00 34.26                
ATOM           22      C5*                  G         A        2     -12.291       20.909       21.085    1.00 20.80                
ATOM           23      C4*                  G         A        2     -11.980       19.910       19.972    1.00 16.93                
ATOM           24      O4*                  G         A        2     -12.977       18.898       19.945    1.00 17.70                
ATOM           25      C3*                  G         A        2     -12.022       20.573       18.605    1.00 20.26                
ATOM           26      O3*                  G         A        2     -10.775       20.422       17.932    1.00 37.10                
ATOM           27      C2*                  G         A        2     -13.204       19.910       17.911    1.00 21.57                
ATOM           28      C1*                  G         A        2     -13.064       18.557       18.541    1.00 12.82                
ATOM           29      N9                   G         A        2     -14.212       17.697       18.409    1.00  4.96                
ATOM           30      C8                   G         A        2     -15.517       18.055       18.398    1.00  2.00                
ATOM           31      N7                   G         A        2     -16.327       17.024       18.308    1.00  8.72                
ATOM           32      C5                   G         A        2     -15.506       15.910       18.266    1.00  3.32                
ATOM           33      C6                   G         A        2     -15.812       14.532       18.223    1.00  2.00                
ATOM           34      O6                   G         A        2     -16.840       13.910       18.091    1.00  4.77                
ATOM           35      N1                   G         A        2     -14.694       13.728       18.266    1.00  2.51                
ATOM           36      C2                   G         A        2     -13.445       14.221       18.329    1.00  2.00                
ATOM           37      N2                   G         A        2     -12.532       13.288       18.366    1.00  2.00                
ATOM           38      N3                   G         A        2     -13.103       15.495       18.393    1.00  8.79                
ATOM           39      C4                   G         A        2     -14.181       16.310       18.345    1.00  2.00                
ATOM           40      P                    G         A        3     -10.084       21.571       17.026    1.00 26.26                
ATOM           41      O1P                  G         A        3     -10.988       21.881       15.923    1.00 29.51                
ATOM           42      O2P                  G         A        3      -9.568       22.786       17.757    1.00 40.14                
ATOM           43      O5*                  G         A        3      -8.804       20.680       16.570    1.00 13.32                
ATOM           44      C5*                  G         A        3      -7.963       20.069       17.598    1.00 12.91                
ATOM           45      C4*                  G         A        3      -7.619       18.719       16.989    1.00 20.72                
ATOM           46      O4*                  G         A        3      -8.663       17.764       16.962    1.00 17.26                
ATOM           47      C3*                  G         A        3      -7.131       18.884       15.547    1.00 15.34                
ATOM           48      O3*                  G         A        3      -6.036       17.999       15.341    1.00 22.87                
ATOM           49      C2*                  G         A        3      -8.350       18.391       14.768    1.00 29.11                
ATOM           50      C1*                  G         A        3      -8.815       17.229       15.627    1.00 12.65                
ATOM           51      N9                   G         A        3     -10.263       17.022       15.420    1.00 10.91                
ATOM           52      C8                   G         A        3     -11.221       17.968       15.436    1.00 10.59                
ATOM           53      N7                   G         A        3     -12.417       17.445       15.282    1.00  5.42                
ATOM           54      C5                   G         A        3     -12.226       16.097       15.219    1.00  6.12                
ATOM           55      C6                   G         A        3     -13.176       15.030       15.054    1.00  2.00                
ATOM           56      O6                   G         A        3     -14.394       15.139       14.933    1.00 10.43                
ATOM           57      N1                   G         A        3     -12.596       13.803       14.996    1.00  2.00                
ATOM           58      C2                   G         A        3     -11.268       13.672       15.102    1.00  2.52                
ATOM           59      N2                   G         A        3     -10.823       12.428       15.039    1.00  4.36                
ATOM           60      N3                   G         A        3     -10.288       14.593       15.256    1.00 15.60                
ATOM           61      C4                   G         A        3     -10.896       15.809       15.304    1.00  7.16                
ATOM           62      P                    C         A        4      -5.129       17.968       14.032    1.00 15.15                
ATOM           63      O1P                  C         A        4      -5.582       19.167       13.306    1.00 21.63                
ATOM           64      O2P                  C         A        4      -3.697       17.809       14.445    1.00 21.21                
ATOM           65      O5*                  C         A        4      -5.479       16.560       13.353    1.00 10.31                
ATOM           66      C5*                  C         A        4      -4.910       15.279       13.703    1.00 12.76                
ATOM           67      C4*                  C         A        4      -5.798       14.282       12.940    1.00 11.59                
ATOM           68      O4*                  C         A        4      -7.171       14.560       13.083    1.00 18.67                
ATOM           69      C3*                  C         A        4      -5.540       14.537       11.446    1.00 18.68                
ATOM           70      O3*                  C         A        4      -4.504       13.683       11.033    1.00 30.79                
ATOM           71      C2*                  C         A        4      -6.874       14.352       10.805    1.00 16.89                
ATOM           72      C1*                  C         A        4      -7.815       13.960       11.928    1.00  6.37                
ATOM           73      N1                   C         A        4      -9.126       14.652       11.780    1.00  4.49                
ATOM           74      C2                   C         A        4     -10.238       13.857       11.690    1.00  5.23                
ATOM           75      O2                   C         A        4     -10.033       12.649       11.631    1.00 15.49                
ATOM           76      N3                   C         A        4     -11.532       14.397       11.642    1.00  6.64                
ATOM           77      C4                   C         A        4     -11.616       15.739       11.684    1.00  2.00                
ATOM           78      N4                   C         A        4     -12.739       16.439       11.621    1.00  3.16                
ATOM           79      C5                   C         A        4     -10.408       16.548       11.743    1.00  4.67                
ATOM           80      C6                   C         A        4      -9.201       15.957       11.811    1.00  4.94                
ATOM           81      P                    C         A        5      -3.756       13.529        9.644    1.00 31.11                
ATOM           82      O1P                  C         A        5      -3.462       14.873        9.141    1.00 18.56                
ATOM           83      O2P                  C         A        5      -2.526       12.655        9.793    1.00 40.44                
ATOM           84      O5*                  C         A        5      -4.798       12.834        8.643    1.00 20.11                
ATOM           85      C5*                  C         A        5      -5.350       11.537        8.489    1.00  8.04                
ATOM           86      C4*                  C         A        5      -6.414       11.543        7.429    1.00  6.23                
ATOM           87      O4*                  C         A        5      -7.650       12.025        7.890    1.00 14.69                
ATOM           88      C3*                  C         A        5      -6.213       12.249        6.115    1.00 15.17                
ATOM           89      O3*                  C         A        5      -6.854       11.610        4.981    1.00 24.32                
ATOM           90      C2*                  C         A        5      -6.868       13.624        6.348    1.00 13.77                
ATOM           91      C1*                  C         A        5      -8.061       13.156        7.175    1.00  8.59                
ATOM           92      N1                   C         A        5      -8.773       14.308        7.662    1.00  5.36                
ATOM           93      C2                   C         A        5     -10.109       14.095        7.964    1.00  2.00                
ATOM           94      O2                   C         A        5     -10.689       13.019        7.991    1.00  8.86                
ATOM           95      N3                   C         A        5     -10.871       15.167        8.304    1.00  7.67                
ATOM           96      C4                   C         A        5     -10.352       16.391        8.372    1.00  2.00                
ATOM           97      N4                   C         A        5     -11.215       17.377        8.701    1.00  9.14                
ATOM           98      C5                   C         A        5      -8.966       16.613        8.102    1.00  6.99                
ATOM           99      C6                   C         A        5      -8.210       15.562        7.742    1.00  2.59                
ATOM          100      P                    A         A        6      -6.047       10.375        4.319    1.00 23.71                
ATOM          101      O1P                  A         A        6      -4.949       10.958        3.619    1.00 22.81                
ATOM          102      O2P                  A         A        6      -5.694        9.442        5.474    1.00 43.55                
ATOM          103      O5*                  A         A        6      -7.053        9.616        3.386    1.00 25.29                
ATOM          104      C5*                  A         A        6      -8.098        8.826        3.995    1.00 24.11                
ATOM          105      C4*                  A         A        6      -9.047        8.400        2.957    1.00 23.56                
ATOM          106      O4*                  A         A        6     -10.114        9.255        2.687    1.00 27.42                
ATOM          107      C3*                  A         A        6      -8.599        7.916        1.590    1.00 29.75                
ATOM          108      O3*                  A         A        6      -9.582        6.893        1.245    1.00 37.84                
ATOM          109      C2*                  A         A        6      -8.795        9.193        0.747    1.00 17.75                
ATOM          110      C1*                  A         A        6     -10.173        9.627        1.266    1.00  4.81                
ATOM          111      N9                   A         A        6     -10.285       11.058        1.314    1.00  5.20                
ATOM          112      C8                   A         A        6      -9.196       11.893        1.473    1.00  2.00                
ATOM          113      N7                   A         A        6      -9.481       13.137        1.537    1.00  3.04                
ATOM          114      C5                   A         A        6     -10.871       13.153        1.457    1.00  7.06                
ATOM          115      C6                   A         A        6     -11.770       14.268        1.457    1.00  2.00                
ATOM          116      N6                   A         A        6     -11.336       15.495        1.526    1.00  2.00                
ATOM          117      N1                   A         A        6     -13.053       13.957        1.341    1.00  8.50                
ATOM          118      C2                   A         A        6     -13.434       12.621        1.282    1.00  2.00                
ATOM          119      N3                   A         A        6     -12.683       11.526        1.298    1.00  4.39                
ATOM          120      C4                   A         A        6     -11.392       11.885        1.357    1.00  4.92                
HETATM        122      C1                 DM2         D        7     -12.358       18.750        5.310    1.00  2.93                
HETATM        123      C2                 DM2         D        7     -11.204       19.523        5.325    1.00  8.87                
HETATM        124      C3                 DM2         D        7      -9.986       19.005        5.167    1.00 15.30                
HETATM        125      C4                 DM2         D        7      -9.809       17.621        4.992    1.00  9.22                
HETATM        126      C5                 DM2         D        7     -10.885       15.305        4.827    1.00  6.82                
HETATM        127      C6                 DM2         D        7     -12.095       13.182        4.690    1.00  7.52                
HETATM        128      C7                 DM2         D        7     -13.305       10.952        4.695    1.00 15.10                
HETATM        129      C8                 DM2         D        7     -14.714       10.353        4.557    1.00 10.53                
HETATM        130      C9                 DM2         D        7     -15.697       10.966        5.537    1.00 11.48                
HETATM        131      C10                DM2         D        7     -15.884       12.386        5.045    1.00 19.29                
HETATM        132      C11                DM2         D        7     -14.557       14.495        4.986    1.00  2.00                
HETATM        133      C12                DM2         D        7     -13.436       16.632        5.135    1.00  2.00                
HETATM        134      C13                DM2         D        7     -16.840        9.983        5.310    1.00 25.57                
HETATM        135      C14                DM2         D        7     -17.425        9.173        6.433    1.00 32.75                
HETATM        136      C15                DM2         D        7     -12.207       17.377        5.140    1.00  5.78                
HETATM        137      C16                DM2         D        7     -10.980       16.770        4.981    1.00  3.20                
HETATM        138      C17                DM2         D        7     -12.134       14.557        4.838    1.00  5.93                
HETATM        139      C18                DM2         D        7     -13.350       15.195        4.986    1.00  6.46                
HETATM        140      C19                DM2         D        7     -14.560       13.109        4.827    1.00  6.56                
HETATM        141      C20                DM2         D        7     -13.350       12.459        4.695    1.00 13.12                
HETATM        142      C21                DM2         D        7      -7.400       17.772        4.854    1.00  8.54                
HETATM        143      O4                 DM2         D        7      -8.613       16.960        4.880    1.00  9.20                
HETATM        144      O5                 DM2         D        7      -9.789       14.750        4.631    1.00 13.73                
HETATM        145      O6                 DM2         D        7     -10.921       12.476        4.668    1.00 15.03                
HETATM        146      O7                 DM2         D        7     -12.585       10.481        5.834    1.00 18.99                
HETATM        147      O9                 DM2         D        7     -15.372       10.907        6.926    1.00 28.08                
HETATM        148      O11                DM2         D        7     -15.711       15.184        5.151    1.00  7.98                
HETATM        149      O12                DM2         D        7     -14.523       17.195        5.278    1.00 16.31                
HETATM        150      O13                DM2         D        7     -17.383       10.008        4.250    1.00 27.28                
HETATM        151      O14                DM2         D        7     -17.842        7.969        5.850    1.00 50.33                
HETATM        152      C1*                DM2         D        7     -11.834        9.350        5.813    1.00 17.51                
HETATM        153      C2*                DM2         D        7     -11.358        9.330        7.223    1.00 39.12                
HETATM        154      C3*                DM2         D        7     -12.212        8.540        8.224    1.00 30.41                
HETATM        155      C4*                DM2         D        7     -12.899        7.347        7.657    1.00 34.76                
HETATM        156      C5*                DM2         D        7     -13.431        7.518        6.279    1.00 24.17                
HETATM        157      C6*                DM2         D        7     -13.632        6.123        5.585    1.00 20.93                
HETATM        158      O5*                DM2         D        7     -12.476        8.154        5.421    1.00 13.01                
HETATM        159      O4*                DM2         D        7     -11.882        6.431        7.366    1.00 43.52                
HETATM        160      N3*                DM2         D        7     -11.280        8.061        9.289    1.00 46.08                
HETATM        161      O1                 HOH         S        8      -7.061        7.257        7.307    1.00 32.08                
HETATM        162      O2                 HOH         S        9      -5.067       15.279       -0.858    1.00 80.00                
HETATM        163      O3                 HOH         S       10      -8.633       17.260        1.261    1.00 28.48                
HETATM        164      O4                 HOH         S       11      -9.445       19.940        9.135    1.00 26.48                
HETATM        165      O5                 HOH         S       12      -4.731       16.291        7.419    1.00 22.33                
HETATM        166      O6                 HOH         S       13     -13.971        8.930        1.065    1.00 20.71                
HETATM        167      O7                 HOH         S       14     -15.097       21.047       14.705    1.00 45.35                
HETATM        168      O8                 HOH         S       15     -19.515       11.624       24.799    1.00 27.14                
HETATM        169      O9                 HOH         S       16     -10.938       20.775       12.278    1.00 52.41                
HETATM        170      O10                HOH         S       17     -11.943       18.394       25.509    1.00 72.88                
HETATM        171      O11                HOH         S       18      -2.753        9.086        6.131    1.00 38.97                
HETATM        172      O12                HOH         S       19     -12.467       20.848       25.478    1.00 52.69                
HETATM        173      O13                HOH         S       20      -9.501       10.086        9.506    1.00 36.06                
HETATM        174      O14                HOH         S       21     -19.461       15.092       17.423    1.00 52.28                
HETATM        175      O15                HOH         S       22      -8.425       24.878       14.959    1.00 45.10                
HETATM        176      O16                HOH         S       23     -18.551        5.235        6.698    1.00 26.02                
HETATM        177      O17                HOH         S       24     -15.218       24.520       16.846    1.00 55.30                
HETATM        178      O18                HOH         S       25     -16.229       17.078       14.170    1.00 27.41                
HETATM        179      O19                HOH         S       26     -17.097       21.503       18.933    1.00 50.92                
HETATM        180      O20                HOH         S       27     -14.504       24.803       19.177    1.00 68.80                
HETATM        181      O21                HOH         S       28     -10.666        4.529        8.977    1.00 58.23                
HETATM        182      O22                HOH         S       29      -2.625       11.809        0.090    1.00 67.02                
HETATM        183      O23                HOH         S       30     -11.030        7.899       12.325    1.00 54.50                
HETATM        184      O24                HOH         S       31     -16.887       18.753        5.622    1.00 38.60                
HETATM        185      O25                HOH         S       32     -21.856       13.165       23.437    1.00 43.56                
HETATM        186      O26                HOH         S       33      -5.470       13.929        2.406    1.00 34.57                
HETATM        187      O27                HOH         S       34      -2.490       13.781        4.965    1.00 56.90                
HETATM        188      O28                HOH         S       35      -7.350       18.778       11.154    1.00 22.10                
HETATM        189      O29                HOH         S       36      -9.207       22.747       13.226    1.00 42.84                
HETATM        190      O30                HOH         S       37     -19.797        5.778        0.148    1.00 62.47                
HETATM        191      O31                HOH         S       38     -12.613       21.545        7.466    1.00 61.66                
HETATM        192      O32                HOH         S       39     -13.106        1.767       11.382    1.00 38.63                
HETATM        193      O33                HOH         S       40     -22.108       14.761       21.487    1.00 31.67                
HETATM        194      O34                HOH         S       41     -19.747       16.520       14.927    1.00 33.45                
HETATM        195      O35                HOH         S       42     -12.862        3.815       10.667    1.00 65.41                
HETATM        196      O36                HOH         S       43     -15.100        3.552        8.272    1.00 46.31                
HETATM        197      O37                HOH         S       44     -16.870        3.874       -0.758    1.00 69.10                
HETATM        198      O38                HOH         S       45     -24.934       15.109       19.951    1.00 84.02                
HETATM        199      O39                HOH         S       46     -19.411       17.313       18.626    1.00 59.26                
HETATM        200      O40                HOH         S       47     -19.688       20.271       17.513    1.00 82.79                
HETATM        201      O41                HOH         S       48      -7.585       24.254       17.216    1.00 69.24                
HETATM        202      O42                HOH         S       49     -14.977       18.806       14.885    1.00 44.61                
HETATM        203      O43                HOH         S       50     -18.330       17.982       14.842    1.00 50.95                
MASTER                      291        0        0        0        0        0        0        3      202        0        0        1
END
