# Supplementary material for: COD::CIF::Parser: an error-correcting CIF parser for the Perl language
Source: J Appl Crystallogr. 2016 Feb 1;49(Pt 1):292–301. doi: 10.1107/S1600576715022396 (PMC4762566; doi:10.1107/S1600576715022396)
Supplement: Supplementary file 3 [file j-49-00292-sup3.tgz › cod-tools-1.0/src/components/codcif/data/IUCr/CIFTEST_2.1/outs/ciftbx/4insw.out]

# CIF Copied by cif2cif, version 1.0.1 (07 Apr 2005)
# CIF Copied by cif2cif, version 1.0.1 (07 Apr 2005)
 
###################################################
#                                                 #
#   Converted from PDB format to CIF format by    #
#   pdb2cif version 2.3.3           27 Jan 97     #
#                       by                        #
# P.E. Bourne, H.J. Bernstein and F.C. Bernstein  #
#                                                 #
#   *** See the remarks at the end of this  ***   #
#   *** file for information on conversion  ***   #
#   *** of this entry and on the program    ***   #
#   ***               pdb2cif               ***   #
###################################################
 
 
data_4INS
 
_entry.id        4INS
 
 
 
##################
#                #
#  STRUCT        #
#                #
##################
 
loop_
_struct.entry_id
_struct.title
       4INS
;\
  Compound::
       Insulin
  Source::
       Pig (Sus scrofa)
;
 
 
 
####################
#                  #
# AUDIT_AUTHOR     #
#                  #
####################
 
 
loop_
_audit_author.name
      'Dodson, G.G.'
      'Dodson, E.J.'
      'Hodgkin, D.C.'
      'Isaacs, N.W.'
      'Vijayan, M.'
 
loop_
_citation.id
_citation.coordinate_linkage
_citation.title
_citation.country
_citation.journal_abbrev
_citation.journal_volume
_citation.journal_issue
_citation.page_first
_citation.year
_citation.journal_id_ASTM
_citation.journal_id_ISSN
_citation.journal_id_CSD
_citation.book_title
_citation.book_publisher
_citation.book_id_ISBN
_citation.details
       1       no
;\
  The Structure Of 2zn Pig Insulin Crystals At 1.5
  Angstroms Resolution
;
                    UK
;\
      PHILOS.TRANS.R.SOC.LONDON,
      SER.B
;
                         319    ?       369     1988   'PTRBAE         '
                                                     '0080-4622                '
                      441   ?   ?       ?       ?
       2       no
;\
  A Comparative Assessment Of The Zinc-protein
  Coordination In 2Zn-insulin As Determined By X-ray
  Absorption Fine Structure (EXAFS) And X-ray
  Crystallography
;
                    UK  'PROC.R.SOC.LONDON,SER.B     '  219     ?       21
1983   'PRLBA4         ' '0080-4649                '  338   ?   ?       ?
?
       3       no
;\
  Structural Relationships In The Two-zinc Insulin
  Hexamer
;
                    CN  'CAN.J.BIOCHEM.              '   57     ?       469
1979   'CJBIAE         ' '0008-4018                '  415   ?   ?       ?
?
       4       no
;\
  Experience With Fast Fourier Least Squares In The
  Refinement Of The Crystal Structure Of Rhombohedral
  2-Zinc Insulin At 1.5 Angstroms Resolution
;
                    DK  'ACTA CRYSTALLOGR.,SECT.A    '   34     ?       782
1978   'ACACBN         ' '0567-7394                '  108   ?   ?       ?
?
       5       no
;\
  Rhombohedral Insulin Crystal Transformation
;
                    UK  'J.MOL.BIOL.                 '  126     ?       871
1978   'JMOBAK         ' '0022-2836                '  070   ?   ?       ?
?
       6       no
;\
  A Method For Fitting Satisfactory Models To Sets Of
  Atomic Positions In Protein Structure Refinements
;
                    DK  'ACTA CRYSTALLOGR.,SECT.A    '   32     ?       311
1976   'ACACBN         ' '0567-7394                '  108   ?   ?       ?
?
       7       no
;\
  Varieties Of Insulin
;
                    UK  'J.ENDOCRINOL.               '   63     ?       1
1974   'JOENAK         ' '0022-0795                '  907   ?   ?       ?
?
       8       no
;\
  The Structure Of Insulin
;
                    DK  'DAN.TIDSSKR.FARM.           '   46     ?       1
1972   'DTFAAN         ' '0011-6513                '  168   ?   ?       ?
?
       9       no
;\
  Insulin. The Structure In The Crystal And Its
  Reflection In Chemistry And Biology
;
                    US  'ADV.PROTEIN CHEM.           '   26     ?       279
1972   'APCHA2         ' '0065-3233                '  433   ?   ?       ?
?
       10       no
;\
  The Crystal Structure Of Rhombohedral 2 Zinc
  Insulin
;
                     US
;\
      COLD SPRING HARBOR SYMP.
      QUANT.BIOL.
;
                          36    ?       233     1972   'CSHSAZ         '
                                                     '0091-7451                '
                      421   ?   ?       ?       ?
       11       no
;\
  Atomic Positions In Rhombohedral 2-Zinc Insulin
  Crystals
;
                     UK  'NATURE                      '  231    ?       506
1971   'NATUAS         ' '0028-0836                '  006   ?   ?       ?
?
       12       no
;\
  X-Ray Analysis And The Structure Of Insulin
;
                     US  'RECENT PROG.HORM.RES.       '   27    ?       1
1971   'RPHRA6         ' '0079-9963                '  908   ?   ?       ?
?
       13       no
;\
  X-ray Diffraction Data On Some Crystalline
  Varieties Of Insulin
;
                     UK  'J.MOL.BIOL.                 '   54    ?       605
1970   'JMOBAK         ' '0022-2836                '  070   ?   ?       ?
?
       14       no
;\
  Structure Of Rhombohedral 2 Zinc Insulin Crystals
;
                     UK  'NATURE                      '  224    ?       491
1969   'NATUAS         ' '0028-0836                '  006   ?   ?       ?
?
       15       no      ?       ?       ?       5       ?       187     1972
?       ?       435
;\
  ATLAS OF PROTEIN SEQUENCE
  AND STRUCTURE (DATA SECTION)
;
;\
   NATIONAL BIOMEDICAL RESEARCH FOUNDATION,
   SILVER SPRING,MD.
;
                     '0-912466-02-2            '  ?
 
loop_
_citation_editor.citation_id
_citation_editor.name
       15   'Dayhoff, M.O.'
 
loop_
_citation_author.citation_id
_citation_author.name
       1       'Baker, E.N.'
       1       'Blundell, T.L.'
       1       'Cutfield, J.F.'
       1       'Cutfield, S.M.'
       1       'Dodson, E.J.'
       1       'Dodson, G.G.'
       1       'Crowfoot Hodgkin, D.M.'
       1       'Hubbard, R.E.'
       1       'Isaacs, N.W.'
       1       'Reynolds, C.D.'
       1       'Sakabe, K.'
       1       'Sakabe, N.'
       1       'Vijayan, N.M.'
       2       'Bordas, J.'
       2       'Dodson, G.G.'
       2       'Grewe, H.'
       2       'Koch, M.H.J.'
       2       'Krebs, B.'
       2       'Randall, J.'
       3       'Dodson, E.J.'
       3       'Dodson, G.G.'
       3       'Hodgkin, D.C.'
       3       'Reynolds, C.D.'
       4       'Isaacs, N.W.'
       4       'Agarwal, R.C.'
       5       'Bentley, G.'
       5       'Dodson, G.'
       5       'Lewitova, A.'
       6       'Dodson, E.J.'
       6       'Isaacs, N.W.'
       6       'Rollett, J.S.'
       7       'Hodgkin, D.C.'
       8       'Hodgkin, D.C.'
       9       'Blundell, T.'
       9       'Dodson, G.'
       9       'Hodgkin, D.'
       9       'Mercola, D.'
       10       'Blundell, T.L.'
       10       'Cutfield, J.F.'
       10       'Dodson, E.J.'
       10       'Dodson, G.G.'
       10       'Hodgkin, D.C.'
       10       'Mercola, D.A.'
       11       'Blundell, T.L.'
       11       'Cutfield, J.F.'
       11       'Cutfield, S.M.'
       11       'Dodson, E.J.'
       11       'Dodson, G.G.'
       11       'Hodgkin, D.C.'
       11       'Mercola, D.A.'
       11       'Vijayan, M.'
       12       'Blundell, T.L.'
       12       'Dodson, G.G.'
       12       'Dodson, E.'
       12       'Hodgkin, D.C.'
       12       'Vijayan, M.'
       13       'Baker, E.N.'
       13       'Dodson, G.'
       14       'Adams, M.J.'
       14       'Blundell, T.L.'
       14       'Dodson, E.J.'
       14       'Dodson, G.G.'
       14       'Vijayan, M.'
       14       'Baker, E.N.'
       14       'Harding, M.M.'
       14       'Hodgkin, D.C.'
       14       'Rimmer, B.'
       14       'Sheat, S.'
 
_reflns.entry_id             4INS
_reflns.d_resolution_high         1.5
 
loop_
_database_PDB_remark.id
_database_PDB_remark.text
       3
;\
 
 REFINEMENT. BY THE RESTRAINED LEAST-SQUARES PROCEDURE OF J.
  KONNERT AND W. HENDRICKSON (PROGRAM *PROLSQ*).  THE R
  VALUE IS 0.153.  THE RMS DEVIATION FROM IDEALITY OF THE
  BOND LENGTHS IS 0.005 ANGSTROMS.  THE RMS DEVIATION FROM
  IDEALITY OF THE BOND ANGLES IS 5.9 DEGREES.
;
 
       4
;\
 
 SOLVENT MOLECULES ARE INCLUDED IN THE REFINEMENT
 CALCULATIONS.  A COMPLETE SET OF SOLVENT COORDINATES IS
 INCLUDED IN THIS ENTRY.
;
 
       5
;\
 
 THE CRYSTALLOGRAPHIC ASYMMETRIC UNIT OF INSULIN CONSISTS OF
 TWO INSULIN MOLECULES EACH CONSISTING OF TWO CHAINS.  THIS
 ENTRY PRESENTS COORDINATES FOR MOLECULES I (CHAIN
 INDICATORS *A* AND *B*) AND II (CHAIN INDICATORS *C* AND
 *D*).  THE QUASI-TWO-FOLD AXIS THAT TRANSFORMS MOLECULE I
 INTO MOLECULE II IS GIVEN IN THE *MTRIX* RECORDS BELOW.
 APPLYING THE THREE-FOLD CRYSTALLOGRAPHIC AXIS YIELDS A
 HEXAMER AROUND THE AXIS.  THERE ARE TWO ZINC IONS SITUATED
 ON THIS THREE-FOLD AXIS.  COORDINATES FOR THE ZINC IONS AND
 SOME WATER MOLECULES ARE INCLUDED BELOW WITH A BLANK CHAIN
 INDICATOR.
;
 
       6
;\
 
 SITES *D1* AND *D2* ARE THE DIMER-FORMING RESIDUES IN
 MOLECULES I AND II RESPECTIVELY.  SITES *H1* AND *H2* ARE
 THE HEXAMER-FORMING RESIDUES IN MOLECULES I AND II
 RESPECTIVELY.  SITES *SI1* AND *SI2* ARE THE
 SURFACE-INVARIANT RESIDUES IN MOLECULES I AND II,
 RESPECTIVELY, THAT ARE NOT INVOLVED IN DIMERIZATION.
 RESIDUE GLU A 4 IS INVARIANT AS A CARBOXYLIC ACID.
 RESIDUES HIS B 5 AND ARG B22 ARE INVARIANT IN INSULINS OF
 HIGH POTENCY ONLY.
;
 
       7
;\
 
 THERE ARE TWO COORDINATION SITES IN THE HEXAMER.  SITE
 *ZN1* COMPRISES RESIDUE HIS B 10 AND WATER HOH 4201 AND
 THEIR TWO CRYSTALLOGRAPHICALLY-RELATED EQUIVALENTS.  SITE
 *ZN2* COMPRISES RESIDUE HIS D 10 AND WATER HOH 4513 AND
 THEIR TWO CRYSTALLOGRAPHICALLY-RELATED EQUIVALENTS.  SITE
 *ZN1* IS OCTAHEDRALLY COORDINATED AROUND ZN1 AND SITE *ZN2*
 IS OCTAHEDRALLY COORDINATED AROUND ZN2.  THE TWO SITES ARE
 VERY SIMILAR.
 BECAUSE THE COORDINATES OF THE SYMMETRY-RELATED ATOMS ARE
 NOT INCLUDED IN THIS ENTRY THE COMPLETE CONNECTIVITY OF
 ATOMS ZN1 AND ZN2 CANNOT BE SPECIFIED.  PARTIAL
 CONNECTIVITY IS GIVEN BY
          CONECT  247  245  246  832
          CONECT  661  659  660  833
          CONECT  832  247  851  ...  ...  ...  ...
          CONECT  833  661  895  ...  ...  ...  ...
          CONECT  851  832
          CONECT  895  833
            .
            .
            .
;
 
       8
;\
 
 SOME RESIDUES ARE APPARENTLY DISORDERED BUT DIFFICULT TO
 DESCRIBE IN TERMS OF ATOMIC POSITIONS.  ALA B 30 IS ONE OF
 THESE RESIDUES.
;
 
       9
;\
 
 CORRECTION. CORRECT DEPOSITION DATE ON HEADER RECORD.
  15-JUL-93.
;
 
       10
;\
 
 CORRECTION. MOVE RESIDUE NUMBERS FOR HOH ATOMS TO THE
  CORRECT COLUMNS.  31-JUL-94.
;
 
 
_cell.entry_id           4INS
_cell.length_a             82.500
_cell.length_b             82.500
_cell.length_c             34.000
_cell.angle_alpha          90.00
_cell.angle_beta           90.00
_cell.angle_gamma         120.00
_cell.volume           258726.0
_cell.details                 ?
_cell.Z_PDB                18
 
_symmetry.entry_id                4INS
_symmetry.space_group_name_H-M   'R 3        '
 
 
 
 
####################
#                  #
# AUDIT            #
#                  #
####################
 
 
_audit.revision_id         4INSB
_audit.creation_date       1989-07-10
_audit.update_record
;\
  1993-07-15  PDB revision 4INSA
  1994-07-31  PDB revision 4INSB
  1997-01-27  Converted to mmCIF format by pdb2cif.pl 2.3.3
;
##########################
#                        #
# ENTITY_POLY_SEQ        #
#                        #
##########################
 
loop_
_entity_poly_seq.entity_id
_entity_poly_seq.num
_entity_poly_seq.mon_id
       1    1   GLY     1       2       ILE     1       3       VAL     1
4       GLU     1       5       GLN
       1    6   CYS     1       7       CYS     1       8       THR     1
9       SER     1       10      ILE
       1   11   CYS     1       12      SER     1       13      LEU     1
14      TYR     1       15      GLN
       1   16   LEU     1       17      GLU     1       18      ASN     1
19      TYR     1       20      CYS
       1   21   ASN
       2   22   PHE     2       23      VAL     2       24      ASN     2
25      GLN     2       26      HIS
       2   27   LEU     2       28      CYS     2       29      GLY     2
30      SER     2       31      HIS
       2   32   LEU     2       33      VAL     2       34      GLU     2
35      ALA     2       36      LEU
       2   37   TYR     2       38      LEU     2       39      VAL     2
40      CYS     2       41      GLY
       2   42   GLU     2       43      ARG     2       44      GLY     2
45      PHE     2       46      PHE
       2   47   TYR     2       48      THR     2       49      PRO     2
50      LYS     2       51      ALA
 
loop_
_entity.id
_entity.type
_entity.details
       1     polymer
;\
  Protein chain: A, C
;
       2     polymer
;\
  Protein chain: B, D
;
       5     non-polymer  'het group  ZN'
       6     water       'HOH'
 
loop_
_struct_asym.entity_id
_struct_asym.id
       1   A
       2   B
       1   C
       2   D
       5   ZN
       6   HOH
 
 
 
####################
#                  #
# CHEM_COMP        #
#                  #
####################
 
 
loop_
_chem_comp.id
_chem_comp.mon_nstd_flag
_chem_comp.formula
_chem_comp.name
       ZN   no
;\
  2(ZN1 ++)
;
;\
  ZINC ION ON 3-FOLD CRYSTAL AXIS
;
       HOH   no
;\
  350(H2 O1)
;
;\
 
;
       ALA   yes  'C3 H7 N1 O2'             'Alanine'
       ARG   yes  'C6 H14 N4 O2'            'Arginine'
       ASN   yes  'C4 H8 N2 O3'             'Asparagine'
       CYS   yes  'C3 H7 N1 O2 S1'          'Cysteine'
       GLN   yes  'C5 H10 N2 O3'            'Glutamine'
       GLU   yes  'C5 H9 N1 O4'             'Glutamic acid'
       GLY   yes  'C2 H5 N1 O2'             'Glycine'
       HIS   yes  'C6 H9 N3 O2'             'Histidine'
       ILE   yes  'C6 H13 N1 O2'            'Isoleucine'
       LEU   yes  'C6 H13 N1 O2'            'Leucine'
       LYS   yes  'C6 H14 N2 O2'            'Lysine'
       PHE   yes  'C9 H11 N1 O2'            'Phenylalanine'
       PRO   yes  'C5 H9 N1 O2'             'Proline'
       SER   yes  'C3 H7 N1 O3'             'Serine'
       THR   yes  'C4 H9 N1 O3'             'Threonine'
       TYR   yes  'C9 H11 N1 O3'            'Tyrosine'
       VAL   yes  'C5 H11 N1 O2'            'Valine'
 
 
 
######################
#                    #
# ATOM_SITES         #
#                    #
######################
 
 
 
 
 
 
loop_
_database_pdb_matrix.entry_id
_database_pdb_matrix.origx[1][1]
_database_pdb_matrix.origx[1][2]
_database_pdb_matrix.origx[1][3]
_database_pdb_matrix.origx_vector[1]
_database_pdb_matrix.origx[2][1]
_database_pdb_matrix.origx[2][2]
_database_pdb_matrix.origx[2][3]
_database_pdb_matrix.origx_vector[2]
_database_pdb_matrix.origx[3][1]
_database_pdb_matrix.origx[3][2]
_database_pdb_matrix.origx[3][3]
_database_pdb_matrix.origx_vector[3]
       4INS   1.000000   0.000000   0.000000    0.00000   0.000000   1.000000
0.000000    0.00000   0.000000   0.000000   1.000000    0.00000
 
loop_
_atom_sites.entry_id
_atom_sites.cartn_transform_axes
_atom_sites.fract_transf_matrix[1][1]
_atom_sites.fract_transf_matrix[1][2]
_atom_sites.fract_transf_matrix[1][3]
_atom_sites.fract_transf_vector[1]
_atom_sites.fract_transf_matrix[2][1]
_atom_sites.fract_transf_matrix[2][2]
_atom_sites.fract_transf_matrix[2][3]
_atom_sites.fract_transf_vector[2]
_atom_sites.fract_transf_matrix[3][1]
_atom_sites.fract_transf_matrix[3][2]
_atom_sites.fract_transf_matrix[3][3]
_atom_sites.fract_transf_vector[3]
       4INS  'See _atom_sites.fract_transf_matrix[i][j]'  0.012121   0.006998
0.000000    0.00000   0.000000   0.013996   0.000000    0.00000   0.000000
                                                                        0.000000
        0.029412    0.00000
 
 
 
##############################
#                            #
# STRUCT_NCS_OPER            #
#                            #
##############################
 
##### WARNING ################
#  DOMAIN INFORMATION NEEDED #
##############################
 
 
loop_
_struct_ncs_oper.id
_struct_ncs_oper.code
_struct_ncs_oper.matrix[1][1]
_struct_ncs_oper.matrix[1][2]
_struct_ncs_oper.matrix[1][3]
_struct_ncs_oper.vector[1]
_struct_ncs_oper.matrix[2][1]
_struct_ncs_oper.matrix[2][2]
_struct_ncs_oper.matrix[2][3]
_struct_ncs_oper.vector[2]
_struct_ncs_oper.matrix[3][1]
_struct_ncs_oper.matrix[3][2]
_struct_ncs_oper.matrix[3][3]
_struct_ncs_oper.vector[3]
       1    given   -0.878620   -0.476960   0.023050    0.00000   -0.477430
                                                                        0.878370
         -0.022860    0.00000   -0.009350   -0.031090   -0.999470    0.00000
 
 
 
####################
#                  #
# ATOM_SITES_ALT   #
#                  #
####################
 
 
 
loop_
_atom_sites_alt.id
_atom_sites_alt.details
       A    ?
       B    ?
 
 
 
######################
#                    #
# ATOM_SITES_FOOTNOTE#
#                    #
######################
 
 
 
loop_
_atom_sites_footnote.id
_atom_sites_footnote.text
       1
;\
 
  THE QUASI-TWO-FOLD SYMMETRY BREAKS DOWN MOST SERIOUSLY AT
  RESIDUES
     GLY A  1 TO GLN A  5   AND   GLY C  1 TO GLN C  5
     HIS B  5               AND   HIS D  5
     PHE B 25               AND   PHE D 25
;
       2
;\
 
  THE FOLLOWING RESIDUES ARE DISORDERED - GLN B 4, VAL B 12,
  GLU B 21, ARG B 22, ARG D 22, LYS D 29.
;
       3
;\
 
  SEE REMARK 8.
;
 
 
 
####################
#                  #
# ATOM_SITE        #
#                  #
####################
 
 
 
loop_
_atom_site.label_seq_id
_atom_site.group_PDB
_atom_site.type_symbol
_atom_site.label_atom_id
_atom_site.label_comp_id
_atom_site.label_asym_id
_atom_site.auth_seq_id
_atom_site.label_alt_id
_atom_site.cartn_x
_atom_site.cartn_y
_atom_site.cartn_z
_atom_site.occupancy
_atom_site.B_iso_or_equiv
_atom_site.footnote_id
_atom_site.label_entity_id
_atom_site.id
       1   ATOM   N     N       GLY     A       1       .       -8.863   16.944
  14.289   1.00   21.88   1     1       1
       1   ATOM   C     CA      GLY     A       1       .       -9.929   17.026
  13.244   1.00   22.85   1     1       2
       1   ATOM   C     C       GLY     A       1       .       -10.051   15.625
   12.618   1.00   43.92   1    1       3
       1   ATOM   O     O       GLY     A       1       .       -9.782   14.728
  13.407   1.00   25.22   1     1       4
       2   ATOM   N     N       ILE     A       2       .       -10.333   15.531
   11.332   1.00   26.28   1    1       5
       2   ATOM   C     CA      ILE     A       2       .       -10.488   14.266
   10.600   1.00   20.84   1    1       6
       2   ATOM   C     C       ILE     A       2       .       -9.367   13.302
  10.658   1.00   11.81   1     1       7
       2   ATOM   O     O       ILE     A       2       .       -9.580   12.092
  10.969   1.00   20.31   1     1       8
       2   ATOM   C     CB      ILE     A       2       .       -10.883   14.493
   9.095   1.00   40.00   1     1       9
       2   ATOM   C     CG1     ILE     A       2       .       -11.579   13.146
   8.697   1.00   36.74   1     1       10
       2   ATOM   C     CG2     ILE     A       2       .       -9.741   14.794
  8.140   1.00   23.02   1      1       11
       2   ATOM   C     CD1     ILE     A       2       .       -12.813   13.031
   9.640   1.00   26.69   1     1       12
       3   ATOM   N     N       VAL     A       3       .       -8.133   13.759
  10.483   1.00   16.57   1     1       13
       3   ATOM   C     CA      VAL     A       3       .       -6.966   12.901
  10.576   1.00   15.75   1     1       14
       3   ATOM   C     C       VAL     A       3       .       -6.892   12.161
  11.922   1.00   22.09   1     1       15
       3   ATOM   O     O       VAL     A       3       .       -6.547   10.990
  12.037   1.00   24.52   1     1       16
       3   ATOM   C     CB      VAL     A       3       .       -5.697   13.708
  10.225   1.00   21.34   1     1       17
       3   ATOM   C     CG1     VAL     A       3       .       -4.382   12.960
  10.448   1.00   32.48   1     1       18
       3   ATOM   C     CG2     VAL     A       3       .       -5.842   14.209
  8.777   1.00   26.35   1      1       19
       4   ATOM   N     N       GLU     A       4       .       -7.043   13.019
  12.935   1.00   16.58   1     1       20
       4   ATOM   C     CA      GLU     A       4       .       -6.889   12.474
  14.295   1.00   15.32   1     1       21
       4   ATOM   C     C       GLU     A       4       .       -8.004   11.558
  14.610   1.00   16.88   1     1       22
       4   ATOM   O     O       GLU     A       4       .       -7.888   10.474
  15.128   1.00   23.30   1     1       23
       4   ATOM   C     CB      GLU     A       4       .       -6.809   13.691
  15.266   1.00   17.11   1     1       24
       4   ATOM   C     CG      GLU     A       4       .       -5.615   14.565
  14.951   1.00   21.45   1     1       25
       4   ATOM   C     CD      GLU     A       4       .       -5.704   15.457
  13.735   1.00   21.59   1     1       26
       4   ATOM   O     OE1     GLU     A       4       .       -6.757   15.959
  13.377   1.00   23.43   1     1       27
       4   ATOM   O     OE2     GLU     A       4       .       -4.568   15.569
  13.179   1.00   25.36   1     1       28
       5   ATOM   N     N       GLN     A       5       .       -9.199   12.048
  14.356   1.00   15.69   1     1       29
       5   ATOM   C     CA      GLN     A       5       .       -10.407   11.299
   14.630   1.00   12.38   1    1       30
       5   ATOM   C     C       GLN     A       5       .       -10.431   9.940
  13.980   1.00   19.86   1     1       31
       5   ATOM   O     O       GLN     A       5       .       -10.815   8.931
  14.542   1.00   16.83   1     1       32
       5   ATOM   C     CB      GLN     A       5       .       -11.594   12.130
   14.152   1.00   21.13   1    1       33
       5   ATOM   C     CG      GLN     A       5       .       -12.860   11.374
   14.561   1.00   22.06   1    1       34
       5   ATOM   C     CD      GLN     A       5       .       -13.946   11.901
   13.634   1.00   42.02   1    1       35
       5   ATOM   O     OE1     GLN     A       5       .       -13.908   13.027
   13.169   1.00   55.10   1    1       36
       5   ATOM   N     NE2     GLN     A       5       .       -14.943   11.030
   13.351   1.00   27.27   1    1       37
       6   ATOM   N     N       CYS     A       6       .       -10.033   9.815
  12.695   1.00   13.19   .     1       38
       6   ATOM   C     CA      CYS     A       6       .       -10.050   8.518
  12.065   1.00   12.63   .     1       39
       6   ATOM   C     C       CYS     A       6       .       -9.105   7.520
 12.667   1.00   9.95   .       1       40
       6   ATOM   O     O       CYS     A       6       .       -9.395   6.288
 12.666   1.00   14.22   .      1       41
       6   ATOM   C     CB      CYS     A       6       .       -9.660   8.673
 10.559   1.00   12.54   .      1       42
       6   ATOM   S     SG      CYS     A       6       .       -10.925   9.459
  9.579   1.00   13.00   .      1       43
       7   ATOM   N     N       CYS     A       7       .       -8.018   7.992
 13.171   1.00   10.84   .      1       44
       7   ATOM   C     CA      CYS     A       7       .       -6.964   7.186
 13.808   1.00   17.02   .      1       45
       7   ATOM   C     C       CYS     A       7       .       -7.236   6.948
 15.358   1.00   13.71   .      1       46
       7   ATOM   O     O       CYS     A       7       .       -7.061   5.782
 15.768   1.00   19.28   .      1       47
       7   ATOM   C     CB      CYS     A       7       .       -5.578   7.826
 13.656   1.00   20.24   .      1       48
       7   ATOM   S     SG      CYS     A       7       .       -4.181   6.819
 14.134   1.00   13.80   .      1       49
       8   ATOM   N     N       THR     A       8       .       -7.655   7.937
 16.058   1.00   12.57   .      1       50
       8   ATOM   C     CA      THR     A       8       .       -7.862   7.732
 17.520   1.00   19.99   .      1       51
       8   ATOM   C     C       THR     A       8       .       -9.143   6.997
 17.870   1.00   26.34   .      1       52
       8   ATOM   O     O       THR     A       8       .       -9.189   6.157
 18.795   1.00   25.43   .      1       53
       8   ATOM   C     CB      THR     A       8       .       -7.728   9.055
 18.386   1.00   20.77   .      1       54
       8   ATOM   O     OG1     THR     A       8       .       -8.889   9.918
 18.117   1.00   26.76   .      1       55
       8   ATOM   C     CG2     THR     A       8       .       -6.334   9.700
 18.196   1.00   26.50   .      1       56
       9   ATOM   N     N       SER     A       9       .       -10.170   7.350
  17.058   1.00   20.01   .     1       57
       9   ATOM   C     CA      SER     A       9       .       -11.509   6.803
  17.121   1.00   16.88   .     1       58
       9   ATOM   C     C       SER     A       9       .       -11.796   5.981
  15.856   1.00   12.70   .     1       59
       9   ATOM   O     O       SER     A       9       .       -11.139   5.010
  15.473   1.00   17.60   .     1       60
       9   ATOM   C     CB      SER     A       9       .       -12.331   8.067
  17.439   1.00   19.52   .     1       61
       9   ATOM   O     OG      SER     A       9       .       -13.674   7.774
  17.650   1.00   32.34   .     1       62
       10   ATOM   N    N       ILE     A       10      .       -12.883   6.382
  15.159   1.00   15.34   .     1       63
       10   ATOM   C    CA      ILE     A       10      .       -13.350   5.723
  13.932   1.00   20.23   .     1       64
       10   ATOM   C    C       ILE     A       10      .       -13.969   6.902
  13.106   1.00   17.50   .     1       65
       10   ATOM   O    O       ILE     A       10      .       -14.355   7.922
  13.623   1.00   16.60   .     1       66
       10   ATOM   C    CB      ILE     A       10      .       -14.366   4.524
  14.047   1.00   19.39   .     1       67
       10   ATOM   C    CG1     ILE     A       10      .       -15.702   4.874
  14.742   1.00   22.05   .     1       68
       10   ATOM   C    CG2     ILE     A       10      .       -13.711   3.300
  14.723   1.00   23.30   .     1       69
       10   ATOM   C    CD1     ILE     A       10      .       -16.702   3.722
  15.005   1.00   42.11   .     1       70
       11   ATOM   N    N       CYS     A       11      .       -14.080   6.685
  11.767   1.00   12.14   .     1       71
       11   ATOM   C    CA      CYS     A       11      .       -14.665   7.679
  10.880   1.00   11.24   .     1       72
       11   ATOM   C    C       CYS     A       11      .       -15.301   6.881
  9.766   1.00   12.17   .      1       73
       11   ATOM   O    O       CYS     A       11      .       -14.962   5.692
  9.528   1.00   21.14   .      1       74
       11   ATOM   C    CB      CYS     A       11      .       -13.695   8.702
  10.417   1.00   13.03   .     1       75
       11   ATOM   S    SG      CYS     A       11      .       -12.375   8.019
  9.385   1.00   13.60   .      1       76
       12   ATOM   N    N       SER     A       12      .       -16.233   7.557
  9.095   1.00   11.37   .      1       77
       12   ATOM   C    CA      SER     A       12      .       -16.999   6.978
  8.005   1.00   9.91   .       1       78
       12   ATOM   C    C       SER     A       12      .       -16.563   7.644
  6.726   1.00   7.40   .       1       79
       12   ATOM   O    O       SER     A       12      .       -15.967   8.753
  6.711   1.00   9.67   .       1       80
       12   ATOM   C    CB      SER     A       12      .       -18.516   7.183
  8.084   1.00   16.64   .      1       81
       12   ATOM   O    OG      SER     A       12      .       -18.869   8.543
  7.881   1.00   17.14   .      1       82
       13   ATOM   N    N       LEU     A       13      .       -16.852   6.914
  5.612   1.00   11.35   .      1       83
       13   ATOM   C    CA      LEU     A       13      .       -16.530   7.444
  4.259   1.00   11.35   .      1       84
       13   ATOM   C    C       LEU     A       13      .       -17.317   8.715
  4.030   1.00   12.55   .      1       85
       13   ATOM   O    O       LEU     A       13      .       -16.835   9.521
  3.226   1.00   11.78   .      1       86
       13   ATOM   C    CB      LEU     A       13      .       -16.774   6.348
  3.232   1.00   11.66   .      1       87
       13   ATOM   C    CG      LEU     A       13      .       -15.940   5.046
  3.316   1.00   18.12   .      1       88
       13   ATOM   C    CD1     LEU     A       13      .       -16.050   4.197
  2.018   1.00   18.76   .      1       89
       13   ATOM   C    CD2     LEU     A       13      .       -14.471   5.320
  3.537   1.00   17.26   .      1       90
       14   ATOM   N    N       TYR     A       14      .       -18.491   8.790
  4.629   1.00   10.84   .      1       91
       14   ATOM   C    CA      TYR     A       14      .       -19.282   10.035
   4.368   1.00   10.75   .     1       92
       14   ATOM   C    C       TYR     A       14      .       -18.639   11.228
   4.963   1.00   12.81   .     1       93
       14   ATOM   O    O       TYR     A       14      .       -18.706   12.298
   4.341   1.00   15.11   .     1       94
       14   ATOM   C    CB      TYR     A       14      .       -20.746   9.900
  4.799   1.00   12.90   .      1       95
       14   ATOM   C    CG      TYR     A       14      .       -21.463   8.764
  4.079   1.00   18.23   .      1       96
       14   ATOM   C    CD1     TYR     A       14      .       -22.110   9.123
  2.891   1.00   18.95   .      1       97
       14   ATOM   C    CD2     TYR     A       14      .       -21.461   7.440
  4.475   1.00   15.42   .      1       98
       14   ATOM   C    CE1     TYR     A       14      .       -22.767   8.167
  2.086   1.00   18.15   .      1       99
       14   ATOM   C    CE2     TYR     A       14      .       -22.118   6.436
  3.676   1.00   14.31   .      1       100
       14   ATOM   C    CZ      TYR     A       14      .       -22.738   6.856
  2.556   1.00   15.47   .      1       101
       14   ATOM   O    OH      TYR     A       14      .       -23.436   5.926
  1.716   1.00   24.86   .      1       102
       15   ATOM   N    N       GLN     A       15      .       -17.945   11.100
   6.091   1.00   9.63   .      1       103
       15   ATOM   C    CA      GLN     A       15      .       -17.178   12.138
   6.774   1.00   9.40   .      1       104
       15   ATOM   C    C       GLN     A       15      .       -16.012   12.543
   5.900   1.00   10.52   .     1       105
       15   ATOM   O    O       GLN     A       15      .       -15.611   13.717
   5.722   1.00   14.25   .     1       106
       15   ATOM   C    CB      GLN     A       15      .       -16.774   11.841
   8.205   1.00   13.89   .     1       107
       15   ATOM   C    CG      GLN     A       15      .       -17.894   11.668
   9.206   1.00   17.53   .     1       108
       15   ATOM   C    CD      GLN     A       15      .       -17.524   11.056
   10.515   1.00   28.21   .    1       109
       15   ATOM   O    OE1     GLN     A       15      .       -16.865   10.027
   10.598   1.00   20.14   .    1       110
       15   ATOM   N    NE2     GLN     A       15      .       -17.994   11.650
   11.624   1.00   30.25   .    1       111
       16   ATOM   N    N       LEU     A       16      .       -15.352   11.525
   5.325   1.00   12.99   .     1       112
       16   ATOM   C    CA      LEU     A       16      .       -14.185   11.826
   4.470   1.00   11.19   .     1       113
       16   ATOM   C    C       LEU     A       16      .       -14.605   12.634
   3.249   1.00   15.54   .     1       114
       16   ATOM   O    O       LEU     A       16      .       -13.767   13.398
   2.745   1.00   16.01   .     1       115
       16   ATOM   C    CB      LEU     A       16      .       -13.588   10.521
   4.060   1.00   12.67   .     1       116
       16   ATOM   C    CG      LEU     A       16      .       -12.954   9.717
  5.182   1.00   13.07   .      1       117
       16   ATOM   C    CD1     LEU     A       16      .       -12.115   8.571
  4.602   1.00   16.61   .      1       118
       16   ATOM   C    CD2     LEU     A       16      .       -12.041   10.559
   6.028   1.00   16.50   .     1       119
       17   ATOM   N    N       GLU     A       17      .       -15.779   12.420
   2.759   1.00   17.50   .     1       120
       17   ATOM   C    CA      GLU     A       17      .       -16.223   13.179
   1.589   1.00   17.72   .     1       121
       17   ATOM   C    C       GLU     A       17      .       -16.171   14.693
   1.811   1.00   19.21   .     1       122
       17   ATOM   O    O       GLU     A       17      .       -16.118   15.466
   0.803   1.00   18.48   .     1       123
       17   ATOM   C    CB      GLU     A       17      .       -17.645   12.862
   1.215   1.00   17.38   .     1       124
       17   ATOM   C    CG      GLU     A       17      .       -17.885   11.629
   0.360   1.00   27.97   .     1       125
       17   ATOM   C    CD      GLU     A       17      .       -19.225   11.667
   -0.391   1.00   26.70   .    1       126
       17   ATOM   O    OE1     GLU     A       17      .       -20.201   11.466
   0.276   1.00   29.93   .     1       127
       17   ATOM   O    OE2     GLU     A       17      .       -19.127   11.873
   -1.643   1.00   34.66   .    1       128
       18   ATOM   N    N       ASN     A       18      .       -16.094   15.074
   3.104   1.00   15.10   .     1       129
       18   ATOM   C    CA      ASN     A       18      .       -16.029   16.534
   3.332   1.00   18.85   .     1       130
       18   ATOM   C    C       ASN     A       18      .       -14.703   17.131
   2.954   1.00   18.46   .     1       131
       18   ATOM   O    O       ASN     A       18      .       -14.545   18.377
   2.834   1.00   19.68   .     1       132
       18   ATOM   C    CB      ASN     A       18      .       -16.489   16.934
   4.738   1.00   20.66   .     1       133
       18   ATOM   C    CG      ASN     A       18      .       -17.868   16.338
   5.142   1.00   29.79   .     1       134
       18   ATOM   O    OD1     ASN     A       18      .       -18.813   16.053
   4.382   1.00   34.48   .     1       135
       18   ATOM   N    ND2     ASN     A       18      .       -17.991   16.168
   6.452   1.00   36.00   .     1       136
       19   ATOM   N    N       TYR     A       19      .       -13.697   16.327
   2.738   1.00   15.68   .     1       137
       19   ATOM   C    CA      TYR     A       19      .       -12.358   16.724
   2.380   1.00   14.19   .     1       138
       19   ATOM   C    C       TYR     A       19      .       -12.154   16.695
   0.899   1.00   13.20   .     1       139
       19   ATOM   O    O       TYR     A       19      .       -11.010   17.038
   0.480   1.00   16.12   .     1       140
       19   ATOM   C    CB      TYR     A       19      .       -11.364   15.840
   3.178   1.00   14.35   .     1       141
       19   ATOM   C    CG      TYR     A       19      .       -11.586   16.223
   4.634   1.00   21.24   .     1       142
       19   ATOM   C    CD1     TYR     A       19      .       -10.853   17.300
   5.129   1.00   26.61   .     1       143
       19   ATOM   C    CD2     TYR     A       19      .       -12.562   15.703
   5.445   1.00   19.21   .     1       144
       19   ATOM   C    CE1     TYR     A       19      .       -11.084   17.801
   6.393   1.00   27.80   .     1       145
       19   ATOM   C    CE2     TYR     A       19      .       -12.833   16.207
   6.714   1.00   23.98   .     1       146
       19   ATOM   C    CZ      TYR     A       19      .       -12.081   17.267
   7.187   1.00   34.08   .     1       147
       19   ATOM   O    OH      TYR     A       19      .       -12.227   17.849
   8.400   1.00   37.96   .     1       148
       20   ATOM   N    N       CYS     A       20      .       -13.057   16.313
   0.077   1.00   13.05   .     1       149
       20   ATOM   C    CA      CYS     A       20      .       -12.838   16.309
   -1.389   1.00   18.69   .    1       150
       20   ATOM   C    C       CYS     A       20      .       -12.984   17.799
   -1.802   1.00   19.09   .    1       151
       20   ATOM   O    O       CYS     A       20      .       -13.588   18.579
   -1.084   1.00   19.31   .    1       152
       20   ATOM   C    CB      CYS     A       20      .       -13.850   15.490
   -2.157   1.00   15.99   .    1       153
       20   ATOM   S    SG      CYS     A       20      .       -13.923   13.761
   -1.584   1.00   12.90   .    1       154
       21   ATOM   N    N       ASN     A       21      .       -12.380   18.063
   -2.909   1.00   17.63   .    1       155
       21   ATOM   C    CA      ASN     A       21      .       -12.404   19.399
   -3.608   1.00   25.23   .    1       156
       21   ATOM   C    C       ASN     A       21      .       -13.642   19.696
   -4.447   1.00   34.82   .    1       157
       21   ATOM   O    O       ASN     A       21      .       -14.146   18.703
   -4.956   1.00   31.24   .    1       158
       21   ATOM   C    CB      ASN     A       21      .       -11.228   19.392
   -4.521   1.00   19.06   .    1       159
       21   ATOM   C    CG      ASN     A       21      .       -10.020   20.283
   -4.456   1.00   40.71   .    1       160
       21   ATOM   O    OD1     ASN     A       21      .       -10.067   21.380
   -5.083   1.00   68.22   .    1       161
       21   ATOM   N    ND2     ASN     A       21      .       -9.004   19.667
  -3.808   1.00   39.69   .     1       162
       21   ATOM   O    OXT     ASN     A       21      .       -13.881   20.890
   -4.604   1.00   41.83   .    1       163
       22   ATOM   N    N       PHE     B       1       .       -21.768   1.132
  3.577   1.00   25.87   .      2       165
       22   ATOM   C    CA      PHE     B       1       .       -20.374   1.368
  4.053   1.00   24.30   .      2       166
       22   ATOM   C    C       PHE     B       1       .       -20.341   1.145
  5.585   1.00   39.74   .      2       167
       22   ATOM   O    O       PHE     B       1       .       -21.423   1.141
  6.173   1.00   38.10   .      2       168
       22   ATOM   C    CB      PHE     B       1       .       -19.806   2.718
  3.624   1.00   22.51   .      2       169
       22   ATOM   C    CG      PHE     B       1       .       -19.924   2.916
  2.131   1.00   16.52   .      2       170
       22   ATOM   C    CD1     PHE     B       1       .       -20.067   4.204
  1.618   1.00   35.58   .      2       171
       22   ATOM   C    CD2     PHE     B       1       .       -19.709   1.873
  1.262   1.00   20.86   .      2       172
       22   ATOM   C    CE1     PHE     B       1       .       -20.093   4.444
  0.243   1.00   52.66   .      2       173
       22   ATOM   C    CE2     PHE     B       1       .       -19.824   2.067
  -0.123   1.00   51.46   .     2       174
       22   ATOM   C    CZ      PHE     B       1       .       -20.011   3.332
  -0.631   1.00   42.63   .     2       175
       23   ATOM   N    N       VAL     B       2       .       -19.104   0.899
  6.027   1.00   21.12   .      2       176
       23   ATOM   C    CA      VAL     B       2       .       -18.754   0.598
  7.406   1.00   36.74   .      2       177
       23   ATOM   C    C       VAL     B       2       .       -17.780   1.656
  7.965   1.00   23.52   .      2       178
       23   ATOM   O    O       VAL     B       2       .       -17.104   2.328
  7.197   1.00   19.56   .      2       179
       23   ATOM   C    CB      VAL     B       2       .       -18.048   -0.765
   7.638   1.00   30.58   .     2       180
       23   ATOM   C    CG1     VAL     B       2       .       -18.993   -1.953
   7.609   1.00   25.73   .     2       181
       23   ATOM   C    CG2     VAL     B       2       .       -16.776   -0.916
   6.799   1.00   22.31   .     2       182
       24   ATOM   N    N       ASN     B       3       .       -17.741   1.753
  9.278   1.00   13.38   .      2       183
       24   ATOM   C    CA      ASN     B       3       .       -16.872   2.691
  9.950   1.00   13.94   .      2       184
       24   ATOM   C    C       ASN     B       3       .       -15.457   2.100
  9.881   1.00   15.03   .      2       185
       24   ATOM   O    O       ASN     B       3       .       -15.312   0.857
  9.926   1.00   24.85   .      2       186
       24   ATOM   C    CB      ASN     B       3       .       -17.272   3.010
  11.382   1.00   25.01   .     2       187
       24   ATOM   C    CG      ASN     B       3       .       -18.513   3.844
  11.511   1.00   49.04   .     2       188
       24   ATOM   O    OD1     ASN     B       3       .       -18.658   4.774
  10.724   1.00   34.50   .     2       189
       24   ATOM   N    ND2     ASN     B       3       .       -19.333   3.415
  12.473   1.00   35.00   .     2       190
       25   ATOM   N    N       GLN     B       4       .       -14.509   3.031
  9.767   1.00   12.52   2      2       191
       25   ATOM   C    CA      GLN     B       4       .       -13.137   2.542
  9.571   1.00   22.69   2      2       192
       25   ATOM   C    C       GLN     B       4       .       -12.213   3.224
  10.580   1.00   13.29   2     2       193
       25   ATOM   O    O       GLN     B       4       .       -12.347   4.333
  11.118   1.00   20.53   2     2       194
       25   ATOM   C    CB      GLN     B       4       .       -12.666   2.760
  8.116   1.00   39.18   2      2       195
       25   ATOM   C    CG      GLN     B       4       A       -13.007   1.731
  7.035   0.60   11.45   2      2       196
       25   ATOM   C    CG      GLN     B       4       B       -12.978   1.763
  6.996   0.40   37.30   2      2       197
       25   ATOM   C    CD      GLN     B       4       A       -12.270   0.520
  6.830   0.60   12.42   2      2       198
       25   ATOM   C    CD      GLN     B       4       B       -14.070   2.781
  6.746   0.40   32.97   2      2       199
       25   ATOM   O    OE1     GLN     B       4       A       -12.812   -0.612
   6.494   0.60   17.67   2     2       200
       25   ATOM   O    OE1     GLN     B       4       B       -14.059   3.957
  7.112   0.40   40.00   2      2       201
       25   ATOM   N    NE2     GLN     B       4       A       -10.898   0.624
  6.949   0.60   28.94   2      2       202
       25   ATOM   N    NE2     GLN     B       4       B       -15.108   2.179
  6.165   0.40   35.67   2      2       203
       26   ATOM   N    N       HIS     B       5       .       -11.158   2.442
  10.837   1.00   13.02   1     2       204
       26   ATOM   C    CA      HIS     B       5       .       -10.083   3.000
  11.779   1.00   17.05   1     2       205
       26   ATOM   C    C       HIS     B       5       .       -8.855   3.149
 10.899   1.00   10.95   1      2       206
       26   ATOM   O    O       HIS     B       5       .       -8.284   2.166
 10.380   1.00   17.14   1      2       207
       26   ATOM   C    CB      HIS     B       5       .       -9.982   1.956
 12.877   1.00   22.24   1      2       208
       26   ATOM   C    CG      HIS     B       5       .       -8.934   2.400
 13.860   1.00   25.74   1      2       209
       26   ATOM   N    ND1     HIS     B       5       .       -8.072   1.535
 14.436   1.00   35.32   1      2       210
       26   ATOM   C    CD2     HIS     B       5       .       -8.637   3.596
 14.329   1.00   28.02   1      2       211
       26   ATOM   C    CE1     HIS     B       5       .       -7.275   2.240
 15.211   1.00   28.73   1      2       212
       26   ATOM   N    NE2     HIS     B       5       .       -7.571   3.509
 15.150   1.00   30.21   1      2       213
       27   ATOM   N    N       LEU     B       6       .       -8.529   4.400
 10.604   1.00   11.30   .      2       214
       27   ATOM   C    CA      LEU     B       6       .       -7.468   4.709
 9.611   1.00   11.13   .       2       215
       27   ATOM   C    C       LEU     B       6       .       -6.399   5.604
 10.158   1.00   11.03   .      2       216
       27   ATOM   O    O       LEU     B       6       .       -6.695   6.779
 10.484   1.00   13.66   .      2       217
       27   ATOM   C    CB      LEU     B       6       .       -8.231   5.398
 8.411   1.00   14.13   .       2       218
       27   ATOM   C    CG      LEU     B       6       .       -9.251   4.634
 7.563   1.00   13.39   .       2       219
       27   ATOM   C    CD1     LEU     B       6       .       -10.017   5.598
  6.671   1.00   14.70   .      2       220
       27   ATOM   C    CD2     LEU     B       6       .       -8.620   3.517
 6.767   1.00   18.25   .       2       221
       28   ATOM   N    N       CYS     B       7       .       -5.180   5.069
 10.115   1.00   10.06   .      2       222
       28   ATOM   C    CA      CYS     B       7       .       -4.058   5.835
 10.569   1.00   10.70   .      2       223
       28   ATOM   C    C       CYS     B       7       .       -3.033   5.982
 9.484   1.00   13.26   .       2       224
       28   ATOM   O    O       CYS     B       7       .       -2.955   5.198
 8.573   1.00   19.10   .       2       225
       28   ATOM   C    CB      CYS     B       7       .       -3.434   5.105
 11.762   1.00   15.88   .      2       226
       28   ATOM   S    SG      CYS     B       7       .       -4.523   5.099
 13.246   1.00   16.40   .      2       227
       29   ATOM   N    N       GLY     B       8       .       -2.181   6.993
 9.540   1.00   12.37   .       2       228
       29   ATOM   C    CA      GLY     B       8       .       -1.070   7.261
 8.632   1.00   12.72   .       2       229
       29   ATOM   C    C       GLY     B       8       .       -1.465   7.317
 7.204   1.00   13.24   .       2       230
       29   ATOM   O    O       GLY     B       8       .       -2.470   7.884
 6.744   1.00   11.92   .       2       231
       30   ATOM   N    N       SER     B       9       .       -0.609   6.582
 6.429   1.00   11.74   .       2       232
       30   ATOM   C    CA      SER     B       9       .       -0.863   6.544
 4.980   1.00   15.89   .       2       233
       30   ATOM   C    C       SER     B       9       .       -2.183   5.870
 4.578   1.00   9.73    .       2       234
       30   ATOM   O    O       SER     B       9       .       -2.649   6.111
 3.528   1.00   10.43   .       2       235
       30   ATOM   C    CB      SER     B       9       .       0.309   5.921
4.206   1.00    17.74   .       2       236
       30   ATOM   O    OG      SER     B       9       .       0.534   4.626
4.735   1.00    17.37   .       2       237
       31   ATOM   N    N       HIS     B       10      .       -2.721   5.100
 5.451   1.00   10.19   .       2       238
       31   ATOM   C    CA      HIS     B       10      .       -3.940   4.379
 5.188   1.00   7.66    .       2       239
       31   ATOM   C    C       HIS     B       10      .       -5.081   5.431
 5.075   1.00   10.17   .       2       240
       31   ATOM   O    O       HIS     B       10      .       -6.021   5.163
 4.291   1.00   10.92   .       2       241
       31   ATOM   C    CB      HIS     B       10      .       -4.234   3.316
 6.228   1.00   9.55    .       2       242
       31   ATOM   C    CG      HIS     B       10      .       -3.192   2.269
 6.364   1.00   9.55    .       2       243
       31   ATOM   N    ND1     HIS     B       10      .       -3.043   1.310
 5.423   1.00   15.86   .       2       244
       31   ATOM   C    CD2     HIS     B       10      .       -2.289   1.991
 7.311   1.00   8.47    .       2       245
       31   ATOM   C    CE1     HIS     B       10      .       -2.078   0.573
 5.774   1.00   10.65   .       2       246
       31   ATOM   N    NE2     HIS     B       10      .       -1.589   0.939
 6.878   1.00   9.41    .       2       247
       32   ATOM   N    N       LEU     B       11      .       -5.016   6.497
 5.810   1.00   8.93    .       2       248
       32   ATOM   C    CA      LEU     B       11      .       -6.071   7.518
 5.617   1.00   9.64    .       2       249
       32   ATOM   C    C       LEU     B       11      .       -5.967   8.182
 4.279   1.00   7.89    .       2       250
       32   ATOM   O    O       LEU     B       11      .       -6.969   8.462
 3.666   1.00   9.74    .       2       251
       32   ATOM   C    CB      LEU     B       11      .       -5.860   8.541
 6.740   1.00   6.93    .       2       252
       32   ATOM   C    CG      LEU     B       11      .       -6.949   9.607
 6.783   1.00   14.50   .       2       253
       32   ATOM   C    CD1     LEU     B       11      .       -8.376   9.229
 6.627   1.00   18.34   .       2       254
       32   ATOM   C    CD2     LEU     B       11      .       -6.742   10.309
  8.115   1.00   20.70   .      2       255
       33   ATOM   N    N       VAL     B       12      .       -4.751   8.449
 3.799   1.00   10.12   2       2       256
       33   ATOM   C    CA      VAL     B       12      .       -4.579   9.057
 2.495   1.00   8.05    2       2       257
       33   ATOM   C    C       VAL     B       12      .       -5.050   8.131
 1.372   1.00   8.14    2       2       258
       33   ATOM   O    O       VAL     B       12      .       -5.595   8.653
 0.398   1.00   11.63   2       2       259
       33   ATOM   C    CB      VAL     B       12      .       -3.153   9.538
 2.230   1.00   11.54   2       2       260
       33   ATOM   C    CG1     VAL     B       12      .       -2.809   10.670
  3.148   1.00   17.75   2      2       261
       33   ATOM   C    CG2     VAL     B       12      A       -2.822   9.786
 0.799   0.50   4.68    2       2       262
       33   ATOM   C    CG2     VAL     B       12      B       -1.963   8.655
 2.123   0.50   10.87   2       2       263
       34   ATOM   N    N       GLU     B       13      .       -4.906   6.880
 1.502   1.00   6.12    .       2       264
       34   ATOM   C    CA      GLU     B       13      .       -5.432   5.946
 0.542   1.00   8.88    .       2       265
       34   ATOM   C    C       GLU     B       13      .       -6.966   6.014
 0.472   1.00   12.22   .       2       266
       34   ATOM   O    O       GLU     B       13      .       -7.578   6.035
 -0.614   1.00   11.15   .      2       267
       34   ATOM   C    CB      GLU     B       13      .       -4.996   4.506
 0.854   1.00   12.65   .       2       268
       34   ATOM   C    CG      GLU     B       13      .       -3.497   4.444
 0.582   1.00   15.60   .       2       269
       34   ATOM   C    CD      GLU     B       13      .       -3.246   3.857
 -0.794   1.00   53.85   .      2       270
       34   ATOM   O    OE1     GLU     B       13      .       -4.238   3.643
 -1.500   1.00   33.68   .      2       271
       34   ATOM   O    OE2     GLU     B       13      .       -2.114   3.611
 -1.126   1.00   47.24   .      2       272
       35   ATOM   N    N       ALA     B       14      .       -7.659   6.004
 1.637   1.00   7.15    .       2       273
       35   ATOM   C    CA      ALA     B       14      .       -9.061   6.164
 1.719   1.00   7.29    .       2       274
       35   ATOM   C    C       ALA     B       14      .       -9.563   7.482
 1.051   1.00   6.80    .       2       275
       35   ATOM   O    O       ALA     B       14      .       -10.595   7.468
  0.346   1.00   11.10   .      2       276
       35   ATOM   C    CB      ALA     B       14      .       -9.604   6.039
 3.106   1.00   12.06   .       2       277
       36   ATOM   N    N       LEU     B       15      .       -8.876   8.580
 1.321   1.00   6.72    .       2       278
       36   ATOM   C    CA      LEU     B       15      .       -9.224   9.854
 0.717   1.00   13.51   .       2       279
       36   ATOM   C    C       LEU     B       15      .       -9.111   9.815
 -0.829   1.00   14.62   .      2       280
       36   ATOM   O    O       LEU     B       15      .       -9.956   10.390
  -1.496   1.00   12.32   .     2       281
       36   ATOM   C    CB      LEU     B       15      .       -8.317   10.981
  1.327   1.00   9.71   .       2       282
       36   ATOM   C    CG      LEU     B       15      .       -8.755   11.581
  2.649   1.00   8.92   .       2       283
       36   ATOM   C    CD1     LEU     B       15      .       -7.682   12.475
  3.236   1.00   14.49   .      2       284
       36   ATOM   C    CD2     LEU     B       15      .       -10.096   12.235
   2.460   1.00   12.03   .     2       285
       37   ATOM   N    N       TYR     B       16      .       -8.050   9.147
 -1.297   1.00   8.65   .       2       286
       37   ATOM   C    CA      TYR     B       16      .       -7.838   8.961
 -2.686   1.00   8.75   .       2       287
       37   ATOM   C    C       TYR     B       16      .       -8.999   8.175
 -3.284   1.00   11.14   .      2       288
       37   ATOM   O    O       TYR     B       16      .       -9.508   8.504
 -4.371   1.00   14.34   .      2       289
       37   ATOM   C    CB      TYR     B       16      .       -6.494   8.247
 -3.047   1.00   7.72   .       2       290
       37   ATOM   C    CG      TYR     B       16      .       -6.271   8.027
 -4.522   1.00   10.81   .      2       291
       37   ATOM   C    CD1     TYR     B       16      .       -6.450   6.784
 -5.047   1.00   17.09   .      2       292
       37   ATOM   C    CD2     TYR     B       16      .       -6.009   9.104
 -5.338   1.00   12.64   .      2       293
       37   ATOM   C    CE1     TYR     B       16      .       -6.354   6.581
 -6.467   1.00   17.76   .      2       294
       37   ATOM   C    CE2     TYR     B       16      .       -5.898   8.958
 -6.741   1.00   13.94   .      2       295
       37   ATOM   C    CZ      TYR     B       16      .       -6.110   7.692
 -7.259   1.00   17.34   .      2       296
       37   ATOM   O    OH      TYR     B       16      .       -5.925   7.520
 -8.594   1.00   25.34   .      2       297
       38   ATOM   N    N       LEU     B       17      .       -9.428   7.109
 -2.664   1.00   8.68   .       2       298
       38   ATOM   C    CA      LEU     B       17      .       -10.566   6.290
  -3.167   1.00   8.83   .      2       299
       38   ATOM   C    C       LEU     B       17      .       -11.861   7.087
  -3.142   1.00   10.95   .     2       300
       38   ATOM   O    O       LEU     B       17      .       -12.650   7.046
  -4.073   1.00   15.67   .     2       301
       38   ATOM   C    CB      LEU     B       17      .       -10.665   5.052
  -2.327   1.00   10.82   .     2       302
       38   ATOM   C    CG      LEU     B       17      .       -9.594   4.104
 -2.924   1.00   28.76   .      2       303
       38   ATOM   C    CD1     LEU     B       17      .       -9.136   3.067
 -1.933   1.00   30.52   .      2       304
       38   ATOM   C    CD2     LEU     B       17      .       -10.280   3.540
  -4.157   1.00   34.91   .     2       305
       39   ATOM   N    N       VAL     B       18      .       -12.123   7.786
  -2.036   1.00   8.85   .      2       306
       39   ATOM   C    CA      VAL     B       18      .       -13.351   8.545
  -1.933   1.00   8.77   .      2       307
       39   ATOM   C    C       VAL     B       18      .       -13.433   9.713
  -2.873   1.00   9.77   .      2       308
       39   ATOM   O    O       VAL     B       18      .       -14.472   9.937
  -3.457   1.00   16.86   .     2       309
       39   ATOM   C    CB      VAL     B       18      .       -13.604   8.974
  -0.463   1.00   14.39   .     2       310
       39   ATOM   C    CG1     VAL     B       18      .       -14.784   9.899
  -0.282   1.00   11.72   .     2       311
       39   ATOM   C    CG2     VAL     B       18      .       -13.862   7.763
  0.393   1.00   12.58   .      2       312
       40   ATOM   N    N       CYS     B       19      .       -12.422   10.518
   -2.958   1.00   9.03   .     2       313
       40   ATOM   C    CA      CYS     B       19      .       -12.433   11.758
   -3.756   1.00   8.88   .     2       314
       40   ATOM   C    C       CYS     B       19      .       -11.994   11.555
   -5.212   1.00   14.69   .    2       315
       40   ATOM   O    O       CYS     B       19      .       -12.410   12.303
   -6.126   1.00   16.46   .    2       316
       40   ATOM   C    CB      CYS     B       19      .       -11.558   12.719
   -3.005   1.00   11.19   .    2       317
       40   ATOM   S    SG      CYS     B       19      .       -12.040   13.127
   -1.344   1.00   10.10   .    2       318
       41   ATOM   N    N       GLY     B       20      .       -11.149   10.609
   -5.463   1.00   17.12   .    2       319
       41   ATOM   C    CA      GLY     B       20      .       -10.685   10.359
   -6.851   1.00   21.59   .    2       320
       41   ATOM   C    C       GLY     B       20      .       -10.275   11.650
   -7.524   1.00   21.38   .    2       321
       41   ATOM   O    O       GLY     B       20      .       -9.494   12.483
  -7.053   1.00   20.41   .     2       322
       42   ATOM   N    N       GLU     B       21      .       -10.784   11.844
   -8.710   1.00   29.76   2    2       323
       42   ATOM   C    CA      GLU     B       21      .       -10.398   13.043
   -9.501   1.00   24.44   2    2       324
       42   ATOM   C    C       GLU     B       21      .       -10.898   14.356
   -9.065   1.00   19.21   2    2       325
       42   ATOM   O    O       GLU     B       21      .       -10.430   15.331
   -9.665   1.00   19.00   2    2       326
       42   ATOM   C    CB      GLU     B       21      .       -10.776   12.724
   -10.968   1.00   28.66   2   2       327
       42   ATOM   C    CG      GLU     B       21      A       -12.310   12.519
   -11.045   0.50   56.11   2   2       328
       42   ATOM   C    CG      GLU     B       21      B       -9.804   13.415
  -11.966   0.50   75.35   2    2       329
       42   ATOM   C    CD      GLU     B       21      A       -12.707   11.349
   -11.901   0.50   62.47   2   2       330
       42   ATOM   C    CD      GLU     B       21      B       -9.689   13.292
  -13.466   0.50   52.68   2    2       331
       42   ATOM   O    OE1     GLU     B       21      A       -12.515   10.193
   -11.564   0.50   48.34   2   2       332
       42   ATOM   O    OE1     GLU     B       21      B       -10.540   12.768
   -14.159   0.50   50.28   2   2       333
       42   ATOM   O    OE2     GLU     B       21      A       -13.225   11.772
   -12.958   0.50   49.92   2   2       334
       42   ATOM   O    OE2     GLU     B       21      B       -8.505   13.537
  -13.781   0.50   27.33   2    2       335
       43   ATOM   N    N       ARG     B       22      .       -11.703   14.491
   -8.034   1.00   15.49   2    2       336
       43   ATOM   C    CA      ARG     B       22      .       -12.089   15.732
   -7.456   1.00   16.44   2    2       337
       43   ATOM   C    C       ARG     B       22      .       -10.797   16.222
   -6.745   1.00   17.70   2    2       338
       43   ATOM   O    O       ARG     B       22      .       -10.636   17.458
   -6.608   1.00   21.36   2    2       339
       43   ATOM   C    CB      ARG     B       22      .       -13.234   15.678
   -6.464   1.00   21.99   2    2       340
       43   ATOM   C    CG      ARG     B       22      .       -14.645   15.427
   -7.037   1.00   57.89   2    2       341
       43   ATOM   C    CD      ARG     B       22      .       -15.675   15.167
   -5.960   1.00   31.23   2    2       342
       43   ATOM   N    NE      ARG     B       22      A       -15.739   16.404
   -5.124   0.50   16.46   2    2       343
       43   ATOM   N    NE      ARG     B       22      B       -15.629   13.808
   -5.271   0.50   17.69   2    2       344
       43   ATOM   C    CZ      ARG     B       22      A       -16.608   16.581
   -4.143   0.50   39.57   2    2       345
       43   ATOM   C    CZ      ARG     B       22      B       -16.379   13.225
   -4.283   0.50   33.09   2    2       346
       43   ATOM   N    NH1     ARG     B       22      A       -16.743   17.672
   -3.416   0.50   20.14   2    2       347
       43   ATOM   N    NH1     ARG     B       22      B       -16.987   14.046
   -3.392   0.50   51.50   2    2       348
       43   ATOM   N    NH2     ARG     B       22      A       -17.405   15.551
   -3.871   0.50   35.40   2    2       349
       43   ATOM   N    NH2     ARG     B       22      B       -16.705   11.943
   -4.184   0.50   19.59   2    2       350
       44   ATOM   N    N       GLY     B       23      .       -10.007   15.246
   -6.287   1.00   19.18   .    2       351
       44   ATOM   C    CA      GLY     B       23      .       -8.844   15.673
  -5.491   1.00   11.89   .     2       352
       44   ATOM   C    C       GLY     B       23      .       -9.339   15.932
  -4.075   1.00   12.83   .     2       353
       44   ATOM   O    O       GLY     B       23      .       -10.524   15.922
   -3.626   1.00   14.47   .    2       354
       45   ATOM   N    N       PHE     B       24      .       -8.343   16.165
  -3.187   1.00   12.54   .     2       355
       45   ATOM   C    CA      PHE     B       24      .       -8.584   16.432
  -1.765   1.00   10.08   .     2       356
       45   ATOM   C    C       PHE     B       24      .       -7.488   17.220
  -1.123   1.00   10.77   .     2       357
       45   ATOM   O    O       PHE     B       24      .       -6.411   17.409
  -1.657   1.00   10.93   .     2       358
       45   ATOM   C    CB      PHE     B       24      .       -8.754   15.111
  -1.032   1.00   3.80   .      2       359
       45   ATOM   C    CG      PHE     B       24      .       -7.638   14.114
  -1.034   1.00   5.98   .      2       360
       45   ATOM   C    CD1     PHE     B       24      .       -7.488   13.202
  -2.069   1.00   5.61   .      2       361
       45   ATOM   C    CD2     PHE     B       24      .       -6.667   14.205
  -0.036   1.00   8.93   .      2       362
       45   ATOM   C    CE1     PHE     B       24      .       -6.375   12.338
  -2.106   1.00   14.64   .     2       363
       45   ATOM   C    CE2     PHE     B       24      .       -5.573   13.387
  0.027   1.00   11.74   .      2       364
       45   ATOM   C    CZ      PHE     B       24      .       -5.457   12.470
  -1.008   1.00   9.78   .      2       365
       46   ATOM   N    N       PHE     B       25      .       -7.717   17.612
  0.116   1.00   14.20   1      2       366
       46   ATOM   C    CA      PHE     B       25      .       -6.813   18.302
  1.052   1.00   12.03   1      2       367
       46   ATOM   C    C       PHE     B       25      .       -6.569   17.356
  2.221   1.00   12.69   1      2       368
       46   ATOM   O    O       PHE     B       25      .       -7.485   16.788
  2.757   1.00   15.22   1      2       369
       46   ATOM   C    CB      PHE     B       25      .       -7.387   19.633
  1.684   1.00   17.25   1      2       370
       46   ATOM   C    CG      PHE     B       25      .       -7.105   20.689
  0.637   1.00   30.38   1      2       371
       46   ATOM   C    CD1     PHE     B       25      .       -7.842   20.802
  -0.543   1.00   61.20   1     2       372
       46   ATOM   C    CD2     PHE     B       25      .       -6.003   21.541
  0.896   1.00   56.90   1      2       373
       46   ATOM   C    CE1     PHE     B       25      .       -7.445   21.790
  -1.461   1.00   29.52   1     2       374
       46   ATOM   C    CE2     PHE     B       25      .       -5.648   22.564
  -0.027   1.00   40.31   1     2       375
       46   ATOM   C    CZ      PHE     B       25      .       -6.382   22.681
  -1.235   1.00   30.38   1     2       376
       47   ATOM   N    N       TYR     B       26      .       -5.345   17.202
  2.583   1.00   11.25   .      2       377
       47   ATOM   C    CA      TYR     B       26      .       -4.996   16.333
  3.717   1.00   10.42   .      2       378
       47   ATOM   C    C       TYR     B       26      .       -4.445   17.350
  4.714   1.00   15.08   .      2       379
       47   ATOM   O    O       TYR     B       26      .       -3.350   17.906
  4.518   1.00   14.52   .      2       380
       47   ATOM   C    CB      TYR     B       26      .       -3.949   15.288
  3.319   1.00   9.51   .       2       381
       47   ATOM   C    CG      TYR     B       26      .       -3.404   14.530
  4.474   1.00   12.61   .      2       382
       47   ATOM   C    CD1     TYR     B       26      .       -4.243   13.688
  5.178   1.00   20.50   .      2       383
       47   ATOM   C    CD2     TYR     B       26      .       -2.105   14.676
  4.857   1.00   13.88   .      2       384
       47   ATOM   C    CE1     TYR     B       26      .       -3.652   12.967
  6.246   1.00   16.38   .      2       385
       47   ATOM   C    CE2     TYR     B       26      .       -1.577   14.010
  5.941   1.00   10.97   .      2       386
       47   ATOM   C    CZ      TYR     B       26      .       -2.347   13.149
  6.642   1.00   11.71   .      2       387
       47   ATOM   O    OH      TYR     B       26      .       -1.853   12.447
  7.734   1.00   16.39   .      2       388
       48   ATOM   N    N       THR     B       27      .       -5.287   17.537
  5.752   1.00   15.47   .      2       389
       48   ATOM   C    CA      THR     B       27      .       -4.902   18.555
  6.772   1.00   20.05   .      2       390
       48   ATOM   C    C       THR     B       27      .       -4.834   18.053
  8.250   1.00   15.09   .      2       391
       48   ATOM   O    O       THR     B       27      .       -5.825   18.282
  8.943   1.00   22.56   .      2       392
       48   ATOM   C    CB      THR     B       27      .       -5.856   19.825
  6.753   1.00   26.34   .      2       393
       48   ATOM   O    OG1     THR     B       27      A       -7.228   19.328
  6.558   0.50   39.91   .      2       394
       48   ATOM   O    OG1     THR     B       27      B       -5.691   20.478
  5.511   0.50   29.43   .      2       395
       48   ATOM   C    CG2     THR     B       27      A       -5.505   20.781
  5.606   0.50   34.53   .      2       396
       48   ATOM   C    CG2     THR     B       27      B       -5.413   20.850
  7.858   0.50   34.13   .      2       397
       49   ATOM   N    N       PRO     B       28      .       -3.702   17.548
  8.603   1.00   18.26   .      2       398
       49   ATOM   C    CA      PRO     B       28      .       -3.494   17.055
  9.954   1.00   21.56   .      2       399
       49   ATOM   C    C       PRO     B       28      .       -3.306   18.220
  10.892   1.00   22.68   .     2       400
       49   ATOM   O    O       PRO     B       28      .       -3.072   19.330
  10.484   1.00   21.93   .     2       401
       49   ATOM   C    CB      PRO     B       28      .       -2.249   16.209
  9.808   1.00   21.60   .      2       402
       49   ATOM   C    CG      PRO     B       28      .       -1.544   16.617
  8.595   1.00   21.39   .      2       403
       49   ATOM   C    CD      PRO     B       28      .       -2.526   17.320
  7.778   1.00   14.32   .      2       404
       50   ATOM   N    N       LYS     B       29      .       -3.452   17.975
  12.175   1.00   26.27   .     2       405
       50   ATOM   C    CA      LYS     B       29      .       -3.227   18.941
  13.307   1.00   23.17   .     2       406
       50   ATOM   C    C       LYS     B       29      .       -1.707   18.995
  13.459   1.00   52.81   .     2       407
       50   ATOM   O    O       LYS     B       29      .       -1.026   17.919
  13.406   1.00   39.37   .     2       408
       50   ATOM   C    CB      LYS     B       29      .       -3.764   18.417
  14.615   1.00   22.26   .     2       409
       50   ATOM   C    CG      LYS     B       29      .       -3.990   19.385
  15.801   1.00   48.01   .     2       410
       50   ATOM   C    CD      LYS     B       29      .       -5.153   18.811
  16.622   1.00   37.36   .     2       411
       50   ATOM   C    CE      LYS     B       29      .       -5.067   18.493
  18.087   1.00   53.09   .     2       412
       50   ATOM   N    NZ      LYS     B       29      .       -4.208   19.418
  18.841   1.00   61.16   .     2       413
       51   ATOM   N    N       ALA     B       30      .       -1.166   20.052
  13.779   1.00   53.30   3     2       414
       51   ATOM   C    CA      ALA     B       30      .       0.148   20.539
 13.902   1.00   45.30   3      2       415
       51   ATOM   C    C       ALA     B       30      .       0.991   20.467
 15.167   1.00   50.30   3      2       416
       51   ATOM   O    O       ALA     B       30      .       0.427   20.710
 16.268   1.00   62.63   3      2       417
       51   ATOM   C    CB      ALA     B       30      .       0.033   22.113
 13.690   1.00   53.30   3      2       418
       51   ATOM   O    OXT     ALA     B       30      .       2.226   20.205
 15.000   1.00   76.30   3      2       419
       1   ATOM   N     N       GLY     C       1       .       -0.643   19.956
  -14.073   1.00   26.16   1    1       421
       1   ATOM   C     CA      GLY     C       1       .       -0.389   20.033
  -12.615   1.00   30.96   1    1       422
       1   ATOM   C     C       GLY     C       1       .       0.447   18.825
 -12.180   1.00   33.76   1     1       423
       1   ATOM   O     O       GLY     C       1       .       1.216   18.311
 -13.006   1.00   21.35   1     1       424
       2   ATOM   N     N       ILE     C       2       .       0.244   18.434
 -10.942   1.00   23.96   1     1       425
       2   ATOM   C     CA      ILE     C       2       .       1.003   17.290
 -10.393   1.00   15.36   1     1       426
       2   ATOM   C     C       ILE     C       2       .       0.946   16.025
 -11.185   1.00   13.59   1     1       427
       2   ATOM   O     O       ILE     C       2       .       1.971   15.359
 -11.278   1.00   17.19   1     1       428
       2   ATOM   C     CB      ILE     C       2       .       0.491   17.013
 -8.931   1.00   16.47   1      1       429
       2   ATOM   C     CG1     ILE     C       2       .       1.539   16.143
 -8.164   1.00   15.91   1      1       430
       2   ATOM   C     CG2     ILE     C       2       .       -0.969   16.533
  -8.863   1.00   17.06   1     1       431
       2   ATOM   C     CD1     ILE     C       2       .       1.081   15.828
 -6.720   1.00   19.56   1      1       432
       3   ATOM   N     N       VAL     C       3       .       -0.179   15.655
  -11.786   1.00   13.55   1    1       433
       3   ATOM   C     CA      VAL     C       3       .       -0.278   14.455
  -12.591   1.00   17.58   1    1       434
       3   ATOM   C     C       VAL     C       3       .       0.590   14.454
 -13.881   1.00   21.18   1     1       435
       3   ATOM   O     O       VAL     C       3       .       1.245   13.451
 -14.197   1.00   19.26   1     1       436
       3   ATOM   C     CB      VAL     C       3       .       -1.709   14.136
  -12.915   1.00   26.49   1    1       437
       3   ATOM   C     CG1     VAL     C       3       .       -1.808   12.868
  -13.745   1.00   30.71   1    1       438
       3   ATOM   C     CG2     VAL     C       3       .       -2.567   13.989
  -11.662   1.00   16.85   1    1       439
       4   ATOM   N     N       GLU     C       4       .       0.621   15.590
 -14.497   1.00   24.23   1     1       440
       4   ATOM   C     CA      GLU     C       4       .       1.481   15.743
 -15.686   1.00   23.06   1     1       441
       4   ATOM   C     C       GLU     C       4       .       2.966   15.744
 -15.343   1.00   19.78   1     1       442
       4   ATOM   O     O       GLU     C       4       .       3.805   15.198
 -16.061   1.00   29.30   1     1       443
       4   ATOM   C     CB      GLU     C       4       .       1.063   17.059
 -16.361   1.00   24.43   1     1       444
       4   ATOM   C     CG      GLU     C       4       .       -0.349   16.900
  -16.964   1.00   19.87   1    1       445
       4   ATOM   C     CD      GLU     C       4       .       -1.541   17.024
  -16.030   1.00   27.93   1    1       446
       4   ATOM   O     OE1     GLU     C       4       .       -2.429   16.169
  -16.211   1.00   37.08   1    1       447
       4   ATOM   O     OE2     GLU     C       4       .       -1.527   17.967
  -15.181   1.00   27.92   1    1       448
       5   ATOM   N     N       GLN     C       5       .       3.289   16.386
 -14.236   1.00   17.90   1     1       449
       5   ATOM   C     CA      GLN     C       5       .       4.695   16.445
 -13.800   1.00   17.90   1     1       450
       5   ATOM   C     C       GLN     C       5       .       5.206   15.104
 -13.307   1.00   23.62   1     1       451
       5   ATOM   O     O       GLN     C       5       .       6.331   14.684
 -13.578   1.00   26.25   1     1       452
       5   ATOM   C     CB      GLN     C       5       .       4.820   17.553
 -12.780   1.00   22.64   1     1       453
       5   ATOM   C     CG      GLN     C       5       .       4.373   18.969
 -13.199   1.00   32.56   1     1       454
       5   ATOM   C     CD      GLN     C       5       .       5.405   19.755
 -12.404   1.00   59.85   1     1       455
       5   ATOM   O     OE1     GLN     C       5       .       6.478   19.979
 -12.947   1.00   50.22   1     1       456
       5   ATOM   N     NE2     GLN     C       5       .       4.976   19.940
 -11.148   1.00   56.46   1     1       457
       6   ATOM   N     N       CYS     C       6       .       4.386   14.408
 -12.514   1.00   20.45   .     1       458
       6   ATOM   C     CA      CYS     C       6       .       4.949   13.166
 -11.921   1.00   20.95   .     1       459
       6   ATOM   C     C       CYS     C       6       .       4.472   11.875
 -12.436   1.00   18.67   .     1       460
       6   ATOM   O     O       CYS     C       6       .       5.127   10.851
 -12.293   1.00   17.98   .     1       461
       6   ATOM   C     CB      CYS     C       6       .       4.732   13.264
 -10.354   1.00   16.76   .     1       462
       6   ATOM   S     SG      CYS     C       6       .       5.416   14.719
 -9.509   1.00   20.00   .      1       463
       7   ATOM   N     N       CYS     C       7       .       3.347   11.802
 -13.063   1.00   15.93   .     1       464
       7   ATOM   C     CA      CYS     C       7       .       2.858   10.515
 -13.612   1.00   10.31   .     1       465
       7   ATOM   C     C       CYS     C       7       .       3.090   10.422
 -15.112   1.00   27.34   .     1       466
       7   ATOM   O     O       CYS     C       7       .       3.601   9.455
-15.603   1.00   24.77   .      1       467
       7   ATOM   C     CB      CYS     C       7       .       1.348   10.332
 -13.329   1.00   17.60   .     1       468
       7   ATOM   S     SG      CYS     C       7       .       0.602   8.899
-13.976   1.00   19.30   .      1       469
       8   ATOM   N     N       THR     C       8       .       2.691   11.395
 -15.898   1.00   22.31   .     1       470
       8   ATOM   C     CA      THR     C       8       .       2.912   11.356
 -17.382   1.00   20.22   .     1       471
       8   ATOM   C     C       THR     C       8       .       4.408   11.508
 -17.641   1.00   29.24   .     1       472
       8   ATOM   O     O       THR     C       8       .       5.051   10.716
 -18.357   1.00   25.27   .     1       473
       8   ATOM   C     CB      THR     C       8       .       1.993   12.487
 -17.997   1.00   28.76   .     1       474
       8   ATOM   O     OG1     THR     C       8       .       0.590   12.071
 -17.868   1.00   41.93   .     1       475
       8   ATOM   C     CG2     THR     C       8       .       2.536   12.795
 -19.370   1.00   39.10   .     1       476
       9   ATOM   N     N       SER     C       9       .       4.957   12.549
 -16.969   1.00   23.04   .     1       477
       9   ATOM   C     CA      SER     C       9       .       6.438   12.783
 -17.031   1.00   23.81   .     1       478
       9   ATOM   C     C       SER     C       9       .       7.038   12.104
 -15.796   1.00   22.97   .     1       479
       9   ATOM   O     O       SER     C       9       .       6.505   11.080
 -15.351   1.00   28.36   .     1       480
       9   ATOM   C     CB      SER     C       9       .       6.838   14.249
 -17.258   1.00   22.96   .     1       481
       9   ATOM   O     OG      SER     C       9       .       8.266   14.523
 -17.319   1.00   30.96   .     1       482
       10   ATOM   N    N       ILE     C       10      .       8.157   12.532
 -15.274   1.00   18.48   .     1       483
       10   ATOM   C    CA      ILE     C       10      .       8.820   12.068
 -14.116   1.00   14.18   .     1       484
       10   ATOM   C    C       ILE     C       10      .       9.162   13.268
 -13.217   1.00   22.06   .     1       485
       10   ATOM   O    O       ILE     C       10      .       9.398   14.336
 -13.807   1.00   21.37   .     1       486
       10   ATOM   C    CB      ILE     C       10      .       10.082   11.219
  -14.296   1.00   14.27   .    1       487
       10   ATOM   C    CG1     ILE     C       10      .       11.168   12.058
  -14.941   1.00   17.05   .    1       488
       10   ATOM   C    CG2     ILE     C       10      .       9.771   9.901
-15.075   1.00   23.12   .      1       489
       10   ATOM   C    CD1     ILE     C       10      .       12.447   11.250
  -15.181   1.00   28.86   .    1       490
       11   ATOM   N    N       CYS     C       11      .       9.158   13.001
 -11.897   1.00   17.73   .     1       491
       11   ATOM   C    CA      CYS     C       11      .       9.488   14.178
 -11.063   1.00   13.63   .     1       492
       11   ATOM   C    C       CYS     C       11      .       10.301   13.733
  -9.869   1.00   24.12   .     1       493
       11   ATOM   O    O       CYS     C       11      .       10.238   12.518
  -9.595   1.00   27.63   .     1       494
       11   ATOM   C    CB      CYS     C       11      .       8.284   14.934
 -10.501   1.00   24.47   .     1       495
       11   ATOM   S    SG      CYS     C       11      .       7.324   13.971
 -9.301   1.00   22.60   .      1       496
       12   ATOM   N    N       SER     C       12      .       10.941   14.682
  -9.241   1.00   20.64   .     1       497
       12   ATOM   C    CA      SER     C       12      .       11.739   14.434
  -8.095   1.00   19.89   .     1       498
       12   ATOM   C    C       SER     C       12      .       10.978   14.612
  -6.784   1.00   26.49   .     1       499
       12   ATOM   O    O       SER     C       12      .       9.925   15.241
 -6.843   1.00   17.94   .      1       500
       12   ATOM   C    CB      SER     C       12      .       12.896   15.478
  -7.911   1.00   22.13   .     1       501
       12   ATOM   O    OG      SER     C       12      .       12.280   16.737
  -7.889   1.00   25.55   .     1       502
       13   ATOM   N    N       LEU     C       13      .       11.522   14.165
  -5.654   1.00   20.92   .     1       503
       13   ATOM   C    CA      LEU     C       13      .       10.827   14.392
  -4.422   1.00   18.59   .     1       504
       13   ATOM   C    C       LEU     C       13      .       10.811   15.860
  -4.099   1.00   17.62   .     1       505
       13   ATOM   O    O       LEU     C       13      .       9.865   16.311
 -3.427   1.00   17.56   .      1       506
       13   ATOM   C    CB      LEU     C       13      .       11.451   13.616
  -3.261   1.00   24.54   .     1       507
       13   ATOM   C    CG      LEU     C       13      .       11.620   12.137
  -3.475   1.00   37.60   .     1       508
       13   ATOM   C    CD1     LEU     C       13      .       12.386   11.586
  -2.273   1.00   42.94   .     1       509
       13   ATOM   C    CD2     LEU     C       13      .       10.209   11.562
  -3.628   1.00   33.13   .     1       510
       14   ATOM   N    N       TYR     C       14      .       11.756   16.642
  -4.538   1.00   19.39   .     1       511
       14   ATOM   C    CA      TYR     C       14      .       11.756   18.053
  -4.253   1.00   15.81   .     1       512
       14   ATOM   C    C       TYR     C       14      .       10.632   18.665
  -4.977   1.00   16.49   .     1       513
       14   ATOM   O    O       TYR     C       14      .       10.098   19.673
  -4.517   1.00   24.31   .     1       514
       14   ATOM   C    CB      TYR     C       14      .       13.061   18.792
  -4.698   1.00   23.42   .     1       515
       14   ATOM   C    CG      TYR     C       14      .       14.244   18.334
  -3.884   1.00   22.68   .     1       516
       14   ATOM   C    CD1     TYR     C       14      .       14.406   18.926
  -2.643   1.00   37.43   .     1       517
       14   ATOM   C    CD2     TYR     C       14      .       15.065   17.294
  -4.321   1.00   44.52   .     1       518
       14   ATOM   C    CE1     TYR     C       14      .       15.469   18.455
  -1.806   1.00   35.18   .     1       519
       14   ATOM   C    CE2     TYR     C       14      .       16.138   16.837
  -3.558   1.00   39.13   .     1       520
       14   ATOM   C    CZ      TYR     C       14      .       16.305   17.440
  -2.304   1.00   43.24   .     1       521
       14   ATOM   O    OH      TYR     C       14      .       17.325   17.067
  -1.472   1.00   40.09   .     1       522
       15   ATOM   N    N       GLN     C       15      .       10.286   18.189
  -6.156   1.00   16.44   .     1       523
       15   ATOM   C    CA      GLN     C       15      .       9.175   18.706
 -6.908   1.00   13.87   .      1       524
       15   ATOM   C    C       GLN     C       15      .       7.940   18.402
 -6.108   1.00   16.45   .      1       525
       15   ATOM   O    O       GLN     C       15      .       7.042   19.228
 -6.047   1.00   17.74   .      1       526
       15   ATOM   C    CB      GLN     C       15      .       9.021   18.202
 -8.378   1.00   19.83   .      1       527
       15   ATOM   C    CG      GLN     C       15      .       10.045   18.695
  -9.368   1.00   27.50   .     1       528
       15   ATOM   C    CD      GLN     C       15      .       10.002   18.165
  -10.771   1.00   46.46   .    1       529
       15   ATOM   O    OE1     GLN     C       15      .       10.459   17.057
  -11.040   1.00   43.32   .    1       530
       15   ATOM   N    NE2     GLN     C       15      .       9.456   18.889
 -11.761   1.00   35.38   .     1       531
       16   ATOM   N    N       LEU     C       16      .       7.841   17.245
 -5.491   1.00   18.47   .      1       532
       16   ATOM   C    CA      LEU     C       16      .       6.580   16.984
 -4.783   1.00   17.18   .      1       533
       16   ATOM   C    C       LEU     C       16      .       6.311   17.904
 -3.587   1.00   21.36   .      1       534
       16   ATOM   O    O       LEU     C       16      .       5.195   18.069
 -3.079   1.00   17.34   .      1       535
       16   ATOM   C    CB      LEU     C       16      .       6.542   15.527
 -4.227   1.00   17.15   .      1       536
       16   ATOM   C    CG      LEU     C       16      .       6.500   14.520
 -5.341   1.00   17.53   .      1       537
       16   ATOM   C    CD1     LEU     C       16      .       6.477   13.227
 -4.593   1.00   22.82   .      1       538
       16   ATOM   C    CD2     LEU     C       16      .       5.117   14.493
 -5.991   1.00   18.33   .      1       539
       17   ATOM   N    N       GLU     C       17      .       7.389   18.427
 -3.040   1.00   16.47   .      1       540
       17   ATOM   C    CA      GLU     C       17      .       7.353   19.319
 -1.959   1.00   10.93   .      1       541
       17   ATOM   C    C       GLU     C       17      .       6.614   20.601
 -2.282   1.00   11.20   .      1       542
       17   ATOM   O    O       GLU     C       17      .       6.183   21.310
 -1.386   1.00   13.69   .      1       543
       17   ATOM   C    CB      GLU     C       17      .       8.751   19.800
 -1.584   1.00   16.99   .      1       544
       17   ATOM   C    CG      GLU     C       17      .       9.178   18.980
 -0.408   1.00   22.69   .      1       545
       17   ATOM   C    CD      GLU     C       17      .       10.397   19.524
  0.269   1.00   26.38   .      1       546
       17   ATOM   O    OE1     GLU     C       17      .       11.270   20.013
  -0.342   1.00   26.42   .     1       547
       17   ATOM   O    OE2     GLU     C       17      .       10.358   19.291
  1.470   1.00   30.68   .      1       548
       18   ATOM   N    N       ASN     C       18      .       6.466   20.844
 -3.575   1.00   13.42   .      1       549
       18   ATOM   C    CA      ASN     C       18      .       5.707   22.010
 -4.006   1.00   12.91   .      1       550
       18   ATOM   C    C       ASN     C       18      .       4.238   21.879
 -3.683   1.00   14.96   .      1       551
       18   ATOM   O    O       ASN     C       18      .       3.506   22.887
 -3.698   1.00   17.72   .      1       552
       18   ATOM   C    CB      ASN     C       18      .       5.894   22.279
 -5.506   1.00   16.62   .      1       553
       18   ATOM   C    CG      ASN     C       18      .       7.286   22.755
 -5.884   1.00   20.64   .      1       554
       18   ATOM   O    OD1     ASN     C       18      .       7.761   22.375
 -6.927   1.00   28.41   .      1       555
       18   ATOM   N    ND2     ASN     C       18      .       7.836   23.540
 -4.999   1.00   26.53   .      1       556
       19   ATOM   N    N       TYR     C       19      .       3.683   20.717
 -3.420   1.00   10.42   .      1       557
       19   ATOM   C    CA      TYR     C       19      .       2.315   20.489
 -3.110   1.00   11.44   .      1       558
       19   ATOM   C    C       TYR     C       19      .       2.035   20.284
 -1.641   1.00   19.22   .      1       559
       19   ATOM   O    O       TYR     C       19      .       0.884   20.008
 -1.330   1.00   14.52   .      1       560
       19   ATOM   C    CB      TYR     C       19      .       1.745   19.342
 -3.938   1.00   13.89   .      1       561
       19   ATOM   C    CG      TYR     C       19      .       1.995   19.579
 -5.394   1.00   13.15   .      1       562
       19   ATOM   C    CD1     TYR     C       19      .       1.176   20.360
 -6.185   1.00   15.85   .      1       563
       19   ATOM   C    CD2     TYR     C       19      .       3.101   19.022
 -6.004   1.00   20.18   .      1       564
       19   ATOM   C    CE1     TYR     C       19      .       1.482   20.590
 -7.526   1.00   15.80   .      1       565
       19   ATOM   C    CE2     TYR     C       19      .       3.427   19.257
 -7.342   1.00   20.94   .      1       566
       19   ATOM   C    CZ      TYR     C       19      .       2.600   20.077
 -8.111   1.00   16.07   .      1       567
       19   ATOM   O    OH      TYR     C       19      .       2.930   20.198
 -9.438   1.00   28.20   .      1       568
       20   ATOM   N    N       CYS     C       20      .       2.997   20.523
 -0.779   1.00   15.85   .      1       569
       20   ATOM   C    CA      CYS     C       20      .       2.816   20.515
 0.660   1.00   12.75   .       1       570
       20   ATOM   C    C       CYS     C       20      .       2.167   21.848
 1.080   1.00   18.29   .       1       571
       20   ATOM   O    O       CYS     C       20      .       2.424   22.842
 0.449   1.00   26.63   .       1       572
       20   ATOM   C    CB      CYS     C       20      .       4.116   20.329
 1.465   1.00   12.02   .       1       573
       20   ATOM   S    SG      CYS     C       20      .       5.109   18.925
 1.079   1.00   13.70   .       1       574
       21   ATOM   N    N       ASN     C       21      .       1.396   21.899
 2.168   1.00   17.14   .       1       575
       21   ATOM   C    CA      ASN     C       21      .       0.814   23.152
 2.677   1.00   22.18   .       1       576
       21   ATOM   C    C       ASN     C       21      .       1.879   23.650
 3.681   1.00   31.46   .       1       577
       21   ATOM   O    O       ASN     C       21      .       2.937   22.991
 3.836   1.00   44.77   .       1       578
       21   ATOM   C    CB      ASN     C       21      .       -0.433   22.757
  3.387   1.00   21.67   .      1       579
       21   ATOM   C    CG      ASN     C       21      .       -1.636   22.166
  2.742   1.00   29.17   .      1       580
       21   ATOM   O    OD1     ASN     C       21      .       -2.062   22.468
  1.647   1.00   33.63   .      1       581
       21   ATOM   N    ND2     ASN     C       21      .       -2.242   21.277
  3.591   1.00   33.21   .      1       582
       21   ATOM   O    OXT     ASN     C       21      .       1.575   24.585
 4.398   1.00   52.38   .       1       583
       22   ATOM   N    N       PHE     D       1       .       18.330   11.816
  -3.893   1.00   61.50   .     2       585
       22   ATOM   C    CA      PHE     D       1       .       17.047   11.272
  -4.371   1.00   28.75   .     2       586
       22   ATOM   C    C       PHE     D       1       .       17.165   10.885
  -5.854   1.00   45.77   .     2       587
       22   ATOM   O    O       PHE     D       1       .       18.169   11.137
  -6.550   1.00   49.85   .     2       588
       22   ATOM   C    CB      PHE     D       1       .       15.801   12.158
  -4.041   1.00   30.01   .     2       589
       22   ATOM   C    CG      PHE     D       1       .       16.035   12.424
  -2.571   1.00   31.74   .     2       590
       22   ATOM   C    CD1     PHE     D       1       .       15.980   11.294
  -1.745   1.00   39.79   .     2       591
       22   ATOM   C    CD2     PHE     D       1       .       16.425   13.629
  -2.070   1.00   31.26   .     2       592
       22   ATOM   C    CE1     PHE     D       1       .       16.219   11.375
  -0.405   1.00   31.66   .     2       593
       22   ATOM   C    CE2     PHE     D       1       .       16.706   13.719
  -0.715   1.00   53.74   .     2       594
       22   ATOM   C    CZ      PHE     D       1       .       16.609   12.612
  0.115   1.00   37.15   .      2       595
       23   ATOM   N    N       VAL     D       2       .       16.117   10.168
  -6.274   1.00   33.71   .     2       596
       23   ATOM   C    CA      VAL     D       2       .       16.006   9.666
 -7.682   1.00   24.16   .      2       597
       23   ATOM   C    C       VAL     D       2       .       14.648   10.218
  -8.239   1.00   33.79   .     2       598
       23   ATOM   O    O       VAL     D       2       .       13.733   10.588
  -7.495   1.00   22.26   .     2       599
       23   ATOM   C    CB      VAL     D       2       .       16.128   8.144
 -7.911   1.00   27.80   .      2       600
       23   ATOM   C    CG1     VAL     D       2       .       17.529   7.562
 -7.875   1.00   85.81   .      2       601
       23   ATOM   C    CG2     VAL     D       2       .       15.239   7.326
 -6.976   1.00   36.43   .      2       602
       24   ATOM   N    N       ASN     D       3       .       14.564   10.315
  -9.558   1.00   19.91   .     2       603
       24   ATOM   C    CA      ASN     D       3       .       13.383   10.694
  -10.332   1.00   33.51   .    2       604
       24   ATOM   C    C       ASN     D       3       .       12.449   9.525
 -10.618   1.00   27.19   .     2       605
       24   ATOM   O    O       ASN     D       3       .       12.946   8.479
 -11.058   1.00   35.28   .     2       606
       24   ATOM   C    CB      ASN     D       3       .       13.966   11.427
  -11.571   1.00   28.03   .    2       607
       24   ATOM   C    CG      ASN     D       3       .       14.214   12.869
  -11.102   1.00   36.72   .    2       608
       24   ATOM   O    OD1     ASN     D       3       .       14.425   13.813
  -11.829   1.00   71.83   .    2       609
       24   ATOM   N    ND2     ASN     D       3       .       14.114   13.118
  -9.791   1.00   69.95   .     2       610
       25   ATOM   N    N       GLN     D       4       .       11.128   9.652
 -10.488   1.00   38.71   .     2       611
       25   ATOM   C    CA      GLN     D       4       .       10.224   8.523
 -10.782   1.00   30.37   .     2       612
       25   ATOM   C    C       GLN     D       4       .       8.833   8.864
-11.345   1.00   13.92   .      2       613
       25   ATOM   O    O       GLN     D       4       .       8.361   10.028
 -11.197   1.00   25.56   .     2       614
       25   ATOM   C    CB      GLN     D       4       .       9.983   7.921
-9.378   1.00   38.84   .       2       615
       25   ATOM   C    CG      GLN     D       4       .       10.350   6.429
 -9.194   1.00   40.71   .      2       616
       25   ATOM   C    CD      GLN     D       4       .       10.515   6.248
 -7.678   1.00   31.29   .      2       617
       25   ATOM   O    OE1     GLN     D       4       .       10.490   5.138
 -7.268   1.00   47.62   .      2       618
       25   ATOM   N    NE2     GLN     D       4       .       10.697   7.383
 -6.997   1.00   30.17   .      2       619
       26   ATOM   N    N       HIS     D       5       .       8.291   7.803
-12.000   1.00   13.87   1      2       620
       26   ATOM   C    CA      HIS     D       5       .       6.903   7.919
-12.482   1.00   16.22   1      2       621
       26   ATOM   C    C       HIS     D       5       .       6.029   7.528
-11.252   1.00   16.61   1      2       622
       26   ATOM   O    O       HIS     D       5       .       6.115   6.355
-10.822   1.00   21.77   1      2       623
       26   ATOM   C    CB      HIS     D       5       .       6.427   7.086
-13.663   1.00   24.93   1      2       624
       26   ATOM   C    CG      HIS     D       5       .       6.855   7.450
-15.054   1.00   32.91   1      2       625
       26   ATOM   N    ND1     HIS     D       5       .       6.285   8.338
-15.876   1.00   31.86   1      2       626
       26   ATOM   C    CD2     HIS     D       5       .       7.867   6.966
-15.822   1.00   31.55   1      2       627
       26   ATOM   C    CE1     HIS     D       5       .       6.866   8.458
-17.068   1.00   28.50   1      2       628
       26   ATOM   N    NE2     HIS     D       5       .       7.838   7.587
-17.015   1.00   18.29   1      2       629
       27   ATOM   N    N       LEU     D       6       .       5.259   8.452
-10.792   1.00   11.23   .      2       630
       27   ATOM   C    CA      LEU     D       6       .       4.302   8.232
-9.639   1.00   22.97   .       2       631
       27   ATOM   C    C       LEU     D       6       .       2.854   8.566
-10.048   1.00   11.62   .      2       632
       27   ATOM   O    O       LEU     D       6       .       2.505   9.705
-10.335   1.00   14.32   .      2       633
       27   ATOM   C    CB      LEU     D       6       .       4.815   9.069
-8.489   1.00   16.96   .       2       634
       27   ATOM   C    CG      LEU     D       6       .       6.253   8.828
-7.985   1.00   18.92   .       2       635
       27   ATOM   C    CD1     LEU     D       6       .       6.828   10.000
 -7.271   1.00   17.11   .      2       636
       27   ATOM   C    CD2     LEU     D       6       .       6.091   7.594
-7.091   1.00   18.40   .       2       637
       28   ATOM   N    N       CYS     D       7       .       2.119   7.495
-10.108   1.00   13.70   .      2       638
       28   ATOM   C    CA      CYS     D       7       .       0.745   7.570
-10.582   1.00   18.64   .      2       639
       28   ATOM   C    C       CYS     D       7       .       -0.288   7.058
 -9.564   1.00   17.90   .      2       640
       28   ATOM   O    O       CYS     D       7       .       0.016   6.138
-8.853   1.00   18.63   .       2       641
       28   ATOM   C    CB      CYS     D       7       .       0.607   6.723
-11.869   1.00   31.44   .      2       642
       28   ATOM   S    SG      CYS     D       7       .       1.635   7.350
-13.232   1.00   20.00   .      2       643
       29   ATOM   N    N       GLY     D       8       .       -1.440   7.618
 -9.644   1.00   19.94   .      2       644
       29   ATOM   C    CA      GLY     D       8       .       -2.580   7.155
 -8.776   1.00   18.12   .      2       645
       29   ATOM   C    C       GLY     D       8       .       -2.305   7.237
 -7.329   1.00   8.63   .       2       646
       29   ATOM   O    O       GLY     D       8       .       -1.914   8.246
 -6.763   1.00   13.74   .      2       647
       30   ATOM   N    N       SER     D       9       .       -2.656   6.101
 -6.694   1.00   11.65   .      2       648
       30   ATOM   C    CA      SER     D       9       .       -2.483   5.997
 -5.227   1.00   12.39   .      2       649
       30   ATOM   C    C       SER     D       9       .       -1.032   6.120
 -4.867   1.00   8.86   .       2       650
       30   ATOM   O    O       SER     D       9       .       -0.760   6.584
 -3.762   1.00   9.84   .       2       651
       30   ATOM   C    CB      SER     D       9       .       -3.264   4.870
 -4.568   1.00   14.54   .      2       652
       30   ATOM   O    OG      SER     D       9       .       -2.756   3.670
 -5.015   1.00   21.40   .      2       653
       31   ATOM   N    N       HIS     D       10      .       -0.166   5.698
 -5.800   1.00   8.91   .       2       654
       31   ATOM   C    CA      HIS     D       10      .       1.270   5.805
-5.452   1.00   9.09    .       2       655
       31   ATOM   C    C       HIS     D       10      .       1.755   7.227
-5.317   1.00   7.69    .       2       656
       31   ATOM   O    O       HIS     D       10      .       2.658   7.481
-4.533   1.00   11.42   .       2       657
       31   ATOM   C    CB      HIS     D       10      .       2.092   5.048
-6.482   1.00   8.95    .       2       658
       31   ATOM   C    CG      HIS     D       10      .       1.707   3.599
-6.615   1.00   8.78    .       2       659
       31   ATOM   N    ND1     HIS     D       10      .       1.951   2.701
-5.608   1.00   13.99   .       2       660
       31   ATOM   C    CD2     HIS     D       10      .       1.059   2.922
-7.561   1.00   11.16   .       2       661
       31   ATOM   C    CE1     HIS     D       10      .       1.536   1.530
-6.025   1.00   8.79    .       2       662
       31   ATOM   N    NE2     HIS     D       10      .       0.948   1.628
-7.159   1.00   11.60   .       2       663
       32   ATOM   N    N       LEU     D       11      .       1.142   8.109
-6.070   1.00   9.45    .       2       664
       32   ATOM   C    CA      LEU     D       11      .       1.434   9.541
-6.053   1.00   9.98    .       2       665
       32   ATOM   C    C       LEU     D       11      .       1.027   10.155
 -4.729   1.00   5.91   .       2       666
       32   ATOM   O    O       LEU     D       11      .       1.818   10.853
 -4.084   1.00   8.83   .       2       667
       32   ATOM   C    CB      LEU     D       11      .       0.815   10.196
 -7.249   1.00   10.51   .      2       668
       32   ATOM   C    CG      LEU     D       11      .       1.105   11.705
 -7.294   1.00   13.37   .      2       669
       32   ATOM   C    CD1     LEU     D       11      .       2.526   12.118
 -7.270   1.00   11.72   .      2       670
       32   ATOM   C    CD2     LEU     D       11      .       0.404   12.225
 -8.564   1.00   16.22   .      2       671
       33   ATOM   N    N       VAL     D       12      .       -0.188   9.816
 -4.302   1.00   6.52   .       2       672
       33   ATOM   C    CA      VAL     D       12      .       -0.534   10.395
  -2.938   1.00   6.95   .      2       673
       33   ATOM   C    C       VAL     D       12      .       0.207   9.758
-1.787   1.00   5.55    .       2       674
       33   ATOM   O    O       VAL     D       12      .       0.467   10.475
 -0.761   1.00   8.60   .       2       675
       33   ATOM   C    CB      VAL     D       12      .       -2.065   10.355
  -2.790   1.00   14.07   .     2       676
       33   ATOM   C    CG1     VAL     D       12      .       -2.687   11.271
  -3.899   1.00   16.64   .     2       677
       33   ATOM   C    CG2     VAL     D       12      .       -2.636   9.010
 -2.737   1.00   14.03   .      2       678
       34   ATOM   N    N       GLU     D       13      .       0.681   8.537
-1.890   1.00   8.61    .       2       679
       34   ATOM   C    CA      GLU     D       13      .       1.509   7.903
-0.866   1.00   7.25    .       2       680
       34   ATOM   C    C       GLU     D       13      .       2.815   8.631
-0.804   1.00   7.02    .       2       681
       34   ATOM   O    O       GLU     D       13      .       3.403   8.915
0.274   1.00    11.89   .       2       682
       34   ATOM   C    CB      GLU     D       13      .       1.770   6.435
-1.051   1.00   11.84   .       2       683
       34   ATOM   C    CG      GLU     D       13      .       0.458   5.634
-0.816   1.00   27.71   .       2       684
       34   ATOM   C    CD      GLU     D       13      .       0.536   4.937
0.492   1.00    62.15   .       2       685
       34   ATOM   O    OE1     GLU     D       13      .       1.499   5.094
1.172   1.00    28.12   .       2       686
       34   ATOM   O    OE2     GLU     D       13      .       -0.429   4.258
 0.726   1.00   32.97   .       2       687
       35   ATOM   N    N       ALA     D       14      .       3.390   9.046
-1.888   1.00   9.58    .       2       688
       35   ATOM   C    CA      ALA     D       14      .       4.643   9.836
-1.985   1.00   10.00   .       2       689
       35   ATOM   C    C       ALA     D       14      .       4.495   11.218
 -1.377   1.00   10.02   .      2       690
       35   ATOM   O    O       ALA     D       14      .       5.373   11.718
 -0.675   1.00   12.34   .      2       691
       35   ATOM   C    CB      ALA     D       14      .       5.151   9.884
-3.366   1.00   9.23    .       2       692
       36   ATOM   N    N       LEU     D       15      .       3.340   11.836
 -1.609   1.00   8.93   .       2       693
       36   ATOM   C    CA      LEU     D       15      .       3.014   13.121
 -1.053   1.00   9.97   .       2       694
       36   ATOM   C    C       LEU     D       15      .       2.968   13.020
 0.450   1.00   16.23   .       2       695
       36   ATOM   O    O       LEU     D       15      .       3.462   13.914
 1.142   1.00   11.63   .       2       696
       36   ATOM   C    CB      LEU     D       15      .       1.719   13.654
 -1.641   1.00   9.29   .       2       697
       36   ATOM   C    CG      LEU     D       15      .       1.771   14.340
 -2.979   1.00   10.49   .      2       698
       36   ATOM   C    CD1     LEU     D       15      .       0.398   14.483
 -3.556   1.00   12.99   .      2       699
       36   ATOM   C    CD2     LEU     D       15      .       2.487   15.663
 -2.804   1.00   15.87   .      2       700
       37   ATOM   N    N       TYR     D       16      .       2.313   11.974
 0.938   1.00   11.90   .       2       701
       37   ATOM   C    CA      TYR     D       16      .       2.254   11.791
 2.374   1.00   8.84    .       2       702
       37   ATOM   C    C       TYR     D       16      .       3.662   11.710
 3.013   1.00   11.08   .       2       703
       37   ATOM   O    O       TYR     D       16      .       3.925   12.338
 4.014   1.00   10.74   .       2       704
       37   ATOM   C    CB      TYR     D       16      .       1.409   10.545
 2.657   1.00   8.68    .       2       705
       37   ATOM   C    CG      TYR     D       16      .       1.408   10.201
 4.150   1.00   9.93    .       2       706
       37   ATOM   C    CD1     TYR     D       16      .       0.611   10.879
 5.091   1.00   13.27   .       2       707
       37   ATOM   C    CD2     TYR     D       16      .       2.232   9.163
4.535   1.00    10.34   .       2       708
       37   ATOM   C    CE1     TYR     D       16      .       0.657   10.554
 6.429   1.00   11.61   .       2       709
       37   ATOM   C    CE2     TYR     D       16      .       2.284   8.846
5.894   1.00    17.86   .       2       710
       37   ATOM   C    CZ      TYR     D       16      .       1.518   9.554
6.843   1.00    13.23   .       2       711
       37   ATOM   O    OH      TYR     D       16      .       1.664   9.081
8.177   1.00    17.80   .       2       712
       38   ATOM   N    N       LEU     D       17      .       4.478   10.910
 2.349   1.00   9.51    .       2       713
       38   ATOM   C    CA      LEU     D       17      .       5.832   10.719
 2.819   1.00   8.94    .       2       714
       38   ATOM   C    C       LEU     D       17      .       6.672   11.993
 2.879   1.00   12.51   .       2       715
       38   ATOM   O    O       LEU     D       17      .       7.395   12.298
 3.853   1.00   13.68   .       2       716
       38   ATOM   C    CB      LEU     D       17      .       6.573   9.683
1.932   1.00    12.01   .       2       717
       38   ATOM   C    CG      LEU     D       17      .       7.784   9.141
2.606   1.00    26.75   .       2       718
       38   ATOM   C    CD1     LEU     D       17      .       7.274   8.084
3.613   1.00    27.77   .       2       719
       38   ATOM   C    CD2     LEU     D       17      .       8.533   8.579
1.435   1.00    36.25   .       2       720
       39   ATOM   N    N       VAL     D       18      .       6.585   12.773
 1.784   1.00   10.21   .       2       721
       39   ATOM   C    CA      VAL     D       18      .       7.348   14.029
 1.661   1.00   8.25    .       2       722
       39   ATOM   C    C       VAL     D       18      .       6.789   15.099
 2.514   1.00   8.01    .       2       723
       39   ATOM   O    O       VAL     D       18      .       7.560   15.914
 3.063   1.00   14.17   .       2       724
       39   ATOM   C    CB      VAL     D       18      .       7.357   14.409
 0.176   1.00   8.24    .       2       725
       39   ATOM   C    CG1     VAL     D       18      .       7.683   15.903
 0.006   1.00   18.17   .       2       726
       39   ATOM   C    CG2     VAL     D       18      .       8.321   13.582
 -0.638   1.00   16.22   .      2       727
       40   ATOM   N    N       CYS     D       19      .       5.469   15.224
 2.565   1.00   8.80    .       2       728
       40   ATOM   C    CA      CYS     D       19      .       4.790   16.327
 3.282   1.00   10.89   .       2       729
       40   ATOM   C    C       CYS     D       19      .       4.550   16.076
 4.760   1.00   20.41   .       2       730
       40   ATOM   O    O       CYS     D       19      .       4.771   17.057
 5.513   1.00   17.13   .       2       731
       40   ATOM   C    CB      CYS     D       19      .       3.540   16.778
 2.546   1.00   11.71   .       2       732
       40   ATOM   S    SG      CYS     D       19      .       3.846   17.363
 0.909   1.00   11.30   .       2       733
       41   ATOM   N    N       GLY     D       20      .       4.108   14.860
 5.076   1.00   15.31   .       2       734
       41   ATOM   C    CA      GLY     D       20      .       3.841   14.553
 6.475   1.00   18.10   .       2       735
       41   ATOM   C    C       GLY     D       20      .       2.815   15.479
 7.177   1.00   19.19   .       2       736
       41   ATOM   O    O       GLY     D       20      .       1.669   15.721
 6.770   1.00   18.72   .       2       737
       42   ATOM   N    N       GLU     D       21      .       3.387   15.976
 8.278   1.00   20.01   .       2       738
       42   ATOM   C    CA      GLU     D       21      .       2.659   16.847
 9.244   1.00   23.69   .       2       739
       42   ATOM   C    C       GLU     D       21      .       2.237   18.138
 8.636   1.00   19.09   .       2       740
       42   ATOM   O    O       GLU     D       21      .       1.246   18.727
 9.109   1.00   24.03   .       2       741
       42   ATOM   C    CB      GLU     D       21      .       3.575   17.120
 10.476   1.00   22.76   .      2       742
       42   ATOM   C    CG      GLU     D       21      .       5.075   17.192
 10.046   1.00   53.97   .      2       743
       42   ATOM   C    CD      GLU     D       21      .       6.099   17.832
 10.938   1.00   78.86   .      2       744
       42   ATOM   O    OE1     GLU     D       21      .       5.775   18.563
 11.863   1.00   73.07   .      2       745
       42   ATOM   O    OE2     GLU     D       21      .       7.300   17.568
 10.645   1.00   72.74   .      2       746
       43   ATOM   N    N       ARG     D       22      .       2.952   18.555
 7.566   1.00   15.75   2       2       747
       43   ATOM   C    CA      ARG     D       22      .       2.552   19.835
 6.996   1.00   21.02   2       2       748
       43   ATOM   C    C       ARG     D       22      .       1.231   19.779
 6.228   1.00   30.79   2       2       749
       43   ATOM   O    O       ARG     D       22      .       0.558   20.740
 5.955   1.00   22.02   2       2       750
       43   ATOM   C    CB      ARG     D       22      .       3.613   20.247
 5.973   1.00   29.63   2       2       751
       43   ATOM   C    CG      ARG     D       22      .       5.024   20.325
 6.450   1.00   16.81   2       2       752
       43   ATOM   C    CD      ARG     D       22      .       5.952   20.706
 5.309   1.00   32.57   2       2       753
       43   ATOM   N    NE      ARG     D       22      A       5.584   21.912
 4.554   0.50   23.88   2       2       754
       43   ATOM   N    NE      ARG     D       22      B       6.663   19.518
 4.827   0.50   24.77   2       2       755
       43   ATOM   C    CZ      ARG     D       22      A       6.163   22.431
 3.476   0.50   34.85   2       2       756
       43   ATOM   C    CZ      ARG     D       22      B       7.482   19.684
 3.777   0.50   11.98   2       2       757
       43   ATOM   N    NH1     ARG     D       22      A       5.819   23.547
 2.845   0.50   18.26   2       2       758
       43   ATOM   N    NH1     ARG     D       22      B       7.547   20.848
 3.124   0.50   20.33   2       2       759
       43   ATOM   N    NH2     ARG     D       22      A       7.190   21.770
 2.930   0.50   20.80   2       2       760
       43   ATOM   N    NH2     ARG     D       22      B       8.196   18.646
 3.318   0.50   20.38   2       2       761
       44   ATOM   N    N       GLY     D       23      .       0.914   18.555
 5.836   1.00   17.93   .       2       762
       44   ATOM   C    CA      GLY     D       23      .       -0.237   18.302
  4.993   1.00   12.82   .      2       763
       44   ATOM   C    C       GLY     D       23      .       0.087   18.615
 3.514   1.00   11.10   .       2       764
       44   ATOM   O    O       GLY     D       23      .       1.137   19.102
 3.198   1.00   12.49   .       2       765
       45   ATOM   N    N       PHE     D       24      .       -0.903   18.290
  2.672   1.00   11.76   .      2       766
       45   ATOM   C    CA      PHE     D       24      .       -0.774   18.497
  1.209   1.00   10.21   .      2       767
       45   ATOM   C    C       PHE     D       24      .       -2.127   18.688
  0.607   1.00   9.65   .       2       768
       45   ATOM   O    O       PHE     D       24      .       -3.142   18.470
  1.204   1.00   12.03   .      2       769
       45   ATOM   C    CB      PHE     D       24      .       0.000   17.400
 0.578   1.00   9.41    .       2       770
       45   ATOM   C    CG      PHE     D       24      .       -0.602   16.046
  0.597   1.00   9.89   .       2       771
       45   ATOM   C    CD1     PHE     D       24      .       -0.280   15.182
  1.648   1.00   12.55   .      2       772
       45   ATOM   C    CD2     PHE     D       24      .       -1.497   15.657
  -0.387   1.00   12.14   .     2       773
       45   ATOM   C    CE1     PHE     D       24      .       -0.863   13.901
  1.714   1.00   19.03   .      2       774
       45   ATOM   C    CE2     PHE     D       24      .       -2.049   14.388
  -0.368   1.00   12.53   .     2       775
       45   ATOM   C    CZ      PHE     D       24      .       -1.737   13.486
  0.692   1.00   14.23   .      2       776
       46   ATOM   N    N       PHE     D       25      .       -2.070   19.069
  -0.693   1.00   8.89   1      2       777
       46   ATOM   C    CA      PHE     D       25      .       -3.285   19.185
  -1.469   1.00   10.03   1     2       778
       46   ATOM   C    C       PHE     D       25      .       -3.021   18.326
  -2.724   1.00   9.84   1      2       779
       46   ATOM   O    O       PHE     D       25      .       -1.918   18.362
  -3.216   1.00   12.46   1     2       780
       46   ATOM   C    CB      PHE     D       25      .       -3.686   20.613
  -1.925   1.00   10.32   1     2       781
       46   ATOM   C    CG      PHE     D       25      .       -2.567   21.455
  -2.479   1.00   14.41   1     2       782
       46   ATOM   C    CD1     PHE     D       25      .       -2.435   21.546
  -3.850   1.00   20.47   1     2       783
       46   ATOM   C    CD2     PHE     D       25      .       -1.647   22.070
  -1.651   1.00   14.83   1     2       784
       46   ATOM   C    CE1     PHE     D       25      .       -1.470   22.321
  -4.476   1.00   13.89   1     2       785
       46   ATOM   C    CE2     PHE     D       25      .       -0.608   22.775
  -2.271   1.00   20.12   1     2       786
       46   ATOM   C    CZ      PHE     D       25      .       -0.558   22.880
  -3.660   1.00   13.72   1     2       787
       47   ATOM   N    N       TYR     D       26      .       -3.962   17.546
  -3.192   1.00   10.77   .     2       788
       47   ATOM   C    CA      TYR     D       26      .       -3.915   16.723
  -4.366   1.00   8.24   .      2       789
       47   ATOM   C    C       TYR     D       26      .       -5.013   17.222
  -5.272   1.00   11.68   .     2       790
       47   ATOM   O    O       TYR     D       26      .       -6.209   17.040
  -5.011   1.00   12.49   .     2       791
       47   ATOM   C    CB      TYR     D       26      .       -4.090   15.233
  -4.010   1.00   12.91   .     2       792
       47   ATOM   C    CG      TYR     D       26      .       -4.159   14.291
  -5.196   1.00   13.37   .     2       793
       47   ATOM   C    CD1     TYR     D       26      .       -5.379   13.599
  -5.455   1.00   12.94   .     2       794
       47   ATOM   C    CD2     TYR     D       26      .       -3.138   14.227
  -6.110   1.00   12.82   .     2       795
       47   ATOM   C    CE1     TYR     D       26      .       -5.491   12.770
  -6.582   1.00   18.45   .     2       796
       47   ATOM   C    CE2     TYR     D       26      .       -3.289   13.401
  -7.216   1.00   14.97   .     2       797
       47   ATOM   C    CZ      TYR     D       26      .       -4.390   12.679
  -7.390   1.00   16.87   .     2       798
       47   ATOM   O    OH      TYR     D       26      .       -4.411   11.849
  -8.508   1.00   19.99   .     2       799
       48   ATOM   N    N       THR     D       27      .       -4.639   17.933
  -6.342   1.00   10.07   .     2       800
       48   ATOM   C    CA      THR     D       27      .       -5.563   18.555
  -7.264   1.00   15.24   .     2       801
       48   ATOM   C    C       THR     D       27      .       -5.254   18.120
  -8.704   1.00   16.10   .     2       802
       48   ATOM   O    O       THR     D       27      .       -4.545   18.821
  -9.404   1.00   18.07   .     2       803
       48   ATOM   C    CB      THR     D       27      .       -5.536   20.114
  -7.048   1.00   16.40   .     2       804
       48   ATOM   O    OG1     THR     D       27      .       -4.178   20.585
  -6.974   1.00   19.93   .     2       805
       48   ATOM   C    CG2     THR     D       27      .       -6.181   20.408
  -5.709   1.00   16.74   .     2       806
       49   ATOM   N    N       PRO     D       28      .       -5.766   17.035
  -9.149   1.00   11.98   .     2       807
       49   ATOM   C    CA      PRO     D       28      .       -5.571   16.537
  -10.477   1.00   13.55   .    2       808
       49   ATOM   C    C       PRO     D       28      .       -6.105   17.452
  -11.585   1.00   21.64   .    2       809
       49   ATOM   O    O       PRO     D       28      .       -5.471   17.453
  -12.635   1.00   24.41   .    2       810
       49   ATOM   C    CB      PRO     D       28      .       -6.192   15.163
  -10.479   1.00   21.77   .    2       811
       49   ATOM   C    CG      PRO     D       28      .       -6.813   14.874
  -9.135   1.00   18.60   .     2       812
       49   ATOM   C    CD      PRO     D       28      .       -6.687   16.109
  -8.343   1.00   11.54   .     2       813
       50   ATOM   N    N       LYS     D       29      .       -7.103   18.249
  -11.346   1.00   18.85   2    2       814
       50   ATOM   C    CA      LYS     D       29      .       -7.647   19.148
  -12.397   1.00   21.86   2    2       815
       50   ATOM   C    C       LYS     D       29      .       -6.782   20.313
  -12.719   1.00   25.32   2    2       816
       50   ATOM   O    O       LYS     D       29      .       -6.944   20.988
  -13.739   1.00   28.67   2    2       817
       50   ATOM   C    CB      LYS     D       29      .       -9.020   19.689
  -11.971   1.00   37.73   2    2       818
       50   ATOM   C    CG      LYS     D       29      A       -10.118   18.678
   -12.365   0.50   26.24   2   2       819
       50   ATOM   C    CG      LYS     D       29      B       -9.869   20.535
  -12.933   0.50   51.60   2    2       820
       50   ATOM   C    CD      LYS     D       29      A       -11.261   18.659
   -11.369   0.50   25.69   2   2       821
       50   ATOM   C    CD      LYS     D       29      B       -11.094   21.211
   -12.318   0.50   26.73   2   2       822
       50   ATOM   C    CE      LYS     D       29      A       -12.315   17.615
   -11.670   0.50   22.42   2   2       823
       50   ATOM   C    CE      LYS     D       29      B       -12.076   21.723
   -13.345   0.50   41.26   2   2       824
       50   ATOM   N    NZ      LYS     D       29      A       -13.648   18.108
   -11.182   0.50   39.07   2   2       825
       50   ATOM   N    NZ      LYS     D       29      B       -13.280   22.348
   -12.731   0.50   38.89   2   2       826
       51   ATOM   N    N       ALA     D       30      .       -5.874   20.552
  -11.809   1.00   17.54   .    2       827
       51   ATOM   C    CA      ALA     D       30      .       -5.022   21.709
  -11.876   1.00   15.58   .    2       828
       51   ATOM   C    C       ALA     D       30      .       -3.942   21.534
  -12.910   1.00   35.26   .    2       829
       51   ATOM   O    O       ALA     D       30      .       -3.347   20.451
  -13.025   1.00   37.09   .    2       830
       51   ATOM   C    CB      ALA     D       30      .       -4.392   21.978
  -10.527   1.00   32.86   .    2       831
       51   ATOM   O    OXT     ALA     D       30      .       -3.822   22.597
  -13.538   1.00   43.22   .    2       832
       .   HETA   ZN    ZN      ZN      .       1       .       -0.002   -0.004
  7.891   0.33   10.40   .      5       834
       .   HETA   ZN    ZN      ZN      .       2       .       0.000   0.000
-8.039   0.33   11.00   .       5       835
       .   HETA   O     O       HOH     .       18      .       1.208   0.917
-0.239   1.00   44.11   .       6       836
       .   HETA   O     O       HOH     .       19      .       26.674   0.029
 0.118   1.00   64.26   .       6       837
       .   HETA   O     O       HOH     .       11      .       13.443   19.181
  0.629   1.00   37.18   .      6       838
       .   HETA   O     O       HOH     .       12      .       8.897   22.662
 0.833   0.50   72.59   .       6       839
       .   HETA   O     O       HOH     .       13      .       5.430   4.632
0.353   0.50    68.27   .       6       840
       .   HETA   O     O       HOH     .       14      .       -9.600   22.800
  0.340   1.00   86.30   .      6       841
       .   HETA   O     O       HOH     .       21      .       -11.312   20.399
   0.771   1.00   76.27   .     6       842
       .   HETA   O     O       HOH     .       22      .       10.779   23.846
  1.400   0.50   44.66   .      6       843
       .   HETA   O     O       HOH     .       15      .       14.910   22.149
  0.107   1.00   64.34   .      6       844
       .   HETA   O     O       HOH     .       41      .       3.208   6.718
2.188   1.00    44.14   .       6       845
       .   HETA   O     O       HOH     .       42      .       15.228   18.988
  2.773   1.00   47.95   .      6       846
       .   HETA   O     O       HOH     .       51      .       1.948   1.415
2.000   1.00    83.31   .       6       847
       .   HETA   O     O       HOH     .       52      .       -12.203   23.328
   2.558   0.50   53.25   .     6       848
       .   HETA   O     O       HOH     .       61      .       3.289   3.437
2.898   1.00    29.40   .       6       849
       .   HETA   O     O       HOH     .       62      .       -0.463   3.085
 2.990   1.00   35.04   .       6       850
       .   HETA   O     O       HOH     .       63      .       10.311   22.834
  3.121   0.50   53.93   .      6       851
       .   HETA   O     O       HOH     .       64      .       10.183   24.198
  3.002   0.50   47.80   .      6       852
       .   HETA   O     O       HOH     .       65      .       23.650   0.900
 3.000   1.00   86.30   .       6       853
       .   HETA   O     O       HOH     .       71      .       8.256   18.783
 3.330   0.50   14.13   .       6       854
       .   HETA   O     O       HOH     .       72      .       0.000   0.000
2.721   0.33    78.41   .       6       855
       .   HETA   O     O       HOH     .       73      .       -5.500   23.300
  3.200   1.00   76.30   .      6       856
       .   HETA   O     O       HOH     .       74      .       -10.414   20.888
   3.177   1.00   46.17   .     6       857
       .   HETA   O     O       HOH     .       75      .       5.786   4.688
3.296   1.00    79.24   .       6       858
       .   HETA   O     O       HOH     .       76      .       12.041   23.097
  3.478   0.50   31.09   .      6       859
       .   HETA   O     O       HOH     .       101     .       -9.400   22.600
  4.900   0.50   52.19   .      6       860
       .   HETA   O     O       HOH     .       91      .       9.781   13.999
 4.347   1.00   38.00   .       6       861
       .   HETA   O     O       HOH     .       92      .       14.487   19.051
  4.963   0.50   47.26   .      6       862
       .   HETA   O     O       HOH     .       94      .       24.800   2.000
 4.680   1.00   50.76   .       6       863
       .   HETA   O     O       HOH     .       95      .       1.700   14.430
 4.490   1.00   60.70   .       6       864
       .   HETA   O     O       HOH     .       111     .       -7.624   16.101
  5.527   1.00   25.99   .      6       865
       .   HETA   O     O       HOH     .       113     .       4.071   5.888
5.145   1.00    60.78   .       6       866
       .   HETA   O     O       HOH     .       112     .       12.744   23.426
  5.604   0.50   40.09   .      6       867
       .   HETA   O     O       HOH     .       115     .       10.354   21.084
  4.829   0.50   33.95   .      6       868
       .   HETA   O     O       HOH     .       116     .       12.369   21.475
  5.162   0.50   61.18   .      6       869
       .   HETA   O     O       HOH     .       122     .       -9.100   20.600
  6.100   0.50   60.00   .      6       870
       .   HETA   O     O       HOH     .       123     .       -8.768   19.973
  5.675   0.50   51.16   .      6       871
       .   HETA   O     O       HOH     .       131     .       13.100   13.724
  6.029   1.00   21.23   .      6       872
       .   HETA   O     O       HOH     .       132     .       -7.991   22.590
  6.582   0.50   57.20   .      6       873
       .   HETA   O     O       HOH     .       133     .       -12.272   21.574
   6.100   1.00   55.48   .     6       874
       .   HETA   O     O       HOH     .       141     .       -2.652   21.385
  6.534   1.00   64.51   .      6       875
       .   HETA   O     O       HOH     .       142     .       25.212   3.031
 6.890   1.00   49.58   .       6       876
       .   HETA   O     O       HOH     .       143     .       10.600   10.100
  6.800   0.50   50.00   .      6       877
       .   HETA   O     O       HOH     .       146     .       11.191   23.508
  6.621   0.50   37.26   .      6       878
       .   HETA   O     O       HOH     .       151     .       14.528   16.192
  7.070   1.00   51.29   .      6       879
       .   HETA   O     O       HOH     .       152     .       1.492   23.231
 6.892   0.50   27.00   .       6       880
       .   HETA   O     O       HOH     .       155     .       14.502   18.882
  6.980   0.50   59.76   .      6       881
       .   HETA   O     O       HOH     .       156     .       -9.484   23.456
  7.067   0.50   41.28   .      6       882
       .   HETA   O     O       HOH     .       161     .       1.228   4.480
7.603   1.00    34.42   .       6       883
       .   HETA   O     O       HOH     .       162     .       0.172   22.959
 7.609   0.50   29.31   .       6       884
       .   HETA   O     O       HOH     .       164     .       10.079   20.626
  8.067   0.52   33.28   .      6       885
       .   HETA   O     O       HOH     .       144     .       8.276   22.353
 6.634   0.50   71.16   .       6       886
       .   HETA   O     O       HOH     .       145     .       11.200   20.200
  6.480   0.50   43.34   .      6       887
       .   HETA   O     O       HOH     .       147     .       9.467   21.709
 6.550   0.50   60.52   .       6       888
       .   HETA   O     O       HOH     .       165     .       12.911   19.857
  7.882   0.50   41.83   .      6       889
       .   HETA   O     O       HOH     .       166     .       5.794   10.580
 7.551   0.50   18.82   .       6       890
       .   HETA   O     O       HOH     .       171     .       -3.193   10.008
  8.356   1.00   20.33   .      6       891
       .   HETA   O     O       HOH     .       172     .       3.540   5.186
7.514   1.00    50.94   .       6       892
       .   HETA   O     O       HOH     .       173     .       -2.600   23.100
  8.100   0.50   37.93   .      6       893
       .   HETA   O     O       HOH     .       174     .       24.906   0.400
 8.400   1.00   59.59   .       6       894
       .   HETA   O     O       HOH     .       175     .       22.962   4.308
 7.971   1.00   75.46   .       6       895
       .   HETA   O     O       HOH     .       181     .       3.162   12.350
 8.534   1.00   60.02   .       6       896
       .   HETA   O     O       HOH     .       182     .       6.986   23.533
 8.608   0.50   42.86   .       6       897
       .   HETA   O     O       HOH     .       183     .       7.747   22.514
 8.736   0.50   51.31   .       6       898
       .   HETA   O     O       HOH     .       184     .       11.350   23.300
  9.170   1.00   50.61   .      6       899
       .   HETA   O     O       HOH     .       185     .       13.640   22.500
  8.400   1.00   61.09   .      6       900
       .   HETA   O     O       HOH     .       186     .       5.402   7.037
8.018   1.00    76.30   .       6       901
       .   HETA   O     O       HOH     .       191     .       -9.443   20.240
  8.418   0.50   46.63   .      6       902
       .   HETA   O     O       HOH     .       193     .       21.200   5.800
 9.000   1.00   46.66   .       6       903
       .   HETA   O     O       HOH     .       194     .       -0.559   20.337
  9.227   0.50   31.04   .      6       904
       .   HETA   O     O       HOH     .       201     .       -0.074   1.535
 9.452   1.00   25.97   .       6       905
       .   HETA   O     O       HOH     .       202     .       18.617   13.600
  9.207   1.00   29.22   .      6       906
       .   HETA   O     O       HOH     .       203     .       0.475   13.399
 9.000   1.00   61.33   .       6       907
       .   HETA   O     O       HOH     .       204     .       2.956   7.356
9.255   1.00    37.48   .       6       908
       .   HETA   O     O       HOH     .       205     .       11.907   19.705
  9.066   0.50   35.59   .      6       909
       .   HETA   O     O       HOH     .       206     .       16.094   16.073
  9.932   1.00   48.31   .      6       910
       .   HETA   O     O       HOH     .       207     .       -8.473   18.398
  9.204   0.50   34.10   .      6       911
       .   HETA   O     O       HOH     .       208     .       13.482   17.840
  9.054   1.00   66.41   .      6       912
       .   HETA   O     O       HOH     .       209     .       4.832   22.586
 10.697   0.50   41.13   .      6       913
       .   HETA   O     O       HOH     .       211     .       4.499   3.274
9.801   1.00    21.36   .       6       914
       .   HETA   O     O       HOH     .       212     .       9.900   19.400
 10.176   1.00   57.45   .      6       915
       .   HETA   O     O       HOH     .       213     .       -9.814   18.858
  10.172   0.50   36.40   .     6       916
       .   HETA   O     O       HOH     .       214     .       8.300   21.900
 9.770   0.50   62.82   .       6       917
       .   HETA   O     O       HOH     .       215     .       5.531   14.046
 9.251   1.00   53.12   .       6       918
       .   HETA   O     O       HOH     .       216     .       0.500   21.500
 9.739   0.50   40.73   .       6       919
       .   HETA   O     O       HOH     .       217     .       24.500   1.839
 10.261   0.50   44.08   .      6       920
       .   HETA   O     O       HOH     .       218     .       14.403   20.407
  9.881   0.25   62.98   .      6       921
       .   HETA   O     O       HOH     .       219     .       -9.503   22.800
  10.020   0.50   40.98   .     6       922
       .   HETA   O     O       HOH     .       221     .       -5.367   9.301
 10.390   1.00   29.29   .      6       923
       .   HETA   O     O       HOH     .       222     .       5.099   10.014
 10.625   1.00   39.93   .      6       924
       .   HETA   O     O       HOH     .       223     .       3.402   22.242
 10.235   0.50   38.69   .      6       925
       .   HETA   O     O       HOH     .       224     .       0.786   10.457
 10.424   0.50   27.11   .      6       926
       .   HETA   O     O       HOH     .       225     .       7.099   20.641
 10.117   0.50   45.52   .      6       927
       .   HETA   O     O       HOH     .       226     .       1.327   5.583
11.052   0.50   56.24   .       6       928
       .   HETA   O     O       HOH     .       227     .       -11.769   21.611
   10.650   0.50   56.71   .    6       929
       .   HETA   O     O       HOH     .       228     .       -9.990   20.281
  10.186   0.50   56.19   .     6       930
       .   HETA   O     O       HOH     .       231     .       -7.077   17.022
  11.114   1.00   24.63   .     6       931
       .   HETA   O     O       HOH     .       232     .       10.114   17.143
  11.048   1.00   38.47   .     6       932
       .   HETA   O     O       HOH     .       233     .       13.122   21.921
  10.724   0.50   29.51   .     6       933
       .   HETA   O     O       HOH     .       234     .       -8.631   22.492
  11.840   0.50   43.99   .     6       934
       .   HETA   O     O       HOH     .       235     .       24.000   4.400
 11.200   1.00   63.61   .      6       935
       .   HETA   O     O       HOH     .       241     .       0.397   4.490
11.763   0.50   23.04   .       6       936
       .   HETA   O     O       HOH     .       242     .       20.200   6.301
 11.100   1.00   62.49   .      6       937
       .   HETA   O     O       HOH     .       243     .       -6.059   22.694
  11.492   1.00   61.96   .     6       938
       .   HETA   O     O       HOH     .       244     .       2.400   0.700
11.139   1.00   63.37   .       6       939
       .   HETA   O     O       HOH     .       245     .       1.431   8.001
10.900   1.00   61.63   .       6       940
       .   HETA   O     O       HOH     .       246     .       0.589   13.731
 11.296   0.50   60.20   .      6       941
       .   HETA   O     O       HOH     .       247     .       -0.216   11.635
  11.240   0.50   52.12   .     6       942
       .   HETA   O     O       HOH     .       249     .       3.575   13.150
 11.256   0.50   53.19   .      6       943
       .   HETA   O     O       HOH     .       251     .       -0.023   -0.033
  11.206   0.33   21.05   .     6       944
       .   HETA   O     O       HOH     .       252     .       3.725   4.937
12.004   1.00   60.07   .       6       945
       .   HETA   O     O       HOH     .       253     .       9.246   23.287
 11.503   1.00   45.58   .      6       946
       .   HETA   O     O       HOH     .       254     .       -5.435   20.514
  11.630   1.00   51.70   .     6       947
       .   HETA   O     O       HOH     .       255     .       13.713   17.818
  11.963   1.00   66.30   .     6       948
       .   HETA   O     O       HOH     .       256     .       16.125   12.139
  12.240   1.00   50.03   .     6       949
       .   HETA   O     O       HOH     .       257     .       12.904   20.420
  11.491   0.50   30.82   .     6       950
       .   HETA   O     O       HOH     .       258     .       22.345   2.177
 11.300   1.00   53.69   .      6       951
       .   HETA   O     O       HOH     .       261     .       -1.821   8.684
 12.044   1.00   36.04   .      6       952
       .   HETA   O     O       HOH     .       262     .       2.938   2.622
12.785   1.00   45.76   .       6       953
       .   HETA   O     O       HOH     .       263     .       3.200   8.800
12.200   1.00   58.95   .       6       954
       .   HETA   O     O       HOH     .       271     .       6.250   11.753
 12.889   1.00   50.22   .      6       955
       .   HETA   O     O       HOH     .       272     .       12.623   23.254
  12.208   0.50   36.01   .     6       956
       .   HETA   O     O       HOH     .       273     .       6.083   21.437
 12.952   0.50   45.78   .      6       957
       .   HETA   O     O       HOH     .       274     .       15.629   16.552
  13.704   1.00   54.02   .     6       958
       .   HETA   O     O       HOH     .       275     .       4.207   21.400
 12.867   0.50   42.63   .      6       959
       .   HETA   O     O       HOH     .       276     .       1.400   10.000
 13.205   1.00   62.38   .      6       960
       .   HETA   O     O       HOH     .       281     .       -1.805   14.585
  13.563   1.00   36.72   .     6       961
       .   HETA   O     O       HOH     .       282     .       10.681   15.953
  13.460   1.00   37.62   .     6       962
       .   HETA   O     O       HOH     .       283     .       3.526   17.510
 13.393   0.50   58.59   .      6       963
       .   HETA   O     O       HOH     .       284     .       4.989   14.660
 13.137   1.00   52.11   .      6       964
       .   HETA   O     O       HOH     .       285     .       -3.059   10.929
  12.998   0.50   54.91   .     6       965
       .   HETA   O     O       HOH     .       286     .       -8.655   24.051
  2.000   1.00   56.40   .      6       966
       .   HETA   O     O       HOH     .       287     .       17.589   14.886
  12.994   0.50   46.92   .     6       967
       .   HETA   O     O       HOH     .       288     .       -2.700   22.200
  12.300   1.00   69.61   .     6       968
       .   HETA   O     O       HOH     .       289     .       -7.400   20.900
  13.300   1.00   82.49   .     6       969
       .   HETA   O     O       HOH     .       291     .       7.840   13.593
 13.240   1.00   36.77   .      6       970
       .   HETA   O     O       HOH     .       277     .       8.436   16.103
 13.124   0.50   66.40   .      6       971
       .   HETA   O     O       HOH     .       292     .       20.767   2.758
 14.127   0.50   49.50   .      6       972
       .   HETA   O     O       HOH     .       278     .       19.461   3.175
 13.236   0.50   43.30   .      6       973
       .   HETA   O     O       HOH     .       293     .       10.600   21.200
  12.800   1.00   65.41   .     6       974
       .   HETA   O     O       HOH     .       294     .       17.091   12.037
  14.424   1.00   66.30   .     6       975
       .   HETA   O     O       HOH     .       295     .       26.230   1.151
 12.982   0.50   42.97   .      6       976
       .   HETA   O     O       HOH     .       296     .       1.000   16.700
 13.200   1.00   45.00   .      6       977
       .   HETA   O     O       HOH     .       297     .       -1.841   2.626
 14.104   1.00   47.47   .      6       978
       .   HETA   O     O       HOH     .       298     .       8.200   19.886
 13.338   1.00   59.62   .      6       979
       .   HETA   O     O       HOH     .       299     .       3.947   18.704
 13.926   0.50   87.22   .      6       980
       .   HETA   O     O       HOH     .       301     .       3.000   8.250
14.500   1.00   39.38   .       6       981
       .   HETA   O     O       HOH     .       306     .       23.669   1.157
 13.223   1.00   49.56   .      6       982
       .   HETA   O     O       HOH     .       307     .       6.706   17.656
 14.200   1.00   62.44   .      6       983
       .   HETA   O     O       HOH     .       308     .       -10.436   21.800
   14.703   1.00   82.89   .    6       984
       .   HETA   O     O       HOH     .       302     .       21.660   8.100
 14.400   1.00   78.85   .      6       985
       .   HETA   O     O       HOH     .       303     .       16.002   14.165
  14.204   0.50   36.21   .     6       986
       .   HETA   O     O       HOH     .       311     .       18.624   9.971
 14.472   1.00   68.09   .      6       987
       .   HETA   O     O       HOH     .       312     .       12.345   18.363
  14.320   1.00   61.52   .     6       988
       .   HETA   O     O       HOH     .       314     .       15.375   13.331
  15.234   0.50   38.87   .     6       989
       .   HETA   O     O       HOH     .       315     .       8.900   16.074
 15.111   0.50   56.02   .      6       990
       .   HETA   O     O       HOH     .       316     .       -8.811   19.800
  14.800   1.00   84.33   .     6       991
       .   HETA   O     O       HOH     .       319     .       9.800   20.500
 15.000   0.50   37.74   .      6       992
       .   HETA   O     O       HOH     .       321     .       -0.629   5.214
 14.504   1.00   52.63   .      6       993
       .   HETA   O     O       HOH     .       305     .       0.063   7.371
13.477   0.50   44.43   .       6       994
       .   HETA   O     O       HOH     .       322     .       4.331   21.351
 15.200   1.00   48.37   .      6       995
       .   HETA   O     O       HOH     .       324     .       20.471   6.314
 15.326   0.50   42.47   .      6       996
       .   HETA   O     O       HOH     .       325     .       15.956   10.347
  15.577   1.00   73.09   .     6       997
       .   HETA   O     O       HOH     .       326     .       4.166   16.122
 15.117   1.00   64.59   .      6       998
       .   HETA   O     O       HOH     .       331     .       -3.496   10.462
  15.323   1.00   41.57   .     6       999
       .   HETA   O     O       HOH     .       333     .       22.179   1.588
 16.322   1.00   60.14   .      6       1000
       .   HETA   O     O       HOH     .       334     .       7.227   21.575
 16.034   1.00   79.51   .      6       1001
       .   HETA   O     O       HOH     .       335     .       24.987   3.024
 15.000   0.50   77.50   .      6       1002
       .   HETA   O     O       HOH     .       341     .       0.000   0.000
15.940   0.33   48.19   .       6       1003
       .   HETA   O     O       HOH     .       342     .       2.058   1.124
15.886   0.50   57.48   .       6       1004
       .   HETA   O     O       HOH     .       343     .       -1.885   13.663
  16.148   1.00   61.43   .     6       1005
       .   HETA   O     O       HOH     .       344     .       -3.119   22.865
  15.776   1.00   59.24   .     6       1006
       .   HETA   O     O       HOH     .       345     .       19.200   4.000
 16.256   1.00   52.18   .      6       1007
       .   HETA   O     O       HOH     .       346     .       14.044   21.773
  15.730   0.50   35.08   .     6       1008
       .   HETA   O     O       HOH     .       347     .       1.900   3.400
16.729   1.00   42.63   .       6       1009
       .   HETA   O     O       HOH     .       349     .       14.400   17.800
  15.886   0.50   52.96   .     6       1010
       .   HETA   O     O       HOH     .       336     .       13.700   15.600
  15.000   1.00   65.01   .     6       1011
       .   HETA   O     O       HOH     .       351     .       2.100   6.200
15.800   1.00   73.63   .       6       1012
       .   HETA   O     O       HOH     .       352     .       13.105   18.675
  16.692   0.50   57.75   .     6       1013
       .   HETA   O     O       HOH     .       355     .       5.384   1.947
16.328   1.00   52.83   .       6       1014
       .   HETA   O     O       HOH     .       356     .       19.387   1.649
 16.538   1.00   38.74   .      6       1015
       .   HETA   O     O       HOH     .       357     .       6.570   18.429
 16.505   1.00   50.65   .      6       1016
       .   HETA   O     O       HOH     .       358     .       -11.760   21.100
   16.700   0.50   40.14   .    6       1017
       .   HETA   O     O       HOH     .       359     .       18.269   7.536
 16.565   1.00   60.44   .      6       1018
       .   HETA   O     O       HOH     .       350     .       16.961   12.601
  17.169   1.00   81.43   .     6       1019
       .   HETA   O     O       HOH     .       354     .       19.266   10.576
  17.790   1.00   63.02   .     6       1020
       .   HETA   O     O       HOH     .       361     .       -2.564   5.638
 17.137   1.00   48.33   .      6       1021
       .   HETA   O     O       HOH     .       362     .       -3.814   12.169
  17.184   1.00   40.38   .     6       1022
       .   HETA   O     O       HOH     .       363     .       21.336   8.539
 16.849   1.00   46.39   .      6       1023
       .   HETA   O     O       HOH     .       364     .       11.361   23.312
  16.935   1.00   56.56   .     6       1024
       .   HETA   O     O       HOH     .       365     .       11.482   20.115
  16.180   0.50   36.42   .     6       1025
       .   HETA   O     O       HOH     .       366     .       10.431   19.608
  16.704   0.50   61.59   .     6       1026
       .   HETA   O     O       HOH     .       367     .       -0.459   10.100
  16.800   1.00   96.03   .     6       1027
       .   HETA   O     O       HOH     .       368     .       -5.600   22.740
  16.755   0.50   60.98   .     6       1028
       .   HETA   O     O       HOH     .       369     .       22.701   4.882
 16.533   0.50   59.04   .      6       1029
       .   HETA   O     O       HOH     .       360     .       -0.559   7.125
 16.712   1.00   55.39   .      6       1030
       .   HETA   O     O       HOH     .       370     .       22.349   3.895
 16.628   0.50   44.55   .      6       1031
       .   HETA   O     O       HOH     .       379     .       24.254   2.529
 17.221   0.50   64.98   .      6       1032
       .   HETA   O     O       HOH     .       371     .       -8.270   20.622
  17.537   0.50   29.13   .     6       1033
       .   HETA   O     O       HOH     .       376     .       -7.614   21.771
  17.400   0.50   39.65   .     6       1034
       .   HETA   O     O       HOH     .       372     .       17.313   15.074
  17.581   1.00   53.72   .     6       1035
       .   HETA   O     O       HOH     .       374     .       -1.700   21.227
  17.206   1.00   50.32   .     6       1036
       .   HETA   O     O       HOH     .       375     .       16.509   9.562
 17.812   1.00   54.16   .      6       1037
       .   HETA   O     O       HOH     .       377     .       -7.800   16.300
  17.668   1.00   75.77   .     6       1038
       .   HETA   O     O       HOH     .       381     .       4.677   20.377
 17.882   1.00   49.25   .      6       1039
       .   HETA   O     O       HOH     .       382     .       17.535   3.747
 17.792   1.00   51.88   .      6       1040
       .   HETA   O     O       HOH     .       383     .       -2.265   8.874
 17.970   1.00   48.81   .      6       1041
       .   HETA   O     O       HOH     .       386     .       -8.894   18.338
  17.943   1.00   51.71   .     6       1042
       .   HETA   O     O       HOH     .       387     .       0.500   3.000
18.600   0.50   35.00   .       6       1043
       .   HETA   O     O       HOH     .       388     .       6.000   4.100
17.800   1.00   50.00   .       6       1044
       .   HETA   O     O       HOH     .       390     .       2.700   3.900
19.000   0.50   40.00   .       6       1045
       .   HETA   O     O       HOH     .       391     .       2.992   5.257
18.400   0.50   40.00   .       6       1046
       .   HETA   O     O       HOH     .       389     .       22.320   6.616
 18.376   1.00   76.30   .      6       1047
       .   HETA   O     O       HOH     .       378     .       14.300   15.147
  17.400   0.50   41.41   .     6       1048
       .   HETA   O     O       HOH     .       392     .       12.379   14.000
  18.485   1.00   69.21   .     6       1049
       .   HETA   O     O       HOH     .       394     .       26.585   1.034
 18.302   1.00   72.39   .      6       1050
       .   HETA   O     O       HOH     .       395     .       15.048   0.586
 18.649   0.50   27.91   .      6       1051
       .   HETA   O     O       HOH     .       396     .       24.664   3.165
 18.640   0.50   55.98   .      6       1052
       .   HETA   O     O       HOH     .       397     .       16.000   6.400
 18.500   1.00   75.03   .      6       1053
       .   HETA   O     O       HOH     .       401     .       -4.837   15.671
  19.009   1.00   33.67   .     6       1054
       .   HETA   O     O       HOH     .       402     .       -1.199   22.838
  19.138   1.00   36.10   .     6       1055
       .   HETA   O     O       HOH     .       403     .       1.686   21.194
 18.890   1.00   36.62   .      6       1056
       .   HETA   O     O       HOH     .       404     .       7.587   19.898
 18.900   1.00   74.10   .      6       1057
       .   HETA   O     O       HOH     .       405     .       23.636   0.400
 18.433   0.50   38.58   .      6       1058
       .   HETA   O     O       HOH     .       407     .       7.200   0.000
19.364   1.00   80.00   .       6       1059
       .   HETA   O     O       HOH     .       408     .       12.325   20.187
  18.584   1.00   76.30   .     6       1060
       .   HETA   O     O       HOH     .       409     .       8.868   21.918
 18.717   1.00   88.44   .      6       1061
       .   HETA   O     O       HOH     .       411     .       -5.300   12.855
  19.148   1.00   51.00   .     6       1062
       .   HETA   O     O       HOH     .       412     .       4.000   0.889
19.161   1.00   56.19   .       6       1063
       .   HETA   O     O       HOH     .       413     .       11.500   16.200
  18.500   1.00   54.59   .     6       1064
       .   HETA   O     O       HOH     .       414     .       15.033   14.600
  19.135   0.50   40.58   .     6       1065
       .   HETA   O     O       HOH     .       415     .       16.700   11.300
  19.500   0.50   53.18   .     6       1066
       .   HETA   O     O       HOH     .       421     .       4.304   23.913
 8.300   1.00   56.36   .       6       1067
       .   HETA   O     O       HOH     .       422     .       17.595   8.307
 19.856   1.00   43.95   .      6       1068
       .   HETA   O     O       HOH     .       423     .       8.460   17.052
 19.897   1.00   58.87   .      6       1069
       .   HETA   O     O       HOH     .       424     .       11.600   18.400
  20.000   1.00   60.00   .     6       1070
       .   HETA   O     O       HOH     .       425     .       -9.409   23.116
  19.633   1.00   66.30   .     6       1071
       .   HETA   O     O       HOH     .       428     .       7.200   3.000
19.668   1.00   79.22   .       6       1072
       .   HETA   O     O       HOH     .       429     .       21.000   4.000
 19.956   1.00   59.41   .      6       1073
       .   HETA   O     O       HOH     .       420     .       -0.800   4.800
 19.700   1.00   50.00   .      6       1074
       .   HETA   O     O       HOH     .       431     .       13.592   4.017
 20.054   1.00   43.20   .      6       1075
       .   HETA   O     O       HOH     .       432     .       -0.400   2.600
 20.000   0.50   40.00   .      6       1076
       .   HETA   O     O       HOH     .       433     .       19.480   6.217
 19.797   1.00   62.99   .      6       1077
       .   HETA   O     O       HOH     .       435     .       20.876   1.574
 20.116   0.50   41.62   .      6       1078
       .   HETA   O     O       HOH     .       437     .       18.870   3.203
 20.295   1.00   65.25   .      6       1079
       .   HETA   O     O       HOH     .       438     .       22.043   8.448
 20.602   0.50   38.02   .      6       1080
       .   HETA   O     O       HOH     .       439     .       15.420   7.740
 20.813   1.00   61.77   .      6       1081
       .   HETA   O     O       HOH     .       441     .       14.400   19.900
  20.800   1.00   46.45   .     6       1082
       .   HETA   O     O       HOH     .       442     .       8.900   4.300
20.900   1.00   66.62   .       6       1083
       .   HETA   O     O       HOH     .       443     .       12.900   7.700
 20.600   1.00   50.81   .      6       1084
       .   HETA   O     O       HOH     .       444     .       23.373   3.907
 20.784   0.50   37.81   .      6       1085
       .   HETA   O     O       HOH     .       445     .       22.600   5.200
 21.000   0.50   50.00   .      6       1086
       .   HETA   O     O       HOH     .       446     .       11.000   20.300
  21.100   0.50   50.00   .     6       1087
       .   HETA   O     O       HOH     .       447     .       3.848   22.050
 20.436   1.00   73.68   .      6       1088
       .   HETA   O     O       HOH     .       448     .       15.900   13.400
  20.500   0.50   37.02   .     6       1089
       .   HETA   O     O       HOH     .       449     .       15.000   15.900
  20.409   0.50   51.72   .     6       1090
       .   HETA   O     O       HOH     .       451     .       -5.648   12.110
  21.371   1.00   36.62   .     6       1091
       .   HETA   O     O       HOH     .       453     .       -3.499   9.530
 21.143   1.00   58.40   .      6       1092
       .   HETA   O     O       HOH     .       452     .       11.455   5.672
 21.400   0.50   45.30   .      6       1093
       .   HETA   O     O       HOH     .       455     .       19.300   11.200
  21.251   1.00   93.71   .     6       1094
       .   HETA   O     O       HOH     .       456     .       12.867   15.311
  21.383   1.00   104.59   .    6       1095
       .   HETA   O     O       HOH     .       450     .       16.200   18.500
  20.516   0.50   57.42   .     6       1096
       .   HETA   O     O       HOH     .       459     .       17.900   14.200
  21.400   0.50   54.11   .     6       1097
       .   HETA   O     O       HOH     .       461     .       -2.438   17.554
  21.488   1.00   27.54   .     6       1098
       .   HETA   O     O       HOH     .       462     .       2.426   2.789
21.667   0.50   37.21   .       6       1099
       .   HETA   O     O       HOH     .       473     .       5.591   3.514
22.644   1.00   66.58   .       6       1100
       .   HETA   O     O       HOH     .       474     .       21.490   9.784
 21.789   0.50   37.24   .      6       1101
       .   HETA   O     O       HOH     .       475     .       22.459   7.099
 21.906   0.50   54.11   .      6       1102
       .   HETA   O     O       HOH     .       476     .       23.362   5.246
 22.116   0.50   53.14   .      6       1103
       .   HETA   O     O       HOH     .       477     .       10.026   5.995
 22.154   0.50   36.85   .      6       1104
       .   HETA   O     O       HOH     .       481     .       16.230   16.756
  22.900   1.00   51.60   .     6       1105
       .   HETA   O     O       HOH     .       482     .       7.950   1.500
22.400   1.00   74.32   .       6       1106
       .   HETA   O     O       HOH     .       484     .       0.000   0.000
22.203   0.33   26.53   .       6       1107
       .   HETA   O     O       HOH     .       485     .       6.000   0.331
22.809   1.00   81.99   .       6       1108
       .   HETA   O     O       HOH     .       486     .       2.400   1.900
22.950   0.50   53.75   .       6       1109
       .   HETA   O     O       HOH     .       487     .       16.826   9.360
 22.915   1.00   64.50   .      6       1110
       .   HETA   O     O       HOH     .       488     .       10.028   0.600
 22.667   1.00   50.88   .      6       1111
       .   HETA   O     O       HOH     .       491     .       1.801   22.097
 22.791   1.00   33.66   .      6       1112
       .   HETA   O     O       HOH     .       492     .       -2.158   10.172
  22.900   1.00   34.73   .     6       1113
       .   HETA   O     O       HOH     .       493     .       8.566   22.210
 23.275   1.00   52.52   .      6       1114
       .   HETA   O     O       HOH     .       494     .       19.041   7.317
 22.965   1.00   45.49   .      6       1115
       .   HETA   O     O       HOH     .       496     .       13.154   17.896
  23.121   0.50   58.99   .     6       1116
       .   HETA   O     O       HOH     .       497     .       25.120   2.792
 23.670   1.00   49.60   .      6       1117
       .   HETA   O     O       HOH     .       498     .       0.848   2.630
23.300   0.50   51.96   .       6       1118
       .   HETA   O     O       HOH     .       501     .       12.799   4.914
 23.300   1.00   45.19   .      6       1119
       .   HETA   O     O       HOH     .       502     .       14.100   1.511
 23.000   1.00   54.91   .      6       1120
       .   HETA   O     O       HOH     .       503     .       18.000   5.200
 23.400   0.50   40.00   .      6       1121
       .   HETA   O     O       HOH     .       504     .       20.460   5.246
 23.195   0.50   42.74   .      6       1122
       .   HETA   O     O       HOH     .       505     .       18.500   13.238
  23.926   0.50   60.34   .     6       1123
       .   HETA   O     O       HOH     .       506     .       9.469   4.007
23.263   0.50   65.39   .       6       1124
       .   HETA   O     O       HOH     .       511     .       3.330   4.805
23.757   1.00   24.03   .       6       1125
       .   HETA   O     O       HOH     .       512     .       -6.414   11.027
  24.091   1.00   36.40   .     6       1126
       .   HETA   O     O       HOH     .       514     .       -1.798   3.543
 24.064   1.00   80.64   .      6       1127
       .   HETA   O     O       HOH     .       513     .       1.468   0.225
24.184   1.00   35.46   .       6       1128
       .   HETA   O     O       HOH     .       515     .       -12.014   22.141
   24.296   1.00   66.63   .    6       1129
       .   HETA   O     O       HOH     .       516     .       13.052   19.509
  23.128   0.50   62.84   .     6       1130
       .   HETA   O     O       HOH     .       517     .       -9.519   22.726
  24.412   1.00   71.89   .     6       1131
       .   HETA   O     O       HOH     .       521     .       9.900   22.890
 25.259   1.00   65.26   .      6       1132
       .   HETA   O     O       HOH     .       522     .       16.495   17.126
  26.000   1.00   40.00   .     6       1133
       .   HETA   O     O       HOH     .       524     .       21.700   5.400
 24.514   0.50   50.22   .      6       1134
       .   HETA   O     O       HOH     .       525     .       6.642   20.679
 24.898   1.00   58.56   .      6       1135
       .   HETA   O     O       HOH     .       526     .       20.692   8.311
 24.457   0.50   48.03   .      6       1136
       .   HETA   O     O       HOH     .       531     .       -1.763   20.077
  25.007   1.00   21.36   .     6       1137
       .   HETA   O     O       HOH     .       532     .       -8.670   18.367
  25.265   1.00   27.41   .     6       1138
       .   HETA   O     O       HOH     .       533     .       7.700   4.223
25.055   1.00   33.74   .       6       1139
       .   HETA   O     O       HOH     .       535     .       19.581   11.070
  25.093   1.00   65.09   .     6       1140
       .   HETA   O     O       HOH     .       536     .       -2.718   10.300
  25.150   1.00   73.39   .     6       1141
       .   HETA   O     O       HOH     .       537     .       22.450   8.700
 25.159   0.50   48.15   .      6       1142
       .   HETA   O     O       HOH     .       541     .       -1.293   22.963
  25.513   1.00   29.91   .     6       1143
       .   HETA   O     O       HOH     .       542     .       12.210   21.699
  25.848   0.50   44.27   .     6       1144
       .   HETA   O     O       HOH     .       527     .       11.500   21.600
  24.157   0.50   70.69   .     6       1145
       .   HETA   O     O       HOH     .       544     .       25.803   0.095
 26.600   1.00   56.59   .      6       1146
       .   HETA   O     O       HOH     .       545     .       23.392   1.295
 25.732   1.00   48.54   .      6       1147
       .   HETA   O     O       HOH     .       546     .       12.194   3.114
 25.000   1.00   76.30   .      6       1148
       .   HETA   O     O       HOH     .       551     .       4.708   1.340
26.039   1.00   30.59   .       6       1149
       .   HETA   O     O       HOH     .       552     .       14.388   19.737
  25.636   1.00   64.76   .     6       1150
       .   HETA   O     O       HOH     .       561     .       5.419   3.667
26.434   1.00   31.12   .       6       1151
       .   HETA   O     O       HOH     .       562     .       23.512   4.500
 26.629   1.00   66.30   .      6       1152
       .   HETA   O     O       HOH     .       563     .       -10.096   20.400
   26.037   1.00   73.01   .    6       1153
       .   HETA   O     O       HOH     .       571     .       -9.600   23.170
  26.887   1.00   62.82   .     6       1154
       .   HETA   O     O       HOH     .       572     .       16.389   14.064
  27.171   1.00   74.53   .     6       1155
       .   HETA   O     O       HOH     .       574     .       18.700   14.000
  26.532   1.00   79.38   .     6       1156
       .   HETA   O     O       HOH     .       582     .       10.926   10.684
  26.940   1.00   44.80   .     6       1157
       .   HETA   O     O       HOH     .       583     .       12.500   21.800
  27.254   0.50   47.63   .     6       1158
       .   HETA   O     O       HOH     .       581     .       15.038   21.545
  5.268   1.00   55.92   .      6       1159
       .   HETA   O     O       HOH     .       591     .       -1.739   18.453
  27.705   1.00   12.21   .     6       1160
       .   HETA   O     O       HOH     .       592     .       27.000   1.000
 28.300   1.00   70.92   .      6       1161
       .   HETA   O     O       HOH     .       593     .       20.879   8.934
 27.397   0.50   49.09   .      6       1162
       .   HETA   O     O       HOH     .       601     .       5.301   3.962
28.700   0.60   31.54   .       6       1163
       .   HETA   O     O       HOH     .       602     .       13.794   13.317
  28.059   1.00   74.41   .     6       1164
       .   HETA   O     O       HOH     .       603     .       6.578   4.370
28.779   0.40   28.91   .       6       1165
       .   HETA   O     O       HOH     .       611     .       19.254   14.024
  28.832   1.00   55.11   .     6       1166
       .   HETA   O     O       HOH     .       612     .       14.279   1.568
 28.963   1.00   65.08   .      6       1167
       .   HETA   O     O       HOH     .       622     .       14.080   9.849
 29.479   1.00   27.58   .      6       1168
       .   HETA   O     O       HOH     .       621     .       23.137   6.636
 29.293   0.50   55.90   .      6       1169
       .   HETA   O     O       HOH     .       641     .       18.586   7.949
 30.401   0.50   17.96   .      6       1170
       .   HETA   O     O       HOH     .       631     .       10.475   22.332
  30.034   1.00   41.35   .     6       1171
       .   HETA   O     O       HOH     .       632     .       14.200   22.300
  30.301   1.00   67.11   .     6       1172
       .   HETA   O     O       HOH     .       642     .       4.564   5.544
30.131   1.00   37.24   .       6       1173
       .   HETA   O     O       HOH     .       651     .       0.000   0.000
30.941   0.33   24.09   .       6       1174
       .   HETA   O     O       HOH     .       652     .       3.559   3.107
30.844   1.00   34.61   .       6       1175
       .   HETA   O     O       HOH     .       653     .       -1.317   2.461
 30.833   1.00   27.74   .      6       1176
       .   HETA   O     O       HOH     .       671     .       6.900   3.468
31.640   1.00   38.60   .       6       1177
       .   HETA   O     O       HOH     .       672     .       1.484   2.379
31.639   1.00   81.34   .       6       1178
       .   HETA   O     O       HOH     .       673     .       -11.700   22.918
   32.100   1.00   83.01   .    6       1179
       .   HETA   O     O       HOH     .       674     .       12.200   21.561
  31.604   1.00   55.36   .     6       1180
       .   HETA   O     O       HOH     .       691     .       25.195   1.527
 33.000   1.00   77.73   .      6       1181
       .   HETA   O     O       HOH     .       701     .       11.090   22.753
  33.200   1.00   96.30   .     6       1182
       .   HETA   O     O       HOH     .       702     .       3.296   3.651
33.200   1.00   86.30   .       6       1183
       .   HETA   O     O       HOH     .       711     .       24.237   4.743
 33.829   1.00   38.87   .      6       1184
       .   HETA   O     O       HOH     .       721     .       6.358   23.611
 -0.018   1.00   94.84   .      6       1185
 
 
 
####################
#                  #
# DATABASE_2       #
#                  #
####################
 
 
_database_2.database_id   PDB
_database_2.database_code  4INS
 
 
 
####################
#                  #
# DATABASE_PDB_REV #
#                  #
####################
 
 
 
loop_
_database_PDB_rev.date_original
_database_PDB_rev.num
_database_PDB_rev.date
_database_PDB_rev.mod_type
_database_PDB_rev.status
_database_PDB_rev.replaced_by
_database_PDB_rev.replaces
       1989-07-10   3   1994-07-31   3   .      .       .
       1989-07-10   2   1993-07-15   1   .      .       .
       1989-07-10   1   1990-04-15   0   .      .       1INS
 
loop_
_database_PDB_rev_record.rev_num
_database_PDB_rev_record.details
_database_PDB_rev_record.type
       3        4INSB        HETATM
       2        4INSA        HEADER
 
 
 
####################
#                  #
# STRUCT_BIOL      #
#                  #
####################
 
 
 
loop_
_struct_biol.id
_struct_biol.details
       4INS  'HORMONE                                 '
       A   .
       B   .
       C   .
       D   .
 
loop_
_struct_biol_gen.biol_id
_struct_biol_gen.asym_id
_struct_biol_gen.symmetry
_struct_biol_gen.details
       4INS      A      1_555   .
       4INS      B      1_555   .
       4INS      C      1_555   .
       4INS      D      1_555   .
       4INS     ZN      1_555   .
       4INS    HOH   1_555   .
       A      A   1_555   .
       B      B   1_555   .
       C      C   1_555   .
       D      D   1_555   .
 
 
 
##############################
#                            #
# STRUCT_CONN_TYPE           #
#                            #
##############################
 
 
 
loop_
_struct_conn_type.id
_struct_conn_type.criteria
_struct_conn_type.reference
       .     'unknown bond type from PDB entry'  ?
       saltbr  'salt bridge from PDB entry'       ?
       hydrog  'hydrogen bond from PDB entry'     ?
       disulf  'disulfide bridge from PDB entry'  ?
 
 
 
##############################
#                            #
# STRUCT_CONN                #
#                            #
##############################
 
 
 
loop_
_struct_conn.id
_struct_conn.conn_type_id
_struct_conn.ptnr1_label_comp_id
_struct_conn.ptnr1_label_asym_id
_struct_conn.ptnr1_auth_seq_id
_struct_conn.ptnr1_label_atom_id
_struct_conn.ptnr1_label_alt_id
_struct_conn.ptnr1_role
_struct_conn.ptnr1_symmetry
_struct_conn.ptnr2_label_comp_id
_struct_conn.ptnr2_label_asym_id
_struct_conn.ptnr2_auth_seq_id
_struct_conn.ptnr2_label_atom_id
_struct_conn.ptnr2_label_alt_id
_struct_conn.ptnr2_role
_struct_conn.ptnr2_symmetry
_struct_conn.ptnr1_atom_site_id                         #< not in dictionary
_struct_conn.ptnr1_label_seq_id
_struct_conn.ptnr2_atom_site_id                         #< not in dictionary
_struct_conn.ptnr2_label_seq_id
       1      .   CYS   A       6       CB      .       .       .       CYS
A       6       SG      .       .       .       42               6           43
              6
       2   disulf   CYS   A     6       SG      .       .       .       CYS
A       11      SG      .       .       .       43               6           76
             11
       3      .   CYS   A       7       CB      .       .       .       CYS
A       7       SG      .       .       .       48               7           49
              7
       4   disulf   CYS   A     7       SG      .       .       .       CYS
B       7       SG      .       .       .       49               7          227
             28
       5      .   CYS   A       11      CB      .       .       .       CYS
A       11      SG      .       .       .       75              11           76
             11
       6      .   CYS   A       20      CB      .       .       .       CYS
A       20      SG      .       .       .       153              20          154
              20
       7   disulf   CYS   A     20      SG      .       .       .       CYS
B       19      SG      .       .       .       154              20          318
              40
       8      .   CYS   B       7       CB      .       .       .       CYS
B       7       SG      .       .       .       226              28          227
              28
       9      .   CYS   B       19      CB      .       .       .       CYS
B       19      SG      .       .       .       317              40          318
              40
       10      .   CYS   C      6       CB      .       .       .       CYS
C       6       SG      .       .       .       462               6          463
               6
       11   disulf   CYS   C    6       SG      .       .       .       CYS
C       11      SG      .       .       .       463               6          496
              11
       12      .   CYS   C      7       CB      .       .       .       CYS
C       7       SG      .       .       .       468               7          469
               7
       13   disulf   CYS   C    7       SG      .       .       .       CYS
D       7       SG      .       .       .       469               7          643
              28
       14      .   CYS   C      11      CB      .       .       .       CYS
C       11      SG      .       .       .       495              11          496
              11
       15      .   CYS   C      20      CB      .       .       .       CYS
C       20      SG      .       .       .       573              20          574
              20
       16   disulf   CYS   C    20      SG      .       .       .       CYS
D       19      SG      .       .       .       574              20          733
              40
       17      .   CYS   D      7       CB      .       .       .       CYS
D       7       SG      .       .       .       642              28          643
              28
       18      .   CYS   D      19      CB      .       .       .       CYS
D       19      SG      .       .       .       732              40          733
              40
 
 
 
####################
#                  #
# STRUCT_CONF      #
#                  #
####################
 
 
 
loop_
_struct_conf_type.id
_struct_conf_type.criteria
_struct_conf_type.reference
       HELX_RH_AL_P      'From PDB'   .
       HELX_RH_3T_P      'From PDB'   .
       TURN_P      'From PDB'   .
 
loop_
_struct_conf.id
_struct_conf.conf_type_id
_struct_conf.beg_label_comp_id
_struct_conf.beg_label_asym_id
_struct_conf.beg_auth_seq_id
_struct_conf.end_label_comp_id
_struct_conf.end_label_asym_id
_struct_conf.end_auth_seq_id
_struct_conf.details
_struct_conf.beg_label_seq_id
_struct_conf.end_label_seq_id
       helix_A11   HELX_RH_AL_P   GLY   A       1       ILE     A       10
'VAL 203 O H-BONDED TO HOH' 1          10
       helix_A12   HELX_RH_3T_P   SER   A       12      GLU     A       17
'CNTCTS MOSTLY GT 3A,NOT IDEAL' 12          17
       helix_B11   HELX_RH_AL_P   SER   B       9       GLY     B       20
'CYS 67 GLY 68, 3(10) CONTACTS' 30          41
       helix_A21   HELX_RH_AL_P   GLY   C       1       ILE     C       10
'NOT IDEAL ALPH,SOME PI CNTCTS' 1          10
       helix_A22   HELX_RH_3T_P   SER   C       12      GLU     C       17
'CNTCTS MOSTLY GT 3A,NOT IDEAL' 12          17
       helix_B21   HELX_RH_AL_P   SER   D       9       GLY     D       20
'CYS 67,GLY 68, 3(10) CONTACTS' 30          41
       turn_1B1   TURN_P       CYS   B   19     ARG     B       22     ' '
40          43
       turn_1B2   TURN_P       GLY   B   20     GLY     B       23     ' '
41          44
       turn_2B1   TURN_P       CYS   D   19     ARG     D       22     ' '
40          43
       turn_2B2   TURN_P       GLY   D   20     GLY     D       23     ' '
41          44
 
 
 
####################
#                  #
# STRUCT_SITE      #
#                  #
####################
 
 
 
loop_
_struct_site.id
_struct_site.details
       D1   ?
       D2   ?
       H1   ?
       H2   ?
       SI1   ?
       SI2   ?
 
loop_
_struct_site_gen.id
_struct_site_gen.site_id
_struct_site_gen.label_comp_id
_struct_site_gen.label_asym_id
_struct_site_gen.auth_seq_id
_struct_site_gen.label_seq_id
_struct_site_gen.label_alt_id
_struct_site_gen.symmetry
_struct_site_gen.details
       1   D1   VAL     B       12      33      .       1_555   .
       2   D1   TYR     B       16      37      .       1_555   .
       3   D1   PHE     B       24      45      .       1_555   .
       4   D1   PHE     B       25      46      .       1_555   .
       5   D1   TYR     B       26      47      .       1_555   .
       6   D2   VAL     D       12      33      .       1_555   .
       7   D2   TYR     D       16      37      .       1_555   .
       8   D2   PHE     D       24      45      .       1_555   .
       9   D2   PHE     D       25      46      .       1_555   .
       10   D2   TYR    D       26      47      .       1_555   .
       11   H1   LEU    A       13      13      .       1_555   .
       12   H1   TYR    A       14      14      .       1_555   .
       13   H1   PHE    B       1       22      .       1_555   .
       14   H1   GLU    B       13      34      .       1_555   .
       15   H1   ALA    B       14      35      .       1_555   .
       16   H1   LEU    B       17      38      .       1_555   .
       17   H1   VAL    B       18      39      .       1_555   .
       18   H2   LEU    C       13      13      .       1_555   .
       19   H2   TYR    C       14      14      .       1_555   .
       20   H2   PHE    D       1       22      .       1_555   .
       21   H2   GLU    D       13      34      .       1_555   .
       22   H2   ALA    D       14      35      .       1_555   .
       23   H2   LEU    D       17      38      .       1_555   .
       24   H2   VAL    D       18      39      .       1_555   .
       25   SI1   GLY   A       1       1       .       1_555   .
       26   SI1   GLU   A       4       4       .       1_555   .
       27   SI1   GLN   A       5       5       .       1_555   .
       28   SI1   CYS   A       7       7       .       1_555   .
       29   SI1   TYR   A       19      19      .       1_555   .
       30   SI1   ASN   A       21      21      .       1_555   .
       31   SI1   CYS   B       7       28      .       1_555   .
       32   SI2   GLY   C       1       1       .       1_555   .
       33   SI2   GLU   C       4       4       .       1_555   .
       34   SI2   GLN   C       5       5       .       1_555   .
       35   SI2   CYS   C       7       7       .       1_555   .
       36   SI2   TYR   C       19      19      .       1_555   .
       37   SI2   ASN   C       21      21      .       1_555   .
       38   SI2   CYS   D       7       28      .       1_555   .
 
 
 
################
#              #
# STRUCT_SHEET #
#              #
################
 
loop_
_struct_sheet.id
_struct_sheet.number_strands
       B     2
 
loop_
_struct_sheet_hbond.sheet_id
_struct_sheet_hbond.range_id_1
_struct_sheet_hbond.range_id_2
_struct_sheet_hbond.range_1_beg_auth_seq_id
_struct_sheet_hbond.range_1_beg_label_atom_id
_struct_sheet_hbond.range_2_beg_auth_seq_id
_struct_sheet_hbond.range_2_beg_label_atom_id
_struct_sheet_hbond.range_1_end_auth_seq_id
_struct_sheet_hbond.range_1_end_label_atom_id
_struct_sheet_hbond.range_2_end_auth_seq_id
_struct_sheet_hbond.range_2_end_label_atom_id
_struct_sheet_hbond.range_1_beg_label_seq_id
_struct_sheet_hbond.range_2_beg_label_seq_id
_struct_sheet_hbond.range_1_end_label_seq_id
_struct_sheet_hbond.range_2_end_label_seq_id
       B     1_B     2_B   26   O       24      N       26      O       24
N       47         45         47         45
 
loop_
_struct_sheet_order.sheet_id
_struct_sheet_order.range_id_1
_struct_sheet_order.range_id_2
_struct_sheet_order.offset
_struct_sheet_order.sense
       B     1_B     2_B    1   anti-parallel
 
loop_
_struct_sheet_range.sheet_id
_struct_sheet_range.id
_struct_sheet_range.beg_label_comp_id
_struct_sheet_range.beg_label_asym_id
_struct_sheet_range.beg_auth_seq_id
_struct_sheet_range.end_label_comp_id
_struct_sheet_range.end_label_asym_id
_struct_sheet_range.end_auth_seq_id
_struct_sheet_range.beg_label_seq_id
_struct_sheet_range.end_label_seq_id
       B     1_B   PHE   B      24      TYR     B       26      45          47
       B     2_B   PHE   D      24      TYR     D       26      45          47
 
 
 
########################
#                      #
# PUBL_MANUSCRIPT_INCL #
#                      #
########################
 
 
 
loop_
_publ_manuscript_incl.entry_id
_publ_manuscript_incl.extra_item
_publ_manuscript_incl.extra_info
_publ_manuscript_incl.extra_defn
       4INS  '_struct_conn.ptnr1_atom_site_id'
                            '_atom_site.id of partner 1 of structure connection'
                     no
       4INS  '_struct_conn.ptnr2_atom_site_id'
                            '_atom_site.id of partner 2 of structure connection'
                     no
 
###############################################
# This file was converted automatically from  #
# PDB format to mmCIF format by the program   #
# pdb2cif version 2.3.3           27 Jan 97   #
#                    by                       #
#   Phil Bourne, Herbert J. Bernstein and     #
#            Frances C. Bernstein             #
#                                             #
#                                             #
# Conversion from PDB format to mmCIF is a    #
# complex process.  This file should be       #
# reviewed carefully before use.              #
#                                             #
# Even though the authors of pdb2cif have     #
# made a good faith effort to ensure that     #
# pdb2cif performs according to its           #
# documentation, and we would greatly         #
# appreciate hearing of any problems you      #
# may encounter, the program pdb2cif and      #
# any files created by pdb2cif are provided   #
# **AS IS** without any warrantee as to       #
# correctness, merchantability or fitness     #
# for any particular or general use.          #
#                                             #
# THE RESPONSIBILITY FOR ANY ADVERSE          #
# CONSEQUENCES FROM THE USE OF THE PROGRAM    #
# PDB2CIF OR ANY FILE OR FILES CREATED BY     #
# LIES SOLELY WITH THE USERS OF THE PROGRAM   #
# AND FILE OR FILES AND NOT WITH AUTHORS OF   #
# PDB2CIF                                     #
#                                             #
# The program pdb2cif is available from       #
# http://ndbserver.rutgers.edu/software       #
#                                             #
# Please report problems to:                  #
#           yaya@bernstein-plus-sons.com      #
#                                             #
###############################################
 
 
 
# REMARK records parsed 	=    167;# specified by PDB 	=    167
# FTNOTE records parsed 	=     11;# specified by PDB 	=     11
# HET records parsed 		=      2;# specified by PDB 	=      2
# HELIX records parsed 		=      6;# specified by PDB 	=      6
# SHEET records parsed 		=      2;# specified by PDB 	=      2
# TURN records parsed 		=      4;# specified by PDB 	=      4
# SITE records parsed 		=     12;# specified by PDB 	=     12
# AT+HET records parsed 	=   1181;# specified by PDB 	=   1181
# TER records parsed 		=      4;# specified by PDB 	=      4
# CONECT records parsed 	=     12;# specified by PDB 	=     12
# SEQRES records parsed 	=     10;# specified by PDB 	=     10
# Total of   1446 records processed from PDB file
# DATABASE_PDB_REMARK: Only text in columns 12-70 retained
# STRUCT_NCS_OPER:  Domain information needed
# PUBL_MANUSCRIPT_INCL: Tokens _struct_conn.ptnrn_atom_site_id used
