# Supplementary material for: COD::CIF::Parser: an error-correcting CIF parser for the Perl language
Source: J Appl Crystallogr. 2016 Feb 1;49(Pt 1):292–301. doi: 10.1107/S1600576715022396 (PMC4762566; doi:10.1107/S1600576715022396)
Supplement: Supplementary file 3 [file j-49-00292-sup3.tgz › cod-tools-1.0/src/components/codcif/data/IUCr/CIFTEST_2.1/outs/ciftbx/1hyh.twid]

LEADER          1     OXIDOREDUCTASE (CHOH(D)-NAD+(A))                             05-JUN-1995            1HYH
TITLE                 Crystal Structure Of L-2-hydroxyisocaproate Dehydrogenase From Lactobacillus Confusus At 2.2 Angstroms
TITLE               2 Resolution - An Example Of Strong Asymmetry Between Subunits
COMPND                Mol_id: 1;
COMPND              2 Molecule: L-2-hydroxyisocaproate Dehydrogenase;
COMPND              3 Chain: A, B, C, D;
COMPND              4 Synonym: L-hicdh;
COMPND              5 Ec: 1.1.1.27;
COMPND              6 Engineered: Yes;
COMPND              7 Heterogen: Nad+;
COMPND              8 Heterogen: Sulfate
SOURCE                Mol_id: 1;
SOURCE              2 Organism_scientific: Lactobacillus Confusus;
SOURCE              3 Expression_system: Escherichia Coli;
SOURCE              4 Expression_system_strain: Jm103;
SOURCE              5 Expression_system_plasmid: Phl6;
SOURCE              6 Other_details: German Collection Of Microorganisms (Dsm) Number Dsm 20196, Cell Plasm
KEYWDS                L-2-HYDROXYCARBOXYLATE DEHYDROGENASE, L-LACTATE DEHYDROGENASE 
EXPDTA                single-crystal x-ray diffraction 
AUTHOR                K.Niefind,H.-J.Hecht,D.Schomburg
JRNL                  AUTH K.Niefind,H.-J.Hecht,D.Schomburg
JRNL                  TITL Crystal Structure Of L-2-hydroxyisocaproate Dehydrogenase From Lactobacillus Confusus At 2.2
JRNL                2 TITL Angstroms Resolution - An Example Of Strong Asymmetry Between Subunits
JRNL                  REF  J.MOL.BIOL.                                                                V.    251       256  1995
JRNL                  REFN ASTM JMOBAK UK ISSN 0022-2836                   0070
REMARK    1     1
REMARK    1     1          REFERENCE     1
REMARK    1     1     AUTH I.K.Feil,H.-P.Lerch,D.Schomburg
REMARK    1     1     TITL Deletion Variants Of L-hydroxyisocaproate Dehydrogenase - Probing Substrate Specificity
REMARK    1     1     REF  EUR.J.BIOCHEM.                                                             V.    223       857  1994
REMARK    1     1     REFN ASTM EJBCAI IX ISSN 0014-2956                   0262
REMARK    1     2
REMARK    1     2          REFERENCE     2
REMARK    1     2     AUTH K.Niefind
REMARK    1     2     TITL Roentgenkristallographische Untersuchungen An Drei Mikrobiellen Enzymen:
REMARK    1     2   2 TITL D-2-hydroxyisocaproat-dehydrogenase Aus Lactobacillus Casei, L-2-hydroxyisocaproat-dehydrogenase Aus
REMARK    1     2   3 TITL Lactobacillus Confusus, Alkalische Protease Aus Bacillus Alcalophilus(Slash)variante Q59r (German,
REMARK    1     2   4 TITL With English Summary)
REMARK    1     2     REF  THESIS, TECHNISCHE UNIVERSITAT CAROLO-WILHELMINA ZU BRAUNSCHWEIG                                1993
REMARK    1     2     PUBL ?
REMARK    1     2     REFN             GW                                  2069
REMARK    1     3
REMARK    1     3          REFERENCE     3
REMARK    1     3     AUTH H.-P.Lerch,R.Frank,J.Collins
REMARK    1     3     TITL Cloning, Sequencing And Expression Of The L-2-hydroxyisocaproate Dehydrogenase-encoding Gene Of
REMARK    1     3   2 TITL Lactobacillus Confusus In Escherichia Coli
REMARK    1     3     REF  GENE                                                                       V.     83       263  1989
REMARK    1     3     REFN ASTM GENED6 NE ISSN 0378-1119                   0861
REMARK    1     4
REMARK    1     4          REFERENCE     4
REMARK    1     4     AUTH H.Schuette,W.Hummel,M.-R.Kula
REMARK    1     4     TITL L-2-hydroxyisocaproate Dehydrogenase - A New Enzyme From Lactobacillus Confusus For The
REMARK    1     4   2 TITL Stereospecific Reduction Of 2-ketocarboxylic Acids
REMARK    1     4     REF  APPL.MICROBIOL.BIOTECHNOL.                                                 V.     19       167  1984
REMARK    1     4     REFN ASTM AMBIDG GW ISSN 0175-7598                   0786
REMARK    2
REMARK    2         2      RESOLUTION.  2.2 ANGSTROMS.
REMARK    3
REMARK    3         2      REFINEMENT.
REMARK    3         3        PROGRAM                    PROLSQ 5.10 IN THE CCP4-SUITE
REMARK    3         4        AUTHORS                    KONNERT,HENDRICKSON
REMARK    3         5        R VALUE                    0.210
REMARK    3         6        FREE R VALUE               0.250
REMARK    3         7        FREE R VALUE TEST SET      10.00  %
REMARK    3         8        MEAN B VALUE               27.6   ANGSTROMS**2
REMARK    3         9        ESD FROM LUZZATI PLOT      0.27   ANGSTROMS
REMARK    3        10        FINAL RMS COORD. SHIFT     0.011  ANGSTROMS
REMARK    3        11
REMARK    3        12        NUMBER OF REFLECTIONS      102618
REMARK    3        13        RESOLUTION RANGE        8. - 2.2  ANGSTROMS
REMARK    3        14        DATA CUTOFF                2.     SIGMA(F)
REMARK    3        15        COMPLETENESS FOR RANGE     93.2   %
REMARK    3        16
REMARK    3        17       DATA COLLECTION.
REMARK    3        18        NUMBER OF UNIQUE REFLECTIONS      105688
REMARK    3        19        RESOLUTION RANGE             15.1 - 2.22 ANGSTROMS
REMARK    3        20        COMPLETENESS OF DATA              94.9   %
REMARK    3        21        REJECTION CRITERIA                3.     SIGMA(I)
REMARK    3        22
REMARK    3        23       NUMBER OF ATOMS USED IN REFINEMENT.
REMARK    3        24        NUMBER OF PROTEIN ATOMS                       8812
REMARK    3        25        NUMBER OF NUCLEIC ACID ATOMS                     0
REMARK    3        26        NUMBER OF HETEROGEN ATOMS                      196
REMARK    3        27        NUMBER OF SOLVENT ATOMS                        309
REMARK    3        28
REMARK    3        29       RMS DEVIATIONS FROM IDEAL VALUES (THE VALUES OF
REMARK    3        30           SIGMA, IN PARENTHESES, ARE THE INPUT ESTIMATED
REMARK    3        31           STANDARD DEVIATIONS THAT DETERMINE THE RELATIVE
REMARK    3        32           WEIGHTS OF THE CORRESPONDING RESTRAINTS).
REMARK    3        33         DISTANCE RESTRAINTS (ANGSTROMS).
REMARK    3        34           BOND DISTANCE                            0.015(0.015)
REMARK    3        35           ANGLE DISTANCE                           0.030(0.020)
REMARK    3        36           PLANAR 1-4 DISTANCE                      0.034(0.030)
REMARK    3        37         PLANE RESTRAINT (ANGSTROMS)                0.011(0.015)
REMARK    3        38         CHIRAL-CENTER RESTRAINT (ANGSTROMS**3)     0.065(0.050)
REMARK    3        39         NON-BONDED CONTACT RESTRAINTS (ANGSTROMS).
REMARK    3        40           SINGLE TORSION CONTACT                   0.180(0.200)
REMARK    3        41           MULTIPLE TORSION CONTACT                 0.194(0.200)
REMARK    3        42         CONFORMATIONAL TORSION ANGLE RESTRAINT (DEGREES).
REMARK    3        43           PLANAR                                     2.0
REMARK    3        44           STAGGERED                                 15.0
REMARK    3        45           ORTHONORMAL                               33.8
REMARK    3        46         ISOTROPIC THERMAL FACTOR RESTRAINTS (ANGSTROMS**2).
REMARK    3        47           MAIN-CHAIN BOND                          1.260(1.000)
REMARK    3        48           MAIN-CHAIN ANGLE                         1.964(1.500)
REMARK    3        49           SIDE-CHAIN BOND                          1.383(1.000)
REMARK    3        50           SIDE-CHAIN ANGLE                         1.953(1.500)
REMARK    3        51
REMARK    3        52       REMARK: THE DEPOSITORS USED THE FILE "PROTIN_VL.DIC" FROM
REMARK    3        53       THE CCP4-DICTIONARY (VERSION 5.10) TO NUMBER 4 (1994).
REMARK    3        54       ACTA CRYST. D50, 760-763]
REMARK    4
REMARK    4         2      L-HICDH IS A TETRAMER WITH THREE ORTHOGONAL TWO-FOLD AXES.
REMARK    4         3      THE AXIAL SYSTEM OF THIS COORDINATE ENTRY HAS X,Y,Z
REMARK    4         4      COINCIDENT WITH THE P,Q,R SET CUSTOMARILY USED FOR MEMBERS
REMARK    4         5      OF THE L-LACTATE DEHYDROGENASE FAMILY AND DEFINED BY
REMARK    4         6      M.G.ROSSMANN ET AL. IN J.MOL.BIOL,V.76 533 1973.
REMARK    5
REMARK    5         2      NO NON-CRYSTALLOGRAPHIC SYMMETRY RESTRAINTS WERE APPLIED
REMARK    5         3      IN THE FINAL REFINEMENT.
REMARK    6
REMARK    6         2      FOUR L-HICDH SUBUNITS ARE INCLUDED.  EACH SUBUNIT HAS NAD+ AND A SULFATE ION IN THE ACTIVE SITE.
REMARK    7
REMARK    7         2      RESIDUES ARE NUMBERED SEQUENTIALLY STARTING WITH ALA 21 AND ENDING WITH LEU 329. THE REASON FOR BEGINNING WITH
REMARK    7         3      21 IS THAT L-HICDH MISSES AN N-TERMINAL ARM OF ABOUT 20 RESIDUES, WHICH IS PRESENT IN HOMOLOGOUS EUKARYOTIC
REMARK    7         4      L-LACTATE DEHYDROGENASES.
REMARK    8
REMARK    8         2      THE *SCALE* TRANSFORMATION BELOW GENERATES FRACTIONAL. COORDINATES WITH RESPECT TO SPACE GROUP P 32 2 1.
REMARK    9
REMARK    9         2      NON-CRYSTALLOGRAPHIC SYMMETRY IS WELL PRESERVED AROUND THE MOLECULAR P-AXIS, WHILE IT IS STRONGLY DISTURBED
REMARK    9         3      AROUND Q AND R. STRUCTURAL DIFFERENCES BETWEEN THE CHAINS *A* AND *B* ON THE ONE SIDE AND *C* AND *D* ON THE
REMARK    9         4      OTHER ARE ESPECIALLY PRONOUNCED IN THE REGION OF THE ACTIVE SITE.
REMARK   10
REMARK   10         2      MTRIX
REMARK   10         3       THE TRANSFORMATIONS PRESENTED ON MTRIX RECORDS BELOW
REMARK   10         4       DESCRIBE NON-CRYSTALLOGRAPHIC RELATIONSHIPS AMONG THE
REMARK   10         5       VARIOUS DOMAINS IN THIS ENTRY.  APPLYING THE APPROPRIATE
REMARK   10         6       MTRIX TRANSFORMATION TO THE RESIDUES LISTED FIRST WILL
REMARK   10         7       YIELD APPROXIMATE COORDINATES FOR THE RESIDUES LISTED
REMARK   10         8       SECOND.
REMARK   10         9
REMARK   10        10                 APPLIED TO           TRANSFORMED TO
REMARK   10        11       MTRIX      RESIDUES               RESIDUES         RMSD
REMARK   10        12         M1   A   21  ..  A  331     B   21  ..  B  331   0.244
REMARK   10        13         M2   A   21  ..  A  331     C   21  ..  C  331   5.043
REMARK   10        14         M3   A   21  ..  A  331     D   21  ..  D  331   5.041
REMARK   10        15
REMARK   10        16        THE FIRST MTRIX-OPERATION DESCRIBES THE TWO-FOLD
REMARK   10        17        ROTATION AROUND THE MOLECULAR P-AXIS AND MAPS CHAIN *A*
REMARK   10        18        ON CHAIN *B* (INCLUDING THE BOUND NAD+ AND SULFATE,
REMARK   10        19        RESPECTIVELY).
REMARK   10        20        THE SECOND MTRIX-OPERATION DESCRIBES THE TWO-FOLD
REMARK   10        21        ROTATION AROUND THE MOLECULAR Q-AXIS AND MAPS CHAIN *A*
REMARK   10        22        ON CHAIN *C* (INCLUDING THE BOUND NAD+ AND SULFATE,
REMARK   10        23        RESPECTIVELY).
REMARK   10        24        THE THIRD MTRIX-OPERATION DESCRIBES THE TWO-FOLD
REMARK   10        25        ROTATION AROUND THE MOLECULAR R-AXIS AND MAPS CHAIN *A*
REMARK   10        26        ON CHAIN *D* (INCLUDING THE BOUND NAD+ AND SULFATE,
REMARK   10        27        RESPECTIVELY).
REMARK   11
REMARK   11         2      ATOMS OG SER A 255 AND OG SER B 255 ARE PRESENTED WITH ALTERNATE SIDE CHAIN CONFORMATIONS.
REMARK   12
REMARK   12         2      SOURCE:
REMARK   12         3       DSM NUMBER: DSM 20196 (DSM = DEUTSCHE SAMMLUNG VON
REMARK   12         4       MIKROORGANISMEN/GERMAN COLLECTION OF MICROORGANISMS)
REMARK   13
REMARK   13         2      THE FOLLOWING PARTS OF THE MOLECULE ARE NOT INCLUDED IN THIS ENTRY, BECAUSE THEY ARE NOT DEFINED BY ELECTRON
REMARK   13         3      DENSITY:
REMARK   13         4
REMARK   13         5      SUBUNIT A:
REMARK   13         6       COMPLETELY MISSING: ASP 105 - ARG 111, ALA 220 - ASP 224
REMARK   13         7       PARTLY MISSING: LYS 101, ILE 225, ASP 226, ARG 235,
REMARK   13         8                       GLU 309, GLN 313, ASP 327
REMARK   13         9      SUBUNIT B:
REMARK   13        10       COMPLETELY MISSING: ASP 105 - ARG 111, ALA 220 - ASP 224,
REMARK   13        11                          ASP 327 - LEU 329
REMARK   13        12       PARTLY MISSING: LYS 101, LYS 116, ILE 225, ASP 226,
REMARK   13        13                       ARG 235, GLU 309, GLN 320, ARG 321,
REMARK   13        14                       VAL 326
REMARK   13        15      SUBUNIT C:
REMARK   13        16       COMPLETELY MISSING: ASN 99 - THR 108, GLY 223 - ASP 224
REMARK   13        17       PARTLY MISSING: ASP 110, GLU 114, GLU 232, ARG 235,
REMARK   13        18                       LYS 236, ARG 321
REMARK   13        19      SUBUNIT D:
REMARK   13        20       COMPLETELY MISSING: ASN 99 - THR 108, GLY 223 - ASP 224
REMARK   13        21       PARTLY MISSING: ASN 200, GLU 232, ARG 235, LYS 236,
REMARK   13        22                       GLU 309, GLN 320, ARG 321
REMARK   14
REMARK   14         2      THE RESIDUES BEHIND THE STRUCTURAL GAPS SPECIFIED IN REMARK 13 CONTAIN SOME BOND ANGLES WITH LARGE DISTORTIONS
REMARK   14         3      FROM STANDARD GEOMETRY AND SHOULD BE LEFT OUT IN STRUCTURAL STUDIES. THESE RESIDUES ARE:
REMARK   14         4      SUBUNIT A: PHE 112, ILE 225
REMARK   14         5      SUBUNIT B: PHE 112, ILE 225
REMARK   14         6      SUBUNIT C: GLY 109, ILE 225
REMARK   14         7      SUBUNIT D: GLY 109, ILE 225
REMARK   15
REMARK   15         2      STRUCTURE FACTORS CORRESPONDING TO THIS ENTRY HAVE BEEN DEPOSITED WITH THE PROTEIN DATA BANK.
REMARK   18
REMARK   18         2      EXPERIMENTAL DETAILS.
REMARK   18         3       DATE OF DATA COLLECTION        : 30-NOV-93
REMARK   18         4       SOURCE                         : DESY
REMARK   18         5       BEAMLINE                       : BW6
REMARK   18         6       MONOCHROMATIC (Y/N)            : Y
REMARK   18         7       LAUE (Y/N)                     : N
REMARK   18         8       WAVELENGTH OR RANGE (A)        : 1.0
REMARK   18         9       DETECTOR TYPE                  : IMAGE PLATE (300MM)
REMARK   18        10       DETECTOR MANUFACTURER          : MARRESEARCH
REMARK   18        11       INTENSITY-INTEGRATION SOFTWARE : MOSFLM
REMARK   18        12       DATA REDUNDANCY                : 3.5
REMARK   18        13       MERGING R VALUE (INTENSITY)    : 0.076
REMARK   19
REMARK   19         2      SOLVENT CONTENT (VS)      : 70.4 %
REMARK   19         3      MATTHEWS COEFFICIENT (VM) : 4.15 ANGSTROMS**3/DA
REMARK  999
REMARK  999         2      CROSS REFERENCE TO SEQUENCE DATABASE
REMARK  999         3      SWISS-PROT ENTRY NAME       PDB ENTRY CHAIN NAME
REMARK  999         4         DHL2_LACCO                       A
REMARK  999         5
REMARK  999         6      CROSS REFERENCE TO SEQUENCE DATABASE
REMARK  999         7      SWISS-PROT ENTRY NAME       PDB ENTRY CHAIN NAME
REMARK  999         8         DHL2_LACCO                       B
REMARK  999         9
REMARK  999        10      CROSS REFERENCE TO SEQUENCE DATABASE
REMARK  999        11      SWISS-PROT ENTRY NAME       PDB ENTRY CHAIN NAME
REMARK  999        12         DHL2_LACCO                       C
REMARK  999        13
REMARK  999        14      CROSS REFERENCE TO SEQUENCE DATABASE
REMARK  999        15      SWISS-PROT ENTRY NAME       PDB ENTRY CHAIN NAME
REMARK  999        16         DHL2_LACCO                       D
REMARK  999        17
REMARK  999        18      SEQUENCE
REMARK  999        19       REFERENCE
REMARK  999        20        DATABASE: SWISS-PROT, RELEASE 31.0 (3/95)
REMARK  999        21        ENTRY_NAME: DHL2_LACCO; P14295
REMARK  999        22        REFERENCE: H.-P. LERCH, R. FRANK, J. COLLINS (1989).
REMARK  999        23        CLONING, SEQUENCING, EXPRESSION OF THE
REMARK  999        24        L-2-HYDROXYISOCAPROATE DEHYDROGENASE-ENCODING GENE OF
REMARK  999        25        LACTOBACILLUS CONFUSUS IN ESCHERICHIA COLI. GENE, 83,
REMARK  999        26        263-270.
REMARK 9600
REMARK 9600           EMBEDDED CIF
REMARK 9600
REMARK 9600           ###################################################
REMARK 9600           #                                                 #
REMARK 9600           #   Converted from PDB format to CIF format by    #
REMARK 9600           #   pdb2cif version 2.4.3            15 Jul 2005   #
REMARK 9600           #                       by                        #
REMARK 9600           # P.E. Bourne, H.J. Bernstein and F.C. Bernstein  #
REMARK 9600           #                                                 #
REMARK 9600           # http://www.bernstein-plus-sons.com/software     #
REMARK 9600           #                     /pdb2cif                    #
REMARK 9600           #   *** See the remarks at the end of this  ***   #
REMARK 9600           #   *** file for information on conversion  ***   #
REMARK 9600           #   *** of this entry and on the program    ***   #
REMARK 9600           #   ***               pdb2cif               ***   #
REMARK 9600           # Please report problems to:                      #
REMARK 9600           #         pdb2cif@bernstein-plus-sons.com         #
REMARK 9600           ###################################################
REMARK 9600
REMARK 9600
REMARK 9600           data_1HYH
REMARK 9600
REMARK 9600           _entry.id        1HYH
REMARK 9600
REMARK 9600
REMARK 9600
REMARK 9600           ##################
REMARK 9600           #                #
REMARK 9600           #  STRUCT        #
REMARK 9600           #                #
REMARK 9600           ##################
REMARK 9600
REMARK 9600           loop_
REMARK 9600           _struct.entry_id
REMARK 9600                   1HYH
REMARK 9600           _exptl.entry_id 1HYH
REMARK 9600           _reflns.entry_id             1HYH
REMARK 9600           _cell.entry_id           1HYH
REMARK 9600           _cell.volume          4251562.8
REMARK 9600           _cell.details                 ?
REMARK 9600           _symmetry.entry_id                1HYH
REMARK 9600           _audit.revision_id         1HYH
REMARK 9600           _audit.creation_date       1995-06-05
REMARK 9600           ;\
REMARK 9600           2005-07-15  Converted to mmCIF format by pdb2cif.pl 2.4.3
REMARK 9600           ;
REMARK 9600
REMARK 9600
REMARK 9600           #############################
REMARK 9600           #                           #
REMARK 9600           # STRUCT_KEYWORDS           #
REMARK 9600           #                           #
REMARK 9600           #############################
REMARK 9600
REMARK 9600           loop_
REMARK 9600           _entity.id
REMARK 9600           _entity.details
REMARK 9600                                   5               'het group NAD'
REMARK 9600                                   6               'het group SO4'
REMARK 9600                                   7               HOH
REMARK 9600
REMARK 9600                   loop_
REMARK 9600               _chem_comp.id
REMARK 9600               _chem_comp.formula
REMARK 9600               _chem_comp.name
REMARK 9600                                           SO4
REMARK 9600           ;\
REMARK 9600                   4(O4 S1 2-)
REMARK 9600           ;
REMARK 9600           ;\
REMARK 9600                   SULFATE ION
REMARK 9600           ;
REMARK 9600                                           HOH
REMARK 9600           ;\
REMARK 9600                   309(H2 O1)
REMARK 9600           ;
REMARK 9600           ;\
REMARK 9600
REMARK 9600           ;
REMARK 9600                             ALA                     'C3 H7 N1 O2'           Alanine
REMARK 9600                             ARG                     'C6 H14 N4 O2'          Arginine
REMARK 9600                             ASN                     'C4 H8 N2 O3'           Asparagine
REMARK 9600                             ASP                     'C4 H7 N1 O4'           'Aspartic acid'
REMARK 9600                             GLN                     'C5 H10 N2 O3'          Glutamine
REMARK 9600                             GLU                     'C5 H9 N1 O4'           'Glutamic acid'
REMARK 9600                             GLY                     'C2 H5 N1 O2'           Glycine
REMARK 9600                             HIS                     'C6 H9 N3 O2'           Histidine
REMARK 9600                             ILE                     'C6 H13 N1 O2'          Isoleucine
REMARK 9600                             LEU                     'C6 H13 N1 O2'          Leucine
REMARK 9600                             LYS                     'C6 H14 N2 O2'          Lysine
REMARK 9600                             MET                     'C5 H11 N1 O2 S1'       Methionine
REMARK 9600                             PHE                     'C9 H11 N1 O2'          Phenylalanine
REMARK 9600                             PRO                     'C5 H9 N1 O2'           Proline
REMARK 9600                             SER                     'C3 H7 N1 O3'           Serine
REMARK 9600                             THR                     'C4 H9 N1 O3'           Threonine
REMARK 9600                             TRP                     'C11 H12 N2 O2'         Tryptophan
REMARK 9600                             TYR                     'C9 H11 N1 O3'          Tyrosine
REMARK 9600                             VAL           'C5 H11 N1 O2'          Valine
REMARK 9600
REMARK 9600
REMARK 9600
REMARK 9600           ######################
REMARK 9600           #                    #
REMARK 9600           # ATOM_SITES         #
REMARK 9600           #                    #
REMARK 9600           ######################
REMARK 9600
REMARK 9600
REMARK 9600
REMARK 9600
REMARK 9600
REMARK 9600
REMARK 9600                   loop_
REMARK 9600               _database_pdb_matrix.entry_id
REMARK 9600                                           1HYH
REMARK 9600
REMARK 9600                   loop_
REMARK 9600               _atom_sites.entry_id
REMARK 9600               _atom_sites.cartn_transform_axes
REMARK 9600                                           1HYH
REMARK 9600                                                   'See _atom_sites.fract_transf_matrix[i][j]'
REMARK 9600
REMARK 9600                   loop_
REMARK 9600               _struct_ncs_oper.id
REMARK 9600               _struct_ncs_oper.code
REMARK 9600               _struct_ncs_oper.matrix[1][1]
REMARK 9600               _struct_ncs_oper.matrix[1][2]
REMARK 9600               _struct_ncs_oper.matrix[1][3]
REMARK 9600               _struct_ncs_oper.vector[1]
REMARK 9600               _struct_ncs_oper.matrix[2][1]
REMARK 9600               _struct_ncs_oper.matrix[2][2]
REMARK 9600               _struct_ncs_oper.matrix[2][3]
REMARK 9600               _struct_ncs_oper.vector[2]
REMARK 9600               _struct_ncs_oper.matrix[3][1]
REMARK 9600               _struct_ncs_oper.matrix[3][2]
REMARK 9600               _struct_ncs_oper.matrix[3][3]
REMARK 9600               _struct_ncs_oper.vector[3]
REMARK 9600             2    given
REMARK 9600            -0.999980   0.002870  -0.005370    0.00929
REMARK 9600             0.002910   0.999970  -0.006560    0.21671
REMARK 9600             0.005350  -0.006570  -0.999960   -0.06222
REMARK 9600             3    given
REMARK 9600            -1.000000  -0.000110  -0.002370    0.00131
REMARK 9600             0.000100  -0.999980   0.006730   -0.22078
REMARK 9600            -0.002370   0.006730   0.999970    0.03004
REMARK 9600
REMARK 9600
REMARK 9600
REMARK 9600           ####################
REMARK 9600           #                  #
REMARK 9600           # ATOM_SITES_ALT   #
REMARK 9600           #                  #
REMARK 9600           ####################
REMARK 9600
REMARK 9600
REMARK 9600
REMARK 9600           loop_
REMARK 9600           _atom_sites_alt.id
REMARK 9600           _atom_sites_alt.details
REMARK 9600              B    ?
REMARK 9600
REMARK 9600
REMARK 9600
REMARK 9600           ######################
REMARK 9600           #                    #
REMARK 9600           # ATOM_SITES_FOOTNOTE#
REMARK 9600           #                    #
REMARK 9600           ######################
REMARK 9600
REMARK 9600
REMARK 9600
REMARK 9600           _database_2.database_id                 PDB
REMARK 9600           loop_
REMARK 9600           _database_PDB_rev.num
REMARK 9600           _database_PDB_rev.date
REMARK 9600           _database_PDB_rev.mod_type
REMARK 9600           _database_PDB_rev.status
REMARK 9600           _database_PDB_rev.replaced_by
REMARK 9600           _database_PDB_rev.replaces
REMARK 9600           1                 1995-10-15    0                 .                 .                 .
REMARK 9600
REMARK 9600
REMARK 9600
REMARK 9600           ####################
REMARK 9600           #                  #
REMARK 9600           # STRUCT_BIOL      #
REMARK 9600           #                  #
REMARK 9600           ####################
REMARK 9600
REMARK 9600
REMARK 9600
REMARK 9600                   loop_
REMARK 9600               _struct_biol.id
REMARK 9600                                           A
REMARK 9600                                           B
REMARK 9600                                           C
REMARK 9600                                           D
REMARK 9600                   loop_
REMARK 9600               _struct_biol_gen.biol_id
REMARK 9600               _struct_biol_gen.asym_id
REMARK 9600               _struct_biol_gen.symmetry
REMARK 9600               _struct_biol_gen.details
REMARK 9600            1HYH      B   1_555   .
REMARK 9600            1HYH      C   1_555   .
REMARK 9600            1HYH      D   1_555   .
REMARK 9600            1HYH    NAD   1_555   .
REMARK 9600            1HYH    SO4   1_555   .
REMARK 9600            1HYH    HOH   1_555   .
REMARK 9600               A      A   1_555   .
REMARK 9600               B      B   1_555   .
REMARK 9600               C      C   1_555   .
REMARK 9600               D      D   1_555   .
REMARK 9600
REMARK 9600
REMARK 9600
REMARK 9600           ##############################
REMARK 9600           #                            #
REMARK 9600           # STRUCT_CONN_TYPE           #
REMARK 9600           #                            #
REMARK 9600           ##############################
REMARK 9600
REMARK 9600
REMARK 9600
REMARK 9600           loop_
REMARK 9600           _struct_conn_type.id
REMARK 9600           _struct_conn_type.criteria
REMARK 9600           _struct_conn_type.reference
REMARK 9600           saltbr  'salt bridge from PDB entry'       ?
REMARK 9600           hydrog  'hydrogen bond from PDB entry'     ?
REMARK 9600
REMARK 9600
REMARK 9600
REMARK 9600           ##############################
REMARK 9600           #                            #
REMARK 9600           # STRUCT_CONN                #
REMARK 9600           #                            #
REMARK 9600           ##############################
REMARK 9600
REMARK 9600
REMARK 9600
REMARK 9600           loop_
REMARK 9600           _struct_conn.id
REMARK 9600           _struct_conn.conn_type_id
REMARK 9600           _struct_conn.ptnr1_label_comp_id
REMARK 9600           _struct_conn.ptnr1_label_asym_id
REMARK 9600           _struct_conn.ptnr1_auth_seq_id
REMARK 9600           _struct_conn.ptnr1_label_atom_id
REMARK 9600           _struct_conn.ptnr1_label_alt_id
REMARK 9600           _struct_conn.ptnr1_role
REMARK 9600           _struct_conn.ptnr1_symmetry
REMARK 9600           _struct_conn.ptnr2_label_comp_id
REMARK 9600           _struct_conn.ptnr2_label_asym_id
REMARK 9600           _struct_conn.ptnr2_auth_seq_id
REMARK 9600           _struct_conn.ptnr2_label_atom_id
REMARK 9600           _struct_conn.ptnr2_label_alt_id
REMARK 9600           _struct_conn.ptnr2_role
REMARK 9600           _struct_conn.ptnr2_symmetry
REMARK 9600           _struct_conn.pdb2cif_ptnr1_atom_site_id                 #< not in dictionary
REMARK 9600           _struct_conn.ptnr1_label_seq_id
REMARK 9600           _struct_conn.pdb2cif_ptnr2_atom_site_id                 #< not in dictionary
REMARK 9600           _struct_conn.ptnr2_label_seq_id
REMARK 9600                2      . NAD A  330  AO2  . .    .    NAD A  330  AP
REMARK 9600                                                  . .    .
REMARK 9600               2221              .          2219              .
REMARK 9600                3      . NAD A  330  AO5* . .    .    NAD A  330  AP
REMARK 9600                                                  . .    .
REMARK 9600               2222              .          2219              .
REMARK 9600                4      . NAD A  330   O3  . .    .    NAD A  330  AP
REMARK 9600                                                  . .    .
REMARK 9600               2241              .          2219              .
REMARK 9600                5      . NAD A  330  AC5* . .    .    NAD A  330  AO5*
REMARK 9600                                                  . .    .
REMARK 9600               2223              .          2222              .
REMARK 9600                6      . NAD A  330  AC4* . .    .    NAD A  330  AC5*
REMARK 9600                                                  . .    .
REMARK 9600               2224              .          2223              .
REMARK 9600                7      . NAD A  330  AC4* . .    .    NAD A  330  AO4*
REMARK 9600                                                  . .    .
REMARK 9600               2224              .          2225              .
REMARK 9600                8      . NAD A  330  AC3* . .    .    NAD A  330  AC4*
REMARK 9600                                                  . .    .
REMARK 9600               2226              .          2224              .
REMARK 9600                9      . NAD A  330  AC1* . .    .    NAD A  330  AO4*
REMARK 9600                                                  . .    .
REMARK 9600               2230              .          2225              .
REMARK 9600               10      . NAD A  330  AC3* . .    .    NAD A  330  AO3*
REMARK 9600                                                  . .    .
REMARK 9600               2226              .          2227              .
REMARK 9600               11      . NAD A  330  AC2* . .    .    NAD A  330  AC3*
REMARK 9600                                                  . .    .
REMARK 9600               2228              .          2226              .
REMARK 9600               12      . NAD A  330  AC2* . .    .    NAD A  330  AO2*
REMARK 9600                                                  . .    .
REMARK 9600               2228              .          2229              .
REMARK 9600               13      . NAD A  330  AC1* . .    .    NAD A  330  AC2*
REMARK 9600                                                  . .    .
REMARK 9600               2230              .          2228              .
REMARK 9600               14      . NAD A  330  AC1* . .    .    NAD A  330  AN9
REMARK 9600                                                  . .    .
REMARK 9600               2230              .          2231              .
REMARK 9600               15      . NAD A  330  AC8  . .    .    NAD A  330  AN9
REMARK 9600                                                  . .    .
REMARK 9600               2232              .          2231              .
REMARK 9600               16      . NAD A  330  AC4  . .    .    NAD A  330  AN9
REMARK 9600                                                  . .    .
REMARK 9600               2240              .          2231              .
REMARK 9600               17      . NAD A  330  AC8  . .    .    NAD A  330  AN7
REMARK 9600                                                  . .    .
REMARK 9600               2232              .          2233              .
REMARK 9600               18      . NAD A  330  AC5  . .    .    NAD A  330  AN7
REMARK 9600                                                  . .    .
REMARK 9600               2234              .          2233              .
REMARK 9600               19      . NAD A  330  AC5  . .    .    NAD A  330  AC6
REMARK 9600                                                  . .    .
REMARK 9600               2234              .          2235              .
REMARK 9600               20      . NAD A  330  AC4  . .    .    NAD A  330  AC5
REMARK 9600                                                  . .    .
REMARK 9600               2240              .          2234              .
REMARK 9600               21      . NAD A  330  AC6  . .    .    NAD A  330  AN6
REMARK 9600                                                  . .    .
REMARK 9600               2235              .          2236              .
REMARK 9600               22      . NAD A  330  AC6  . .    .    NAD A  330  AN1
REMARK 9600                                                  . .    .
REMARK 9600               2235              .          2237              .
REMARK 9600               23      . NAD A  330  AC2  . .    .    NAD A  330  AN1
REMARK 9600                                                  . .    .
REMARK 9600               2238              .          2237              .
REMARK 9600               24      . NAD A  330  AC2  . .    .    NAD A  330  AN3
REMARK 9600                                                  . .    .
REMARK 9600               2238              .          2239              .
REMARK 9600               25      . NAD A  330  AC4  . .    .    NAD A  330  AN3
REMARK 9600                                                  . .    .
REMARK 9600               2240              .          2239              .
REMARK 9600               26      . NAD A  330   O3  . .    .    NAD A  330  NP
REMARK 9600                                                  . .    .
REMARK 9600               2241              .          2242              .
REMARK 9600               27      . NAD A  330  NO1  . .    .    NAD A  330  NP
REMARK 9600                                                  . .    .
REMARK 9600               2243              .          2242              .
REMARK 9600               28      . NAD A  330  NO2  . .    .    NAD A  330  NP
REMARK 9600                                                  . .    .
REMARK 9600               2244              .          2242              .
REMARK 9600               29      . NAD A  330  NO5* . .    .    NAD A  330  NP
REMARK 9600                                                  . .    .
REMARK 9600               2245              .          2242              .
REMARK 9600               30      . NAD A  330  NC5* . .    .    NAD A  330  NO5*
REMARK 9600                                                  . .    .
REMARK 9600               2246              .          2245              .
REMARK 9600               31      . NAD A  330  NC4* . .    .    NAD A  330  NC5*
REMARK 9600                                                  . .    .
REMARK 9600               2247              .          2246              .
REMARK 9600               32      . NAD A  330  NC4* . .    .    NAD A  330  NO4*
REMARK 9600                                                  . .    .
REMARK 9600               2247              .          2248              .
REMARK 9600               33      . NAD A  330  NC3* . .    .    NAD A  330  NC4*
REMARK 9600                                                  . .    .
REMARK 9600               2249              .          2247              .
REMARK 9600               34      . NAD A  330  NC1* . .    .    NAD A  330  NO4*
REMARK 9600                                                  . .    .
REMARK 9600               2253              .          2248              .
REMARK 9600               35      . NAD A  330  NC3* . .    .    NAD A  330  NO3*
REMARK 9600                                                  . .    .
REMARK 9600               2249              .          2250              .
REMARK 9600               36      . NAD A  330  NC2* . .    .    NAD A  330  NC3*
REMARK 9600                                                  . .    .
REMARK 9600               2251              .          2249              .
REMARK 9600               37      . NAD A  330  NC2* . .    .    NAD A  330  NO2*
REMARK 9600                                                  . .    .
REMARK 9600               2251              .          2252              .
REMARK 9600               38      . NAD A  330  NC1* . .    .    NAD A  330  NC2*
REMARK 9600                                                  . .    .
REMARK 9600               2253              .          2251              .
REMARK 9600               39      . NAD A  330  NC1* . .    .    NAD A  330  NN1
REMARK 9600                                                  . .    .
REMARK 9600               2253              .          2254              .
REMARK 9600               40      . NAD A  330  NC2  . .    .    NAD A  330  NN1
REMARK 9600                                                  . .    .
REMARK 9600               2255              .          2254              .
REMARK 9600               41      . NAD A  330  NC6  . .    .    NAD A  330  NN1
REMARK 9600                                                  . .    .
REMARK 9600               2262              .          2254              .
REMARK 9600               42      . NAD A  330  NC2  . .    .    NAD A  330  NC3
REMARK 9600                                                  . .    .
REMARK 9600               2255              .          2256              .
REMARK 9600               43      . NAD A  330  NC3  . .    .    NAD A  330  NC7
REMARK 9600                                                  . .    .
REMARK 9600               2256              .          2257              .
REMARK 9600               44      . NAD A  330  NC3  . .    .    NAD A  330  NC4
REMARK 9600                                                  . .    .
REMARK 9600               2256              .          2260              .
REMARK 9600               45      . NAD A  330  NC7  . .    .    NAD A  330  NO7
REMARK 9600                                                  . .    .
REMARK 9600               2257              .          2258              .
REMARK 9600               46      . NAD A  330  NC7  . .    .    NAD A  330  NN7
REMARK 9600                                                  . .    .
REMARK 9600               2257              .          2259              .
REMARK 9600               47      . NAD A  330  NC4  . .    .    NAD A  330  NC5
REMARK 9600                                                  . .    .
REMARK 9600               2260              .          2261              .
REMARK 9600               48      . NAD A  330  NC5  . .    .    NAD A  330  NC6
REMARK 9600                                                  . .    .
REMARK 9600               2261              .          2262              .
REMARK 9600               49      . SO4 A  331   O1  . .    .    SO4 A  331   S
REMARK 9600                                                  . .    .
REMARK 9600               2264              .          2263              .
REMARK 9600               50      . SO4 A  331   O2  . .    .    SO4 A  331   S
REMARK 9600                                                  . .    .
REMARK 9600               2265              .          2263              .
REMARK 9600               51      . SO4 A  331   O3  . .    .    SO4 A  331   S
REMARK 9600                                                  . .    .
REMARK 9600               2266              .          2263              .
REMARK 9600               52      . SO4 A  331   O4  . .    .    SO4 A  331   S
REMARK 9600                                                  . .    .
REMARK 9600               2267              .          2263              .
REMARK 9600               53      . NAD B  330  AO1  . .    .    NAD B  330  AP
REMARK 9600                                                  . .    .
REMARK 9600               4540              .          4539              .
REMARK 9600               54      . NAD B  330  AO2  . .    .    NAD B  330  AP
REMARK 9600                                                  . .    .
REMARK 9600               4541              .          4539              .
REMARK 9600               55      . NAD B  330  AO5* . .    .    NAD B  330  AP
REMARK 9600                                                  . .    .
REMARK 9600               4542              .          4539              .
REMARK 9600               56      . NAD B  330   O3  . .    .    NAD B  330  AP
REMARK 9600                                                  . .    .
REMARK 9600               4561              .          4539              .
REMARK 9600               57      . NAD B  330  AC5* . .    .    NAD B  330  AO5*
REMARK 9600                                                  . .    .
REMARK 9600               4543              .          4542              .
REMARK 9600               58      . NAD B  330  AC4* . .    .    NAD B  330  AC5*
REMARK 9600                                                  . .    .
REMARK 9600               4544              .          4543              .
REMARK 9600               59      . NAD B  330  AC4* . .    .    NAD B  330  AO4*
REMARK 9600                                                  . .    .
REMARK 9600               4544              .          4545              .
REMARK 9600               60      . NAD B  330  AC3* . .    .    NAD B  330  AC4*
REMARK 9600                                                  . .    .
REMARK 9600               4546              .          4544              .
REMARK 9600               61      . NAD B  330  AC1* . .    .    NAD B  330  AO4*
REMARK 9600                                                  . .    .
REMARK 9600               4550              .          4545              .
REMARK 9600               62      . NAD B  330  AC3* . .    .    NAD B  330  AO3*
REMARK 9600                                                  . .    .
REMARK 9600               4546              .          4547              .
REMARK 9600               63      . NAD B  330  AC2* . .    .    NAD B  330  AC3*
REMARK 9600                                                  . .    .
REMARK 9600               4548              .          4546              .
REMARK 9600               64      . NAD B  330  AC2* . .    .    NAD B  330  AO2*
REMARK 9600                                                  . .    .
REMARK 9600               4548              .          4549              .
REMARK 9600               65      . NAD B  330  AC1* . .    .    NAD B  330  AC2*
REMARK 9600                                                  . .    .
REMARK 9600               4550              .          4548              .
REMARK 9600               66      . NAD B  330  AC1* . .    .    NAD B  330  AN9
REMARK 9600                                                  . .    .
REMARK 9600               4550              .          4551              .
REMARK 9600               67      . NAD B  330  AC8  . .    .    NAD B  330  AN9
REMARK 9600                                                  . .    .
REMARK 9600               4552              .          4551              .
REMARK 9600               68      . NAD B  330  AC4  . .    .    NAD B  330  AN9
REMARK 9600                                                  . .    .
REMARK 9600               4560              .          4551              .
REMARK 9600               69      . NAD B  330  AC8  . .    .    NAD B  330  AN7
REMARK 9600                                                  . .    .
REMARK 9600               4552              .          4553              .
REMARK 9600               70      . NAD B  330  AC5  . .    .    NAD B  330  AN7
REMARK 9600                                                  . .    .
REMARK 9600               4554              .          4553              .
REMARK 9600               71      . NAD B  330  AC5  . .    .    NAD B  330  AC6
REMARK 9600                                                  . .    .
REMARK 9600               4554              .          4555              .
REMARK 9600               72      . NAD B  330  AC4  . .    .    NAD B  330  AC5
REMARK 9600                                                  . .    .
REMARK 9600               4560              .          4554              .
REMARK 9600               73      . NAD B  330  AC6  . .    .    NAD B  330  AN6
REMARK 9600                                                  . .    .
REMARK 9600               4555              .          4556              .
REMARK 9600               74      . NAD B  330  AC6  . .    .    NAD B  330  AN1
REMARK 9600                                                  . .    .
REMARK 9600               4555              .          4557              .
REMARK 9600               75      . NAD B  330  AC2  . .    .    NAD B  330  AN1
REMARK 9600                                                  . .    .
REMARK 9600               4558              .          4557              .
REMARK 9600               76      . NAD B  330  AC2  . .    .    NAD B  330  AN3
REMARK 9600                                                  . .    .
REMARK 9600               4558              .          4559              .
REMARK 9600               77      . NAD B  330  AC4  . .    .    NAD B  330  AN3
REMARK 9600                                                  . .    .
REMARK 9600               4560              .          4559              .
REMARK 9600               78      . NAD B  330   O3  . .    .    NAD B  330  NP
REMARK 9600                                                  . .    .
REMARK 9600               4561              .          4562              .
REMARK 9600               79      . NAD B  330  NO1  . .    .    NAD B  330  NP
REMARK 9600                                                  . .    .
REMARK 9600               4563              .          4562              .
REMARK 9600               80      . NAD B  330  NO2  . .    .    NAD B  330  NP
REMARK 9600                                                  . .    .
REMARK 9600               4564              .          4562              .
REMARK 9600               81      . NAD B  330  NO5* . .    .    NAD B  330  NP
REMARK 9600                                                  . .    .
REMARK 9600               4565              .          4562              .
REMARK 9600               82      . NAD B  330  NC5* . .    .    NAD B  330  NO5*
REMARK 9600                                                  . .    .
REMARK 9600               4566              .          4565              .
REMARK 9600               83      . NAD B  330  NC4* . .    .    NAD B  330  NC5*
REMARK 9600                                                  . .    .
REMARK 9600               4567              .          4566              .
REMARK 9600               84      . NAD B  330  NC4* . .    .    NAD B  330  NO4*
REMARK 9600                                                  . .    .
REMARK 9600               4567              .          4568              .
REMARK 9600               85      . NAD B  330  NC3* . .    .    NAD B  330  NC4*
REMARK 9600                                                  . .    .
REMARK 9600               4569              .          4567              .
REMARK 9600               86      . NAD B  330  NC1* . .    .    NAD B  330  NO4*
REMARK 9600                                                  . .    .
REMARK 9600               4573              .          4568              .
REMARK 9600               87      . NAD B  330  NC3* . .    .    NAD B  330  NO3*
REMARK 9600                                                  . .    .
REMARK 9600               4569              .          4570              .
REMARK 9600               88      . NAD B  330  NC2* . .    .    NAD B  330  NC3*
REMARK 9600                                                  . .    .
REMARK 9600               4571              .          4569              .
REMARK 9600               89      . NAD B  330  NC2* . .    .    NAD B  330  NO2*
REMARK 9600                                                  . .    .
REMARK 9600               4571              .          4572              .
REMARK 9600               90      . NAD B  330  NC1* . .    .    NAD B  330  NC2*
REMARK 9600                                                  . .    .
REMARK 9600               4573              .          4571              .
REMARK 9600               91      . NAD B  330  NC1* . .    .    NAD B  330  NN1
REMARK 9600                                                  . .    .
REMARK 9600               4573              .          4574              .
REMARK 9600               92      . NAD B  330  NC2  . .    .    NAD B  330  NN1
REMARK 9600                                                  . .    .
REMARK 9600               4575              .          4574              .
REMARK 9600               93      . NAD B  330  NC6  . .    .    NAD B  330  NN1
REMARK 9600                                                  . .    .
REMARK 9600               4582              .          4574              .
REMARK 9600               94      . NAD B  330  NC2  . .    .    NAD B  330  NC3
REMARK 9600                                                  . .    .
REMARK 9600               4575              .          4576              .
REMARK 9600               95      . NAD B  330  NC3  . .    .    NAD B  330  NC7
REMARK 9600                                                  . .    .
REMARK 9600               4576              .          4577              .
REMARK 9600               96      . NAD B  330  NC3  . .    .    NAD B  330  NC4
REMARK 9600                                                  . .    .
REMARK 9600               4576              .          4580              .
REMARK 9600               97      . NAD B  330  NC7  . .    .    NAD B  330  NO7
REMARK 9600                                                  . .    .
REMARK 9600               4577              .          4578              .
REMARK 9600               98      . NAD B  330  NC7  . .    .    NAD B  330  NN7
REMARK 9600                                                  . .    .
REMARK 9600               4577              .          4579              .
REMARK 9600               99      . NAD B  330  NC4  . .    .    NAD B  330  NC5
REMARK 9600                                                  . .    .
REMARK 9600               4580              .          4581              .
REMARK 9600              100      . NAD B  330  NC5  . .    .    NAD B  330  NC6
REMARK 9600                                                  . .    .
REMARK 9600               4581              .          4582              .
REMARK 9600              101      . SO4 B  331   O1  . .    .    SO4 B  331   S
REMARK 9600                                                  . .    .
REMARK 9600               4584              .          4583              .
REMARK 9600              102      . SO4 B  331   O2  . .    .    SO4 B  331   S
REMARK 9600                                                  . .    .
REMARK 9600               4585              .          4583              .
REMARK 9600              103      . SO4 B  331   O3  . .    .    SO4 B  331   S
REMARK 9600                                                  . .    .
REMARK 9600               4586              .          4583              .
REMARK 9600              104      . SO4 B  331   O4  . .    .    SO4 B  331   S
REMARK 9600                                                  . .    .
REMARK 9600               4587              .          4583              .
REMARK 9600              105      . NAD C  330  AO1  . .    .    NAD C  330  AP
REMARK 9600                                                  . .    .
REMARK 9600               6863              .          6862              .
REMARK 9600              106      . NAD C  330  AO2  . .    .    NAD C  330  AP
REMARK 9600                                                  . .    .
REMARK 9600               6864              .          6862              .
REMARK 9600              107      . NAD C  330  AO5* . .    .    NAD C  330  AP
REMARK 9600                                                  . .    .
REMARK 9600               6865              .          6862              .
REMARK 9600              108      . NAD C  330   O3  . .    .    NAD C  330  AP
REMARK 9600                                                  . .    .
REMARK 9600               6884              .          6862              .
REMARK 9600              109      . NAD C  330  AC5* . .    .    NAD C  330  AO5*
REMARK 9600                                                  . .    .
REMARK 9600               6866              .          6865              .
REMARK 9600              110      . NAD C  330  AC4* . .    .    NAD C  330  AC5*
REMARK 9600                                                  . .    .
REMARK 9600               6867              .          6866              .
REMARK 9600              111      . NAD C  330  AC4* . .    .    NAD C  330  AO4*
REMARK 9600                                                  . .    .
REMARK 9600               6867              .          6868              .
REMARK 9600              112      . NAD C  330  AC3* . .    .    NAD C  330  AC4*
REMARK 9600                                                  . .    .
REMARK 9600               6869              .          6867              .
REMARK 9600              113      . NAD C  330  AC1* . .    .    NAD C  330  AO4*
REMARK 9600                                                  . .    .
REMARK 9600               6873              .          6868              .
REMARK 9600              114      . NAD C  330  AC3* . .    .    NAD C  330  AO3*
REMARK 9600                                                  . .    .
REMARK 9600               6869              .          6870              .
REMARK 9600              115      . NAD C  330  AC2* . .    .    NAD C  330  AC3*
REMARK 9600                                                  . .    .
REMARK 9600               6871              .          6869              .
REMARK 9600              116      . NAD C  330  AC2* . .    .    NAD C  330  AO2*
REMARK 9600                                                  . .    .
REMARK 9600               6871              .          6872              .
REMARK 9600              117      . NAD C  330  AC1* . .    .    NAD C  330  AC2*
REMARK 9600                                                  . .    .
REMARK 9600               6873              .          6871              .
REMARK 9600              118      . NAD C  330  AC1* . .    .    NAD C  330  AN9
REMARK 9600                                                  . .    .
REMARK 9600               6873              .          6874              .
REMARK 9600              119      . NAD C  330  AC8  . .    .    NAD C  330  AN9
REMARK 9600                                                  . .    .
REMARK 9600               6875              .          6874              .
REMARK 9600              120      . NAD C  330  AC4  . .    .    NAD C  330  AN9
REMARK 9600                                                  . .    .
REMARK 9600               6883              .          6874              .
REMARK 9600              121      . NAD C  330  AC8  . .    .    NAD C  330  AN7
REMARK 9600                                                  . .    .
REMARK 9600               6875              .          6876              .
REMARK 9600              122      . NAD C  330  AC5  . .    .    NAD C  330  AN7
REMARK 9600                                                  . .    .
REMARK 9600               6877              .          6876              .
REMARK 9600              123      . NAD C  330  AC5  . .    .    NAD C  330  AC6
REMARK 9600                                                  . .    .
REMARK 9600               6877              .          6878              .
REMARK 9600              124      . NAD C  330  AC4  . .    .    NAD C  330  AC5
REMARK 9600                                                  . .    .
REMARK 9600               6883              .          6877              .
REMARK 9600              125      . NAD C  330  AC6  . .    .    NAD C  330  AN6
REMARK 9600                                                  . .    .
REMARK 9600               6878              .          6879              .
REMARK 9600              126      . NAD C  330  AC6  . .    .    NAD C  330  AN1
REMARK 9600                                                  . .    .
REMARK 9600               6878              .          6880              .
REMARK 9600              127      . NAD C  330  AC2  . .    .    NAD C  330  AN1
REMARK 9600                                                  . .    .
REMARK 9600               6881              .          6880              .
REMARK 9600              128      . NAD C  330  AC2  . .    .    NAD C  330  AN3
REMARK 9600                                                  . .    .
REMARK 9600               6881              .          6882              .
REMARK 9600              129      . NAD C  330  AC4  . .    .    NAD C  330  AN3
REMARK 9600                                                  . .    .
REMARK 9600               6883              .          6882              .
REMARK 9600              130      . NAD C  330   O3  . .    .    NAD C  330  NP
REMARK 9600                                                  . .    .
REMARK 9600               6884              .          6885              .
REMARK 9600              131      . NAD C  330  NO1  . .    .    NAD C  330  NP
REMARK 9600                                                  . .    .
REMARK 9600               6886              .          6885              .
REMARK 9600              132      . NAD C  330  NO2  . .    .    NAD C  330  NP
REMARK 9600                                                  . .    .
REMARK 9600               6887              .          6885              .
REMARK 9600              133      . NAD C  330  NO5* . .    .    NAD C  330  NP
REMARK 9600                                                  . .    .
REMARK 9600               6888              .          6885              .
REMARK 9600              134      . NAD C  330  NC5* . .    .    NAD C  330  NO5*
REMARK 9600                                                  . .    .
REMARK 9600               6889              .          6888              .
REMARK 9600              135      . NAD C  330  NC4* . .    .    NAD C  330  NC5*
REMARK 9600                                                  . .    .
REMARK 9600               6890              .          6889              .
REMARK 9600              136      . NAD C  330  NC4* . .    .    NAD C  330  NO4*
REMARK 9600                                                  . .    .
REMARK 9600               6890              .          6891              .
REMARK 9600              137      . NAD C  330  NC3* . .    .    NAD C  330  NC4*
REMARK 9600                                                  . .    .
REMARK 9600               6892              .          6890              .
REMARK 9600              138      . NAD C  330  NC1* . .    .    NAD C  330  NO4*
REMARK 9600                                                  . .    .
REMARK 9600               6896              .          6891              .
REMARK 9600              139      . NAD C  330  NC3* . .    .    NAD C  330  NO3*
REMARK 9600                                                  . .    .
REMARK 9600               6892              .          6893              .
REMARK 9600              140      . NAD C  330  NC2* . .    .    NAD C  330  NC3*
REMARK 9600                                                  . .    .
REMARK 9600               6894              .          6892              .
REMARK 9600              141      . NAD C  330  NC2* . .    .    NAD C  330  NO2*
REMARK 9600                                                  . .    .
REMARK 9600               6894              .          6895              .
REMARK 9600              142      . NAD C  330  NC1* . .    .    NAD C  330  NC2*
REMARK 9600                                                  . .    .
REMARK 9600               6896              .          6894              .
REMARK 9600              143      . NAD C  330  NC1* . .    .    NAD C  330  NN1
REMARK 9600                                                  . .    .
REMARK 9600               6896              .          6897              .
REMARK 9600              144      . NAD C  330  NC2  . .    .    NAD C  330  NN1
REMARK 9600                                                  . .    .
REMARK 9600               6898              .          6897              .
REMARK 9600              145      . NAD C  330  NC6  . .    .    NAD C  330  NN1
REMARK 9600                                                  . .    .
REMARK 9600               6905              .          6897              .
REMARK 9600              146      . NAD C  330  NC2  . .    .    NAD C  330  NC3
REMARK 9600                                                  . .    .
REMARK 9600               6898              .          6899              .
REMARK 9600              147      . NAD C  330  NC3  . .    .    NAD C  330  NC7
REMARK 9600                                                  . .    .
REMARK 9600               6899              .          6900              .
REMARK 9600              148      . NAD C  330  NC3  . .    .    NAD C  330  NC4
REMARK 9600                                                  . .    .
REMARK 9600               6899              .          6903              .
REMARK 9600              149      . NAD C  330  NC7  . .    .    NAD C  330  NO7
REMARK 9600                                                  . .    .
REMARK 9600               6900              .          6901              .
REMARK 9600              150      . NAD C  330  NC7  . .    .    NAD C  330  NN7
REMARK 9600                                                  . .    .
REMARK 9600               6900              .          6902              .
REMARK 9600              151      . NAD C  330  NC4  . .    .    NAD C  330  NC5
REMARK 9600                                                  . .    .
REMARK 9600               6903              .          6904              .
REMARK 9600              152      . NAD C  330  NC5  . .    .    NAD C  330  NC6
REMARK 9600                                                  . .    .
REMARK 9600               6904              .          6905              .
REMARK 9600              153      . SO4 C  331   O1  . .    .    SO4 C  331   S
REMARK 9600                                                  . .    .
REMARK 9600               6907              .          6906              .
REMARK 9600              154      . SO4 C  331   O2  . .    .    SO4 C  331   S
REMARK 9600                                                  . .    .
REMARK 9600               6908              .          6906              .
REMARK 9600              155      . SO4 C  331   O3  . .    .    SO4 C  331   S
REMARK 9600                                                  . .    .
REMARK 9600               6909              .          6906              .
REMARK 9600              156      . SO4 C  331   O4  . .    .    SO4 C  331   S
REMARK 9600                                                  . .    .
REMARK 9600               6910              .          6906              .
REMARK 9600              157      . NAD D  330  AO1  . .    .    NAD D  330  AP
REMARK 9600                                                  . .    .
REMARK 9600               9203              .          9202              .
REMARK 9600              158      . NAD D  330  AO2  . .    .    NAD D  330  AP
REMARK 9600                                                  . .    .
REMARK 9600               9204              .          9202              .
REMARK 9600              159      . NAD D  330  AO5* . .    .    NAD D  330  AP
REMARK 9600                                                  . .    .
REMARK 9600               9205              .          9202              .
REMARK 9600              160      . NAD D  330   O3  . .    .    NAD D  330  AP
REMARK 9600                                                  . .    .
REMARK 9600               9224              .          9202              .
REMARK 9600              161      . NAD D  330  AC5* . .    .    NAD D  330  AO5*
REMARK 9600                                                  . .    .
REMARK 9600               9206              .          9205              .
REMARK 9600              162      . NAD D  330  AC4* . .    .    NAD D  330  AC5*
REMARK 9600                                                  . .    .
REMARK 9600               9207              .          9206              .
REMARK 9600              163      . NAD D  330  AC4* . .    .    NAD D  330  AO4*
REMARK 9600                                                  . .    .
REMARK 9600               9207              .          9208              .
REMARK 9600              164      . NAD D  330  AC3* . .    .    NAD D  330  AC4*
REMARK 9600                                                  . .    .
REMARK 9600               9209              .          9207              .
REMARK 9600              165      . NAD D  330  AC1* . .    .    NAD D  330  AO4*
REMARK 9600                                                  . .    .
REMARK 9600               9213              .          9208              .
REMARK 9600              166      . NAD D  330  AC3* . .    .    NAD D  330  AO3*
REMARK 9600                                                  . .    .
REMARK 9600               9209              .          9210              .
REMARK 9600              167      . NAD D  330  AC2* . .    .    NAD D  330  AC3*
REMARK 9600                                                  . .    .
REMARK 9600               9211              .          9209              .
REMARK 9600              168      . NAD D  330  AC2* . .    .    NAD D  330  AO2*
REMARK 9600                                                  . .    .
REMARK 9600               9211              .          9212              .
REMARK 9600              169      . NAD D  330  AC1* . .    .    NAD D  330  AC2*
REMARK 9600                                                  . .    .
REMARK 9600               9213              .          9211              .
REMARK 9600              170      . NAD D  330  AC1* . .    .    NAD D  330  AN9
REMARK 9600                                                  . .    .
REMARK 9600               9213              .          9214              .
REMARK 9600              171      . NAD D  330  AC8  . .    .    NAD D  330  AN9
REMARK 9600                                                  . .    .
REMARK 9600               9215              .          9214              .
REMARK 9600              172      . NAD D  330  AC4  . .    .    NAD D  330  AN9
REMARK 9600                                                  . .    .
REMARK 9600               9223              .          9214              .
REMARK 9600              173      . NAD D  330  AC8  . .    .    NAD D  330  AN7
REMARK 9600                                                  . .    .
REMARK 9600               9215              .          9216              .
REMARK 9600              174      . NAD D  330  AC5  . .    .    NAD D  330  AN7
REMARK 9600                                                  . .    .
REMARK 9600               9217              .          9216              .
REMARK 9600              175      . NAD D  330  AC5  . .    .    NAD D  330  AC6
REMARK 9600                                                  . .    .
REMARK 9600               9217              .          9218              .
REMARK 9600              176      . NAD D  330  AC4  . .    .    NAD D  330  AC5
REMARK 9600                                                  . .    .
REMARK 9600               9223              .          9217              .
REMARK 9600              177      . NAD D  330  AC6  . .    .    NAD D  330  AN6
REMARK 9600                                                  . .    .
REMARK 9600               9218              .          9219              .
REMARK 9600              178      . NAD D  330  AC6  . .    .    NAD D  330  AN1
REMARK 9600                                                  . .    .
REMARK 9600               9218              .          9220              .
REMARK 9600              179      . NAD D  330  AC2  . .    .    NAD D  330  AN1
REMARK 9600                                                  . .    .
REMARK 9600               9221              .          9220              .
REMARK 9600              180      . NAD D  330  AC2  . .    .    NAD D  330  AN3
REMARK 9600                                                  . .    .
REMARK 9600               9221              .          9222              .
REMARK 9600              181      . NAD D  330  AC4  . .    .    NAD D  330  AN3
REMARK 9600                                                  . .    .
REMARK 9600               9223              .          9222              .
REMARK 9600              182      . NAD D  330   O3  . .    .    NAD D  330  NP
REMARK 9600                                                  . .    .
REMARK 9600               9224              .          9225              .
REMARK 9600              183      . NAD D  330  NO1  . .    .    NAD D  330  NP
REMARK 9600                                                  . .    .
REMARK 9600               9226              .          9225              .
REMARK 9600              184      . NAD D  330  NO2  . .    .    NAD D  330  NP
REMARK 9600                                                  . .    .
REMARK 9600               9227              .          9225              .
REMARK 9600              185      . NAD D  330  NO5* . .    .    NAD D  330  NP
REMARK 9600                                                  . .    .
REMARK 9600               9228              .          9225              .
REMARK 9600              186      . NAD D  330  NC5* . .    .    NAD D  330  NO5*
REMARK 9600                                                  . .    .
REMARK 9600               9229              .          9228              .
REMARK 9600              187      . NAD D  330  NC4* . .    .    NAD D  330  NC5*
REMARK 9600                                                  . .    .
REMARK 9600               9230              .          9229              .
REMARK 9600              188      . NAD D  330  NC4* . .    .    NAD D  330  NO4*
REMARK 9600                                                  . .    .
REMARK 9600               9230              .          9231              .
REMARK 9600              189      . NAD D  330  NC3* . .    .    NAD D  330  NC4*
REMARK 9600                                                  . .    .
REMARK 9600               9232              .          9230              .
REMARK 9600              190      . NAD D  330  NC1* . .    .    NAD D  330  NO4*
REMARK 9600                                                  . .    .
REMARK 9600               9236              .          9231              .
REMARK 9600              191      . NAD D  330  NC3* . .    .    NAD D  330  NO3*
REMARK 9600                                                  . .    .
REMARK 9600               9232              .          9233              .
REMARK 9600              192      . NAD D  330  NC2* . .    .    NAD D  330  NC3*
REMARK 9600                                                  . .    .
REMARK 9600               9234              .          9232              .
REMARK 9600              193      . NAD D  330  NC2* . .    .    NAD D  330  NO2*
REMARK 9600                                                  . .    .
REMARK 9600               9234              .          9235              .
REMARK 9600              194      . NAD D  330  NC1* . .    .    NAD D  330  NC2*
REMARK 9600                                                  . .    .
REMARK 9600               9236              .          9234              .
REMARK 9600              195      . NAD D  330  NC1* . .    .    NAD D  330  NN1
REMARK 9600                                                  . .    .
REMARK 9600               9236              .          9237              .
REMARK 9600              196      . NAD D  330  NC2  . .    .    NAD D  330  NN1
REMARK 9600                                                  . .    .
REMARK 9600               9238              .          9237              .
REMARK 9600              197      . NAD D  330  NC6  . .    .    NAD D  330  NN1
REMARK 9600                                                  . .    .
REMARK 9600               9245              .          9237              .
REMARK 9600              198      . NAD D  330  NC2  . .    .    NAD D  330  NC3
REMARK 9600                                                  . .    .
REMARK 9600               9238              .          9239              .
REMARK 9600              199      . NAD D  330  NC3  . .    .    NAD D  330  NC7
REMARK 9600                                                  . .    .
REMARK 9600               9239              .          9240              .
REMARK 9600              200      . NAD D  330  NC3  . .    .    NAD D  330  NC4
REMARK 9600                                                  . .    .
REMARK 9600               9239              .          9243              .
REMARK 9600              201      . NAD D  330  NC7  . .    .    NAD D  330  NO7
REMARK 9600                                                  . .    .
REMARK 9600               9240              .          9241              .
REMARK 9600              202      . NAD D  330  NC7  . .    .    NAD D  330  NN7
REMARK 9600                                                  . .    .
REMARK 9600               9240              .          9242              .
REMARK 9600              203      . NAD D  330  NC4  . .    .    NAD D  330  NC5
REMARK 9600                                                  . .    .
REMARK 9600               9243              .          9244              .
REMARK 9600              204      . NAD D  330  NC5  . .    .    NAD D  330  NC6
REMARK 9600                                                  . .    .
REMARK 9600               9244              .          9245              .
REMARK 9600              205      . SO4 D  331   O1  . .    .    SO4 D  331   S
REMARK 9600                                                  . .    .
REMARK 9600               9247              .          9246              .
REMARK 9600              206      . SO4 D  331   O2  . .    .    SO4 D  331   S
REMARK 9600                                                  . .    .
REMARK 9600               9248              .          9246              .
REMARK 9600              207      . SO4 D  331   O3  . .    .    SO4 D  331   S
REMARK 9600                                                  . .    .
REMARK 9600               9249              .          9246              .
REMARK 9600              208      . SO4 D  331   O4  . .    .    SO4 D  331   S
REMARK 9600                                                  . .    .
REMARK 9600               9250              .          9246              .
REMARK 9600
REMARK 9600
REMARK 9600
REMARK 9600           ####################
REMARK 9600           #                  #
REMARK 9600           # STRUCT_CONF      #
REMARK 9600           #                  #
REMARK 9600           ####################
REMARK 9600
REMARK 9600
REMARK 9600
REMARK 9600           loop_
REMARK 9600           _struct_conf_type.id
REMARK 9600           _struct_conf_type.criteria
REMARK 9600           _struct_conf_type.reference
REMARK 9600            HELX_RH_3T_P      'From PDB'   .
REMARK 9600
REMARK 9600           loop_
REMARK 9600           _struct_conf.id
REMARK 9600           _struct_conf.conf_type_id
REMARK 9600           _struct_conf.beg_label_comp_id
REMARK 9600           _struct_conf.beg_label_asym_id
REMARK 9600           _struct_conf.beg_auth_seq_id
REMARK 9600           _struct_conf.end_label_comp_id
REMARK 9600           _struct_conf.end_label_asym_id
REMARK 9600           _struct_conf.end_auth_seq_id
REMARK 9600           _struct_conf.details
REMARK 9600           _struct_conf.beg_label_seq_id
REMARK 9600           _struct_conf.end_label_seq_id
REMARK 9600           helix_2   HELX_RH_AL_P GLU A   56  ASN A   72
REMARK 9600                                     'RIGHT-HANDED ALPHA HELIX'
REMARK 9600                                          36          52
REMARK 9600           helix_3   HELX_RH_3T_P TRP A   84  LEU A   87
REMARK 9600                                     'RIGHT-HANDED 3/10 HELIX'
REMARK 9600                                          64          67
REMARK 9600           helix_4   HELX_RH_3T_P ILE A  100  GLN A  103
REMARK 9600                                     'RIGHT-HANDED 3/10 HELIX'
REMARK 9600                                          80          83
REMARK 9600           helix_5   HELX_RH_3T_P ALA A  113  GLU A  131
REMARK 9600                                     'RIGHT-HANDED 3/10 HELIX'
REMARK 9600                                          93         111
REMARK 9600           helix_6   HELX_RH_AL_P VAL A  145  THR A  156
REMARK 9600                                     'RIGHT-HANDED ALPHA HELIX'
REMARK 9600                                         125         136
REMARK 9600           helix_7   HELX_RH_AL_P GLY A  167  PHE A  183
REMARK 9600                                     'RIGHT-HANDED ALPHA HELIX'
REMARK 9600                                         147         163
REMARK 9600           helix_8   HELX_RH_AL_P LEU A  227  LYS A  245
REMARK 9600                                     'RIGHT-HANDED ALPHA HELIX'
REMARK 9600                                         207         225
REMARK 9600           helix_9   HELX_RH_AL_P TYR A  250  MET A  264
REMARK 9600                                     'RIGHT-HANDED ALPHA HELIX'
REMARK 9600                                         230         244
REMARK 9600           helix_10  HELX_RH_AL_P THR A  305  VAL A  326
REMARK 9600                                     'RIGHT-HANDED ALPHA HELIX'
REMARK 9600                                         285         306
REMARK 9600           helix_11  HELX_RH_AL_P ASN B   31  GLN B   43
REMARK 9600                                     'RIGHT-HANDED ALPHA HELIX'
REMARK 9600                                          11          23
REMARK 9600           helix_12  HELX_RH_AL_P GLU B   56  ASN B   72
REMARK 9600                                     'RIGHT-HANDED ALPHA HELIX'
REMARK 9600                                          36          52
REMARK 9600           helix_13  HELX_RH_3T_P TRP B   84  LEU B   87
REMARK 9600                                     'RIGHT-HANDED 3/10 HELIX'
REMARK 9600                                          64          67
REMARK 9600           helix_14  HELX_RH_3T_P ILE B  100  GLN B  103
REMARK 9600                                     'RIGHT-HANDED 3/10 HELIX'
REMARK 9600                                          80          83
REMARK 9600           helix_15  HELX_RH_3T_P ALA B  113  SER B  132
REMARK 9600                                     'RIGHT-HANDED 3/10 HELIX'
REMARK 9600                                          93         112
REMARK 9600           helix_16  HELX_RH_AL_P VAL B  145  THR B  156
REMARK 9600                                     'RIGHT-HANDED ALPHA HELIX'
REMARK 9600                                         125         136
REMARK 9600           helix_17  HELX_RH_AL_P GLY B  167  PHE B  183
REMARK 9600                                     'RIGHT-HANDED ALPHA HELIX'
REMARK 9600                                         147         163
REMARK 9600           helix_18  HELX_RH_AL_P LEU B  227  LYS B  245
REMARK 9600                                     'RIGHT-HANDED ALPHA HELIX'
REMARK 9600                                         207         225
REMARK 9600           helix_19  HELX_RH_AL_P TYR B  250  MET B  264
REMARK 9600                                     'RIGHT-HANDED ALPHA HELIX'
REMARK 9600                                         230         244
REMARK 9600           helix_20  HELX_RH_AL_P THR B  305  ILE B  325
REMARK 9600                                     'RIGHT-HANDED ALPHA HELIX'
REMARK 9600                                         285         305
REMARK 9600           helix_21  HELX_RH_AL_P ASN C   31  GLN C   43
REMARK 9600                                     'RIGHT-HANDED ALPHA HELIX'
REMARK 9600                                          11          23
REMARK 9600           helix_22  HELX_RH_AL_P GLU C   56  ASN C   72
REMARK 9600                                     'RIGHT-HANDED ALPHA HELIX'
REMARK 9600                                          36          52
REMARK 9600           helix_23  HELX_RH_3T_P TRP C   84  ASP C   89
REMARK 9600                                     'RIGHT-HANDED 3/10 HELIX'
REMARK 9600                                          64          69
REMARK 9600           helix_24  HELX_RH_AL_P ASP C  110  SER C  132
REMARK 9600                                     'RIGHT-HANDED ALPHA HELIX'
REMARK 9600                                          90         112
REMARK 9600           helix_25  HELX_RH_AL_P VAL C  145  THR C  156
REMARK 9600                                     'RIGHT-HANDED ALPHA HELIX'
REMARK 9600                                         125         136
REMARK 9600           helix_26  HELX_RH_AL_P LEU C  169  ALA C  182
REMARK 9600                                     'RIGHT-HANDED ALPHA HELIX'
REMARK 9600                                         149         162
REMARK 9600           helix_27  HELX_RH_AL_P ILE C  216  ASP C  221
REMARK 9600                                     'RIGHT-HANDED ALPHA HELIX'
REMARK 9600                                         196         201
REMARK 9600           helix_28  HELX_RH_AL_P LEU C  227  LYS C  245
REMARK 9600                                     'RIGHT-HANDED ALPHA HELIX'
REMARK 9600                                         207         225
REMARK 9600           helix_29  HELX_RH_AL_P TYR C  250  MET C  264
REMARK 9600                                     'RIGHT-HANDED ALPHA HELIX'
REMARK 9600                                         230         244
REMARK 9600           helix_30  HELX_RH_AL_P THR C  305  THR C  328
REMARK 9600                                     'RIGHT-HANDED ALPHA HELIX'
REMARK 9600                                         285         308
REMARK 9600           helix_31  HELX_RH_AL_P ASN D   31  ALA D   42
REMARK 9600                                     'RIGHT-HANDED ALPHA HELIX'
REMARK 9600                                          11          22
REMARK 9600           helix_32  HELX_RH_AL_P GLU D   56  ASN D   72
REMARK 9600                                     'RIGHT-HANDED ALPHA HELIX'
REMARK 9600                                          36          52
REMARK 9600           helix_33  HELX_RH_3T_P TRP D   84  LEU D   87
REMARK 9600                                     'RIGHT-HANDED 3/10 HELIX'
REMARK 9600                                          64          67
REMARK 9600           helix_34  HELX_RH_AL_P ASP D  110  SER D  132
REMARK 9600                                     'RIGHT-HANDED ALPHA HELIX'
REMARK 9600                                          90         112
REMARK 9600           helix_35  HELX_RH_AL_P VAL D  145  THR D  156
REMARK 9600                                     'RIGHT-HANDED ALPHA HELIX'
REMARK 9600                                         125         136
REMARK 9600           helix_36  HELX_RH_AL_P GLY D  167  PHE D  183
REMARK 9600                                     'RIGHT-HANDED ALPHA HELIX'
REMARK 9600                                         147         163
REMARK 9600           helix_37  HELX_RH_AL_P ILE D  216  ASP D  221
REMARK 9600                                     'RIGHT-HANDED ALPHA HELIX'
REMARK 9600                                         196         201
REMARK 9600           helix_38  HELX_RH_AL_P LEU D  227  LYS D  245
REMARK 9600                                     'RIGHT-HANDED ALPHA HELIX'
REMARK 9600                                         207         225
REMARK 9600           helix_39  HELX_RH_AL_P TYR D  250  ALA D  265
REMARK 9600                                     'RIGHT-HANDED ALPHA HELIX'
REMARK 9600                                         230         245
REMARK 9600           helix_40  HELX_RH_AL_P THR D  305  ASP D  327
REMARK 9600                                     'RIGHT-HANDED ALPHA HELIX'
REMARK 9600                                         285         307
REMARK 9600
REMARK 9600
REMARK 9600
REMARK 9600           ################
REMARK 9600           #              #
REMARK 9600           # STRUCT_SHEET #
REMARK 9600           #              #
REMARK 9600           ################
REMARK 9600
REMARK 9600           loop_
REMARK 9600           _struct_sheet.id
REMARK 9600           _struct_sheet.number_strands
REMARK 9600             B     3
REMARK 9600             C     3
REMARK 9600             D     6
REMARK 9600             E     3
REMARK 9600             F     3
REMARK 9600             G     6
REMARK 9600             H     3
REMARK 9600             I     3
REMARK 9600             J     6
REMARK 9600             K     3
REMARK 9600             L     3
REMARK 9600
REMARK 9600           loop_
REMARK 9600           _struct_sheet_hbond.sheet_id
REMARK 9600           _struct_sheet_hbond.range_id_1
REMARK 9600           _struct_sheet_hbond.range_id_2
REMARK 9600           _struct_sheet_hbond.range_1_beg_auth_seq_id
REMARK 9600           _struct_sheet_hbond.range_1_beg_label_atom_id
REMARK 9600           _struct_sheet_hbond.range_2_beg_auth_seq_id
REMARK 9600           _struct_sheet_hbond.range_2_beg_label_atom_id
REMARK 9600           _struct_sheet_hbond.range_1_end_auth_seq_id
REMARK 9600           _struct_sheet_hbond.range_1_end_label_atom_id
REMARK 9600           _struct_sheet_hbond.range_2_end_auth_seq_id
REMARK 9600           _struct_sheet_hbond.range_2_end_label_atom_id
REMARK 9600           _struct_sheet_hbond.range_1_beg_label_seq_id
REMARK 9600           _struct_sheet_hbond.range_2_beg_label_seq_id
REMARK 9600           _struct_sheet_hbond.range_1_end_label_seq_id
REMARK 9600           _struct_sheet_hbond.range_2_end_label_seq_id
REMARK 9600             A     2_A     3_A  137   O     93   N    137   O     93
REMARK 9600                                                  N
REMARK 9600                                117         73        117         73
REMARK 9600             A     3_A     4_A   92   O     25   N     92   O     25
REMARK 9600                                                  N
REMARK 9600                                 72          5         72          5
REMARK 9600             A     4_A     5_A   24   O     48   N     24   O     48
REMARK 9600                                                  N
REMARK 9600                                  4         28          4         28
REMARK 9600             A     5_A     6_A   49   O     78   N     49   O     78
REMARK 9600                                                  N
REMARK 9600                                 29         58         29         58
REMARK 9600             B     1_B     2_B  193   O    205   N    193   O    205
REMARK 9600                                                  N
REMARK 9600                                173        185        173        185
REMARK 9600             B     2_B     3_B  210   O    214   N    210   O    214
REMARK 9600                                                  N
REMARK 9600                                190        194        190        194
REMARK 9600             C     1_C     2_C  269   O    290   N    269   O    290
REMARK 9600                                                  N
REMARK 9600                                249        270        249        270
REMARK 9600             C     2_C     3_C  289   O    297   N    289   O    297
REMARK 9600                                                  N
REMARK 9600                                269        277        269        277
REMARK 9600             D     1_D     2_D  164   O    138   N    164   O    138
REMARK 9600                                                  N
REMARK 9600                                144        118        144        118
REMARK 9600             D     2_D     3_D  137   O     93   N    137   O     93
REMARK 9600                                                  N
REMARK 9600                                117         73        117         73
REMARK 9600             D     3_D     4_D   92   O     25   N     92   O     25
REMARK 9600                                                  N
REMARK 9600                                 72          5         72          5
REMARK 9600             D     4_D     5_D   24   O     48   N     24   O     48
REMARK 9600                                                  N
REMARK 9600                                  4         28          4         28
REMARK 9600             D     5_D     6_D   49   O     78   N     49   O     78
REMARK 9600                                                  N
REMARK 9600                                 29         58         29         58
REMARK 9600             E     1_E     2_E  193   O    205   N    193   O    205
REMARK 9600                                                  N
REMARK 9600                                173        185        173        185
REMARK 9600             E     2_E     3_E  210   O    214   N    210   O    214
REMARK 9600                                                  N
REMARK 9600                                190        194        190        194
REMARK 9600             F     1_F     2_F  269   O    290   N    269   O    290
REMARK 9600                                                  N
REMARK 9600                                249        270        249        270
REMARK 9600             F     2_F     3_F  289   O    297   N    289   O    297
REMARK 9600                                                  N
REMARK 9600                                269        277        269        277
REMARK 9600             G     1_G     2_G  164   O    138   N    164   O    138
REMARK 9600                                                  N
REMARK 9600                                144        118        144        118
REMARK 9600             G     2_G     3_G  137   O     93   N    137   O     93
REMARK 9600                                                  N
REMARK 9600                                117         73        117         73
REMARK 9600             G     3_G     4_G   92   O     25   N     92   O     25
REMARK 9600                                                  N
REMARK 9600                                 72          5         72          5
REMARK 9600             G     4_G     5_G   24   O     48   N     24   O     48
REMARK 9600                                                  N
REMARK 9600                                  4         28          4         28
REMARK 9600             G     5_G     6_G   49   O     78   N     49   O     78
REMARK 9600                                                  N
REMARK 9600                                 29         58         29         58
REMARK 9600             H     1_H     2_H  193   O    205   N    193   O    205
REMARK 9600                                                  N
REMARK 9600                                173        185        173        185
REMARK 9600             H     2_H     3_H  210   O    214   N    210   O    214
REMARK 9600                                                  N
REMARK 9600                                190        194        190        194
REMARK 9600             I     1_I     2_I  269   O    290   N    269   O    290
REMARK 9600                                                  N
REMARK 9600                                249        270        249        270
REMARK 9600             I     2_I     3_I  289   O    297   N    289   O    297
REMARK 9600                                                  N
REMARK 9600                                269        277        269        277
REMARK 9600             J     1_J     2_J  164   O    138   N    164   O    138
REMARK 9600                                                  N
REMARK 9600                                144        118        144        118
REMARK 9600             J     2_J     3_J  137   O     93   N    137   O     93
REMARK 9600                                                  N
REMARK 9600                                117         73        117         73
REMARK 9600             J     3_J     4_J   92   O     25   N     92   O     25
REMARK 9600                                                  N
REMARK 9600                                 72          5         72          5
REMARK 9600             J     4_J     5_J   24   O     48   N     24   O     48
REMARK 9600                                                  N
REMARK 9600                                  4         28          4         28
REMARK 9600             J     5_J     6_J   49   O     78   N     49   O     78
REMARK 9600                                                  N
REMARK 9600                                 29         58         29         58
REMARK 9600             K     1_K     2_K  193   O    205   N    193   O    205
REMARK 9600                                                  N
REMARK 9600                                173        185        173        185
REMARK 9600             K     2_K     3_K  210   O    214   N    210   O    214
REMARK 9600                                                  N
REMARK 9600                                190        194        190        194
REMARK 9600             L     1_L     2_L  269   O    290   N    269   O    290
REMARK 9600                                                  N
REMARK 9600                                249        270        249        270
REMARK 9600             L     2_L     3_L  289   O    297   N    289   O    297
REMARK 9600                                                  N
REMARK 9600                                269        277        269        277
REMARK 9600
REMARK 9600           loop_
REMARK 9600           _struct_sheet_order.sheet_id
REMARK 9600           _struct_sheet_order.range_id_1
REMARK 9600           _struct_sheet_order.range_id_2
REMARK 9600           _struct_sheet_order.offset
REMARK 9600           _struct_sheet_order.sense
REMARK 9600             A     2_A     3_A  1 parallel
REMARK 9600             A     3_A     4_A  1 parallel
REMARK 9600             A     4_A     5_A  1 parallel
REMARK 9600             A     5_A     6_A  1 parallel
REMARK 9600             B     1_B     2_B  1 anti-parallel
REMARK 9600             B     2_B     3_B  1 anti-parallel
REMARK 9600             C     1_C     2_C  1 anti-parallel
REMARK 9600             C     2_C     3_C  1 anti-parallel
REMARK 9600             D     1_D     2_D  1 parallel
REMARK 9600             D     2_D     3_D  1 parallel
REMARK 9600             D     3_D     4_D  1 parallel
REMARK 9600             D     4_D     5_D  1 parallel
REMARK 9600             D     5_D     6_D  1 parallel
REMARK 9600             E     1_E     2_E  1 anti-parallel
REMARK 9600             E     2_E     3_E  1 anti-parallel
REMARK 9600             F     1_F     2_F  1 anti-parallel
REMARK 9600             F     2_F     3_F  1 anti-parallel
REMARK 9600             G     1_G     2_G  1 parallel
REMARK 9600             G     2_G     3_G  1 parallel
REMARK 9600             G     3_G     4_G  1 parallel
REMARK 9600             G     4_G     5_G  1 parallel
REMARK 9600             G     5_G     6_G  1 parallel
REMARK 9600             H     1_H     2_H  1 anti-parallel
REMARK 9600             H     2_H     3_H  1 anti-parallel
REMARK 9600             I     1_I     2_I  1 anti-parallel
REMARK 9600             I     2_I     3_I  1 anti-parallel
REMARK 9600             J     1_J     2_J  1 parallel
REMARK 9600             J     2_J     3_J  1 parallel
REMARK 9600             J     3_J     4_J  1 parallel
REMARK 9600             J     4_J     5_J  1 parallel
REMARK 9600             J     5_J     6_J  1 parallel
REMARK 9600             K     1_K     2_K  1 anti-parallel
REMARK 9600             K     2_K     3_K  1 anti-parallel
REMARK 9600             L     1_L     2_L  1 anti-parallel
REMARK 9600             L     2_L     3_L  1 anti-parallel
REMARK 9600
REMARK 9600           loop_
REMARK 9600           _struct_sheet_range.sheet_id
REMARK 9600           _struct_sheet_range.id
REMARK 9600           _struct_sheet_range.beg_label_comp_id
REMARK 9600           _struct_sheet_range.beg_label_asym_id
REMARK 9600           _struct_sheet_range.beg_auth_seq_id
REMARK 9600           _struct_sheet_range.end_label_comp_id
REMARK 9600           _struct_sheet_range.end_label_asym_id
REMARK 9600           _struct_sheet_range.end_auth_seq_id
REMARK 9600           _struct_sheet_range.beg_label_seq_id
REMARK 9600           _struct_sheet_range.end_label_seq_id
REMARK 9600             A     2_A VAL A  137  VAL A  140
REMARK 9600                              117         120
REMARK 9600             A     3_A VAL A   92  SER A   95
REMARK 9600                               72          75
REMARK 9600             A     4_A LYS A   23  ILE A   27
REMARK 9600                                3           7
REMARK 9600             A     5_A ASP A   48  ILE A   52
REMARK 9600                               28          32
REMARK 9600             A     6_A ASN A   78  ILE A   81
REMARK 9600                               58          61
REMARK 9600             B     1_B TYR A  193  LEU A  195
REMARK 9600                              173         175
REMARK 9600             B     2_B PHE A  203  VAL A  211
REMARK 9600                              183         191
REMARK 9600             B     3_B GLN A  214  PRO A  215
REMARK 9600                              194         195
REMARK 9600             C     1_C ALA A  269  ARG A  276
REMARK 9600                              249         256
REMARK 9600             C     2_C TYR A  283  GLY A  291
REMARK 9600                              263         271
REMARK 9600             C     3_C GLY A  294  GLU A  298
REMARK 9600                              274         278
REMARK 9600             D     1_D VAL B  163  GLY B  165
REMARK 9600                              143         145
REMARK 9600             D     2_D VAL B  137  VAL B  140
REMARK 9600                              117         120
REMARK 9600             D     3_D VAL B   92  SER B   95
REMARK 9600                               72          75
REMARK 9600             D     4_D LYS B   23  ILE B   27
REMARK 9600                                3           7
REMARK 9600             D     5_D ASP B   48  ILE B   52
REMARK 9600                               28          32
REMARK 9600             D     6_D ASN B   78  ILE B   81
REMARK 9600                               58          61
REMARK 9600             E     1_E TYR B  193  LEU B  195
REMARK 9600                              173         175
REMARK 9600             E     2_E PHE B  203  VAL B  211
REMARK 9600                              183         191
REMARK 9600             E     3_E GLN B  214  PRO B  215
REMARK 9600                              194         195
REMARK 9600             F     1_F ALA B  269  ASN B  275
REMARK 9600                              249         255
REMARK 9600             F     2_F LEU B  284  GLY B  291
REMARK 9600                              264         271
REMARK 9600             F     3_F GLY B  294  GLU B  298
REMARK 9600                              274         278
REMARK 9600             G     1_G VAL C  163  GLY C  165
REMARK 9600                              143         145
REMARK 9600             G     2_G VAL C  137  VAL C  140
REMARK 9600                              117         120
REMARK 9600             G     3_G VAL C   92  SER C   95
REMARK 9600                               72          75
REMARK 9600             G     4_G LYS C   23  ILE C   27
REMARK 9600                                3           7
REMARK 9600             G     5_G ASP C   48  ILE C   52
REMARK 9600                               28          32
REMARK 9600             G     6_G ASN C   78  ILE C   81
REMARK 9600                               58          61
REMARK 9600             H     1_H TYR C  193  LEU C  195
REMARK 9600                              173         175
REMARK 9600             H     2_H PHE C  203  VAL C  211
REMARK 9600                              183         191
REMARK 9600             H     3_H GLN C  214  PRO C  215
REMARK 9600                              194         195
REMARK 9600             I     1_I ALA C  269  ARG C  276
REMARK 9600                              249         256
REMARK 9600             I     2_I TYR C  283  GLY C  291
REMARK 9600                              263         271
REMARK 9600             I     3_I GLY C  294  GLU C  298
REMARK 9600                              274         278
REMARK 9600             J     1_J VAL D  163  GLY D  165
REMARK 9600                              143         145
REMARK 9600             J     2_J VAL D  137  VAL D  140
REMARK 9600                              117         120
REMARK 9600             J     3_J VAL D   92  SER D   95
REMARK 9600                               72          75
REMARK 9600             J     4_J LYS D   23  ILE D   27
REMARK 9600                                3           7
REMARK 9600             J     5_J ASP D   48  ILE D   52
REMARK 9600                               28          32
REMARK 9600             J     6_J ASN D   78  ILE D   81
REMARK 9600                               58          61
REMARK 9600             K     1_K TYR D  193  LEU D  195
REMARK 9600                              173         175
REMARK 9600             K     2_K PHE D  203  VAL D  211
REMARK 9600                              183         191
REMARK 9600             K     3_K GLN D  214  PRO D  215
REMARK 9600                              194         195
REMARK 9600             L     1_L ALA D  269  ARG D  276
REMARK 9600                              249         256
REMARK 9600             L     2_L TYR D  283  GLY D  291
REMARK 9600                              263         271
REMARK 9600             L     3_L GLY D  294  GLU D  298
REMARK 9600                              274         278
REMARK 9600
REMARK 9600           ##########################
REMARK 9600           #                        #
REMARK 9600           # PDBX_POLY_SEQ_SCHEME   #
REMARK 9600           #                        #
REMARK 9600           ##########################
REMARK 9600
REMARK 9600           loop_
REMARK 9600           _pdbx_poly_seq_scheme.asym_id
REMARK 9600           _pdbx_poly_seq_scheme.entity_id
REMARK 9600           _pdbx_poly_seq_scheme.seq_id
REMARK 9600           _pdbx_poly_seq_scheme.mon_id
REMARK 9600           _pdbx_poly_seq_scheme.auth_num                          #< not in dictionary
REMARK 9600           _pdbx_poly_seq_scheme.pdb_strand_id
REMARK 9600            A     1    2 ARG   22  .
REMARK 9600            A     1    3 LYS   23  .
REMARK 9600            A     1    4 ILE   24  .
REMARK 9600            A     1    5 GLY   25  .
REMARK 9600            A     1    6 ILE   26  .
REMARK 9600            A     1    7 ILE   27  .
REMARK 9600            A     1    8 GLY   28  .
REMARK 9600            A     1    9 LEU   29  .
REMARK 9600            A     1   10 GLY   30  .
REMARK 9600            A     1   11 ASN   31  .
REMARK 9600            A     1   12 VAL   32  .
REMARK 9600            A     1   13 GLY   33  .
REMARK 9600            A     1   14 ALA   34  .
REMARK 9600            A     1   15 ALA   35  .
REMARK 9600            A     1   16 VAL   36  .
REMARK 9600            A     1   17 ALA   37  .
REMARK 9600            A     1   18 HIS   38  .
REMARK 9600            A     1   19 GLY   39  .
REMARK 9600            A     1   20 LEU   40  .
REMARK 9600            A     1   21 ILE   41  .
REMARK 9600            A     1   22 ALA   42  .
REMARK 9600            A     1   23 GLN   43  4_A
REMARK 9600            A     1   24 GLY   44  4_A
REMARK 9600            A     1   25 VAL   45  4_A
REMARK 9600            A     1   26 ALA   46  4_A
REMARK 9600            A     1   27 ASP   47  4_A
REMARK 9600            A     1   28 ASP   48  .
REMARK 9600            A     1   29 TYR   49  .
REMARK 9600            A     1   30 VAL   50  .
REMARK 9600            A     1   31 PHE   51  .
REMARK 9600            A     1   32 ILE   52  .
REMARK 9600            A     1   33 ASP   53  .
REMARK 9600            A     1   34 ALA   54  .
REMARK 9600            A     1   35 ASN   55  .
REMARK 9600            A     1   36 GLU   56  .
REMARK 9600            A     1   37 ALA   57  .
REMARK 9600            A     1   38 LYS   58  .
REMARK 9600            A     1   39 VAL   59  .
REMARK 9600            A     1   40 LYS   60  .
REMARK 9600            A     1   41 ALA   61  .
REMARK 9600            A     1   42 ASP   62  .
REMARK 9600            A     1   43 GLN   63  .
REMARK 9600            A     1   44 ILE   64  .
REMARK 9600            A     1   45 ASP   65  .
REMARK 9600            A     1   46 PHE   66  .
REMARK 9600            A     1   47 GLN   67  .
REMARK 9600            A     1   48 ASP   68  5_A
REMARK 9600            A     1   49 ALA   69  5_A
REMARK 9600            A     1   50 MET   70  5_A
REMARK 9600            A     1   51 ALA   71  5_A
REMARK 9600            A     1   52 ASN   72  5_A
REMARK 9600            A     1   53 LEU   73  .
REMARK 9600            A     1   54 GLU   74  .
REMARK 9600            A     1   55 ALA   75  .
REMARK 9600            A     1   56 HIS   76  .
REMARK 9600            A     1   57 GLY   77  .
REMARK 9600            A     1   58 ASN   78  .
REMARK 9600            A     1   59 ILE   79  .
REMARK 9600            A     1   60 VAL   80  .
REMARK 9600            A     1   61 ILE   81  .
REMARK 9600            A     1   62 ASN   82  .
REMARK 9600            A     1   63 ASP   83  .
REMARK 9600            A     1   64 TRP   84  .
REMARK 9600            A     1   65 ALA   85  .
REMARK 9600            A     1   66 ALA   86  .
REMARK 9600            A     1   67 LEU   87  .
REMARK 9600            A     1   68 ALA   88  .
REMARK 9600            A     1   69 ASP   89  .
REMARK 9600            A     1   70 ALA   90  .
REMARK 9600            A     1   71 ASP   91  .
REMARK 9600            A     1   72 VAL   92  .
REMARK 9600            A     1   73 VAL   93  .
REMARK 9600            A     1   74 ILE   94  .
REMARK 9600            A     1   75 SER   95  .
REMARK 9600            A     1   76 THR   96  .
REMARK 9600            A     1   77 LEU   97  .
REMARK 9600            A     1   78 GLY   98  6_A
REMARK 9600            A     1   79 ASN   99  6_A
REMARK 9600            A     1   80 ILE  100  6_A
REMARK 9600            A     1   81 LYS  101  6_A
REMARK 9600            A     1   82 LEU  102  .
REMARK 9600            A     1   83 GLN  103  .
REMARK 9600            A     1   84 GLN  104  .
REMARK 9600            A     1   85 ASP    .  .
REMARK 9600            A     1   86 ASN    .  .
REMARK 9600            A     1   87 PRO    .  .
REMARK 9600            A     1   88 THR    .  .
REMARK 9600            A     1   89 GLY    .  .
REMARK 9600            A     1   90 ASP    .  .
REMARK 9600            A     1   91 ARG    .  .
REMARK 9600            A     1   92 PHE  112  3_A
REMARK 9600            A     1   93 ALA  113  3_A
REMARK 9600            A     1   94 GLU  114  3_A
REMARK 9600            A     1   95 LEU  115  3_A
REMARK 9600            A     1   96 LYS  116  .
REMARK 9600            A     1   97 PHE  117  .
REMARK 9600            A     1   98 THR  118  .
REMARK 9600            A     1   99 SER  119  .
REMARK 9600            A     1  100 SER  120  .
REMARK 9600            A     1  101 MET  121  .
REMARK 9600            A     1  102 VAL  122  .
REMARK 9600            A     1  103 GLN  123  .
REMARK 9600            A     1  104 SER  124  .
REMARK 9600            A     1  105 VAL  125  .
REMARK 9600            A     1  106 GLY  126  .
REMARK 9600            A     1  107 THR  127  .
REMARK 9600            A     1  108 ASN  128  .
REMARK 9600            A     1  109 LEU  129  .
REMARK 9600            A     1  110 LYS  130  .
REMARK 9600            A     1  111 GLU  131  .
REMARK 9600            A     1  112 SER  132  .
REMARK 9600            A     1  113 GLY  133  .
REMARK 9600            A     1  114 PHE  134  .
REMARK 9600            A     1  115 HIS  135  .
REMARK 9600            A     1  116 GLY  136  .
REMARK 9600            A     1  117 VAL  137  .
REMARK 9600            A     1  118 LEU  138  .
REMARK 9600            A     1  119 VAL  139  .
REMARK 9600            A     1  120 VAL  140  .
REMARK 9600            A     1  121 ILE  141  .
REMARK 9600            A     1  122 SER  142  .
REMARK 9600            A     1  123 ASN  143  .
REMARK 9600            A     1  124 PRO  144  .
REMARK 9600            A     1  125 VAL  145  .
REMARK 9600            A     1  126 ASP  146  .
REMARK 9600            A     1  127 VAL  147  .
REMARK 9600            A     1  128 ILE  148  .
REMARK 9600            A     1  129 THR  149  .
REMARK 9600            A     1  130 ALA  150  .
REMARK 9600            A     1  131 LEU  151  .
REMARK 9600            A     1  132 PHE  152  .
REMARK 9600            A     1  133 GLN  153  .
REMARK 9600            A     1  134 HIS  154  .
REMARK 9600            A     1  135 VAL  155  .
REMARK 9600            A     1  136 THR  156  .
REMARK 9600            A     1  137 GLY  157  2_A
REMARK 9600            A     1  138 PHE  158  2_A
REMARK 9600            A     1  139 PRO  159  2_A
REMARK 9600            A     1  140 ALA  160  2_A
REMARK 9600            A     1  141 HIS  161  .
REMARK 9600            A     1  142 LYS  162  .
REMARK 9600            A     1  143 VAL  163  .
REMARK 9600            A     1  144 ILE  164  .
REMARK 9600            A     1  145 GLY  165  .
REMARK 9600            A     1  146 THR  166  .
REMARK 9600            A     1  147 GLY  167  .
REMARK 9600            A     1  148 THR  168  .
REMARK 9600            A     1  149 LEU  169  .
REMARK 9600            A     1  150 LEU  170  .
REMARK 9600            A     1  151 ASP  171  .
REMARK 9600            A     1  152 THR  172  .
REMARK 9600            A     1  153 ALA  173  .
REMARK 9600            A     1  154 ARG  174  .
REMARK 9600            A     1  155 MET  175  .
REMARK 9600            A     1  156 GLN  176  .
REMARK 9600            A     1  157 ARG  177  .
REMARK 9600            A     1  158 ALA  178  .
REMARK 9600            A     1  159 VAL  179  .
REMARK 9600            A     1  160 GLY  180  .
REMARK 9600            A     1  161 GLU  181  .
REMARK 9600            A     1  162 ALA  182  .
REMARK 9600            A     1  163 PHE  183  1_A
REMARK 9600            A     1  164 ASP  184  1_A
REMARK 9600            A     1  165 LEU  185  1_A
REMARK 9600            A     1  166 ASP  186  .
REMARK 9600            A     1  167 PRO  187  .
REMARK 9600            A     1  168 ARG  188  .
REMARK 9600            A     1  169 SER  189  .
REMARK 9600            A     1  170 VAL  190  .
REMARK 9600            A     1  171 SER  191  .
REMARK 9600            A     1  172 GLY  192  .
REMARK 9600            A     1  173 TYR  193  .
REMARK 9600            A     1  174 ASN  194  .
REMARK 9600            A     1  175 LEU  195  .
REMARK 9600            A     1  176 GLY  196  .
REMARK 9600            A     1  177 GLU  197  .
REMARK 9600            A     1  178 HIS  198  .
REMARK 9600            A     1  179 GLY  199  .
REMARK 9600            A     1  180 ASN  200  .
REMARK 9600            A     1  181 SER  201  .
REMARK 9600            A     1  182 GLN  202  .
REMARK 9600            A     1  183 PHE  203  .
REMARK 9600            A     1  184 VAL  204  .
REMARK 9600            A     1  185 ALA  205  .
REMARK 9600            A     1  186 TRP  206  .
REMARK 9600            A     1  187 SER  207  .
REMARK 9600            A     1  188 THR  208  .
REMARK 9600            A     1  189 VAL  209  .
REMARK 9600            A     1  190 ARG  210  .
REMARK 9600            A     1  191 VAL  211  .
REMARK 9600            A     1  192 MET  212  .
REMARK 9600            A     1  193 GLY  213  1_B
REMARK 9600            A     1  194 GLN  214  1_B
REMARK 9600            A     1  195 PRO  215  1_B
REMARK 9600            A     1  196 ILE  216  .
REMARK 9600            A     1  197 VAL  217  .
REMARK 9600            A     1  198 THR  218  .
REMARK 9600            A     1  199 LEU  219  .
REMARK 9600            A     1  200 ALA    .  .
REMARK 9600            A     1  201 ASP    .  .
REMARK 9600            A     1  202 ALA    .  .
REMARK 9600            A     1  203 GLY    .  2_B
REMARK 9600            A     1  204 ASP    .  2_B
REMARK 9600            A     1  205 ILE  225  2_B
REMARK 9600            A     1  206 ASP  226  2_B
REMARK 9600            A     1  207 LEU  227  2_B
REMARK 9600            A     1  208 ALA  228  2_B
REMARK 9600            A     1  209 ALA  229  2_B
REMARK 9600            A     1  210 ILE  230  2_B
REMARK 9600            A     1  211 GLU  231  2_B
REMARK 9600            A     1  212 GLU  232  .
REMARK 9600            A     1  213 GLU  233  .
REMARK 9600            A     1  214 ALA  234  3_B
REMARK 9600            A     1  215 ARG  235  3_B
REMARK 9600            A     1  216 LYS  236  .
REMARK 9600            A     1  217 GLY  237  .
REMARK 9600            A     1  218 GLY  238  .
REMARK 9600            A     1  219 PHE  239  .
REMARK 9600            A     1  220 THR  240  .
REMARK 9600            A     1  221 VAL  241  .
REMARK 9600            A     1  222 LEU  242  .
REMARK 9600            A     1  223 ASN  243  .
REMARK 9600            A     1  224 GLY  244  .
REMARK 9600            A     1  225 LYS  245  .
REMARK 9600            A     1  226 GLY  246  .
REMARK 9600            A     1  227 TYR  247  .
REMARK 9600            A     1  228 THR  248  .
REMARK 9600            A     1  229 SER  249  .
REMARK 9600            A     1  230 TYR  250  .
REMARK 9600            A     1  231 GLY  251  .
REMARK 9600            A     1  232 VAL  252  .
REMARK 9600            A     1  233 ALA  253  .
REMARK 9600            A     1  234 THR  254  .
REMARK 9600            A     1  235 SER  255  .
REMARK 9600            A     1  236 ALA  256  .
REMARK 9600            A     1  237 ILE  257  .
REMARK 9600            A     1  238 ARG  258  .
REMARK 9600            A     1  239 ILE  259  .
REMARK 9600            A     1  240 ALA  260  .
REMARK 9600            A     1  241 LYS  261  .
REMARK 9600            A     1  242 ALA  262  .
REMARK 9600            A     1  243 VAL  263  .
REMARK 9600            A     1  244 MET  264  .
REMARK 9600            A     1  245 ALA  265  .
REMARK 9600            A     1  246 ASP  266  .
REMARK 9600            A     1  247 ALA  267  .
REMARK 9600            A     1  248 HIS  268  .
REMARK 9600            A     1  249 ALA  269  .
REMARK 9600            A     1  250 GLU  270  .
REMARK 9600            A     1  251 LEU  271  .
REMARK 9600            A     1  252 VAL  272  .
REMARK 9600            A     1  253 VAL  273  .
REMARK 9600            A     1  254 SER  274  .
REMARK 9600            A     1  255 ASN  275  .
REMARK 9600            A     1  256 ARG  276  .
REMARK 9600            A     1  257 ARG  277  .
REMARK 9600            A     1  258 ASP  278  .
REMARK 9600            A     1  259 ASP  279  .
REMARK 9600            A     1  260 MET  280  .
REMARK 9600            A     1  261 GLY  281  .
REMARK 9600            A     1  262 MET  282  .
REMARK 9600            A     1  263 TYR  283  .
REMARK 9600            A     1  264 LEU  284  .
REMARK 9600            A     1  265 SER  285  .
REMARK 9600            A     1  266 TYR  286  .
REMARK 9600            A     1  267 PRO  287  .
REMARK 9600            A     1  268 ALA  288  .
REMARK 9600            A     1  269 ILE  289  1_C
REMARK 9600            A     1  270 ILE  290  1_C
REMARK 9600            A     1  271 GLY  291  1_C
REMARK 9600            A     1  272 ARG  292  1_C
REMARK 9600            A     1  273 ASP  293  1_C
REMARK 9600            A     1  274 GLY  294  1_C
REMARK 9600            A     1  275 VAL  295  1_C
REMARK 9600            A     1  276 LEU  296  1_C
REMARK 9600            A     1  277 ALA  297  .
REMARK 9600            A     1  278 GLU  298  .
REMARK 9600            A     1  279 THR  299  .
REMARK 9600            A     1  280 THR  300  .
REMARK 9600            A     1  281 LEU  301  .
REMARK 9600            A     1  282 ASP  302  .
REMARK 9600            A     1  283 LEU  303  2_C
REMARK 9600            A     1  284 THR  304  2_C
REMARK 9600            A     1  285 THR  305  2_C
REMARK 9600            A     1  286 ASP  306  2_C
REMARK 9600            A     1  287 GLU  307  2_C
REMARK 9600            A     1  288 GLN  308  2_C
REMARK 9600            A     1  289 GLU  309  2_C
REMARK 9600            A     1  290 LYS  310  2_C
REMARK 9600            A     1  291 LEU  311  2_C
REMARK 9600            A     1  292 LEU  312  .
REMARK 9600            A     1  293 GLN  313  .
REMARK 9600            A     1  294 SER  314  3_C
REMARK 9600            A     1  295 ARG  315  3_C
REMARK 9600            A     1  296 ASP  316  3_C
REMARK 9600            A     1  297 TYR  317  3_C
REMARK 9600            A     1  298 ILE  318  3_C
REMARK 9600            A     1  299 GLN  319  .
REMARK 9600            A     1  300 GLN  320  .
REMARK 9600            A     1  301 ARG  321  .
REMARK 9600            A     1  302 PHE  322  .
REMARK 9600            A     1  303 ASP  323  .
REMARK 9600            A     1  304 GLU  324  .
REMARK 9600            A     1  305 ILE  325  .
REMARK 9600            A     1  306 VAL  326  .
REMARK 9600            A     1  307 ASP  327  .
REMARK 9600            A     1  308 THR  328  .
REMARK 9600            A     1  309 LEU  329  .
REMARK 9600            B     1    1 ALA   21  .
REMARK 9600            B     1    2 ARG   22  .
REMARK 9600            B     1    3 LYS   23  .
REMARK 9600            B     1    4 ILE   24  .
REMARK 9600            B     1    5 GLY   25  .
REMARK 9600            B     1    6 ILE   26  .
REMARK 9600            B     1    7 ILE   27  .
REMARK 9600            B     1    8 GLY   28  .
REMARK 9600            B     1    9 LEU   29  .
REMARK 9600            B     1   10 GLY   30  .
REMARK 9600            B     1   11 ASN   31  .
REMARK 9600            B     1   12 VAL   32  .
REMARK 9600            B     1   13 GLY   33  .
REMARK 9600            B     1   14 ALA   34  .
REMARK 9600            B     1   15 ALA   35  .
REMARK 9600            B     1   16 VAL   36  .
REMARK 9600            B     1   17 ALA   37  .
REMARK 9600            B     1   18 HIS   38  .
REMARK 9600            B     1   19 GLY   39  .
REMARK 9600            B     1   20 LEU   40  .
REMARK 9600            B     1   21 ILE   41  .
REMARK 9600            B     1   22 ALA   42  .
REMARK 9600            B     1   23 GLN   43  4_D
REMARK 9600            B     1   24 GLY   44  4_D
REMARK 9600            B     1   25 VAL   45  4_D
REMARK 9600            B     1   26 ALA   46  4_D
REMARK 9600            B     1   27 ASP   47  4_D
REMARK 9600            B     1   28 ASP   48  .
REMARK 9600            B     1   29 TYR   49  .
REMARK 9600            B     1   30 VAL   50  .
REMARK 9600            B     1   31 PHE   51  .
REMARK 9600            B     1   32 ILE   52  .
REMARK 9600            B     1   33 ASP   53  .
REMARK 9600            B     1   34 ALA   54  .
REMARK 9600            B     1   35 ASN   55  .
REMARK 9600            B     1   36 GLU   56  .
REMARK 9600            B     1   37 ALA   57  .
REMARK 9600            B     1   38 LYS   58  .
REMARK 9600            B     1   39 VAL   59  .
REMARK 9600            B     1   40 LYS   60  .
REMARK 9600            B     1   41 ALA   61  .
REMARK 9600            B     1   42 ASP   62  .
REMARK 9600            B     1   43 GLN   63  .
REMARK 9600            B     1   44 ILE   64  .
REMARK 9600            B     1   45 ASP   65  .
REMARK 9600            B     1   46 PHE   66  .
REMARK 9600            B     1   47 GLN   67  .
REMARK 9600            B     1   48 ASP   68  5_D
REMARK 9600            B     1   49 ALA   69  5_D
REMARK 9600            B     1   50 MET   70  5_D
REMARK 9600            B     1   51 ALA   71  5_D
REMARK 9600            B     1   52 ASN   72  5_D
REMARK 9600            B     1   53 LEU   73  .
REMARK 9600            B     1   54 GLU   74  .
REMARK 9600            B     1   55 ALA   75  .
REMARK 9600            B     1   56 HIS   76  .
REMARK 9600            B     1   57 GLY   77  .
REMARK 9600            B     1   58 ASN   78  .
REMARK 9600            B     1   59 ILE   79  .
REMARK 9600            B     1   60 VAL   80  .
REMARK 9600            B     1   61 ILE   81  .
REMARK 9600            B     1   62 ASN   82  .
REMARK 9600            B     1   63 ASP   83  .
REMARK 9600            B     1   64 TRP   84  .
REMARK 9600            B     1   65 ALA   85  .
REMARK 9600            B     1   66 ALA   86  .
REMARK 9600            B     1   67 LEU   87  .
REMARK 9600            B     1   68 ALA   88  .
REMARK 9600            B     1   69 ASP   89  .
REMARK 9600            B     1   70 ALA   90  .
REMARK 9600            B     1   71 ASP   91  .
REMARK 9600            B     1   72 VAL   92  .
REMARK 9600            B     1   73 VAL   93  .
REMARK 9600            B     1   74 ILE   94  .
REMARK 9600            B     1   75 SER   95  .
REMARK 9600            B     1   76 THR   96  .
REMARK 9600            B     1   77 LEU   97  .
REMARK 9600            B     1   78 GLY   98  6_D
REMARK 9600            B     1   79 ASN   99  6_D
REMARK 9600            B     1   80 ILE  100  6_D
REMARK 9600            B     1   81 LYS  101  6_D
REMARK 9600            B     1   82 LEU  102  .
REMARK 9600            B     1   83 GLN  103  .
REMARK 9600            B     1   84 GLN  104  .
REMARK 9600            B     1   85 ASP    .  .
REMARK 9600            B     1   86 ASN    .  .
REMARK 9600            B     1   87 PRO    .  .
REMARK 9600            B     1   88 THR    .  .
REMARK 9600            B     1   89 GLY    .  .
REMARK 9600            B     1   90 ASP    .  .
REMARK 9600            B     1   91 ARG    .  .
REMARK 9600            B     1   92 PHE  112  3_D
REMARK 9600            B     1   93 ALA  113  3_D
REMARK 9600            B     1   94 GLU  114  3_D
REMARK 9600            B     1   95 LEU  115  3_D
REMARK 9600            B     1   96 LYS  116  .
REMARK 9600            B     1   97 PHE  117  .
REMARK 9600            B     1   98 THR  118  .
REMARK 9600            B     1   99 SER  119  .
REMARK 9600            B     1  100 SER  120  .
REMARK 9600            B     1  101 MET  121  .
REMARK 9600            B     1  102 VAL  122  .
REMARK 9600            B     1  103 GLN  123  .
REMARK 9600            B     1  104 SER  124  .
REMARK 9600            B     1  105 VAL  125  .
REMARK 9600            B     1  106 GLY  126  .
REMARK 9600            B     1  107 THR  127  .
REMARK 9600            B     1  108 ASN  128  .
REMARK 9600            B     1  109 LEU  129  .
REMARK 9600            B     1  110 LYS  130  .
REMARK 9600            B     1  111 GLU  131  .
REMARK 9600            B     1  112 SER  132  .
REMARK 9600            B     1  113 GLY  133  .
REMARK 9600            B     1  114 PHE  134  .
REMARK 9600            B     1  115 HIS  135  .
REMARK 9600            B     1  116 GLY  136  .
REMARK 9600            B     1  117 VAL  137  .
REMARK 9600            B     1  118 LEU  138  .
REMARK 9600            B     1  119 VAL  139  .
REMARK 9600            B     1  120 VAL  140  .
REMARK 9600            B     1  121 ILE  141  .
REMARK 9600            B     1  122 SER  142  .
REMARK 9600            B     1  123 ASN  143  .
REMARK 9600            B     1  124 PRO  144  .
REMARK 9600            B     1  125 VAL  145  .
REMARK 9600            B     1  126 ASP  146  .
REMARK 9600            B     1  127 VAL  147  .
REMARK 9600            B     1  128 ILE  148  .
REMARK 9600            B     1  129 THR  149  .
REMARK 9600            B     1  130 ALA  150  .
REMARK 9600            B     1  131 LEU  151  .
REMARK 9600            B     1  132 PHE  152  .
REMARK 9600            B     1  133 GLN  153  .
REMARK 9600            B     1  134 HIS  154  .
REMARK 9600            B     1  135 VAL  155  .
REMARK 9600            B     1  136 THR  156  .
REMARK 9600            B     1  137 GLY  157  2_D
REMARK 9600            B     1  138 PHE  158  2_D
REMARK 9600            B     1  139 PRO  159  2_D
REMARK 9600            B     1  140 ALA  160  2_D
REMARK 9600            B     1  141 HIS  161  .
REMARK 9600            B     1  142 LYS  162  .
REMARK 9600            B     1  143 VAL  163  .
REMARK 9600            B     1  144 ILE  164  .
REMARK 9600            B     1  145 GLY  165  .
REMARK 9600            B     1  146 THR  166  .
REMARK 9600            B     1  147 GLY  167  .
REMARK 9600            B     1  148 THR  168  .
REMARK 9600            B     1  149 LEU  169  .
REMARK 9600            B     1  150 LEU  170  .
REMARK 9600            B     1  151 ASP  171  .
REMARK 9600            B     1  152 THR  172  .
REMARK 9600            B     1  153 ALA  173  .
REMARK 9600            B     1  154 ARG  174  .
REMARK 9600            B     1  155 MET  175  .
REMARK 9600            B     1  156 GLN  176  .
REMARK 9600            B     1  157 ARG  177  .
REMARK 9600            B     1  158 ALA  178  .
REMARK 9600            B     1  159 VAL  179  .
REMARK 9600            B     1  160 GLY  180  .
REMARK 9600            B     1  161 GLU  181  .
REMARK 9600            B     1  162 ALA  182  .
REMARK 9600            B     1  163 PHE  183  1_D
REMARK 9600            B     1  164 ASP  184  1_D
REMARK 9600            B     1  165 LEU  185  1_D
REMARK 9600            B     1  166 ASP  186  .
REMARK 9600            B     1  167 PRO  187  .
REMARK 9600            B     1  168 ARG  188  .
REMARK 9600            B     1  169 SER  189  .
REMARK 9600            B     1  170 VAL  190  .
REMARK 9600            B     1  171 SER  191  .
REMARK 9600            B     1  172 GLY  192  .
REMARK 9600            B     1  173 TYR  193  .
REMARK 9600            B     1  174 ASN  194  .
REMARK 9600            B     1  175 LEU  195  .
REMARK 9600            B     1  176 GLY  196  .
REMARK 9600            B     1  177 GLU  197  .
REMARK 9600            B     1  178 HIS  198  .
REMARK 9600            B     1  179 GLY  199  .
REMARK 9600            B     1  180 ASN  200  .
REMARK 9600            B     1  181 SER  201  .
REMARK 9600            B     1  182 GLN  202  .
REMARK 9600            B     1  183 PHE  203  .
REMARK 9600            B     1  184 VAL  204  .
REMARK 9600            B     1  185 ALA  205  .
REMARK 9600            B     1  186 TRP  206  .
REMARK 9600            B     1  187 SER  207  .
REMARK 9600            B     1  188 THR  208  .
REMARK 9600            B     1  189 VAL  209  .
REMARK 9600            B     1  190 ARG  210  .
REMARK 9600            B     1  191 VAL  211  .
REMARK 9600            B     1  192 MET  212  .
REMARK 9600            B     1  193 GLY  213  1_E
REMARK 9600            B     1  194 GLN  214  1_E
REMARK 9600            B     1  195 PRO  215  1_E
REMARK 9600            B     1  196 ILE  216  .
REMARK 9600            B     1  197 VAL  217  .
REMARK 9600            B     1  198 THR  218  .
REMARK 9600            B     1  199 LEU  219  .
REMARK 9600            B     1  200 ALA    .  .
REMARK 9600            B     1  201 ASP    .  .
REMARK 9600            B     1  202 ALA    .  .
REMARK 9600            B     1  203 GLY    .  2_E
REMARK 9600            B     1  204 ASP    .  2_E
REMARK 9600            B     1  205 ILE  225  2_E
REMARK 9600            B     1  206 ASP  226  2_E
REMARK 9600            B     1  207 LEU  227  2_E
REMARK 9600            B     1  208 ALA  228  2_E
REMARK 9600            B     1  209 ALA  229  2_E
REMARK 9600            B     1  210 ILE  230  2_E
REMARK 9600            B     1  211 GLU  231  2_E
REMARK 9600            B     1  212 GLU  232  .
REMARK 9600            B     1  213 GLU  233  .
REMARK 9600            B     1  214 ALA  234  3_E
REMARK 9600            B     1  215 ARG  235  3_E
REMARK 9600            B     1  216 LYS  236  .
REMARK 9600            B     1  217 GLY  237  .
REMARK 9600            B     1  218 GLY  238  .
REMARK 9600            B     1  219 PHE  239  .
REMARK 9600            B     1  220 THR  240  .
REMARK 9600            B     1  221 VAL  241  .
REMARK 9600            B     1  222 LEU  242  .
REMARK 9600            B     1  223 ASN  243  .
REMARK 9600            B     1  224 GLY  244  .
REMARK 9600            B     1  225 LYS  245  .
REMARK 9600            B     1  226 GLY  246  .
REMARK 9600            B     1  227 TYR  247  .
REMARK 9600            B     1  228 THR  248  .
REMARK 9600            B     1  229 SER  249  .
REMARK 9600            B     1  230 TYR  250  .
REMARK 9600            B     1  231 GLY  251  .
REMARK 9600            B     1  232 VAL  252  .
REMARK 9600            B     1  233 ALA  253  .
REMARK 9600            B     1  234 THR  254  .
REMARK 9600            B     1  235 SER  255  .
REMARK 9600            B     1  236 ALA  256  .
REMARK 9600            B     1  237 ILE  257  .
REMARK 9600            B     1  238 ARG  258  .
REMARK 9600            B     1  239 ILE  259  .
REMARK 9600            B     1  240 ALA  260  .
REMARK 9600            B     1  241 LYS  261  .
REMARK 9600            B     1  242 ALA  262  .
REMARK 9600            B     1  243 VAL  263  .
REMARK 9600            B     1  244 MET  264  .
REMARK 9600            B     1  245 ALA  265  .
REMARK 9600            B     1  246 ASP  266  .
REMARK 9600            B     1  247 ALA  267  .
REMARK 9600            B     1  248 HIS  268  .
REMARK 9600            B     1  249 ALA  269  .
REMARK 9600            B     1  250 GLU  270  .
REMARK 9600            B     1  251 LEU  271  .
REMARK 9600            B     1  252 VAL  272  .
REMARK 9600            B     1  253 VAL  273  .
REMARK 9600            B     1  254 SER  274  .
REMARK 9600            B     1  255 ASN  275  .
REMARK 9600            B     1  256 ARG  276  .
REMARK 9600            B     1  257 ARG  277  .
REMARK 9600            B     1  258 ASP  278  .
REMARK 9600            B     1  259 ASP  279  .
REMARK 9600            B     1  260 MET  280  .
REMARK 9600            B     1  261 GLY  281  .
REMARK 9600            B     1  262 MET  282  .
REMARK 9600            B     1  263 TYR  283  .
REMARK 9600            B     1  264 LEU  284  .
REMARK 9600            B     1  265 SER  285  .
REMARK 9600            B     1  266 TYR  286  .
REMARK 9600            B     1  267 PRO  287  .
REMARK 9600            B     1  268 ALA  288  .
REMARK 9600            B     1  269 ILE  289  1_F
REMARK 9600            B     1  270 ILE  290  1_F
REMARK 9600            B     1  271 GLY  291  1_F
REMARK 9600            B     1  272 ARG  292  1_F
REMARK 9600            B     1  273 ASP  293  1_F
REMARK 9600            B     1  274 GLY  294  1_F
REMARK 9600            B     1  275 VAL  295  1_F
REMARK 9600            B     1  276 LEU  296  .
REMARK 9600            B     1  277 ALA  297  .
REMARK 9600            B     1  278 GLU  298  .
REMARK 9600            B     1  279 THR  299  .
REMARK 9600            B     1  280 THR  300  .
REMARK 9600            B     1  281 LEU  301  .
REMARK 9600            B     1  282 ASP  302  .
REMARK 9600            B     1  283 LEU  303  .
REMARK 9600            B     1  284 THR  304  2_F
REMARK 9600            B     1  285 THR  305  2_F
REMARK 9600            B     1  286 ASP  306  2_F
REMARK 9600            B     1  287 GLU  307  2_F
REMARK 9600            B     1  288 GLN  308  2_F
REMARK 9600            B     1  289 GLU  309  2_F
REMARK 9600            B     1  290 LYS  310  2_F
REMARK 9600            B     1  291 LEU  311  2_F
REMARK 9600            B     1  292 LEU  312  .
REMARK 9600            B     1  293 GLN  313  .
REMARK 9600            B     1  294 SER  314  3_F
REMARK 9600            B     1  295 ARG  315  3_F
REMARK 9600            B     1  296 ASP  316  3_F
REMARK 9600            B     1  297 TYR  317  3_F
REMARK 9600            B     1  298 ILE  318  3_F
REMARK 9600            B     1  299 GLN  319  .
REMARK 9600            B     1  300 GLN  320  .
REMARK 9600            B     1  301 ARG  321  .
REMARK 9600            B     1  302 PHE  322  .
REMARK 9600            B     1  303 ASP  323  .
REMARK 9600            B     1  304 GLU  324  .
REMARK 9600            B     1  305 ILE  325  .
REMARK 9600            B     1  306 VAL  326  .
REMARK 9600            B     1  307 ASP    .  .
REMARK 9600            B     1  308 THR    .  .
REMARK 9600            B     1  309 LEU    .  .
REMARK 9600            C     1    1 ALA   21  .
REMARK 9600            C     1    2 ARG   22  .
REMARK 9600            C     1    3 LYS   23  .
REMARK 9600            C     1    4 ILE   24  .
REMARK 9600            C     1    5 GLY   25  .
REMARK 9600            C     1    6 ILE   26  .
REMARK 9600            C     1    7 ILE   27  .
REMARK 9600            C     1    8 GLY   28  .
REMARK 9600            C     1    9 LEU   29  .
REMARK 9600            C     1   10 GLY   30  .
REMARK 9600            C     1   11 ASN   31  .
REMARK 9600            C     1   12 VAL   32  .
REMARK 9600            C     1   13 GLY   33  .
REMARK 9600            C     1   14 ALA   34  .
REMARK 9600            C     1   15 ALA   35  .
REMARK 9600            C     1   16 VAL   36  .
REMARK 9600            C     1   17 ALA   37  .
REMARK 9600            C     1   18 HIS   38  .
REMARK 9600            C     1   19 GLY   39  .
REMARK 9600            C     1   20 LEU   40  .
REMARK 9600            C     1   21 ILE   41  .
REMARK 9600            C     1   22 ALA   42  .
REMARK 9600            C     1   23 GLN   43  4_G
REMARK 9600            C     1   24 GLY   44  4_G
REMARK 9600            C     1   25 VAL   45  4_G
REMARK 9600            C     1   26 ALA   46  4_G
REMARK 9600            C     1   27 ASP   47  4_G
REMARK 9600            C     1   28 ASP   48  .
REMARK 9600            C     1   29 TYR   49  .
REMARK 9600            C     1   30 VAL   50  .
REMARK 9600            C     1   31 PHE   51  .
REMARK 9600            C     1   32 ILE   52  .
REMARK 9600            C     1   33 ASP   53  .
REMARK 9600            C     1   34 ALA   54  .
REMARK 9600            C     1   35 ASN   55  .
REMARK 9600            C     1   36 GLU   56  .
REMARK 9600            C     1   37 ALA   57  .
REMARK 9600            C     1   38 LYS   58  .
REMARK 9600            C     1   39 VAL   59  .
REMARK 9600            C     1   40 LYS   60  .
REMARK 9600            C     1   41 ALA   61  .
REMARK 9600            C     1   42 ASP   62  .
REMARK 9600            C     1   43 GLN   63  .
REMARK 9600            C     1   44 ILE   64  .
REMARK 9600            C     1   45 ASP   65  .
REMARK 9600            C     1   46 PHE   66  .
REMARK 9600            C     1   47 GLN   67  .
REMARK 9600            C     1   48 ASP   68  5_G
REMARK 9600            C     1   49 ALA   69  5_G
REMARK 9600            C     1   50 MET   70  5_G
REMARK 9600            C     1   51 ALA   71  5_G
REMARK 9600            C     1   52 ASN   72  5_G
REMARK 9600            C     1   53 LEU   73  .
REMARK 9600            C     1   54 GLU   74  .
REMARK 9600            C     1   55 ALA   75  .
REMARK 9600            C     1   56 HIS   76  .
REMARK 9600            C     1   57 GLY   77  .
REMARK 9600            C     1   58 ASN   78  .
REMARK 9600            C     1   59 ILE   79  .
REMARK 9600            C     1   60 VAL   80  .
REMARK 9600            C     1   61 ILE   81  .
REMARK 9600            C     1   62 ASN   82  .
REMARK 9600            C     1   63 ASP   83  .
REMARK 9600            C     1   64 TRP   84  .
REMARK 9600            C     1   65 ALA   85  .
REMARK 9600            C     1   66 ALA   86  .
REMARK 9600            C     1   67 LEU   87  .
REMARK 9600            C     1   68 ALA   88  .
REMARK 9600            C     1   69 ASP   89  .
REMARK 9600            C     1   70 ALA   90  .
REMARK 9600            C     1   71 ASP   91  .
REMARK 9600            C     1   72 VAL   92  .
REMARK 9600            C     1   73 VAL   93  .
REMARK 9600            C     1   74 ILE   94  .
REMARK 9600            C     1   75 SER   95  .
REMARK 9600            C     1   76 THR   96  .
REMARK 9600            C     1   77 LEU   97  .
REMARK 9600            C     1   78 GLY   98  6_G
REMARK 9600            C     1   79 ASN    .  6_G
REMARK 9600            C     1   80 ILE    .  6_G
REMARK 9600            C     1   81 LYS    .  6_G
REMARK 9600            C     1   82 LEU    .  .
REMARK 9600            C     1   83 GLN    .  .
REMARK 9600            C     1   84 GLN    .  .
REMARK 9600            C     1   85 ASP    .  .
REMARK 9600            C     1   86 ASN    .  .
REMARK 9600            C     1   87 PRO    .  .
REMARK 9600            C     1   88 THR    .  .
REMARK 9600            C     1   89 GLY  109  .
REMARK 9600            C     1   90 ASP  110  .
REMARK 9600            C     1   91 ARG  111  .
REMARK 9600            C     1   92 PHE  112  3_G
REMARK 9600            C     1   93 ALA  113  3_G
REMARK 9600            C     1   94 GLU  114  3_G
REMARK 9600            C     1   95 LEU  115  3_G
REMARK 9600            C     1   96 LYS  116  .
REMARK 9600            C     1   97 PHE  117  .
REMARK 9600            C     1   98 THR  118  .
REMARK 9600            C     1   99 SER  119  .
REMARK 9600            C     1  100 SER  120  .
REMARK 9600            C     1  101 MET  121  .
REMARK 9600            C     1  102 VAL  122  .
REMARK 9600            C     1  103 GLN  123  .
REMARK 9600            C     1  104 SER  124  .
REMARK 9600            C     1  105 VAL  125  .
REMARK 9600            C     1  106 GLY  126  .
REMARK 9600            C     1  107 THR  127  .
REMARK 9600            C     1  108 ASN  128  .
REMARK 9600            C     1  109 LEU  129  .
REMARK 9600            C     1  110 LYS  130  .
REMARK 9600            C     1  111 GLU  131  .
REMARK 9600            C     1  112 SER  132  .
REMARK 9600            C     1  113 GLY  133  .
REMARK 9600            C     1  114 PHE  134  .
REMARK 9600            C     1  115 HIS  135  .
REMARK 9600            C     1  116 GLY  136  .
REMARK 9600            C     1  117 VAL  137  .
REMARK 9600            C     1  118 LEU  138  .
REMARK 9600            C     1  119 VAL  139  .
REMARK 9600            C     1  120 VAL  140  .
REMARK 9600            C     1  121 ILE  141  .
REMARK 9600            C     1  122 SER  142  .
REMARK 9600            C     1  123 ASN  143  .
REMARK 9600            C     1  124 PRO  144  .
REMARK 9600            C     1  125 VAL  145  .
REMARK 9600            C     1  126 ASP  146  .
REMARK 9600            C     1  127 VAL  147  .
REMARK 9600            C     1  128 ILE  148  .
REMARK 9600            C     1  129 THR  149  .
REMARK 9600            C     1  130 ALA  150  .
REMARK 9600            C     1  131 LEU  151  .
REMARK 9600            C     1  132 PHE  152  .
REMARK 9600            C     1  133 GLN  153  .
REMARK 9600            C     1  134 HIS  154  .
REMARK 9600            C     1  135 VAL  155  .
REMARK 9600            C     1  136 THR  156  .
REMARK 9600            C     1  137 GLY  157  2_G
REMARK 9600            C     1  138 PHE  158  2_G
REMARK 9600            C     1  139 PRO  159  2_G
REMARK 9600            C     1  140 ALA  160  2_G
REMARK 9600            C     1  141 HIS  161  .
REMARK 9600            C     1  142 LYS  162  .
REMARK 9600            C     1  143 VAL  163  .
REMARK 9600            C     1  144 ILE  164  .
REMARK 9600            C     1  145 GLY  165  .
REMARK 9600            C     1  146 THR  166  .
REMARK 9600            C     1  147 GLY  167  .
REMARK 9600            C     1  148 THR  168  .
REMARK 9600            C     1  149 LEU  169  .
REMARK 9600            C     1  150 LEU  170  .
REMARK 9600            C     1  151 ASP  171  .
REMARK 9600            C     1  152 THR  172  .
REMARK 9600            C     1  153 ALA  173  .
REMARK 9600            C     1  154 ARG  174  .
REMARK 9600            C     1  155 MET  175  .
REMARK 9600            C     1  156 GLN  176  .
REMARK 9600            C     1  157 ARG  177  .
REMARK 9600            C     1  158 ALA  178  .
REMARK 9600            C     1  159 VAL  179  .
REMARK 9600            C     1  160 GLY  180  .
REMARK 9600            C     1  161 GLU  181  .
REMARK 9600            C     1  162 ALA  182  .
REMARK 9600            C     1  163 PHE  183  1_G
REMARK 9600            C     1  164 ASP  184  1_G
REMARK 9600            C     1  165 LEU  185  1_G
REMARK 9600            C     1  166 ASP  186  .
REMARK 9600            C     1  167 PRO  187  .
REMARK 9600            C     1  168 ARG  188  .
REMARK 9600            C     1  169 SER  189  .
REMARK 9600            C     1  170 VAL  190  .
REMARK 9600            C     1  171 SER  191  .
REMARK 9600            C     1  172 GLY  192  .
REMARK 9600            C     1  173 TYR  193  .
REMARK 9600            C     1  174 ASN  194  .
REMARK 9600            C     1  175 LEU  195  .
REMARK 9600            C     1  176 GLY  196  .
REMARK 9600            C     1  177 GLU  197  .
REMARK 9600            C     1  178 HIS  198  .
REMARK 9600            C     1  179 GLY  199  .
REMARK 9600            C     1  180 ASN  200  .
REMARK 9600            C     1  181 SER  201  .
REMARK 9600            C     1  182 GLN  202  .
REMARK 9600            C     1  183 PHE  203  .
REMARK 9600            C     1  184 VAL  204  .
REMARK 9600            C     1  185 ALA  205  .
REMARK 9600            C     1  186 TRP  206  .
REMARK 9600            C     1  187 SER  207  .
REMARK 9600            C     1  188 THR  208  .
REMARK 9600            C     1  189 VAL  209  .
REMARK 9600            C     1  190 ARG  210  .
REMARK 9600            C     1  191 VAL  211  .
REMARK 9600            C     1  192 MET  212  .
REMARK 9600            C     1  193 GLY  213  1_H
REMARK 9600            C     1  194 GLN  214  1_H
REMARK 9600            C     1  195 PRO  215  1_H
REMARK 9600            C     1  196 ILE  216  .
REMARK 9600            C     1  197 VAL  217  .
REMARK 9600            C     1  198 THR  218  .
REMARK 9600            C     1  199 LEU  219  .
REMARK 9600            C     1  200 ALA  220  .
REMARK 9600            C     1  201 ASP  221  .
REMARK 9600            C     1  202 ALA  222  .
REMARK 9600            C     1  203 GLY    .  2_H
REMARK 9600            C     1  204 ASP    .  2_H
REMARK 9600            C     1  205 ILE  225  2_H
REMARK 9600            C     1  206 ASP  226  2_H
REMARK 9600            C     1  207 LEU  227  2_H
REMARK 9600            C     1  208 ALA  228  2_H
REMARK 9600            C     1  209 ALA  229  2_H
REMARK 9600            C     1  210 ILE  230  2_H
REMARK 9600            C     1  211 GLU  231  2_H
REMARK 9600            C     1  212 GLU  232  .
REMARK 9600            C     1  213 GLU  233  .
REMARK 9600            C     1  214 ALA  234  3_H
REMARK 9600            C     1  215 ARG  235  3_H
REMARK 9600            C     1  216 LYS  236  .
REMARK 9600            C     1  217 GLY  237  .
REMARK 9600            C     1  218 GLY  238  .
REMARK 9600            C     1  219 PHE  239  .
REMARK 9600            C     1  220 THR  240  .
REMARK 9600            C     1  221 VAL  241  .
REMARK 9600            C     1  222 LEU  242  .
REMARK 9600            C     1  223 ASN  243  .
REMARK 9600            C     1  224 GLY  244  .
REMARK 9600            C     1  225 LYS  245  .
REMARK 9600            C     1  226 GLY  246  .
REMARK 9600            C     1  227 TYR  247  .
REMARK 9600            C     1  228 THR  248  .
REMARK 9600            C     1  229 SER  249  .
REMARK 9600            C     1  230 TYR  250  .
REMARK 9600            C     1  231 GLY  251  .
REMARK 9600            C     1  232 VAL  252  .
REMARK 9600            C     1  233 ALA  253  .
REMARK 9600            C     1  234 THR  254  .
REMARK 9600            C     1  235 SER  255  .
REMARK 9600            C     1  236 ALA  256  .
REMARK 9600            C     1  237 ILE  257  .
REMARK 9600            C     1  238 ARG  258  .
REMARK 9600            C     1  239 ILE  259  .
REMARK 9600            C     1  240 ALA  260  .
REMARK 9600            C     1  241 LYS  261  .
REMARK 9600            C     1  242 ALA  262  .
REMARK 9600            C     1  243 VAL  263  .
REMARK 9600            C     1  244 MET  264  .
REMARK 9600            C     1  245 ALA  265  .
REMARK 9600            C     1  246 ASP  266  .
REMARK 9600            C     1  247 ALA  267  .
REMARK 9600            C     1  248 HIS  268  .
REMARK 9600            C     1  249 ALA  269  .
REMARK 9600            C     1  250 GLU  270  .
REMARK 9600            C     1  251 LEU  271  .
REMARK 9600            C     1  252 VAL  272  .
REMARK 9600            C     1  253 VAL  273  .
REMARK 9600            C     1  254 SER  274  .
REMARK 9600            C     1  255 ASN  275  .
REMARK 9600            C     1  256 ARG  276  .
REMARK 9600            C     1  257 ARG  277  .
REMARK 9600            C     1  258 ASP  278  .
REMARK 9600            C     1  259 ASP  279  .
REMARK 9600            C     1  260 MET  280  .
REMARK 9600            C     1  261 GLY  281  .
REMARK 9600            C     1  262 MET  282  .
REMARK 9600            C     1  263 TYR  283  .
REMARK 9600            C     1  264 LEU  284  .
REMARK 9600            C     1  265 SER  285  .
REMARK 9600            C     1  266 TYR  286  .
REMARK 9600            C     1  267 PRO  287  .
REMARK 9600            C     1  268 ALA  288  .
REMARK 9600            C     1  269 ILE  289  1_I
REMARK 9600            C     1  270 ILE  290  1_I
REMARK 9600            C     1  271 GLY  291  1_I
REMARK 9600            C     1  272 ARG  292  1_I
REMARK 9600            C     1  273 ASP  293  1_I
REMARK 9600            C     1  274 GLY  294  1_I
REMARK 9600            C     1  275 VAL  295  1_I
REMARK 9600            C     1  276 LEU  296  1_I
REMARK 9600            C     1  277 ALA  297  .
REMARK 9600            C     1  278 GLU  298  .
REMARK 9600            C     1  279 THR  299  .
REMARK 9600            C     1  280 THR  300  .
REMARK 9600            C     1  281 LEU  301  .
REMARK 9600            C     1  282 ASP  302  .
REMARK 9600            C     1  283 LEU  303  2_I
REMARK 9600            C     1  284 THR  304  2_I
REMARK 9600            C     1  285 THR  305  2_I
REMARK 9600            C     1  286 ASP  306  2_I
REMARK 9600            C     1  287 GLU  307  2_I
REMARK 9600            C     1  288 GLN  308  2_I
REMARK 9600            C     1  289 GLU  309  2_I
REMARK 9600            C     1  290 LYS  310  2_I
REMARK 9600            C     1  291 LEU  311  2_I
REMARK 9600            C     1  292 LEU  312  .
REMARK 9600            C     1  293 GLN  313  .
REMARK 9600            C     1  294 SER  314  3_I
REMARK 9600            C     1  295 ARG  315  3_I
REMARK 9600            C     1  296 ASP  316  3_I
REMARK 9600            C     1  297 TYR  317  3_I
REMARK 9600            C     1  298 ILE  318  3_I
REMARK 9600            C     1  299 GLN  319  .
REMARK 9600            C     1  300 GLN  320  .
REMARK 9600            C     1  301 ARG  321  .
REMARK 9600            C     1  302 PHE  322  .
REMARK 9600            C     1  303 ASP  323  .
REMARK 9600            C     1  304 GLU  324  .
REMARK 9600            C     1  305 ILE  325  .
REMARK 9600            C     1  306 VAL  326  .
REMARK 9600            C     1  307 ASP  327  .
REMARK 9600            C     1  308 THR  328  .
REMARK 9600            C     1  309 LEU  329  .
REMARK 9600            D     1    1 ALA   21  .
REMARK 9600            D     1    2 ARG   22  .
REMARK 9600            D     1    3 LYS   23  .
REMARK 9600            D     1    4 ILE   24  .
REMARK 9600            D     1    5 GLY   25  .
REMARK 9600            D     1    6 ILE   26  .
REMARK 9600            D     1    7 ILE   27  .
REMARK 9600            D     1    8 GLY   28  .
REMARK 9600            D     1    9 LEU   29  .
REMARK 9600            D     1   10 GLY   30  .
REMARK 9600            D     1   11 ASN   31  .
REMARK 9600            D     1   12 VAL   32  .
REMARK 9600            D     1   13 GLY   33  .
REMARK 9600            D     1   14 ALA   34  .
REMARK 9600            D     1   15 ALA   35  .
REMARK 9600            D     1   16 VAL   36  .
REMARK 9600            D     1   17 ALA   37  .
REMARK 9600            D     1   18 HIS   38  .
REMARK 9600            D     1   19 GLY   39  .
REMARK 9600            D     1   20 LEU   40  .
REMARK 9600            D     1   21 ILE   41  .
REMARK 9600            D     1   22 ALA   42  .
REMARK 9600            D     1   23 GLN   43  4_J
REMARK 9600            D     1   24 GLY   44  4_J
REMARK 9600            D     1   25 VAL   45  4_J
REMARK 9600            D     1   26 ALA   46  4_J
REMARK 9600            D     1   27 ASP   47  4_J
REMARK 9600            D     1   28 ASP   48  .
REMARK 9600            D     1   29 TYR   49  .
REMARK 9600            D     1   30 VAL   50  .
REMARK 9600            D     1   31 PHE   51  .
REMARK 9600            D     1   32 ILE   52  .
REMARK 9600            D     1   33 ASP   53  .
REMARK 9600            D     1   34 ALA   54  .
REMARK 9600            D     1   35 ASN   55  .
REMARK 9600            D     1   36 GLU   56  .
REMARK 9600            D     1   37 ALA   57  .
REMARK 9600            D     1   38 LYS   58  .
REMARK 9600            D     1   39 VAL   59  .
REMARK 9600            D     1   40 LYS   60  .
REMARK 9600            D     1   41 ALA   61  .
REMARK 9600            D     1   42 ASP   62  .
REMARK 9600            D     1   43 GLN   63  .
REMARK 9600            D     1   44 ILE   64  .
REMARK 9600            D     1   45 ASP   65  .
REMARK 9600            D     1   46 PHE   66  .
REMARK 9600            D     1   47 GLN   67  .
REMARK 9600            D     1   48 ASP   68  5_J
REMARK 9600            D     1   49 ALA   69  5_J
REMARK 9600            D     1   50 MET   70  5_J
REMARK 9600            D     1   51 ALA   71  5_J
REMARK 9600            D     1   52 ASN   72  5_J
REMARK 9600            D     1   53 LEU   73  .
REMARK 9600            D     1   54 GLU   74  .
REMARK 9600            D     1   55 ALA   75  .
REMARK 9600            D     1   56 HIS   76  .
REMARK 9600            D     1   57 GLY   77  .
REMARK 9600            D     1   58 ASN   78  .
REMARK 9600            D     1   59 ILE   79  .
REMARK 9600            D     1   60 VAL   80  .
REMARK 9600            D     1   61 ILE   81  .
REMARK 9600            D     1   62 ASN   82  .
REMARK 9600            D     1   63 ASP   83  .
REMARK 9600            D     1   64 TRP   84  .
REMARK 9600            D     1   65 ALA   85  .
REMARK 9600            D     1   66 ALA   86  .
REMARK 9600            D     1   67 LEU   87  .
REMARK 9600            D     1   68 ALA   88  .
REMARK 9600            D     1   69 ASP   89  .
REMARK 9600            D     1   70 ALA   90  .
REMARK 9600            D     1   71 ASP   91  .
REMARK 9600            D     1   72 VAL   92  .
REMARK 9600            D     1   73 VAL   93  .
REMARK 9600            D     1   74 ILE   94  .
REMARK 9600            D     1   75 SER   95  .
REMARK 9600            D     1   76 THR   96  .
REMARK 9600            D     1   77 LEU   97  .
REMARK 9600            D     1   78 GLY   98  6_J
REMARK 9600            D     1   79 ASN    .  6_J
REMARK 9600            D     1   80 ILE    .  6_J
REMARK 9600            D     1   81 LYS    .  6_J
REMARK 9600            D     1   82 LEU    .  .
REMARK 9600            D     1   83 GLN    .  .
REMARK 9600            D     1   84 GLN    .  .
REMARK 9600            D     1   85 ASP    .  .
REMARK 9600            D     1   86 ASN    .  .
REMARK 9600            D     1   87 PRO    .  .
REMARK 9600            D     1   88 THR    .  .
REMARK 9600            D     1   89 GLY  109  .
REMARK 9600            D     1   90 ASP  110  .
REMARK 9600            D     1   91 ARG  111  .
REMARK 9600            D     1   92 PHE  112  3_J
REMARK 9600            D     1   93 ALA  113  3_J
REMARK 9600            D     1   94 GLU  114  3_J
REMARK 9600            D     1   95 LEU  115  3_J
REMARK 9600            D     1   96 LYS  116  .
REMARK 9600            D     1   97 PHE  117  .
REMARK 9600            D     1   98 THR  118  .
REMARK 9600            D     1   99 SER  119  .
REMARK 9600            D     1  100 SER  120  .
REMARK 9600            D     1  101 MET  121  .
REMARK 9600            D     1  102 VAL  122  .
REMARK 9600            D     1  103 GLN  123  .
REMARK 9600            D     1  104 SER  124  .
REMARK 9600            D     1  105 VAL  125  .
REMARK 9600            D     1  106 GLY  126  .
REMARK 9600            D     1  107 THR  127  .
REMARK 9600            D     1  108 ASN  128  .
REMARK 9600            D     1  109 LEU  129  .
REMARK 9600            D     1  110 LYS  130  .
REMARK 9600            D     1  111 GLU  131  .
REMARK 9600            D     1  112 SER  132  .
REMARK 9600            D     1  113 GLY  133  .
REMARK 9600            D     1  114 PHE  134  .
REMARK 9600            D     1  115 HIS  135  .
REMARK 9600            D     1  116 GLY  136  .
REMARK 9600            D     1  117 VAL  137  .
REMARK 9600            D     1  118 LEU  138  .
REMARK 9600            D     1  119 VAL  139  .
REMARK 9600            D     1  120 VAL  140  .
REMARK 9600            D     1  121 ILE  141  .
REMARK 9600            D     1  122 SER  142  .
REMARK 9600            D     1  123 ASN  143  .
REMARK 9600            D     1  124 PRO  144  .
REMARK 9600            D     1  125 VAL  145  .
REMARK 9600            D     1  126 ASP  146  .
REMARK 9600            D     1  127 VAL  147  .
REMARK 9600            D     1  128 ILE  148  .
REMARK 9600            D     1  129 THR  149  .
REMARK 9600            D     1  130 ALA  150  .
REMARK 9600            D     1  131 LEU  151  .
REMARK 9600            D     1  132 PHE  152  .
REMARK 9600            D     1  133 GLN  153  .
REMARK 9600            D     1  134 HIS  154  .
REMARK 9600            D     1  135 VAL  155  .
REMARK 9600            D     1  136 THR  156  .
REMARK 9600            D     1  137 GLY  157  2_J
REMARK 9600            D     1  138 PHE  158  2_J
REMARK 9600            D     1  139 PRO  159  2_J
REMARK 9600            D     1  140 ALA  160  2_J
REMARK 9600            D     1  141 HIS  161  .
REMARK 9600            D     1  142 LYS  162  .
REMARK 9600            D     1  143 VAL  163  .
REMARK 9600            D     1  144 ILE  164  .
REMARK 9600            D     1  145 GLY  165  .
REMARK 9600            D     1  146 THR  166  .
REMARK 9600            D     1  147 GLY  167  .
REMARK 9600            D     1  148 THR  168  .
REMARK 9600            D     1  149 LEU  169  .
REMARK 9600            D     1  150 LEU  170  .
REMARK 9600            D     1  151 ASP  171  .
REMARK 9600            D     1  152 THR  172  .
REMARK 9600            D     1  153 ALA  173  .
REMARK 9600            D     1  154 ARG  174  .
REMARK 9600            D     1  155 MET  175  .
REMARK 9600            D     1  156 GLN  176  .
REMARK 9600            D     1  157 ARG  177  .
REMARK 9600            D     1  158 ALA  178  .
REMARK 9600            D     1  159 VAL  179  .
REMARK 9600            D     1  160 GLY  180  .
REMARK 9600            D     1  161 GLU  181  .
REMARK 9600            D     1  162 ALA  182  .
REMARK 9600            D     1  163 PHE  183  1_J
REMARK 9600            D     1  164 ASP  184  1_J
REMARK 9600            D     1  165 LEU  185  1_J
REMARK 9600            D     1  166 ASP  186  .
REMARK 9600            D     1  167 PRO  187  .
REMARK 9600            D     1  168 ARG  188  .
REMARK 9600            D     1  169 SER  189  .
REMARK 9600            D     1  170 VAL  190  .
REMARK 9600            D     1  171 SER  191  .
REMARK 9600            D     1  172 GLY  192  .
REMARK 9600            D     1  173 TYR  193  .
REMARK 9600            D     1  174 ASN  194  .
REMARK 9600            D     1  175 LEU  195  .
REMARK 9600            D     1  176 GLY  196  .
REMARK 9600            D     1  177 GLU  197  .
REMARK 9600            D     1  178 HIS  198  .
REMARK 9600            D     1  179 GLY  199  .
REMARK 9600            D     1  180 ASN  200  .
REMARK 9600            D     1  181 SER  201  .
REMARK 9600            D     1  182 GLN  202  .
REMARK 9600            D     1  183 PHE  203  .
REMARK 9600            D     1  184 VAL  204  .
REMARK 9600            D     1  185 ALA  205  .
REMARK 9600            D     1  186 TRP  206  .
REMARK 9600            D     1  187 SER  207  .
REMARK 9600            D     1  188 THR  208  .
REMARK 9600            D     1  189 VAL  209  .
REMARK 9600            D     1  190 ARG  210  .
REMARK 9600            D     1  191 VAL  211  .
REMARK 9600            D     1  192 MET  212  .
REMARK 9600            D     1  193 GLY  213  1_K
REMARK 9600            D     1  194 GLN  214  1_K
REMARK 9600            D     1  195 PRO  215  1_K
REMARK 9600            D     1  196 ILE  216  .
REMARK 9600            D     1  197 VAL  217  .
REMARK 9600            D     1  198 THR  218  .
REMARK 9600            D     1  199 LEU  219  .
REMARK 9600            D     1  200 ALA  220  .
REMARK 9600            D     1  201 ASP  221  .
REMARK 9600            D     1  202 ALA  222  .
REMARK 9600            D     1  203 GLY    .  2_K
REMARK 9600            D     1  204 ASP    .  2_K
REMARK 9600            D     1  205 ILE  225  2_K
REMARK 9600            D     1  206 ASP  226  2_K
REMARK 9600            D     1  207 LEU  227  2_K
REMARK 9600            D     1  208 ALA  228  2_K
REMARK 9600            D     1  209 ALA  229  2_K
REMARK 9600            D     1  210 ILE  230  2_K
REMARK 9600            D     1  211 GLU  231  2_K
REMARK 9600            D     1  212 GLU  232  .
REMARK 9600            D     1  213 GLU  233  .
REMARK 9600            D     1  214 ALA  234  3_K
REMARK 9600            D     1  215 ARG  235  3_K
REMARK 9600            D     1  216 LYS  236  .
REMARK 9600            D     1  217 GLY  237  .
REMARK 9600            D     1  218 GLY  238  .
REMARK 9600            D     1  219 PHE  239  .
REMARK 9600            D     1  220 THR  240  .
REMARK 9600            D     1  221 VAL  241  .
REMARK 9600            D     1  222 LEU  242  .
REMARK 9600            D     1  223 ASN  243  .
REMARK 9600            D     1  224 GLY  244  .
REMARK 9600            D     1  225 LYS  245  .
REMARK 9600            D     1  226 GLY  246  .
REMARK 9600            D     1  227 TYR  247  .
REMARK 9600            D     1  228 THR  248  .
REMARK 9600            D     1  229 SER  249  .
REMARK 9600            D     1  230 TYR  250  .
REMARK 9600            D     1  231 GLY  251  .
REMARK 9600            D     1  232 VAL  252  .
REMARK 9600            D     1  233 ALA  253  .
REMARK 9600            D     1  234 THR  254  .
REMARK 9600            D     1  235 SER  255  .
REMARK 9600            D     1  236 ALA  256  .
REMARK 9600            D     1  237 ILE  257  .
REMARK 9600            D     1  238 ARG  258  .
REMARK 9600            D     1  239 ILE  259  .
REMARK 9600            D     1  240 ALA  260  .
REMARK 9600            D     1  241 LYS  261  .
REMARK 9600            D     1  242 ALA  262  .
REMARK 9600            D     1  243 VAL  263  .
REMARK 9600            D     1  244 MET  264  .
REMARK 9600            D     1  245 ALA  265  .
REMARK 9600            D     1  246 ASP  266  .
REMARK 9600            D     1  247 ALA  267  .
REMARK 9600            D     1  248 HIS  268  .
REMARK 9600            D     1  249 ALA  269  .
REMARK 9600            D     1  250 GLU  270  .
REMARK 9600            D     1  251 LEU  271  .
REMARK 9600            D     1  252 VAL  272  .
REMARK 9600            D     1  253 VAL  273  .
REMARK 9600            D     1  254 SER  274  .
REMARK 9600            D     1  255 ASN  275  .
REMARK 9600            D     1  256 ARG  276  .
REMARK 9600            D     1  257 ARG  277  .
REMARK 9600            D     1  258 ASP  278  .
REMARK 9600            D     1  259 ASP  279  .
REMARK 9600            D     1  260 MET  280  .
REMARK 9600            D     1  261 GLY  281  .
REMARK 9600            D     1  262 MET  282  .
REMARK 9600            D     1  263 TYR  283  .
REMARK 9600            D     1  264 LEU  284  .
REMARK 9600            D     1  265 SER  285  .
REMARK 9600            D     1  266 TYR  286  .
REMARK 9600            D     1  267 PRO  287  .
REMARK 9600            D     1  268 ALA  288  .
REMARK 9600            D     1  269 ILE  289  1_L
REMARK 9600            D     1  270 ILE  290  1_L
REMARK 9600            D     1  271 GLY  291  1_L
REMARK 9600            D     1  272 ARG  292  1_L
REMARK 9600            D     1  273 ASP  293  1_L
REMARK 9600            D     1  274 GLY  294  1_L
REMARK 9600            D     1  275 VAL  295  1_L
REMARK 9600            D     1  276 LEU  296  1_L
REMARK 9600            D     1  277 ALA  297  .
REMARK 9600            D     1  278 GLU  298  .
REMARK 9600            D     1  279 THR  299  .
REMARK 9600            D     1  280 THR  300  .
REMARK 9600            D     1  281 LEU  301  .
REMARK 9600            D     1  282 ASP  302  .
REMARK 9600            D     1  283 LEU  303  2_L
REMARK 9600            D     1  284 THR  304  2_L
REMARK 9600            D     1  285 THR  305  2_L
REMARK 9600            D     1  286 ASP  306  2_L
REMARK 9600            D     1  287 GLU  307  2_L
REMARK 9600            D     1  288 GLN  308  2_L
REMARK 9600            D     1  289 GLU  309  2_L
REMARK 9600            D     1  290 LYS  310  2_L
REMARK 9600            D     1  291 LEU  311  2_L
REMARK 9600            D     1  292 LEU  312  .
REMARK 9600            D     1  293 GLN  313  .
REMARK 9600            D     1  294 SER  314  3_L
REMARK 9600            D     1  295 ARG  315  3_L
REMARK 9600            D     1  296 ASP  316  3_L
REMARK 9600            D     1  297 TYR  317  3_L
REMARK 9600            D     1  298 ILE  318  3_L
REMARK 9600            D     1  299 GLN  319  .
REMARK 9600            D     1  300 GLN  320  .
REMARK 9600            D     1  301 ARG  321  .
REMARK 9600            D     1  302 PHE  322  .
REMARK 9600            D     1  303 ASP  323  .
REMARK 9600            D     1  304 GLU  324  .
REMARK 9600            D     1  305 ILE  325  .
REMARK 9600            D     1  306 VAL  326  .
REMARK 9600            D     1  307 ASP  327  .
REMARK 9600            D     1  308 THR  328  .
REMARK 9600            D     1  309 LEU  329  .
REMARK 9600
REMARK 9600
REMARK 9600
REMARK 9600           ########################
REMARK 9600           #                      #
REMARK 9600           # PUBL_MANUSCRIPT_INCL #
REMARK 9600           #                      #
REMARK 9600           ########################
REMARK 9600
REMARK 9600
REMARK 9600
REMARK 9600           loop_
REMARK 9600           _publ_manuscript_incl.entry_id
REMARK 9600           _publ_manuscript_incl.extra_item
REMARK 9600           _publ_manuscript_incl.extra_info
REMARK 9600           _publ_manuscript_incl.extra_defn
REMARK 9600
REMARK 9600              1HYH
REMARK 9600             '_struct_conn.pdb2cif_ptnr2_atom_site_id'
REMARK 9600                 '_atom_site.id of partner 2 of structure connection'
REMARK 9600                 no
REMARK 9600
REMARK 9600           ###############################################
REMARK 9600           # This file was converted automatically from  #
REMARK 9600           # PDB format to mmCIF format by the program   #
REMARK 9600           # pdb2cif version 2.4.3            15 Jul 2005 #
REMARK 9600           #                    by                       #
REMARK 9600           #   Phil Bourne, Herbert J. Bernstein and     #
REMARK 9600           #            Frances C. Bernstein             #
REMARK 9600           #                                             #
REMARK 9600           # This work was supported in part by IUCr     #
REMARK 9600           # (for HJB), US NSF, PHS, NIH, NCRR, NIGMS,   #
REMARK 9600           # NLM and DOE (for FCB prior to 1998), and    #
REMARK 9600           # and NSFgrant no. BIR 9310154 (for PEB)      #
REMARK 9600           #                                             #
REMARK 9600           #                                             #
REMARK 9600           # Conversion from PDB format to mmCIF is a    #
REMARK 9600           # complex process.  This file should be       #
REMARK 9600           # reviewed carefully before use.              #
REMARK 9600           #                                             #
REMARK 9600           # Even though the authors of pdb2cif have     #
REMARK 9600           # made a good faith effort to ensure that     #
REMARK 9600           # pdb2cif performs according to its           #
REMARK 9600           # documentation, and we would greatly         #
REMARK 9600           # appreciate hearing of any problems you      #
REMARK 9600           # may encounter, the program pdb2cif and      #
REMARK 9600           # any files created by pdb2cif are provided   #
REMARK 9600           # **AS IS** without any warrantee as to       #
REMARK 9600           # correctness, merchantability or fitness     #
REMARK 9600           # for any particular or general use.          #
REMARK 9600           #                                             #
REMARK 9600           # THE RESPONSIBILITY FOR ANY ADVERSE          #
REMARK 9600           # CONSEQUENCES FROM THE USE OF THE PROGRAM    #
REMARK 9600           # PDB2CIF OR ANY FILE OR FILES CREATED BY IT  #
REMARK 9600           # LIES SOLELY WITH THE USERS OF THE PROGRAM   #
REMARK 9600           # AND FILE OR FILES AND NOT WITH AUTHORS OF   #
REMARK 9600           # PDB2CIF                                     #
REMARK 9600           #                                             #
REMARK 9600           # The program pdb2cif is available from       #
REMARK 9600           # http://www.bernstein-plus-sons.com          #
REMARK 9600           #                      /software/pdb2cif or   #
REMARK 9600           # the IUCr and its mirrors (see               #
REMARK 9600           # http://www.iucr.org/iucr-top/cif            #
REMARK 9600           #                      /software/pdb2cif) or  #
REMARK 9600           # SDSC (see                                   #
REMARK 9600           # http://www.sdsc.edu/pb/pdb2cif/pdb2cif) or  #
REMARK 9600           # NDB and its mirrors (see                    #
REMARK 9600           # http://ndbserver.rutgers.edu/mmcif          #
REMARK 9600           #                      /software/pdb2cif)     #
REMARK 9600           # and the NDB mirror sites                    #
REMARK 9600           #                                             #
REMARK 9600           #    See H. Bernstein, F. Bernstein,          #
REMARK 9600           #    P. E. Bourne CIF Applications. VIII.     #
REMARK 9600           #    pdb2cif: Translating PDB Entries into    #
REMARK 9600           #    mmCIF Format, J. Appl. Cryst., 31,       #
REMARK 9600           #    1998, pp 282-295.                        #
REMARK 9600           #                                             #
REMARK 9600           # Please report problems to:                  #
REMARK 9600           #         pdb2cif@bernstein-plus-sons.com     #
REMARK 9600           #                                             #
REMARK 9600           ###############################################
REMARK 9600
REMARK 9600
REMARK 9600
REMARK 9600           # REMARK records parsed         =    230;
REMARK 9600                           ## specified by PDB
REMARK 9600           # FTNOTE records parsed         =      8;
REMARK 9600                           ## specified by PDB
REMARK 9600           # HET records parsed            =      8;
REMARK 9600                           ## specified by PDB
REMARK 9600           # HELIX records parsed          =     40;
REMARK 9600                           ## specified by PDB
REMARK 9600           # SHEET records parsed          =     48;
REMARK 9600                           ## specified by PDB
REMARK 9600           # TURN records parsed           =      0;
REMARK 9600                           ## specified by PDB
REMARK 9600           # SITE records parsed           =      0;
REMARK 9600                           ## specified by PDB
REMARK 9600           # AT+HET records parsed         =   9319;
REMARK 9600                           ## specified by PDB
REMARK 9600           # TER records parsed            =      4;
REMARK 9600                           ## specified by PDB
REMARK 9600           # CONECT records parsed         =    196;
REMARK 9600                           ## specified by PDB
REMARK 9600           # SEQRES records parsed         =     96;
REMARK 9600                           ## specified by PDB
REMARK 9600           # Total of  10005 records processed from PDB file
REMARK 9600           #=# DATABASE_PDB_REMARK: Only text in col
REMARK 9600                           #umns 12-70 retained
REMARK 9600           #=# STRUCT_NCS_OPER: Domain information needed
REMARK 9600           #=# ATOM_SITE: Het group NAD; atom type A
REMARK 9600                           #P converted to P
REMARK 9600           #=# ATOM_SITE: Het group NAD; atom type A
REMARK 9600                           #O converted to O
REMARK 9600           #=# ATOM_SITE: Het group NAD; atom type A
REMARK 9600                           #C converted to C
REMARK 9600           #=# ATOM_SITE: Het group NAD; atom type A
REMARK 9600                           #N converted to N
REMARK 9600           #=# ATOM_SITE: Het group NAD; atom type N
REMARK 9600                           #P converted to P
REMARK 9600           #=# ATOM_SITE: Het group NAD; atom type N
REMARK 9600                           #O converted to O
REMARK 9600           #=# ATOM_SITE: Het group NAD; atom type N
REMARK 9600                           #C converted to C
REMARK 9600           #=# ATOM_SITE: Het group NAD; atom type N
REMARK 9600                           #N converted to N
REMARK 9600           #=# PUBL_MANUSCRIPT_INCL: Tokens _struct_conn.
REMARK 9600           #=# PUBL_MANUSCRIPT_INCL:   pdb2cif_ptnrn
REMARK 9600                           #_atom_site_id used
SEQRES          1              A      309       ALA       ARG       LYS       ILE       GLY       ILE       ILE       GLY       LEU
SEQRES          2              A      309       GLY       ASN       VAL       GLY       ALA       ALA       VAL       ALA       HIS
SEQRES          3              A      309       GLY       LEU       ILE       ALA       GLN       GLY       VAL       ALA       ASP
SEQRES          4              A      309       ASP       TYR       VAL       PHE       ILE       ASP       ALA       ASN       GLU
SEQRES          5              A      309       ALA       LYS       VAL       LYS       ALA       ASP       GLN       ILE       ASP
SEQRES          6              A      309       PHE       GLN       ASP       ALA       MET       ALA       ASN       LEU       GLU
SEQRES          7              A      309       ALA       HIS       GLY       ASN       ILE       VAL       ILE       ASN       ASP
SEQRES          8              A      309       TRP       ALA       ALA       LEU       ALA       ASP       ALA       ASP       VAL
SEQRES          9              A      309       VAL       ILE       SER       THR       LEU       GLY       ASN       ILE       LYS
SEQRES         10              A      309       LEU       GLN       GLN       ASP       ASN       PRO       THR       GLY       ASP
SEQRES         11              A      309       ARG       PHE       ALA       GLU       LEU       LYS       PHE       THR       SER
SEQRES         12              A      309       SER       MET       VAL       GLN       SER       VAL       GLY       THR       ASN
SEQRES         13              A      309       LEU       LYS       GLU       SER       GLY       PHE       HIS       GLY       VAL
SEQRES         14              A      309       LEU       VAL       VAL       ILE       SER       ASN       PRO       VAL       ASP
SEQRES         15              A      309       VAL       ILE       THR       ALA       LEU       PHE       GLN       HIS       VAL
SEQRES         16              A      309       THR       GLY       PHE       PRO       ALA       HIS       LYS       VAL       ILE
SEQRES         17              A      309       GLY       THR       GLY       THR       LEU       LEU       ASP       THR       ALA
SEQRES         18              A      309       ARG       MET       GLN       ARG       ALA       VAL       GLY       GLU       ALA
SEQRES         19              A      309       PHE       ASP       LEU       ASP       PRO       ARG       SER       VAL       SER
SEQRES         20              A      309       GLY       TYR       ASN       LEU       GLY       GLU       HIS       GLY       ASN
SEQRES         21              A      309       SER       GLN       PHE       VAL       ALA       TRP       SER       THR       VAL
SEQRES         22              A      309       ARG       VAL       MET       GLY       GLN       PRO       ILE       VAL       THR
SEQRES         23              A      309       LEU       ALA       ASP       ALA       GLY       ASP       ILE       ASP       LEU
SEQRES         24              A      309       ALA       ALA       ILE       GLU       GLU       GLU       ALA       ARG       LYS
SEQRES         25              A      309       GLY       GLY       PHE       THR       VAL       LEU       ASN       GLY       LYS
SEQRES         26              A      309       GLY       TYR       THR       SER       TYR       GLY       VAL       ALA       THR
SEQRES         27              A      309       SER       ALA       ILE       ARG       ILE       ALA       LYS       ALA       VAL
SEQRES         28              A      309       MET       ALA       ASP       ALA       HIS       ALA       GLU       LEU       VAL
SEQRES         29              A      309       VAL       SER       ASN       ARG       ARG       ASP       ASP       MET       GLY
SEQRES         30              A      309       MET       TYR       LEU       SER       TYR       PRO       ALA       ILE       ILE
SEQRES         31              A      309       GLY       ARG       ASP       GLY       VAL       LEU       ALA       GLU       THR
SEQRES         32              A      309       THR       LEU       ASP       LEU       THR       THR       ASP       GLU       GLN
SEQRES         33              A      309       GLU       LYS       LEU       LEU       GLN       SER       ARG       ASP       TYR
SEQRES         34              A      309       ILE       GLN       GLN       ARG       PHE       ASP       GLU       ILE       VAL
SEQRES         35              A      309       ASP       THR       LEU                                                            
SEQRES          1              B      309       ALA       ARG       LYS       ILE       GLY       ILE       ILE       GLY       LEU
SEQRES          2              B      309       GLY       ASN       VAL       GLY       ALA       ALA       VAL       ALA       HIS
SEQRES          3              B      309       GLY       LEU       ILE       ALA       GLN       GLY       VAL       ALA       ASP
SEQRES          4              B      309       ASP       TYR       VAL       PHE       ILE       ASP       ALA       ASN       GLU
SEQRES          5              B      309       ALA       LYS       VAL       LYS       ALA       ASP       GLN       ILE       ASP
SEQRES          6              B      309       PHE       GLN       ASP       ALA       MET       ALA       ASN       LEU       GLU
SEQRES          7              B      309       ALA       HIS       GLY       ASN       ILE       VAL       ILE       ASN       ASP
SEQRES          8              B      309       TRP       ALA       ALA       LEU       ALA       ASP       ALA       ASP       VAL
SEQRES          9              B      309       VAL       ILE       SER       THR       LEU       GLY       ASN       ILE       LYS
SEQRES         10              B      309       LEU       GLN       GLN       ASP       ASN       PRO       THR       GLY       ASP
SEQRES         11              B      309       ARG       PHE       ALA       GLU       LEU       LYS       PHE       THR       SER
SEQRES         12              B      309       SER       MET       VAL       GLN       SER       VAL       GLY       THR       ASN
SEQRES         13              B      309       LEU       LYS       GLU       SER       GLY       PHE       HIS       GLY       VAL
SEQRES         14              B      309       LEU       VAL       VAL       ILE       SER       ASN       PRO       VAL       ASP
SEQRES         15              B      309       VAL       ILE       THR       ALA       LEU       PHE       GLN       HIS       VAL
SEQRES         16              B      309       THR       GLY       PHE       PRO       ALA       HIS       LYS       VAL       ILE
SEQRES         17              B      309       GLY       THR       GLY       THR       LEU       LEU       ASP       THR       ALA
SEQRES         18              B      309       ARG       MET       GLN       ARG       ALA       VAL       GLY       GLU       ALA
SEQRES         19              B      309       PHE       ASP       LEU       ASP       PRO       ARG       SER       VAL       SER
SEQRES         20              B      309       GLY       TYR       ASN       LEU       GLY       GLU       HIS       GLY       ASN
SEQRES         21              B      309       SER       GLN       PHE       VAL       ALA       TRP       SER       THR       VAL
SEQRES         22              B      309       ARG       VAL       MET       GLY       GLN       PRO       ILE       VAL       THR
SEQRES         23              B      309       LEU       ALA       ASP       ALA       GLY       ASP       ILE       ASP       LEU
SEQRES         24              B      309       ALA       ALA       ILE       GLU       GLU       GLU       ALA       ARG       LYS
SEQRES         25              B      309       GLY       GLY       PHE       THR       VAL       LEU       ASN       GLY       LYS
SEQRES         26              B      309       GLY       TYR       THR       SER       TYR       GLY       VAL       ALA       THR
SEQRES         27              B      309       SER       ALA       ILE       ARG       ILE       ALA       LYS       ALA       VAL
SEQRES         28              B      309       MET       ALA       ASP       ALA       HIS       ALA       GLU       LEU       VAL
SEQRES         29              B      309       VAL       SER       ASN       ARG       ARG       ASP       ASP       MET       GLY
SEQRES         30              B      309       MET       TYR       LEU       SER       TYR       PRO       ALA       ILE       ILE
SEQRES         31              B      309       GLY       ARG       ASP       GLY       VAL       LEU       ALA       GLU       THR
SEQRES         32              B      309       THR       LEU       ASP       LEU       THR       THR       ASP       GLU       GLN
SEQRES         33              B      309       GLU       LYS       LEU       LEU       GLN       SER       ARG       ASP       TYR
SEQRES         34              B      309       ILE       GLN       GLN       ARG       PHE       ASP       GLU       ILE       VAL
SEQRES         35              B      309       ASP       THR       LEU                                                            
SEQRES          1              C      309       ALA       ARG       LYS       ILE       GLY       ILE       ILE       GLY       LEU
SEQRES          2              C      309       GLY       ASN       VAL       GLY       ALA       ALA       VAL       ALA       HIS
SEQRES          3              C      309       GLY       LEU       ILE       ALA       GLN       GLY       VAL       ALA       ASP
SEQRES          4              C      309       ASP       TYR       VAL       PHE       ILE       ASP       ALA       ASN       GLU
SEQRES          5              C      309       ALA       LYS       VAL       LYS       ALA       ASP       GLN       ILE       ASP
SEQRES          6              C      309       PHE       GLN       ASP       ALA       MET       ALA       ASN       LEU       GLU
SEQRES          7              C      309       ALA       HIS       GLY       ASN       ILE       VAL       ILE       ASN       ASP
SEQRES          8              C      309       TRP       ALA       ALA       LEU       ALA       ASP       ALA       ASP       VAL
SEQRES          9              C      309       VAL       ILE       SER       THR       LEU       GLY       ASN       ILE       LYS
SEQRES         10              C      309       LEU       GLN       GLN       ASP       ASN       PRO       THR       GLY       ASP
SEQRES         11              C      309       ARG       PHE       ALA       GLU       LEU       LYS       PHE       THR       SER
SEQRES         12              C      309       SER       MET       VAL       GLN       SER       VAL       GLY       THR       ASN
SEQRES         13              C      309       LEU       LYS       GLU       SER       GLY       PHE       HIS       GLY       VAL
SEQRES         14              C      309       LEU       VAL       VAL       ILE       SER       ASN       PRO       VAL       ASP
SEQRES         15              C      309       VAL       ILE       THR       ALA       LEU       PHE       GLN       HIS       VAL
SEQRES         16              C      309       THR       GLY       PHE       PRO       ALA       HIS       LYS       VAL       ILE
SEQRES         17              C      309       GLY       THR       GLY       THR       LEU       LEU       ASP       THR       ALA
SEQRES         18              C      309       ARG       MET       GLN       ARG       ALA       VAL       GLY       GLU       ALA
SEQRES         19              C      309       PHE       ASP       LEU       ASP       PRO       ARG       SER       VAL       SER
SEQRES         20              C      309       GLY       TYR       ASN       LEU       GLY       GLU       HIS       GLY       ASN
SEQRES         21              C      309       SER       GLN       PHE       VAL       ALA       TRP       SER       THR       VAL
SEQRES         22              C      309       ARG       VAL       MET       GLY       GLN       PRO       ILE       VAL       THR
SEQRES         23              C      309       LEU       ALA       ASP       ALA       GLY       ASP       ILE       ASP       LEU
SEQRES         24              C      309       ALA       ALA       ILE       GLU       GLU       GLU       ALA       ARG       LYS
SEQRES         25              C      309       GLY       GLY       PHE       THR       VAL       LEU       ASN       GLY       LYS
SEQRES         26              C      309       GLY       TYR       THR       SER       TYR       GLY       VAL       ALA       THR
SEQRES         27              C      309       SER       ALA       ILE       ARG       ILE       ALA       LYS       ALA       VAL
SEQRES         28              C      309       MET       ALA       ASP       ALA       HIS       ALA       GLU       LEU       VAL
SEQRES         29              C      309       VAL       SER       ASN       ARG       ARG       ASP       ASP       MET       GLY
SEQRES         30              C      309       MET       TYR       LEU       SER       TYR       PRO       ALA       ILE       ILE
SEQRES         31              C      309       GLY       ARG       ASP       GLY       VAL       LEU       ALA       GLU       THR
SEQRES         32              C      309       THR       LEU       ASP       LEU       THR       THR       ASP       GLU       GLN
SEQRES         33              C      309       GLU       LYS       LEU       LEU       GLN       SER       ARG       ASP       TYR
SEQRES         34              C      309       ILE       GLN       GLN       ARG       PHE       ASP       GLU       ILE       VAL
SEQRES         35              C      309       ASP       THR       LEU                                                            
SEQRES          1              D      309       ALA       ARG       LYS       ILE       GLY       ILE       ILE       GLY       LEU
SEQRES          2              D      309       GLY       ASN       VAL       GLY       ALA       ALA       VAL       ALA       HIS
SEQRES          3              D      309       GLY       LEU       ILE       ALA       GLN       GLY       VAL       ALA       ASP
SEQRES          4              D      309       ASP       TYR       VAL       PHE       ILE       ASP       ALA       ASN       GLU
SEQRES          5              D      309       ALA       LYS       VAL       LYS       ALA       ASP       GLN       ILE       ASP
SEQRES          6              D      309       PHE       GLN       ASP       ALA       MET       ALA       ASN       LEU       GLU
SEQRES          7              D      309       ALA       HIS       GLY       ASN       ILE       VAL       ILE       ASN       ASP
SEQRES          8              D      309       TRP       ALA       ALA       LEU       ALA       ASP       ALA       ASP       VAL
SEQRES          9              D      309       VAL       ILE       SER       THR       LEU       GLY       ASN       ILE       LYS
SEQRES         10              D      309       LEU       GLN       GLN       ASP       ASN       PRO       THR       GLY       ASP
SEQRES         11              D      309       ARG       PHE       ALA       GLU       LEU       LYS       PHE       THR       SER
SEQRES         12              D      309       SER       MET       VAL       GLN       SER       VAL       GLY       THR       ASN
SEQRES         13              D      309       LEU       LYS       GLU       SER       GLY       PHE       HIS       GLY       VAL
SEQRES         14              D      309       LEU       VAL       VAL       ILE       SER       ASN       PRO       VAL       ASP
SEQRES         15              D      309       VAL       ILE       THR       ALA       LEU       PHE       GLN       HIS       VAL
SEQRES         16              D      309       THR       GLY       PHE       PRO       ALA       HIS       LYS       VAL       ILE
SEQRES         17              D      309       GLY       THR       GLY       THR       LEU       LEU       ASP       THR       ALA
SEQRES         18              D      309       ARG       MET       GLN       ARG       ALA       VAL       GLY       GLU       ALA
SEQRES         19              D      309       PHE       ASP       LEU       ASP       PRO       ARG       SER       VAL       SER
SEQRES         20              D      309       GLY       TYR       ASN       LEU       GLY       GLU       HIS       GLY       ASN
SEQRES         21              D      309       SER       GLN       PHE       VAL       ALA       TRP       SER       THR       VAL
SEQRES         22              D      309       ARG       VAL       MET       GLY       GLN       PRO       ILE       VAL       THR
SEQRES         23              D      309       LEU       ALA       ASP       ALA       GLY       ASP       ILE       ASP       LEU
SEQRES         24              D      309       ALA       ALA       ILE       GLU       GLU       GLU       ALA       ARG       LYS
SEQRES         25              D      309       GLY       GLY       PHE       THR       VAL       LEU       ASN       GLY       LYS
SEQRES         26              D      309       GLY       TYR       THR       SER       TYR       GLY       VAL       ALA       THR
SEQRES         27              D      309       SER       ALA       ILE       ARG       ILE       ALA       LYS       ALA       VAL
SEQRES         28              D      309       MET       ALA       ASP       ALA       HIS       ALA       GLU       LEU       VAL
SEQRES         29              D      309       VAL       SER       ASN       ARG       ARG       ASP       ASP       MET       GLY
SEQRES         30              D      309       MET       TYR       LEU       SER       TYR       PRO       ALA       ILE       ILE
SEQRES         31              D      309       GLY       ARG       ASP       GLY       VAL       LEU       ALA       GLU       THR
SEQRES         32              D      309       THR       LEU       ASP       LEU       THR       THR       ASP       GLU       GLN
SEQRES         33              D      309       GLU       LYS       LEU       LEU       GLN       SER       ARG       ASP       TYR
SEQRES         34              D      309       ILE       GLN       GLN       ARG       PHE       ASP       GLU       ILE       VAL
SEQRES         35              D      309       ASP       THR       LEU                                                            
FTNOTE          1     CIS PROLINE - PRO A   144 
FTNOTE          2     CIS PROLINE - PRO B   144 
FTNOTE          3     CIS PROLINE - PRO C   144 
FTNOTE          4     CIS PROLINE - PRO D   144 
CRYST1                   135.90        135.90        205.90      90.0      90.0     120.0     P 32 2 1         24
ORIGX1                    -0.841744     -0.495301      0.214789      69.78027
ORIGX2                     0.488184     -0.528440      0.694573      -0.23980
ORIGX3                    -0.230524      0.689510      0.686614       0.40915
SCALE1                    -0.004120     -0.005889      0.004531       0.51242
SCALE2                     0.004148     -0.004490      0.005902      -0.00204
SCALE3                    -0.001119      0.003348      0.003334       0.00199
ATOM            1      N                  ALA         A       21      -2.163       -0.548       18.406    1.00 13.29             N  
ATOM            2      CA                 ALA         A       21      -2.514        0.202       17.123    1.00 13.29             C  
ATOM            3      C                  ALA         A       21      -1.459        1.263       16.952    1.00 13.29             C  
ATOM            4      O                  ALA         A       21      -0.680        1.472       17.901    1.00 13.29             O  
ATOM            5      CB                 ALA         A       21      -3.905        0.720       17.229    1.00 13.38             C  
ATOM            6      N                  ARG         A       22      -1.420        1.894       15.751    1.00 11.39             N  
ATOM            7      CA                 ARG         A       22      -0.383        2.934       15.515    1.00 11.39             C  
ATOM            8      C                  ARG         A       22      -0.948        4.316       15.725    1.00 11.39             C  
ATOM            9      O                  ARG         A       22      -2.061        4.613       15.278    1.00 11.39             O  
ATOM           10      CB                 ARG         A       22       0.148        2.808       14.106    1.00 13.03             C  
ATOM           11      CG                 ARG         A       22       1.097        1.672       13.842    1.00 13.03             C  
ATOM           12      CD                 ARG         A       22       1.317        1.488       12.388    1.00 13.03             C  
ATOM           13      NE                 ARG         A       22       2.075        0.368       11.952    1.00 13.03             N  
ATOM           14      CZ                 ARG         A       22       2.120       -0.037       10.657    1.00 13.03             C  
ATOM           15      NH1                ARG         A       22       1.462        0.617        9.712    1.00 13.03             N  
ATOM           16      NH2                ARG         A       22       2.789       -1.121       10.331    1.00 13.03             N  
ATOM           17      N                  LYS         A       23      -0.238        5.173       16.412    1.00 11.92             N  
ATOM           18      CA                 LYS         A       23      -0.684        6.530       16.683    1.00 11.92             C  
ATOM           19      C                  LYS         A       23       0.462        7.500       16.446    1.00 11.92             C  
ATOM           20      O                  LYS         A       23       1.535        7.330       17.042    1.00 11.92             O  
ATOM           21      CB                 LYS         A       23      -1.183        6.682       18.130    1.00 12.16             C  
ATOM           22      CG                 LYS         A       23      -1.499        8.154       18.401    1.00 12.16             C  
ATOM           23      CD                 LYS         A       23      -1.959        8.342       19.814    1.00 12.16             C  
ATOM           24      CE                 LYS         A       23      -3.413        7.920       19.959    1.00 12.16             C  
ATOM           25      NZ                 LYS         A       23      -3.888        8.570       21.225    1.00 12.16             N  
ATOM           26      N                  ILE         A       24       0.207        8.515       15.612    1.00 11.72             N  
ATOM           27      CA                 ILE         A       24       1.216        9.511       15.286    1.00 11.72             C  
ATOM           28      C                  ILE         A       24       0.708       10.911       15.583    1.00 11.72             C  
ATOM           29      O                  ILE         A       24      -0.442       11.241       15.305    1.00 11.72             O  
ATOM           30      CB                 ILE         A       24       1.599        9.445       13.789    1.00 14.25             C  
ATOM           31      CG1                ILE         A       24       2.253        8.099       13.472    1.00 14.25             C  
ATOM           32      CG2                ILE         A       24       2.616       10.515       13.406    1.00 14.25             C  
ATOM           33      CD1                ILE         A       24       2.282        7.758       11.988    1.00 14.25             C  
ATOM           34      N                  GLY         A       25       1.557       11.707       16.225    1.00  9.64             N  
ATOM           35      CA                 GLY         A       25       1.210       13.076       16.538    1.00  9.64             C  
ATOM           36      C                  GLY         A       25       2.000       13.997       15.623    1.00  9.64             C  
ATOM           37      O                  GLY         A       25       3.163       13.723       15.354    1.00  9.64             O  
ATOM           38      N                  ILE         A       26       1.358       15.058       15.079    1.00 11.27             N  
ATOM           39      CA                 ILE         A       26       2.065       16.011       14.200    1.00 11.27             C  
ATOM           40      C                  ILE         A       26       1.871       17.401       14.770    1.00 11.27             C  
ATOM           41      O                  ILE         A       26       0.734       17.827       14.904    1.00 11.27             O  
ATOM           42      CB                 ILE         A       26       1.569       15.987       12.749    1.00 11.51             C  
ATOM           43      CG1                ILE         A       26       1.651       14.593       12.152    1.00 11.51             C  
ATOM           44      CG2                ILE         A       26       2.427       16.911       11.899    1.00 11.51             C  
ATOM           45      CD1                ILE         A       26       1.023       14.392       10.815    1.00 11.51             C  
ATOM           46      N                  ILE         A       27       2.955       18.068       15.149    1.00 13.25             N  
ATOM           47      CA                 ILE         A       27       2.911       19.395       15.732    1.00 13.25             C  
ATOM           48      C                  ILE         A       27       3.328       20.404       14.666    1.00 13.25             C  
ATOM           49      O                  ILE         A       27       4.491       20.406       14.248    1.00 13.25             O  
ATOM           50      CB                 ILE         A       27       3.822       19.508       16.954    1.00 13.30             C  
ATOM           51      CG1                ILE         A       27       3.458       18.412       17.966    1.00 13.30             C  
ATOM           52      CG2                ILE         A       27       3.677       20.868       17.637    1.00 13.30             C  
ATOM           53      CD1                ILE         A       27       4.346       18.353       19.165    1.00 13.30             C  
ATOM           54      N                  GLY         A       28       2.374       21.224       14.233    1.00 13.63             N  
ATOM           55      CA                 GLY         A       28       2.648       22.252       13.198    1.00 13.63             C  
ATOM           56      C                  GLY         A       28       2.122       21.739       11.880    1.00 13.63             C  
ATOM           57      O                  GLY         A       28       2.843       21.003       11.261    1.00 13.63             O  
ATOM           58      N                  LEU         A       29       0.901       22.046       11.495    1.00 15.23             N  
ATOM           59      CA                 LEU         A       29       0.292       21.589       10.282    1.00 15.23             C  
ATOM           60      C                  LEU         A       29       0.399       22.659        9.188    1.00 15.23             C  
ATOM           61      O                  LEU         A       29      -0.621       23.212        8.794    1.00 15.23             O  
ATOM           62      CB                 LEU         A       29      -1.193       21.216       10.481    1.00 14.94             C  
ATOM           63      CG                 LEU         A       29      -1.570       19.754       10.776    1.00 14.94             C  
ATOM           64      CD1                LEU         A       29      -1.284       18.790        9.659    1.00 14.94             C  
ATOM           65      CD2                LEU         A       29      -0.799       19.262       12.016    1.00 14.94             C  
ATOM           66      N                  GLY         A       30       1.595       22.924        8.725    1.00 15.54             N  
ATOM           67      CA                 GLY         A       30       1.884       23.850        7.674    1.00 15.54             C  
ATOM           68      C                  GLY         A       30       2.174       23.079        6.404    1.00 15.54             C  
ATOM           69      O                  GLY         A       30       1.620       21.970        6.233    1.00 15.54             O  
ATOM           70      N                  ASN         A       31       3.012       23.596        5.520    1.00 13.35             N  
ATOM           71      CA                 ASN         A       31       3.298       22.889        4.279    1.00 13.35             C  
ATOM           72      C                  ASN         A       31       3.898       21.513        4.535    1.00 13.35             C  
ATOM           73      O                  ASN         A       31       3.502       20.579        3.877    1.00 13.35             O  
ATOM           74      CB                 ASN         A       31       4.319       23.598        3.374    1.00 13.93             C  
ATOM           75      CG                 ASN         A       31       3.783       24.968        2.970    1.00 13.93             C  
ATOM           76      OD1                ASN         A       31       2.752       24.976        2.287    1.00 13.93             O  
ATOM           77      ND2                ASN         A       31       4.445       26.054        3.330    1.00 13.93             N  
ATOM           78      N                  VAL         A       32       4.865       21.424        5.408    1.00 13.75             N  
ATOM           79      CA                 VAL         A       32       5.520       20.143        5.681    1.00 13.75             C  
ATOM           80      C                  VAL         A       32       4.629       19.275        6.522    1.00 13.75             C  
ATOM           81      O                  VAL         A       32       4.351       18.128        6.163    1.00 13.75             O  
ATOM           82      CB                 VAL         A       32       6.847       20.384        6.408    1.00 12.57             C  
ATOM           83      CG1                VAL         A       32       7.572       19.064        6.601    1.00 12.57             C  
ATOM           84      CG2                VAL         A       32       7.744       21.283        5.613    1.00 12.57             C  
ATOM           85      N                  GLY         A       33       4.100       19.746        7.642    1.00 12.43             N  
ATOM           86      CA                 GLY         A       33       3.271       18.874        8.471    1.00 12.43             C  
ATOM           87      C                  GLY         A       33       2.085       18.283        7.778    1.00 12.43             C  
ATOM           88      O                  GLY         A       33       1.749       17.118        7.968    1.00 12.43             O  
ATOM           89      N                  ALA         A       34       1.414       19.055        6.951    1.00 11.36             N  
ATOM           90      CA                 ALA         A       34       0.251       18.604        6.174    1.00 11.36             C  
ATOM           91      C                  ALA         A       34       0.647       17.647        5.107    1.00 11.36             C  
ATOM           92      O                  ALA         A       34      -0.121       16.687        4.800    1.00 11.36             O  
ATOM           93      CB                 ALA         A       34      -0.463       19.870        5.649    1.00 10.98             C  
ATOM           94      N                  ALA         A       35       1.849       17.713        4.538    1.00 10.76             N  
ATOM           95      CA                 ALA         A       35       2.330       16.749        3.537    1.00 10.76             C  
ATOM           96      C                  ALA         A       35       2.675       15.434        4.233    1.00 10.76             C  
ATOM           97      O                  ALA         A       35       2.478       14.347        3.665    1.00 10.76             O  
ATOM           98      CB                 ALA         A       35       3.564       17.205        2.772    1.00  8.81             C  
ATOM           99      N                  VAL         A       36       3.197       15.516        5.465    1.00 11.59             N  
ATOM          100      CA                 VAL         A       36       3.504       14.317        6.289    1.00 11.59             C  
ATOM          101      C                  VAL         A       36       2.202       13.585        6.530    1.00 11.59             C  
ATOM          102      O                  VAL         A       36       2.088       12.377        6.294    1.00 11.59             O  
ATOM          103      CB                 VAL         A       36       4.150       14.682        7.614    1.00 11.11             C  
ATOM          104      CG1                VAL         A       36       4.256       13.500        8.551    1.00 11.11             C  
ATOM          105      CG2                VAL         A       36       5.590       15.216        7.326    1.00 11.11             C  
ATOM          106      N                  ALA         A       37       1.203       14.315        6.989    1.00 11.90             N  
ATOM          107      CA                 ALA         A       37      -0.125       13.745        7.248    1.00 11.90             C  
ATOM          108      C                  ALA         A       37      -0.699       13.160        6.004    1.00 11.90             C  
ATOM          109      O                  ALA         A       37      -1.235       11.992        6.001    1.00 11.90             O  
ATOM          110      CB                 ALA         A       37      -1.016       14.879        7.742    1.00 11.32             C  
ATOM          111      N                  HIS         A       38      -0.648       13.827        4.846    1.00 12.79             N  
ATOM          112      CA                 HIS         A       38      -1.220       13.245        3.622    1.00 12.79             C  
ATOM          113      C                  HIS         A       38      -0.475       12.010        3.174    1.00 12.79             C  
ATOM          114      O                  HIS         A       38      -1.067       11.022        2.662    1.00 12.79             O  
ATOM          115      CB                 HIS         A       38      -1.245       14.341        2.536    1.00 12.58             C  
ATOM          116      CG                 HIS         A       38      -2.041       13.936        1.325    1.00 12.58             C  
ATOM          117      ND1                HIS         A       38      -1.882       14.541        0.067    1.00 12.58             N  
ATOM          118      CD2                HIS         A       38      -2.999       12.980        1.199    1.00 12.58             C  
ATOM          119      CE1                HIS         A       38      -2.726       13.918       -0.755    1.00 12.58             C  
ATOM          120      NE2                HIS         A       38      -3.402       12.955       -0.097    1.00 12.58             N  
ATOM          121      N                  GLY         A       39       0.830       11.996        3.310    1.00 13.48             N  
ATOM          122      CA                 GLY         A       39       1.627       10.797        2.936    1.00 13.48             C  
ATOM          123      C                  GLY         A       39       1.273        9.590        3.800    1.00 13.48             C  
ATOM          124      O                  GLY         A       39       1.197        8.478        3.282    1.00 13.48             O  
ATOM          125      N                  LEU         A       40       1.074        9.791        5.118    1.00 12.16             N  
ATOM          126      CA                 LEU         A       40       0.692        8.737        6.038    1.00 12.16             C  
ATOM          127      C                  LEU         A       40      -0.746        8.341        5.750    1.00 12.16             C  
ATOM          128      O                  LEU         A       40      -0.975        7.143        5.535    1.00 12.16             O  
ATOM          129      CB                 LEU         A       40       0.738        9.227        7.472    1.00  9.60             C  
ATOM          130      CG                 LEU         A       40       2.150        9.538        8.000    1.00  9.60             C  
ATOM          131      CD1                LEU         A       40       2.057       10.338        9.253    1.00  9.60             C  
ATOM          132      CD2                LEU         A       40       2.894        8.229        8.232    1.00  9.60             C  
ATOM          133      N                  ILE         A       41      -1.645        9.336        5.681    1.00 14.06             N  
ATOM          134      CA                 ILE         A       41      -3.074        8.927        5.455    1.00 14.06             C  
ATOM          135      C                  ILE         A       41      -3.324        8.256        4.139    1.00 14.06             C  
ATOM          136      O                  ILE         A       41      -4.132        7.302        4.031    1.00 14.06             O  
ATOM          137      CB                 ILE         A       41      -3.949       10.210        5.650    1.00 12.15             C  
ATOM          138      CG1                ILE         A       41      -4.066       10.503        7.126    1.00 12.15             C  
ATOM          139      CG2                ILE         A       41      -5.332       10.037        5.037    1.00 12.15             C  
ATOM          140      CD1                ILE         A       41      -4.542       11.851        7.531    1.00 12.15             C  
ATOM          141      N                  ALA         A       42      -2.634        8.663        3.065    1.00 16.97             N  
ATOM          142      CA                 ALA         A       42      -2.797        8.083        1.739    1.00 16.97             C  
ATOM          143      C                  ALA         A       42      -2.401        6.611        1.729    1.00 16.97             C  
ATOM          144      O                  ALA         A       42      -2.973        5.797        1.008    1.00 16.97             O  
ATOM          145      CB                 ALA         A       42      -1.984        8.917        0.743    1.00 15.79             C  
ATOM          146      N                  GLN         A       43      -1.414        6.194        2.511    1.00 19.98             N  
ATOM          147      CA                 GLN         A       43      -1.035        4.790        2.565    1.00 19.98             C  
ATOM          148      C                  GLN         A       43      -1.723        4.082        3.742    1.00 19.98             C  
ATOM          149      O                  GLN         A       43      -1.536        2.865        3.919    1.00 19.98             O  
ATOM          150      CB                 GLN         A       43       0.460        4.612        2.759    1.00 23.69             C  
ATOM          151      CG                 GLN         A       43       1.349        5.392        1.920    1.00 23.69             C  
ATOM          152      CD                 GLN         A       43       2.811        5.311        2.329    1.00 23.69             C  
ATOM          153      OE1                GLN         A       43       3.437        4.307        2.031    1.00 23.69             O  
ATOM          154      NE2                GLN         A       43       3.291        6.384        2.943    1.00 23.69             N  
ATOM          155      N                  GLY         A       44      -2.442        4.785        4.590    1.00 18.31             N  
ATOM          156      CA                 GLY         A       44      -3.080        4.099        5.729    1.00 18.31             C  
ATOM          157      C                  GLY         A       44      -2.037        3.577        6.689    1.00 18.31             C  
ATOM          158      O                  GLY         A       44      -2.179        2.436        7.114    1.00 18.31             O  
ATOM          159      N                  VAL         A       45      -1.031        4.350        7.004    1.00 15.91             N  
ATOM          160      CA                 VAL         A       45       0.033        3.905        7.880    1.00 15.91             C  
ATOM          161      C                  VAL         A       45      -0.395        3.829        9.345    1.00 15.91             C  
ATOM          162      O                  VAL         A       45      -0.077        2.831        9.978    1.00 15.91             O  
ATOM          163      CB                 VAL         A       45       1.292        4.813        7.795    1.00 13.29             C  
ATOM          164      CG1                VAL         A       45       2.338        4.374        8.802    1.00 13.29             C  
ATOM          165      CG2                VAL         A       45       1.890        4.725        6.396    1.00 13.29             C  
ATOM          166      N                  ALA         A       46      -1.034        4.849        9.881    1.00 12.24             N  
ATOM          167      CA                 ALA         A       46      -1.434        4.878       11.262    1.00 12.24             C  
ATOM          168      C                  ALA         A       46      -2.938        4.691       11.423    1.00 12.24             C  
ATOM          169      O                  ALA         A       46      -3.699        4.700       10.465    1.00 12.24             O  
ATOM          170      CB                 ALA         A       46      -1.033        6.202       11.914    1.00 11.35             C  
ATOM          171      N                  ASP         A       47      -3.339        4.448       12.676    1.00 10.80             N  
ATOM          172      CA                 ASP         A       47      -4.753        4.270       12.952    1.00 10.80             C  
ATOM          173      C                  ASP         A       47      -5.298        5.566       13.496    1.00 10.80             C  
ATOM          174      O                  ASP         A       47      -6.376        5.975       13.149    1.00 10.80             O  
ATOM          175      CB                 ASP         A       47      -4.943        3.121       13.957    1.00 11.06             C  
ATOM          176      CG                 ASP         A       47      -4.468        1.808       13.393    1.00 11.06             C  
ATOM          177      OD1                ASP         A       47      -5.102        1.291       12.447    1.00 11.06             O  
ATOM          178      OD2                ASP         A       47      -3.435        1.293       13.885    1.00 11.06             O  
ATOM          179      N                  ASP         A       48      -4.556        6.206       14.398    1.00 11.80             N  
ATOM          180      CA                 ASP         A       48      -4.927        7.420       15.080    1.00 11.80             C  
ATOM          181      C                  ASP         A       48      -3.890        8.513       14.857    1.00 11.80             C  
ATOM          182      O                  ASP         A       48      -2.690        8.246       14.954    1.00 11.80             O  
ATOM          183      CB                 ASP         A       48      -5.049        7.182       16.590    1.00 15.59             C  
ATOM          184      CG                 ASP         A       48      -6.059        6.128       16.953    1.00 15.59             C  
ATOM          185      OD1                ASP         A       48      -7.231        6.142       16.522    1.00 15.59             O  
ATOM          186      OD2                ASP         A       48      -5.697        5.169       17.686    1.00 15.59             O  
ATOM          187      N                  TYR         A       49      -4.389        9.748       14.549    1.00  9.37             N  
ATOM          188      CA                 TYR         A       49      -3.504       10.866       14.319    1.00  9.37             C  
ATOM          189      C                  TYR         A       49      -3.899       12.024       15.222    1.00  9.37             C  
ATOM          190      O                  TYR         A       49      -5.084       12.182       15.525    1.00  9.37             O  
ATOM          191      CB                 TYR         A       49      -3.530       11.434       12.863    1.00  2.00             C  
ATOM          192      CG                 TYR         A       49      -3.225       10.454       11.751    1.00  2.00             C  
ATOM          193      CD1                TYR         A       49      -4.254        9.609       11.225    1.00  2.00             C  
ATOM          194      CD2                TYR         A       49      -1.957       10.308       11.307    1.00  2.00             C  
ATOM          195      CE1                TYR         A       49      -3.982        8.700       10.243    1.00  2.00             C  
ATOM          196      CE2                TYR         A       49      -1.689        9.371       10.330    1.00  2.00             C  
ATOM          197      CZ                 TYR         A       49      -2.686        8.614        9.792    1.00  2.00             C  
ATOM          198      OH                 TYR         A       49      -2.348        7.711        8.769    1.00  2.00             O  
ATOM          199      N                  VAL         A       50      -2.909       12.787       15.688    1.00 10.64             N  
ATOM          200      CA                 VAL         A       50      -3.216       13.926       16.552    1.00 10.64             C  
ATOM          201      C                  VAL         A       50      -2.586       15.127       15.853    1.00 10.64             C  
ATOM          202      O                  VAL         A       50      -1.365       15.088       15.661    1.00 10.64             O  
ATOM          203      CB                 VAL         A       50      -2.657       13.819       17.957    1.00 10.36             C  
ATOM          204      CG1                VAL         A       50      -3.040       14.983       18.864    1.00 10.36             C  
ATOM          205      CG2                VAL         A       50      -3.184       12.549       18.654    1.00 10.36             C  
ATOM          206      N                  PHE         A       51      -3.419       16.109       15.452    1.00 11.52             N  
ATOM          207      CA                 PHE         A       51      -2.858       17.284       14.729    1.00 11.52             C  
ATOM          208      C                  PHE         A       51      -2.811       18.401       15.740    1.00 11.52             C  
ATOM          209      O                  PHE         A       51      -3.808       18.576       16.439    1.00 11.52             O  
ATOM          210      CB                 PHE         A       51      -3.685       17.710       13.541    1.00 12.35             C  
ATOM          211      CG                 PHE         A       51      -3.715       16.817       12.334    1.00 12.35             C  
ATOM          212      CD1                PHE         A       51      -2.881       15.719       12.247    1.00 12.35             C  
ATOM          213      CD2                PHE         A       51      -4.573       17.037       11.259    1.00 12.35             C  
ATOM          214      CE1                PHE         A       51      -2.912       14.831       11.195    1.00 12.35             C  
ATOM          215      CE2                PHE         A       51      -4.581       16.149       10.195    1.00 12.35             C  
ATOM          216      CZ                 PHE         A       51      -3.760       15.051       10.131    1.00 12.35             C  
ATOM          217      N                  ILE         A       52      -1.707       19.084       15.897    1.00 12.91             N  
ATOM          218      CA                 ILE         A       52      -1.625       20.177       16.854    1.00 12.91             C  
ATOM          219      C                  ILE         A       52      -1.051       21.403       16.128    1.00 12.91             C  
ATOM          220      O                  ILE         A       52      -0.021       21.279       15.456    1.00 12.91             O  
ATOM          221      CB                 ILE         A       52      -0.732       19.849       18.072    1.00 14.51             C  
ATOM          222      CG1                ILE         A       52      -1.375       18.747       18.939    1.00 14.51             C  
ATOM          223      CG2                ILE         A       52      -0.486       21.086       18.913    1.00 14.51             C  
ATOM          224      CD1                ILE         A       52      -0.638       18.275       20.151    1.00 14.51             C  
ATOM          225      N                  ASP         A       53      -1.726       22.548       16.252    1.00 14.65             N  
ATOM          226      CA                 ASP         A       53      -1.195       23.747       15.608    1.00 14.65             C  
ATOM          227      C                  ASP         A       53      -1.645       24.957       16.402    1.00 14.65             C  
ATOM          228      O                  ASP         A       53      -2.782       24.871       16.884    1.00 14.65             O  
ATOM          229      CB                 ASP         A       53      -1.697       23.920       14.184    1.00 15.67             C  
ATOM          230      CG                 ASP         A       53      -0.824       24.844       13.362    1.00 15.67             C  
ATOM          231      OD1                ASP         A       53      -0.739       26.036       13.688    1.00 15.67             O  
ATOM          232      OD2                ASP         A       53      -0.155       24.371       12.437    1.00 15.67             O  
ATOM          233      N                  ALA         A       54      -0.832       25.970       16.511    1.00 18.17             N  
ATOM          234      CA                 ALA         A       54      -1.184       27.167       17.257    1.00 18.17             C  
ATOM          235      C                  ALA         A       54      -2.343       27.887       16.578    1.00 18.17             C  
ATOM          236      O                  ALA         A       54      -3.229       28.524       17.203    1.00 18.17             O  
ATOM          237      CB                 ALA         A       54       0.041       28.064       17.356    1.00 15.54             C  
ATOM          238      N                  ASN         A       55      -2.372       27.833       15.256    1.00 20.42             N  
ATOM          239      CA                 ASN         A       55      -3.440       28.436       14.491    1.00 20.42             C  
ATOM          240      C                  ASN         A       55      -4.585       27.451       14.463    1.00 20.42             C  
ATOM          241      O                  ASN         A       55      -4.543       26.457       13.750    1.00 20.42             O  
ATOM          242      CB                 ASN         A       55      -2.953       28.744       13.083    1.00 22.10             C  
ATOM          243      CG                 ASN         A       55      -3.986       29.367       12.172    1.00 22.10             C  
ATOM          244      OD1                ASN         A       55      -5.098       29.729       12.531    1.00 22.10             O  
ATOM          245      ND2                ASN         A       55      -3.650       29.480       10.911    1.00 22.10             N  
ATOM          246      N                  GLU         A       56      -5.595       27.727       15.269    1.00 24.09             N  
ATOM          247      CA                 GLU         A       56      -6.752       26.846       15.375    1.00 24.09             C  
ATOM          248      C                  GLU         A       56      -7.554       26.660       14.115    1.00 24.09             C  
ATOM          249      O                  GLU         A       56      -7.858       25.524       13.746    1.00 24.09             O  
ATOM          250      CB                 GLU         A       56      -7.726       27.421       16.423    1.00 31.60             C  
ATOM          251      CG                 GLU         A       56      -7.140       27.381       17.788    1.00 31.60             C  
ATOM          252      CD                 GLU         A       56      -7.888       26.487       18.779    1.00 31.60             C  
ATOM          253      OE1                GLU         A       56      -9.156       26.463       18.712    1.00 31.60             O  
ATOM          254      OE2                GLU         A       56      -7.155       25.869       19.629    1.00 31.60             O  
ATOM          255      N                  ALA         A       57      -7.920       27.729       13.425    1.00 21.65             N  
ATOM          256      CA                 ALA         A       57      -8.734       27.577       12.198    1.00 21.65             C  
ATOM          257      C                  ALA         A       57      -8.022       26.744       11.152    1.00 21.65             C  
ATOM          258      O                  ALA         A       57      -8.706       25.970       10.460    1.00 21.65             O  
ATOM          259      CB                 ALA         A       57      -9.084       28.949       11.648    1.00 21.28             C  
ATOM          260      N                  LYS         A       58      -6.710       26.845       11.016    1.00 19.24             N  
ATOM          261      CA                 LYS         A       58      -5.962       26.082       10.037    1.00 19.24             C  
ATOM          262      C                  LYS         A       58      -6.019       24.585       10.290    1.00 19.24             C  
ATOM          263      O                  LYS         A       58      -6.341       23.790        9.419    1.00 19.24             O  
ATOM          264      CB                 LYS         A       58      -4.476       26.440       10.045    1.00 20.22             C  
ATOM          265      CG                 LYS         A       58      -3.709       26.400        8.780    1.00 20.22             C  
ATOM          266      CD                 LYS         A       58      -4.007       25.229        7.871    1.00 20.22             C  
ATOM          267      CE                 LYS         A       58      -3.004       25.127        6.734    1.00 20.22             C  
ATOM          268      NZ                 LYS         A       58      -2.467       23.713        6.535    1.00 20.22             N  
ATOM          269      N                  VAL         A       59      -5.689       24.187       11.528    1.00 19.32             N  
ATOM          270      CA                 VAL         A       59      -5.676       22.761       11.857    1.00 19.32             C  
ATOM          271      C                  VAL         A       59      -7.060       22.144       11.773    1.00 19.32             C  
ATOM          272      O                  VAL         A       59      -7.245       21.017       11.277    1.00 19.32             O  
ATOM          273      CB                 VAL         A       59      -5.028       22.567       13.245    1.00 18.23             C  
ATOM          274      CG1                VAL         A       59      -5.946       22.914       14.383    1.00 18.23             C  
ATOM          275      CG2                VAL         A       59      -4.611       21.113       13.323    1.00 18.23             C  
ATOM          276      N                  LYS         A       60      -8.085       22.875       12.154    1.00 19.35             N  
ATOM          277      CA                 LYS         A       60      -9.473       22.379       12.050    1.00 19.35             C  
ATOM          278      C                  LYS         A       60      -9.857       22.250       10.599    1.00 19.35             C  
ATOM          279      O                  LYS         A       60     -10.592       21.337       10.206    1.00 19.35             O  
ATOM          280      CB                 LYS         A       60     -10.350       23.321       12.853    1.00 27.47             C  
ATOM          281      CG                 LYS         A       60     -11.826       23.172       12.778    1.00 27.47             C  
ATOM          282      CD                 LYS         A       60     -12.331       21.758       12.748    1.00 27.47             C  
ATOM          283      CE                 LYS         A       60     -13.270       21.430       13.932    1.00 27.47             C  
ATOM          284      NZ                 LYS         A       60     -12.877       20.141       14.669    1.00 27.47             N  
ATOM          285      N                  ALA         A       61      -9.354       23.129        9.713    1.00 17.57             N  
ATOM          286      CA                 ALA         A       61      -9.599       23.058        8.282    1.00 17.57             C  
ATOM          287      C                  ALA         A       61      -9.020       21.807        7.670    1.00 17.57             C  
ATOM          288      O                  ALA         A       61      -9.689       21.119        6.876    1.00 17.57             O  
ATOM          289      CB                 ALA         A       61      -8.956       24.242        7.545    1.00 17.55             C  
ATOM          290      N                  ASP         A       62      -7.787       21.478        8.067    1.00 17.73             N  
ATOM          291      CA                 ASP         A       62      -7.115       20.263        7.602    1.00 17.73             C  
ATOM          292      C                  ASP         A       62      -7.766       18.995        8.152    1.00 17.73             C  
ATOM          293      O                  ASP         A       62      -7.857       17.967        7.471    1.00 17.73             O  
ATOM          294      CB                 ASP         A       62      -5.631       20.263        8.010    1.00 19.91             C  
ATOM          295      CG                 ASP         A       62      -4.790       21.086        7.072    1.00 19.91             C  
ATOM          296      OD1                ASP         A       62      -5.080       21.165        5.842    1.00 19.91             O  
ATOM          297      OD2                ASP         A       62      -3.798       21.706        7.468    1.00 19.91             O  
ATOM          298      N                  GLN         A       63      -8.237       19.021        9.404    1.00 15.66             N  
ATOM          299      CA                 GLN         A       63      -8.911       17.862        9.979    1.00 15.66             C  
ATOM          300      C                  GLN         A       63     -10.148       17.510        9.178    1.00 15.66             C  
ATOM          301      O                  GLN         A       63     -10.315       16.364        8.752    1.00 15.66             O  
ATOM          302      CB                 GLN         A       63      -9.315       18.198       11.422    1.00 16.11             C  
ATOM          303      CG                 GLN         A       63     -10.196       17.098       11.964    1.00 16.11             C  
ATOM          304      CD                 GLN         A       63     -10.721       17.368       13.342    1.00 16.11             C  
ATOM          305      OE1                GLN         A       63     -11.154       18.475       13.644    1.00 16.11             O  
ATOM          306      NE2                GLN         A       63     -10.763       16.330       14.165    1.00 16.11             N  
ATOM          307      N                  ILE         A       64     -11.009       18.502        8.953    1.00 14.64             N  
ATOM          308      CA                 ILE         A       64     -12.241       18.302        8.184    1.00 14.64             C  
ATOM          309      C                  ILE         A       64     -11.967       17.851        6.751    1.00 14.64             C  
ATOM          310      O                  ILE         A       64     -12.597       16.948        6.200    1.00 14.64             O  
ATOM          311      CB                 ILE         A       64     -13.079       19.579        8.102    1.00 17.40             C  
ATOM          312      CG1                ILE         A       64     -13.457       20.182        9.461    1.00 17.40             C  
ATOM          313      CG2                ILE         A       64     -14.371       19.260        7.339    1.00 17.40             C  
ATOM          314      CD1                ILE         A       64     -14.357       19.224       10.252    1.00 17.40             C  
ATOM          315      N                  ASP         A       65     -11.025       18.494        6.099    1.00 14.05             N  
ATOM          316      CA                 ASP         A       65     -10.686       18.159        4.698    1.00 14.05             C  
ATOM          317      C                  ASP         A       65     -10.226       16.740        4.600    1.00 14.05             C  
ATOM          318      O                  ASP         A       65     -10.606       16.045        3.648    1.00 14.05             O  
ATOM          319      CB                 ASP         A       65      -9.651       19.174        4.194    1.00 14.22             C  
ATOM          320      CG                 ASP         A       65      -9.500       19.222        2.694    1.00 14.22             C  
ATOM          321      OD1                ASP         A       65     -10.389       18.725        1.956    1.00 14.22             O  
ATOM          322      OD2                ASP         A       65      -8.477       19.747        2.226    1.00 14.22             O  
ATOM          323      N                  PHE         A       66      -9.456       16.248        5.578    1.00 12.92             N  
ATOM          324      CA                 PHE         A       66      -9.017       14.834        5.629    1.00 12.92             C  
ATOM          325      C                  PHE         A       66     -10.173       13.896        5.951    1.00 12.92             C  
ATOM          326      O                  PHE         A       66     -10.333       12.822        5.345    1.00 12.92             O  
ATOM          327      CB                 PHE         A       66      -7.918       14.632        6.665    1.00  9.14             C  
ATOM          328      CG                 PHE         A       66      -6.535       14.916        6.134    1.00  9.14             C  
ATOM          329      CD1                PHE         A       66      -6.029       14.226        5.077    1.00  9.14             C  
ATOM          330      CD2                PHE         A       66      -5.728       15.856        6.781    1.00  9.14             C  
ATOM          331      CE1                PHE         A       66      -4.761       14.517        4.572    1.00  9.14             C  
ATOM          332      CE2                PHE         A       66      -4.461       16.138        6.301    1.00  9.14             C  
ATOM          333      CZ                 PHE         A       66      -3.981       15.445        5.223    1.00  9.14             C  
ATOM          334      N                  GLN         A       67     -11.056       14.325        6.851    1.00 13.69             N  
ATOM          335      CA                 GLN         A       67     -12.233       13.540        7.187    1.00 13.69             C  
ATOM          336      C                  GLN         A       67     -13.206       13.454        6.044    1.00 13.69             C  
ATOM          337      O                  GLN         A       67     -13.989       12.483        5.960    1.00 13.69             O  
ATOM          338      CB                 GLN         A       67     -12.943       14.153        8.413    1.00 15.57             C  
ATOM          339      CG                 GLN         A       67     -12.089       14.081        9.648    1.00 15.57             C  
ATOM          340      CD                 GLN         A       67     -12.757       14.662       10.860    1.00 15.57             C  
ATOM          341      OE1                GLN         A       67     -12.483       14.202       12.028    1.00 15.57             O  
ATOM          342      NE2                GLN         A       67     -13.594       15.663       10.721    1.00 15.57             N  
ATOM          343      N                  ASP         A       68     -13.200       14.395        5.130    1.00 14.91             N  
ATOM          344      CA                 ASP         A       68     -14.011       14.378        3.914    1.00 14.91             C  
ATOM          345      C                  ASP         A       68     -13.423       13.416        2.890    1.00 14.91             C  
ATOM          346      O                  ASP         A       68     -14.141       12.877        2.043    1.00 14.91             O  
ATOM          347      CB                 ASP         A       68     -14.088       15.770        3.267    1.00 15.80             C  
ATOM          348      CG                 ASP         A       68     -14.956       16.718        4.042    1.00 15.80             C  
ATOM          349      OD1                ASP         A       68     -15.773       16.305        4.906    1.00 15.80             O  
ATOM          350      OD2                ASP         A       68     -14.851       17.960        3.835    1.00 15.80             O  
ATOM          351      N                  ALA         A       69     -12.131       13.123        3.000    1.00 12.73             N  
ATOM          352      CA                 ALA         A       69     -11.477       12.189        2.097    1.00 12.73             C  
ATOM          353      C                  ALA         A       69     -11.737       10.771        2.465    1.00 12.73             C  
ATOM          354      O                  ALA         A       69     -11.718        9.831        1.666    1.00 12.73             O  
ATOM          355      CB                 ALA         A       69      -9.954       12.456        2.172    1.00 12.47             C  
ATOM          356      N                  MET         A       70     -11.959       10.521        3.776    1.00 14.05             N  
ATOM          357      CA                 MET         A       70     -12.153        9.171        4.324    1.00 14.05             C  
ATOM          358      C                  MET         A       70     -13.173        8.370        3.577    1.00 14.05             C  
ATOM          359      O                  MET         A       70     -12.861        7.175        3.235    1.00 14.05             O  
ATOM          360      CB                 MET         A       70     -12.556        9.203        5.826    1.00 14.54             C  
ATOM          361      CG                 MET         A       70     -11.494        9.535        6.851    1.00 14.54             C  
ATOM          362      SD                 MET         A       70     -10.073        8.400        6.727    1.00 14.54             S  
ATOM          363      CE                 MET         A       70      -8.843        9.467        7.563    1.00 14.54             C  
ATOM          364      N                  ALA         A       71     -14.353        8.822        3.190    1.00 12.57             N  
ATOM          365      CA                 ALA         A       71     -15.259        7.933        2.468    1.00 12.57             C  
ATOM          366      C                  ALA         A       71     -14.665        7.430        1.188    1.00 12.57             C  
ATOM          367      O                  ALA         A       71     -15.138        6.421        0.654    1.00 12.57             O  
ATOM          368      CB                 ALA         A       71     -16.561        8.623        2.048    1.00 13.46             C  
ATOM          369      N                  ASN         A       72     -13.710        8.158        0.607    1.00 14.29             N  
ATOM          370      CA                 ASN         A       72     -13.119        7.740       -0.650    1.00 14.29             C  
ATOM          371      C                  ASN         A       72     -11.717        7.207       -0.516    1.00 14.29             C  
ATOM          372      O                  ASN         A       72     -11.062        6.912       -1.548    1.00 14.29             O  
ATOM          373      CB                 ASN         A       72     -13.173        8.904       -1.669    1.00 15.19             C  
ATOM          374      CG                 ASN         A       72     -14.590        9.241       -2.081    1.00 15.19             C  
ATOM          375      OD1                ASN         A       72     -15.403        8.356       -2.365    1.00 15.19             O  
ATOM          376      ND2                ASN         A       72     -14.937       10.502       -2.072    1.00 15.19             N  
ATOM          377      N                  LEU         A       73     -11.246        7.050        0.732    1.00 16.66             N  
ATOM          378      CA                 LEU         A       73      -9.899        6.458        0.944    1.00 16.66             C  
ATOM          379      C                  LEU         A       73     -10.019        4.951        1.152    1.00 16.66             C  
ATOM          380      O                  LEU         A       73     -11.104        4.461        1.529    1.00 16.66             O  
ATOM          381      CB                 LEU         A       73      -9.215        7.086        2.138    1.00 14.10             C  
ATOM          382      CG                 LEU         A       73      -8.571        8.443        2.006    1.00 14.10             C  
ATOM          383      CD1                LEU         A       73      -8.307        9.064        3.346    1.00 14.10             C  
ATOM          384      CD2                LEU         A       73      -7.233        8.334        1.270    1.00 14.10             C  
ATOM          385      N                  GLU         A       74      -8.966        4.182        0.979    1.00 19.23             N  
ATOM          386      CA                 GLU         A       74      -9.013        2.733        1.171    1.00 19.23             C  
ATOM          387      C                  GLU         A       74      -8.850        2.288        2.613    1.00 19.23             C  
ATOM          388      O                  GLU         A       74      -9.404        1.258        3.018    1.00 19.23             O  
ATOM          389      CB                 GLU         A       74      -7.891        2.062        0.355    1.00 26.71             C  
ATOM          390      CG                 GLU         A       74      -8.312        1.914       -1.071    1.00 26.71             C  
ATOM          391      CD                 GLU         A       74      -7.372        2.622       -2.029    1.00 26.71             C  
ATOM          392      OE1                GLU         A       74      -7.424        3.875       -2.166    1.00 26.71             O  
ATOM          393      OE2                GLU         A       74      -6.568        1.864       -2.691    1.00 26.71             O  
ATOM          394      N                  ALA         A       75      -8.121        3.016        3.411    1.00 16.44             N  
ATOM          395      CA                 ALA         A       75      -7.850        2.704        4.807    1.00 16.44             C  
ATOM          396      C                  ALA         A       75      -8.421        3.805        5.682    1.00 16.44             C  
ATOM          397      O                  ALA         A       75      -8.458        4.937        5.216    1.00 16.44             O  
ATOM          398      CB                 ALA         A       75      -6.350        2.665        5.027    1.00 15.12             C  
ATOM          399      N                  HIS         A       76      -8.808        3.454        6.895    1.00 13.40             N  
ATOM          400      CA                 HIS         A       76      -9.394        4.419        7.836    1.00 13.40             C  
ATOM          401      C                  HIS         A       76      -8.357        4.948        8.812    1.00 13.40             C  
ATOM          402      O                  HIS         A       76      -7.393        4.274        9.159    1.00 13.40             O  
ATOM          403      CB                 HIS         A       76     -10.549        3.755        8.595    1.00 12.73             C  
ATOM          404      CG                 HIS         A       76     -11.120        4.590        9.702    1.00 12.73             C  
ATOM          405      ND1                HIS         A       76     -12.217        5.431        9.478    1.00 12.73             N  
ATOM          406      CD2                HIS         A       76     -10.754        4.769       10.992    1.00 12.73             C  
ATOM          407      CE1                HIS         A       76     -12.489        6.085       10.593    1.00 12.73             C  
ATOM          408      NE2                HIS         A       76     -11.622        5.699       11.515    1.00 12.73             N  
ATOM          409      N                  GLY         A       77      -8.573        6.189        9.256    1.00 11.14             N  
ATOM          410      CA                 GLY         A       77      -7.660        6.784       10.245    1.00 11.14             C  
ATOM          411      C                  GLY         A       77      -8.518        7.735       11.064    1.00 11.14             C  
ATOM          412      O                  GLY         A       77      -9.474        8.260       10.518    1.00 11.14             O  
ATOM          413      N                  ASN         A       78      -8.225        7.889       12.337    1.00 12.13             N  
ATOM          414      CA                 ASN         A       78      -8.978        8.773       13.219    1.00 12.13             C  
ATOM          415      C                  ASN         A       78      -8.154        9.992       13.449    1.00 12.13             C  
ATOM          416      O                  ASN         A       78      -6.920        9.898       13.591    1.00 12.13             O  
ATOM          417      CB                 ASN         A       78      -9.221        8.081       14.584    1.00 13.33             C  
ATOM          418      CG                 ASN         A       78      -9.981        6.805       14.441    1.00 13.33             C  
ATOM          419      OD1                ASN         A       78     -11.178        6.835       14.053    1.00 13.33             O  
ATOM          420      ND2                ASN         A       78      -9.369        5.652       14.711    1.00 13.33             N  
ATOM          421      N                  ILE         A       79      -8.770       11.190       13.488    1.00 14.00             N  
ATOM          422      CA                 ILE         A       79      -7.975       12.423       13.681    1.00 14.00             C  
ATOM          423      C                  ILE         A       79      -8.503       13.309       14.765    1.00 14.00             C  
ATOM          424      O                  ILE         A       79      -9.671       13.608       14.718    1.00 14.00             O  
ATOM          425      CB                 ILE         A       79      -7.969       13.268       12.376    1.00 13.36             C  
ATOM          426      CG1                ILE         A       79      -7.413       12.471       11.204    1.00 13.36             C  
ATOM          427      CG2                ILE         A       79      -7.137       14.546       12.540    1.00 13.36             C  
ATOM          428      CD1                ILE         A       79      -7.778       12.917        9.842    1.00 13.36             C  
ATOM          429      N                  VAL         A       80      -7.686       13.701       15.732    1.00 13.93             N  
ATOM          430      CA                 VAL         A       80      -8.151       14.598       16.786    1.00 13.93             C  
ATOM          431      C                  VAL         A       80      -7.221       15.792       16.713    1.00 13.93             C  
ATOM          432      O                  VAL         A       80      -6.116       15.673       16.170    1.00 13.93             O  
ATOM          433      CB                 VAL         A       80      -8.138       14.072       18.235    1.00 14.63             C  
ATOM          434      CG1                VAL         A       80      -8.958       12.767       18.306    1.00 14.63             C  
ATOM          435      CG2                VAL         A       80      -6.769       13.798       18.792    1.00 14.63             C  
ATOM          436      N                  ILE         A       81      -7.681       16.956       17.164    1.00 15.82             N  
ATOM          437      CA                 ILE         A       81      -6.824       18.135       17.079    1.00 15.82             C  
ATOM          438      C                  ILE         A       81      -6.610       18.785       18.426    1.00 15.82             C  
ATOM          439      O                  ILE         A       81      -7.414       18.660       19.347    1.00 15.82             O  
ATOM          440      CB                 ILE         A       81      -7.368       19.205       16.093    1.00 15.90             C  
ATOM          441      CG1                ILE         A       81      -8.693       19.743       16.613    1.00 15.90             C  
ATOM          442      CG2                ILE         A       81      -7.516       18.619       14.709    1.00 15.90             C  
ATOM          443      CD1                ILE         A       81      -9.305       20.844       15.762    1.00 15.90             C  
ATOM          444      N                  ASN         A       82      -5.480       19.455       18.541    1.00 17.91             N  
ATOM          445      CA                 ASN         A       82      -5.041       20.196       19.686    1.00 17.91             C  
ATOM          446      C                  ASN         A       82      -5.413       19.588       21.011    1.00 17.91             C  
ATOM          447      O                  ASN         A       82      -5.991       20.248       21.883    1.00 17.91             O  
ATOM          448      CB                 ASN         A       82      -5.606       21.624       19.617    1.00 18.34             C  
ATOM          449      CG                 ASN         A       82      -4.939       22.445       18.533    1.00 18.34             C  
ATOM          450      OD1                ASN         A       82      -4.002       22.006       17.869    1.00 18.34             O  
ATOM          451      ND2                ASN         A       82      -5.456       23.658       18.314    1.00 18.34             N  
ATOM          452      N                  ASP         A       83      -5.001       18.348       21.217    1.00 18.75             N  
ATOM          453      CA                 ASP         A       83      -5.255       17.616       22.447    1.00 18.75             C  
ATOM          454      C                  ASP         A       83      -3.948       17.014       22.902    1.00 18.75             C  
ATOM          455      O                  ASP         A       83      -3.616       15.939       22.362    1.00 18.75             O  
ATOM          456      CB                 ASP         A       83      -6.265       16.499       22.159    1.00 22.36             C  
ATOM          457      CG                 ASP         A       83      -6.717       15.796       23.423    1.00 22.36             C  
ATOM          458      OD1                ASP         A       83      -6.346       16.194       24.563    1.00 22.36             O  
ATOM          459      OD2                ASP         A       83      -7.474       14.811       23.288    1.00 22.36             O  
ATOM          460      N                  TRP         A       84      -3.231       17.672       23.795    1.00 16.91             N  
ATOM          461      CA                 TRP         A       84      -1.939       17.152       24.251    1.00 16.91             C  
ATOM          462      C                  TRP         A       84      -2.011       15.803       24.927    1.00 16.91             C  
ATOM          463      O                  TRP         A       84      -1.199       14.893       24.702    1.00 16.91             O  
ATOM          464      CB                 TRP         A       84      -1.308       18.175       25.209    1.00 15.20             C  
ATOM          465      CG                 TRP         A       84      -0.858       19.428       24.515    1.00 15.20             C  
ATOM          466      CD1                TRP         A       84      -1.478       20.642       24.534    1.00 15.20             C  
ATOM          467      CD2                TRP         A       84       0.320       19.593       23.711    1.00 15.20             C  
ATOM          468      NE1                TRP         A       84      -0.759       21.550       23.798    1.00 15.20             N  
ATOM          469      CE2                TRP         A       84       0.357       20.913       23.262    1.00 15.20             C  
ATOM          470      CE3                TRP         A       84       1.357       18.741       23.332    1.00 15.20             C  
ATOM          471      CZ2                TRP         A       84       1.377       21.435       22.485    1.00 15.20             C  
ATOM          472      CZ3                TRP         A       84       2.370       19.240       22.531    1.00 15.20             C  
ATOM          473      CH2                TRP         A       84       2.376       20.566       22.109    1.00 15.20             C  
ATOM          474      N                  ALA         A       85      -3.038       15.578       25.737    1.00 17.99             N  
ATOM          475      CA                 ALA         A       85      -3.204       14.313       26.455    1.00 17.99             C  
ATOM          476      C                  ALA         A       85      -3.352       13.156       25.514    1.00 17.99             C  
ATOM          477      O                  ALA         A       85      -2.937       12.016       25.848    1.00 17.99             O  
ATOM          478      CB                 ALA         A       85      -4.400       14.389       27.408    1.00 16.57             C  
ATOM          479      N                  ALA         A       86      -3.826       13.360       24.287    1.00 18.31             N  
ATOM          480      CA                 ALA         A       86      -3.939       12.337       23.267    1.00 18.31             C  
ATOM          481      C                  ALA         A       86      -2.574       11.874       22.789    1.00 18.31             C  
ATOM          482      O                  ALA         A       86      -2.512       10.841       22.100    1.00 18.31             O  
ATOM          483      CB                 ALA         A       86      -4.728       12.885       22.069    1.00 18.24             C  
ATOM          484      N                  LEU         A       87      -1.501       12.579       23.096    1.00 17.70             N  
ATOM          485      CA                 LEU         A       87      -0.167       12.142       22.738    1.00 17.70             C  
ATOM          486      C                  LEU         A       87       0.451       11.114       23.656    1.00 17.70             C  
ATOM          487      O                  LEU         A       87       1.447       10.462       23.305    1.00 17.70             O  
ATOM          488      CB                 LEU         A       87       0.718       13.404       22.766    1.00 15.39             C  
ATOM          489      CG                 LEU         A       87       0.480       14.333       21.566    1.00 15.39             C  
ATOM          490      CD1                LEU         A       87       1.621       15.332       21.528    1.00 15.39             C  
ATOM          491      CD2                LEU         A       87       0.461       13.584       20.250    1.00 15.39             C  
ATOM          492      N                  ALA         A       88      -0.109       10.870       24.820    1.00 19.10             N  
ATOM          493      CA                 ALA         A       88       0.367        9.962       25.829    1.00 19.10             C  
ATOM          494      C                  ALA         A       88       0.764        8.595       25.294    1.00 19.10             C  
ATOM          495      O                  ALA         A       88       1.857        8.104       25.633    1.00 19.10             O  
ATOM          496      CB                 ALA         A       88      -0.720        9.735       26.878    1.00 18.33             C  
ATOM          497      N                  ASP         A       89      -0.045        8.014       24.430    1.00 20.80             N  
ATOM          498      CA                 ASP         A       89       0.287        6.696       23.869    1.00 20.80             C  
ATOM          499      C                  ASP         A       89       0.658        6.740       22.387    1.00 20.80             C  
ATOM          500      O                  ASP         A       89       0.505        5.743       21.656    1.00 20.80             O  
ATOM          501      CB                 ASP         A       89      -0.884        5.738       24.085    1.00 23.82             C  
ATOM          502      CG                 ASP         A       89      -2.162        6.205       23.460    1.00 23.82             C  
ATOM          503      OD1                ASP         A       89      -2.461        7.427       23.375    1.00 23.82             O  
ATOM          504      OD2                ASP         A       89      -2.915        5.295       23.037    1.00 23.82             O  
ATOM          505      N                  ALA         A       90       1.203        7.877       21.941    1.00 18.01             N  
ATOM          506      CA                 ALA         A       90       1.645        7.947       20.555    1.00 18.01             C  
ATOM          507      C                  ALA         A       90       2.977        7.238       20.432    1.00 18.01             C  
ATOM          508      O                  ALA         A       90       3.825        7.278       21.345    1.00 18.01             O  
ATOM          509      CB                 ALA         A       90       1.751        9.410       20.183    1.00 16.55             C  
ATOM          510      N                  ASP         A       91       3.198        6.600       19.282    1.00 16.64             N  
ATOM          511      CA                 ASP         A       91       4.454        5.902       19.002    1.00 16.64             C  
ATOM          512      C                  ASP         A       91       5.523        6.904       18.636    1.00 16.64             C  
ATOM          513      O                  ASP         A       91       6.679        6.823       19.021    1.00 16.64             O  
ATOM          514      CB                 ASP         A       91       4.305        4.943       17.833    1.00 16.11             C  
ATOM          515      CG                 ASP         A       91       3.267        3.896       18.087    1.00 16.11             C  
ATOM          516      OD1                ASP         A       91       2.060        4.152       17.972    1.00 16.11             O  
ATOM          517      OD2                ASP         A       91       3.629        2.741       18.401    1.00 16.11             O  
ATOM          518      N                  VAL         A       92       5.122        7.845       17.737    1.00 14.26             N  
ATOM          519      CA                 VAL         A       92       5.987        8.876       17.190    1.00 14.26             C  
ATOM          520      C                  VAL         A       92       5.302       10.218       17.192    1.00 14.26             C  
ATOM          521      O                  VAL         A       92       4.087       10.291       16.981    1.00 14.26             O  
ATOM          522      CB                 VAL         A       92       6.353        8.508       15.735    1.00 14.85             C  
ATOM          523      CG1                VAL         A       92       7.366        9.526       15.228    1.00 14.85             C  
ATOM          524      CG2                VAL         A       92       7.020        7.167       15.552    1.00 14.85             C  
ATOM          525      N                  VAL         A       93       6.049       11.248       17.518    1.00 13.74             N  
ATOM          526      CA                 VAL         A       93       5.523       12.619       17.471    1.00 13.74             C  
ATOM          527      C                  VAL         A       93       6.458       13.371       16.499    1.00 13.74             C  
ATOM          528      O                  VAL         A       93       7.700       13.262       16.667    1.00 13.74             O  
ATOM          529      CB                 VAL         A       93       5.415       13.349       18.790    1.00 11.60             C  
ATOM          530      CG1                VAL         A       93       5.124       14.843       18.637    1.00 11.60             C  
ATOM          531      CG2                VAL         A       93       4.246       12.805       19.623    1.00 11.60             C  
ATOM          532      N                  ILE         A       94       5.902       14.002       15.465    1.00 14.15             N  
ATOM          533      CA                 ILE         A       94       6.707       14.727       14.463    1.00 14.15             C  
ATOM          534      C                  ILE         A       94       6.546       16.218       14.626    1.00 14.15             C  
ATOM          535      O                  ILE         A       94       5.421       16.706       14.658    1.00 14.15             O  
ATOM          536      CB                 ILE         A       94       6.323       14.279       13.057    1.00 14.42             C  
ATOM          537      CG1                ILE         A       94       6.625       12.810       12.898    1.00 14.42             C  
ATOM          538      CG2                ILE         A       94       7.158       15.035       12.012    1.00 14.42             C  
ATOM          539      CD1                ILE         A       94       6.045       12.053       11.796    1.00 14.42             C  
ATOM          540      N                  SER         A       95       7.638       16.935       14.848    1.00 14.68             N  
ATOM          541      CA                 SER         A       95       7.603       18.379       15.020    1.00 14.68             C  
ATOM          542      C                  SER         A       95       7.910       19.099       13.720    1.00 14.68             C  
ATOM          543      O                  SER         A       95       9.034       19.032       13.199    1.00 14.68             O  
ATOM          544      CB                 SER         A       95       8.611       18.827       16.065    1.00 15.09             C  
ATOM          545      OG                 SER         A       95       8.581       20.264       16.151    1.00 15.09             O  
ATOM          546      N                  THR         A       96       6.899       19.750       13.157    1.00 17.08             N  
ATOM          547      CA                 THR         A       96       7.051       20.448       11.889    1.00 17.08             C  
ATOM          548      C                  THR         A       96       6.632       21.910       11.998    1.00 17.08             C  
ATOM          549      O                  THR         A       96       6.267       22.546       10.994    1.00 17.08             O  
ATOM          550      CB                 THR         A       96       6.255       19.712       10.813    1.00 17.10             C  
ATOM          551      OG1                THR         A       96       4.999       19.286       11.332    1.00 17.10             O  
ATOM          552      CG2                THR         A       96       6.937       18.431       10.341    1.00 17.10             C  
ATOM          553      N                  LEU         A       97       6.690       22.491       13.163    1.00 16.74             N  
ATOM          554      CA                 LEU         A       97       6.356       23.869       13.434    1.00 16.74             C  
ATOM          555      C                  LEU         A       97       7.506       24.771       12.984    1.00 16.74             C  
ATOM          556      O                  LEU         A       97       8.661       24.340       12.857    1.00 16.74             O  
ATOM          557      CB                 LEU         A       97       6.038       24.090       14.919    1.00 14.44             C  
ATOM          558      CG                 LEU         A       97       7.133       23.875       15.957    1.00 14.44             C  
ATOM          559      CD1                LEU         A       97       8.004       25.118       16.176    1.00 14.44             C  
ATOM          560      CD2                LEU         A       97       6.518       23.491       17.280    1.00 14.44             C  
ATOM          561      N                  GLY         A       98       7.178       26.043       12.728    1.00 18.76             N  
ATOM          562      CA                 GLY         A       98       8.178       27.014       12.269    1.00 18.76             C  
ATOM          563      C                  GLY         A       98       7.468       28.113       11.489    1.00 18.76             C  
ATOM          564      O                  GLY         A       98       6.240       28.286       11.610    1.00 18.76             O  
ATOM          565      N                  ASN         A       99       8.240       28.923       10.804    1.00 18.93             N  
ATOM          566      CA                 ASN         A       99       7.633       30.025       10.020    1.00 18.93             C  
ATOM          567      C                  ASN         A       99       8.419       30.070        8.722    1.00 18.93             C  
ATOM          568      O                  ASN         A       99       9.517       30.624        8.669    1.00 18.93             O  
ATOM          569      CB                 ASN         A       99       7.718       31.308       10.784    1.00 19.67             C  
ATOM          570      CG                 ASN         A       99       7.016       32.473       10.118    1.00 19.67             C  
ATOM          571      OD1                ASN         A       99       6.502       32.388        9.001    1.00 19.67             O  
ATOM          572      ND2                ASN         A       99       6.987       33.612       10.796    1.00 19.67             N  
ATOM          573      N                  ILE         A      100       7.917       29.468        7.663    1.00 22.08             N  
ATOM          574      CA                 ILE         A      100       8.621       29.435        6.385    1.00 22.08             C  
ATOM          575      C                  ILE         A      100       8.887       30.811        5.825    1.00 22.08             C  
ATOM          576      O                  ILE         A      100       9.852       30.985        5.026    1.00 22.08             O  
ATOM          577      CB                 ILE         A      100       7.824       28.588        5.349    1.00 20.00             C  
ATOM          578      CG1                ILE         A      100       8.699       28.192        4.145    1.00 20.00             C  
ATOM          579      CG2                ILE         A      100       6.596       29.340        4.868    1.00 20.00             C  
ATOM          580      CD1                ILE         A      100       9.961       27.382        4.503    1.00 20.00             C  
ATOM          581      N                  LYS         A      101       8.156       31.867        6.198    1.00 29.28             N  
ATOM          582      CA                 LYS         A      101       8.414       33.216        5.745    1.00 29.28             C  
ATOM          583      C                  LYS         A      101       9.809       33.636        6.189    1.00 29.28             C  
ATOM          584      O                  LYS         A      101      10.418       34.434        5.494    1.00 29.28             O  
ATOM          585      CB                 LYS         A      101       7.468       34.273        6.277    1.00 31.95             C  
ATOM          586      CG                 LYS         A      101       6.004       34.033        5.958    1.00 31.95             C  
ATOM          587      CD                 LYS         A      101       5.260       35.385        6.132    1.00 31.95             C  
ATOM          588      N                  LEU         A      102      10.371       33.145        7.253    1.00 35.39             N  
ATOM          589      CA                 LEU         A      102      11.710       33.497        7.675    1.00 35.39             C  
ATOM          590      C                  LEU         A      102      12.731       32.773        6.837    1.00 35.39             C  
ATOM          591      O                  LEU         A      102      13.918       33.116        6.953    1.00 35.39             O  
ATOM          592      CB                 LEU         A      102      11.901       33.187        9.163    1.00 32.10             C  
ATOM          593      CG                 LEU         A      102      11.131       34.141       10.081    1.00 32.10             C  
ATOM          594      CD1                LEU         A      102      11.213       33.701       11.529    1.00 32.10             C  
ATOM          595      CD2                LEU         A      102      11.687       35.550        9.962    1.00 32.10             C  
ATOM          596      N                  GLN         A      103      12.401       31.803        6.012    1.00 43.85             N  
ATOM          597      CA                 GLN         A      103      13.364       31.157        5.148    1.00 43.85             C  
ATOM          598      C                  GLN         A      103      13.273       31.806        3.752    1.00 43.85             C  
ATOM          599      O                  GLN         A      103      14.235       31.884        3.000    1.00 43.85             O  
ATOM          600      CB                 GLN         A      103      13.124       29.675        4.927    1.00 46.31             C  
ATOM          601      CG                 GLN         A      103      13.256       28.789        6.164    1.00 46.31             C  
ATOM          602      CD                 GLN         A      103      14.658       28.760        6.756    1.00 46.31             C  
ATOM          603      OE1                GLN         A      103      15.620       28.995        5.846    1.00 46.31             O  
ATOM          604      NE2                GLN         A      103      14.877       28.536        7.956    1.00 46.31             N  
ATOM          605      N                  GLN         A      104      12.069       32.254        3.392    1.00 50.58             N  
ATOM          606      CA                 GLN         A      104      11.832       32.836        2.068    1.00 50.58             C  
ATOM          607      C                  GLN         A      104      12.714       34.027        1.858    1.00 50.58             C  
ATOM          608      O                  GLN         A      104      12.669       35.018        2.591    1.00 50.58             O  
ATOM          609      CB                 GLN         A      104      10.331       33.172        1.926    1.00 52.63             C  
ATOM          610      CG                 GLN         A      104       9.469       31.904        1.888    1.00 52.63             C  
ATOM          611      CD                 GLN         A      104       7.979       32.117        1.857    1.00 52.63             C  
ATOM          612      OE1                GLN         A      104       7.464       33.245        1.928    1.00 52.63             O  
ATOM          613      NE2                GLN         A      104       7.168       31.036        1.762    1.00 52.63             N  
ATOM          614      N                  PHE         A      112      17.887       28.759        9.554    1.00 47.51             N  
ATOM          615      CA                 PHE         A      112      18.664       29.377       10.568    1.00 47.51             C  
ATOM          616      C                  PHE         A      112      18.224       30.763       10.982    1.00 47.51             C  
ATOM          617      O                  PHE         A      112      18.290       31.066       12.199    1.00 47.51             O  
ATOM          618      CB                 PHE         A      112      20.163       29.572       10.137    1.00 50.55             C  
ATOM          619      CG                 PHE         A      112      20.974       29.066       11.331    1.00 50.55             C  
ATOM          620      CD1                PHE         A      112      20.900       29.697       12.557    1.00 50.55             C  
ATOM          621      CD2                PHE         A      112      21.727       27.918       11.179    1.00 50.55             C  
ATOM          622      CE1                PHE         A      112      21.569       29.175       13.640    1.00 50.55             C  
ATOM          623      CE2                PHE         A      112      22.413       27.401       12.259    1.00 50.55             C  
ATOM          624      CZ                 PHE         A      112      22.333       28.040       13.484    1.00 50.55             C  
ATOM          625      N                  ALA         A      113      17.692       31.650       10.112    1.00 40.84             N  
ATOM          626      CA                 ALA         A      113      17.208       32.971       10.606    1.00 40.84             C  
ATOM          627      C                  ALA         A      113      15.879       32.757       11.361    1.00 40.84             C  
ATOM          628      O                  ALA         A      113      15.364       33.530       12.172    1.00 40.84             O  
ATOM          629      CB                 ALA         A      113      16.960       33.932        9.480    1.00 41.98             C  
ATOM          630      N                  GLU         A      114      15.317       31.568       11.110    1.00 30.01             N  
ATOM          631      CA                 GLU         A      114      14.160       31.011       11.683    1.00 30.01             C  
ATOM          632      C                  GLU         A      114      14.409       30.660       13.137    1.00 30.01             C  
ATOM          633      O                  GLU         A      114      13.445       30.522       13.898    1.00 30.01             O  
ATOM          634      CB                 GLU         A      114      13.760       29.723       10.934    1.00 26.48             C  
ATOM          635      CG                 GLU         A      114      12.269       29.496       11.000    1.00 26.48             C  
ATOM          636      CD                 GLU         A      114      11.794       28.301       10.232    1.00 26.48             C  
ATOM          637      OE1                GLU         A      114      12.463       27.905        9.260    1.00 26.48             O  
ATOM          638      OE2                GLU         A      114      10.748       27.743       10.613    1.00 26.48             O  
ATOM          639      N                  LEU         A      115      15.657       30.563       13.570    1.00 24.94             N  
ATOM          640      CA                 LEU         A      115      16.042       30.232       14.925    1.00 24.94             C  
ATOM          641      C                  LEU         A      115      15.361       31.098       15.963    1.00 24.94             C  
ATOM          642      O                  LEU         A      115      14.905       30.543       17.005    1.00 24.94             O  
ATOM          643      CB                 LEU         A      115      17.565       30.309       15.128    1.00 24.32             C  
ATOM          644      CG                 LEU         A      115      18.148       29.860       16.469    1.00 24.32             C  
ATOM          645      CD1                LEU         A      115      17.677       28.465       16.829    1.00 24.32             C  
ATOM          646      CD2                LEU         A      115      19.673       29.851       16.435    1.00 24.32             C  
ATOM          647      N                  LYS         A      116      15.201       32.411       15.787    1.00 23.59             N  
ATOM          648      CA                 LYS         A      116      14.524       33.259       16.772    1.00 23.59             C  
ATOM          649      C                  LYS         A      116      13.071       32.842       16.940    1.00 23.59             C  
ATOM          650      O                  LYS         A      116      12.497       32.937       18.017    1.00 23.59             O  
ATOM          651      CB                 LYS         A      116      14.530       34.729       16.388    1.00 31.77             C  
ATOM          652      CG                 LYS         A      116      13.892       35.041       15.031    1.00 31.77             C  
ATOM          653      CD                 LYS         A      116      13.480       36.497       14.896    1.00 31.77             C  
ATOM          654      CE                 LYS         A      116      13.115       36.916       13.489    1.00 31.77             C  
ATOM          655      NZ                 LYS         A      116      14.281       37.148       12.548    1.00 31.77             N  
ATOM          656      N                  PHE         A      117      12.442       32.377       15.892    1.00 19.82             N  
ATOM          657      CA                 PHE         A      117      11.081       31.906       15.921    1.00 19.82             C  
ATOM          658      C                  PHE         A      117      10.974       30.542       16.566    1.00 19.82             C  
ATOM          659      O                  PHE         A      117      10.405       30.392       17.649    1.00 19.82             O  
ATOM          660      CB                 PHE         A      117      10.502       31.796       14.468    1.00 16.68             C  
ATOM          661      CG                 PHE         A      117       9.037       31.408       14.493    1.00 16.68             C  
ATOM          662      CD1                PHE         A      117       8.067       32.367       14.583    1.00 16.68             C  
ATOM          663      CD2                PHE         A      117       8.661       30.089       14.453    1.00 16.68             C  
ATOM          664      CE1                PHE         A      117       6.738       32.011       14.624    1.00 16.68             C  
ATOM          665      CE2                PHE         A      117       7.334       29.731       14.530    1.00 16.68             C  
ATOM          666      CZ                 PHE         A      117       6.353       30.688       14.579    1.00 16.68             C  
ATOM          667      N                  THR         A      118      11.560       29.534       15.892    1.00 18.65             N  
ATOM          668      CA                 THR         A      118      11.404       28.166       16.433    1.00 18.65             C  
ATOM          669      C                  THR         A      118      11.940       28.003       17.831    1.00 18.65             C  
ATOM          670      O                  THR         A      118      11.297       27.274       18.632    1.00 18.65             O  
ATOM          671      CB                 THR         A      118      12.020       27.135       15.506    1.00 18.19             C  
ATOM          672      OG1                THR         A      118      13.312       27.605       15.172    1.00 18.19             O  
ATOM          673      CG2                THR         A      118      11.167       26.988       14.259    1.00 18.19             C  
ATOM          674      N                  SER         A      119      13.025       28.635       18.227    1.00 21.00             N  
ATOM          675      CA                 SER         A      119      13.564       28.499       19.588    1.00 21.00             C  
ATOM          676      C                  SER         A      119      12.621       29.117       20.595    1.00 21.00             C  
ATOM          677      O                  SER         A      119      12.573       28.649       21.761    1.00 21.00             O  
ATOM          678      CB                 SER         A      119      14.946       29.123       19.706    1.00 20.94             C  
ATOM          679      OG                 SER         A      119      14.953       30.510       19.799    1.00 20.94             O  
ATOM          680      N                  SER         A      120      11.828       30.102       20.189    1.00 21.90             N  
ATOM          681      CA                 SER         A      120      10.825       30.723       21.035    1.00 21.90             C  
ATOM          682      C                  SER         A      120       9.696       29.742       21.310    1.00 21.90             C  
ATOM          683      O                  SER         A      120       9.057       29.809       22.379    1.00 21.90             O  
ATOM          684      CB                 SER         A      120      10.251       31.961       20.344    1.00 20.78             C  
ATOM          685      OG                 SER         A      120      11.181       33.039       20.297    1.00 20.78             O  
ATOM          686      N                  MET         A      121       9.454       28.772       20.435    1.00 22.12             N  
ATOM          687      CA                 MET         A      121       8.386       27.814       20.589    1.00 22.12             C  
ATOM          688      C                  MET         A      121       8.707       26.547       21.361    1.00 22.12             C  
ATOM          689      O                  MET         A      121       7.784       25.951       21.957    1.00 22.12             O  
ATOM          690      CB                 MET         A      121       7.930       27.382       19.166    1.00 22.16             C  
ATOM          691      CG                 MET         A      121       7.444       28.557       18.340    1.00 22.16             C  
ATOM          692      SD                 MET         A      121       6.155       29.486       19.181    1.00 22.16             S  
ATOM          693      CE                 MET         A      121       5.998       30.842       18.017    1.00 22.16             C  
ATOM          694      N                  VAL         A      122       9.959       26.114       21.355    1.00 24.35             N  
ATOM          695      CA                 VAL         A      122      10.352       24.874       22.032    1.00 24.35             C  
ATOM          696      C                  VAL         A      122      10.075       24.809       23.527    1.00 24.35             C  
ATOM          697      O                  VAL         A      122       9.694       23.724       24.020    1.00 24.35             O  
ATOM          698      CB                 VAL         A      122      11.851       24.624       21.799    1.00 24.02             C  
ATOM          699      CG1                VAL         A      122      12.321       23.365       22.532    1.00 24.02             C  
ATOM          700      CG2                VAL         A      122      12.121       24.437       20.335    1.00 24.02             C  
ATOM          701      N                  GLN         A      123      10.204       25.840       24.337    1.00 26.97             N  
ATOM          702      CA                 GLN         A      123       9.926       25.733       25.753    1.00 26.97             C  
ATOM          703      C                  GLN         A      123       8.490       25.283       25.986    1.00 26.97             C  
ATOM          704      O                  GLN         A      123       8.326       24.262       26.677    1.00 26.97             O  
ATOM          705      CB                 GLN         A      123      10.099       27.036       26.515    1.00 37.17             C  
ATOM          706      CG                 GLN         A      123       9.798       26.779       28.032    1.00 37.17             C  
ATOM          707      CD                 GLN         A      123      11.070       26.258       28.709    1.00 37.17             C  
ATOM          708      OE1                GLN         A      123      11.208       25.130       29.239    1.00 37.17             O  
ATOM          709      NE2                GLN         A      123      12.067       27.177       28.696    1.00 37.17             N  
ATOM          710      N                  SER         A      124       7.506       25.990       25.443    1.00 23.99             N  
ATOM          711      CA                 SER         A      124       6.105       25.600       25.693    1.00 23.99             C  
ATOM          712      C                  SER         A      124       5.709       24.292       25.023    1.00 23.99             C  
ATOM          713      O                  SER         A      124       5.029       23.471       25.635    1.00 23.99             O  
ATOM          714      CB                 SER         A      124       5.159       26.721       25.247    1.00 24.17             C  
ATOM          715      OG                 SER         A      124       5.252       26.914       23.839    1.00 24.17             O  
ATOM          716      N                  VAL         A      125       6.117       24.074       23.789    1.00 21.26             N  
ATOM          717      CA                 VAL         A      125       5.801       22.826       23.092    1.00 21.26             C  
ATOM          718      C                  VAL         A      125       6.474       21.674       23.830    1.00 21.26             C  
ATOM          719      O                  VAL         A      125       5.859       20.631       24.059    1.00 21.26             O  
ATOM          720      CB                 VAL         A      125       6.254       22.856       21.633    1.00 20.01             C  
ATOM          721      CG1                VAL         A      125       6.017       21.499       20.971    1.00 20.01             C  
ATOM          722      CG2                VAL         A      125       5.512       23.931       20.869    1.00 20.01             C  
ATOM          723      N                  GLY         A      126       7.741       21.855       24.194    1.00 21.38             N  
ATOM          724      CA                 GLY         A      126       8.495       20.859       24.919    1.00 21.38             C  
ATOM          725      C                  GLY         A      126       7.873       20.523       26.275    1.00 21.38             C  
ATOM          726      O                  GLY         A      126       7.759       19.335       26.626    1.00 21.38             O  
ATOM          727      N                  THR         A      127       7.474       21.528       27.039    1.00 20.76             N  
ATOM          728      CA                 THR         A      127       6.877       21.271       28.334    1.00 20.76             C  
ATOM          729      C                  THR         A      127       5.556       20.565       28.183    1.00 20.76             C  
ATOM          730      O                  THR         A      127       5.308       19.602       28.944    1.00 20.76             O  
ATOM          731      CB                 THR         A      127       6.674       22.596       29.091    1.00 21.34             C  
ATOM          732      OG1                THR         A      127       7.966       23.222       29.110    1.00 21.34             O  
ATOM          733      CG2                THR         A      127       6.178       22.386       30.494    1.00 21.34             C  
ATOM          734      N                  ASN         A      128       4.684       20.928       27.279    1.00 20.62             N  
ATOM          735      CA                 ASN         A      128       3.403       20.244       27.093    1.00 20.62             C  
ATOM          736      C                  ASN         A      128       3.627       18.791       26.685    1.00 20.62             C  
ATOM          737      O                  ASN         A      128       2.924       17.867       27.097    1.00 20.62             O  
ATOM          738      CB                 ASN         A      128       2.584       20.951       26.008    1.00 21.93             C  
ATOM          739      CG                 ASN         A      128       2.068       22.322       26.430    1.00 21.93             C  
ATOM          740      OD1                ASN         A      128       1.662       22.503       27.586    1.00 21.93             O  
ATOM          741      ND2                ASN         A      128       2.095       23.309       25.530    1.00 21.93             N  
ATOM          742      N                  LEU         A      129       4.640       18.565       25.855    1.00 21.44             N  
ATOM          743      CA                 LEU         A      129       4.999       17.241       25.375    1.00 21.44             C  
ATOM          744      C                  LEU         A      129       5.432       16.356       26.539    1.00 21.44             C  
ATOM          745      O                  LEU         A      129       4.903       15.243       26.667    1.00 21.44             O  
ATOM          746      CB                 LEU         A      129       6.067       17.345       24.273    1.00 20.82             C  
ATOM          747      CG                 LEU         A      129       6.243       16.116       23.376    1.00 20.82             C  
ATOM          748      CD1                LEU         A      129       4.923       15.681       22.737    1.00 20.82             C  
ATOM          749      CD2                LEU         A      129       7.288       16.358       22.300    1.00 20.82             C  
ATOM          750      N                  LYS         A      130       6.293       16.841       27.396    1.00 24.55             N  
ATOM          751      CA                 LYS         A      130       6.737       16.132       28.576    1.00 24.55             C  
ATOM          752      C                  LYS         A      130       5.565       15.842       29.522    1.00 24.55             C  
ATOM          753      O                  LYS         A      130       5.301       14.725       29.977    1.00 24.55             O  
ATOM          754      CB                 LYS         A      130       7.743       16.992       29.303    1.00 29.68             C  
ATOM          755      CG                 LYS         A      130       8.391       16.318       30.494    1.00 29.68             C  
ATOM          756      CD                 LYS         A      130       8.636       17.373       31.564    1.00 29.68             C  
ATOM          757      CE                 LYS         A      130       9.691       18.391       31.165    1.00 29.68             C  
ATOM          758      NZ                 LYS         A      130       9.518       19.655       31.997    1.00 29.68             N  
ATOM          759      N                  GLU         A      131       4.761       16.861       29.806    1.00 25.30             N  
ATOM          760      CA                 GLU         A      131       3.598       16.743       30.646    1.00 25.30             C  
ATOM          761      C                  GLU         A      131       2.524       15.861       30.102    1.00 25.30             C  
ATOM          762      O                  GLU         A      131       1.733       15.329       30.907    1.00 25.30             O  
ATOM          763      CB                 GLU         A      131       2.990       18.133       30.871    1.00 30.04             C  
ATOM          764      CG                 GLU         A      131       3.864       19.119       31.612    1.00 30.04             C  
ATOM          765      CD                 GLU         A      131       4.107       18.750       33.059    1.00 30.04             C  
ATOM          766      OE1                GLU         A      131       3.348       17.914       33.617    1.00 30.04             O  
ATOM          767      OE2                GLU         A      131       5.062       19.300       33.663    1.00 30.04             O  
ATOM          768      N                  SER         A      132       2.396       15.570       28.815    1.00 21.06             N  
ATOM          769      CA                 SER         A      132       1.336       14.739       28.307    1.00 21.06             C  
ATOM          770      C                  SER         A      132       1.510       13.279       28.639    1.00 21.06             C  
ATOM          771      O                  SER         A      132       0.540       12.532       28.435    1.00 21.06             O  
ATOM          772      CB                 SER         A      132       1.242       14.778       26.757    1.00 19.69             C  
ATOM          773      OG                 SER         A      132       2.453       14.248       26.238    1.00 19.69             O  
ATOM          774      N                  GLY         A      133       2.723       12.873       29.019    1.00 18.32             N  
ATOM          775      CA                 GLY         A      133       2.987       11.491       29.340    1.00 18.32             C  
ATOM          776      C                  GLY         A      133       3.550       10.724       28.165    1.00 18.32             C  
ATOM          777      O                  GLY         A      133       3.722        9.496       28.203    1.00 18.32             O  
ATOM          778      N                  PHE         A      134       3.824       11.462       27.089    1.00 15.79             N  
ATOM          779      CA                 PHE         A      134       4.372       10.885       25.868    1.00 15.79             C  
ATOM          780      C                  PHE         A      134       5.709       10.231       26.173    1.00 15.79             C  
ATOM          781      O                  PHE         A      134       6.525       10.857       26.864    1.00 15.79             O  
ATOM          782      CB                 PHE         A      134       4.552       11.992       24.830    1.00  8.99             C  
ATOM          783      CG                 PHE         A      134       5.330       11.574       23.622    1.00  8.99             C  
ATOM          784      CD1                PHE         A      134       4.787       10.693       22.725    1.00  8.99             C  
ATOM          785      CD2                PHE         A      134       6.604       12.096       23.423    1.00  8.99             C  
ATOM          786      CE1                PHE         A      134       5.543       10.295       21.625    1.00  8.99             C  
ATOM          787      CE2                PHE         A      134       7.332       11.731       22.288    1.00  8.99             C  
ATOM          788      CZ                 PHE         A      134       6.773       10.840       21.425    1.00  8.99             C  
ATOM          789      N                  HIS         A      135       5.956        9.052       25.625    1.00 17.99             N  
ATOM          790      CA                 HIS         A      135       7.252        8.424       25.911    1.00 17.99             C  
ATOM          791      C                  HIS         A      135       7.743        7.686       24.691    1.00 17.99             C  
ATOM          792      O                  HIS         A      135       8.492        6.721       24.861    1.00 17.99             O  
ATOM          793      CB                 HIS         A      135       7.150        7.471       27.126    1.00 21.87             C  
ATOM          794      CG                 HIS         A      135       5.951        6.582       27.065    1.00 21.87             C  
ATOM          795      ND1                HIS         A      135       4.711        6.964       27.546    1.00 21.87             N  
ATOM          796      CD2                HIS         A      135       5.783        5.332       26.566    1.00 21.87             C  
ATOM          797      CE1                HIS         A      135       3.839        5.988       27.348    1.00 21.87             C  
ATOM          798      NE2                HIS         A      135       4.457        4.983       26.748    1.00 21.87             N  
ATOM          799      N                  GLY         A      136       7.309        8.098       23.512    1.00 15.57             N  
ATOM          800      CA                 GLY         A      136       7.748        7.431       22.278    1.00 15.57             C  
ATOM          801      C                  GLY         A      136       8.946        8.179       21.745    1.00 15.57             C  
ATOM          802      O                  GLY         A      136       9.595        8.878       22.524    1.00 15.57             O  
ATOM          803      N                  VAL         A      137       9.143        8.135       20.433    1.00 14.35             N  
ATOM          804      CA                 VAL         A      137      10.261        8.856       19.797    1.00 14.35             C  
ATOM          805      C                  VAL         A      137       9.781       10.169       19.199    1.00 14.35             C  
ATOM          806      O                  VAL         A      137       8.720       10.250       18.599    1.00 14.35             O  
ATOM          807      CB                 VAL         A      137      10.932        7.993       18.714    1.00 12.98             C  
ATOM          808      CG1                VAL         A      137      12.078        8.667       18.003    1.00 12.98             C  
ATOM          809      CG2                VAL         A      137      11.516        6.737       19.416    1.00 12.98             C  
ATOM          810      N                  LEU         A      138      10.578       11.216       19.397    1.00 14.34             N  
ATOM          811      CA                 LEU         A      138      10.292       12.542       18.879    1.00 14.34             C  
ATOM          812      C                  LEU         A      138      11.162       12.808       17.665    1.00 14.34             C  
ATOM          813      O                  LEU         A      138      12.392       12.715       17.755    1.00 14.34             O  
ATOM          814      CB                 LEU         A      138      10.578       13.609       19.940    1.00 15.22             C  
ATOM          815      CG                 LEU         A      138      10.393       15.080       19.554    1.00 15.22             C  
ATOM          816      CD1                LEU         A      138       8.936       15.373       19.300    1.00 15.22             C  
ATOM          817      CD2                LEU         A      138      10.882       16.030       20.632    1.00 15.22             C  
ATOM          818      N                  VAL         A      139      10.531       13.088       16.509    1.00 14.58             N  
ATOM          819      CA                 VAL         A      139      11.259       13.365       15.282    1.00 14.58             C  
ATOM          820      C                  VAL         A      139      11.088       14.829       14.945    1.00 14.58             C  
ATOM          821      O                  VAL         A      139       9.967       15.316       14.749    1.00 14.58             O  
ATOM          822      CB                 VAL         A      139      10.742       12.497       14.136    1.00 14.13             C  
ATOM          823      CG1                VAL         A      139      11.593       12.682       12.883    1.00 14.13             C  
ATOM          824      CG2                VAL         A      139      10.724       11.021       14.531    1.00 14.13             C  
ATOM          825      N                  VAL         A      140      12.163       15.607       14.916    1.00 16.38             N  
ATOM          826      CA                 VAL         A      140      12.146       17.034       14.672    1.00 16.38             C  
ATOM          827      C                  VAL         A      140      12.501       17.373       13.242    1.00 16.38             C  
ATOM          828      O                  VAL         A      140      13.424       16.808       12.664    1.00 16.38             O  
ATOM          829      CB                 VAL         A      140      13.144       17.749       15.605    1.00 15.61             C  
ATOM          830      CG1                VAL         A      140      13.151       19.232       15.462    1.00 15.61             C  
ATOM          831      CG2                VAL         A      140      12.816       17.389       17.089    1.00 15.61             C  
ATOM          832      N                  ILE         A      141      11.732       18.287       12.658    1.00 15.41             N  
ATOM          833      CA                 ILE         A      141      11.951       18.769       11.293    1.00 15.41             C  
ATOM          834      C                  ILE         A      141      12.242       20.271       11.362    1.00 15.41             C  
ATOM          835      O                  ILE         A      141      13.065       20.751       10.597    1.00 15.41             O  
ATOM          836      CB                 ILE         A      141      10.738       18.513       10.400    1.00 14.83             C  
ATOM          837      CG1                ILE         A      141      10.659       17.041       10.026    1.00 14.83             C  
ATOM          838      CG2                ILE         A      141      10.802       19.330        9.099    1.00 14.83             C  
ATOM          839      CD1                ILE         A      141       9.609       16.658        9.031    1.00 14.83             C  
ATOM          840      N                  SER         A      142      11.613       20.957       12.314    1.00 14.74             N  
ATOM          841      CA                 SER         A      142      11.769       22.397       12.501    1.00 14.74             C  
ATOM          842      C                  SER         A      142      13.201       22.859       12.330    1.00 14.74             C  
ATOM          843      O                  SER         A      142      14.068       22.233       12.947    1.00 14.74             O  
ATOM          844      CB                 SER         A      142      11.274       22.755       13.926    1.00 14.02             C  
ATOM          845      OG                 SER         A      142       9.938       22.292       14.064    1.00 14.02             O  
ATOM          846      N                  ASN         A      143      13.471       23.911       11.522    1.00 16.44             N  
ATOM          847      CA                 ASN         A      143      14.829       24.401       11.307    1.00 16.44             C  
ATOM          848      C                  ASN         A      143      15.201       25.521       12.261    1.00 16.44             C  
ATOM          849      O                  ASN         A      143      14.352       26.265       12.773    1.00 16.44             O  
ATOM          850      CB                 ASN         A      143      14.980       24.936        9.885    1.00 17.52             C  
ATOM          851      CG                 ASN         A      143      15.387       23.877        8.917    1.00 17.52             C  
ATOM          852      OD1                ASN         A      143      16.029       22.907        9.297    1.00 17.52             O  
ATOM          853      ND2                ASN         A      143      15.036       24.047        7.654    1.00 17.52             N  
ATOM          854      N                  PRO         A      144      16.504       25.656       12.561    1.00 18.63     1       N  
ATOM          855      CA                 PRO         A      144      17.584       24.800       12.125    1.00 18.63     1       C  
ATOM          856      C                  PRO         A      144      17.519       23.456       12.857    1.00 18.63     1       C  
ATOM          857      O                  PRO         A      144      17.755       23.390       14.077    1.00 18.63     1       O  
ATOM          858      CB                 PRO         A      144      18.867       25.568       12.462    1.00 17.49     1       C  
ATOM          859      CG                 PRO         A      144      18.461       26.471       13.577    1.00 17.49     1       C  
ATOM          860      CD                 PRO         A      144      16.973       26.695       13.498    1.00 17.49     1       C  
ATOM          861      N                  VAL         A      145      17.193       22.389       12.145    1.00 19.51             N  
ATOM          862      CA                 VAL         A      145      17.000       21.039       12.679    1.00 19.51             C  
ATOM          863      C                  VAL         A      145      18.002       20.587       13.686    1.00 19.51             C  
ATOM          864      O                  VAL         A      145      17.585       20.160       14.824    1.00 19.51             O  
ATOM          865      CB                 VAL         A      145      16.884       20.085       11.463    1.00 18.63             C  
ATOM          866      CG1                VAL         A      145      18.193       19.754       10.830    1.00 18.63             C  
ATOM          867      CG2                VAL         A      145      16.161       18.831       11.954    1.00 18.63             C  
ATOM          868      N                  ASP         A      146      19.295       20.664       13.503    1.00 18.93             N  
ATOM          869      CA                 ASP         A      146      20.221       20.205       14.558    1.00 18.93             C  
ATOM          870      C                  ASP         A      146      20.065       20.970       15.833    1.00 18.93             C  
ATOM          871      O                  ASP         A      146      19.954       20.319       16.869    1.00 18.93             O  
ATOM          872      CB                 ASP         A      146      21.673       20.302       14.061    1.00 18.80             C  
ATOM          873      CG                 ASP         A      146      21.817       19.444       12.852    1.00 18.80             C  
ATOM          874      OD1                ASP         A      146      21.775       18.200       12.931    1.00 18.80             O  
ATOM          875      OD2                ASP         A      146      21.895       20.010       11.731    1.00 18.80             O  
ATOM          876      N                  VAL         A      147      20.038       22.281       15.823    1.00 18.73             N  
ATOM          877      CA                 VAL         A      147      19.909       23.056       17.054    1.00 18.73             C  
ATOM          878      C                  VAL         A      147      18.541       22.855       17.680    1.00 18.73             C  
ATOM          879      O                  VAL         A      147      18.509       22.661       18.923    1.00 18.73             O  
ATOM          880      CB                 VAL         A      147      20.122       24.548       16.822    1.00 18.20             C  
ATOM          881      CG1                VAL         A      147      20.051       25.364       18.110    1.00 18.20             C  
ATOM          882      CG2                VAL         A      147      21.498       24.752       16.217    1.00 18.20             C  
ATOM          883      N                  ILE         A      148      17.467       22.846       16.938    1.00 18.26             N  
ATOM          884      CA                 ILE         A      148      16.144       22.632       17.556    1.00 18.26             C  
ATOM          885      C                  ILE         A      148      15.998       21.252       18.111    1.00 18.26             C  
ATOM          886      O                  ILE         A      148      15.385       21.064       19.164    1.00 18.26             O  
ATOM          887      CB                 ILE         A      148      15.012       22.909       16.537    1.00 16.19             C  
ATOM          888      CG1                ILE         A      148      15.121       24.361       16.043    1.00 16.19             C  
ATOM          889      CG2                ILE         A      148      13.655       22.711       17.144    1.00 16.19             C  
ATOM          890      CD1                ILE         A      148      15.134       25.398       17.163    1.00 16.19             C  
ATOM          891      N                  THR         A      149      16.587       20.244       17.452    1.00 18.58             N  
ATOM          892      CA                 THR         A      149      16.533       18.889       18.027    1.00 18.58             C  
ATOM          893      C                  THR         A      149      17.173       18.926       19.404    1.00 18.58             C  
ATOM          894      O                  THR         A      149      16.619       18.409       20.410    1.00 18.58             O  
ATOM          895      CB                 THR         A      149      17.232       17.886       17.104    1.00 17.23             C  
ATOM          896      OG1                THR         A      149      16.593       17.916       15.835    1.00 17.23             O  
ATOM          897      CG2                THR         A      149      17.123       16.460       17.590    1.00 17.23             C  
ATOM          898      N                  ALA         A      150      18.342       19.521       19.558    1.00 19.52             N  
ATOM          899      CA                 ALA         A      150      19.043       19.624       20.825    1.00 19.52             C  
ATOM          900      C                  ALA         A      150      18.254       20.383       21.863    1.00 19.52             C  
ATOM          901      O                  ALA         A      150      18.171       19.909       23.027    1.00 19.52             O  
ATOM          902      CB                 ALA         A      150      20.360       20.330       20.574    1.00 17.81             C  
ATOM          903      N                  LEU         A      151      17.627       21.499       21.540    1.00 21.08             N  
ATOM          904      CA                 LEU         A      151      16.856       22.232       22.546    1.00 21.08             C  
ATOM          905      C                  LEU         A      151      15.631       21.452       22.973    1.00 21.08             C  
ATOM          906      O                  LEU         A      151      15.231       21.554       24.133    1.00 21.08             O  
ATOM          907      CB                 LEU         A      151      16.397       23.600       22.063    1.00 21.39             C  
ATOM          908      CG                 LEU         A      151      17.477       24.635       21.766    1.00 21.39             C  
ATOM          909      CD1                LEU         A      151      16.869       25.805       21.010    1.00 21.39             C  
ATOM          910      CD2                LEU         A      151      18.153       25.165       23.024    1.00 21.39             C  
ATOM          911      N                  PHE         A      152      15.041       20.667       22.085    1.00 21.88             N  
ATOM          912      CA                 PHE         A      152      13.891       19.848       22.433    1.00 21.88             C  
ATOM          913      C                  PHE         A      152      14.347       18.808       23.449    1.00 21.88             C  
ATOM          914      O                  PHE         A      152      13.717       18.661       24.475    1.00 21.88             O  
ATOM          915      CB                 PHE         A      152      13.280       19.119       21.231    1.00 21.44             C  
ATOM          916      CG                 PHE         A      152      12.017       19.750       20.705    1.00 21.44             C  
ATOM          917      CD1                PHE         A      152      10.910       19.902       21.505    1.00 21.44             C  
ATOM          918      CD2                PHE         A      152      11.937       20.212       19.379    1.00 21.44             C  
ATOM          919      CE1                PHE         A      152       9.752       20.473       21.017    1.00 21.44             C  
ATOM          920      CE2                PHE         A      152      10.790       20.786       18.877    1.00 21.44             C  
ATOM          921      CZ                 PHE         A      152       9.683       20.910       19.702    1.00 21.44             C  
ATOM          922      N                  GLN         A      153      15.491       18.170       23.161    1.00 23.32             N  
ATOM          923      CA                 GLN         A      153      16.023       17.170       24.117    1.00 23.32             C  
ATOM          924      C                  GLN         A      153      16.236       17.836       25.457    1.00 23.32             C  
ATOM          925      O                  GLN         A      153      15.885       17.298       26.520    1.00 23.32             O  
ATOM          926      CB                 GLN         A      153      17.273       16.536       23.577    1.00 23.27             C  
ATOM          927      CG                 GLN         A      153      17.759       15.245       24.238    1.00 23.27             C  
ATOM          928      CD                 GLN         A      153      18.517       15.548       25.525    1.00 23.27             C  
ATOM          929      OE1                GLN         A      153      19.440       16.375       25.530    1.00 23.27             O  
ATOM          930      NE2                GLN         A      153      18.128       14.900       26.619    1.00 23.27             N  
ATOM          931      N                  HIS         A      154      16.788       19.031       25.450    1.00 25.64             N  
ATOM          932      CA                 HIS         A      154      17.057       19.818       26.641    1.00 25.64             C  
ATOM          933      C                  HIS         A      154      15.823       20.223       27.413    1.00 25.64             C  
ATOM          934      O                  HIS         A      154      15.833       20.182       28.683    1.00 25.64             O  
ATOM          935      CB                 HIS         A      154      17.837       21.084       26.156    1.00 26.92             C  
ATOM          936      CG                 HIS         A      154      18.208       21.967       27.310    1.00 26.92             C  
ATOM          937      ND1                HIS         A      154      19.323       21.713       28.091    1.00 26.92             N  
ATOM          938      CD2                HIS         A      154      17.618       23.051       27.836    1.00 26.92             C  
ATOM          939      CE1                HIS         A      154      19.407       22.603       29.048    1.00 26.92             C  
ATOM          940      NE2                HIS         A      154      18.381       23.428       28.929    1.00 26.92             N  
ATOM          941      N                  VAL         A      155      14.731       20.657       26.812    1.00 25.75             N  
ATOM          942      CA                 VAL         A      155      13.516       21.071       27.515    1.00 25.75             C  
ATOM          943      C                  VAL         A      155      12.690       19.889       27.967    1.00 25.75             C  
ATOM          944      O                  VAL         A      155      12.184       19.882       29.084    1.00 25.75             O  
ATOM          945      CB                 VAL         A      155      12.658       21.982       26.596    1.00 24.83             C  
ATOM          946      CG1                VAL         A      155      11.360       22.442       27.211    1.00 24.83             C  
ATOM          947      CG2                VAL         A      155      13.495       23.214       26.257    1.00 24.83             C  
ATOM          948      N                  THR         A      156      12.523       18.879       27.119    1.00 25.96             N  
ATOM          949      CA                 THR         A      156      11.674       17.745       27.504    1.00 25.96             C  
ATOM          950      C                  THR         A      156      12.322       16.893       28.538    1.00 25.96             C  
ATOM          951      O                  THR         A      156      11.643       16.242       29.348    1.00 25.96             O  
ATOM          952      CB                 THR         A      156      11.344       16.845       26.287    1.00 24.43             C  
ATOM          953      OG1                THR         A      156      12.573       16.344       25.775    1.00 24.43             O  
ATOM          954      CG2                THR         A      156      10.602       17.673       25.230    1.00 24.43             C  
ATOM          955      N                  GLY         A      157      13.652       16.781       28.460    1.00 24.40             N  
ATOM          956      CA                 GLY         A      157      14.366       15.914       29.388    1.00 24.40             C  
ATOM          957      C                  GLY         A      157      14.312       14.471       28.938    1.00 24.40             C  
ATOM          958      O                  GLY         A      157      14.747       13.581       29.688    1.00 24.40             O  
ATOM          959      N                  PHE         A      158      13.806       14.199       27.744    1.00 22.34             N  
ATOM          960      CA                 PHE         A      158      13.739       12.828       27.228    1.00 22.34             C  
ATOM          961      C                  PHE         A      158      15.158       12.353       26.971    1.00 22.34             C  
ATOM          962      O                  PHE         A      158      16.065       13.146       26.687    1.00 22.34             O  
ATOM          963      CB                 PHE         A      158      12.921       12.789       25.951    1.00 21.59             C  
ATOM          964      CG                 PHE         A      158      11.470       13.174       26.074    1.00 21.59             C  
ATOM          965      CD1                PHE         A      158      10.805       13.093       27.271    1.00 21.59             C  
ATOM          966      CD2                PHE         A      158      10.749       13.577       24.962    1.00 21.59             C  
ATOM          967      CE1                PHE         A      158       9.462       13.434       27.385    1.00 21.59             C  
ATOM          968      CE2                PHE         A      158       9.420       13.900       25.039    1.00 21.59             C  
ATOM          969      CZ                 PHE         A      158       8.755       13.842       26.259    1.00 21.59             C  
ATOM          970      N                  PRO         A      159      15.381       11.061       27.021    1.00 21.79             N  
ATOM          971      CA                 PRO         A      159      16.719       10.547       26.735    1.00 21.79             C  
ATOM          972      C                  PRO         A      159      17.090       10.976       25.349    1.00 21.79             C  
ATOM          973      O                  PRO         A      159      16.258       10.873       24.434    1.00 21.79             O  
ATOM          974      CB                 PRO         A      159      16.645        9.053       26.943    1.00 21.43             C  
ATOM          975      CG                 PRO         A      159      15.213        8.769       27.244    1.00 21.43             C  
ATOM          976      CD                 PRO         A      159      14.415       10.030       27.339    1.00 21.43             C  
ATOM          977      N                  ALA         A      160      18.333       11.361       25.097    1.00 20.80             N  
ATOM          978      CA                 ALA         A      160      18.797       11.779       23.780    1.00 20.80             C  
ATOM          979      C                  ALA         A      160      18.540       10.760       22.698    1.00 20.80             C  
ATOM          980      O                  ALA         A      160      18.346       11.155       21.529    1.00 20.80             O  
ATOM          981      CB                 ALA         A      160      20.281       12.070       23.871    1.00 20.60             C  
ATOM          982      N                  HIS         A      161      18.460        9.466       22.968    1.00 19.97             N  
ATOM          983      CA                 HIS         A      161      18.171        8.477       21.918    1.00 19.97             C  
ATOM          984      C                  HIS         A      161      16.710        8.441       21.528    1.00 19.97             C  
ATOM          985      O                  HIS         A      161      16.345        7.735       20.580    1.00 19.97             O  
ATOM          986      CB                 HIS         A      161      18.620        7.082       22.365    1.00 18.88             C  
ATOM          987      CG                 HIS         A      161      17.942        6.531       23.572    1.00 18.88             C  
ATOM          988      ND1                HIS         A      161      16.882        5.654       23.471    1.00 18.88             N  
ATOM          989      CD2                HIS         A      161      18.165        6.711       24.889    1.00 18.88             C  
ATOM          990      CE1                HIS         A      161      16.485        5.321       24.709    1.00 18.88             C  
ATOM          991      NE2                HIS         A      161      17.232        5.968       25.571    1.00 18.88             N  
ATOM          992      N                  LYS         A      162      15.840        9.127       22.264    1.00 19.24             N  
ATOM          993      CA                 LYS         A      162      14.446        9.210       21.921    1.00 19.24             C  
ATOM          994      C                  LYS         A      162      14.109       10.489       21.147    1.00 19.24             C  
ATOM          995      O                  LYS         A      162      12.962       10.698       20.760    1.00 19.24             O  
ATOM          996      CB                 LYS         A      162      13.610        9.265       23.192    1.00 21.69             C  
ATOM          997      CG                 LYS         A      162      13.693        7.989       24.000    1.00 21.69             C  
ATOM          998      CD                 LYS         A      162      12.729        6.934       23.552    1.00 21.69             C  
ATOM          999      CE                 LYS         A      162      11.979        6.358       24.764    1.00 21.69             C  
ATOM         1000      NZ                 LYS         A      162      11.154        5.184       24.217    1.00 21.69             N  
ATOM         1001      N                  VAL         A      163      15.051       11.406       21.000    1.00 17.20             N  
ATOM         1002      CA                 VAL         A      163      14.887       12.659       20.313    1.00 17.20             C  
ATOM         1003      C                  VAL         A      163      15.866       12.775       19.166    1.00 17.20             C  
ATOM         1004      O                  VAL         A      163      17.075       12.946       19.377    1.00 17.20             O  
ATOM         1005      CB                 VAL         A      163      15.175       13.866       21.236    1.00 15.42             C  
ATOM         1006      CG1                VAL         A      163      14.873       15.158       20.482    1.00 15.42             C  
ATOM         1007      CG2                VAL         A      163      14.324       13.805       22.467    1.00 15.42             C  
ATOM         1008      N                  ILE         A      164      15.359       12.684       17.934    1.00 16.62             N  
ATOM         1009      CA                 ILE         A      164      16.192       12.750       16.743    1.00 16.62             C  
ATOM         1010      C                  ILE         A      164      15.629       13.735       15.708    1.00 16.62             C  
ATOM         1011      O                  ILE         A      164      14.500       14.191       15.818    1.00 16.62             O  
ATOM         1012      CB                 ILE         A      164      16.313       11.367       16.074    1.00 17.07             C  
ATOM         1013      CG1                ILE         A      164      14.906       10.776       15.918    1.00 17.07             C  
ATOM         1014      CG2                ILE         A      164      17.166       10.406       16.867    1.00 17.07             C  
ATOM         1015      CD1                ILE         A      164      14.955        9.472       15.106    1.00 17.07             C  
ATOM         1016      N                  GLY         A      165      16.439       14.082       14.720    1.00 15.16             N  
ATOM         1017      CA                 GLY         A      165      16.022       15.024       13.679    1.00 15.16             C  
ATOM         1018      C                  GLY         A      165      16.206       14.458       12.309    1.00 15.16             C  
ATOM         1019      O                  GLY         A      165      17.087       13.620       12.093    1.00 15.16             O  
ATOM         1020      N                  THR         A      166      15.428       14.906       11.315    1.00 14.48             N  
ATOM         1021      CA                 THR         A      166      15.615       14.397        9.942    1.00 14.48             C  
ATOM         1022      C                  THR         A      166      17.031       14.701        9.470    1.00 14.48             C  
ATOM         1023      O                  THR         A      166      17.599       13.949        8.657    1.00 14.48             O  
ATOM         1024      CB                 THR         A      166      14.604       14.998        8.971    1.00 13.28             C  
ATOM         1025      OG1                THR         A      166      14.565       16.417        9.161    1.00 13.28             O  
ATOM         1026      CG2                THR         A      166      13.208       14.423        9.234    1.00 13.28             C  
ATOM         1027      N                  GLY         A      167      17.588       15.820        9.891    1.00 16.09             N  
ATOM         1028      CA                 GLY         A      167      18.945       16.232        9.555    1.00 16.09             C  
ATOM         1029      C                  GLY         A      167      19.325       16.018        8.133    1.00 16.09             C  
ATOM         1030      O                  GLY         A      167      18.556       16.460        7.255    1.00 16.09             O  
ATOM         1031      N                  THR         A      168      20.430       15.353        7.795    1.00 16.82             N  
ATOM         1032      CA                 THR         A      168      20.798       15.228        6.382    1.00 16.82             C  
ATOM         1033      C                  THR         A      168      20.209       14.035        5.705    1.00 16.82             C  
ATOM         1034      O                  THR         A      168      20.705       13.637        4.620    1.00 16.82             O  
ATOM         1035      CB                 THR         A      168      22.326       15.186        6.210    1.00 15.86             C  
ATOM         1036      OG1                THR         A      168      22.806       14.088        6.955    1.00 15.86             O  
ATOM         1037      CG2                THR         A      168      22.959       16.461        6.744    1.00 15.86             C  
ATOM         1038      N                  LEU         A      169      19.090       13.490        6.165    1.00 17.11             N  
ATOM         1039      CA                 LEU         A      169      18.444       12.381        5.425    1.00 17.11             C  
ATOM         1040      C                  LEU         A      169      17.881       12.996        4.137    1.00 17.11             C  
ATOM         1041      O                  LEU         A      169      17.789       12.291        3.141    1.00 17.11             O  
ATOM         1042      CB                 LEU         A      169      17.374       11.679        6.241    1.00 14.41             C  
ATOM         1043      CG                 LEU         A      169      16.645       10.447        5.669    1.00 14.41             C  
ATOM         1044      CD1                LEU         A      169      17.624        9.347        5.284    1.00 14.41             C  
ATOM         1045      CD2                LEU         A      169      15.652        9.895        6.662    1.00 14.41             C  
ATOM         1046      N                  LEU         A      170      17.485       14.270        4.168    1.00 17.73             N  
ATOM         1047      CA                 LEU         A      170      16.964       14.974        3.028    1.00 17.73             C  
ATOM         1048      C                  LEU         A      170      18.114       15.333        2.098    1.00 17.73             C  
ATOM         1049      O                  LEU         A      170      18.076       15.016        0.908    1.00 17.73             O  
ATOM         1050      CB                 LEU         A      170      16.250       16.255        3.450    1.00 17.39             C  
ATOM         1051      CG                 LEU         A      170      15.789       17.213        2.334    1.00 17.39             C  
ATOM         1052      CD1                LEU         A      170      14.854       16.493        1.356    1.00 17.39             C  
ATOM         1053      CD2                LEU         A      170      15.116       18.413        2.934    1.00 17.39             C  
ATOM         1054      N                  ASP         A      171      19.180       15.892        2.672    1.00 18.59             N  
ATOM         1055      CA                 ASP         A      171      20.379       16.230        1.915    1.00 18.59             C  
ATOM         1056      C                  ASP         A      171      20.948       15.045        1.199    1.00 18.59             C  
ATOM         1057      O                  ASP         A      171      21.343       15.177        0.025    1.00 18.59             O  
ATOM         1058      CB                 ASP         A      171      21.452       16.747        2.857    1.00 21.17             C  
ATOM         1059      CG                 ASP         A      171      20.931       17.941        3.594    1.00 21.17             C  
ATOM         1060      OD1                ASP         A      171      20.810       19.014        2.943    1.00 21.17             O  
ATOM         1061      OD2                ASP         A      171      20.573       17.939        4.750    1.00 21.17             O  
ATOM         1062      N                  THR         A      172      20.977       13.881        1.864    1.00 15.32             N  
ATOM         1063      CA                 THR         A      172      21.467       12.658        1.204    1.00 15.32             C  
ATOM         1064      C                  THR         A      172      20.555       12.244        0.076    1.00 15.32             C  
ATOM         1065      O                  THR         A      172      21.042       11.799       -0.989    1.00 15.32             O  
ATOM         1066      CB                 THR         A      172      21.546       11.514        2.243    1.00 13.44             C  
ATOM         1067      OG1                THR         A      172      22.409       11.977        3.240    1.00 13.44             O  
ATOM         1068      CG2                THR         A      172      22.054       10.235        1.633    1.00 13.44             C  
ATOM         1069      N                  ALA         A      173      19.246       12.428        0.213    1.00 14.27             N  
ATOM         1070      CA                 ALA         A      173      18.295       12.059       -0.833    1.00 14.27             C  
ATOM         1071      C                  ALA         A      173      18.466       12.983       -2.046    1.00 14.27             C  
ATOM         1072      O                  ALA         A      173      18.173       12.553       -3.177    1.00 14.27             O  
ATOM         1073      CB                 ALA         A      173      16.880       12.113       -0.339    1.00 14.30             C  
ATOM         1074      N                  ARG         A      174      18.914       14.207       -1.853    1.00 16.09             N  
ATOM         1075      CA                 ARG         A      174      19.165       15.167       -2.967    1.00 16.09             C  
ATOM         1076      C                  ARG         A      174      20.431       14.765       -3.708    1.00 16.09             C  
ATOM         1077      O                  ARG         A      174      20.530       14.798       -4.928    1.00 16.09             O  
ATOM         1078      CB                 ARG         A      174      19.307       16.544       -2.372    1.00 14.80             C  
ATOM         1079      CG                 ARG         A      174      17.926       17.080       -2.024    1.00 14.80             C  
ATOM         1080      CD                 ARG         A      174      18.018       18.472       -1.418    1.00 14.80             C  
ATOM         1081      NE                 ARG         A      174      16.604       18.928       -1.230    1.00 14.80             N  
ATOM         1082      CZ                 ARG         A      174      16.284       19.810       -0.310    1.00 14.80             C  
ATOM         1083      NH1                ARG         A      174      17.251       20.330        0.440    1.00 14.80             N  
ATOM         1084      NH2                ARG         A      174      14.999       20.152       -0.138    1.00 14.80             N  
ATOM         1085      N                  MET         A      175      21.402       14.270       -2.930    1.00 18.56             N  
ATOM         1086      CA                 MET         A      175      22.671       13.745       -3.436    1.00 18.56             C  
ATOM         1087      C                  MET         A      175      22.351       12.510       -4.244    1.00 18.56             C  
ATOM         1088      O                  MET         A      175      22.749       12.386       -5.408    1.00 18.56             O  
ATOM         1089      CB                 MET         A      175      23.634       13.374       -2.337    1.00 19.35             C  
ATOM         1090      CG                 MET         A      175      24.957       12.776       -2.785    1.00 19.35             C  
ATOM         1091      SD                 MET         A      175      24.881       10.959       -2.974    1.00 19.35             S  
ATOM         1092      CE                 MET         A      175      24.889       10.468       -1.238    1.00 19.35             C  
ATOM         1093      N                  GLN         A      176      21.561       11.599       -3.735    1.00 18.45             N  
ATOM         1094      CA                 GLN         A      176      21.231       10.407       -4.517    1.00 18.45             C  
ATOM         1095      C                  GLN         A      176      20.474       10.769       -5.780    1.00 18.45             C  
ATOM         1096      O                  GLN         A      176      20.690       10.115       -6.805    1.00 18.45             O  
ATOM         1097      CB                 GLN         A      176      20.419        9.438       -3.690    1.00 18.61             C  
ATOM         1098      CG                 GLN         A      176      21.094        9.075       -2.353    1.00 18.61             C  
ATOM         1099      CD                 GLN         A      176      20.133        8.244       -1.519    1.00 18.61             C  
ATOM         1100      OE1                GLN         A      176      19.520        8.736       -0.585    1.00 18.61             O  
ATOM         1101      NE2                GLN         A      176      19.952        6.999       -1.900    1.00 18.61             N  
ATOM         1102      N                  ARG         A      177      19.590       11.762       -5.750    1.00 19.91             N  
ATOM         1103      CA                 ARG         A      177      18.847       12.192       -6.919    1.00 19.91             C  
ATOM         1104      C                  ARG         A      177      19.823       12.731       -7.967    1.00 19.91             C  
ATOM         1105      O                  ARG         A      177      19.743       12.297       -9.101    1.00 19.91             O  
ATOM         1106      CB                 ARG         A      177      17.846       13.311       -6.614    1.00 21.28             C  
ATOM         1107      CG                 ARG         A      177      17.284       13.986       -7.848    1.00 21.28             C  
ATOM         1108      CD                 ARG         A      177      16.350       15.127       -7.577    1.00 21.28             C  
ATOM         1109      NE                 ARG         A      177      16.958       16.249       -6.895    1.00 21.28             N  
ATOM         1110      CZ                 ARG         A      177      17.798       17.108       -7.444    1.00 21.28             C  
ATOM         1111      NH1                ARG         A      177      18.163       16.932       -8.695    1.00 21.28             N  
ATOM         1112      NH2                ARG         A      177      18.271       18.139       -6.735    1.00 21.28             N  
ATOM         1113      N                  ALA         A      178      20.713       13.624       -7.541    1.00 19.56             N  
ATOM         1114      CA                 ALA         A      178      21.711       14.215       -8.424    1.00 19.56             C  
ATOM         1115      C                  ALA         A      178      22.598       13.140       -8.996    1.00 19.56             C  
ATOM         1116      O                  ALA         A      178      22.741       13.075      -10.226    1.00 19.56             O  
ATOM         1117      CB                 ALA         A      178      22.568       15.248       -7.707    1.00 19.24             C  
ATOM         1118      N                  VAL         A      179      23.146       12.238       -8.169    1.00 21.48             N  
ATOM         1119      CA                 VAL         A      179      23.978       11.159       -8.752    1.00 21.48             C  
ATOM         1120      C                  VAL         A      179      23.148       10.237       -9.615    1.00 21.48             C  
ATOM         1121      O                  VAL         A      179      23.660        9.647      -10.604    1.00 21.48             O  
ATOM         1122      CB                 VAL         A      179      24.726       10.371       -7.694    1.00 19.71             C  
ATOM         1123      CG1                VAL         A      179      25.537        9.221       -8.335    1.00 19.71             C  
ATOM         1124      CG2                VAL         A      179      25.697       11.249       -6.946    1.00 19.71             C  
ATOM         1125      N                  GLY         A      180      21.875       10.067       -9.288    1.00 23.38             N  
ATOM         1126      CA                 GLY         A      180      20.999        9.203      -10.060    1.00 23.38             C  
ATOM         1127      C                  GLY         A      180      20.787        9.747      -11.458    1.00 23.38             C  
ATOM         1128      O                  GLY         A      180      20.854        8.993      -12.431    1.00 23.38             O  
ATOM         1129      N                  GLU         A      181      20.535       11.042      -11.565    1.00 27.09             N  
ATOM         1130      CA                 GLU         A      181      20.310       11.685      -12.863    1.00 27.09             C  
ATOM         1131      C                  GLU         A      181      21.555       11.546      -13.740    1.00 27.09             C  
ATOM         1132      O                  GLU         A      181      21.446       11.224      -14.927    1.00 27.09             O  
ATOM         1133      CB                 GLU         A      181      19.958       13.155      -12.689    1.00 31.21             C  
ATOM         1134      CG                 GLU         A      181      18.531       13.494      -12.297    1.00 31.21             C  
ATOM         1135      CD                 GLU         A      181      18.324       14.918      -11.842    1.00 31.21             C  
ATOM         1136      OE1                GLU         A      181      19.087       15.841      -12.272    1.00 31.21             O  
ATOM         1137      OE2                GLU         A      181      17.383       15.198      -11.034    1.00 31.21             O  
ATOM         1138      N                  ALA         A      182      22.729       11.760      -13.162    1.00 27.40             N  
ATOM         1139      CA                 ALA         A      182      23.987       11.649      -13.872    1.00 27.40             C  
ATOM         1140      C                  ALA         A      182      24.210       10.261      -14.440    1.00 27.40             C  
ATOM         1141      O                  ALA         A      182      24.650       10.156      -15.607    1.00 27.40             O  
ATOM         1142      CB                 ALA         A      182      25.180       11.950      -12.963    1.00 25.79             C  
ATOM         1143      N                  PHE         A      183      23.967        9.180      -13.676    1.00 27.24             N  
ATOM         1144      CA                 PHE         A      183      24.175        7.839      -14.202    1.00 27.24             C  
ATOM         1145      C                  PHE         A      183      22.906        7.179      -14.696    1.00 27.24             C  
ATOM         1146      O                  PHE         A      183      22.902        5.986      -15.053    1.00 27.24             O  
ATOM         1147      CB                 PHE         A      183      24.735        6.947      -13.103    1.00 25.56             C  
ATOM         1148      CG                 PHE         A      183      26.142        7.335      -12.727    1.00 25.56             C  
ATOM         1149      CD1                PHE         A      183      26.359        8.273      -11.737    1.00 25.56             C  
ATOM         1150      CD2                PHE         A      183      27.206        6.758      -13.386    1.00 25.56             C  
ATOM         1151      CE1                PHE         A      183      27.651        8.646      -11.394    1.00 25.56             C  
ATOM         1152      CE2                PHE         A      183      28.499        7.124      -13.040    1.00 25.56             C  
ATOM         1153      CZ                 PHE         A      183      28.724        8.056      -12.053    1.00 25.56             C  
ATOM         1154      N                  ASP         A      184      21.827        7.927      -14.709    1.00 29.97             N  
ATOM         1155      CA                 ASP         A      184      20.538        7.399      -15.174    1.00 29.97             C  
ATOM         1156      C                  ASP         A      184      20.176        6.140      -14.374    1.00 29.97             C  
ATOM         1157      O                  ASP         A      184      19.783        5.110      -14.941    1.00 29.97             O  
ATOM         1158      CB                 ASP         A      184      20.585        7.086      -16.665    1.00 36.27             C  
ATOM         1159      CG                 ASP         A      184      19.190        7.024      -17.264    1.00 36.27             C  
ATOM         1160      OD1                ASP         A      184      18.199        7.436      -16.582    1.00 36.27             O  
ATOM         1161      OD2                ASP         A      184      19.041        6.540      -18.423    1.00 36.27             O  
ATOM         1162      N                  LEU         A      185      20.316        6.233      -13.047    1.00 27.10             N  
ATOM         1163      CA                 LEU         A      185      20.054        5.185      -12.099    1.00 27.10             C  
ATOM         1164      C                  LEU         A      185      18.919        5.525      -11.120    1.00 27.10             C  
ATOM         1165      O                  LEU         A      185      18.570        6.664      -10.899    1.00 27.10             O  
ATOM         1166      CB                 LEU         A      185      21.243        5.049      -11.154    1.00 27.62             C  
ATOM         1167      CG                 LEU         A      185      22.419        4.202      -11.455    1.00 27.62             C  
ATOM         1168      CD1                LEU         A      185      23.329        4.171      -10.220    1.00 27.62             C  
ATOM         1169      CD2                LEU         A      185      22.007        2.765      -11.823    1.00 27.62             C  
ATOM         1170      N                  ASP         A      186      18.402        4.459      -10.519    1.00 21.87             N  
ATOM         1171      CA                 ASP         A      186      17.356        4.596       -9.476    1.00 21.87             C  
ATOM         1172      C                  ASP         A      186      18.096        5.243       -8.333    1.00 21.87             C  
ATOM         1173      O                  ASP         A      186      19.166        4.749       -7.952    1.00 21.87             O  
ATOM         1174      CB                 ASP         A      186      16.871        3.223       -9.089    1.00 20.79             C  
ATOM         1175      CG                 ASP         A      186      15.818        3.120       -8.029    1.00 20.79             C  
ATOM         1176      OD1                ASP         A      186      15.635        4.085       -7.231    1.00 20.79             O  
ATOM         1177      OD2                ASP         A      186      15.125        2.097       -7.961    1.00 20.79             O  
ATOM         1178      N                  PRO         A      187      17.609        6.328       -7.751    1.00 19.36             N  
ATOM         1179      CA                 PRO         A      187      18.307        6.996       -6.655    1.00 19.36             C  
ATOM         1180      C                  PRO         A      187      18.505        6.070       -5.460    1.00 19.36             C  
ATOM         1181      O                  PRO         A      187      19.478        6.194       -4.721    1.00 19.36             O  
ATOM         1182      CB                 PRO         A      187      17.463        8.219       -6.293    1.00 18.44             C  
ATOM         1183      CG                 PRO         A      187      16.220        8.083       -7.088    1.00 18.44             C  
ATOM         1184      CD                 PRO         A      187      16.388        7.003       -8.143    1.00 18.44             C  
ATOM         1185      N                  ARG         A      188      17.638        5.102       -5.245    1.00 20.06             N  
ATOM         1186      CA                 ARG         A      188      17.681        4.121       -4.209    1.00 20.06             C  
ATOM         1187      C                  ARG         A      188      18.863        3.192       -4.406    1.00 20.06             C  
ATOM         1188      O                  ARG         A      188      19.320        2.580       -3.437    1.00 20.06             O  
ATOM         1189      CB                 ARG         A      188      16.401        3.267       -4.188    1.00 21.35             C  
ATOM         1190      CG                 ARG         A      188      15.174        4.006       -3.729    1.00 21.35             C  
ATOM         1191      CD                 ARG         A      188      13.850        3.286       -3.932    1.00 21.35             C  
ATOM         1192      NE                 ARG         A      188      13.663        2.788       -5.278    1.00 21.35             N  
ATOM         1193      CZ                 ARG         A      188      12.777        1.874       -5.656    1.00 21.35             C  
ATOM         1194      NH1                ARG         A      188      11.926        1.376       -4.730    1.00 21.35             N  
ATOM         1195      NH2                ARG         A      188      12.709        1.391       -6.911    1.00 21.35             N  
ATOM         1196      N                  SER         A      189      19.416        3.134       -5.638    1.00 19.58             N  
ATOM         1197      CA                 SER         A      189      20.589        2.340       -5.937    1.00 19.58             C  
ATOM         1198      C                  SER         A      189      21.908        3.070       -5.687    1.00 19.58             C  
ATOM         1199      O                  SER         A      189      23.000        2.513       -5.914    1.00 19.58             O  
ATOM         1200      CB                 SER         A      189      20.597        1.868       -7.387    1.00 17.83             C  
ATOM         1201      OG                 SER         A      189      19.451        1.076       -7.647    1.00 17.83             O  
ATOM         1202      N                  VAL         A      190      21.856        4.291       -5.208    1.00 20.31             N  
ATOM         1203      CA                 VAL         A      190      23.065        5.037       -4.919    1.00 20.31             C  
ATOM         1204      C                  VAL         A      190      23.318        4.971       -3.432    1.00 20.31             C  
ATOM         1205      O                  VAL         A      190      22.410        5.333       -2.658    1.00 20.31             O  
ATOM         1206      CB                 VAL         A      190      22.901        6.514       -5.303    1.00 19.39             C  
ATOM         1207      CG1                VAL         A      190      24.061        7.355       -4.773    1.00 19.39             C  
ATOM         1208      CG2                VAL         A      190      22.781        6.600       -6.809    1.00 19.39             C  
ATOM         1209      N                  SER         A      191      24.536        4.606       -3.032    1.00 22.76             N  
ATOM         1210      CA                 SER         A      191      24.755        4.538       -1.572    1.00 22.76             C  
ATOM         1211      C                  SER         A      191      25.686        5.630       -1.133    1.00 22.76             C  
ATOM         1212      O                  SER         A      191      26.326        6.247       -2.013    1.00 22.76             O  
ATOM         1213      CB                 SER         A      191      25.268        3.173       -1.171    1.00 25.60             C  
ATOM         1214      OG                 SER         A      191      26.481        2.844       -1.827    1.00 25.60             O  
ATOM         1215      N                  GLY         A      192      25.713        5.938        0.161    1.00 21.81             N  
ATOM         1216      CA                 GLY         A      192      26.592        7.031        0.600    1.00 21.81             C  
ATOM         1217      C                  GLY         A      192      25.791        8.005        1.423    1.00 21.81             C  
ATOM         1218      O                  GLY         A      192      24.557        7.944        1.483    1.00 21.81             O  
ATOM         1219      N                  TYR         A      193      26.482        8.903        2.127    1.00 22.93             N  
ATOM         1220      CA                 TYR         A      193      25.803        9.856        2.941    1.00 22.93             C  
ATOM         1221      C                  TYR         A      193      26.395       11.273        2.871    1.00 22.93             C  
ATOM         1222      O                  TYR         A      193      27.545       11.439        2.496    1.00 22.93             O  
ATOM         1223      CB                 TYR         A      193      25.903        9.537        4.476    1.00 28.50             C  
ATOM         1224      CG                 TYR         A      193      25.731        8.082        4.805    1.00 28.50             C  
ATOM         1225      CD1                TYR         A      193      24.493        7.483        4.911    1.00 28.50             C  
ATOM         1226      CD2                TYR         A      193      26.855        7.302        4.908    1.00 28.50             C  
ATOM         1227      CE1                TYR         A      193      24.384        6.115        5.174    1.00 28.50             C  
ATOM         1228      CE2                TYR         A      193      26.772        5.923        5.168    1.00 28.50             C  
ATOM         1229      CZ                 TYR         A      193      25.515        5.365        5.292    1.00 28.50             C  
ATOM         1230      OH                 TYR         A      193      25.474        3.996        5.564    1.00 28.50             O  
ATOM         1231      N                  ASN         A      194      25.539       12.185        3.266    1.00 23.92             N  
ATOM         1232      CA                 ASN         A      194      25.774       13.593        3.454    1.00 23.92             C  
ATOM         1233      C                  ASN         A      194      25.830       13.761        4.978    1.00 23.92             C  
ATOM         1234      O                  ASN         A      194      24.895       13.309        5.651    1.00 23.92             O  
ATOM         1235      CB                 ASN         A      194      24.654       14.478        2.940    1.00 24.41             C  
ATOM         1236      CG                 ASN         A      194      24.843       14.909        1.497    1.00 24.41             C  
ATOM         1237      OD1                ASN         A      194      24.996       13.960        0.591    1.00 24.41             O  
ATOM         1238      ND2                ASN         A      194      24.850       16.140        1.233    1.00 24.41             N  
ATOM         1239      N                  LEU         A      195      26.869       14.314        5.526    1.00 25.19             N  
ATOM         1240      CA                 LEU         A      195      26.923       14.406        6.999    1.00 25.19             C  
ATOM         1241      C                  LEU         A      195      27.011       15.804        7.501    1.00 25.19             C  
ATOM         1242      O                  LEU         A      195      27.127       16.716        6.669    1.00 25.19             O  
ATOM         1243      CB                 LEU         A      195      28.164       13.637        7.487    1.00 24.57             C  
ATOM         1244      CG                 LEU         A      195      28.361       12.232        6.881    1.00 24.57             C  
ATOM         1245      CD1                LEU         A      195      29.821       11.826        6.991    1.00 24.57             C  
ATOM         1246      CD2                LEU         A      195      27.456       11.204        7.541    1.00 24.57             C  
ATOM         1247      N                  GLY         A      196      26.958       16.002        8.809    1.00 26.90             N  
ATOM         1248      CA                 GLY         A      196      27.067       17.319        9.351    1.00 26.90             C  
ATOM         1249      C                  GLY         A      196      25.797       18.087        9.622    1.00 26.90             C  
ATOM         1250      O                  GLY         A      196      24.773       17.472        9.905    1.00 26.90             O  
ATOM         1251      N                  GLU         A      197      25.872       19.408        9.551    1.00 28.27             N  
ATOM         1252      CA                 GLU         A      197      24.803       20.342        9.864    1.00 28.27             C  
ATOM         1253      C                  GLU         A      197      23.911       20.660        8.677    1.00 28.27             C  
ATOM         1254      O                  GLU         A      197      24.368       21.222        7.682    1.00 28.27             O  
ATOM         1255      CB                 GLU         A      197      25.490       21.612       10.375    1.00 31.33             C  
ATOM         1256      CG                 GLU         A      197      24.648       22.789       10.708    1.00 31.33             C  
ATOM         1257      CD                 GLU         A      197      25.434       24.096       10.777    1.00 31.33             C  
ATOM         1258      OE1                GLU         A      197      26.391       24.314        9.961    1.00 31.33             O  
ATOM         1259      OE2                GLU         A      197      25.118       24.961       11.647    1.00 31.33             O  
ATOM         1260      N                  HIS         A      198      22.643       20.265        8.763    1.00 29.55             N  
ATOM         1261      CA                 HIS         A      198      21.693       20.483        7.712    1.00 29.55             C  
ATOM         1262      C                  HIS         A      198      21.500       21.992        7.535    1.00 29.55             C  
ATOM         1263      O                  HIS         A      198      21.294       22.710        8.509    1.00 29.55             O  
ATOM         1264      CB                 HIS         A      198      20.324       19.864        7.962    1.00 27.89             C  
ATOM         1265      CG                 HIS         A      198      19.257       20.308        7.005    1.00 27.89             C  
ATOM         1266      ND1                HIS         A      198      19.036       19.730        5.775    1.00 27.89             N  
ATOM         1267      CD2                HIS         A      198      18.365       21.320        7.118    1.00 27.89             C  
ATOM         1268      CE1                HIS         A      198      18.033       20.360        5.158    1.00 27.89             C  
ATOM         1269      NE2                HIS         A      198      17.635       21.332        5.938    1.00 27.89             N  
ATOM         1270      N                  GLY         A      199      21.522       22.387        6.273    1.00 34.10             N  
ATOM         1271      CA                 GLY         A      199      21.299       23.733        5.820    1.00 34.10             C  
ATOM         1272      C                  GLY         A      199      22.426       24.722        6.065    1.00 34.10             C  
ATOM         1273      O                  GLY         A      199      22.210       25.930        6.212    1.00 34.10             O  
ATOM         1274      N                  ASN         A      200      23.639       24.223        6.126    1.00 35.92             N  
ATOM         1275      CA                 ASN         A      200      24.792       25.093        6.359    1.00 35.92             C  
ATOM         1276      C                  ASN         A      200      26.040       24.274        6.075    1.00 35.92             C  
ATOM         1277      O                  ASN         A      200      26.252       23.995        4.882    1.00 35.92             O  
ATOM         1278      CB                 ASN         A      200      24.814       25.687        7.759    1.00 38.92             C  
ATOM         1279      CG                 ASN         A      200      25.939       26.708        7.919    1.00 38.92             C  
ATOM         1280      OD1                ASN         A      200      26.412       27.254        6.895    1.00 38.92             O  
ATOM         1281      ND2                ASN         A      200      26.353       26.960        9.165    1.00 38.92             N  
ATOM         1282      N                  SER         A      201      26.786       23.810        7.070    1.00 33.57             N  
ATOM         1283      CA                 SER         A      201      27.994       23.031        6.762    1.00 33.57             C  
ATOM         1284      C                  SER         A      201      27.795       21.577        6.434    1.00 33.57             C  
ATOM         1285      O                  SER         A      201      28.833       20.873        6.381    1.00 33.57             O  
ATOM         1286      CB                 SER         A      201      28.952       23.164        7.973    1.00 32.34             C  
ATOM         1287      OG                 SER         A      201      28.305       22.902        9.185    1.00 32.34             O  
ATOM         1288      N                  GLN         A      202      26.632       21.020        6.129    1.00 30.71             N  
ATOM         1289      CA                 GLN         A      202      26.545       19.594        5.750    1.00 30.71             C  
ATOM         1290      C                  GLN         A      202      27.367       19.331        4.496    1.00 30.71             C  
ATOM         1291      O                  GLN         A      202      27.501       20.240        3.674    1.00 30.71             O  
ATOM         1292      CB                 GLN         A      202      25.098       19.213        5.518    1.00 32.85             C  
ATOM         1293      CG                 GLN         A      202      24.393       19.808        4.335    1.00 32.85             C  
ATOM         1294      CD                 GLN         A      202      24.562       18.962        3.092    1.00 32.85             C  
ATOM         1295      OE1                GLN         A      202      24.714       17.639        3.191    1.00 32.85             O  
ATOM         1296      NE2                GLN         A      202      24.574       19.477        1.976    1.00 32.85             N  
ATOM         1297      N                  PHE         A      203      27.927       18.142        4.271    1.00 26.66             N  
ATOM         1298      CA                 PHE         A      203      28.741       17.859        3.107    1.00 26.66             C  
ATOM         1299      C                  PHE         A      203      28.520       16.477        2.580    1.00 26.66             C  
ATOM         1300      O                  PHE         A      203      28.001       15.677        3.333    1.00 26.66             O  
ATOM         1301      CB                 PHE         A      203      30.246       17.952        3.430    1.00 22.89             C  
ATOM         1302      CG                 PHE         A      203      30.677       17.144        4.612    1.00 22.89             C  
ATOM         1303      CD1                PHE         A      203      30.447       17.587        5.899    1.00 22.89             C  
ATOM         1304      CD2                PHE         A      203      31.341       15.949        4.422    1.00 22.89             C  
ATOM         1305      CE1                PHE         A      203      30.844       16.815        6.992    1.00 22.89             C  
ATOM         1306      CE2                PHE         A      203      31.743       15.173        5.512    1.00 22.89             C  
ATOM         1307      CZ                 PHE         A      203      31.493       15.616        6.792    1.00 22.89             C  
ATOM         1308      N                  VAL         A      204      28.890       16.175        1.367    1.00 26.49             N  
ATOM         1309      CA                 VAL         A      204      28.738       14.827        0.832    1.00 26.49             C  
ATOM         1310      C                  VAL         A      204      29.998       14.054        1.182    1.00 26.49             C  
ATOM         1311      O                  VAL         A      204      31.063       14.621        0.875    1.00 26.49             O  
ATOM         1312      CB                 VAL         A      204      28.633       14.813       -0.692    1.00 25.82             C  
ATOM         1313      CG1                VAL         A      204      28.576       13.373       -1.200    1.00 25.82             C  
ATOM         1314      CG2                VAL         A      204      27.392       15.542       -1.168    1.00 25.82             C  
ATOM         1315      N                  ALA         A      205      29.912       12.912        1.818    1.00 26.26             N  
ATOM         1316      CA                 ALA         A      205      31.102       12.098        2.141    1.00 26.26             C  
ATOM         1317      C                  ALA         A      205      31.327       11.220        0.924    1.00 26.26             C  
ATOM         1318      O                  ALA         A      205      30.943       10.056        0.898    1.00 26.26             O  
ATOM         1319      CB                 ALA         A      205      30.922       11.272        3.397    1.00 25.04             C  
ATOM         1320      N                  TRP         A      206      32.007       11.766       -0.087    1.00 26.50             N  
ATOM         1321      CA                 TRP         A      206      32.220       11.057       -1.345    1.00 26.50             C  
ATOM         1322      C                  TRP         A      206      32.935        9.750       -1.172    1.00 26.50             C  
ATOM         1323      O                  TRP         A      206      32.831        8.873       -2.045    1.00 26.50             O  
ATOM         1324      CB                 TRP         A      206      32.993       11.961       -2.327    1.00 25.13             C  
ATOM         1325      CG                 TRP         A      206      32.173       13.134       -2.812    1.00 25.13             C  
ATOM         1326      CD1                TRP         A      206      32.421       14.430       -2.518    1.00 25.13             C  
ATOM         1327      CD2                TRP         A      206      30.994       13.117       -3.617    1.00 25.13             C  
ATOM         1328      NE1                TRP         A      206      31.464       15.237       -3.111    1.00 25.13             N  
ATOM         1329      CE2                TRP         A      206      30.575       14.450       -3.796    1.00 25.13             C  
ATOM         1330      CE3                TRP         A      206      30.241       12.085       -4.197    1.00 25.13             C  
ATOM         1331      CZ2                TRP         A      206      29.444       14.811       -4.529    1.00 25.13             C  
ATOM         1332      CZ3                TRP         A      206      29.117       12.436       -4.935    1.00 25.13             C  
ATOM         1333      CH2                TRP         A      206      28.721       13.802       -5.089    1.00 25.13             C  
ATOM         1334      N                  SER         A      207      33.659        9.535       -0.075    1.00 27.44             N  
ATOM         1335      CA                 SER         A      207      34.308        8.251        0.137    1.00 27.44             C  
ATOM         1336      C                  SER         A      207      33.266        7.165        0.343    1.00 27.44             C  
ATOM         1337      O                  SER         A      207      33.528        6.002       -0.020    1.00 27.44             O  
ATOM         1338      CB                 SER         A      207      35.223        8.304        1.359    1.00 27.37             C  
ATOM         1339      OG                 SER         A      207      34.614        8.603        2.564    1.00 27.37             O  
ATOM         1340      N                  THR         A      208      32.078        7.462        0.866    1.00 26.77             N  
ATOM         1341      CA                 THR         A      208      31.025        6.501        1.107    1.00 26.77             C  
ATOM         1342      C                  THR         A      208      30.117        6.282       -0.070    1.00 26.77             C  
ATOM         1343      O                  THR         A      208      29.329        5.336       -0.082    1.00 26.77             O  
ATOM         1344      CB                 THR         A      208      30.141        6.980        2.298    1.00 24.80             C  
ATOM         1345      OG1                THR         A      208      29.396        8.137        1.942    1.00 24.80             O  
ATOM         1346      CG2                THR         A      208      30.996        7.360        3.504    1.00 24.80             C  
ATOM         1347      N                  VAL         A      209      30.170        7.131       -1.094    1.00 27.75             N  
ATOM         1348      CA                 VAL         A      209      29.220        6.985       -2.217    1.00 27.75             C  
ATOM         1349      C                  VAL         A      209      29.621        5.924       -3.183    1.00 27.75             C  
ATOM         1350      O                  VAL         A      209      30.788        5.849       -3.571    1.00 27.75             O  
ATOM         1351      CB                 VAL         A      209      29.075        8.348       -2.951    1.00 24.63             C  
ATOM         1352      CG1                VAL         A      209      28.066        8.255       -4.071    1.00 24.63             C  
ATOM         1353      CG2                VAL         A      209      28.617        9.420       -1.971    1.00 24.63             C  
ATOM         1354      N                  ARG         A      210      28.731        5.034       -3.603    1.00 32.24             N  
ATOM         1355      CA                 ARG         A      210      29.093        4.006       -4.575    1.00 32.24             C  
ATOM         1356      C                  ARG         A      210      27.966        3.832       -5.576    1.00 32.24             C  
ATOM         1357      O                  ARG         A      210      26.792        3.870       -5.187    1.00 32.24             O  
ATOM         1358      CB                 ARG         A      210      29.341        2.637       -3.928    1.00 42.62             C  
ATOM         1359      CG                 ARG         A      210      30.114        2.620       -2.676    1.00 42.62             C  
ATOM         1360      CD                 ARG         A      210      30.722        1.413       -2.086    1.00 42.62             C  
ATOM         1361      NE                 ARG         A      210      31.768        0.831       -2.947    1.00 42.62             N  
ATOM         1362      CZ                 ARG         A      210      31.476       -0.113       -3.854    1.00 42.62             C  
ATOM         1363      NH1                ARG         A      210      30.232       -0.589       -3.984    1.00 42.62             N  
ATOM         1364      NH2                ARG         A      210      32.457       -0.611       -4.621    1.00 42.62             N  
ATOM         1365      N                  VAL         A      211      28.294        3.701       -6.858    1.00 33.29             N  
ATOM         1366      CA                 VAL         A      211      27.305        3.535       -7.903    1.00 33.29             C  
ATOM         1367      C                  VAL         A      211      27.757        2.441       -8.861    1.00 33.29             C  
ATOM         1368      O                  VAL         A      211      28.885        2.426       -9.346    1.00 33.29             O  
ATOM         1369      CB                 VAL         A      211      27.068        4.772       -8.773    1.00 33.57             C  
ATOM         1370      CG1                VAL         A      211      26.293        5.834       -8.026    1.00 33.57             C  
ATOM         1371      CG2                VAL         A      211      28.380        5.375       -9.248    1.00 33.57             C  
ATOM         1372      N                  MET         A      212      26.832        1.534       -9.091    1.00 36.21             N  
ATOM         1373      CA                 MET         A      212      27.056        0.406       -9.972    1.00 36.21             C  
ATOM         1374      C                  MET         A      212      28.298       -0.414       -9.691    1.00 36.21             C  
ATOM         1375      O                  MET         A      212      29.058       -0.766      -10.619    1.00 36.21             O  
ATOM         1376      CB                 MET         A      212      27.203        0.907      -11.403    1.00 37.89             C  
ATOM         1377      CG                 MET         A      212      25.874        1.031      -12.140    1.00 37.89             C  
ATOM         1378      SD                 MET         A      212      26.195        2.144      -13.505    1.00 37.89             S  
ATOM         1379      CE                 MET         A      212      24.579        2.197      -14.281    1.00 37.89             C  
ATOM         1380      N                  GLY         A      213      28.521       -0.745       -8.419    1.00 38.48             N  
ATOM         1381      CA                 GLY         A      213      29.606       -1.514       -7.938    1.00 38.48             C  
ATOM         1382      C                  GLY         A      213      30.892       -0.812       -7.654    1.00 38.48             C  
ATOM         1383      O                  GLY         A      213      31.756       -1.387       -6.975    1.00 38.48             O  
ATOM         1384      N                  GLN         A      214      31.081        0.404       -8.109    1.00 39.82             N  
ATOM         1385      CA                 GLN         A      214      32.298        1.164       -7.945    1.00 39.82             C  
ATOM         1386      C                  GLN         A      214      32.103        2.386       -7.067    1.00 39.82             C  
ATOM         1387      O                  GLN         A      214      30.991        2.927       -7.014    1.00 39.82             O  
ATOM         1388      CB                 GLN         A      214      32.742        1.694       -9.316    1.00 44.37             C  
ATOM         1389      CG                 GLN         A      214      32.998        0.618      -10.370    1.00 44.37             C  
ATOM         1390      CD                 GLN         A      214      34.353       -0.044      -10.142    1.00 44.37             C  
ATOM         1391      OE1                GLN         A      214      35.384        0.659      -10.142    1.00 44.37             O  
ATOM         1392      NE2                GLN         A      214      34.356       -1.348       -9.932    1.00 44.37             N  
ATOM         1393      N                  PRO         A      215      33.149        2.804       -6.388    1.00 38.58             N  
ATOM         1394      CA                 PRO         A      215      33.142        3.985       -5.544    1.00 38.58             C  
ATOM         1395      C                  PRO         A      215      33.084        5.142       -6.519    1.00 38.58             C  
ATOM         1396      O                  PRO         A      215      33.850        5.101       -7.498    1.00 38.58             O  
ATOM         1397      CB                 PRO         A      215      34.410        3.972       -4.737    1.00 38.30             C  
ATOM         1398      CG                 PRO         A      215      35.082        2.690       -5.111    1.00 38.30             C  
ATOM         1399      CD                 PRO         A      215      34.478        2.217       -6.426    1.00 38.30             C  
ATOM         1400      N                  ILE         A      216      32.248        6.125       -6.275    1.00 40.22             N  
ATOM         1401      CA                 ILE         A      216      32.136        7.227       -7.248    1.00 40.22             C  
ATOM         1402      C                  ILE         A      216      33.450        7.945       -7.395    1.00 40.22             C  
ATOM         1403      O                  ILE         A      216      33.699        8.386       -8.543    1.00 40.22             O  
ATOM         1404      CB                 ILE         A      216      31.001        8.184       -6.858    1.00 37.75             C  
ATOM         1405      CG1                ILE         A      216      30.558        8.935       -8.112    1.00 37.75             C  
ATOM         1406      CG2                ILE         A      216      31.399        9.130       -5.750    1.00 37.75             C  
ATOM         1407      CD1                ILE         A      216      29.192        9.580       -8.010    1.00 37.75             C  
ATOM         1408      N                  VAL         A      217      34.329        8.057       -6.402    1.00 44.13             N  
ATOM         1409      CA                 VAL         A      217      35.580        8.766       -6.662    1.00 44.13             C  
ATOM         1410      C                  VAL         A      217      36.450        8.046       -7.656    1.00 44.13             C  
ATOM         1411      O                  VAL         A      217      37.236        8.776       -8.315    1.00 44.13             O  
ATOM         1412      CB                 VAL         A      217      36.431        9.038       -5.411    1.00 44.05             C  
ATOM         1413      CG1                VAL         A      217      35.618        9.820       -4.387    1.00 44.05             C  
ATOM         1414      CG2                VAL         A      217      36.928        7.726       -4.822    1.00 44.05             C  
ATOM         1415      N                  THR         A      218      36.330        6.736       -7.892    1.00 47.15             N  
ATOM         1416      CA                 THR         A      218      37.179        6.170       -8.951    1.00 47.15             C  
ATOM         1417      C                  THR         A      218      36.433        6.240      -10.290    1.00 47.15             C  
ATOM         1418      O                  THR         A      218      36.810        5.493      -11.205    1.00 47.15             O  
ATOM         1419      CB                 THR         A      218      37.690        4.741       -8.706    1.00 47.57             C  
ATOM         1420      OG1                THR         A      218      36.778        3.741       -9.186    1.00 47.57             O  
ATOM         1421      CG2                THR         A      218      37.910        4.475       -7.209    1.00 47.57             C  
ATOM         1422      N                  LEU         A      219      35.447        7.091      -10.457    1.00 49.37             N  
ATOM         1423      CA                 LEU         A      219      34.730        7.264      -11.708    1.00 49.37             C  
ATOM         1424      C                  LEU         A      219      34.855        8.699      -12.228    1.00 49.37             C  
ATOM         1425      O                  LEU         A      219      34.996        9.689      -11.505    1.00 49.37             O  
ATOM         1426      CB                 LEU         A      219      33.250        6.944      -11.589    1.00 49.48             C  
ATOM         1427      CG                 LEU         A      219      32.808        5.506      -11.402    1.00 49.48             C  
ATOM         1428      CD1                LEU         A      219      31.328        5.328      -11.792    1.00 49.48             C  
ATOM         1429      CD2                LEU         A      219      33.591        4.508      -12.232    1.00 49.48             C  
ATOM         1430      N                  ILE         A      225      32.950       12.068      -14.291    1.00 60.41             N  
ATOM         1431      CA                 ILE         A      225      31.962       12.945      -13.724    1.00 60.41             C  
ATOM         1432      C                  ILE         A      225      32.507       14.142      -12.935    1.00 60.41             C  
ATOM         1433      O                  ILE         A      225      33.603       14.072      -12.336    1.00 60.41             O  
ATOM         1434      CB                 ILE         A      225      31.047       12.064      -12.772    1.00 60.56             C  
ATOM         1435      N                  ASP         A      226      31.768       15.271      -12.909    1.00 57.15             N  
ATOM         1436      CA                 ASP         A      226      32.217       16.453      -12.122    1.00 57.15             C  
ATOM         1437      C                  ASP         A      226      31.548       16.330      -10.748    1.00 57.15             C  
ATOM         1438      O                  ASP         A      226      30.418       16.807      -10.589    1.00 57.15             O  
ATOM         1439      N                  LEU         A      227      32.207       15.729       -9.767    1.00 52.82             N  
ATOM         1440      CA                 LEU         A      227      31.607       15.544       -8.444    1.00 52.82             C  
ATOM         1441      C                  LEU         A      227      31.109       16.820       -7.790    1.00 52.82             C  
ATOM         1442      O                  LEU         A      227      30.046       16.818       -7.131    1.00 52.82             O  
ATOM         1443      CB                 LEU         A      227      32.596       14.839       -7.502    1.00 50.46             C  
ATOM         1444      CG                 LEU         A      227      32.973       13.406       -7.844    1.00 50.46             C  
ATOM         1445      CD1                LEU         A      227      33.405       12.698       -6.565    1.00 50.46             C  
ATOM         1446      CD2                LEU         A      227      31.847       12.620       -8.480    1.00 50.46             C  
ATOM         1447      N                  ALA         A      228      31.832       17.910       -7.933    1.00 49.90             N  
ATOM         1448      CA                 ALA         A      228      31.437       19.215       -7.383    1.00 49.90             C  
ATOM         1449      C                  ALA         A      228      30.201       19.735       -8.104    1.00 49.90             C  
ATOM         1450      O                  ALA         A      228      29.385       20.380       -7.442    1.00 49.90             O  
ATOM         1451      CB                 ALA         A      228      32.584       20.199       -7.474    1.00 51.29             C  
ATOM         1452      N                  ALA         A      229      30.022       19.445       -9.385    1.00 45.35             N  
ATOM         1453      CA                 ALA         A      229      28.832       19.808      -10.142    1.00 45.35             C  
ATOM         1454      C                  ALA         A      229      27.605       19.094       -9.524    1.00 45.35             C  
ATOM         1455      O                  ALA         A      229      26.570       19.693       -9.250    1.00 45.35             O  
ATOM         1456      CB                 ALA         A      229      28.973       19.373      -11.584    1.00 44.90             C  
ATOM         1457      N                  ILE         A      230      27.818       17.780       -9.277    1.00 42.27             N  
ATOM         1458      CA                 ILE         A      230      26.831       16.930       -8.649    1.00 42.27             C  
ATOM         1459      C                  ILE         A      230      26.607       17.482       -7.241    1.00 42.27             C  
ATOM         1460      O                  ILE         A      230      25.467       17.707       -6.878    1.00 42.27             O  
ATOM         1461      CB                 ILE         A      230      27.259       15.452       -8.553    1.00 40.83             C  
ATOM         1462      CG1                ILE         A      230      27.333       14.846       -9.947    1.00 40.83             C  
ATOM         1463      CG2                ILE         A      230      26.270       14.640       -7.727    1.00 40.83             C  
ATOM         1464      CD1                ILE         A      230      27.891       13.458      -10.051    1.00 40.83             C  
ATOM         1465      N                  GLU         A      231      27.668       17.768       -6.486    1.00 42.33             N  
ATOM         1466      CA                 GLU         A      231      27.463       18.330       -5.163    1.00 42.33             C  
ATOM         1467      C                  GLU         A      231      26.746       19.673       -5.222    1.00 42.33             C  
ATOM         1468      O                  GLU         A      231      25.939       19.996       -4.331    1.00 42.33             O  
ATOM         1469      CB                 GLU         A      231      28.815       18.484       -4.434    1.00 46.84             C  
ATOM         1470      CG                 GLU         A      231      28.672       18.618       -2.914    1.00 46.84             C  
ATOM         1471      CD                 GLU         A      231      29.973       18.451       -2.132    1.00 46.84             C  
ATOM         1472      OE1                GLU         A      231      31.007       18.412       -2.871    1.00 46.84             O  
ATOM         1473      OE2                GLU         A      231      30.002       18.382       -0.847    1.00 46.84             O  
ATOM         1474      N                  GLU         A      232      26.974       20.499       -6.223    1.00 40.13             N  
ATOM         1475      CA                 GLU         A      232      26.309       21.795       -6.324    1.00 40.13             C  
ATOM         1476      C                  GLU         A      232      24.804       21.662       -6.590    1.00 40.13             C  
ATOM         1477      O                  GLU         A      232      23.969       22.360       -6.031    1.00 40.13             O  
ATOM         1478      CB                 GLU         A      232      26.921       22.582       -7.489    1.00 46.54             C  
ATOM         1479      CG                 GLU         A      232      26.390       24.019       -7.488    1.00 46.54             C  
ATOM         1480      CD                 GLU         A      232      26.992       24.816       -8.626    1.00 46.54             C  
ATOM         1481      OE1                GLU         A      232      27.425       24.237       -9.657    1.00 46.54             O  
ATOM         1482      OE2                GLU         A      232      27.019       26.075       -8.493    1.00 46.54             O  
ATOM         1483      N                  GLU         A      233      24.482       20.745       -7.476    1.00 37.35             N  
ATOM         1484      CA                 GLU         A      233      23.121       20.387       -7.834    1.00 37.35             C  
ATOM         1485      C                  GLU         A      233      22.415       19.845       -6.598    1.00 37.35             C  
ATOM         1486      O                  GLU         A      233      21.246       20.150       -6.388    1.00 37.35             O  
ATOM         1487      CB                 GLU         A      233      23.145       19.338       -8.915    1.00 38.72             C  
ATOM         1488      CG                 GLU         A      233      21.840       18.710       -9.329    1.00 38.72             C  
ATOM         1489      CD                 GLU         A      233      20.894       19.704       -9.971    1.00 38.72             C  
ATOM         1490      OE1                GLU         A      233      21.234       20.222      -11.088    1.00 38.72             O  
ATOM         1491      OE2                GLU         A      233      19.847       19.966       -9.353    1.00 38.72             O  
ATOM         1492      N                  ALA         A      234      23.120       19.079       -5.769    1.00 36.92             N  
ATOM         1493      CA                 ALA         A      234      22.595       18.540       -4.526    1.00 36.92             C  
ATOM         1494      C                  ALA         A      234      22.390       19.683       -3.542    1.00 36.92             C  
ATOM         1495      O                  ALA         A      234      21.248       19.860       -3.100    1.00 36.92             O  
ATOM         1496      CB                 ALA         A      234      23.524       17.515       -3.909    1.00 36.18             C  
ATOM         1497      N                  ARG         A      235      23.401       20.467       -3.227    1.00 36.43             N  
ATOM         1498      CA                 ARG         A      235      23.324       21.595       -2.303    1.00 36.43             C  
ATOM         1499      C                  ARG         A      235      22.454       22.760       -2.753    1.00 36.43             C  
ATOM         1500      O                  ARG         A      235      21.769       23.307       -1.863    1.00 36.43             O  
ATOM         1501      CB                 ARG         A      235      24.748       22.125       -2.024    1.00 35.78             C  
ATOM         1502      N                  LYS         A      236      22.430       23.149       -4.019    1.00 35.54             N  
ATOM         1503      CA                 LYS         A      236      21.602       24.268       -4.457    1.00 35.54             C  
ATOM         1504      C                  LYS         A      236      20.212       23.854       -4.827    1.00 35.54             C  
ATOM         1505      O                  LYS         A      236      19.322       24.698       -4.830    1.00 35.54             O  
ATOM         1506      CB                 LYS         A      236      22.295       24.947       -5.644    1.00 37.46             C  
ATOM         1507      CG                 LYS         A      236      23.102       26.119       -5.114    1.00 37.46             C  
ATOM         1508      CD                 LYS         A      236      24.507       25.710       -4.742    1.00 37.46             C  
ATOM         1509      CE                 LYS         A      236      25.406       26.967       -4.935    1.00 37.46             C  
ATOM         1510      NZ                 LYS         A      236      25.932       27.017       -6.326    1.00 37.46             N  
ATOM         1511      N                  GLY         A      237      20.004       22.555       -5.063    1.00 34.53             N  
ATOM         1512      CA                 GLY         A      237      18.713       21.961       -5.371    1.00 34.53             C  
ATOM         1513      C                  GLY         A      237      17.621       22.313       -4.390    1.00 34.53             C  
ATOM         1514      O                  GLY         A      237      16.469       22.526       -4.816    1.00 34.53             O  
ATOM         1515      N                  GLY         A      238      17.880       22.460       -3.118    1.00 32.18             N  
ATOM         1516      CA                 GLY         A      238      16.921       22.848       -2.112    1.00 32.18             C  
ATOM         1517      C                  GLY         A      238      16.517       24.293       -2.240    1.00 32.18             C  
ATOM         1518      O                  GLY         A      238      15.361       24.625       -1.912    1.00 32.18             O  
ATOM         1519      N                  PHE         A      239      17.416       25.178       -2.722    1.00 31.91             N  
ATOM         1520      CA                 PHE         A      239      17.046       26.603       -2.896    1.00 31.91             C  
ATOM         1521      C                  PHE         A      239      16.197       26.711       -4.164    1.00 31.91             C  
ATOM         1522      O                  PHE         A      239      15.247       27.477       -4.222    1.00 31.91             O  
ATOM         1523      CB                 PHE         A      239      18.171       27.614       -3.008    1.00 40.60             C  
ATOM         1524      CG                 PHE         A      239      19.284       27.330       -2.064    1.00 40.60             C  
ATOM         1525      CD1                PHE         A      239      19.084       27.118       -0.705    1.00 40.60             C  
ATOM         1526      CD2                PHE         A      239      20.568       27.256       -2.577    1.00 40.60             C  
ATOM         1527      CE1                PHE         A      239      20.162       26.839        0.140    1.00 40.60             C  
ATOM         1528      CE2                PHE         A      239      21.652       26.988       -1.749    1.00 40.60             C  
ATOM         1529      CZ                 PHE         A      239      21.445       26.778       -0.395    1.00 40.60             C  
ATOM         1530      N                  THR         A      240      16.488       25.906       -5.167    1.00 25.55             N  
ATOM         1531      CA                 THR         A      240      15.685       25.883       -6.379    1.00 25.55             C  
ATOM         1532      C                  THR         A      240      14.239       25.614       -6.032    1.00 25.55             C  
ATOM         1533      O                  THR         A      240      13.334       26.313       -6.482    1.00 25.55             O  
ATOM         1534      CB                 THR         A      240      16.210       24.787       -7.314    1.00 25.33             C  
ATOM         1535      OG1                THR         A      240      17.632       25.014       -7.464    1.00 25.33             O  
ATOM         1536      CG2                THR         A      240      15.489       24.792       -8.638    1.00 25.33             C  
ATOM         1537      N                  VAL         A      241      13.988       24.606       -5.180    1.00 22.33             N  
ATOM         1538      CA                 VAL         A      241      12.608       24.275       -4.805    1.00 22.33             C  
ATOM         1539      C                  VAL         A      241      11.956       25.379       -4.014    1.00 22.33             C  
ATOM         1540      O                  VAL         A      241      10.857       25.778       -4.350    1.00 22.33             O  
ATOM         1541      CB                 VAL         A      241      12.575       22.931       -4.036    1.00 19.79             C  
ATOM         1542      CG1                VAL         A      241      11.164       22.616       -3.565    1.00 19.79             C  
ATOM         1543      CG2                VAL         A      241      13.101       21.831       -4.949    1.00 19.79             C  
ATOM         1544      N                  LEU         A      242      12.593       25.942       -3.019    1.00 24.22             N  
ATOM         1545      CA                 LEU         A      242      12.037       27.025       -2.193    1.00 24.22             C  
ATOM         1546      C                  LEU         A      242      11.754       28.250       -3.050    1.00 24.22             C  
ATOM         1547      O                  LEU         A      242      10.723       28.928       -3.012    1.00 24.22             O  
ATOM         1548      CB                 LEU         A      242      13.011       27.279       -1.070    1.00 26.32             C  
ATOM         1549      CG                 LEU         A      242      12.902       28.439       -0.109    1.00 26.32             C  
ATOM         1550      CD1                LEU         A      242      11.691       28.340        0.787    1.00 26.32             C  
ATOM         1551      CD2                LEU         A      242      14.160       28.450        0.774    1.00 26.32             C  
ATOM         1552      N                  ASN         A      243      12.741       28.524       -3.911    1.00 26.30             N  
ATOM         1553      CA                 ASN         A      243      12.659       29.603       -4.861    1.00 26.30             C  
ATOM         1554      C                  ASN         A      243      11.508       29.396       -5.817    1.00 26.30             C  
ATOM         1555      O                  ASN         A      243      10.802       30.344       -6.114    1.00 26.30             O  
ATOM         1556      CB                 ASN         A      243      13.951       29.704       -5.695    1.00 32.91             C  
ATOM         1557      CG                 ASN         A      243      14.919       30.680       -5.077    1.00 32.91             C  
ATOM         1558      OD1                ASN         A      243      14.795       31.912       -5.598    1.00 32.91             O  
ATOM         1559      ND2                ASN         A      243      15.743       30.415       -4.197    1.00 32.91             N  
ATOM         1560      N                  GLY         A      244      11.273       28.215       -6.328    1.00 21.90             N  
ATOM         1561      CA                 GLY         A      244      10.196       27.955       -7.271    1.00 21.90             C  
ATOM         1562      C                  GLY         A      244       8.808       27.976       -6.747    1.00 21.90             C  
ATOM         1563      O                  GLY         A      244       7.884       28.371       -7.461    1.00 21.90             O  
ATOM         1564      N                  LYS         A      245       8.574       27.468       -5.511    1.00 18.23             N  
ATOM         1565      CA                 LYS         A      245       7.202       27.442       -5.007    1.00 18.23             C  
ATOM         1566      C                  LYS         A      245       7.057       28.055       -3.648    1.00 18.23             C  
ATOM         1567      O                  LYS         A      245       5.913       28.165       -3.166    1.00 18.23             O  
ATOM         1568      CB                 LYS         A      245       6.657       26.007       -5.012    1.00 16.77             C  
ATOM         1569      CG                 LYS         A      245       7.345       25.004       -4.089    1.00 16.77             C  
ATOM         1570      CD                 LYS         A      245       6.774       23.602       -4.392    1.00 16.77             C  
ATOM         1571      CE                 LYS         A      245       7.319       22.622       -3.329    1.00 16.77             C  
ATOM         1572      NZ                 LYS         A      245       6.864       21.222       -3.619    1.00 16.77             N  
ATOM         1573      N                  GLY         A      246       8.146       28.492       -3.005    1.00 17.55             N  
ATOM         1574      CA                 GLY         A      246       8.037       29.133       -1.701    1.00 17.55             C  
ATOM         1575      C                  GLY         A      246       8.246       28.289       -0.481    1.00 17.55             C  
ATOM         1576      O                  GLY         A      246       8.172       28.786        0.666    1.00 17.55             O  
ATOM         1577      N                  TYR         A      247       8.450       26.996       -0.617    1.00 16.50             N  
ATOM         1578      CA                 TYR         A      247       8.670       26.075        0.490    1.00 16.50             C  
ATOM         1579      C                  TYR         A      247       9.137       24.769       -0.094    1.00 16.50             C  
ATOM         1580      O                  TYR         A      247       9.240       24.660       -1.314    1.00 16.50             O  
ATOM         1581      CB                 TYR         A      247       7.352       25.809        1.240    1.00 13.44             C  
ATOM         1582      CG                 TYR         A      247       6.264       25.335        0.314    1.00 13.44             C  
ATOM         1583      CD1                TYR         A      247       6.069       23.989        0.051    1.00 13.44             C  
ATOM         1584      CD2                TYR         A      247       5.408       26.223       -0.310    1.00 13.44             C
[truncated: 1,028,891 more chars]
