# Supplementary material for: COD::CIF::Parser: an error-correcting CIF parser for the Perl language
Source: J Appl Crystallogr. 2016 Feb 1;49(Pt 1):292–301. doi: 10.1107/S1600576715022396 (PMC4762566; doi:10.1107/S1600576715022396)
Supplement: Supplementary file 3 [file j-49-00292-sup3.tgz › cod-tools-1.0/src/components/codcif/data/IUCr/CIFTEST_2.1/outs/ciftbx/1zrt.tpdb]

HEADER    OXIDOREDUCTASE/METAL transport          22-MAY-05   1ZRT
TITLE     Rhodobacter capsulatus cytochrome bc1 complex with
TITLE    2 stigmatellin bound
SOURCE    MOL_ID: 1;
SOURCE   2 ORGANISM_SCIENTIFIC: Rhodobacter capsulatus;
SOURCE   3 ORGANISM_COMMON: Rhodopseudomonas capsulata;
SOURCE   4 EXPRESSION_SYSTEM: Rhodobacter capsulatus;
SOURCE   5 EXPRESSION_SYSTEM_COMMON: Rhodopseudomonas capsulata;
SOURCE   6 EXPRESSION_SYSTEM_STRAIN: pMTS1/MT-RBC1;
SOURCE   7 EXPRESSION_SYSTEM_VECTOR_TYPE: plasmid;
SOURCE   8 EXPRESSION_SYSTEM_PLASMID: pMTS1;
SOURCE   9 OTHER_DETAILS:  The strain pMTS1/MT-RBC1 corresponds to a
SOURCE  10 deletion strain MT-RBC1 complemented in trans with the
SOURCE  11 plasmid pMTS1 bearing a wild-type copy of the petABC operon
SOURCE  12 encoding the bc1 complex;
SOURCE  13 MOL_ID: 2;
SOURCE  14 ORGANISM_SCIENTIFIC: Rhodobacter capsulatus;
SOURCE  15 ORGANISM_COMMON: Rhodopseudomonas capsulata;
SOURCE  16 EXPRESSION_SYSTEM: Rhodobacter capsulatus;
SOURCE  17 EXPRESSION_SYSTEM_COMMON: Rhodopseudomonas capsulata;
SOURCE  18 EXPRESSION_SYSTEM_STRAIN: pMTS1/MT-RBC1;
SOURCE  19 EXPRESSION_SYSTEM_VECTOR_TYPE: plasmid;
SOURCE  20 EXPRESSION_SYSTEM_PLASMID: pMTS1;
SOURCE  21 OTHER_DETAILS:  The strain pMTS1/MT-RBC1 corresponds to a
SOURCE  22 deletion strain MT-RBC1 complemented in trans with the
SOURCE  23 plasmid pMTS1 bearing a wild-type copy of the petABC operon
SOURCE  24 encoding the bc1 complex;
SOURCE  25 MOL_ID: 3;
SOURCE  26 ORGANISM_SCIENTIFIC: Rhodobacter capsulatus;
SOURCE  27 ORGANISM_COMMON: Rhodopseudomonas capsulata;
SOURCE  28 EXPRESSION_SYSTEM: Rhodobacter capsulatus;
SOURCE  29 EXPRESSION_SYSTEM_COMMON: Rhodopseudomonas capsulata;
SOURCE  30 EXPRESSION_SYSTEM_STRAIN: pMTS1/MT-RBC1;
SOURCE  31 EXPRESSION_SYSTEM_VECTOR_TYPE: plasmid;
SOURCE  32 EXPRESSION_SYSTEM_PLASMID: pMTS1;
SOURCE  33 OTHER_DETAILS:  The strain pMTS1/MT-RBC1 corresponds to a
SOURCE  34 deletion strain MT-RBC1 complemented in trans with the
SOURCE  35 plasmid pMTS1 bearing a wild-type copy of the petABC operon
SOURCE  36 encoding the bc1 complex
KEYWDS    CYTOCHROME BC1, MEMBRANE PROTEIN, HEME PROTEIN, RIESKE IRON 
KEYWDS   2 SULFUR PROTEIN, CYTOCHROME B, CYTOCHROME C1, COMPLEX III,  
KEYWDS   3 OXIDOREDUCTASE, REDOX ENZYME, RESPIRATORY CHAIN,           
KEYWDS   4 STIGMATELLIN 
EXPDTA    X-RAY DIFFRACTION 
AUTHOR    E.A.Berry,L.S.Huang,L.K.Saechao,N.G.Pon,M.Valkova-Valchanov,
AUTHOR   2 F.Daldal
JRNL        AUTH   E.A.Berry,L.S.Huang,L.K.Saechao,N.G.Pon,
JRNL        AUTH 2 M.Valkova-Valchanova,F.Daldal
JRNL        TITL   X-Ray Structure of Rhodobacter Capsulatus
JRNL        TITL 2 Cytochrome bc1: Comparison with its Mitochondrial
JRNL        TITL 3 and Chloroplast Counterparts
JRNL        EDIT   J.P.Allen,D.B.Knaff
JRNL        REF    Photosynth.Res.               V.  81   251 2004
JRNL        REFN   ASTM STRUE6  UK ISSN 0969-2126                     
REMARK   2
REMARK   2 RESOLUTION. 3.50 ANGSTROMS.
REMARK   3
REMARK   3 REFINEMENT.
REMARK   3  PROGRAM     : CNS 1.1
REMARK   3  AUTHORS     : BRUNGER,ADAMS,CLORE,DELANO,GROS,GROSSE-
REMARK   3              : KUNSTLEVE,JIANG,KUSZEWSKI,NILGES, PANNU,
REMARK   3              : READ,RICE,SIMONSON,WARREN
REMARK   3
REMARK   3 REFINEMENT TARGET : ENGH & HUBER
REMARK   3
REMARK   3 DATA USED IN REFINEMENT.
REMARK   3  RESOLUTION RANGE HIGH (ANGSTROMS) : 3.50
REMARK   3  RESOLUTION RANGE LOW  (ANGSTROMS) :  59.39
REMARK   3  DATA CUTOFF            (SIGMA(F)) : 0.0
REMARK   3  DATA CUTOFF HIGH         (ABS(F)) :  6562281.40
REMARK   3  DATA CUTOFF LOW          (ABS(F)) :    0.000000
REMARK   3  COMPLETENESS (WORKING+TEST)   (%) : 97.6
REMARK   3  NUMBER OF REFLECTIONS             : 33265
REMARK   3
REMARK   3 FIT TO DATA USED IN REFINEMENT.
REMARK   3  CROSS-VALIDATION METHOD          : THROUGHOUT
REMARK   3  FREE R VALUE TEST SET SELECTION  : RANDOM
REMARK   3  R VALUE            (WORKING SET) : 0.300
REMARK   3  FREE R VALUE                     : 0.357
REMARK   3  FREE R VALUE TEST SET SIZE   (%) :  5.0
REMARK   3  FREE R VALUE TEST SET COUNT      :  1661
REMARK   3  ESTIMATED ERROR OF FREE R VALUE  : 0.009
REMARK   3
REMARK   3 FIT IN THE HIGHEST RESOLUTION BIN.
REMARK   3  TOTAL NUMBER OF BINS USED           :  10
REMARK   3  BIN RESOLUTION RANGE HIGH       (A) : 3.50
REMARK   3  BIN RESOLUTION RANGE LOW        (A) : 3.63
REMARK   3  BIN COMPLETENESS (WORKING+TEST) (%) : 93.6
REMARK   3  REFLECTIONS IN BIN    (WORKING SET) :  3043
REMARK   3  BIN R VALUE           (WORKING SET) : 0.417
REMARK   3  BIN FREE R VALUE                    : 0.517
REMARK   3  BIN FREE R VALUE TEST SET SIZE  (%) :  4.8
REMARK   3  BIN FREE R VALUE TEST SET COUNT     :   153
REMARK   3  ESTIMATED ERROR OF BIN FREE R VALUE : 0.042
REMARK   3
REMARK   3 NUMBER OF NON-HYDROGEN ATOMS USED IN REFINEMENT.
REMARK   3  PROTEIN ATOMS            :13088
REMARK   3  NUCLEIC ACID ATOMS       :    0
REMARK   3  HETEROGEN ATOMS          :  340
REMARK   3  SOLVENT ATOMS            :    0
REMARK   3
REMARK   3 B VALUES.
REMARK   3  FROM WILSON PLOT           (A**2) : 44.1
REMARK   3  MEAN B VALUE      (OVERALL, A**2) : 87.5
REMARK   3  OVERALL ANISOTROPIC B VALUE.
REMARK   3   B11 (A**2) :-34.41
REMARK   3   B22 (A**2) : 85.15
REMARK   3   B33 (A**2) :-50.74
REMARK   3   B12 (A**2) :  0.00
REMARK   3   B13 (A**2) :  7.93
REMARK   3   B23 (A**2) :  0.00
REMARK   3
REMARK   3 BULK SOLVENT MODELING.
REMARK   3  METHOD USED : FLAT MODEL
REMARK   3  KSOL        : 0.14
REMARK   3  BSOL        : 10 (A**2)
REMARK   3
REMARK   3 ESTIMATED COORDINATE ERROR.
REMARK   3  ESD FROM LUZZATI PLOT        (A) : 0.60
REMARK   3  ESD FROM SIGMAA              (A) : 0.53
REMARK   3  LOW RESOLUTION CUTOFF        (A) :*****
REMARK   3
REMARK   3 CROSS-VALIDATED ESTIMATED COORDINATE ERROR.
REMARK   3  ESD FROM C-V LUZZATI PLOT    (A) : 0.78
REMARK   3  ESD FROM C-V SIGMAA          (A) : 0.75
REMARK   3
REMARK   3 RMS DEVIATIONS FROM IDEAL VALUES.
REMARK   3  BOND LENGTHS                 (A) : 0.029
REMARK   3  BOND ANGLES            (DEGREES) : 2.2
REMARK   3  DIHEDRAL ANGLES        (DEGREES) : 23.3
REMARK   3  IMPROPER ANGLES        (DEGREES) : 1.61
REMARK   3
REMARK   3 ISOTROPIC THERMAL MODEL : RESTRAINED
REMARK   3
REMARK   3 ISOTROPIC THERMAL FACTOR RESTRAINTS.    RMS    SIGMA
REMARK   3  MAIN-CHAIN BOND              (A**2) :  7.30 ;  1.50
REMARK   3  MAIN-CHAIN ANGLE             (A**2) : 10.50 ;  2.00
REMARK   3  SIDE-CHAIN BOND              (A**2) : 16.59 ;  2.00
REMARK   3  SIDE-CHAIN ANGLE             (A**2) : 20.62 ;  2.50
REMARK   3
REMARK   3 NCS MODEL : CONSTR
REMARK   3
REMARK   3 BULK SOLVENT MODELING.
REMARK   3  METHOD USED : FLAT MODEL
REMARK   3  KSOL        : 0.14
REMARK   3  BSOL        : 10 (A**2)
REMARK   3
REMARK   3 NCS MODEL : CONSTR
REMARK   3
REMARK   3
REMARK   3 NCS RESTRAINTS.                         RMS   SIGMA/WEIGHT
REMARK   3  GROUP  1  POSITIONAL            (A) : NULL  ; NULL
REMARK   3  GROUP  1  B-FACTOR           (A**2) : NULL  ; NULL
REMARK   3
REMARK   3 PARAMETER FILE  1  : CNS_TOPPAR/protein_rep.param
REMARK   3 PARAMETER FILE  2  : ../rbc5/prosth.par
REMARK   3 PARAMETER FILE  3  : ../rbc/hetero.par
REMARK   3 PARAMETER FILE  4  : sig.par
REMARK   3 PARAMETER FILE  5  : CNS_TOPPAR/water.param
REMARK   3
REMARK   3 OTHER REFINEMENT REMARKS: NULL
REMARK 200
REMARK 200 EXPERIMENTAL DETAILS
REMARK 200 EXPERIMENT TYPE                : X-RAY DIFFRACTION
REMARK 200 DATE OF DATA COLLECTION        : 14-MAR-2001; 20-MAR-2001
REMARK 200 TEMPERATURE           (KELVIN) : 100; 100; 100
REMARK 200 PH                             : 5.2
REMARK 200 NUMBER OF CRYSTALS USED        : 1
REMARK 200
REMARK 200 SYNCHROTRON              (Y/N) : Y; Y; Y
REMARK 200 RADIATION SOURCE               : SSRL ; ALS ; ALS
REMARK 200 BEAMLINE                       : 7-1; 5.0.2; 5.0.2
REMARK 200 X-RAY GENERATOR MODEL          : NULL
REMARK 200 MONOCHROMATIC OR LAUE    (M/L) : M; M; M
REMARK 200 WAVELENGTH OR RANGE        (A) : 1.080; 1.1000; 1.1000;
REMARK 200 MONOCHROMATOR                  : ???; DOUBLE CYRSTAL SI(111);
REMARK 200                                  DOUBLE CYRSTAL SI(111)
REMARK 200 OPTICS                         : SI(311)MONOCHROMATOR
REMARK 200                                  (HORIZONTAL); TOROIDAL
REMARK 200                                  FOCUSING MIRROR; FLAT
REMARK 200                                  MIRROR(VERTICAL)
REMARK 200
REMARK 200 DETECTOR TYPE                  : IMAGE PLATE; CCD; CCD
REMARK 200 DETECTOR MANUFACTURER          : MARRESEARCH; ADSC QUANTUM 4;
REMARK 200 INTENSITY-INTEGRATION SOFTWARE : DENZO
REMARK 200 DATA SCALING SOFTWARE          : SCALEPACK
REMARK 200
REMARK 200 NUMBER OF UNIQUE REFLECTIONS   : 33596
REMARK 200 RESOLUTION RANGE HIGH      (A) : 3.500
REMARK 200 RESOLUTION RANGE LOW       (A) : 60.000
REMARK 200 REJECTION CRITERIA  (SIGMA(I)) : -3.000
REMARK 200
REMARK 200 OVERALL.
REMARK 200 COMPLETENESS FOR RANGE     (%) : 97.6
REMARK 200 DATA REDUNDANCY                : 2.680
REMARK 200 R MERGE                    (I) : 0.12000
REMARK 200 R SYM                      (I) : NULL
REMARK 200 <I/SIGMA(I)> FOR THE DATA SET  : 8.5
REMARK 200
REMARK 200 IN THE HIGHEST RESOLUTION SHELL.
REMARK 200 HIGHEST RESOLUTION SHELL, RANGE HIGH (A) : 3.5
REMARK 200 HIGHEST RESOLUTION SHELL, RANGE LOW  (A) : 3.63
REMARK 200 COMPLETENESS FOR SHELL     (%) : 94
REMARK 200 DATA REDUNDANCY IN SHELL       : NULL
REMARK 200 R MERGE FOR SHELL          (I) : 0.28
REMARK 200 R SYM FOR SHELL            (I) : NULL
REMARK 200 <I/SIGMA(I)> FOR SHELL         : 3.9
REMARK 200
REMARK 200 DIFFRACTION PROTOCOL: SINGLE WAVELENGTH; SINGLE WAVELENGTH;
REMARK 200                      SINGLE WAVELENGTH
REMARK 200 METHOD USED TO DETERMINE THE STRUCTURE: MOLECULAR REPLACEME
REMARK 200 MENT
REMARK 200 SOFTWARE USED: AMORE
REMARK 200 STARTING MODEL: PDB ENTRIES 2BCC
REMARK 200
REMARK 200 N-SULFUR PROTEINS, HEME PROTEINS
REMARK 280
REMARK 280 CRYSTAL
REMARK 280 SOLVENT CONTENT, VS   (%): 65.16
REMARK 280 MATTHEWS COEFFICIENT, VM (ANGSTROMS**3/DA): 3.56
REMARK 280
REMARK 280 CRYSTALLIZATION CONDITIONS: PEG-400, 0.1 M MGCL, HEPTANETRI
REMARK 280 RIOL,
REMARK 280 CACODYLATE, UNDECYLMALTOSIDE , PH 5.2, VAPOR DIFFUSION, SITTING
REMARK 280 DROP, TEMPERATURE 277K
REMARK 295
REMARK 295 NON-CRYSTALLOGRAPHIC SYMMETRY
REMARK 295 THE TRANSFORMATIONS PRESENTED ON THE MTRIX RECORDS BELOW
REMARK 295 DESCRIBE NON-CRYSTALLOGRAPHIC RELATIONSHIPS AMONG ATOMS
REMARK 295 IN THIS ENTRY.  APPLYING THE APPROPRIATE MTRIX
REMARK 295 TRANSFORMATION TO THE RESIDUES LISTED FIRST WILL YIELD
REMARK 295 APPROXIMATE COORDINATES FOR THE RESIDUES LISTED SECOND.
REMARK 295 CHAIN IDENTIFIERS GIVEN AS "?" REFER TO CHAINS FOR WHICH
REMARK 295 ATOMS ARE NOT FOUND IN THIS ENTRY.
REMARK 295
REMARK 295               APPLIED TO          TRANSFORMED TO
REMARK 295   TRANSFORM CHAIN  RESIDUES       CHAIN  RESIDUES     RMSD
REMARK 295       1
REMARK 295    M  1       C    2 .. 428         P    2 .. 428     0.129
REMARK 295    M  1       D    2 .. 258         Q    2 .. 258     0.275
REMARK 295    M  1       E   11 .. 191         R   11 .. 191     0.274
REMARK 295    M  1       P    2 .. 428         C    2 .. 428     0.129
REMARK 295    M  1       Q    2 .. 258         D    2 .. 258     0.275
REMARK 295    M  1       R   11 .. 191         E   11 .. 191     0.274
REMARK 295
REMARK 300
REMARK 300 BIOMOLECULE: 1
REMARK 300 THIS ENTRY CONTAINS THE CRYSTALLOGRAPHIC ASYMMETRIC UNIT
REMARK 300 WHICH CONSISTS OF 6 CHAIN(S). SEE REMARK 350 FOR
REMARK 300 INFORMATION ON GENERATING THE BIOLOGICAL MOLECULE(S).
REMARK 350
REMARK 350 GENERATING THE BIOMOLECULE
REMARK 350 COORDINATES FOR A COMPLETE MULTIMER REPRESENTING THE KNOWN
REMARK 350 BIOLOGICALLY SIGNIFICANT OLIGOMERIZATION STATE OF THE
REMARK 350 MOLECULE CAN BE GENERATED BY APPLYING BIOMT TRANSFORMATIONS
REMARK 350 GIVEN BELOW.  BOTH NON-CRYSTALLOGRAPHIC AND
REMARK 350 CRYSTALLOGRAPHIC OPERATIONS ARE GIVEN.
REMARK 350
REMARK 350 BIOMOLECULE: 1
REMARK 350 APPLY THE FOLLOWING TO CHAINS: C, D, E, P, Q, R
REMARK 350  BIOMT1   1  1.000000  0.000000  0.000000        0.00000
REMARK 350  BIOMT2   1  0.000000  1.000000  0.000000        0.00000
REMARK 350  BIOMT3   1  0.000000  0.000000  1.000000        0.00000
REMARK 900
REMARK 900 RELATED ID: 1PP9   RELATED DB: PDB
REMARK 900 BOVINE CYTOCHROME BC1 COMPLEX WITH STIGMATELLIN BOUND
REMARK 960
REMARK 960 EMBEDDED CIF
REMARK 960 data_1ZRT
REMARK 960
REMARK 960 _pdbx_database_status.status_code   REL
REMARK 960 _pdbx_database_status.entry_id      1ZRT
REMARK 960 _pdbx_database_status.recvd_deposit_form
REMARK 960                                                         N
REMARK 960 _pdbx_database_status.date_deposition_form
REMARK 960                                                         ?
REMARK 960 _pdbx_database_status.recvd_coordinates
REMARK 960                                                         Y
REMARK 960 _pdbx_database_status.date_coordinates
REMARK 960                                     2005-05-21
REMARK 960 _pdbx_database_status.recvd_struct_fact
REMARK 960                                                         Y
REMARK 960 _pdbx_database_status.date_struct_fact
REMARK 960                                     2005-05-21
REMARK 960 _pdbx_database_status.recvd_internal_approval
REMARK 960                                                         ?
REMARK 960 _pdbx_database_status.recvd_manuscript
REMARK 960                                                         N
REMARK 960 _pdbx_database_status.date_manuscript
REMARK 960                                                         ?
REMARK 960 _pdbx_database_status.name_depositor
REMARK 960                                                         ?
REMARK 960 _pdbx_database_status.rcsb_annotator
REMARK 960                                                        JY
REMARK 960 _pdbx_database_status.recvd_author_approval
REMARK 960                                                         Y
REMARK 960 _pdbx_database_status.date_author_approval
REMARK 960                                     2005-05-27
REMARK 960 _pdbx_database_status.recvd_initial_deposition_date
REMARK 960                                     2005-05-22
REMARK 960 _pdbx_database_status.date_submitted
REMARK 960                                     2005-05-22
REMARK 960 _pdbx_database_status.author_release_status_code
REMARK 960                                     REL
REMARK 960 _pdbx_database_status.date_of_PDB_release
REMARK 960                                                         ?
REMARK 960 _pdbx_database_status.date_hold_coordinates
REMARK 960                                                         ?
REMARK 960 _pdbx_database_status.date_hold_struct_fact
REMARK 960                                                         ?
REMARK 960 _pdbx_database_status.hold_for_publication
REMARK 960                                                         N
REMARK 960 _pdbx_database_status.date_hold_nmr_constraints
REMARK 960                                                         ?
REMARK 960 _pdbx_database_status.dep_release_code_coordinates
REMARK 960                                     'RELEASE NOW'
REMARK 960 _pdbx_database_status.dep_release_code_struct_fact
REMARK 960                                     'RELEASE NOW'
REMARK 960 _pdbx_database_status.dep_release_code_nmr_constraints
REMARK 960                                                         .
REMARK 960 _pdbx_database_status.dep_release_code_sequence
REMARK 960                                     'RELEASE NOW'
REMARK 960 _pdbx_database_status.pdb_date_of_author_approval
REMARK 960                                                         ?
REMARK 960 _pdbx_database_status.deposit_site  RCSB
REMARK 960 _pdbx_database_status.process_site  RCSB
REMARK 960 _pdbx_database_status.date_of_sf_release
REMARK 960                                     2005-06-07
REMARK 960 _pdbx_database_status.date_of_mr_release
REMARK 960                                                         ?
REMARK 960 _pdbx_database_status.status_code_sf
REMARK 960                                     REL
REMARK 960 _pdbx_database_status.status_code_mr
REMARK 960                                                         ?
REMARK 960 _pdbx_database_status.SG_entry
REMARK 960                                                         ?
REMARK 960 _pdbx_database_status.author_approval_type
REMARK 960                                     explicit
REMARK 960 _pdbx_database_status.date_nmr_constraints
REMARK 960                                                         ?
REMARK 960 _pdbx_database_status.recvd_nmr_constraints
REMARK 960                                                         ?
REMARK 960
REMARK 960 loop_
REMARK 960 _pdbx_database_related.db_name
REMARK 960 _pdbx_database_related.db_id
REMARK 960 _pdbx_database_related.details
REMARK 960 PDB 1KB9 'YEAST BC1 COMPLEX WITH STIGMATELLIN BOUND'
REMARK 960
REMARK 960 loop_
REMARK 960 _database_PDB_rev.num
REMARK 960 _database_PDB_rev.date
REMARK 960 _database_PDB_rev.status
REMARK 960 _database_PDB_rev.replaces
REMARK 960 _database_PDB_rev.mod_type
REMARK 960         2               2005-06-14
REMARK 960                   ?     1Z    RT    1
REMARK 960
REMARK 960 _database_PDB_rev_record.rev_num   2
REMARK 960 _database_PDB_rev_record.type      AUTHOR
REMARK 960 _database_PDB_rev_record.details   ?
REMARK 960
REMARK 960 loop_
REMARK 960 _struct_ref.id
REMARK 960 _struct_ref.db_name
REMARK 960 _struct_ref.db_code
REMARK 960 _struct_ref.pdbx_db_accession
REMARK 960 _struct_ref.entity_id
REMARK 960 _struct_ref.pdbx_seq_one_letter_code
REMARK 960 _struct_ref.pdbx_align_begin
REMARK 960 _struct_ref.biol_id
REMARK 960 2 SWS CY1_RHOCA  P08501 2
REMARK 960 ;\
REMARK 960  NSNVPDHAFSFEGIFGKYDQAQLRRGFQVYNEVCSACHGMKFVPIRTLADDGGPQLDP
REMARK 960 TFVREYAAGLDTIIDKDSGEERDRKETDMFPTRVGDGMGPDLSVMAKARAGFSGPAGSGMNQLFKGM\
REMARK 960 GGPEYIYNYVIGFEENPECAPEGIDGYYYNKTFQIGGVPDTCKDAAGVKITHGSWARMPPPLVDDQV\
REMARK 960 TYEDGTPATVDQMAQDVSAFLMWAAEPKLVARKQMGLVAMVMLGLLSVMLYLTNKRLWAPYKGHKA
REMARK 960 ;
REMARK 960 22 .
REMARK 960 3 SWS UCRI_RHOCA P08500 3
REMARK 960 ;\
REMARK 960  MSHAEDNAGTRRDFLYHATAATGVVVTGAAVWPLINQMNASADVKAMASIFVDVSAVE
REMARK 960 VGTQLTVKWRGKPVFIRRRDEKDIELARSVPLGALRDTSAENANKPGAEATDENRTLPAFDGTNTGE\
REMARK 960 WLVMLGVCTHLGCVPMGDKSGDFGGWFCPCHGSHYDSAGRIRKGPAPRNLDIPVAAFVDETTIKLG
REMARK 960 ;
REMARK 960 1  .
REMARK 960
REMARK 960 loop_
REMARK 960 _struct_ref_seq.align_id
REMARK 960 _struct_ref_seq.ref_id
REMARK 960 _struct_ref_seq.pdbx_PDB_id_code
REMARK 960 _struct_ref_seq.pdbx_strand_id
REMARK 960 _struct_ref_seq.seq_align_beg
REMARK 960 _struct_ref_seq.pdbx_seq_align_beg_ins_code
REMARK 960 _struct_ref_seq.seq_align_end
REMARK 960 _struct_ref_seq.pdbx_seq_align_end_ins_code
REMARK 960 _struct_ref_seq.pdbx_db_accession
REMARK 960 _struct_ref_seq.db_align_beg
REMARK 960 _struct_ref_seq.db_align_end
REMARK 960 _struct_ref_seq.pdbx_auth_seq_align_beg
REMARK 960 _struct_ref_seq.pdbx_auth_seq_align_end
REMARK 960 2 1 1ZRT P 2 ? 437 ? P08502 1  436 2 437
REMARK 960 3 2 1ZRT D 1 ? 258 ? P08501 22 279 1 258
REMARK 960 4 2 1ZRT Q 1 ? 258 ? P08501 22 279 1 258
REMARK 960 5 3 1ZRT E 1 ? 191 ? P08500 1  191 1 191
REMARK 960 6 3 1ZRT R 1 ? 191 ? P08500 1  191 1 191
REMARK 960
REMARK 960 loop_
REMARK 960 _struct_ref_seq_dif.align_id
REMARK 960 _struct_ref_seq_dif.pdbx_pdb_id_code
REMARK 960 _struct_ref_seq_dif.mon_id
REMARK 960 _struct_ref_seq_dif.pdbx_pdb_strand_id
REMARK 960 _struct_ref_seq_dif.seq_num
REMARK 960 _struct_ref_seq_dif.pdbx_seq_db_name
REMARK 960 _struct_ref_seq_dif.pdbx_seq_db_accession_code
REMARK 960 _struct_ref_seq_dif.db_mon_id
REMARK 960 _struct_ref_seq_dif.pdbx_seq_db_seq_num
REMARK 960 _struct_ref_seq_dif.details
REMARK 960 _struct_ref_seq_dif.pdbx_auth_seq_num
REMARK 960 _struct_ref_seq_dif.pdbx_ordinal
REMARK 960 _struct_ref_seq_dif.pdbx_pdb_ins_code
REMARK 960 2 1ZRT MET P 1 SWS P08502 ? ? 'INITIATING METHIONINE' 1 2
REMARK 960                                                         ?
REMARK 960
REMARK 960 _struct_keywords.pdbx_keywords
REMARK 960             'OXIDOREDUCTASE/METAL transport'
REMARK 960 _struct_biol.id                    1
REMARK 960 _struct_biol.pdbx_parent_biol_id   ?
REMARK 960
REMARK 960 _exptl_crystal_grow.crystal_id      1
REMARK 960 _exptl_crystal_grow.method
REMARK 960                'VAPOR DIFFUSION, SITTING DROP'
REMARK 960 _exptl_crystal_grow.temp            277
REMARK 960 _exptl_crystal_grow.temp_details    ?
REMARK 960 _exptl_crystal_grow.pH              5.2
REMARK 960 ;\
REMARK 960  PEG-400, 0.1 M MGCL2, HEPTANETRIOL, CACODYLATE, UNDECYLMAL
REMARK 960 TOSIDE, , pH 5.2, VAPOR DIFFUSION, SITTING DROP, temperature 277K
REMARK 960 ;
REMARK 960 _exptl_crystal_grow.pdbx_pH_range   .
REMARK 960
REMARK 960 _exptl_crystal.id                    1
REMARK 960 _exptl_crystal.density_meas          ?
REMARK 960 _exptl_crystal.density_Matthews      3.56
REMARK 960 _exptl_crystal.density_percent_sol   65.16
REMARK 960 _exptl_crystal.description
REMARK 960                 'IRON-SULFUR PROTEINS, HEME PROTEINS'
REMARK 960 _exptl_crystal.F_000                 ?
REMARK 960 _exptl_crystal.preparation           ?
REMARK 960
REMARK 960 _cell.entry_id           1ZRT
REMARK 960 _cell.pdbx_unique_axis   ?
REMARK 960
REMARK 960 _symmetry.entry_id                         1ZRT
REMARK 960 _symmetry.pdbx_full_space_group_name_H-M   ?
REMARK 960 _symmetry.cell_setting                     ?
REMARK 960 _symmetry.Int_Tables_number                ?
REMARK 960 _symmetry.space_group_name_Hall            ?
REMARK 960
REMARK 960 loop_
REMARK 960 _diffrn_source.diffrn_id
REMARK 960 _diffrn_source.source
REMARK 960 _diffrn_source.type
REMARK 960 _diffrn_source.pdbx_synchrotron_site
REMARK 960 _diffrn_source.pdbx_synchrotron_beamline
REMARK 960 2 SYNCHROTRON 'ALS BEAMLINE 5.0.2' ALS  5.0.2
REMARK 960 3 SYNCHROTRON 'ALS BEAMLINE 5.0.2' ALS  5.0.2
REMARK 960
REMARK 960 loop_
REMARK 960 _diffrn_radiation.pdbx_wavelength
REMARK 960 _diffrn_radiation.pdbx_wavelength_list
REMARK 960 _diffrn_radiation.diffrn_id
REMARK 960 _diffrn_radiation.wavelength_id
REMARK 960 _diffrn_radiation.pdbx_monochromatic_or_laue_m_l
REMARK 960 _diffrn_radiation.monochromator
REMARK 960 _diffrn_radiation.pdbx_diffrn_protocol
REMARK 960 ? 1.10   2 1 M ? 'SINGLE WAVELENGTH'
REMARK 960 ? 1.10   3 1 M ? 'SINGLE WAVELENGTH'
REMARK 960
REMARK 960 loop_
REMARK 960 _diffrn_detector.diffrn_id
REMARK 960 _diffrn_detector.detector
REMARK 960 _diffrn_detector.type
REMARK 960 _diffrn_detector.pdbx_collection_date
REMARK 960 _diffrn_detector.details
REMARK 960 2 CCD           'ADSC QUANTUM 4' 2001-03-20 ?
REMARK 960 3 CCD           'ADSC QUANTUM 4' 2001-03-20 ?
REMARK 960
REMARK 960 loop_
REMARK 960 _diffrn.id
REMARK 960 _diffrn.ambient_temp
REMARK 960 _diffrn.ambient_temp_details
REMARK 960 _diffrn.crystal_id
REMARK 960 2 100 ? 1
REMARK 960 3 100 ? 1
REMARK 960
REMARK 960 _reflns.entry_id                     1ZRT
REMARK 960 _reflns.observed_criterion_sigma_I   -3.000
REMARK 960 _reflns.observed_criterion_sigma_F   -999.9
REMARK 960 _reflns.d_resolution_low             60.000
REMARK 960 _reflns.number_obs                   33596
REMARK 960 _reflns.number_all                   33596
REMARK 960 _reflns.percent_possible_obs         97.6
REMARK 960 _reflns.pdbx_Rmerge_I_obs            0.12
REMARK 960 _reflns.pdbx_Rsym_value              ?
REMARK 960 _reflns.pdbx_netI_over_av_sigmaI     8.5
REMARK 960 _reflns.B_iso_Wilson_estimate        44.1
REMARK 960 _reflns.pdbx_redundancy              2.680
REMARK 960 _reflns.R_free_details               ?
REMARK 960 _reflns.limit_h_max                  ?
REMARK 960 _reflns.limit_h_min                  ?
REMARK 960 _reflns.limit_k_max                  ?
REMARK 960 _reflns.limit_k_min                  ?
REMARK 960 _reflns.limit_l_max                  ?
REMARK 960 _reflns.limit_l_min                  ?
REMARK 960 _reflns.observed_criterion_F_max     ?
REMARK 960 _reflns.observed_criterion_F_min     ?
REMARK 960 _reflns.pdbx_chi_squared             ?
REMARK 960 _reflns.pdbx_scaling_rejects         ?
REMARK 960
REMARK 960 _reflns_shell.d_res_high             3.5
REMARK 960 _reflns_shell.d_res_low              3.63
REMARK 960 _reflns_shell.percent_possible_all   94
REMARK 960 _reflns_shell.Rmerge_I_obs           0.28
REMARK 960 _reflns_shell.pdbx_Rsym_value        ?
REMARK 960 _reflns_shell.meanI_over_sigI_obs    3.9
REMARK 960 _reflns_shell.pdbx_redundancy        ?
REMARK 960 _reflns_shell.percent_possible_obs   ?
REMARK 960 _reflns_shell.number_unique_all      ?
REMARK 960 _reflns_shell.number_measured_all    ?
REMARK 960 _reflns_shell.number_measured_obs    ?
REMARK 960 _reflns_shell.number_unique_obs      ?
REMARK 960 _reflns_shell.pdbx_chi_squared       ?
REMARK 960
REMARK 960 _refine.entry_id                               1ZRT
REMARK 960 _refine.ls_number_reflns_obs                   33265
REMARK 960 _refine.ls_number_reflns_all                   33265
REMARK 960 _refine.pdbx_ls_sigma_I                        ?
REMARK 960 _refine.pdbx_ls_sigma_F                        0.0
REMARK 960 _refine.pdbx_data_cutoff_high_absF             6562281.40
REMARK 960 _refine.pdbx_data_cutoff_low_absF              0.000000
REMARK 960 _refine.pdbx_data_cutoff_high_rms_absF         ?
REMARK 960 _refine.ls_d_res_low                           59.39
REMARK 960 _refine.ls_d_res_high                          3.50
REMARK 960 _refine.ls_percent_reflns_obs                  97.6
REMARK 960 _refine.ls_R_factor_obs                        0.3
REMARK 960 _refine.ls_R_factor_all                        ?
REMARK 960 _refine.ls_R_factor_R_work                     0.3
REMARK 960 _refine.ls_R_factor_R_free                     0.358
REMARK 960 _refine.ls_R_factor_R_free_error               0.009
REMARK 960 _refine.ls_R_factor_R_free_error_details       ?
REMARK 960 _refine.ls_percent_reflns_R_free               5.0
REMARK 960 _refine.ls_number_reflns_R_free                1661
REMARK 960 _refine.ls_number_parameters                   ?
REMARK 960 _refine.ls_number_restraints                   ?
REMARK 960 _refine.occupancy_min                          ?
REMARK 960 _refine.occupancy_max                          ?
REMARK 960 _refine.correlation_coeff_Fo_to_Fc             ?
REMARK 960 _refine.correlation_coeff_Fo_to_Fc_free        ?
REMARK 960 _refine.B_iso_mean                             86.9
REMARK 960 _refine.aniso_B[1][1]                          -34.29
REMARK 960 _refine.aniso_B[2][2]                          85.77
REMARK 960 _refine.aniso_B[3][3]                          -51.48
REMARK 960 _refine.aniso_B[1][2]                          0.00
REMARK 960 _refine.aniso_B[1][3]                          8.28
REMARK 960 _refine.aniso_B[2][3]                          0.00
REMARK 960 _refine.solvent_model_details
REMARK 960                                              'FLAT MODEL'
REMARK 960 _refine.solvent_model_param_ksol               0.14
REMARK 960 _refine.solvent_model_param_bsol               10
REMARK 960 _refine.pdbx_solvent_vdw_probe_radii           ?
REMARK 960 _refine.pdbx_solvent_ion_probe_radii           ?
REMARK 960 _refine.pdbx_solvent_shrinkage_radii           ?
REMARK 960 _refine.pdbx_ls_cross_valid_method             THROUGHOUT
REMARK 960 ;\
REMARK 960  IN CHAINS D AND Q THE LOOP 161 TO 179 IS POORLY ORDERED AN
REMARK 960 D SEQUENCE
REMARK 960 COULD NOT BE ASSIGNED. FURTHERMORE IT WAS TRACED WITH FEWER
REMARK 960  RESIDUES
REMARK 960 THAN ARE ACTUALLY PRESENT. RESIDUE 167 COULD BE LOCATED BEC
REMARK 960 AUSE IT
REMARK 960 MAKES A DISULFIDE WITH CYS144. THE MISSING RESIDUES HAVE BE
REMARK 960 EN
REMARK 960 ARBITRARILY ACCOUNTED FOR BY GAPS IN THE SEQUENCE BETWEEN 1
REMARK 960 61-164
REMARK 960 AND BETWEEN 168-172, HOWEVER THE TRACING IS PHYSICALLY CONT
REMARK 960 INUOUS.
REMARK 960 Therefore, Residue (D GLY 161 ) and Residue (D PRO 164 ) ar
REMARK 960 e linked together.
REMARK 960  Residue (D LYS 165 ) and Residue (D GLY 172 ) are linked t
REMARK 960 ogether.
REMARK 960  Residue (Q GLY 161 ) and Residue (Q PRO 164 ) are linked t
REMARK 960 ogether.
REMARK 960  Residue (Q LYS 165 ) and Residue (Q GLY 172 ) are linked t
REMARK 960 ogether .
REMARK 960 ;
REMARK 960 _refine.pdbx_starting_model
REMARK 960                           'PDB ENTRIES 2BCC'
REMARK 960 _refine.pdbx_method_to_determine_struct
REMARK 960                           'MOLECULAR REPLACEMENT'
REMARK 960 _refine.pdbx_isotropic_thermal_model           RESTRAINED
REMARK 960 _refine.pdbx_stereochemistry_target_values
REMARK 960                           'Engh & Huber'
REMARK 960 _refine.pdbx_stereochem_target_val_spec_case   ?
REMARK 960 _refine.pdbx_R_Free_selection_details          RANDOM
REMARK 960 _refine.pdbx_overall_ESU_R                     ?
REMARK 960 _refine.pdbx_overall_ESU_R_Free                ?
REMARK 960 _refine.overall_SU_ML                          ?
REMARK 960 _refine.overall_SU_B                           ?
REMARK 960 _refine.ls_redundancy_reflns_obs               ?
REMARK 960 _refine.B_iso_min                              ?
REMARK 960 _refine.B_iso_max                              ?
REMARK 960 _refine.overall_SU_R_Cruickshank_DPI           ?
REMARK 960 _refine.overall_SU_R_free                      ?
REMARK 960 _refine.ls_wR_factor_R_free                    ?
REMARK 960 _refine.ls_wR_factor_R_work                    ?
REMARK 960 _refine.overall_FOM_free_R_set                 ?
REMARK 960 _refine.overall_FOM_work_R_set                 ?
REMARK 960
REMARK 960 loop_
REMARK 960 _refine_ls_restr.type
REMARK 960 _refine_ls_restr.dev_ideal
REMARK 960 _refine_ls_restr.dev_ideal_target
REMARK 960 _refine_ls_restr.weight
REMARK 960 _refine_ls_restr.number
REMARK 960 c_bond_d_na             ?     ?    ? ?
REMARK 960 c_bond_d_prot           ?     ?    ? ?
REMARK 960 c_angle_d               ?     ?    ? ?
REMARK 960 c_angle_d_na            ?     ?    ? ?
REMARK 960 c_angle_d_prot          ?     ?    ? ?
REMARK 960 c_angle_deg             2.1   ?    ? ?
REMARK 960 c_angle_deg_na          ?     ?    ? ?
REMARK 960 c_angle_deg_prot        ?     ?    ? ?
REMARK 960 c_dihedral_angle_d      23.0  ?    ? ?
REMARK 960 c_dihedral_angle_d_na   ?     ?    ? ?
REMARK 960 c_dihedral_angle_d_prot ?     ?    ? ?
REMARK 960 c_improper_angle_d      1.57  ?    ? ?
REMARK 960 c_improper_angle_d_na   ?     ?    ? ?
REMARK 960 c_improper_angle_d_prot ?     ?    ? ?
REMARK 960 c_mcbond_it             8.35  1.50 ? ?
REMARK 960 c_mcangle_it            11.68 2.00 ? ?
REMARK 960 c_scbond_it             18.27 2.00 ? ?
REMARK 960 c_scangle_it            22.57 2.50 ? ?
REMARK 960
REMARK 960 _refine_ls_shell.pdbx_total_number_of_bins_used   10
REMARK 960 _refine_ls_shell.d_res_high                       3.50
REMARK 960 _refine_ls_shell.d_res_low                        3.63
REMARK 960 _refine_ls_shell.number_reflns_R_work             3043
REMARK 960 _refine_ls_shell.R_factor_R_work                  0.408
REMARK 960 _refine_ls_shell.percent_reflns_obs               93.6
REMARK 960 _refine_ls_shell.R_factor_R_free                  0.482
REMARK 960 _refine_ls_shell.R_factor_R_free_error            0.039
REMARK 960 _refine_ls_shell.percent_reflns_R_free            4.8
REMARK 960 _refine_ls_shell.number_reflns_R_free             153
REMARK 960 _refine_ls_shell.redundancy_reflns_obs            ?
REMARK 960 _refine_ls_shell.number_reflns_all                ?
REMARK 960 _refine_ls_shell.number_reflns_obs                ?
REMARK 960
REMARK 960 _refine_analyze.entry_id                        1ZRT
REMARK 960 _refine_analyze.Luzzati_coordinate_error_obs    0.61
REMARK 960 _refine_analyze.Luzzati_sigma_a_obs             0.59
REMARK 960 _refine_analyze.Luzzati_d_res_low_obs           20.00
REMARK 960 _refine_analyze.Luzzati_coordinate_error_free   0.80
REMARK 960 _refine_analyze.Luzzati_sigma_a_free            0.73
REMARK 960 _refine_analyze.Luzzati_d_res_low_free          ?
REMARK 960 _refine_analyze.number_disordered_residues      ?
REMARK 960 _refine_analyze.occupancy_sum_hydrogen          ?
REMARK 960 _refine_analyze.occupancy_sum_non_hydrogen      ?
REMARK 960
REMARK 960 _pdbx_xplor_file.serial_no    1
REMARK 960 _pdbx_xplor_file.param_file   ?
REMARK 960 _pdbx_xplor_file.topol_file   ?
REMARK 960
REMARK 960 _database_PDB_matrix.entry_id          1ZRT
REMARK 960 loop_
REMARK 960 _diffrn_radiation_wavelength.id
REMARK 960 _diffrn_radiation_wavelength.wavelength
REMARK 960 _diffrn_radiation_wavelength.wt
REMARK 960 2 1.0800 1.0
REMARK 960 3 1.10   1.0
REMARK 960
REMARK 960 _entry.id   1ZRT
REMARK 960
REMARK 960 _exptl.entry_id          1ZRT
REMARK 960 _exptl.crystals_number   1
REMARK 960
REMARK 960 loop_
REMARK 960 _pdbx_entity_name.entity_id
REMARK 960 _pdbx_entity_name.name
REMARK 960 _pdbx_entity_name.name_type
REMARK 960 1 'Electron transport'              SWS-KEYWORD
REMARK 960 1 Heme                              SWS-KEYWORD
REMARK 960 1 Iron                              SWS-KEYWORD
REMARK 960 1 Metal-binding                     SWS-KEYWORD
REMARK 960 1 'Respiratory chain'               SWS-KEYWORD
REMARK 960 1 Transmembrane                     SWS-KEYWORD
REMARK 960 1 Transport                         SWS-KEYWORD
REMARK 960 2 'Cytochrome c1'                   RCSB_NAME
REMARK 960 2 'Electron transport'              SWS-KEYWORD
REMARK 960 2 Heme                              SWS-KEYWORD
REMARK 960 2 Iron                              SWS-KEYWORD
REMARK 960 2 Metal-binding                     SWS-KEYWORD
REMARK 960 2 'Respiratory chain'               SWS-KEYWORD
REMARK 960 2 Signal                            SWS-KEYWORD
REMARK 960 2 Transmembrane                     SWS-KEYWORD
REMARK 960 2 Transport                         SWS-KEYWORD
REMARK 960 3 'Ubiquinol-cytochrome c reductase iron-sulfur subunit'
REMARK 960                                     RCSB_NAME
REMARK 960 3 'EC 1.10.2.2'                     SWS-SYNONYM
REMARK 960 3 'Rieske iron-sulfur protein'      SWS-SYNONYM
REMARK 960 3 RISP                              SWS-SYNONYM
REMARK 960 3 2Fe-2S                            SWS-KEYWORD
REMARK 960 3 'Electron transport'              SWS-KEYWORD
REMARK 960 3 'Inner membrane'                  SWS-KEYWORD
REMARK 960 3 Iron                              SWS-KEYWORD
REMARK 960 3 Iron-sulfur                       SWS-KEYWORD
REMARK 960 3 Membrane                          SWS-KEYWORD
REMARK 960 3 Metal-binding                     SWS-KEYWORD
REMARK 960 3 Oxidoreductase                    SWS-KEYWORD
REMARK 960 3 Transmembrane                     SWS-KEYWORD
REMARK 960 3 Transport                         SWS-KEYWORD
REMARK 960
REMARK 960 _refine_ls_restr_ncs.dom_id              ?
REMARK 960 _refine_ls_restr_ncs.ncs_model_details   CONSTR
REMARK 960 _refine_ls_restr_ncs.rms_dev_position    ?
REMARK 960 _refine_ls_restr_ncs.weight_position     ?
REMARK 960 _refine_ls_restr_ncs.rms_dev_B_iso       ?
REMARK 960 _refine_ls_restr_ncs.weight_B_iso        ?
REMARK 960
REMARK 960 loop_
REMARK 960 _software.name
REMARK 960 _software.classification
REMARK 960 _software.version
REMARK 960 _software.citation_id
REMARK 960 SCALEPACK 'data reduction'  .   .
REMARK 960 AMORE     'model building'  .   .
REMARK 960 CNS       refinement        1.1 .
REMARK 960
REMARK 960 _atom_sites.entry_id                    1ZRT
REMARK 960 _atom_sites.Cartn_transform_axes        ?
REMARK 960 _citation.page_last                 275
REMARK 960 _citation.pdbx_database_id_PubMed   ?
REMARK 960 _citation.pdbx_database_id_DOI
REMARK 960                10.1023/B:PRES.0000036888.18223.0e
REMARK 960
REMARK 960 _computing.entry_id                           1ZRT
REMARK 960 _computing.data_collection                    DENZO
REMARK 960 _computing.data_reduction                     SCALEPACK
REMARK 960 _computing.structure_solution                 AMoRE
REMARK 960 _computing.structure_refinement               'CNS 1.1'
REMARK 960 _computing.pdbx_structure_refinement_method   ?
REMARK 960
REMARK 960
REMARK 960 loop_
REMARK 960 _database_2.database_id
REMARK 960 _database_2.database_code
REMARK 960                   NDB               RCSB033043
REMARK 960                   RCSB  RCSB033043
REMARK 960
REMARK 960         loop_
REMARK 960     _entity.id
REMARK 960     _entity.src_method
REMARK 960     _entity.pdbx_description
REMARK 960     _entity.formula_weight
REMARK 960     _entity.pdbx_number_of_molecules
REMARK 960     _entity.details
REMARK 960     _entity.pdbx_mutation
REMARK 960     _entity.pdbx_fragment
REMARK 960     _entity.pdbx_ec
REMARK 960 2                 man        'Cytochrome c1'
REMARK 960                         28338.406
REMARK 960                                     2   ?           ?
REMARK 960                   ?           1.10.2.2
REMARK 960         3               man
REMARK 960    'Ubiquinol-cytochrome c reductase iron-sulfur subunit'
REMARK 960                         20475.328
REMARK 960                                     2   ?           ?
REMARK 960                   ?           1.10.2.2
REMARK 960 4               syn     'PROTOPORPHYRIN IX CONTAINING FE'
REMARK 960                         616.498     4   ?           ?
REMARK 960                   ?           ?
REMARK 960 5                 syn        'STIGMATELLIN A'
REMARK 960                         514.658     2   ?           ?
REMARK 960                   ?           ?
REMARK 960 6                 syn        'HEME C'
REMARK 960                         618.514     2   ?           ?
REMARK 960                   ?           ?
REMARK 960 7                 syn        'FE2/S2 (INORGANIC) CLUSTER'
REMARK 960                         175.814     2   ?           ?
REMARK 960                   ?           ?
REMARK 960
REMARK 960         loop_
REMARK 960     _entity_keywords.entity_id
REMARK 960     _entity_keywords.text
REMARK 960 2 ?
REMARK 960 3 ?
REMARK 960 4 ?
REMARK 960 5 ?
REMARK 960 6 ?
REMARK 960 7 ?
REMARK 960
REMARK 960 loop_
REMARK 960 _entity_name_com.entity_id
REMARK 960 _entity_name_com.name
REMARK 960 2 ?
REMARK 960 3 'Rieske iron-sulfur protein, RISP'
REMARK 960 4 ?
REMARK 960 5 ?
REMARK 960 6 ?
REMARK 960 7 ?
REMARK 960
REMARK 960 loop_
REMARK 960 _entity_poly.entity_id
REMARK 960 _entity_poly.type
REMARK 960 _entity_poly.nstd_linkage
REMARK 960 _entity_poly.nstd_monomer
REMARK 960 _entity_poly.pdbx_seq_one_letter_code
REMARK 960 _entity_poly.pdbx_seq_one_letter_code_can
REMARK 960 2 polypeptide(L) no no
REMARK 960 ;\
REMARK 960  NSNVPDHAFSFEGIFGKYDQAQLRRGFQVYNEVCSACHGMKFVPIRTLADDGGPQLDP
REMARK 960 TFVREYAAGLDTIIDKDSGEER
REMARK 960 DRKETDMFPTRVGDGMGPDLSVMAKARAGFSGPAGSGMNQLFKGMGGPEYIYNYVIGFE
REMARK 960 ENPECAPEGIDGYYYNKTFQI
REMARK 960 GGVPDTCKDAAGVKITHGSWARMPPPLVDDQVTYEDGTPATVDQMAQDVSAFLMWAAEP
REMARK 960 KLVARKQMGLVAMVMLGLLSV
REMARK 960 MLYLTNKRLWAPYKGHKA
REMARK 960 ;
REMARK 960 ;\
REMARK 960  NSNVPDHAFSFEGIFGKYDQAQLRRGFQVYNEVCSACHGMKFVPIRTLADDGGPQLDP
REMARK 960 TFVREYAAGLDTIIDKDSGEER
REMARK 960 DRKETDMFPTRVGDGMGPDLSVMAKARAGFSGPAGSGMNQLFKGMGGPEYIYNYVIGFE
REMARK 960 ENPECAPEGIDGYYYNKTFQI
REMARK 960 GGVPDTCKDAAGVKITHGSWARMPPPLVDDQVTYEDGTPATVDQMAQDVSAFLMWAAEP
REMARK 960 KLVARKQMGLVAMVMLGLLSV
REMARK 960 MLYLTNKRLWAPYKGHKA
REMARK 960 ;
REMARK 960 3 polypeptide(L) no no
REMARK 960 ;\
REMARK 960  MSHAEDNAGTRRDFLYHATAATGVVVTGAAVWPLINQMNASADVKAMASIFVDVSAVE
REMARK 960 VGTQLTVKWRGKPVFIRRRDEK
REMARK 960 DIELARSVPLGALRDTSAENANKPGAEATDENRTLPAFDGTNTGEWLVMLGVCTHLGCV
REMARK 960 PMGDKSGDFGGWFCPCHGSHY
REMARK 960 DSAGRIRKGPAPRNLDIPVAAFVDETTIKLG
REMARK 960 ;
REMARK 960 ;\
REMARK 960  MSHAEDNAGTRRDFLYHATAATGVVVTGAAVWPLINQMNASADVKAMASIFVDVSAVE
REMARK 960 VGTQLTVKWRGKPVFIRRRDEK
REMARK 960 DIELARSVPLGALRDTSAENANKPGAEATDENRTLPAFDGTNTGEWLVMLGVCTHLGCV
REMARK 960 PMGDKSGDFGGWFCPCHGSHY
REMARK 960 DSAGRIRKGPAPRNLDIPVAAFVDETTIKLG
REMARK 960 ;
REMARK 960
REMARK 960 loop_
REMARK 960 _entity_src_gen.entity_id
REMARK 960 _entity_src_gen.gene_src_common_name
REMARK 960 _entity_src_gen.gene_src_genus
REMARK 960 _entity_src_gen.pdbx_gene_src_gene
REMARK 960 _entity_src_gen.gene_src_species
REMARK 960 _entity_src_gen.gene_src_strain
REMARK 960 _entity_src_gen.gene_src_tissue
REMARK 960 _entity_src_gen.gene_src_tissue_fraction
REMARK 960 _entity_src_gen.pdbx_gene_src_fragment
REMARK 960 _entity_src_gen.pdbx_gene_src_scientific_name
REMARK 960 _entity_src_gen.pdbx_gene_src_variant
REMARK 960 _entity_src_gen.pdbx_gene_src_cell_line
REMARK 960 _entity_src_gen.pdbx_gene_src_atcc
REMARK 960 _entity_src_gen.pdbx_gene_src_organ
REMARK 960 _entity_src_gen.pdbx_gene_src_organelle
REMARK 960 _entity_src_gen.pdbx_gene_src_cell
REMARK 960 _entity_src_gen.pdbx_gene_src_cellular_location
REMARK 960 _entity_src_gen.host_org_common_name
REMARK 960 _entity_src_gen.pdbx_host_org_scientific_name
REMARK 960 _entity_src_gen.host_org_genus
REMARK 960 _entity_src_gen.pdbx_host_org_gene
REMARK 960 _entity_src_gen.pdbx_host_org_organ
REMARK 960 _entity_src_gen.host_org_species
REMARK 960 _entity_src_gen.pdbx_host_org_tissue
REMARK 960 _entity_src_gen.pdbx_host_org_tissue_fraction
REMARK 960 _entity_src_gen.pdbx_host_org_strain
REMARK 960 _entity_src_gen.pdbx_host_org_variant
REMARK 960 _entity_src_gen.pdbx_host_org_cell_line
REMARK 960 _entity_src_gen.pdbx_host_org_atcc
REMARK 960 _entity_src_gen.pdbx_host_org_culture_collection
REMARK 960 _entity_src_gen.pdbx_host_org_cell
REMARK 960 _entity_src_gen.pdbx_host_org_organelle
REMARK 960 _entity_src_gen.pdbx_host_org_cellular_location
REMARK 960 _entity_src_gen.pdbx_host_org_vector_type
REMARK 960 _entity_src_gen.pdbx_host_org_vector
REMARK 960 _entity_src_gen.plasmid_name
REMARK 960 _entity_src_gen.plasmid_details
REMARK 960 _entity_src_gen.pdbx_description
REMARK 960 2 'Rhodopseudomonas capsulata' ? ? ? ? ? ? ?
REMARK 960                         'Rhodobacter capsulatus' ? ? ? ?
REMARK 960 ? ? ? 'Rhodopseudomonas capsulata'
REMARK 960                                  'Rhodobacter capsulatus'
REMARK 960                                        ? ? ? ? ? ?
REMARK 960 pMTS1/MT-RBC1 ? ? ? ? ? ? ? plasmid ? pMTS1 ?
REMARK 960 ;\
REMARK 960  The strain pMTS1/MT-RBC1 corresponds to a deletion strain
REMARK 960 MT-RBC1
REMARK 960 complemented in trans with the plasmid pMTS1 bearing a wild
REMARK 960 -type copy of the
REMARK 960 petABC operon encoding the bc1 complex
REMARK 960 ;
REMARK 960 3 'Rhodopseudomonas capsulata' ? ? ? ? ? ? ?
REMARK 960                         'Rhodobacter capsulatus' ? ? ? ?
REMARK 960 ? ? ? 'Rhodopseudomonas capsulata'
REMARK 960                                  'Rhodobacter capsulatus'
REMARK 960                                        ? ? ? ? ? ?
REMARK 960 pMTS1/MT-RBC1 ? ? ? ? ? ? ? plasmid ? pMTS1 ?
REMARK 960 ;\
REMARK 960  The strain pMTS1/MT-RBC1 corresponds to a deletion strain
REMARK 960 MT-RBC1
REMARK 960 complemented in trans with the plasmid pMTS1 bearing a wild
REMARK 960 -type copy of the
REMARK 960 petABC operon encoding the bc1 complex
REMARK 960 ;
REMARK 960
REMARK 960 loop_
REMARK 960 _pdbx_poly_seq_scheme.asym_id
REMARK 960 _pdbx_poly_seq_scheme.entity_id
REMARK 960 _pdbx_poly_seq_scheme.seq_id
REMARK 960 _pdbx_poly_seq_scheme.mon_id
REMARK 960 _pdbx_poly_seq_scheme.ndb_seq_num
REMARK 960 _pdbx_poly_seq_scheme.pdb_seq_num
REMARK 960 _pdbx_poly_seq_scheme.auth_seq_num
REMARK 960 _pdbx_poly_seq_scheme.pdb_mon_id
REMARK 960 _pdbx_poly_seq_scheme.auth_mon_id
REMARK 960 _pdbx_poly_seq_scheme.pdb_strand_id
REMARK 960 _pdbx_poly_seq_scheme.pdb_ins_code
REMARK 960 A 1 2   SER 2   2   2   SER SER C .
REMARK 960 A 1 3   GLY 3   3   3   GLY GLY C .
REMARK 960 A 1 4   ILE 4   4   4   ILE ILE C .
REMARK 960 A 1 5   PRO 5   5   5   PRO PRO C .
REMARK 960 A 1 6   HIS 6   6   6   HIS HIS C .
REMARK 960 A 1 7   ASP 7   7   7   ASP ASP C .
REMARK 960 A 1 8   HIS 8   8   8   HIS HIS C .
REMARK 960 A 1 9   TYR 9   9   9   TYR TYR C .
REMARK 960 A 1 10  GLU 10  10  10  GLU GLU C .
REMARK 960 A 1 11  PRO 11  11  11  PRO PRO C .
REMARK 960 A 1 12  LYS 12  12  12  LYS LYS C .
REMARK 960 A 1 13  THR 13  13  13  THR THR C .
REMARK 960 A 1 14  GLY 14  14  14  GLY GLY C .
REMARK 960 A 1 15  ILE 15  15  15  ILE ILE C .
REMARK 960 A 1 16  GLU 16  16  16  GLU GLU C .
REMARK 960 A 1 17  LYS 17  17  17  LYS LYS C .
REMARK 960 A 1 18  TRP 18  18  18  TRP TRP C .
REMARK 960 A 1 19  LEU 19  19  19  LEU LEU C .
REMARK 960 A 1 20  HIS 20  20  20  HIS HIS C .
REMARK 960 A 1 21  ASP 21  21  21  ASP ASP C .
REMARK 960 A 1 22  ARG 22  22  22  ARG ARG C .
REMARK 960 A 1 23  LEU 23  23  23  LEU LEU C .
REMARK 960 A 1 24  PRO 24  24  24  PRO PRO C .
REMARK 960 A 1 25  ILE 25  25  25  ILE ILE C .
REMARK 960 A 1 26  VAL 26  26  26  VAL VAL C .
REMARK 960 A 1 27  GLY 27  27  27  GLY GLY C .
REMARK 960 A 1 28  LEU 28  28  28  LEU LEU C .
REMARK 960 A 1 29  VAL 29  29  29  VAL VAL C .
REMARK 960 A 1 30  TYR 30  30  30  TYR TYR C .
REMARK 960 A 1 31  ASP 31  31  31  ASP ASP C .
REMARK 960 A 1 32  THR 32  32  32  THR THR C .
REMARK 960 A 1 33  ILE 33  33  33  ILE ILE C .
REMARK 960 A 1 34  MET 34  34  34  MET MET C .
REMARK 960 A 1 35  ILE 35  35  35  ILE ILE C .
REMARK 960 A 1 36  PRO 36  36  36  PRO PRO C .
REMARK 960 A 1 37  THR 37  37  37  THR THR C .
REMARK 960 A 1 38  PRO 38  38  38  PRO PRO C .
REMARK 960 A 1 39  LYS 39  39  39  LYS LYS C .
REMARK 960 A 1 40  ASN 40  40  40  ASN ASN C .
REMARK 960 A 1 41  LEU 41  41  41  LEU LEU C .
REMARK 960 A 1 42  ASN 42  42  42  ASN ASN C .
REMARK 960 A 1 43  TRP 43  43  43  TRP TRP C .
REMARK 960 A 1 44  TRP 44  44  44  TRP TRP C .
REMARK 960 A 1 45  TRP 45  45  45  TRP TRP C .
REMARK 960 A 1 46  ILE 46  46  46  ILE ILE C .
REMARK 960 A 1 47  TRP 47  47  47  TRP TRP C .
REMARK 960 A 1 48  GLY 48  48  48  GLY GLY C .
REMARK 960 A 1 49  ILE 49  49  49  ILE ILE C .
REMARK 960 A 1 50  VAL 50  50  50  VAL VAL C .
REMARK 960 A 1 51  LEU 51  51  51  LEU LEU C .
REMARK 960 A 1 52  ALA 52  52  52  ALA ALA C .
REMARK 960 A 1 53  PHE 53  53  53  PHE PHE C .
REMARK 960 A 1 54  THR 54  54  54  THR THR C .
REMARK 960 A 1 55  LEU 55  55  55  LEU LEU C .
REMARK 960 A 1 56  VAL 56  56  56  VAL VAL C .
REMARK 960 A 1 57  LEU 57  57  57  LEU LEU C .
REMARK 960 A 1 58  GLN 58  58  58  GLN GLN C .
REMARK 960 A 1 59  ILE 59  59  59  ILE ILE C .
REMARK 960 A 1 60  VAL 60  60  60  VAL VAL C .
REMARK 960 A 1 61  THR 61  61  61  THR THR C .
REMARK 960 A 1 62  GLY 62  62  62  GLY GLY C .
REMARK 960 A 1 63  ILE 63  63  63  ILE ILE C .
REMARK 960 A 1 64  VAL 64  64  64  VAL VAL C .
REMARK 960 A 1 65  LEU 65  65  65  LEU LEU C .
REMARK 960 A 1 66  ALA 66  66  66  ALA ALA C .
REMARK 960 A 1 67  MET 67  67  67  MET MET C .
REMARK 960 A 1 68  HIS 68  68  68  HIS HIS C .
REMARK 960 A 1 69  TYR 69  69  69  TYR TYR C .
REMARK 960 A 1 70  THR 70  70  70  THR THR C .
REMARK 960 A 1 71  PRO 71  71  71  PRO PRO C .
REMARK 960 A 1 72  HIS 72  72  72  HIS HIS C .
REMARK 960 A 1 73  VAL 73  73  73  VAL VAL C .
REMARK 960 A 1 74  ASP 74  74  74  ASP ASP C .
REMARK 960 A 1 75  LEU 75  75  75  LEU LEU C .
REMARK 960 A 1 76  ALA 76  76  76  ALA ALA C .
REMARK 960 A 1 77  PHE 77  77  77  PHE PHE C .
REMARK 960 A 1 78  ALA 78  78  78  ALA ALA C .
REMARK 960 A 1 79  SER 79  79  79  SER SER C .
REMARK 960 A 1 80  VAL 80  80  80  VAL VAL C .
REMARK 960 A 1 81  GLU 81  81  81  GLU GLU C .
REMARK 960 A 1 82  HIS 82  82  82  HIS HIS C .
REMARK 960 A 1 83  ILE 83  83  83  ILE ILE C .
REMARK 960 A 1 84  MET 84  84  84  MET MET C .
REMARK 960 A 1 85  ARG 85  85  85  ARG ARG C .
REMARK 960 A 1 86  ASP 86  86  86  ASP ASP C .
REMARK 960 A 1 87  VAL 87  87  87  VAL VAL C .
REMARK 960 A 1 88  ASN 88  88  88  ASN ASN C .
REMARK 960 A 1 89  GLY 89  89  89  GLY GLY C .
REMARK 960 A 1 90  GLY 90  90  90  GLY GLY C .
REMARK 960 A 1 91  TRP 91  91  91  TRP TRP C .
REMARK 960 A 1 92  ALA 92  92  92  ALA ALA C .
REMARK 960 A 1 93  MET 93  93  93  MET MET C .
REMARK 960 A 1 94  ARG 94  94  94  ARG ARG C .
REMARK 960 A 1 95  TYR 95  95  95  TYR TYR C .
REMARK 960 A 1 96  ILE 96  96  96  ILE ILE C .
REMARK 960 A 1 97  HIS 97  97  97  HIS HIS C .
REMARK 960 A 1 98  ALA 98  98  98  ALA ALA C .
REMARK 960 A 1 99  ASN 99  99  99  ASN ASN C .
REMARK 960 A 1 100 GLY 100 100 100 GLY GLY C .
REMARK 960 A 1 101 ALA 101 101 101 ALA ALA C .
REMARK 960 A 1 102 SER 102 102 102 SER SER C .
REMARK 960 A 1 103 LEU 103 103 103 LEU LEU C .
REMARK 960 A 1 104 PHE 104 104 104 PHE PHE C .
REMARK 960 A 1 105 PHE 105 105 105 PHE PHE C .
REMARK 960 A 1 106 LEU 106 106 106 LEU LEU C .
REMARK 960 A 1 107 ALA 107 107 107 ALA ALA C .
REMARK 960 A 1 108 VAL 108 108 108 VAL VAL C .
REMARK 960 A 1 109 TYR 109 109 109 TYR TYR C .
REMARK 960 A 1 110 ILE 110 110 110 ILE ILE C .
REMARK 960 A 1 111 HIS 111 111 111 HIS HIS C .
REMARK 960 A 1 112 ILE 112 112 112 ILE ILE C .
REMARK 960 A 1 113 PHE 113 113 113 PHE PHE C .
REMARK 960 A 1 114 ARG 114 114 114 ARG ARG C .
REMARK 960 A 1 115 GLY 115 115 115 GLY GLY C .
REMARK 960 A 1 116 LEU 116 116 116 LEU LEU C .
REMARK 960 A 1 117 TYR 117 117 117 TYR TYR C .
REMARK 960 A 1 118 TYR 118 118 118 TYR TYR C .
REMARK 960 A 1 119 GLY 119 119 119 GLY GLY C .
REMARK 960 A 1 120 SER 120 120 120 SER SER C .
REMARK 960 A 1 121 TYR 121 121 121 TYR TYR C .
REMARK 960 A 1 122 LYS 122 122 122 LYS LYS C .
REMARK 960 A 1 123 ALA 123 123 123 ALA ALA C .
REMARK 960 A 1 124 PRO 124 124 124 PRO PRO C .
REMARK 960 A 1 125 ARG 125 125 125 ARG ARG C .
REMARK 960 A 1 126 GLU 126 126 126 GLU GLU C .
REMARK 960 A 1 127 ILE 127 127 127 ILE ILE C .
REMARK 960 A 1 128 THR 128 128 128 THR THR C .
REMARK 960 A 1 129 TRP 129 129 129 TRP TRP C .
REMARK 960 A 1 130 ILE 130 130 130 ILE ILE C .
REMARK 960 A 1 131 VAL 131 131 131 VAL VAL C .
REMARK 960 A 1 132 GLY 132 132 132 GLY GLY C .
REMARK 960 A 1 133 MET 133 133 133 MET MET C .
REMARK 960 A 1 134 VAL 134 134 134 VAL VAL C .
REMARK 960 A 1 135 ILE 135 135 135 ILE ILE C .
REMARK 960 A 1 136 TYR 136 136 136 TYR TYR C .
REMARK 960 A 1 137 LEU 137 137 137 LEU LEU C .
REMARK 960 A 1 138 LEU 138 138 138 LEU LEU C .
REMARK 960 A 1 139 MET 139 139 139 MET MET C .
REMARK 960 A 1 140 MET 140 140 140 MET MET C .
REMARK 960 A 1 141 GLY 141 141 141 GLY GLY C .
REMARK 960 A 1 142 THR 142 142 142 THR THR C .
REMARK 960 A 1 143 ALA 143 143 143 ALA ALA C .
REMARK 960 A 1 144 PHE 144 144 144 PHE PHE C .
REMARK 960 A 1 145 MET 145 145 145 MET MET C .
REMARK 960 A 1 146 GLY 146 146 146 GLY GLY C .
REMARK 960 A 1 147 TYR 147 147 147 TYR TYR C .
REMARK 960 A 1 148 VAL 148 148 148 VAL VAL C .
REMARK 960 A 1 149 LEU 149 149 149 LEU LEU C .
REMARK 960 A 1 150 PRO 150 150 150 PRO PRO C .
REMARK 960 A 1 151 TRP 151 151 151 TRP TRP C .
REMARK 960 A 1 152 GLY 152 152 152 GLY GLY C .
REMARK 960 A 1 153 GLN 153 153 153 GLN GLN C .
REMARK 960 A 1 154 MET 154 154 154 MET MET C .
REMARK 960 A 1 155 SER 155 155 155 SER SER C .
REMARK 960 A 1 156 PHE 156 156 156 PHE PHE C .
REMARK 960 A 1 157 TRP 157 157 157 TRP TRP C .
REMARK 960 A 1 158 GLY 158 158 158 GLY GLY C .
REMARK 960 A 1 159 ALA 159 159 159 ALA ALA C .
REMARK 960 A 1 160 THR 160 160 160 THR THR C .
REMARK 960 A 1 161 VAL 161 161 161 VAL VAL C .
REMARK 960 A 1 162 ILE 162 162 162 ILE ILE C .
REMARK 960 A 1 163 THR 163 163 163 THR THR C .
REMARK 960 A 1 164 GLY 164 164 164 GLY GLY C .
REMARK 960 A 1 165 LEU 165 165 165 LEU LEU C .
REMARK 960 A 1 166 PHE 166 166 166 PHE PHE C .
REMARK 960 A 1 167 GLY 167 167 167 GLY GLY C .
REMARK 960 A 1 168 ALA 168 168 168 ALA ALA C .
REMARK 960 A 1 169 ILE 169 169 169 ILE ILE C .
REMARK 960 A 1 170 PRO 170 170 170 PRO PRO C .
REMARK 960 A 1 171 GLY 171 171 171 GLY GLY C .
REMARK 960 A 1 172 ILE 172 172 172 ILE ILE C .
REMARK 960 A 1 173 GLY 173 173 173 GLY GLY C .
REMARK 960 A 1 174 PRO 174 174 174 PRO PRO C .
REMARK 960 A 1 175 SER 175 175 175 SER SER C .
REMARK 960 A 1 176 ILE 176 176 176 ILE ILE C .
REMARK 960 A 1 177 GLN 177 177 177 GLN GLN C .
REMARK 960 A 1 178 ALA 178 178 178 ALA ALA C .
REMARK 960 A 1 179 TRP 179 179 179 TRP TRP C .
REMARK 960 A 1 180 LEU 180 180 180 LEU LEU C .
REMARK 960 A 1 181 LEU 181 181 181 LEU LEU C .
REMARK 960 A 1 182 GLY 182 182 182 GLY GLY C .
REMARK 960 A 1 183 GLY 183 183 183 GLY GLY C .
REMARK 960 A 1 184 PRO 184 184 184 PRO PRO C .
REMARK 960 A 1 185 ALA 185 185 185 ALA ALA C .
REMARK 960 A 1 186 VAL 186 186 186 VAL VAL C .
REMARK 960 A 1 187 ASP 187 187 187 ASP ASP C .
REMARK 960 A 1 188 ASN 188 188 188 ASN ASN C .
REMARK 960 A 1 189 ALA 189 189 189 ALA ALA C .
REMARK 960 A 1 190 THR 190 190 190 THR THR C .
REMARK 960 A 1 191 LEU 191 191 191 LEU LEU C .
REMARK 960 A 1 192 ASN 192 192 192 ASN ASN C .
REMARK 960 A 1 193 ARG 193 193 193 ARG ARG C .
REMARK 960 A 1 194 PHE 194 194 194 PHE PHE C .
REMARK 960 A 1 195 PHE 195 195 195 PHE PHE C .
REMARK 960 A 1 196 SER 196 196 196 SER SER C .
REMARK 960 A 1 197 LEU 197 197 197 LEU LEU C .
REMARK 960 A 1 198 HIS 198 198 198 HIS HIS C .
REMARK 960 A 1 199 TYR 199 199 199 TYR TYR C .
REMARK 960 A 1 200 LEU 200 200 200 LEU LEU C .
REMARK 960 A 1 201 LEU 201 201 201 LEU LEU C .
REMARK 960 A 1 202 PRO 202 202 202 PRO PRO C .
REMARK 960 A 1 203 PHE 203 203 203 PHE PHE C .
REMARK 960 A 1 204 VAL 204 204 204 VAL VAL C .
REMARK 960 A 1 205 ILE 205 205 205 ILE ILE C .
REMARK 960 A 1 206 ALA 206 206 206 ALA ALA C .
REMARK 960 A 1 207 ALA 207 207 207 ALA ALA C .
REMARK 960 A 1 208 LEU 208 208 208 LEU LEU C .
REMARK 960 A 1 209 VAL 209 209 209 VAL VAL C .
REMARK 960 A 1 210 ALA 210 210 210 ALA ALA C .
REMARK 960 A 1 211 ILE 211 211 211 ILE ILE C .
REMARK 960 A 1 212 HIS 212 212 212 HIS HIS C .
REMARK 960 A 1 213 ILE 213 213 213 ILE ILE C .
REMARK 960 A 1 214 TRP 214 214 214 TRP TRP C .
REMARK 960 A 1 215 ALA 215 215 215 ALA ALA C .
REMARK 960 A 1 216 PHE 216 216 216 PHE PHE C .
REMARK 960 A 1 217 HIS 217 217 217 HIS HIS C .
REMARK 960 A 1 218 THR 218 218 218 THR THR C .
REMARK 960 A 1 219 THR 219 219 219 THR THR C .
REMARK 960 A 1 220 GLY 220 220 220 GLY GLY C .
REMARK 960 A 1 221 ASN 221 221 221 ASN ASN C .
REMARK 960 A 1 222 ASN 222 222 222 ASN ASN C .
REMARK 960 A 1 223 ASN 223 223 223 ASN ASN C .
REMARK 960 A 1 224 PRO 224 224 224 PRO PRO C .
REMARK 960 A 1 225 THR 225 225 225 THR THR C .
REMARK 960 A 1 226 GLY 226 226 226 GLY GLY C .
REMARK 960 A 1 227 VAL 227 227 227 VAL VAL C .
REMARK 960 A 1 228 GLU 228 228 228 GLU GLU C .
REMARK 960 A 1 229 VAL 229 229 229 VAL VAL C .
REMARK 960 A 1 230 ARG 230 230 230 ARG ARG C .
REMARK 960 A 1 231 ARG 231 231 231 ARG ARG C .
REMARK 960 A 1 232 THR 232 232 232 THR THR C .
REMARK 960 A 1 233 SER 233 233 233 SER SER C .
REMARK 960 A 1 234 LYS 234 234 234 LYS LYS C .
REMARK 960 A 1 235 ALA 235 235 235 ALA ALA C .
REMARK 960 A 1 236 ASP 236 236 236 ASP ASP C .
REMARK 960 A 1 237 ALA 237 237 237 ALA ALA C .
REMARK 960 A 1 238 GLU 238 238 238 GLU GLU C .
REMARK 960 A 1 239 LYS 239 239 239 LYS LYS C .
REMARK 960 A 1 240 ASP 240 240 240 ASP ASP C .
REMARK 960 A 1 241 THR 241 241 241 THR THR C .
REMARK 960 A 1 242 LEU 242 242 242 LEU LEU C .
REMARK 960 A 1 243 PRO 243 243 243 PRO PRO C .
REMARK 960 A 1 244 PHE 244 244 244 PHE PHE C .
REMARK 960 A 1 245 TRP 245 245 245 TRP TRP C .
REMARK 960 A 1 246 PRO 246 246 246 PRO PRO C .
REMARK 960 A 1 247 TYR 247 247 247 TYR TYR C .
REMARK 960 A 1 248 PHE 248 248 248 PHE PHE C .
REMARK 960 A 1 249 VAL 249 249 249 VAL VAL C .
REMARK 960 A 1 250 ILE 250 250 250 ILE ILE C .
REMARK 960 A 1 251 LYS 251 251 251 LYS LYS C .
REMARK 960 A 1 252 ASP 252 252 252 ASP ASP C .
REMARK 960 A 1 253 LEU 253 253 253 LEU LEU C .
REMARK 960 A 1 254 PHE 254 254 254 PHE PHE C .
REMARK 960 A 1 255 ALA 255 255 255 ALA ALA C .
REMARK 960 A 1 256 LEU 256 256 256 LEU LEU C .
REMARK 960 A 1 257 ALA 257 257 257 ALA ALA C .
REMARK 960 A 1 258 LEU 258 258 258 LEU LEU C .
REMARK 960 A 1 259 VAL 259 259 259 VAL VAL C .
REMARK 960 A 1 260 LEU 260 260 260 LEU LEU C .
REMARK 960 A 1 261 LEU 261 261 261 LEU LEU C .
REMARK 960 A 1 262 GLY 262 262 262 GLY GLY C .
REMARK 960 A 1 263 PHE 263 263 263 PHE PHE C .
REMARK 960 A 1 264 PHE 264 264 264 PHE PHE C .
REMARK 960 A 1 265 ALA 265 265 265 ALA ALA C .
REMARK 960 A 1 266 VAL 266 266 266 VAL VAL C .
REMARK 960 A 1 267 VAL 267 267 267 VAL VAL C .
REMARK 960 A 1 268 ALA 268 268 268 ALA ALA C .
REMARK 960 A 1 269 TYR 269 269 269 TYR TYR C .
REMARK 960 A 1 270 MET 270 270 270 MET MET C .
REMARK 960 A 1 271 PRO 271 271 271 PRO PRO C .
REMARK 960 A 1 272 ASN 272 272 272 ASN ASN C .
REMARK 960 A 1 273 TYR 273 273 273 TYR TYR C .
REMARK 960 A 1 274 LEU 274 274 274 LEU LEU C .
REMARK 960 A 1 275 GLY 275 275 275 GLY GLY C .
REMARK 960 A 1 276 HIS 276 276 276 HIS HIS C .
REMARK 960 A 1 277 PRO 277 277 277 PRO PRO C .
REMARK 960 A 1 278 ASP 278 278 278 ASP ASP C .
REMARK 960 A 1 279 ASN 279 279 279 ASN ASN C .
REMARK 960 A 1 280 TYR 280 280 280 TYR TYR C .
REMARK 960 A 1 281 VAL 281 281 281 VAL VAL C .
REMARK 960 A 1 282 GLN 282 282 282 GLN GLN C .
REMARK 960 A 1 283 ALA 283 283 283 ALA ALA C .
REMARK 960 A 1 284 ASN 284 284 284 ASN ASN C .
REMARK 960 A 1 285 PRO 285 285 285 PRO PRO C .
REMARK 960 A 1 286 LEU 286 286 286 LEU LEU C .
REMARK 960 A 1 287 SER 287 287 287 SER SER C .
REMARK 960 A 1 288 THR 288 288 288 THR THR C .
REMARK 960 A 1 289 PRO 289 289 289 PRO PRO C .
REMARK 960 A 1 290 ALA 290 290 290 ALA ALA C .
REMARK 960 A 1 291 HIS 291 291 291 HIS HIS C .
REMARK 960 A 1 292 ILE 292 292 292 ILE ILE C .
REMARK 960 A 1 293 VAL 293 293 293 VAL VAL C .
REMARK 960 A 1 294 PRO 294 294 294 PRO PRO C .
REMARK 960 A 1 295 GLU 295 295 295 GLU GLU C .
REMARK 960 A 1 296 TRP 296 296 296 TRP TRP C .
REMARK 960 A 1 297 TYR 297 297 297 TYR TYR C .
REMARK 960 A 1 298 PHE 298 298 298 PHE PHE C .
REMARK 960 A 1 299 LEU 299 299 299 LEU LEU C .
REMARK 960 A 1 300 PRO 300 300 300 PRO PRO C .
REMARK 960 A 1 301 PHE 301 301 301 PHE PHE C .
REMARK 960 A 1 302 TYR 302 302 302 TYR TYR C .
REMARK 960 A 1 303 ALA 303 303 303 ALA ALA C .
REMARK 960 A 1 304 ILE 304 304 304 ILE ILE C .
REMARK 960 A 1 305 LEU 305 305 305 LEU LEU C .
REMARK 960 A 1 306 ARG 306 306 306 ARG ARG C .
REMARK 960 A 1 307 ALA 307 307 307 ALA ALA C .
REMARK 960 A 1 308 PHE 308 308 308 PHE PHE C .
REMARK 960 A 1 309 ALA 309 309 309 ALA ALA C .
REMARK 960 A 1 310 ALA 310 310 310 ALA ALA C .
REMARK 960 A 1 311 ASP 311 311 311 ASP ASP C .
REMARK 960 A 1 312 VAL 312 312 312 VAL VAL C .
REMARK 960 A 1 313 TRP 313 313 313 TRP TRP C .
REMARK 960 A 1 314 VAL 314 314 314 VAL VAL C .
REMARK 960 A 1 315 VAL 315 315 315 VAL VAL C .
REMARK 960 A 1 316 ILE 316 316 316 ILE ILE C .
REMARK 960 A 1 317 LEU 317 317 317 LEU LEU C .
REMARK 960 A 1 318 VAL 318 318 318 VAL VAL C .
REMARK 960 A 1 319 ASP 319 319 319 ASP ASP C .
REMARK 960 A 1 320 GLY 320 320 320 GLY GLY C .
REMARK 960 A 1 321 LEU 321 321 321 LEU LEU C .
REMARK 960 A 1 322 THR 322 322 322 THR THR C .
REMARK 960 A 1 323 PHE 323 323 323 PHE PHE C .
REMARK 960 A 1 324 GLY 324 324 324 GLY GLY C .
REMARK 960 A 1 325 ILE 325 325 325 ILE ILE C .
REMARK 960 A 1 326 VAL 326 326 326 VAL VAL C .
REMARK 960 A 1 327 ASP 327 327 327 ASP ASP C .
REMARK 960 A 1 328 ALA 328 328 328 ALA ALA C .
REMARK 960 A 1 329 LYS 329 329 329 LYS LYS C .
REMARK 960 A 1 330 PHE 330 330 330 PHE PHE C .
REMARK 960 A 1 331 PHE 331 331 331 PHE PHE C .
REMARK 960 A 1 332 GLY 332 332 332 GLY GLY C .
REMARK 960 A 1 333 VAL 333 333 333 VAL VAL C .
REMARK 960 A 1 334 ILE 334 334 334 ILE ILE C .
REMARK 960 A 1 335 ALA 335 335 335 ALA ALA C .
REMARK 960 A 1 336 MET 336 336 336 MET MET C .
REMARK 960 A 1 337 PHE 337 337 337 PHE PHE C .
REMARK 960 A 1 338 GLY 338 338 338 GLY GLY C .
REMARK 960 A 1 339 ALA 339 339 339 ALA ALA C .
REMARK 960 A 1 340 ILE 340 340 340 ILE ILE C .
REMARK 960 A 1 341 ALA 341 341 341 ALA ALA C .
REMARK 960 A 1 342 VAL 342 342 342 VAL VAL C .
REMARK 960 A 1 343 MET 343 343 343 MET MET C .
REMARK 960 A 1 344 ALA 344 344 344 ALA ALA C .
REMARK 960 A 1 345 LEU 345 345 345 LEU LEU C .
REMARK 960 A 1 346 ALA 346 346 346 ALA ALA C .
REMARK 960 A 1 347 PRO 347 347 347 PRO PRO C .
REMARK 960 A 1 348 TRP 348 348 348 TRP TRP C .
REMARK 960 A 1 349 LEU 349 349 349 LEU LEU C .
REMARK 960 A 1 350 ASP 350 350 350 ASP ASP C .
REMARK 960 A 1 351 THR 351 351 351 THR THR C .
REMARK 960 A 1 352 SER 352 352 352 SER SER C .
REMARK 960 A 1 353 LYS 353 353 353 LYS LYS C .
REMARK 960 A 1 354 VAL 354 354 354 VAL VAL C .
REMARK 960 A 1 355 ARG 355 355 355 ARG ARG C .
REMARK 960 A 1 356 SER 356 356 356 SER SER C .
REMARK 960 A 1 357 GLY 357 357 357 GLY GLY C .
REMARK 960 A 1 358 ALA 358 358 358 ALA ALA C .
REMARK 960 A 1 359 TYR 359 359 359 TYR TYR C .
REMARK 960 A 1 360 ARG 360 360 360 ARG ARG C .
REMARK 960 A 1 361 PRO 361 361 361 PRO PRO C .
REMARK 960 A 1 362 LYS 362 362 362 LYS LYS C .
REMARK 960 A 1 363 PHE 363 363 363 PHE PHE C .
REMARK 960 A 1 364 ARG 364 364 364 ARG ARG C .
REMARK 960 A 1 365 MET 365 365 365 MET MET C .
REMARK 960 A 1 366 TRP 366 366 366 TRP TRP C .
REMARK 960 A 1 367 PHE 367 367 367 PHE PHE C .
REMARK 960 A 1 368 TRP 368 368 368 TRP TRP C .
REMARK 960 A 1 369 PHE 369 369 369 PHE PHE C .
REMARK 960 A 1 370 LEU 370 370 370 LEU LEU C .
REMARK 960 A 1 371 VAL 371 371 371 VAL VAL C .
REMARK 960 A 1 372 LEU 372 372 372 LEU LEU C .
REMARK 960 A 1 373 ASP 373 373 373 ASP ASP C .
REMARK 960 A 1 374 PHE 374 374 374 PHE PHE C .
REMARK 960 A 1 375 VAL 375 375 375 VAL VAL C .
REMARK 960 A 1 376 VAL 376 376 376 VAL VAL C .
REMARK 960 A 1 377 LEU 377 377 377 LEU LEU C .
REMARK 960 A 1 378 THR 378 378 378 THR THR C .
REMARK 960 A 1 379 TRP 379 379 379 TRP TRP C .
REMARK 960 A 1 380 VAL 380 380 380 VAL VAL C .
REMARK 960 A 1 381 GLY 381 381 381 GLY GLY C .
REMARK 960 A 1 382 ALA 382 382 382 ALA ALA C .
REMARK 960 A 1 383 MET 383 383 383 MET MET C .
REMARK 960 A 1 384 PRO 384 384 384 PRO PRO C .
REMARK 960 A 1 385 THR 385 385 385 THR THR C .
REMARK 960 A 1 386 GLU 386 386 386 GLU GLU C .
REMARK 960 A 1 387 TYR 387 387 387 TYR TYR C .
REMARK 960 A 1 388 PRO 388 388 388 PRO PRO C .
REMARK 960 A 1 389 TYR 389 389 389 TYR TYR C .
REMARK 960 A 1 390 ASP 390 390 390 ASP ASP C .
REMARK 960 A 1 391 TRP 391 391 391 TRP TRP C .
REMARK 960 A 1 392 ILE 392 392 392 ILE ILE C .
REMARK 960 A 1 393 SER 393 393 393 SER SER C .
REMARK 960 A 1 394 LEU 394 394 394 LEU LEU C .
REMARK 960 A 1 395 ILE 395 395 395 ILE ILE C .
REMARK 960 A 1 396 ALA 396 396 396 ALA ALA C .
REMARK 960 A 1 397 SER 397 397 397 SER SER C .
REMARK 960 A 1 398 THR 398 398 398 THR THR C .
REMARK 960 A 1 399 TYR 399 399 399 TYR TYR C .
REMARK 960 A 1 400 TRP 400 400 400 TRP TRP C .
REMARK 960 A 1 401 PHE 401 401 401 PHE PHE C .
REMARK 960 A 1 402 ALA 402 402 402 ALA ALA C .
REMARK 960 A 1 403 TYR 403 403 403 TYR TYR C .
REMARK 960 A 1 404 PHE 404 404 404 PHE PHE C .
REMARK 960 A 1 405 LEU 405 405 405 LEU LEU C .
REMARK 960 A 1 406 VAL 406 406 406 VAL VAL C .
REMARK 960 A 1 407 ILE 407 407 407 ILE ILE C .
REMARK 960 A 1 408 LEU 408 408 408 LEU LEU C .
REMARK 960 A 1 409 PRO 409 409 409 PRO PRO C .
REMARK 960 A 1 410 LEU 410 410 410 LEU LEU C .
REMARK 960 A 1 411 LEU 411 411 411 LEU LEU C .
REMARK 960 A 1 412 GLY 412 412 412 GLY GLY C .
REMARK 960 A 1 413 ALA 413 413 413 ALA ALA C .
REMARK 960 A 1 414 THR 414 414 414 THR THR C .
REMARK 960 A 1 415 GLU 415 415 415 GLU GLU C .
REMARK 960 A 1 416 LYS 416 416 416 LYS LYS C .
REMARK 960 A 1 417 PRO 417 417 417 PRO PRO C .
REMARK 960 A 1 418 GLU 418 418 418 GLU GLU C .
REMARK 960 A 1 419 PRO 419 419 419 PRO PRO C .
REMARK 960 A 1 420 ILE 420 420 420 ILE ILE C .
REMARK 960 A 1 421 PRO 421 421 421 PRO PRO C .
REMARK 960 A 1 422 ALA 422 422 422 ALA ALA C .
REMARK 960 A 1 423 SER 423 423 423 SER SER C .
REMARK 960 A 1 424 ILE 424 424 424 ILE ILE C .
REMARK 960 A 1 425 GLU 425 425 425 GLU GLU C .
REMARK 960 A 1 426 GLU 426 426 426 GLU GLU C .
REMARK 960 A 1 427 ASP 427 427 427 ASP ASP C .
REMARK 960 A 1 428 PHE 428 428 428 PHE PHE C .
REMARK 960 A 1 429 ASN 429 429 ?   ?   ?   C .
REMARK 960 A 1 430 SER 430 430 ?   ?   ?   C .
REMARK 960 A 1 431 HIS 431 431 ?   ?   ?   C .
REMARK 960 A 1 432 TYR 432 432 ?   ?   ?   C .
REMARK 960 A 1 433 GLY 433 433 ?   ?   ?   C .
REMARK 960 A 1 434 ASN 434 434 ?   ?   ?   C .
REMARK 960 A 1 435 PRO 435 435 ?   ?   ?   C .
REMARK 960 A 1 436 ALA 436 436 ?   ?   ?   C .
REMARK 960 A 1 437 GLU 437 437 ?   ?   ?   C .
REMARK 960 B 2 1   ASN 1   1   ?   ?   ?   D .
REMARK 960 B 2 2   SER 2   2   2   SER SER D .
REMARK 960 B 2 3   ASN 3   3   3   ASN ASN D .
REMARK 960 B 2 4   VAL 4   4   4   VAL VAL D .
REMARK 960 B 2 5   PRO 5   5   5   PRO PRO D .
REMARK 960 B 2 6   ASP 6   6   6   ASP ASP D .
REMARK 960 B 2 7   HIS 7   7   7   HIS HIS D .
REMARK 960 B 2 8   ALA 8   8   8   ALA ALA D .
REMARK 960 B 2 9   PHE 9   9   9   PHE PHE D .
REMARK 960 B 2 10  SER 10  10  10  SER SER D .
REMARK 960 B 2 11  PHE 11  11  11  PHE PHE D .
REMARK 960 B 2 12  GLU 12  12  12  GLU GLU D .
REMARK 960 B 2 13  GLY 13  13  13  GLY GLY D .
REMARK 960 B 2 14  ILE 14  14  14  ILE ILE D .
REMARK 960 B 2 15  PHE 15  15  15  PHE PHE D .
REMARK 960 B 2 16  GLY 16  16  16  GLY GLY D .
REMARK 960 B 2 17  LYS 17  17  17  LYS LYS D .
REMARK 960 B 2 18  TYR 18  18  18  TYR TYR D .
REMARK 960 B 2 19  ASP 19  19  19  ASP ASP D .
REMARK 960 B 2 20  GLN 20  20  20  GLN GLN D .
REMARK 960 B 2 21  ALA 21  21  21  ALA ALA D .
REMARK 960 B 2 22  GLN 22  22  22  GLN GLN D .
REMARK 960 B 2 23  LEU 23  23  23  LEU LEU D .
REMARK 960 B 2 24  ARG 24  24  24  ARG ARG D .
REMARK 960 B 2 25  ARG 25  25  25  ARG ARG D .
REMARK 960 B 2 26  GLY 26  26  26  GLY GLY D .
REMARK 960 B 2 27  PHE 27  27  27  PHE PHE D .
REMARK 960 B 2 28  GLN 28  28  28  GLN GLN D .
REMARK 960 B 2 29  VAL 29  29  29  VAL VAL D .
REMARK 960 B 2 30  TYR 30  30  30  TYR TYR D .
REMARK 960 B 2 31  ASN 31  31  31  ASN ASN D .
REMARK 960 B 2 32  GLU 32  32  32  GLU GLU D .
REMARK 960 B 2 33  VAL 33  33  33  VAL VAL D .
REMARK 960 B 2 34  CYS 34  34  34  CYS CYS D .
REMARK 960 B 2 35  SER 35  35  35  SER SER D .
REMARK 960 B 2 36  ALA 36  36  36  ALA ALA D .
REMARK 960 B 2 37  CYS 37  37  37  CYS CYS D .
REMARK 960 B 2 38  HIS 38  38  38  HIS HIS D .
REMARK 960 B 2 39  GLY 39  39  39  GLY GLY D .
REMARK 960 B 2 40  MET 40  40  40  MET MET D .
REMARK 960 B 2 41  LYS 41  41  41  LYS LYS D .
REMARK 960 B 2 42  PHE 42  42  42  PHE PHE D .
REMARK 960 B 2 43  VAL 43  43  43  VAL VAL D .
REMARK 960 B 2 44  PRO 44  44  44  PRO PRO D .
REMARK 960 B 2 45  ILE 45  45  45  ILE ILE D .
REMARK 960 B 2 46  ARG 46  46  46  ARG ARG D .
REMARK 960 B 2 47  THR 47  47  47  THR THR D .
REMARK 960 B 2 48  LEU 48  48  48  LEU LEU D .
REMARK 960 B 2 49  ALA 49  49  49  ALA ALA D .
REMARK 960 B 2 50  ASP 50  50  50  ASP ASP D .
REMARK 960 B 2 51  ASP 51  51  51  ASP ASP D .
REMARK 960 B 2 52  GLY 52  52  52  GLY GLY D .
REMARK 960 B 2 53  GLY 53  53  53  GLY GLY D .
REMARK 960 B 2 54  PRO 54  54  54  PRO PRO D .
REMARK 960 B 2 55  GLN 55  55  55  GLN GLN D .
REMARK 960 B 2 56  LEU 56  56  56  LEU LEU D .
REMARK 960 B 2 57  ASP 57  57  57  ASP ASP D .
REMARK 960 B 2 58  PRO 58  58  58  PRO PRO D .
REMARK 960 B 2 59  THR 59  59  59  THR THR D .
REMARK 960 B 2 60  PHE 60  60  60  PHE PHE D .
REMARK 960 B 2 61  VAL 61  61  61  VAL VAL D .
REMARK 960 B 2 62  ARG 62  62  62  ARG ARG D .
REMARK 960 B 2 63  GLU 63  63  63  GLU GLU D .
REMARK 960 B 2 64  TYR 64  64  64  TYR TYR D .
REMARK 960 B 2 65  ALA 65  65  65  ALA ALA D .
REMARK 960 B 2 66  ALA 66  66  66  ALA ALA D .
REMARK 960 B 2 67  GLY 67  67  67  GLY GLY D .
REMARK 960 B 2 68  LEU 68  68  68  LEU LEU D .
REMARK 960 B 2 69  ASP 69  69  69  ASP ASP D .
REMARK 960 B 2 70  THR 70  70  70  THR THR D .
REMARK 960 B 2 71  ILE 71  71  71  ILE ILE D .
REMARK 960 B 2 72  ILE 72  72  72  ILE ILE D .
REMARK 960 B 2 73  ASP 73  73  73  ASP ASP D .
REMARK 960 B 2 74  LYS 74  74  74  LYS LYS D .
REMARK 960 B 2 75  ASP 75  75  75  ASP ASP D .
REMARK 960 B 2 76  SER 76  76  76  SER SER D .
REMARK 960 B 2 77  GLY 77  77  77  GLY GLY D .
REMARK 960 B 2 78  GLU 78  78  78  GLU GLU D .
REMARK 960 B 2 79  GLU 79  79  79  GLU GLU D .
REMARK 960 B 2 80  ARG 80  80  80  ARG ARG D .
REMARK 960 B 2 81  ASP 81  81  81  ASP ASP D .
REMARK 960 B 2 82  ARG 82  82  82  ARG ARG D .
REMARK 960 B 2 83  LYS 83  83  83  LYS LYS D .
REMARK 960 B 2 84  GLU 84  84  84  GLU GLU D .
REMARK 960 B 2 85  THR 85  85  85  THR THR D .
REMARK 960 B 2 86  ASP 86  86  86  ASP ASP D .
REMARK 960 B 2 87  MET 87  87  87  MET MET D .
REMARK 960 B 2 88  PHE 88  88  88  PHE PHE D .
REMARK 960 B 2 89  PRO 89  89  89  PRO PRO D .
REMARK 960 B 2 90  THR 90  90  90  THR THR D .
REMARK 960 B 2 91  ARG 91  91  91  ARG ARG D .
REMARK 960 B 2 92  VAL 92  92  92  VAL VAL D .
REMARK 960 B 2 93  GLY 93  93  93  GLY GLY D .
REMARK 960 B 2 94  ASP 94  94  94  ASP ASP D .
REMARK 960 B 2 95  GLY 95  95  95  GLY GLY D .
REMARK 960 B 2 96  MET 96  96  96  MET MET D .
REMARK 960 B 2 97  GLY 97  97  97  GLY GLY D .
REMARK 960 B 2 98  PRO 98  98  98  PRO PRO D .
REMARK 960 B 2 99  ASP 99  99  99  ASP ASP D .
REMARK 960 B 2 100 LEU 100 100 100 LEU LEU D .
REMARK 960 B 2 101 SER 101 101 101 SER SER D .
REMARK 960 B 2 102 VAL 102 102 102 VAL VAL D .
REMARK 960 B 2 103 MET 103 103 103 MET MET D .
REMARK 960 B 2 104 ALA 104 104 104 ALA ALA D .
REMARK 960 B 2 105 LYS 105 105 105 LYS LYS D .
REMARK 960 B 2 106 ALA 106 106 106 ALA ALA D .
REMARK 960 B 2 107 ARG 107 107 107 ARG ARG D .
REMARK 960 B 2 108 ALA 108 108 108 ALA ALA D .
REMARK 960 B 2 109 GLY 109 109 109 GLY GLY D .
REMARK 960 B 2 110 PHE 110 110 110 PHE PHE D .
REMARK 960 B 2 111 SER 111 111 111 SER SER D .
REMARK 960 B 2 112 GLY 112 112 112 GLY GLY D .
REMARK 960 B 2 113 PRO 113 113 113 PRO PRO D .
REMARK 960 B 2 114 ALA 114 114 114 ALA ALA D .
REMARK 960 B 2 115 GLY 115 115 115 GLY GLY D .
REMARK 960 B 2 116 SER 116 116 116 SER SER D .
REMARK 960 B 2 117 GLY 117 117 117 GLY GLY D .
REMARK 960 B 2 118 MET 118 118 118 MET MET D .
REMARK 960 B 2 119 ASN 119 119 119 ASN ASN D .
REMARK 960 B 2 120 GLN 120 120 120 GLN GLN D .
REMARK 960 B 2 121 LEU 121 121 121 LEU LEU D .
REMARK 960 B 2 122 PHE 122 122 122 PHE PHE D .
REMARK 960 B 2 123 LYS 123 123 123 LYS LYS D .
REMARK 960 B 2 124 GLY 124 124 124 GLY GLY D .
REMARK 960 B 2 125 MET 125 125 125 MET MET D .
REMARK 960 B 2 126 GLY 126 126 126 GLY GLY D .
REMARK 960 B 2 127 GLY 127 127 127 GLY GLY D .
REMARK 960 B 2 128 PRO 128 128 128 PRO PRO D .
REMARK 960 B 2 129 GLU 129 129 129 GLU GLU D .
REMARK 960 B 2 130 TYR 130 130 130 TYR TYR D .
REMARK 960 B 2 131 ILE 131 131 131 ILE ILE D .
REMARK 960 B 2 132 TYR 132 132 132 TYR TYR D .
REMARK 960 B 2 133 ASN 133 133 133 ASN ASN D .
REMARK 960 B 2 134 TYR 134 134 134 TYR TYR D .
REMARK 960 B 2 135 VAL 135 135 135 VAL VAL D .
REMARK 960 B 2 136 ILE 136 136 136 ILE ILE D .
REMARK 960 B 2 137 GLY 137 137 137 GLY GLY D .
REMARK 960 B 2 138 PHE 138 138 138 PHE PHE D .
REMARK 960 B 2 139 GLU 139 139 139 GLU GLU D .
REMARK 960 B 2 140 GLU 140 140 140 GLU GLU D .
REMARK 960 B 2 141 ASN 141 141 141 ASN ASN D .
REMARK 960 B 2 142 PRO 142 142 142 PRO PRO D .
REMARK 960 B 2 143 GLU 143 143 143 GLU GLU D .
REMARK 960 B 2 144 CYS 144 144 144 CYS CYS D .
REMARK 960 B 2 145 ALA 145 145 145 ALA ALA D .
REMARK 960 B 2 146 PRO 146 146 146 PRO PRO D .
REMARK 960 B 2 147 GLU 147 147 147 GLU GLU D .
REMARK 960 B 2 148 GLY 148 148 148 GLY GLY D .
REMARK 960 B 2 149 ILE 149 149 149 ILE ILE D .
REMARK 960 B 2 150 ASP 150 150 150 ASP ASP D .
REMARK 960 B 2 151 GLY 151 151 151 GLY GLY D .
REMARK 960 B 2 152 TYR 152 152 152 TYR TYR D .
REMARK 960 B 2 153 TYR 153 153 153 TYR TYR D .
REMARK 960 B 2 154 TYR 154 154 154 TYR TYR D .
REMARK 960 B 2 155 ASN 155 155 155 ASN ASN D .
REMARK 960 B 2 156 LYS 156 156 156 LYS LYS D .
REMARK 960 B 2 157 THR 157 157 157 THR THR D .
REMARK 960 B 2 158 PHE 158 158 158 PHE PHE D .
REMARK 960 B 2 159 GLN 159 159 159 GLN GLN D .
REMARK 960 B 2 160 ILE 160 160 160 ILE ILE D .
REMARK 960 B 2 161 GLY 161 161 161 GLY GLY D .
REMARK 960 B 2 162 GLY 162 162 ?   ?   ?   D .
REMARK 960 B 2 163 VAL 163 163 ?   ?   ?   D .
REMARK 960 B 2 164 PRO 164 164 164 PRO PRO D .
REMARK 960 B 2 165 ASP 165 165 165 ASP ASP D .
REMARK 960 B 2 166 THR 166 166 165 THR THR D .
REMARK 960 B 2 167 CYS 167 167 167 CYS CYS D .
REMARK 960 B 2 168 LYS 168 168 165 LYS LYS D .
REMARK 960 B 2 169 ASP 169 169 ?   ?   ?   D .
REMARK 960 B 2 170 ALA 170 170 ?   ?   ?   D .
REMARK 960 B 2 171 ALA 171 171 ?   ?   ?   D .
REMARK 960 B 2 172 GLY 172 172 172 GLY GLY D .
REMARK 960 B 2 173 VAL 173 173 173 VAL VAL D .
REMARK 960 B 2 174 LYS 174 174 174 LYS LYS D .
REMARK 960 B 2 175 ILE 175 175 175 ILE ILE D .
REMARK 960 B 2 176 THR 176 176 176 THR THR D .
REMARK 960 B 2 177 HIS 177 177 177 HIS HIS D .
REMARK 960 B 2 178 GLY 178 178 178 GLY GLY D .
REMARK 960 B 2 179 SER 179 179 179 SER SER D .
REMARK 960 B 2 180 TRP 180 180 180 TRP TRP D .
REMARK 960 B 2 181 ALA 181 181 181 ALA ALA D .
REMARK 960 B 2 182 ARG 182 182 182 ARG ARG D .
REMARK 960 B 2 183 MET 183 183 183 MET MET D .
REMARK 960 B 2 184 PRO 184 184 184 PRO PRO D .
REMARK 960 B 2 185 PRO 185 185 185 PRO PRO D .
REMARK 960 B 2 186 PRO 186 186 186 PRO PRO D .
REMARK 960 B 2 187 LEU 187 187 187 LEU LEU D .
REMARK 960 B 2 188 VAL 188 188 188 VAL VAL D .
REMARK 960 B 2 189 ASP 189 189 189 ASP ASP D .
REMARK 960 B 2 190 ASP 190 190 190 ASP ASP D .
REMARK 960 B 2 191 GLN 191 191 191 GLN GLN D .
REMARK 960 B 2 192 VAL 192 192 192 VAL VAL D .
REMARK 960 B 2 193 THR 193 193 193 THR THR D .
REMARK 960 B 2 194 TYR 194 194 194 TYR TYR D .
REMARK 960 B 2 195 GLU 195 195 195 GLU GLU D .
REMARK 960 B 2 196 ASP 196 196 196 ASP ASP D .
REMARK 960 B 2 197 GLY 197 197 197 GLY GLY D .
REMARK 960 B 2 198 THR 198 198 198 THR THR D .
REMARK 960 B 2 199 PRO 199 199 199 PRO PRO D .
REMARK 960 B 2 200 ALA 200 200 200 ALA ALA D .
REMARK 960 B 2 201 THR 201 201 201 THR THR D .
REMARK 960 B 2 202 VAL 202 202 202 VAL VAL D .
REMARK 960 B 2 203 ASP 203 203 203 ASP ASP D .
REMARK 960 B 2 204 GLN 204 204 204 GLN GLN D .
REMARK 960 B 2 205 MET 205 205 205 MET MET D .
REMARK 960 B 2 206 ALA 206 206 206 ALA ALA D .
REMARK 960 B 2 207 GLN 207 207 207 GLN GLN D .
REMARK 960 B 2 208 ASP 208 208 208 ASP ASP D .
REMARK 960 B 2 209 VAL 209 209 209 VAL VAL D .
REMARK 960 B 2 210 SER 210 210 210 SER SER D .
REMARK 960 B 2 211 ALA 211 211 211 ALA ALA D .
REMARK 960 B 2 212 PHE 212 212 212 PHE PHE D .
REMARK 960 B 2 213 LEU 213 213 213 LEU LEU D .
REMARK 960 B 2 214 MET 214 214 214 MET MET D .
REMARK 960 B 2 215 TRP 215 215 215 TRP TRP D .
REMARK 960 B 2 216 ALA 216 216 216 ALA ALA D .
REMARK 960 B 2 217 ALA 217 217 217 ALA ALA D .
REMARK 960 B 2 218 GLU 218 218 218 GLU GLU D .
REMARK 960 B 2 219 PRO 219 219 219 PRO PRO D .
REMARK 960 B 2 220 LYS 220 220 220 LYS LYS D .
REMARK 960 B 2 221 LEU 221 221 221 LEU LEU D .
REMARK 960 B 2 222 VAL 222 222 222 VAL VAL D .
REMARK 960 B 2 223 ALA 223 223 223 ALA ALA D .
REMARK 960 B 2 224 ARG 224 224 224 ARG ARG D .
REMARK 960 B 2 225 LYS 225 225 225 LYS LYS D .
REMARK 960 B 2 226 GLN 226 226 226 GLN GLN D .
REMARK 960 B 2 227 MET 227 227 227 MET MET D .
REMARK 960 B 2 228 GLY 228 228 228 GLY GLY D .
REMARK 960 B 2 229 LEU 229 229 229 LEU LEU D .
REMARK 960 B 2 230 VAL 230 230 230 VAL VAL D .
REMARK 960 B 2 231 ALA 231 231 231 ALA ALA D .
REMARK 960 B 2 232 MET 232 232 232 MET MET D .
REMARK 960 B 2 233 VAL 233 233 233 VAL VAL D .
REMARK 960 B 2 234 MET 234 234 234 MET MET D .
REMARK 960 B 2 235 LEU 235 235 235 LEU LEU D .
REMARK 960 B 2 236 GLY 236 236 236 GLY GLY D .
REMARK 960 B 2 237 LEU 237 237 237 LEU LEU D .
REMARK 960 B 2 238 LEU 238 238 238 LEU LEU D .
REMARK 960 B 2 239 SER 239 239 239 SER SER D .
REMARK 960 B 2 240 VAL 240 240 240 VAL VAL D .
REMARK 960 B 2 241 MET 241 241 241 MET MET D .
REMARK 960 B 2 242 LEU 242 242 242 LEU LEU D .
REMARK 960 B 2 243 TYR 243 243 243 TYR TYR D .
REMARK 960 B 2 244 LEU 244 244 244 LEU LEU D .
REMARK 960 B 2 245 THR 245 245 245 THR THR D .
REMARK 960 B 2 246 ASN 246 246 246 ASN ASN D .
REMARK 960 B 2 247 LYS 247 247 247 LYS LYS D .
REMARK 960 B 2 248 ARG 248 248 248 ARG ARG D .
REMARK 960 B 2 249 LEU 249 249 249 LEU LEU D .
REMARK 960 B 2 250 TRP 250 250 250 TRP TRP D .
REMARK 960 B 2 251 ALA 251 251 251 ALA ALA D .
REMARK 960 B 2 252 PRO 252 252 252 PRO PRO D .
REMARK 960 B 2 253 TYR 253 253 253 TYR TYR D .
REMARK 960 B 2 254 LYS 254 254 254 LYS LYS D .
REMARK 960 B 2 255 GLY 255 255 255 GLY GLY D .
REMARK 960 B 2 256 HIS 256 256 256 HIS HIS D .
REMARK 960 B 2 257 LYS 257 257 257 LYS LYS D .
REMARK 960 B 2 258 ALA 258 258 258 ALA ALA D .
REMARK 960 C 3 1   MET 1   1   ?   ?   ?   E .
REMARK 960 C 3 2   SER 2   2   ?   ?   ?   E .
REMARK 960 C 3 3   HIS 3   3   ?   ?   ?   E .
REMARK 960 C 3 4   ALA 4   4   ?   ?   ?   E .
REMARK 960 C 3 5   GLU 5   5   ?   ?   ?   E .
REMARK 960 C 3 6   ASP 6   6   ?   ?   ?   E .
REMARK 960 C 3 7   ASN 7   7   ?   ?   ?   E .
REMARK 960 C 3 8   ALA 8   8   ?   ?   ?   E .
REMARK 960 C 3 9   GLY 9   9   ?   ?   ?   E .
REMARK 960 C 3 10  THR 10  10  ?   ?   ?   E .
REMARK 960 C 3 11  ARG 11  11  11  ARG ARG E .
REMARK 960 C 3 12  ARG 12  12  12  ARG ARG E .
REMARK 960 C 3 13  ASP 13  13  13  ASP ASP E .
REMARK 960 C 3 14  PHE 14  14  14  PHE PHE E .
REMARK 960 C 3 15  LEU 15  15  15  LEU LEU E .
REMARK 960 C 3 16  TYR 16  16  16  TYR TYR E .
REMARK 960 C 3 17  HIS 17  17  17  HIS HIS E .
REMARK 960 C 3 18  ALA 18  18  18  ALA ALA E .
REMARK 960 C 3 19  THR 19  19  19  THR THR E .
REMARK 960 C 3 20  ALA 20  20  20  ALA ALA E .
REMARK 960 C 3 21  ALA 21  21  21  ALA ALA E .
REMARK 960 C 3 22  THR 22  22  22  THR THR E .
REMARK 960 C 3 23  GLY 23  23  23  GLY GLY E .
REMARK 960 C 3 24  VAL 24  24  24  VAL VAL E .
REMARK 960 C 3 25  VAL 25  25  25  VAL VAL E .
REMARK 960 C 3 26  VAL 26  26  26  VAL VAL E .
REMARK 960 C 3 27  THR 27  27  27  THR THR E .
REMARK 960 C 3 28  GLY 28  28  28  GLY GLY E .
REMARK 960 C 3 29  ALA 29  29  29  ALA ALA E .
REMARK 960 C 3 30  ALA 30  30  30  ALA ALA E .
REMARK 960 C 3 31  VAL 31  31  31  VAL VAL E .
REMARK 960 C 3 32  TRP 32  32  32  TRP TRP E .
REMARK 960 C 3 33  PRO 33  33  33  PRO PRO E .
REMARK 960 C 3 34  LEU 34  34  34  LEU LEU E .
REMARK 960 C 3 35  ILE 35  35  35  ILE ILE E .
REMARK 960 C 3 36  ASN 36  36  36  ASN ASN E .
REMARK 960 C 3 37  GLN 37  37  37  GLN GLN E .
REMARK 960 C 3 38  MET 38  38  38  MET MET E .
REMARK 960 C 3 39  ASN 39  39  39  ASN ASN E .
REMARK 960 C 3 40  ALA 40  40  40  ALA ALA E .
REMARK 960 C 3 41  SER 41  41  41  SER SER E .
REMARK 960 C 3 42  ALA 42  42  42  ALA ALA E .
REMARK 960 C 3 43  ASP 43  43  43  ASP ASP E .
REMARK 960 C 3 44  VAL 44  44  44  VAL VAL E .
REMARK 960 C 3 45  LYS 45  45  45  LYS LYS E .
REMARK 960 C 3 46  ALA 46  46  46  ALA ALA E .
REMARK 960 C 3 47  MET 47  47  47  MET MET E .
REMARK 960 C 3 48  ALA 48  48  48  ALA ALA E .
REMARK 960 C 3 49  SER 49  49  49  SER SER E .
REMARK 960 C 3 50  ILE 50  50  50  ILE ILE E .
REMARK 960 C 3 51  PHE 51  51  51  PHE PHE E .
REMARK 960 C 3 52  VAL 52  52  52  VAL VAL E .
REMARK 960 C 3 53  ASP 53  53  53  ASP ASP E .
REMARK 960 C 3 54  VAL 54  54  54  VAL VAL E .
REMARK 960 C 3 55  SER 55  55  55  SER SER E .
REMARK 960 C 3 56  ALA 56  56  56  ALA ALA E .
REMARK 960 C 3 57  VAL 57  57  57  VAL VAL E .
REMARK 960 C 3 58  GLU 58  58  58  GLU GLU E .
REMARK 960 C 3 59  VAL 59  59  59  VAL VAL E .
REMARK 960 C 3 60  GLY 60  60  60  GLY GLY E .
REMARK 960 C 3 61  THR 61  61  61  THR THR E .
REMARK 960 C 3 62  GLN 62  62  62  GLN GLN E .
REMARK 960 C 3 63  LEU 63  63  63  LEU LEU E .
REMARK 960 C 3 64  THR 64  64  64  THR THR E .
REMARK 960 C 3 65  VAL 65  65  65  VAL VAL E .
REMARK 960 C 3 66  LYS 66  66  66  LYS LYS E .
REMARK 960 C 3 67  TRP 67  67  67  TRP TRP E .
REMARK 960 C 3 68  ARG 68  68  68  ARG ARG E .
REMARK 960 C 3 69  GLY 69  69  69  GLY GLY E .
REMARK 960 C 3 70  LYS 70  70  70  LYS LYS E .
REMARK 960 C 3 71  PRO 71  71  71  PRO PRO E .
REMARK 960 C 3 72  VAL 72  72  72  VAL VAL E .
REMARK 960 C 3 73  PHE 73  73  73  PHE PHE E .
REMARK 960 C 3 74  ILE 74  74  74  ILE ILE E .
REMARK 960 C 3 75  ARG 75  75  75  ARG ARG E .
REMARK 960 C 3 76  ARG 76  76  76  ARG ARG E .
REMARK 960 C 3 77  ARG 77  77  77  ARG ARG E .
REMARK 960 C 3 78  ASP 78  78  78  ASP ASP E .
REMARK 960 C 3 79  GLU 79  79  79  GLU GLU E .
REMARK 960 C 3 80  LYS 80  80  80  LYS LYS E .
REMARK 960 C 3 81  ASP 81  81  81  ASP ASP E .
REMARK 960 C 3 82  ILE 82  82  82  ILE ILE E .
REMARK 960 C 3 83  GLU 83  83  83  GLU GLU E .
REMARK 960 C 3 84  LEU 84  84  84  LEU LEU E .
REMARK 960 C 3 85  ALA 85  85  85  ALA ALA E .
REMARK 960 C 3 86  ARG 86  86  86  ARG ARG E .
REMARK 960 C 3 87  SER 87  87  87  SER SER E .
REMARK 960 C 3 88  VAL 88  88  88  VAL VAL E .
REMARK 960 C 3 89  PRO 89  89  89  PRO PRO E .
REMARK 960 C 3 90  LEU 90  90  90  LEU LEU E .
REMARK 960 C 3 91  GLY 91  91  91  GLY GLY E .
REMARK 960 C 3 92  ALA 92  92  92  ALA ALA E .
REMARK 960 C 3 93  LEU 93  93  93  LEU LEU E .
REMARK 960 C 3 94  ARG 94  94  94  ARG ARG E .
REMARK 960 C 3 95  ASP 95  95  95  ASP ASP E .
REMARK 960 C 3 96  THR 96  96  96  THR THR E .
REMARK 960 C 3 97  SER 97  97  97  SER SER E .
REMARK 960 C 3 98  ALA 98  98  98  ALA ALA E .
REMARK 960 C 3 99  GLU 99  99  99  GLU GLU E .
REMARK 960 C 3 100 ASN 100 100 100 ASN ASN E .
REMARK 960 C 3 101 ALA 101 101 101 ALA ALA E .
REMARK 960 C 3 102 ASN 102 102 102 ASN ASN E .
REMARK 960 C 3 103 LYS 103 103 103 LYS LYS E .
REMARK 960 C 3 104 PRO 104 104 104 PRO PRO E .
REMARK 960 C 3 105 GLY 105 105 105 GLY GLY E .
REMARK 960 C 3 106 ALA 106 106 106 ALA ALA E .
REMARK 960 C 3 107 GLU 107 107 107 GLU GLU E .
REMARK 960 C 3 108 ALA 108 108 108 ALA ALA E .
REMARK 960 C 3 109 THR 109 109 109 THR THR E .
REMARK 960 C 3 110 ASP 110 110 110 ASP ASP E .
REMARK 960 C 3 111 GLU 111 111 111 GLU GLU E .
REMARK 960 C 3 112 ASN 112 112 112 ASN ASN E .
REMARK 960 C 3 113 ARG 113 113 113 ARG ARG E .
REMARK 960 C 3 114 THR 114 114 114 THR THR E .
REMARK 960 C 3 115 LEU 115 115 115 LEU LEU E .
REMARK 960 C 3 116 PRO 116 116 116 PRO PRO E .
REMARK 960 C 3 117 ALA 117 117 117 ALA ALA E .
REMARK 960 C 3 118 PHE 118 118 118 PHE PHE E .
REMARK 960 C 3 119 ASP 119 119 119 ASP ASP E .
REMARK 960 C 3 120 GLY 120 120 120 GLY GLY E .
REMARK 960 C 3 121 THR 121 121 121 THR THR E .
REMARK 960 C 3 122 ASN 122 122 122 ASN ASN E .
REMARK 960 C 3 123 THR 123 123 123 THR THR E .
REMARK 960 C 3 124 GLY 124 124 124 GLY GLY E .
REMARK 960 C 3 125 GLU 125 125 125 GLU GLU E .
REMARK 960 C 3 126 TRP 126 126 126 TRP TRP E .
REMARK 960 C 3 127 LEU 127 127 127 LEU LEU E .
REMARK 960 C 3 128 VAL 128 128 128 VAL VAL E .
REMARK 960 C 3 129 MET 129 129 129 MET MET E .
REMARK 960 C 3 130 LEU 130 130 130 LEU LEU E .
REMARK 960 C 3 131 GLY 131 131 131 GLY GLY E .
REMARK 960 C 3 132 VAL 132 132 132 VAL VAL E .
REMARK 960 C 3 133 CYS 133 133 133 CYS CYS E .
REMARK 960 C 3 134 THR 134 134 134 THR THR E .
REMARK 960 C 3 135 HIS 135 135 135 HIS HIS E .
REMARK 960 C 3 136 LEU 136 136 136 LEU LEU E .
REMARK 960 C 3 137 GLY 137 137 137 GLY GLY E .
REMARK 960 C 3 138 CYS 138 138 138 CYS CYS E .
REMARK 960 C 3 139 VAL 139 139 139 VAL VAL E .
REMARK 960 C 3 140 PRO 140 140 140 PRO PRO E .
REMARK 960 C 3 141 MET 141 141 141 MET MET E .
REMARK 960 C 3 142 GLY 142 142 142 GLY GLY E .
REMARK 960 C 3 143 ASP 143 143 143 ASP ASP E .
REMARK 960 C 3 144 LYS 144 144 144 LYS LYS E .
REMARK 960 C 3 145 SER 145 145 145 SER SER E .
REMARK 960 C 3 146 GLY 146 146 146 GLY GLY E .
REMARK 960 C 3 147 ASP 147 147 147 ASP ASP E .
REMARK 960 C 3 148 PHE 148 148 148 PHE PHE E .
REMARK 960 C 3 149 GLY 149 149 149 GLY GLY E .
REMARK 960 C 3 150 GLY 150 150 150 GLY GLY E .
REMARK 960 C 3 151 TRP 151 151 151 TRP TRP E .
REMARK 960 C 3 152 PHE 152 152 152 PHE PHE E .
REMARK 960 C 3 153 CYS 153 153 153 CYS CYS E .
REMARK 960 C 3 154 PRO 154 154 154 PRO PRO E .
REMARK 960 C 3 155 CYS 155 155 155 CYS CYS E .
REMARK 960 C 3 156 HIS 156 156 156 HIS HIS E .
REMARK 960 C 3 157 GLY 157 157 157 GLY GLY E .
REMARK 960 C 3 158 SER 158 158 158 SER SER E .
REMARK 960 C 3 159 HIS 159 159 159 HIS HIS E .
REMARK 960 C 3 160 TYR 160 160 160 TYR TYR E .
REMARK 960 C 3 161 ASP 161 161 161 ASP ASP E .
REMARK 960 C 3 162 SER 162 162 162 SER SER E .
REMARK 960 C 3 163 ALA 163 163 163 ALA ALA E .
REMARK 960 C 3 164 GLY 164 164 164 GLY GLY E .
REMARK 960 C 3 165 ARG 165 165 165 ARG ARG E .
REMARK 960 C 3 166 ILE 166 166 166 ILE ILE E .
REMARK 960 C 3 167 ARG 167 167 167 ARG ARG E .
REMARK 960 C 3 168 LYS 168 168 168 LYS LYS E .
REMARK 960 C 3 169 GLY 169 169 169 GLY GLY E .
REMARK 960 C 3 170 PRO 170 170 170 PRO PRO E .
REMARK 960 C 3 171 ALA 171 171 171 ALA ALA E .
REMARK 960 C 3 172 PRO 172 172 172 PRO PRO E .
REMARK 960 C 3 173 ARG 173 173 173 ARG ARG E .
REMARK 960 C 3 174 ASN 174 174 174 ASN ASN E .
REMARK 960 C 3 175 LEU 175 175 175 LEU LEU E .
REMARK 960 C 3 176 ASP 176 176 176 ASP ASP E .
REMARK 960 C 3 177 ILE 177 177 177 ILE ILE E .
REMARK 960 C 3 178 PRO 178 178 178 PRO PRO E .
REMARK 960 C 3 179 VAL 179 179 179 VAL VAL E .
REMARK 960 C 3 180 ALA 180 180 180 ALA ALA E .
REMARK 960 C 3 181 ALA 181 181 181 ALA ALA E .
REMARK 960 C 3 182 PHE 182 182 182 PHE PHE E .
REMARK 960 C 3 183 VAL 183 183 183 VAL VAL E .
REMARK 960 C 3 184 ASP 184 184 184 ASP ASP E .
REMARK 960 C 3 185 GLU 185 185 185 GLU GLU E .
REMARK 960 C 3 186 THR 186 186 186 THR THR E .
REMARK 960 C 3 187 THR 187 187 187 THR THR E .
REMARK 960 C 3 188 ILE 188 188 188 ILE ILE E .
REMARK 960 C 3 189 LYS 189 189 189 LYS LYS E .
REMARK 960 C 3 190 LEU 190 190 190 LEU LEU E .
REMARK 960 C 3 191 GLY 191 191 191 GLY GLY E .
REMARK 960 D 1 1   MET 1   1   ?   ?   ?   P .
REMARK 960 D 1 2   SER 2   2   2   SER SER P .
REMARK 960 D 1 3   GLY 3   3   3   GLY GLY P .
REMARK 960 D 1 4   ILE 4   4   4   ILE ILE P .
REMARK 960 D 1 5   PRO 5   5   5   PRO PRO P .
REMARK 960 D 1 6   HIS 6   6   6   HIS HIS P .
REMARK 960 D 1 7   ASP 7   7   7   ASP ASP P .
REMARK 960 D 1 8   HIS 8   8   8   HIS HIS P .
REMARK 960 D 1 9   TYR 9   9   9   TYR TYR P .
REMARK 960 D 1 10  GLU 10  10  10  GLU GLU P .
REMARK 960 D 1 11  PRO 11  11  11  PRO PRO P .
REMARK 960 D 1 12  LYS 12  12  12  LYS LYS P .
REMARK 960 D 1 13  THR 13  13  13  THR THR P .
REMARK 960 D 1 14  GLY 14  14  14  GLY GLY P .
REMARK 960 D 1 15  ILE 15  15  15  ILE ILE P .
REMARK 960 D 1 16  GLU 16  16  16  GLU GLU P .
REMARK 960 D 1 17  LYS 17  17  17  LYS LYS P .
REMARK 960 D 1 18  TRP 18  18  18  TRP TRP P .
REMARK 960 D 1 19  LEU 19  19  19  LEU LEU P .
REMARK 960 D 1 20  HIS 20  20  20  HIS HIS P .
REMARK 960 D 1 21  ASP 21  21  21  ASP ASP P .
REMARK 960 D 1 22  ARG 22  22  22  ARG ARG P .
REMARK 960 D 1 23  LEU 23  23  23  LEU LEU P .
REMARK 960 D 1 24  PRO 24  24  24  PRO PRO P .
REMARK 960 D 1 25  ILE 25  25  25  ILE ILE P .
REMARK 960 D 1 26  VAL 26  26  26  VAL VAL P .
REMARK 960 D 1 27  GLY 27  27  27  GLY GLY P .
REMARK 960 D 1 28  LEU 28  28  28  LEU LEU P .
REMARK 960 D 1 29  VAL 29  29  29  VAL VAL P .
REMARK 960 D 1 30  TYR 30  30  30  TYR TYR P .
REMARK 960 D 1 31  ASP 31  31  31  ASP ASP P .
REMARK 960 D 1 32  THR 32  32  32  THR THR P .
REMARK 960 D 1 33  ILE 33  33  33  ILE ILE P .
REMARK 960 D 1 34  MET 34  34  34  MET MET P .
REMARK 960 D 1 35  ILE 35  35  35  ILE ILE P .
REMARK 960 D 1 36  PRO 36  36  36  PRO PRO P .
REMARK 960 D 1 37  THR 37  37  37  THR THR P .
REMARK 960 D 1 38  PRO 38  38  38  PRO PRO P .
REMARK 960 D 1 39  LYS 39  39  39  LYS LYS P .
REMARK 960 D 1 40  ASN 40  40  40  ASN ASN P .
REMARK 960 D 1 41  LEU 41  41  41  LEU LEU P .
REMARK 960 D 1 42  ASN 42  42  42  ASN ASN P .
REMARK 960 D 1 43  TRP 43  43  43  TRP TRP P .
REMARK 960 D 1 44  TRP 44  44  44  TRP TRP P .
REMARK 960 D 1 45  TRP 45  45  45  TRP TRP P .
REMARK 960 D 1 46  ILE 46  46  46  ILE ILE P .
REMARK 960 D 1 47  TRP 47  47  47  TRP TRP P .
REMARK 960 D 1 48  GLY 48  48  48  GLY GLY P .
REMARK 960 D 1 49  ILE 49  49  49  ILE ILE P .
REMARK 960 D 1 50  VAL 50  50  50  VAL VAL P .
REMARK 960 D 1 51  LEU 51  51  51  LEU LEU P .
REMARK 960 D 1 52  ALA 52  52  52  ALA ALA P .
REMARK 960 D 1 53  PHE 53  53  53  PHE PHE P .
REMARK 960 D 1 54  THR 54  54  54  THR THR P .
REMARK 960 D 1 55  LEU 55  55  55  LEU LEU P .
REMARK 960 D 1 56  VAL 56  56  56  VAL VAL P .
REMARK 960 D 1 57  LEU 57  57  57  LEU LEU P .
REMARK 960 D 1 58  GLN 58  58  58  GLN GLN P .
REMARK 960 D 1 59  ILE 59  59  59  ILE ILE P .
REMARK 960 D 1 60  VAL 60  60  60  VAL VAL P .
REMARK 960 D 1 61  THR 61  61  61  THR THR P .
REMARK 960 D 1 62  GLY 62  62  62  GLY GLY P .
REMARK 960 D 1 63  ILE 63  63  63  ILE ILE P .
REMARK 960 D 1 64  VAL 64  64  64  VAL VAL P .
REMARK 960 D 1 65  LEU 65  65  65  LEU LEU P .
REMARK 960 D 1 66  ALA 66  66  66  ALA ALA P .
REMARK 960 D 1 67  MET 67  67  67  MET MET P .
REMARK 960 D 1 68  HIS 68  68  68  HIS HIS P .
REMARK 960 D 1 69  TYR 69  69  69  TYR TYR P .
REMARK 960 D 1 70  THR 70  70  70  THR THR P .
REMARK 960 D 1 71  PRO 71  71  71  PRO PRO P .
REMARK 960 D 1 72  HIS 72  72  72  HIS HIS P .
REMARK 960 D 1 73  VAL 73  73  73  VAL VAL P .
REMARK 960 D 1 74  ASP 74  74  74  ASP ASP P .
REMARK 960 D 1 75  LEU 75  75  75  LEU LEU P .
REMARK 960 D 1 76  ALA 76  76  76  ALA ALA P .
REMARK 960 D 1 77  PHE 77  77  77  PHE PHE P .
REMARK 960 D 1 78  ALA 78  78  78  ALA ALA P .
REMARK 960 D 1 79  SER 79  79  79  SER SER P .
REMARK 960 D 1 80  VAL 80  80  80  VAL VAL P .
REMARK 960 D 1 81  GLU 81  81  81  GLU GLU P .
REMARK 960 D 1 82  HIS 82  82  82  HIS HIS P .
REMARK 960 D 1 83  ILE 83  83  83  ILE ILE P .
REMARK 960 D 1 84  MET 84  84  84  MET MET P .
REMARK 960 D 1 85  ARG 85  85  85  ARG ARG P .
REMARK 960 D 1 86  ASP 86  86  86  ASP ASP P .
REMARK 960 D 1 87  VAL 87  87  87  VAL VAL P .
REMARK 960 D 1 88  ASN 88  88  88  ASN ASN P .
REMARK 960 D 1 89  GLY 89  89  89  GLY GLY P .
REMARK 960 D 1 90  GLY 90  90  90  GLY GLY P .
REMARK 960 D 1 91  TRP 91  91  91  TRP TRP P .
REMARK 960 D 1 92  ALA 92  92  92  ALA ALA P .
REMARK 960 D 1 93  MET 93  93  93  MET MET P .
REMARK 960 D 1 94  ARG 94  94  94  ARG ARG P .
REMARK 960 D 1 95  TYR 95  95  95  TYR TYR P .
REMARK 960 D 1 96  ILE 96  96  96  ILE ILE P .
REMARK 960 D 1 97  HIS 97  97  97  HIS HIS P .
REMARK 960 D 1 98  ALA 98  98  98  ALA ALA P .
REMARK 960 D 1 99  ASN 99  99  99  ASN ASN P .
REMARK 960 D 1 100 GLY 100 100 100 GLY GLY P .
REMARK 960 D 1 101 ALA 101 101 101 ALA ALA P .
REMARK 960 D 1 102 SER 102 102 102 SER SER P .
REMARK 960 D 1 103 LEU 103 103 103 LEU LEU P .
REMARK 960 D 1 104 PHE 104 104 104 PHE PHE P .
REMARK 960 D 1 105 PHE 105 105 105 PHE PHE P .
REMARK 960 D 1 106 LEU 106 106 106 LEU LEU P .
REMARK 960 D 1 107 ALA 107 107 107 ALA ALA P .
REMARK 960 D 1 108 VAL 108 108 108 VAL VAL P .
REMARK 960 D 1 109 TYR 109 109 109 TYR TYR P .
REMARK 960 D 1 110 ILE 110 110 110 ILE ILE P .
REMARK 960 D 1 111 HIS 111 111 111 HIS HIS P .
REMARK 960 D 1 112 ILE 112 112 112 ILE ILE P .
REMARK 960 D 1 113 PHE 113 113 113 PHE PHE P .
REMARK 960 D 1 114 ARG 114 114 114 ARG ARG P .
REMARK 960 D 1 115 GLY 115 115 115 GLY GLY P .
REMARK 960 D 1 116 LEU 116 116 116 LEU LEU P .
REMARK 960 D 1 117 TYR 117 117 117 TYR TYR P .
REMARK 960 D 1 118 TYR 118 118 118 TYR TYR P .
REMARK 960 D 1 119 GLY 119 119 119 GLY GLY P .
REMARK 960 D 1 120 SER 120 120 120 SER SER P .
REMARK 960 D 1 121 TYR 121 121 121 TYR TYR P .
REMARK 960 D 1 122 LYS 122 122 122 LYS LYS P .
REMARK 960 D 1 123 ALA 123 123 123 ALA ALA P .
REMARK 960 D 1 124 PRO 124 124 124 PRO PRO P .
REMARK 960 D 1 125 ARG 125 125 125 ARG ARG P .
REMARK 960 D 1 126 GLU 126 126 126 GLU GLU P .
REMARK 960 D 1 127 ILE 127 127 127 ILE ILE P .
REMARK 960 D 1 128 THR 128 128 128 THR THR P .
REMARK 960 D 1 129 TRP 129 129 129 TRP TRP P .
REMARK 960 D 1 130 ILE 130 130 130 ILE ILE P .
REMARK 960 D 1 131 VAL 131 131 131 VAL VAL P .
REMARK 960 D 1 132 GLY 132 132 132 GLY GLY P .
REMARK 960 D 1 133 MET 133 133 133 MET MET P .
REMARK 960 D 1 134 VAL 134 134 134 VAL VAL P .
REMARK 960 D 1 135 ILE 135 135 135 ILE ILE P .
REMARK 960 D 1 136 TYR 136 136 136 TYR TYR P .
REMARK 960 D 1 137 LEU 137 137 137 LEU LEU P .
REMARK 960 D 1 138 LEU 138 138 138 LEU LEU P .
REMARK 960 D 1 139 MET 139 139 139 MET MET P .
REMARK 960 D 1 140 MET 140 140 140 MET MET P .
REMARK 960 D 1 141 GLY 141 141 141 GLY GLY P .
REMARK 960 D 1 142 THR 142 142 142 THR THR P .
REMARK 960 D 1 143 ALA 143 143 143 ALA ALA P .
REMARK 960 D 1 144 PHE 144 144 144 PHE PHE P .
REMARK 960 D 1 145 MET 145 145 145 MET MET P .
REMARK 960 D 1 146 GLY 146 146 146 GLY GLY P .
REMARK 960 D 1 147 TYR 147 147 147 TYR TYR P .
REMARK 960 D 1 148 VAL 148 148 148 VAL VAL P .
REMARK 960 D 1 149 LEU 149 149 149 LEU LEU P .
REMARK 960 D 1 150 PRO 150 150 150 PRO PRO P .
REMARK 960 D 1 151 TRP 151 151 151 TRP TRP P .
REMARK 960 D 1 152 GLY 152 152 152 GLY GLY P .
REMARK 960 D 1 153 GLN 153 153 153 GLN GLN P .
REMARK 960 D 1 154 MET 154 154 154 MET MET P .
REMARK 960 D 1 155 SER 155 155 155 SER SER P .
REMARK 960 D 1 156 PHE 156 156 156 PHE PHE P .
REMARK 960 D 1 157 TRP 157 157 157 TRP TRP P .
REMARK 960 D 1 158 GLY 158 158 158 GLY GLY P .
REMARK 960 D 1 159 ALA 159 159 159 ALA ALA P .
REMARK 960 D 1 160 THR 160 160 160 THR THR P .
REMARK 960 D 1 161 VAL 161 161 161 VAL VAL P .
REMARK 960 D 1 162 ILE 162 162 162 ILE ILE P .
REMARK 960 D 1 163 THR 163 163 163 THR THR P .
REMARK 960 D 1 164 GLY 164 164 164 GLY GLY P .
REMARK 960 D 1 165 LEU 165 165 165 LEU LEU P .
REMARK 960 D 1 166 PHE 166 166 166 PHE PHE P .
REMARK 960 D 1 167 GLY 167 167 167 GLY GLY P .
REMARK 960 D 1 168 ALA 168 168 168 ALA ALA P .
REMARK 960 D 1 169 ILE 169 169 169 ILE ILE P .
REMARK 960 D 1 170 PRO 170 170 170 PRO PRO P .
REMARK 960 D 1 171 GLY 171 171 171 GLY GLY P .
REMARK 960 D 1 172 ILE 172 172 172 ILE ILE P .
REMARK 960 D 1 173 GLY 173 173 173 GLY GLY P .
REMARK 960 D 1 174 PRO 174 174 174 PRO PRO P .
REMARK 960 D 1 175 SER 175 175 175 SER SER P .
REMARK 960 D 1 176 ILE 176 176 176 ILE ILE P .
REMARK 960 D 1 177 GLN 177 177 177 GLN GLN P .
REMARK 960 D 1 178 ALA 178 178 178 ALA ALA P .
REMARK 960 D 1 179 TRP 179 179 179 TRP TRP P .
REMARK 960 D 1 180 LEU 180 180 180 LEU LEU P .
REMARK 960 D 1 181 LEU 181 181 181 LEU LEU P .
REMARK 960 D 1 182 GLY 182 182 182 GLY GLY P .
REMARK 960 D 1 183 GLY 183 183 183 GLY GLY P .
REMARK 960 D 1 184 PRO 184 184 184 PRO PRO P .
REMARK 960 D 1 185 ALA 185 185 185 ALA ALA P .
REMARK 960 D 1 186 VAL 186 186 186 VAL VAL P .
REMARK 960 D 1 187 ASP 187 187 187 ASP ASP P .
REMARK 960 D 1 188 ASN 188 188 188 ASN ASN P .
REMARK 960 D 1 189 ALA 189 189 189 ALA ALA P .
REMARK 960 D 1 190 THR 190 190 190 THR THR P .
REMARK 960 D 1 191 LEU 191 191 191 LEU LEU P .
REMARK 960 D 1 192 ASN 192 192 192 ASN ASN P .
REMARK 960 D 1 193 ARG 193 193 193 ARG ARG P .
REMARK 960 D 1 194 PHE 194 194 194 PHE PHE P .
REMARK 960 D 1 195 PHE 195 195 195 PHE PHE P .
REMARK 960 D 1 196 SER 196 196 196 SER SER P .
REMARK 960 D 1 197 LEU 197 197 197 LEU LEU P .
REMARK 960 D 1 198 HIS 198 198 198 HIS HIS P .
REMARK 960 D 1 199 TYR 199 199 199 TYR TYR P .
REMARK 960 D 1 200 LEU 200 200 200 LEU LEU P .
REMARK 960 D 1 201 LEU 201 201 201 LEU LEU P .
REMARK 960 D 1 202 PRO 202 202 202 PRO PRO P .
REMARK 960 D 1 203 PHE 203 203 203 PHE PHE P .
REMARK 960 D 1 204 VAL 204 204 204 VAL VAL P .
REMARK 960 D 1 205 ILE 205 205 205 ILE ILE P .
REMARK 960 D 1 206 ALA 206 206 206 ALA ALA P .
REMARK 960 D 1 207 ALA 207 207 207 ALA ALA P .
REMARK 960 D 1 208 LEU 208 208 208 LEU LEU P .
REMARK 960 D 1 209 VAL 209 209 209 VAL VAL P .
REMARK 960 D 1 210 ALA 210 210 210 ALA ALA P .
REMARK 960 D 1 211 ILE 211 211 211 ILE ILE P .
REMARK 960 D 1 212 HIS 212 212 212 HIS HIS P .
REMARK 960 D 1 213 ILE 213 213 213 ILE ILE P .
REMARK 960 D 1 214 TRP 214 214 214 TRP TRP P .
REMARK 960 D 1 215 ALA 215 215 215 ALA ALA P .
REMARK 960 D 1 216 PHE 216 216 216 PHE PHE P .
REMARK 960 D 1 217 HIS 217 217 217 HIS HIS P .
REMARK 960 D 1 218 THR 218 218 218 THR THR P .
REMARK 960 D 1 219 THR 219 219 219 THR THR P .
REMARK 960 D 1 220 GLY 220 220 220 GLY GLY P .
REMARK 960 D 1 221 ASN 221 221 221 ASN ASN P .
REMARK 960 D 1 222 ASN 222 222 222 ASN ASN P .
REMARK 960 D 1 223 ASN 223 223 223 ASN ASN P .
REMARK 960 D 1 224 PRO 224 224 224 PRO PRO P .
REMARK 960 D 1 225 THR 225 225 225 THR THR P .
REMARK 960 D 1 226 GLY 226 226 226 GLY GLY P .
REMARK 960 D 1 227 VAL 227 227 227 VAL VAL P .
REMARK 960 D 1 228 GLU 228 228 228 GLU GLU P .
REMARK 960 D 1 229 VAL 229 229 229 VAL VAL P .
REMARK 960 D 1 230 ARG 230 230 230 ARG ARG P .
REMARK 960 D 1 231 ARG 231 231 231 ARG ARG P .
REMARK 960 D 1 232 THR 232 232 232 THR THR P .
REMARK 960 D 1 233 SER 233 233 233 SER SER P .
REMARK 960 D 1 234 LYS 234 234 234 LYS LYS P .
REMARK 960 D 1 235 ALA 235 235 235 ALA ALA P .
REMARK 960 D 1 236 ASP 236 236 236 ASP ASP P .
REMARK 960 D 1 237 ALA 237 237 237 ALA ALA P .
REMARK 960 D 1 238 GLU 238 238 238 GLU GLU P .
REMARK 960 D 1 239 LYS 239 239 239 LYS LYS P .
REMARK 960 D 1 240 ASP 240 240 240 ASP ASP P .
REMARK 960 D 1 241 THR 241 241 241 THR THR P .
REMARK 960 D 1 242 LEU 242 242 242 LEU LEU P .
REMARK 960 D 1 243 PRO 243 243 243 PRO PRO P .
REMARK 960 D 1 244 PHE 244 244 244 PHE PHE P .
REMARK 960 D 1 245 TRP 245 245 245 TRP TRP P .
REMARK 960 D 1 246 PRO 246 246 246 PRO PRO P .
REMARK 960 D 1 247 TYR 247 247 247 TYR TYR P .
REMARK 960 D 1 248 PHE 248 248 248 PHE PHE P .
REMARK 960 D 1 249 VAL 249 249 249 VAL VAL P .
REMARK 960 D 1 250 ILE 250 250 250 ILE ILE P .
REMARK 960 D 1 251 LYS 251 251 251 LYS LYS P .
REMARK 960 D 1 252 ASP 252 252 252 ASP ASP P .
REMARK 960 D 1 253 LEU 253 253 253 LEU LEU P .
REMARK 960 D 1 254 PHE 254 254 254 PHE PHE P .
REMARK 960 D 1 255 ALA 255 255 255 ALA ALA P .
REMARK 960 D 1 256 LEU 256 256 256 LEU LEU P .
REMARK 960 D 1 257 ALA 257 257 257 ALA ALA P .
REMARK 960 D 1 258 LEU 258 258 258 LEU LEU P .
REMARK 960 D 1 259 VAL 259 259 259 VAL VAL P .
REMARK 960 D 1 260 LEU 260 260 260 LEU LEU P .
REMARK 960 D 1 261 LEU 261 261 261 LEU LEU P .
REMARK 960 D 1 262 GLY 262 262 262 GLY GLY P .
REMARK 960 D 1 263 PHE 263 263 263 PHE PHE P .
REMARK 960 D 1 264 PHE 264 264 264 PHE PHE P .
REMARK 960 D 1 265 ALA 265 265 265 ALA ALA P .
REMARK 960 D 1 266 VAL 266 266 266 VAL VAL P .
REMARK 960 D 1 267 VAL 267 267 267 VAL VAL P .
REMARK 960 D 1 268 ALA 268 268 268 ALA ALA P .
REMARK 960 D 1 269 TYR 269 269 269 TYR TYR P .
REMARK 960 D 1 270 MET 270 270 270 MET MET P .
REMARK 960 D 1 271 PRO 271 271 271 PRO PRO P .
REMARK 960 D 1 272 ASN 272 272 272 ASN ASN P .
REMARK 960 D 1 273 TYR 273 273 273 TYR TYR P .
REMARK 960 D 1 274 LEU 274 274 274 LEU LEU P .
REMARK 960 D 1 275 GLY 275 275 275 GLY GLY P .
REMARK 960 D 1 276 HIS 276 276 276 HIS HIS P .
REMARK 960 D 1 277 PRO 277 277 277 PRO PRO P .
REMARK 960 D 1 278 ASP 278 278 278 ASP ASP P .
REMARK 960 D 1 279 ASN 279 279 279 ASN ASN P .
REMARK 960 D 1 280 TYR 280 280 280 TYR TYR P .
REMARK 960 D 1 281 VAL 281 281 281 VAL VAL P .
REMARK 960 D 1 282 GLN 282 282 282 GLN GLN P .
REMARK 960 D 1 283 ALA 283 283 283 ALA ALA P .
REMARK 960 D 1 284 ASN 284 284 284 ASN ASN P .
REMARK 960 D 1 285 PRO 285 285 285 PRO PRO P .
REMARK 960 D 1 286 LEU 286 286 286 LEU LEU P .
REMARK 960 D 1 287 SER 287 287 287 SER SER P .
REMARK 960 D 1 288 THR 288 288 288 THR THR P .
REMARK 960 D 1 289 PRO 289 289 289 PRO PRO P .
REMARK 960 D 1 290 ALA 290 290 290 ALA ALA P .
REMARK 960 D 1 291 HIS 291 291 291 HIS HIS P .
REMARK 960 D 1 292 ILE 292 292 292 ILE ILE P .
REMARK 960 D 1 293 VAL 293 293 293 VAL VAL P .
REMARK 960 D 1 294 PRO 294 294 294 PRO PRO P .
REMARK 960 D 1 295 GLU 295 295 295 GLU GLU P .
REMARK 960 D 1 296 TRP 296 296 296 TRP TRP P .
REMARK 960 D 1 297 TYR 297 297 297 TYR TYR P .
REMARK 960 D 1 298 PHE 298 298 298 PHE PHE P .
REMARK 960 D 1 299 LEU 299 299 299 LEU LEU P .
REMARK 960 D 1 300 PRO 300 300 300 PRO PRO P .
REMARK 960 D 1 301 PHE 301 301 301 PHE PHE P .
REMARK 960 D 1 302 TYR 302 302 302 TYR TYR P .
REMARK 960 D 1 303 ALA 303 303 303 ALA ALA P .
REMARK 960 D 1 304 ILE 304 304 304 ILE ILE P .
REMARK 960 D 1 305 LEU 305 305 305 LEU LEU P .
REMARK 960 D 1 306 ARG 306 306 306 ARG ARG P .
REMARK 960 D 1 307 ALA 307 307 307 ALA ALA P .
REMARK 960 D 1 308 PHE 308 308 308 PHE PHE P .
REMARK 960 D 1 309 ALA 309 309 309 ALA ALA P .
REMARK 960 D 1 310 ALA 310 310 310 ALA ALA P .
REMARK 960 D 1 311 ASP 311 311 311 ASP ASP P .
REMARK 960 D 1 312 VAL 312 312 312 VAL VAL P .
REMARK 960 D 1 313 TRP 313 313 313 TRP TRP P .
REMARK 960 D 1 314 VAL 314 314 314 VAL VAL P .
REMARK 960 D 1 315 VAL 315 315 315 VAL VAL P .
REMARK 960 D 1 316 ILE 316 316 316 ILE ILE P .
REMARK 960 D 1 317 LEU 317 317 317 LEU LEU P .
REMARK 960 D 1 318 VAL 318 318 318 VAL VAL P .
REMARK 960 D 1 319 ASP 319 319 319 ASP ASP P .
REMARK 960 D 1 320 GLY 320 320 320 GLY GLY P .
REMARK 960 D 1 321 LEU 321 321 321 LEU LEU P .
REMARK 960 D 1 322 THR 322 322 322 THR THR P .
REMARK 960 D 1 323 PHE 323 323 323 PHE PHE P .
REMARK 960 D 1 324 GLY 324 324 324 GLY GLY P .
REMARK 960 D 1 325 ILE 325 325 325 ILE ILE P .
REMARK 960 D 1 326 VAL 326 326 326 VAL VAL P .
REMARK 960 D 1 327 ASP 327 327 327 ASP ASP P .
REMARK 960 D 1 328 ALA 328 328 328 ALA ALA P .
REMARK 960 D 1 329 LYS 329 329 329 LYS LYS P .
REMARK 960 D 1 330 PHE 330 330 330 PHE PHE P .
REMARK 960 D 1 331 PHE 331 331 331 PHE PHE P .
REMARK 960 D 1 332 GLY 332 332 332 GLY GLY P .
REMARK 960 D 1 333 VAL 333 333 333 VAL VAL P .
REMARK 960 D 1 334 ILE 334 334 334 ILE ILE P .
REMARK 960 D 1 335 ALA 335 335 335 ALA ALA P .
REMARK 960 D 1 336 MET 336 336 336 MET MET P .
REMARK 960 D 1 337 PHE 337 337 337 PHE PHE P .
REMARK 960 D 1 338 GLY 338 338 338 GLY GLY P .
REMARK 960 D 1 339 ALA 339 339 339 ALA ALA P .
REMARK 960 D 1 340 ILE 340 340 340 ILE ILE P .
REMARK 960 D 1 341 ALA 341 341 341 ALA ALA P .
REMARK 960 D 1 342 VAL 342 342 342 VAL VAL P .
REMARK 960 D 1 343 MET 343 343 343 MET MET P .
REMARK 960 D 1 344 ALA 344 344 344 ALA ALA P .
REMARK 960 D 1 345 LEU 345 345 345 LEU LEU P .
REMARK 960 D 1 346 ALA 346 346 346 ALA ALA P .
REMARK 960 D 1 347 PRO 347 347 347 PRO PRO P .
REMARK 960 D 1 348 TRP 348 348 348 TRP TRP P .
REMARK 960 D 1 349 LEU 349 349 349 LEU LEU P .
REMARK 960 D 1 350 ASP 350 350 350 ASP ASP P .
REMARK 960 D 1 351 THR 351 351 351 THR THR P .
REMARK 960 D 1 352 SER 352 352 352 SER SER P .
REMARK 960 D 1 353 LYS 353 353 353 LYS LYS P .
REMARK 960 D 1 354 VAL 354 354 354 VAL VAL P .
REMARK 960 D 1 355 ARG 355 355 355 ARG ARG P .
REMARK 960 D 1 356 SER 356 356 356 SER SER P .
REMARK 960 D 1 357 GLY 357 357 357 GLY GLY P .
REMARK 960 D 1 358 ALA 358 358 358 ALA ALA P .
REMARK 960 D 1 359 TYR 359 359 359 TYR TYR P .
REMARK 960 D 1 360 ARG 360 360 360 ARG ARG P .
REMARK 960 D 1 361 PRO 361 361 361 PRO PRO P .
REMARK 960 D 1 362 LYS 362 362 362 LYS LYS P .
REMARK 960 D 1 363 PHE 363 363 363 PHE PHE P .
REMARK 960 D 1 364 ARG 364 364 364 ARG ARG P .
REMARK 960 D 1 365 MET 365 365 365 MET MET P .
REMARK 960 D 1 366 TRP 366 366 366 TRP TRP P .
REMARK 960 D 1 367 PHE 367 367 367 PHE PHE P .
REMARK 960 D 1 368 TRP 368 368 368 TRP TRP P .
REMARK 960 D 1 369 PHE 369 369 369 PHE PHE P .
REMARK 960 D 1 370 LEU 370 370 370 LEU LEU P .
REMARK 960 D 1 371 VAL 371 371 371 VAL VAL P .
REMARK 960 D 1 372 LEU 372 372 372 LEU LEU P .
REMARK 960 D 1 373 ASP 373 373 373 ASP ASP P .
REMARK 960 D 1 374 PHE 374 374 374 PHE PHE P .
REMARK 960 D 1 375 VAL 375 375 375 VAL VAL P .
REMARK 960 D 1 376 VAL 376 376 376 VAL VAL P .
REMARK 960 D 1 377 LEU 377 377 377 LEU LEU P .
REMARK 960 D 1 378 THR 378 378 378 THR THR P .
REMARK 960 D 1 379 TRP 379 379 379 TRP TRP P .
REMARK 960 D 1 380 VAL 380 380 380 VAL VAL P .
REMARK 960 D 1 381 GLY 381 381 381 GLY GLY P .
REMARK 960 D 1 382 ALA 382 382 382 ALA ALA P .
REMARK 960 D 1 383 MET 383 383 383 MET MET P .
REMARK 960 D 1 384 PRO 384 384 384 PRO PRO P .
REMARK 960 D 1 385 THR 385 385 385 THR THR P .
REMARK 960 D 1 386 GLU 386 386 386 GLU GLU P .
REMARK 960 D 1 387 TYR 387 387 387 TYR TYR P .
REMARK 960 D 1 388 PRO 388 388 388 PRO PRO P .
REMARK 960 D 1 389 TYR 389 389 389 TYR TYR P .
REMARK 960 D 1 390 ASP 390 390 390 ASP ASP P .
REMARK 960 D 1 391 TRP 391 391 391 TRP TRP P .
REMARK 960 D 1 392 ILE 392 392 392 ILE ILE P .
REMARK 960 D 1 393 SER 393 393 393 SER SER P .
REMARK 960 D 1 394 LEU 394 394 394 LEU LEU P .
REMARK 960 D 1 395 ILE 395 395 395 ILE ILE P .
REMARK 960 D 1 396 ALA 396 396 396 ALA ALA P .
REMARK 960 D 1 397 SER 397 397 397 SER SER P .
REMARK 960 D 1 398 THR 398 398 398 THR THR P .
REMARK 960 D 1 399 TYR 399 399 399 TYR TYR P .
REMARK 960 D 1 400 TRP 400 400 400 TRP TRP P .
REMARK 960 D 1 401 PHE 401 401 401 PHE PHE P .
REMARK 960 D 1 402 ALA 402 402 402 ALA ALA P .
REMARK 960 D 1 403 TYR 403 403 403 TYR TYR P .
REMARK 960 D 1 404 PHE 404 404 404 PHE PHE P .
REMARK 960 D 1 405 LEU 405 405 405 LEU LEU P .
REMARK 960 D 1 406 VAL 406 406 406 VAL VAL P .
REMARK 960 D 1 407 ILE 407 407 407 ILE ILE P .
REMARK 960 D 1 408 LEU 408 408 408 LEU LEU P .
REMARK 960 D 1 409 PRO 409 409 409 PRO PRO P .
REMARK 960 D 1 410 LEU 410 410 410 LEU LEU P .
REMARK 960 D 1 411 LEU 411 411 411 LEU LEU P .
REMARK 960 D 1 412 GLY 412 412 412 GLY GLY P .
REMARK 960 D 1 413 ALA 413 413 413 ALA ALA P .
REMARK 960 D 1 414 THR 414 414 414 THR THR P .
REMARK 960 D 1 415 GLU 415 415 415 GLU GLU P .
REMARK 960 D 1 416 LYS 416 416 416 LYS LYS P .
REMARK 960 D 1 417 PRO 417 417 417 PRO PRO P .
REMARK 960 D 1 418 GLU 418 418 418 GLU GLU P .
REMARK 960 D 1 419 PRO 419 419 419 PRO PRO P .
REMARK 960 D 1 420 ILE 420 420 420 ILE ILE P .
REMARK 960 D 1 421 PRO 421 421 421 PRO PRO P .
REMARK 960 D 1 422 ALA 422 422 422 ALA ALA P .
REMARK 960 D 1 423 SER 423 423 423 SER SER P .
REMARK 960 D 1 424 ILE 424 424 424 ILE ILE P .
REMARK 960 D 1 425 GLU 425 425 425 GLU GLU P .
REMARK 960 D 1 426 GLU 426 426 426 GLU GLU P .
REMARK 960 D 1 427 ASP 427 427 427 ASP ASP P .
REMARK 960 D 1 428 PHE 428 428 428 PHE PHE P .
REMARK 960 D 1 429 ASN 429 429 ?   ?   ?   P .
REMARK 960 D 1 430 SER 430 430 ?   ?   ?   P .
REMARK 960 D 1 431 HIS 431 431 ?   ?   ?   P .
REMARK 960 D 1 432 TYR 432 432 ?   ?   ?   P .
REMARK 960 D 1 433 GLY 433 433 ?   ?   ?   P .
REMARK 960 D 1 434 ASN 434 434 ?   ?   ?   P .
REMARK 960 D 1 435 PRO 435 435 ?   ?   ?   P .
REMARK 960 D 1 436 ALA 436 436 ?   ?   ?   P .
REMARK 960 D 1 437 GLU 437 437 ?   ?   ?   P .
REMARK 960 E 2 1   ASN 1   1   ?   ?   ?   Q .
REMARK 960 E 2 2   SER 2   2   2   SER SER Q .
REMARK 960 E 2 3   ASN 3   3   3   ASN ASN Q .
REMARK 960 E 2 4   VAL 4   4   4   VAL VAL Q .
REMARK 960 E 2 5   PRO 5   5   5   PRO PRO Q .
REMARK 960 E 2 6   ASP 6   6   6   ASP ASP Q .
REMARK 960 E 2 7   HIS 7   7   7   HIS HIS Q .
REMARK 960 E 2 8   ALA 8   8   8   ALA ALA Q .
REMARK 960 E 2 9   PHE 9   9   9   PHE PHE Q .
REMARK 960 E 2 10  SER 10  10  10  SER SER Q .
REMARK 960 E 2 11  PHE 11  11  11  PHE PHE Q .
REMARK 960 E 2 12  GLU 12  12  12  GLU GLU Q .
REMARK 960 E 2 13  GLY 13  13  13  GLY GLY Q .
REMARK 960 E 2 14  ILE 14  14  14  ILE ILE Q .
REMARK 960 E 2 15  PHE 15  15  15  PHE PHE Q .
REMARK 960 E 2 16  GLY 16  16  16  GLY GLY Q .
REMARK 960 E 2 17  LYS 17  17  17  LYS LYS Q .
REMARK 960 E 2 18  TYR 18  18  18  TYR TYR Q .
REMARK 960 E 2 19  ASP 19  19  19  ASP ASP Q .
REMARK 960 E 2 20  GLN 20  20  20  GLN GLN Q .
REMARK 960 E 2 21  ALA 21  21  21  ALA ALA Q .
REMARK 960 E 2 22  GLN 22  22  22  GLN GLN Q .
REMARK 960 E 2 23  LEU 23  23  23  LEU LEU Q .
REMARK 960 E 2 24  ARG 24  24  24  ARG ARG Q .
REMARK 960 E 2 25  ARG 25  25  25  ARG ARG Q .
REMARK 960 E 2 26  GLY 26  26  26  GLY GLY Q .
REMARK 960 E 2 27  PHE 27  27  27  PHE PHE Q .
REMARK 960 E 2 28  GLN 28  28  28  GLN GLN Q .
REMARK 960 E 2 29  VAL 29  29  29  VAL VAL Q .
REMARK 960 E 2 30  TYR 30  30  30  TYR TYR Q .
REMARK 960 E 2 31  ASN 31  31  31  ASN ASN Q .
REMARK 960 E 2 32  GLU 32  32  32  GLU GLU Q .
REMARK 960 E 2 33  VAL 33  33  33  VAL VAL Q .
REMARK 960 E 2 34  CYS 34  34  34  CYS CYS Q .
REMARK 960 E 2 35  SER 35  35  35  SER SER Q .
REMARK 960 E 2 36  ALA 36  36  36  ALA ALA Q .
REMARK 960 E 2 37  CYS 37  37  37  CYS CYS Q .
REMARK 960 E 2 38  HIS 38  38  38  HIS HIS Q .
REMARK 960 E 2 39  GLY 39  39  39  GLY GLY Q .
REMARK 960 E 2 40  MET 40  40  40  MET MET Q .
REMARK 960 E 2 41  LYS 41  41  41  LYS LYS Q .
REMARK 960 E 2 42  PHE 42  42  42  PHE PHE Q .
REMARK 960 E 2 43  VAL 43  43  43  VAL VAL Q .
REMARK 960 E 2 44  PRO 44  44  44  PRO PRO Q .
REMARK 960 E 2 45  ILE 45  45  45  ILE ILE Q .
REMARK 960 E 2 46  ARG 46  46  46  ARG ARG Q .
REMARK 960 E 2 47  THR 47  47  47  THR THR Q .
REMARK 960 E 2 48  LEU 48  48  48  LEU LEU Q .
REMARK 960 E 2 49  ALA 49  49  49  ALA ALA Q .
REMARK 960 E 2 50  ASP 50  50  50  ASP ASP Q .
REMARK 960 E 2 51  ASP 51  51  51  ASP ASP Q .
REMARK 960 E 2 52  GLY 52  52  52  GLY GLY Q .
REMARK 960 E 2 53  GLY 53  53  53  GLY GLY Q .
REMARK 960 E 2 54  PRO 54  54  54  PRO PRO Q .
REMARK 960 E 2 55  GLN 55  55  55  GLN GLN Q .
REMARK 960 E 2 56  LEU 56  56  56  LEU LEU Q .
REMARK 960 E 2 57  ASP 57  57  57  ASP ASP Q .
REMARK 960 E 2 58  PRO 58  58  58  PRO PRO Q .
REMARK 960 E 2 59  THR 59  59  59  THR THR Q .
REMARK 960 E 2 60  PHE 60  60  60  PHE PHE Q .
REMARK 960 E 2 61  VAL 61  61  61  VAL VAL Q .
REMARK 960 E 2 62  ARG 62  62  62  ARG ARG Q .
REMARK 960 E 2 63  GLU 63  63  63  GLU GLU Q .
REMARK 960 E 2 64  TYR 64  64  64  TYR TYR Q .
REMARK 960 E 2 65  ALA 65  65  65  ALA ALA Q .
REMARK 960 E 2 66  ALA 66  66  66  ALA ALA Q .
REMARK 960 E 2 67  GLY 67  67  67  GLY GLY Q .
REMARK 960 E 2 68  LEU 68  68  68  LEU LEU Q .
REMARK 960 E 2 69  ASP 69  69  69  ASP ASP Q .
REMARK 960 E 2 70  THR 70  70  70  THR THR Q .
REMARK 960 E 2 71  ILE 71  71  71  ILE ILE Q .
REMARK 960 E 2 72  ILE 72  72  72  ILE ILE Q .
REMARK 960 E 2 73  ASP 73  73  73  ASP ASP Q .
REMARK 960 E 2 74  LYS 74  74  74  LYS LYS Q .
REMARK 960 E 2 75  ASP 75  75  75  ASP ASP Q .
REMARK 960 E 2 76  SER 76  76  76  SER SER Q .
REMARK 960 E 2 77  GLY 77  77  77  GLY GLY Q .
REMARK 960 E 2 78  GLU 78  78  78  GLU GLU Q .
REMARK 960 E 2 79  GLU 79  79  79  GLU GLU Q .
REMARK 960 E 2 80  ARG 80  80  80  ARG ARG Q .
REMARK 960 E 2 81  ASP 81  81  81  ASP ASP Q .
REMARK 960 E 2 82  ARG 82  82  82  ARG ARG Q .
REMARK 960 E 2 83  LYS 83  83  83  LYS LYS Q .
REMARK 960 E 2 84  GLU 84  84  84  GLU GLU Q .
REMARK 960 E 2 85  THR 85  85  85  THR THR Q .
REMARK 960 E 2 86  ASP 86  86  86  ASP ASP Q .
REMARK 960 E 2 87  MET 87  87  87  MET MET Q .
REMARK 960 E 2 88  PHE 88  88  88  PHE PHE Q .
REMARK 960 E 2 89  PRO 89  89  89  PRO PRO Q .
REMARK 960 E 2 90  THR 90  90  90  THR THR Q .
REMARK 960 E 2 91  ARG 91  91  91  ARG ARG Q .
REMARK 960 E 2 92  VAL 92  92  92  VAL VAL Q .
REMARK 960 E 2 93  GLY 93  93  93  GLY GLY Q .
REMARK 960 E 2 94  ASP 94  94  94  ASP ASP Q .
REMARK 960 E 2 95  GLY 95  95  95  GLY GLY Q .
REMARK 960 E 2 96  MET 96  96  96  MET MET Q .
REMARK 960 E 2 97  GLY 97  97  97  GLY GLY Q .
REMARK 960 E 2 98  PRO 98  98  98  PRO PRO Q .
REMARK 960 E 2 99  ASP 99  99  99  ASP ASP Q .
REMARK 960 E 2 100 LEU 100 100 100 LEU LEU Q .
REMARK 960 E 2 101 SER 101 101 101 SER SER Q .
REMARK 960 E 2 102 VAL 102 102 102 VAL VAL Q .
REMARK 960 E 2 103 MET 103 103 103 MET MET Q .
REMARK 960 E 2 104 ALA 104 104 104 ALA ALA Q .
REMARK 960 E 2 105 LYS 105 105 105 LYS LYS Q .
REMARK 960 E 2 106 ALA 106 106 106 ALA ALA Q .
REMARK 960 E 2 107 ARG 107 107 107 ARG ARG Q .
REMARK 960 E 2 108 ALA 108 108 108 ALA ALA Q .
REMARK 960 E 2 109 GLY 109 109 109 GLY GLY Q .
REMARK 960 E 2 110 PHE 110 110 110 PHE PHE Q .
REMARK 960 E 2 111 SER 111 111 111 SER SER Q .
REMARK 960 E 2 112 GLY 112 112 112 GLY GLY Q .
REMARK 960 E 2 113 PRO 113 113 113 PRO PRO Q .
REMARK 960 E 2 114 ALA 114 114 114 ALA ALA Q .
REMARK 960 E 2 115 GLY 115 115 115 GLY GLY Q .
REMARK 960 E 2 116 SER 116 116 116 SER SER Q .
REMARK 960 E 2 117 GLY 117 117 117 GLY GLY Q .
REMARK 960 E 2 118 MET 118 118 118 MET MET Q .
REMARK 960 E 2 119 ASN 119 119 119 ASN ASN Q .
REMARK 960 E 2 120 GLN 120 120 120 GLN GLN Q .
REMARK 960 E 2 121 LEU 121 121 121 LEU LEU Q .
REMARK 960 E 2 122 PHE 122 122 122 PHE PHE Q .
REMARK 960 E 2 123 LYS 123 123 123 LYS LYS Q .
REMARK 960 E 2 124 GLY 124 124 124 GLY GLY Q .
REMARK 960 E 2 125 MET 125 125 125 MET MET Q .
REMARK 960 E 2 126 GLY 126 126 126 GLY GLY Q .
REMARK 960 E 2 127 GLY 127 127 127 GLY GLY Q .
REMARK 960 E 2 128 PRO 128 128 128 PRO PRO Q .
REMARK 960 E 2 129 GLU 129 129 129 GLU GLU Q .
REMARK 960 E 2 130 TYR 130 130 130 TYR TYR Q .
REMARK 960 E 2 131 ILE 131 131 131 ILE ILE Q .
REMARK 960 E 2 132 TYR 132 132 132 TYR TYR Q .
REMARK 960 E 2 133 ASN 133 133 133 ASN ASN Q .
REMARK 960 E 2 134 TYR 134 134 134 TYR TYR Q .
REMARK 960 E 2 135 VAL 135 135 135 VAL VAL Q .
REMARK 960 E 2 136 ILE 136 136 136 ILE ILE Q .
REMARK 960 E 2 137 GLY 137 137 137 GLY GLY Q .
REMARK 960 E 2 138 PHE 138 138 138 PHE PHE Q .
REMARK 960 E 2 139 GLU 139 139 139 GLU GLU Q .
REMARK 960 E 2 140 GLU 140 140 140 GLU GLU Q .
REMARK 960 E 2 141 ASN 141 141 141 ASN ASN Q .
REMARK 960 E 2 142 PRO 142 142 142 PRO PRO Q .
REMARK 960 E 2 143 GLU 143 143 143 GLU GLU Q .
REMARK 960 E 2 144 CYS 144 144 144 CYS CYS Q .
REMARK 960 E 2 145 ALA 145 145 145 ALA ALA Q .
REMARK 960 E 2 146 PRO 146 146 146 PRO PRO Q .
REMARK 960 E 2 147 GLU 147 147 147 GLU GLU Q .
REMARK 960 E 2 148 GLY 148 148 148 GLY GLY Q .
REMARK 960 E 2 149 ILE 149 149 149 ILE ILE Q .
REMARK 960 E 2 150 ASP 150 150 150 ASP ASP Q .
REMARK 960 E 2 151 GLY 151 151 151 GLY GLY Q .
REMARK 960 E 2 152 TYR 152 152 152 TYR TYR Q .
REMARK 960 E 2 153 TYR 153 153 153 TYR TYR Q .
REMARK 960 E 2 154 TYR 154 154 154 TYR TYR Q .
REMARK 960 E 2 155 ASN 155 155 155 ASN ASN Q .
REMARK 960 E 2 156 LYS 156 156 156 LYS LYS Q .
REMARK 960 E 2 157 THR 157 157 157 THR THR Q .
REMARK 960 E 2 158 PHE 158 158 158 PHE PHE Q .
REMARK 960 E 2 159 GLN 159 159 159 GLN GLN Q .
REMARK 960 E 2 160 ILE 160 160 160 ILE ILE Q .
REMARK 960 E 2 161 GLY 161 161 161 GLY GLY Q .
REMARK 960 E 2 162 GLY 162 162 ?   ?   ?   Q .
REMARK 960 E 2 163 VAL 163 163 ?   ?   ?   Q .
REMARK 960 E 2 164 PRO 164 164 164 PRO PRO Q .
REMARK 960 E 2 165 ASP 165 165 165 ASP ASP Q .
REMARK 960 E 2 166 THR 166 166 165 THR THR Q .
REMARK 960 E 2 167 CYS 167 167 167 CYS CYS Q .
REMARK 960 E 2 168 LYS 168 168 165 LYS LYS Q .
REMARK 960 E 2 169 ASP 169 169 ?   ?   ?   Q .
REMARK 960 E 2 170 ALA 170 170 ?   ?   ?   Q .
REMARK 960 E 2 171 ALA 171 171 ?   ?   ?   Q .
REMARK 960 E 2 172 GLY 172 172 172 GLY GLY Q .
REMARK 960 E 2 173 VAL 173 173 173 VAL VAL Q .
REMARK 960 E 2 174 LYS 174 174 174 LYS LYS Q .
REMARK 960 E 2 175 ILE 175 175 175 ILE ILE Q .
REMARK 960 E 2 176 THR 176 176 176 THR THR Q .
REMARK 960 E 2 177 HIS 177 177 177 HIS HIS Q .
REMARK 960 E 2 178 GLY 178 178 178 GLY GLY Q .
REMARK 960 E 2 179 SER 179 179 179 SER SER Q .
REMARK 960 E 2 180 TRP 180 180 180 TRP TRP Q .
REMARK 960 E 2 181 ALA 181 181 181 ALA ALA Q .
REMARK 960 E 2 182 ARG 182 182 182 ARG ARG Q .
REMARK 960 E 2 183 MET 183 183 183 MET MET Q .
REMARK 960 E 2 184 PRO 184 184 184 PRO PRO Q .
REMARK 960 E 2 185 PRO 185 185 185 PRO PRO Q .
REMARK 960 E 2 186 PRO 186 186 186 PRO PRO Q .
REMARK 960 E 2 187 LEU 187 187 187 LEU LEU Q .
REMARK 960 E 2 188 VAL 188 188 188 VAL VAL Q .
REMARK 960 E 2 189 ASP 189 189 189 ASP ASP Q .
REMARK 960 E 2 190 ASP 190 190 190 ASP ASP Q .
REMARK 960 E 2 191 GLN 191 191 191 GLN GLN Q .
REMARK 960 E 2 192 VAL 192 192 192 VAL VAL Q .
REMARK 960 E 2 193 THR 193 193 193 THR THR Q .
REMARK 960 E 2 194 TYR 194 194 194 TYR TYR Q .
REMARK 960 E 2 195 GLU 195 195 195 GLU GLU Q .
REMARK 960 E 2 196 ASP 196 196 196 ASP ASP Q .
REMARK 960 E 2 197 GLY 197 197 197 GLY GLY Q .
REMARK 960 E 2 198 THR 198 198 198 THR THR Q .
REMARK 960 E 2 199 PRO 199 199 199 PRO PRO Q .
REMARK 960 E 2 200 ALA 200 200 200 ALA ALA Q .
REMARK 960 E 2 201 THR 201 201 201 THR THR Q .
REMARK 960 E 2 202 VAL 202 202 202 VAL VAL Q .
REMARK 960 E 2 203 ASP 203 203 203 ASP ASP Q .
REMARK 960 E 2 204 GLN 204 204 204 GLN GLN Q .
REMARK 960 E 2 205 MET 205 205 205 MET MET Q .
REMARK 960 E 2 206 ALA 206 206 206 ALA ALA Q .
REMARK 960 E 2 207 GLN 207 207 207 GLN GLN Q .
REMARK 960 E 2 208 ASP 208 208 208 ASP ASP Q .
REMARK 960 E 2 209 VAL 209 209 209 VAL VAL Q .
REMARK 960 E 2 210 SER 210 210 210 SER SER Q .
REMARK 960 E 2 211 ALA 211 211 211 ALA ALA Q .
REMARK 960 E 2 212 PHE 212 212 212 PHE PHE Q .
REMARK 960 E 2 213 LEU 213 213 213 LEU LEU Q .
REMARK 960 E 2 214 MET 214 214 214 MET MET Q .
REMARK 960 E 2 215 TRP 215 215 215 TRP TRP Q .
REMARK 960 E 2 216 ALA 216 216 216 ALA ALA Q .
REMARK 960 E 2 217 ALA 217 217 217 ALA ALA Q .
REMARK 960 E 2 218 GLU 218 218 218 GLU GLU Q .
REMARK 960 E 2 219 PRO 219 219 219 PRO PRO Q .
REMARK 960 E 2 220 LYS 220 220 220 LYS LYS Q .
REMARK 960 E 2 221 LEU 221 221 221 LEU LEU Q .
REMARK 960 E 2 222 VAL 222 222 222 VAL VAL Q .
REMARK 960 E 2 223 ALA 223 223 223 ALA ALA Q .
REMARK 960 E 2 224 ARG 224 224 224 ARG ARG Q .
REMARK 960 E 2 225 LYS 225 225 225 LYS LYS Q .
REMARK 960 E 2 226 GLN 226 226 226 GLN GLN Q .
REMARK 960 E 2 227 MET 227 227 227 MET MET Q .
REMARK 960 E 2 228 GLY 228 228 228 GLY GLY Q .
REMARK 960 E 2 229 LEU 229 229 229 LEU LEU Q .
REMARK 960 E 2 230 VAL 230 230 230 VAL VAL Q .
REMARK 960 E 2 231 ALA 231 231 231 ALA ALA Q .
REMARK 960 E 2 232 MET 232 232 232 MET MET Q .
REMARK 960 E 2 233 VAL 233 233 233 VAL VAL Q .
REMARK 960 E 2 234 MET 234 234 234 MET MET Q .
REMARK 960 E 2 235 LEU 235 235 235 LEU LEU Q .
REMARK 960 E 2 236 GLY 236 236 236 GLY GLY Q .
REMARK 960 E 2 237 LEU 237 237 237 LEU LEU Q .
REMARK 960 E 2 238 LEU 238 238 238 LEU LEU Q .
REMARK 960 E 2 239 SER 239 239 239 SER SER Q .
REMARK 960 E 2 240 VAL 240 240 240 VAL VAL Q .
REMARK 960 E 2 241 MET 241 241 241 MET MET Q .
REMARK 960 E 2 242 LEU 242 242 242 LEU LEU Q .
REMARK 960 E 2 243 TYR 243 243 243 TYR TYR Q .
REMARK 960 E 2 244 LEU 244 244 244 LEU LEU Q .
REMARK 960 E 2 245 THR 245 245 245 THR THR Q .
REMARK 960 E 2 246 ASN 246 246 246 ASN ASN Q .
REMARK 960 E 2 247 LYS 247 247 247 LYS LYS Q .
REMARK 960 E 2 248 ARG 248 248 248 ARG ARG Q .
REMARK 960 E 2 249 LEU 249 249 249 LEU LEU Q .
REMARK 960 E 2 250 TRP 250 250 250 TRP TRP Q .
REMARK 960 E 2 251 ALA 251 251 251 ALA ALA Q .
REMARK 960 E 2 252 PRO 252 252 252 PRO PRO Q .
REMARK 960 E 2 253 TYR 253 253 253 TYR TYR Q .
REMARK 960 E 2 254 LYS 254 254 254 LYS LYS Q .
REMARK 960 E 2 255 GLY 255 255 255 GLY GLY Q .
REMARK 960 E 2 256 HIS 256 256 256 HIS HIS Q .
REMARK 960 E 2 257 LYS 257 257 257 LYS LYS Q .
REMARK 960 E 2 258 ALA 258 258 258 ALA ALA Q .
REMARK 960 F 3 1   MET 1   1   ?   ?   ?   R .
REMARK 960 F 3 2   SER 2   2   ?   ?   ?   R .
REMARK 960 F 3 3   HIS 3   3   ?   ?   ?   R .
REMARK 960 F 3 4   ALA 4   4   ?   ?   ?   R .
REMARK 960 F 3 5   GLU 5   5   ?   ?   ?   R .
REMARK 960 F 3 6   ASP 6   6   ?   ?   ?   R .
REMARK 960 F 3 7   ASN 7   7   ?   ?   ?   R .
REMARK 960 F 3 8   ALA 8   8   ?   ?   ?   R .
REMARK 960 F 3 9   GLY 9   9   ?   ?   ?   R .
REMARK 960 F 3 10  THR 10  10  ?   ?   ?   R .
REMARK 960 F 3 11  ARG 11  11  11  ARG ARG R .
REMARK 960 F 3 12  ARG 12  12  12  ARG ARG R .
REMARK 960 F 3 13  ASP 13  13  13  ASP ASP R .
REMARK 960 F 3 14  PHE 14  14  14  PHE PHE R .
REMARK 960 F 3 15  LEU 15  15  15  LEU LEU R .
REMARK 960 F 3 16  TYR 16  16  16  TYR TYR R .
REMARK 960 F 3 17  HIS 17  17  17  HIS HIS R .
REMARK 960 F 3 18  ALA 18  18  18  ALA ALA R .
REMARK 960 F 3 19  THR 19  19  19  THR THR R .
REMARK 960 F 3 20  ALA 20  20  20  ALA ALA R .
REMARK 960 F 3 21  ALA 21  21  21  ALA ALA R .
REMARK 960 F 3 22  THR 22  22  22  THR THR R .
REMARK 960 F 3 23  GLY 23  23  23  GLY GLY R .
REMARK 960 F 3 24  VAL 24  24  24  VAL VAL R .
REMARK 960 F 3 25  VAL 25  25  25  VAL VAL R .
REMARK 960 F 3 26  VAL 26  26  26  VAL VAL R .
REMARK 960 F 3 27  THR 27  27  27  THR THR R .
REMARK 960 F 3 28  GLY 28  28  28  GLY GLY R .
REMARK 960 F 3 29  ALA 29  29  29  ALA ALA R .
REMARK 960 F 3 30  ALA 30  30  30  ALA ALA R .
REMARK 960 F 3 31  VAL 31  31  31  VAL VAL R .
REMARK 960 F 3 32  TRP 32  32  32  TRP TRP R .
REMARK 960 F 3 33  PRO 33  33  33  PRO PRO R .
REMARK 960 F 3 34  LEU 34  34  34  LEU LEU R .
REMARK 960 F 3 35  ILE 35  35  35  ILE ILE R .
REMARK 960 F 3 36  ASN 36  36  36  ASN ASN R .
REMARK 960 F 3 37  GLN 37  37  37  GLN GLN R .
REMARK 960 F 3 38  MET 38  38  38  MET MET R .
REMARK 960 F 3 39  ASN 39  39  39  ASN ASN R .
REMARK 960 F 3 40  ALA 40  40  40  ALA ALA R .
REMARK 960 F 3 41  SER 41  41  41  SER SER R .
REMARK 960 F 3 42  ALA 42  42  42  ALA ALA R .
REMARK 960 F 3 43  ASP 43  43  43  ASP ASP R .
REMARK 960 F 3 44  VAL 44  44  44  VAL VAL R .
REMARK 960 F 3 45  LYS 45  45  45  LYS LYS R .
REMARK 960 F 3 46  ALA 46  46  46  ALA ALA R .
REMARK 960 F 3 47  MET 47  47  47  MET MET R .
REMARK 960 F 3 48  ALA 48  48  48  ALA ALA R .
REMARK 960 F 3 49  SER 49  49  49  SER SER R .
REMARK 960 F 3 50  ILE 50  50  50  ILE ILE R .
REMARK 960 F 3 51  PHE 51  51  51  PHE PHE R .
REMARK 960 F 3 52  VAL 52  52  52  VAL VAL R .
REMARK 960 F 3 53  ASP 53  53  53  ASP ASP R .
REMARK 960 F 3 54  VAL 54  54  54  VAL VAL R .
REMARK 960 F 3 55  SER 55  55  55  SER SER R .
REMARK 960 F 3 56  ALA 56  56  56  ALA ALA R .
REMARK 960 F 3 57  VAL 57  57  57  VAL VAL R .
REMARK 960 F 3 58  GLU 58  58  58  GLU GLU R .
REMARK 960 F 3 59  VAL 59  59  59  VAL VAL R .
REMARK 960 F 3 60  GLY 60  60  60  GLY GLY R .
REMARK 960 F 3 61  THR 61  61  61  THR THR R .
REMARK 960 F 3 62  GLN 62  62  62  GLN GLN R .
REMARK 960 F 3 63  LEU 63  63  63  LEU LEU R .
REMARK 960 F 3 64  THR 64  64  64  THR THR R .
REMARK 960 F 3 65  VAL 65  65  65  VAL VAL R .
REMARK 960 F 3 66  LYS 66  66  66  LYS LYS R .
REMARK 960 F 3 67  TRP 67  67  67  TRP TRP R .
REMARK 960 F 3 68  ARG 68  68  68  ARG ARG R .
REMARK 960 F 3 69  GLY 69  69  69  GLY GLY R .
REMARK 960 F 3 70  LYS 70  70  70  LYS LYS R .
REMARK 960 F 3 71  PRO 71  71  71  PRO PRO R .
REMARK 960 F 3 72  VAL 72  72  72  VAL VAL R .
REMARK 960 F 3 73  PHE 73  73  73  PHE PHE R .
REMARK 960 F 3 74  ILE 74  74  74  ILE ILE R .
REMARK 960 F 3 75  ARG 75  75  75  ARG ARG R .
REMARK 960 F 3 76  ARG 76  76  76  ARG ARG R .
REMARK 960 F 3 77  ARG 77  77  77  ARG ARG R .
REMARK 960 F 3 78  ASP 78  78  78  ASP ASP R .
REMARK 960 F 3 79  GLU 79  79  79  GLU GLU R .
REMARK 960 F 3 80  LYS 80  80  80  LYS LYS R .
REMARK 960 F 3 81  ASP 81  81  81  ASP ASP R .
REMARK 960 F 3 82  ILE 82  82  82  ILE ILE R .
REMARK 960 F 3 83  GLU 83  83  83  GLU GLU R .
REMARK 960 F 3 84  LEU 84  84  84  LEU LEU R .
REMARK 960 F 3 85  ALA 85  85  85  ALA ALA R .
REMARK 960 F 3 86  ARG 86  86  86  ARG ARG R .
REMARK 960 F 3 87  SER 87  87  87  SER SER R .
REMARK 960 F 3 88  VAL 88  88  88  VAL VAL R .
REMARK 960 F 3 89  PRO 89  89  89  PRO PRO R .
REMARK 960 F 3 90  LEU 90  90  90  LEU LEU R .
REMARK 960 F 3 91  GLY 91  91  91  GLY GLY R .
REMARK 960 F 3 92  ALA 92  92  92  ALA ALA R .
REMARK 960 F 3 93  LEU 93  93  93  LEU LEU R .
REMARK 960 F 3 94  ARG 94  94  94  ARG ARG R .
REMARK 960 F 3 95  ASP 95  95  95  ASP ASP R .
REMARK 960 F 3 96  THR 96  96  96  THR THR R .
REMARK 960 F 3 97  SER 97  97  97  SER SER R .
REMARK 960 F 3 98  ALA 98  98  98  ALA ALA R .
REMARK 960 F 3 99  GLU 99  99  99  GLU GLU R .
REMARK 960 F 3 100 ASN 100 100 100 ASN ASN R .
REMARK 960 F 3 101 ALA 101 101 101 ALA ALA R .
REMARK 960 F 3 102 ASN 102 102 102 ASN ASN R .
REMARK 960 F 3 103 LYS 103 103 103 LYS LYS R .
REMARK 960 F 3 104 PRO 104 104 104 PRO PRO R .
REMARK 960 F 3 105 GLY 105 105 105 GLY GLY R .
REMARK 960 F 3 106 ALA 106 106 106 ALA ALA R .
REMARK 960 F 3 107 GLU 107 107 107 GLU GLU R .
REMARK 960 F 3 108 ALA 108 108 108 ALA ALA R .
REMARK 960 F 3 109 THR 109 109 109 THR THR R .
REMARK 960 F 3 110 ASP 110 110 110 ASP ASP R .
REMARK 960 F 3 111 GLU 111 111 111 GLU GLU R .
REMARK 960 F 3 112 ASN 112 112 112 ASN ASN R .
REMARK 960 F 3 113 ARG 113 113 113 ARG ARG R .
REMARK 960 F 3 114 THR 114 114 114 THR THR R .
REMARK 960 F 3 115 LEU 115 115 115 LEU LEU R .
REMARK 960 F 3 116 PRO 116 116 116 PRO PRO R .
REMARK 960 F 3 117 ALA 117 117 117 ALA ALA R .
REMARK 960 F 3 118 PHE 118 118 118 PHE PHE R .
REMARK 960 F 3 119 ASP 119 119 119 ASP ASP R .
REMARK 960 F 3 120 GLY 120 120 120 GLY GLY R .
REMARK 960 F 3 121 THR 121 121 121 THR THR R .
REMARK 960 F 3 122 ASN 122 122 122 ASN ASN R .
REMARK 960 F 3 123 THR 123 123 123 THR THR R .
REMARK 960 F 3 124 GLY 124 124 124 GLY GLY R .
REMARK 960 F 3 125 GLU 125 125 125 GLU GLU R .
REMARK 960 F 3 126 TRP 126 126 126 TRP TRP R .
REMARK 960 F 3 127 LEU 127 127 127 LEU LEU R .
REMARK 960 F 3 128 VAL 128 128 128 VAL VAL R .
REMARK 960 F 3 129 MET 129 129 129 MET MET R .
REMARK 960 F 3 130 LEU 130 130 130 LEU LEU R .
REMARK 960 F 3 131 GLY 131 131 131 GLY GLY R .
REMARK 960 F 3 132 VAL 132 132 132 VAL VAL R .
REMARK 960 F 3 133 CYS 133 133 133 CYS CYS R .
REMARK 960 F 3 134 THR 134 134 134 THR THR R .
REMARK 960 F 3 135 HIS 135 135 135 HIS HIS R .
REMARK 960 F 3 136 LEU 136 136 136 LEU LEU R .
REMARK 960 F 3 137 GLY 137 137 137 GLY GLY R .
REMARK 960 F 3 138 CYS 138 138 138 CYS CYS R .
REMARK 960 F 3 139 VAL 139 139 139 VAL VAL R .
REMARK 960 F 3 140 PRO 140 140 140 PRO PRO R .
REMARK 960 F 3 141 MET 141 141 141 MET MET R .
REMARK 960 F 3 142 GLY 142 142 142 GLY GLY R .
REMARK 960 F 3 143 ASP 143 143 143 ASP ASP R .
REMARK 960 F 3 144 LYS 144 144 144 LYS LYS R .
REMARK 960 F 3 145 SER 145 145 145 SER SER R .
REMARK 960 F 3 146 GLY 146 146 146 GLY GLY R .
REMARK 960 F 3 147 ASP 147 147 147 ASP ASP R .
REMARK 960 F 3 148 PHE 148 148 148 PHE PHE R .
REMARK 960 F 3 149 GLY 149 149 149 GLY GLY R .
REMARK 960 F 3 150 GLY 150 150 150 GLY GLY R .
REMARK 960 F 3 151 TRP 151 151 151 TRP TRP R .
REMARK 960 F 3 152 PHE 152 152 152 PHE PHE R .
REMARK 960 F 3 153 CYS 153 153 153 CYS CYS R .
REMARK 960 F 3 154 PRO 154 154 154 PRO PRO R .
REMARK 960 F 3 155 CYS 155 155 155 CYS CYS R .
REMARK 960 F 3 156 HIS 156 156 156 HIS HIS R .
REMARK 960 F 3 157 GLY 157 157 157 GLY GLY R .
REMARK 960 F 3 158 SER 158 158 158 SER SER R .
REMARK 960 F 3 159 HIS 159 159 159 HIS HIS R .
REMARK 960 F 3 160 TYR 160 160 160 TYR TYR R .
REMARK 960 F 3 161 ASP 161 161 161 ASP ASP R .
REMARK 960 F 3 162 SER 162 162 162 SER SER R .
REMARK 960 F 3 163 ALA 163 163 163 ALA ALA R .
REMARK 960 F 3 164 GLY 164 164 164 GLY GLY R .
REMARK 960 F 3 165 ARG 165 165 165 ARG ARG R .
REMARK 960 F 3 166 ILE 166 166 166 ILE ILE R .
REMARK 960 F 3 167 ARG 167 167 167 ARG ARG R .
REMARK 960 F 3 168 LYS 168 168 168 LYS LYS R .
REMARK 960 F 3 169 GLY 169 169 169 GLY GLY R .
REMARK 960 F 3 170 PRO 170 170 170 PRO PRO R .
REMARK 960 F 3 171 ALA 171 171 171 ALA ALA R .
REMARK 960 F 3 172 PRO 172 172 172 PRO PRO R .
REMARK 960 F 3 173 ARG 173 173 173 ARG ARG R .
REMARK 960 F 3 174 ASN 174 174 174 ASN ASN R .
REMARK 960 F 3 175 LEU 175 175 175 LEU LEU R .
REMARK 960 F 3 176 ASP 176 176 176 ASP ASP R .
REMARK 960 F 3 177 ILE 177 177 177 ILE ILE R .
REMARK 960 F 3 178 PRO 178 178 178 PRO PRO R .
REMARK 960 F 3 179 VAL 179 179 179 VAL VAL R .
REMARK 960 F 3 180 ALA 180 180 180 ALA ALA R .
REMARK 960 F 3 181 ALA 181 181 181 ALA ALA R .
REMARK 960 F 3 182 PHE 182 182 182 PHE PHE R .
REMARK 960 F 3 183 VAL 183 183 183 VAL VAL R .
REMARK 960 F 3 184 ASP 184 184 184 ASP ASP R .
REMARK 960 F 3 185 GLU 185 185 185 GLU GLU R .
REMARK 960 F 3 186 THR 186 186 186 THR THR R .
REMARK 960 F 3 187 THR 187 187 187 THR THR R .
REMARK 960 F 3 188 ILE 188 188 188 ILE ILE R .
REMARK 960 F 3 189 LYS 189 189 189 LYS LYS R .
REMARK 960 F 3 190 LEU 190 190 190 LEU LEU R .
REMARK 960 F 3 191 GLY 191 191 191 GLY GLY R .
REMARK 960
REMARK 960 loop_
REMARK 960 _pdbx_nonpoly_scheme.asym_id
REMARK 960 _pdbx_nonpoly_scheme.entity_id
REMARK 960 _pdbx_nonpoly_scheme.mon_id
REMARK 960 _pdbx_nonpoly_scheme.ndb_seq_num
REMARK 960 _pdbx_nonpoly_scheme.pdb_seq_num
REMARK 960 _pdbx_nonpoly_scheme.auth_seq_num
REMARK 960 _pdbx_nonpoly_scheme.pdb_mon_id
REMARK 960 _pdbx_nonpoly_scheme.auth_mon_id
REMARK 960 _pdbx_nonpoly_scheme.pdb_strand_id
REMARK 960 _pdbx_nonpoly_scheme.pdb_ins_code
REMARK 960 H 4 HEM 1 502 502 HEM HEM C .
REMARK 960 I 5 SMA 1 503 503 SMA SMA C .
REMARK 960 J 6 HEC 1 501 501 HEC HEC D .
REMARK 960 K 7 FES 1 501 501 FES FES E .
REMARK 960 L 4 HEM 1 501 501 HEM HEM P .
REMARK 960 M 4 HEM 1 502 502 HEM HEM P .
REMARK 960 N 5 SMA 1 503 503 SMA SMA P .
REMARK 960 O 6 HEC 1 501 501 HEC HEC Q .
REMARK 960 P 7 FES 1 501 501 FES FES R .
REMARK 960
REMARK 960 _refine_hist.cycle_id                         LAST
REMARK 960 _refine_hist.pdbx_number_atoms_protein        13026
REMARK 960 _refine_hist.pdbx_number_atoms_nucleic_acid   0
REMARK 960 _refine_hist.pdbx_number_atoms_ligand         340
REMARK 960 _refine_hist.number_atoms_solvent             0
REMARK 960 _refine_hist.number_atoms_total               13366
REMARK 960 _refine_hist.d_res_high                       3.50
REMARK 960 _refine_hist.d_res_low                        59.39
REMARK 960
REMARK 960 _struct.entry_id             1ZRT
REMARK 960 ;\
REMARK 960  Cytochrome b (E.C.1.10.2.2), Cytochrome c1 (E.C.1.10.2.2),
REMARK 960  Ubiquinol-cytochrome c reductase iron-sulfur subunit (E.C.1.10.2.2)
REMARK 960 ;
REMARK 960 _struct.pdbx_model_details   ?
REMARK 960
REMARK 960 loop_
REMARK 960 _struct_asym.id
REMARK 960 _struct_asym.pdbx_blank_PDB_chainid_flag
REMARK 960 _struct_asym.pdbx_modified
REMARK 960 _struct_asym.details
REMARK 960 B           N   N           ?
REMARK 960 C           N   N           ?
REMARK 960 D           N   N           ?
REMARK 960 E           N   N           ?
REMARK 960 F           N   N           ?
REMARK 960 G           N   N           ?
REMARK 960 H           N   N           ?
REMARK 960 I           N   N           ?
REMARK 960 J           N   N           ?
REMARK 960 K           N   N           ?
REMARK 960 L           N   N           ?
REMARK 960 M           N   N           ?
REMARK 960 N           N   N           ?
REMARK 960 O           N   N           ?
REMARK 960 P           N   N           ?
REMARK 960
REMARK 960         loop_
REMARK 960     _struct_biol_gen.biol_id
REMARK 960     _struct_biol_gen.asym_id
REMARK 960     _struct_biol_gen.symmetry
REMARK 960     _struct_biol_gen.details
REMARK 960     _struct_biol_gen.pdbx_full_symmetry_operation
REMARK 960 1 B 1_555 ? x,y,z
REMARK 960 1 C 1_555 ? x,y,z
REMARK 960 1 D 1_555 ? x,y,z
REMARK 960 1 E 1_555 ? x,y,z
REMARK 960 1 F 1_555 ? x,y,z
REMARK 960 1 G 1_555 ? x,y,z
REMARK 960 1 H 1_555 ? x,y,z
REMARK 960 1 I 1_555 ? x,y,z
REMARK 960 1 J 1_555 ? x,y,z
REMARK 960 1 K 1_555 ? x,y,z
REMARK 960 1 L 1_555 ? x,y,z
REMARK 960 1 M 1_555 ? x,y,z
REMARK 960 1 N 1_555 ? x,y,z
REMARK 960 1 O 1_555 ? x,y,z
REMARK 960 1 P 1_555 ? x,y,z
REMARK 960
REMARK 960 loop_
REMARK 960 _struct_conf.conf_type_id
REMARK 960 _struct_conf.id
REMARK 960 _struct_conf.pdbx_PDB_helix_id
REMARK 960 _struct_conf.beg_label_comp_id
REMARK 960 _struct_conf.beg_label_asym_id
REMARK 960 _struct_conf.beg_label_seq_id
REMARK 960 _struct_conf.pdbx_beg_PDB_ins_code
REMARK 960 _struct_conf.end_label_comp_id
REMARK 960 _struct_conf.end_label_asym_id
REMARK 960 _struct_conf.end_label_seq_id
REMARK 960 _struct_conf.pdbx_end_PDB_ins_code
REMARK 960 _struct_conf.beg_auth_comp_id
REMARK 960 _struct_conf.beg_auth_asym_id
REMARK 960 _struct_conf.beg_auth_seq_id
REMARK 960 _struct_conf.end_auth_comp_id
REMARK 960 _struct_conf.end_auth_asym_id
REMARK 960 _struct_conf.end_auth_seq_id
REMARK 960 _struct_conf.pdbx_PDB_helix_class
REMARK 960 _struct_conf.details
REMARK 960 _struct_conf.pdbx_PDB_helix_length
REMARK 960 HELX_P HELX_P2  2  PRO A 24  ? ILE A 33  ? PRO C 24  ILE
REMARK 960                                                         C
REMARK 960                                       33  1 ? 10
REMARK 960 HELX_P HELX_P3  3  ASN A 42  ? TRP A 45  ? ASN C 42  TRP
REMARK 960                                                         C
REMARK 960                                       45  5 ? 4
REMARK 960 HELX_P HELX_P4  4  ILE A 46  ? MET A 67  ? ILE C 46  MET
REMARK 960                                                         C
REMARK 960                                       67  1 ? 22
REMARK 960 HELX_P HELX_P5  5  LEU A 75  ? VAL A 87  ? LEU C 75  VAL
REMARK 960                                                         C
REMARK 960                                       87  1 ? 13
REMARK 960 HELX_P HELX_P6  6  GLY A 89  ? TYR A 118 ? GLY C 89  TYR
REMARK 960                                                         C
REMARK 960                                       118 1 ? 30
REMARK 960 HELX_P HELX_P7  7  ARG A 125 ? VAL A 148 ? ARG C 125 VAL
REMARK 960                                                         C
REMARK 960                                       148 1 ? 24
REMARK 960 HELX_P HELX_P8  8  GLY A 152 ? ALA A 168 ? GLY C 152 ALA
REMARK 960                                                         C
REMARK 960                                       168 1 ? 17
REMARK 960 HELX_P HELX_P9  9  GLY A 171 ? GLY A 182 ? GLY C 171 GLY
REMARK 960                                                         C
REMARK 960                                       182 1 ? 12
REMARK 960 HELX_P HELX_P10 10 ASP A 187 ? GLY A 220 ? ASP C 187 GLY
REMARK 960                                                         C
REMARK 960                                       220 1 ? 34
REMARK 960 HELX_P HELX_P11 11 PRO A 246 ? MET A 270 ? PRO C 246 MET
REMARK 960                                                         C
REMARK 960                                       270 1 ? 25
REMARK 960 HELX_P HELX_P12 12 HIS A 276 ? VAL A 281 ? HIS C 276 VAL
REMARK 960                                                         C
REMARK 960                                       281 5 ? 6
REMARK 960 HELX_P HELX_P13 13 PHE A 298 ? PHE A 308 ? PHE C 298 PHE
REMARK 960                                                         C
REMARK 960                                       308 1 ? 11
REMARK 960 HELX_P HELX_P14 14 VAL A 315 ? GLY A 320 ? VAL C 315 GLY
REMARK 960                                                         C
REMARK 960                                       320 1 ? 6
REMARK 960 HELX_P HELX_P15 15 LEU A 321 ? PHE A 323 ? LEU C 321 PHE
REMARK 960                                                         C
REMARK 960                                       323 5 ? 3
REMARK 960 HELX_P HELX_P16 16 ALA A 328 ? ASP A 350 ? ALA C 328 ASP
REMARK 960                                                         C
REMARK 960                                       350 1 ? 23
REMARK 960 HELX_P HELX_P17 17 SER A 356 ? TYR A 359 ? SER C 356 TYR
REMARK 960                                                         C
REMARK 960                                       359 5 ? 4
REMARK 960 HELX_P HELX_P18 18 ARG A 360 ? GLY A 381 ? ARG C 360 GLY
REMARK 960                                                         C
REMARK 960                                       381 1 ? 22
REMARK 960 HELX_P HELX_P19 19 PRO A 388 ? VAL A 406 ? PRO C 388 VAL
REMARK 960                                                         C
REMARK 960                                       406 1 ? 19
REMARK 960 HELX_P HELX_P20 20 VAL A 406 ? LYS A 416 ? VAL C 406 LYS
REMARK 960                                                         C
REMARK 960                                       416 1 ? 11
REMARK 960 HELX_P HELX_P21 21 ASP B 19  ? VAL B 33  ? ASP D 19  VAL
REMARK 960                                                         D
REMARK 960                                       33  1 ? 15
REMARK 960 HELX_P HELX_P22 22 PRO B 44  ? LEU B 48  ? PRO D 44  LEU
REMARK 960                                                         D
REMARK 960                                       48  5 ? 5
REMARK 960 HELX_P HELX_P23 23 ASP B 57  ? LEU B 68  ? ASP D 57  LEU
REMARK 960                                                         D
REMARK 960                                       68  1 ? 12
REMARK 960 HELX_P HELX_P24 24 MET B 103 ? ARG B 107 ? MET D 103 ARG
REMARK 960                                                         D
REMARK 960                                       107 5 ? 5
REMARK 960 HELX_P HELX_P25 25 GLY B 127 ? ILE B 136 ? GLY D 127 ILE
REMARK 960                                                         D
REMARK 960                                       136 1 ? 10
REMARK 960 HELX_P HELX_P26 26 THR B 201 ? GLU B 218 ? THR D 201 GLU
REMARK 960                                                         D
REMARK 960                                       218 1 ? 18
REMARK 960 HELX_P HELX_P27 27 LYS B 220 ? ALA B 251 ? LYS D 220 ALA
REMARK 960                                                         D
REMARK 960                                       251 1 ? 32
REMARK 960 HELX_P HELX_P28 28 ARG C 11  ? MET C 38  ? ARG E 11  MET
REMARK 960                                                         E
REMARK 960                                       38  1 ? 28
REMARK 960 HELX_P HELX_P29 29 ALA C 42  ? ALA C 46  ? ALA E 42  ALA
REMARK 960                                                         E
REMARK 960                                       46  5 ? 5
REMARK 960 HELX_P HELX_P30 30 ASP C 78  ? SER C 87  ? ASP E 78  SER
REMARK 960                                                         E
REMARK 960                                       87  1 ? 10
REMARK 960 HELX_P HELX_P31 31 THR C 109 ? LEU C 115 ? THR E 109 LEU
REMARK 960                                                         E
REMARK 960                                       115 1 ? 7
REMARK 960 HELX_P HELX_P32 32 THR D 13  ? LEU D 19  ? THR P 13  LEU
REMARK 960                                                         P
REMARK 960                                       19  1 ? 7
REMARK 960 HELX_P HELX_P33 33 PRO D 24  ? ILE D 33  ? PRO P 24  ILE
REMARK 960                                                         P
REMARK 960                                       33  1 ? 10
REMARK 960 HELX_P HELX_P34 34 ASN D 42  ? TRP D 45  ? ASN P 42  TRP
REMARK 960                                                         P
REMARK 960                                       45  5 ? 4
REMARK 960 HELX_P HELX_P35 35 ILE D 46  ? MET D 67  ? ILE P 46  MET
REMARK 960                                                         P
REMARK 960                                       67  1 ? 22
REMARK 960 HELX_P HELX_P36 36 LEU D 75  ? VAL D 87  ? LEU P 75  VAL
REMARK 960                                                         P
REMARK 960                                       87  1 ? 13
REMARK 960 HELX_P HELX_P37 37 GLY D 89  ? TYR D 118 ? GLY P 89  TYR
REMARK 960                                                         P
REMARK 960                                       118 1 ? 30
REMARK 960 HELX_P HELX_P38 38 ARG D 125 ? VAL D 148 ? ARG P 125 VAL
REMARK 960                                                         P
REMARK 960                                       148 1 ? 24
REMARK 960 HELX_P HELX_P39 39 GLY D 152 ? ALA D 168 ? GLY P 152 ALA
REMARK 960                                                         P
REMARK 960                                       168 1 ? 17
REMARK 960 HELX_P HELX_P40 40 GLY D 171 ? GLY D 182 ? GLY P 171 GLY
REMARK 960                                                         P
REMARK 960                                       182 1 ? 12
REMARK 960 HELX_P HELX_P41 41 ASP D 187 ? GLY D 220 ? ASP P 187 GLY
REMARK 960                                                         P
REMARK 960                                       220 1 ? 34
REMARK 960 HELX_P HELX_P42 42 PRO D 246 ? MET D 270 ? PRO P 246 MET
REMARK 960                                                         P
REMARK 960                                       270 1 ? 25
REMARK 960 HELX_P HELX_P43 43 HIS D 276 ? VAL D 281 ? HIS P 276 VAL
REMARK 960                                                         P
REMARK 960                                       281 5 ? 6
REMARK 960 HELX_P HELX_P44 44 PHE D 298 ? ALA D 307 ? PHE P 298 ALA
REMARK 960                                                         P
REMARK 960                                       307 1 ? 10
REMARK 960 HELX_P HELX_P45 45 VAL D 315 ? GLY D 320 ? VAL P 315 GLY
REMARK 960                                                         P
REMARK 960                                       320 1 ? 6
REMARK 960 HELX_P HELX_P46 46 LEU D 321 ? PHE D 323 ? LEU P 321 PHE
REMARK 960                                                         P
REMARK 960                                       323 5 ? 3
REMARK 960 HELX_P HELX_P47 47 ALA D 328 ? ASP D 350 ? ALA P 328 ASP
REMARK 960                                                         P
REMARK 960                                       350 1 ? 23
REMARK 960 HELX_P HELX_P48 48 SER D 356 ? TYR D 359 ? SER P 356 TYR
REMARK 960                                                         P
REMARK 960                                       359 5 ? 4
REMARK 960 HELX_P HELX_P49 49 ARG D 360 ? GLY D 381 ? ARG P 360 GLY
REMARK 960                                                         P
REMARK 960                                       381 1 ? 22
REMARK 960 HELX_P HELX_P50 50 PRO D 388 ? VAL D 406 ? PRO P 388 VAL
REMARK 960                                                         P
REMARK 960                                       406 1 ? 19
REMARK 960 HELX_P HELX_P51 51 VAL D 406 ? LYS D 416 ? VAL P 406 LYS
REMARK 960                                                         P
REMARK 960                                       416 1 ? 11
REMARK 960 HELX_P HELX_P52 52 ASP E 19  ? VAL E 33  ? ASP Q 19  VAL
REMARK 960                                                         Q
REMARK 960                                       33  1 ? 15
REMARK 960 HELX_P HELX_P53 53 PRO E 44  ? LEU E 48  ? PRO Q 44  LEU
REMARK 960                                                         Q
REMARK 960                                       48  5 ? 5
REMARK 960 HELX_P HELX_P54 54 ASP E 57  ? LEU E 68  ? ASP Q 57  LEU
REMARK 960                                                         Q
REMARK 960                                       68  1 ? 12
REMARK 960 HELX_P HELX_P55 55 MET E 103 ? ARG E 107 ? MET Q 103 ARG
REMARK 960                                                         Q
REMARK 960                                       107 5 ? 5
REMARK 960 HELX_P HELX_P56 56 GLY E 127 ? ILE E 136 ? GLY Q 127 ILE
REMARK 960                                                         Q
REMARK 960                                       136 1 ? 10
REMARK 960 HELX_P HELX_P57 57 THR E 201 ? GLU E 218 ? THR Q 201 GLU
REMARK 960                                                         Q
REMARK 960                                       218 1 ? 18
REMARK 960 HELX_P HELX_P58 58 LYS E 220 ? TRP E 250 ? LYS Q 220 TRP
REMARK 960                                                         Q
REMARK 960                                       250 1 ? 31
REMARK 960 HELX_P HELX_P59 59 ARG F 11  ? MET F 38  ? ARG R 11  MET
REMARK 960                                                         R
REMARK 960                                       38  1 ? 28
REMARK 960 HELX_P HELX_P60 60 ALA F 42  ? ALA F 46  ? ALA R 42  ALA
REMARK 960                                                         R
REMARK 960                                       46  5 ? 5
REMARK 960 HELX_P HELX_P61 61 ASP F 78  ? SER F 87  ? ASP R 78  SER
REMARK 960                                                         R
REMARK 960                                       87  1 ? 10
REMARK 960 HELX_P HELX_P62 62 THR F 109 ? LEU F 115 ? THR R 109 LEU
REMARK 960                                                         R
REMARK 960                                       115 1 ? 7
REMARK 960
REMARK 960 _struct_conf_type.id          HELX_P
REMARK 960 _struct_conf_type.criteria    ?
REMARK 960 _struct_conf_type.reference   ?
REMARK 960
REMARK 960 loop_
REMARK 960 _struct_conn.id
REMARK 960 _struct_conn.conn_type_id
REMARK 960 _struct_conn.pdbx_PDB_id
REMARK 960 _struct_conn.ptnr1_label_asym_id
REMARK 960 _struct_conn.ptnr1_label_comp_id
REMARK 960 _struct_conn.ptnr1_label_seq_id
REMARK 960 _struct_conn.ptnr1_label_atom_id
REMARK 960 _struct_conn.pdbx_ptnr1_label_alt_id
REMARK 960 _struct_conn.pdbx_ptnr1_PDB_ins_code
REMARK 960 _struct_conn.pdbx_ptnr1_standard_comp_id
REMARK 960 _struct_conn.ptnr1_symmetry
REMARK 960 _struct_conn.ptnr2_label_asym_id
REMARK 960 _struct_conn.ptnr2_label_comp_id
REMARK 960 _struct_conn.ptnr2_label_seq_id
REMARK 960 _struct_conn.ptnr2_label_atom_id
REMARK 960 _struct_conn.pdbx_ptnr2_label_alt_id
REMARK 960 _struct_conn.pdbx_ptnr2_PDB_ins_code
REMARK 960 _struct_conn.ptnr1_auth_asym_id
REMARK 960 _struct_conn.ptnr1_auth_comp_id
REMARK 960 _struct_conn.ptnr1_auth_seq_id
REMARK 960 _struct_conn.ptnr2_auth_asym_id
REMARK 960 _struct_conn.ptnr2_auth_comp_id
REMARK 960 _struct_conn.ptnr2_auth_seq_id
REMARK 960 _struct_conn.ptnr2_symmetry
REMARK 960 _struct_conn.pdbx_ptnr3_label_atom_id
REMARK 960 _struct_conn.pdbx_ptnr3_label_seq_id
REMARK 960 _struct_conn.pdbx_ptnr3_label_comp_id
REMARK 960 _struct_conn.pdbx_ptnr3_label_asym_id
REMARK 960 _struct_conn.pdbx_ptnr3_label_alt_id
REMARK 960 _struct_conn.pdbx_ptnr3_PDB_ins_code
REMARK 960 _struct_conn.details
REMARK 960 disulf2  disulf ? C CYS 138 SG  ? ? ? 1_555 C CYS 155 SG
REMARK 960                                                         ?
REMARK 960                                        ? E CYS 138 E CYS
REMARK 960 155 1_555 ? ? ? ? ? ? ?
REMARK 960 disulf3  disulf ? E CYS 144 SG  ? ? ? 1_555 E CYS 167 SG
REMARK 960                                                         ?
REMARK 960                                        ? Q CYS 144 Q CYS
REMARK 960 167 1_555 ? ? ? ? ? ? ?
REMARK 960 disulf4  disulf ? F CYS 138 SG  ? ? ? 1_555 F CYS 155 SG
REMARK 960                                                         ?
REMARK 960                                        ? R CYS 138 R CYS
REMARK 960 155 1_555 ? ? ? ? ? ? ?
REMARK 960 covale1  covale ? G HEM .   FE  ? ? ? 1_555 A HIS 97  NE2
REMARK 960                                                         ?
REMARK 960                                        ? C HEM 501 C HIS
REMARK 960 97  1_555 ? ? ? ? ? ? ?
REMARK 960 covale2  covale ? G HEM .   FE  ? ? ? 1_555 A HIS 198 NE2
REMARK 960                                                         ?
REMARK 960                                        ? C HEM 501 C HIS
REMARK 960 198 1_555 ? ? ? ? ? ? ?
REMARK 960 covale3  covale ? H HEM .   FE  ? ? ? 1_555 A HIS 111 NE2
REMARK 960                                                         ?
REMARK 960                                        ? C HEM 502 C HIS
REMARK 960 111 1_555 ? ? ? ? ? ? ?
REMARK 960 covale4  covale ? H HEM .   FE  ? ? ? 1_555 A HIS 212 NE2
REMARK 960                                                         ?
REMARK 960                                        ? C HEM 502 C HIS
REMARK 960 212 1_555 ? ? ? ? ? ? ?
REMARK 960 covale5  covale ? J HEC .   FE  ? ? ? 1_555 B HIS 38  NE2
REMARK 960                                                         ?
REMARK 960                                        ? D HEC 501 D HIS
REMARK 960 38  1_555 ? ? ? ? ? ? ?
REMARK 960 covale6  covale ? J HEC .   FE  ? ? ? 1_555 B MET 183 SD
REMARK 960                                                         ?
REMARK 960                                        ? D HEC 501 D MET
REMARK 960 183 1_555 ? ? ? ? ? ? ?
REMARK 960 covale7  covale ? J HEC .   CAB ? ? ? 1_555 B CYS 34  SG
REMARK 960                                                         ?
REMARK 960                                        ? D HEC 501 D CYS
REMARK 960 34  1_555 ? ? ? ? ? ? ?
REMARK 960 covale8  covale ? J HEC .   CAC ? ? ? 1_555 B CYS 37  SG
REMARK 960                                                         ?
REMARK 960                                        ? D HEC 501 D CYS
REMARK 960 37  1_555 ? ? ? ? ? ? ?
REMARK 960 covale9  covale ? K FES .   FE1 ? ? ? 1_555 C CYS 133 SG
REMARK 960                                                         ?
REMARK 960                                        ? E FES 501 E CYS
REMARK 960 133 1_555 ? ? ? ? ? ? ?
REMARK 960 covale10 covale ? K FES .   FE1 ? ? ? 1_555 C CYS 153 SG
REMARK 960                                                         ?
REMARK 960                                        ? E FES 501 E CYS
REMARK 960 153 1_555 ? ? ? ? ? ? ?
REMARK 960 covale11 covale ? K FES .   FE2 ? ? ? 1_555 C HIS 135 ND1
REMARK 960                                                         ?
REMARK 960                                        ? E FES 501 E HIS
REMARK 960 135 1_555 ? ? ? ? ? ? ?
REMARK 960 covale12 covale ? K FES .   FE2 ? ? ? 1_555 C HIS 156 ND1
REMARK 960                                                         ?
REMARK 960                                        ? E FES 501 E HIS
REMARK 960 156 1_555 ? ? ? ? ? ? ?
REMARK 960 covale13 covale ? L HEM .   FE  ? ? ? 1_555 D HIS 97  NE2
REMARK 960                                                         ?
REMARK 960                                        ? P HEM 501 P HIS
REMARK 960 97  1_555 ? ? ? ? ? ? ?
REMARK 960 covale14 covale ? L HEM .   FE  ? ? ? 1_555 D HIS 198 NE2
REMARK 960                                                         ?
REMARK 960                                        ? P HEM 501 P HIS
REMARK 960 198 1_555 ? ? ? ? ? ? ?
REMARK 960 covale15 covale ? M HEM .   FE  ? ? ? 1_555 D HIS 111 NE2
REMARK 960                                                         ?
REMARK 960                                        ? P HEM 502 P HIS
REMARK 960 111 1_555 ? ? ? ? ? ? ?
REMARK 960 covale16 covale ? M HEM .   FE  ? ? ? 1_555 D HIS 212 NE2
REMARK 960                                                         ?
REMARK 960                                        ? P HEM 502 P HIS
REMARK 960 212 1_555 ? ? ? ? ? ? ?
REMARK 960 covale17 covale ? O HEC .   FE  ? ? ? 1_555 E HIS 38  NE2
REMARK 960                                                         ?
REMARK 960                                        ? Q HEC 501 Q HIS
REMARK 960 38  1_555 ? ? ? ? ? ? ?
REMARK 960 covale18 covale ? O HEC .   FE  ? ? ? 1_555 E MET 183 SD
REMARK 960                                                         ?
REMARK 960                                        ? Q HEC 501 Q MET
REMARK 960 183 1_555 ? ? ? ? ? ? ?
REMARK 960 covale19 covale ? O HEC .   CAB ? ? ? 1_555 E CYS 34  SG
REMARK 960                                                         ?
REMARK 960                                        ? Q HEC 501 Q CYS
REMARK 960 34  1_555 ? ? ? ? ? ? ?
REMARK 960 covale20 covale ? O HEC .   CAC ? ? ? 1_555 E CYS 37  SG
REMARK 960                                                         ?
REMARK 960                                        ? Q HEC 501 Q CYS
REMARK 960 37  1_555 ? ? ? ? ? ? ?
REMARK 960 covale21 covale ? P FES .   FE1 ? ? ? 1_555 F CYS 133 SG
REMARK 960                                                         ?
REMARK 960                                        ? R FES 501 R CYS
REMARK 960 133 1_555 ? ? ? ? ? ? ?
REMARK 960 covale22 covale ? P FES .   FE1 ? ? ? 1_555 F CYS 153 SG
REMARK 960                                                         ?
REMARK 960                                        ? R FES 501 R CYS
REMARK 960 153 1_555 ? ? ? ? ? ? ?
REMARK 960 covale23 covale ? P FES .   FE2 ? ? ? 1_555 F HIS 135 ND1
REMARK 960                                                         ?
REMARK 960                                        ? R FES 501 R HIS
REMARK 960 135 1_555 ? ? ? ? ? ? ?
REMARK 960 covale24 covale ? P FES .   FE2 ? ? ? 1_555 F HIS 156 ND1
REMARK 960                                                         ?
REMARK 960                                        ? R FES 501 R HIS
REMARK 960 156 1_555 ? ? ? ? ? ? ?
REMARK 960
REMARK 960 loop_
REMARK 960 _struct_conn_type.id
REMARK 960 _struct_conn_type.criteria
REMARK 960 _struct_conn_type.reference
REMARK 960 covale ? ?
REMARK 960
REMARK 960 _struct_ncs_oper.id             1
REMARK 960 _struct_ncs_oper.code           given
REMARK 960 _struct_ncs_oper.details        ?
REMARK 960 _struct_ncs_oper.matrix[1][1]   0.625867
REMARK 960 _struct_ncs_oper.matrix[1][2]   0.319623
REMARK 960 _struct_ncs_oper.matrix[1][3]   0.711429
REMARK 960 _struct_ncs_oper.matrix[2][1]   0.319623
REMARK 960 _struct_ncs_oper.matrix[2][2]   -0.937167
REMARK 960 _struct_ncs_oper.matrix[2][3]   0.139857
REMARK 960 _struct_ncs_oper.matrix[3][1]   0.711429
REMARK 960 _struct_ncs_oper.matrix[3][2]   0.139857
REMARK 960 _struct_ncs_oper.matrix[3][3]   -0.688700
REMARK 960 _struct_ncs_oper.vector[1]      -18.10650
REMARK 960 _struct_ncs_oper.vector[2]      -2.28720
REMARK 960 _struct_ncs_oper.vector[3]      42.40731
REMARK 960
REMARK 960 loop_
REMARK 960 _struct_sheet.id
REMARK 960 _struct_sheet.type
REMARK 960 _struct_sheet.number_strands
REMARK 960 _struct_sheet.details
REMARK 960 B ? 3 ?
REMARK 960 C ? 3 ?
REMARK 960 D ? 3 ?
REMARK 960 E ? 2 ?
REMARK 960 F ? 3 ?
REMARK 960 G ? 3 ?
REMARK 960 H ? 3 ?
REMARK 960
REMARK 960 loop_
REMARK 960 _struct_sheet_order.sheet_id
REMARK 960 _struct_sheet_order.range_id_1
REMARK 960 _struct_sheet_order.range_id_2
REMARK 960 _struct_sheet_order.offset
REMARK 960 _struct_sheet_order.sense
REMARK 960 B 1 2 ? anti-parallel
REMARK 960 B 2 3 ? anti-parallel
REMARK 960 C 1 2 ? anti-parallel
REMARK 960 C 2 3 ? anti-parallel
REMARK 960 D 1 2 ? anti-parallel
REMARK 960 D 2 3 ? anti-parallel
REMARK 960 E 1 2 ? anti-parallel
REMARK 960 F 1 2 ? anti-parallel
REMARK 960 F 2 3 ? anti-parallel
REMARK 960 G 1 2 ? anti-parallel
REMARK 960 G 2 3 ? anti-parallel
REMARK 960 H 1 2 ? anti-parallel
REMARK 960 H 2 3 ? anti-parallel
REMARK 960
REMARK 960 loop_
REMARK 960 _struct_sheet_range.sheet_id
REMARK 960 _struct_sheet_range.id
REMARK 960 _struct_sheet_range.beg_label_comp_id
REMARK 960 _struct_sheet_range.beg_label_asym_id
REMARK 960 _struct_sheet_range.beg_label_seq_id
REMARK 960 _struct_sheet_range.pdbx_beg_PDB_ins_code
REMARK 960 _struct_sheet_range.end_label_comp_id
REMARK 960 _struct_sheet_range.end_label_asym_id
REMARK 960 _struct_sheet_range.end_label_seq_id
REMARK 960 _struct_sheet_range.pdbx_end_PDB_ins_code
REMARK 960 _struct_sheet_range.symmetry
REMARK 960 _struct_sheet_range.beg_auth_comp_id
REMARK 960 _struct_sheet_range.beg_auth_asym_id
REMARK 960 _struct_sheet_range.beg_auth_seq_id
REMARK 960 _struct_sheet_range.end_auth_comp_id
REMARK 960 _struct_sheet_range.end_auth_asym_id
REMARK 960 _struct_sheet_range.end_auth_seq_id
REMARK 960 A 2 LEU A 242 ? PRO A 243 ? ? LEU C 242 PRO C 243
REMARK 960 B 1 ILE C 50  ? VAL C 52  ? ? ILE E 50  VAL E 52
REMARK 960 B 2 ILE C 188 ? LEU C 190 ? ? ILE E 188 LEU E 190
REMARK 960 B 3 ALA C 180 ? PHE C 182 ? ? ALA E 180 PHE E 182
REMARK 960 C 1 LEU C 63  ? TRP C 67  ? ? LEU E 63  TRP E 67
REMARK 960 C 2 LYS C 70  ? ARG C 75  ? ? LYS E 70  ARG E 75
REMARK 960 C 3 LEU C 127 ? MET C 129 ? ? LEU E 127 MET E 129
REMARK 960 D 1 TRP C 151 ? PHE C 152 ? ? TRP E 151 PHE E 152
REMARK 960 D 2 HIS C 159 ? TYR C 160 ? ? HIS E 159 TYR E 160
REMARK 960 D 3 ILE C 166 ? ARG C 167 ? ? ILE E 166 ARG E 167
REMARK 960 E 1 PRO D 36  ? THR D 37  ? ? PRO P 36  THR P 37
REMARK 960 E 2 LEU D 242 ? PRO D 243 ? ? LEU P 242 PRO P 243
REMARK 960 F 1 ILE F 50  ? VAL F 52  ? ? ILE R 50  VAL R 52
REMARK 960 F 2 ILE F 188 ? LEU F 190 ? ? ILE R 188 LEU R 190
REMARK 960 F 3 ALA F 180 ? PHE F 182 ? ? ALA R 180 PHE R 182
REMARK 960 G 1 LEU F 63  ? TRP F 67  ? ? LEU R 63  TRP R 67
REMARK 960 G 2 LYS F 70  ? ARG F 75  ? ? LYS R 70  ARG R 75
REMARK 960 G 3 LEU F 127 ? MET F 129 ? ? LEU R 127 MET R 129
REMARK 960 H 1 TRP F 151 ? PHE F 152 ? ? TRP R 151 PHE R 152
REMARK 960 H 2 HIS F 159 ? TYR F 160 ? ? HIS R 159 TYR R 160
REMARK 960 H 3 ILE F 166 ? ARG F 167 ? ? ILE R 166 ARG R 167
REMARK 960
REMARK 960 loop_
REMARK 960 _pdbx_struct_sheet_hbond.sheet_id
REMARK 960 _pdbx_struct_sheet_hbond.range_id_1
REMARK 960 _pdbx_struct_sheet_hbond.range_id_2
REMARK 960 _pdbx_struct_sheet_hbond.range_1_label_atom_id
REMARK 960 _pdbx_struct_sheet_hbond.range_1_label_comp_id
REMARK 960 _pdbx_struct_sheet_hbond.range_1_label_asym_id
REMARK 960 _pdbx_struct_sheet_hbond.range_1_label_seq_id
REMARK 960 _pdbx_struct_sheet_hbond.range_1_PDB_ins_code
REMARK 960 _pdbx_struct_sheet_hbond.range_1_auth_atom_id
REMARK 960 _pdbx_struct_sheet_hbond.range_1_auth_comp_id
REMARK 960 _pdbx_struct_sheet_hbond.range_1_auth_asym_id
REMARK 960 _pdbx_struct_sheet_hbond.range_1_auth_seq_id
REMARK 960 _pdbx_struct_sheet_hbond.range_2_label_atom_id
REMARK 960 _pdbx_struct_sheet_hbond.range_2_label_comp_id
REMARK 960 _pdbx_struct_sheet_hbond.range_2_label_asym_id
REMARK 960 _pdbx_struct_sheet_hbond.range_2_label_seq_id
REMARK 960 _pdbx_struct_sheet_hbond.range_2_PDB_ins_code
REMARK 960 _pdbx_struct_sheet_hbond.range_2_auth_atom_id
REMARK 960 _pdbx_struct_sheet_hbond.range_2_auth_comp_id
REMARK 960 _pdbx_struct_sheet_hbond.range_2_auth_asym_id
REMARK 960 _pdbx_struct_sheet_hbond.range_2_auth_seq_id
REMARK 960 B 1 2 N VAL C 52  ? N VAL E 52  O ILE C 188 ? O ILE E 188
REMARK 960 B 2 3 O LYS C 189 ? O LYS E 189 N ALA C 181 ? N ALA E 181
REMARK 960 C 1 2 N LEU C 63  ? N LEU E 63  O ILE C 74  ? O ILE E 74
REMARK 960 C 2 3 N ARG C 75  ? N ARG E 75  O LEU C 127 ? O LEU E 127
REMARK 960 D 1 2 N TRP C 151 ? N TRP E 151 O TYR C 160 ? O TYR E 160
REMARK 960 D 2 3 O HIS C 159 ? O HIS E 159 N ARG C 167 ? N ARG E 167
REMARK 960 E 1 2 N THR D 37  ? N THR P 37  O LEU D 242 ? O LEU P 242
REMARK 960 F 1 2 N VAL F 52  ? N VAL R 52  O ILE F 188 ? O ILE R 188
REMARK 960 F 2 3 O LYS F 189 ? O LYS R 189 N ALA F 181 ? N ALA R 181
REMARK 960 G 1 2 N LEU F 63  ? N LEU R 63  O ILE F 74  ? O ILE R 74
REMARK 960 G 2 3 N PHE F 73  ? N PHE R 73  O MET F 129 ? O MET R 129
REMARK 960 H 1 2 N TRP F 151 ? N TRP R 151 O TYR F 160 ? O TYR R 160
REMARK 960 H 2 3 O HIS F 159 ? O HIS R 159 N ARG F 167 ? N ARG R 167
REMARK 960
REMARK 960 loop_
REMARK 960 _atom_type.symbol
REMARK 960 C
REMARK 960 O
REMARK 960 S
REMARK 960 FE
REMARK 960
REMARK 960 loop_
REMARK 960 _chem_comp.id
REMARK 960 _chem_comp.type
REMARK 960 _chem_comp.name
REMARK 960 _chem_comp.pdbx_synonyms
REMARK 960 _chem_comp.formula
REMARK 960 _chem_comp.formula_weight
REMARK 960         GLY            'L-peptide linking'
REMARK 960                   GLYCINE     ?          'C2 H5 N1 O2'
REMARK 960                                         75.067
REMARK 960         ILE            'L-peptide linking'
REMARK 960                         ISOLEUCINE
REMARK 960                         ?
REMARK 960                                 'C6 H13 N1 O2'
REMARK 960                                         131.174
REMARK 960         PRO            'L-peptide linking'
REMARK 960                   PROLINE     ?
REMARK 960                                 'C5 H10 N1 O2'
REMARK 960                                         116.14
REMARK 960         HIS            'L-peptide linking'
REMARK 960                         HISTIDINE
REMARK 960                         ?
REMARK 960                                 'C6 H10 N3 O2 1+'
REMARK 960                                         156.164
REMARK 960         ASP            'L-peptide linking'
REMARK 960                        'ASPARTIC ACID'
REMARK 960                         ?          'C4 H7 N1 O4'
REMARK 960                                         133.104
REMARK 960         TYR            'L-peptide linking'
REMARK 960                         TYROSINE
REMARK 960                         ?
REMARK 960                                 'C9 H11 N1 O3'
REMARK 960                                         181.191
REMARK 960         GLU            'L-peptide linking'
REMARK 960                        'GLUTAMIC ACID'
REMARK 960                         ?          'C5 H9 N1 O4'
REMARK 960                                         147.13
REMARK 960         LYS            'L-peptide linking'
REMARK 960                   LYSINE      ?
REMARK 960                                 'C6 H15 N2 O2 1+'
REMARK 960                                         147.197
REMARK 960         THR            'L-peptide linking'
REMARK 960                         THREONINE
REMARK 960                         ?          'C4 H9 N1 O3'
REMARK 960                                         119.12
REMARK 960         TRP            'L-peptide linking'
REMARK 960                         TRYPTOPHAN
REMARK 960                         ?
REMARK 960                                 'C11 H12 N2 O2'
REMARK 960                                         204.228
REMARK 960         LEU            'L-peptide linking'
REMARK 960                   LEUCINE     ?
REMARK 960                                 'C6 H13 N1 O2'
REMARK 960                                         131.174
REMARK 960         ARG            'L-peptide linking'
REMARK 960                         ARGININE
REMARK 960                         ?
REMARK 960                                 'C6 H15 N4 O2 1+'
REMARK 960                                         175.21
REMARK 960         VAL            'L-peptide linking'
REMARK 960                   VALINE      ?
REMARK 960                                 'C5 H11 N1 O2'
REMARK 960                                         117.147
REMARK 960         MET            'L-peptide linking'
REMARK 960                         METHIONINE
REMARK 960                         ?
REMARK 960                                 'C5 H11 N1 O2 S1'
REMARK 960                                         149.207
REMARK 960         ASN            'L-peptide linking'
REMARK 960                         ASPARAGINE
REMARK 960                         ?          'C4 H8 N2 O3'
REMARK 960                                         132.119
REMARK 960         ALA            'L-peptide linking'
REMARK 960                   ALANINE     ?          'C3 H7 N1 O2'
REMARK 960                                         89.094
REMARK 960         PHE            'L-peptide linking'
REMARK 960                         PHENYLALANINE
REMARK 960                         ?
REMARK 960                                 'C9 H11 N1 O2'
REMARK 960                                         165.191
REMARK 960         GLN            'L-peptide linking'
REMARK 960                         GLUTAMINE
REMARK 960                         ?
REMARK 960                                 'C5 H10 N2 O3'
REMARK 960                                         146.146
REMARK 960         CYS            'L-peptide linking'
REMARK 960                         CYSTEINE
REMARK 960                         ?
REMARK 960                                 'C3 H7 N1 O2 S1'
REMARK 960                                         121.154
REMARK 960         HEM             non-polymer
REMARK 960                        'PROTOPORPHYRIN IX CONTAINING FE'
REMARK 960                         HEME
REMARK 960                                 'C34 H32 N4 O4 FE1'
REMARK 960                                         616.498
REMARK 960         SMA             non-polymer
REMARK 960                        'STIGMATELLIN A'
REMARK 960                         ?          'C30 H42 O7'
REMARK 960                                         514.658
REMARK 960         HEC             non-polymer
REMARK 960                        'HEME C'
REMARK 960                         ?
REMARK 960                                 'C34 H34 N4 O4 FE1'
REMARK 960                                         618.514
REMARK 960         FES             non-polymer
REMARK 960                        'FE2/S2 (INORGANIC) CLUSTER'
REMARK 960                         ?          'FE2 S2'
REMARK 960                                         175.814
REMARK 960
REMARK 960         loop_
REMARK 960     _struct_mon_prot_cis.pdbx_id
REMARK 960     _struct_mon_prot_cis.label_comp_id
REMARK 960     _struct_mon_prot_cis.label_seq_id
REMARK 960     _struct_mon_prot_cis.label_asym_id
REMARK 960     _struct_mon_prot_cis.label_alt_id
REMARK 960     _struct_mon_prot_cis.pdbx_PDB_ins_code
REMARK 960     _struct_mon_prot_cis.auth_comp_id
REMARK 960     _struct_mon_prot_cis.auth_seq_id
REMARK 960     _struct_mon_prot_cis.auth_asym_id
REMARK 960     _struct_mon_prot_cis.pdbx_label_comp_id_2
REMARK 960     _struct_mon_prot_cis.pdbx_label_seq_id_2
REMARK 960     _struct_mon_prot_cis.pdbx_label_asym_id_2
REMARK 960     _struct_mon_prot_cis.pdbx_PDB_ins_code_2
REMARK 960     _struct_mon_prot_cis.pdbx_auth_comp_id_2
REMARK 960     _struct_mon_prot_cis.pdbx_auth_seq_id_2
REMARK 960     _struct_mon_prot_cis.pdbx_auth_asym_id_2
REMARK 960     _struct_mon_prot_cis.pdbx_PDB_model_num
REMARK 960     _struct_mon_prot_cis.pdbx_omega_angle
REMARK 960 2 TRP 245 A . ? TRP 245 C PRO 246 A ? PRO 246 C 1 -0.20
REMARK 960 3 TYR 387 A . ? TYR 387 C PRO 388 A ? PRO 388 C 1 -0.06
REMARK 960 4 ALA 123 D . ? ALA 123 P PRO 124 D ? PRO 124 P 1 -0.11
REMARK 960 5 TRP 245 D . ? TRP 245 P PRO 246 D ? PRO 246 P 1 -0.23
REMARK 960 6 TYR 387 D . ? TYR 387 P PRO 388 D ? PRO 388 P 1 1.09
REMARK 960
REMARK 960 loop_
REMARK 960 _audit_conform.dict_name
REMARK 960 _audit_conform.dict_version
REMARK 960 _audit_conform.dict_location
REMARK 960 cif_pdbx.dic 0.8.07
REMARK 960 http://pdb.rutgers.edu/mmcif/dictionaries/ascii/pdbx_exchange.dic
REMARK 960
REMARK 960 loop_
REMARK 960 _audit.revision_id
REMARK 960 _audit.creation_date
REMARK 960 _audit.update_record
REMARK 960 2 2005-06-14 'adjusted to coordinates.'
REMARK 960
REMARK 960 _pdbx_audit.entry_id          1ZRT
REMARK 960 _pdbx_audit.current_version   2
REMARK 960
REMARK 960 loop_
REMARK 960 _pdbx_entity_nonpoly.entity_id
REMARK 960 _pdbx_entity_nonpoly.name
REMARK 960 _pdbx_entity_nonpoly.comp_id
REMARK 960 5 'STIGMATELLIN A'                  SMA
REMARK 960 6 'HEME C'                          HEC
REMARK 960 7 'FE2/S2 (INORGANIC) CLUSTER'      FES
REMARK 960
SEQRES   1 A  437  MET SER GLY ILE PRO HIS ASP HIS TYR GLU PRO LYS THR
SEQRES   2 A  437  GLY ILE GLU LYS TRP LEU HIS ASP ARG LEU PRO ILE VAL
SEQRES   3 A  437  GLY LEU VAL TYR ASP THR ILE MET ILE PRO THR PRO LYS
SEQRES   4 A  437  ASN LEU ASN TRP TRP TRP ILE TRP GLY ILE VAL LEU ALA
SEQRES   5 A  437  PHE THR LEU VAL LEU GLN ILE VAL THR GLY ILE VAL LEU
SEQRES   6 A  437  ALA MET HIS TYR THR PRO HIS VAL ASP LEU ALA PHE ALA
SEQRES   7 A  437  SER VAL GLU HIS ILE MET ARG ASP VAL ASN GLY GLY TRP
SEQRES   8 A  437  ALA MET ARG TYR ILE HIS ALA ASN GLY ALA SER LEU PHE
SEQRES   9 A  437  PHE LEU ALA VAL TYR ILE HIS ILE PHE ARG GLY LEU TYR
SEQRES  10 A  437  TYR GLY SER TYR LYS ALA PRO ARG GLU ILE THR TRP ILE
SEQRES  11 A  437  VAL GLY MET VAL ILE TYR LEU LEU MET MET GLY THR ALA
SEQRES  12 A  437  PHE MET GLY TYR VAL LEU PRO TRP GLY GLN MET SER PHE
SEQRES  13 A  437  TRP GLY ALA THR VAL ILE THR GLY LEU PHE GLY ALA ILE
SEQRES  14 A  437  PRO GLY ILE GLY PRO SER ILE GLN ALA TRP LEU LEU GLY
SEQRES  15 A  437  GLY PRO ALA VAL ASP ASN ALA THR LEU ASN ARG PHE PHE
SEQRES  16 A  437  SER LEU HIS TYR LEU LEU PRO PHE VAL ILE ALA ALA LEU
SEQRES  17 A  437  VAL ALA ILE HIS ILE TRP ALA PHE HIS THR THR GLY ASN
SEQRES  18 A  437  ASN ASN PRO THR GLY VAL GLU VAL ARG ARG THR SER LYS
SEQRES  19 A  437  ALA ASP ALA GLU LYS ASP THR LEU PRO PHE TRP PRO TYR
SEQRES  20 A  437  PHE VAL ILE LYS ASP LEU PHE ALA LEU ALA LEU VAL LEU
SEQRES  21 A  437  LEU GLY PHE PHE ALA VAL VAL ALA TYR MET PRO ASN TYR
SEQRES  22 A  437  LEU GLY HIS PRO ASP ASN TYR VAL GLN ALA ASN PRO LEU
SEQRES  23 A  437  SER THR PRO ALA HIS ILE VAL PRO GLU TRP TYR PHE LEU
SEQRES  24 A  437  PRO PHE TYR ALA ILE LEU ARG ALA PHE ALA ALA ASP VAL
SEQRES  25 A  437  TRP VAL VAL ILE LEU VAL ASP GLY LEU THR PHE GLY ILE
SEQRES  26 A  437  VAL ASP ALA LYS PHE PHE GLY VAL ILE ALA MET PHE GLY
SEQRES  27 A  437  ALA ILE ALA VAL MET ALA LEU ALA PRO TRP LEU ASP THR
SEQRES  28 A  437  SER LYS VAL ARG SER GLY ALA TYR ARG PRO LYS PHE ARG
SEQRES  29 A  437  MET TRP PHE TRP PHE LEU VAL LEU ASP PHE VAL VAL LEU
SEQRES  30 A  437  THR TRP VAL GLY ALA MET PRO THR GLU TYR PRO TYR ASP
SEQRES  31 A  437  TRP ILE SER LEU ILE ALA SER THR TYR TRP PHE ALA TYR
SEQRES  32 A  437  PHE LEU VAL ILE LEU PRO LEU LEU GLY ALA THR GLU LYS
SEQRES  33 A  437  PRO GLU PRO ILE PRO ALA SER ILE GLU GLU ASP PHE ASN
SEQRES  34 A  437  SER HIS TYR GLY ASN PRO ALA GLU                    
SEQRES   1 D  437  MET SER GLY ILE PRO HIS ASP HIS TYR GLU PRO LYS THR
SEQRES   2 D  437  GLY ILE GLU LYS TRP LEU HIS ASP ARG LEU PRO ILE VAL
SEQRES   3 D  437  GLY LEU VAL TYR ASP THR ILE MET ILE PRO THR PRO LYS
SEQRES   4 D  437  ASN LEU ASN TRP TRP TRP ILE TRP GLY ILE VAL LEU ALA
SEQRES   5 D  437  PHE THR LEU VAL LEU GLN ILE VAL THR GLY ILE VAL LEU
SEQRES   6 D  437  ALA MET HIS TYR THR PRO HIS VAL ASP LEU ALA PHE ALA
SEQRES   7 D  437  SER VAL GLU HIS ILE MET ARG ASP VAL ASN GLY GLY TRP
SEQRES   8 D  437  ALA MET ARG TYR ILE HIS ALA ASN GLY ALA SER LEU PHE
SEQRES   9 D  437  PHE LEU ALA VAL TYR ILE HIS ILE PHE ARG GLY LEU TYR
SEQRES  10 D  437  TYR GLY SER TYR LYS ALA PRO ARG GLU ILE THR TRP ILE
SEQRES  11 D  437  VAL GLY MET VAL ILE TYR LEU LEU MET MET GLY THR ALA
SEQRES  12 D  437  PHE MET GLY TYR VAL LEU PRO TRP GLY GLN MET SER PHE
SEQRES  13 D  437  TRP GLY ALA THR VAL ILE THR GLY LEU PHE GLY ALA ILE
SEQRES  14 D  437  PRO GLY ILE GLY PRO SER ILE GLN ALA TRP LEU LEU GLY
SEQRES  15 D  437  GLY PRO ALA VAL ASP ASN ALA THR LEU ASN ARG PHE PHE
SEQRES  16 D  437  SER LEU HIS TYR LEU LEU PRO PHE VAL ILE ALA ALA LEU
SEQRES  17 D  437  VAL ALA ILE HIS ILE TRP ALA PHE HIS THR THR GLY ASN
SEQRES  18 D  437  ASN ASN PRO THR GLY VAL GLU VAL ARG ARG THR SER LYS
SEQRES  19 D  437  ALA ASP ALA GLU LYS ASP THR LEU PRO PHE TRP PRO TYR
SEQRES  20 D  437  PHE VAL ILE LYS ASP LEU PHE ALA LEU ALA LEU VAL LEU
SEQRES  21 D  437  LEU GLY PHE PHE ALA VAL VAL ALA TYR MET PRO ASN TYR
SEQRES  22 D  437  LEU GLY HIS PRO ASP ASN TYR VAL GLN ALA ASN PRO LEU
SEQRES  23 D  437  SER THR PRO ALA HIS ILE VAL PRO GLU TRP TYR PHE LEU
SEQRES  24 D  437  PRO PHE TYR ALA ILE LEU ARG ALA PHE ALA ALA ASP VAL
SEQRES  25 D  437  TRP VAL VAL ILE LEU VAL ASP GLY LEU THR PHE GLY ILE
SEQRES  26 D  437  VAL ASP ALA LYS PHE PHE GLY VAL ILE ALA MET PHE GLY
SEQRES  27 D  437  ALA ILE ALA VAL MET ALA LEU ALA PRO TRP LEU ASP THR
SEQRES  28 D  437  SER LYS VAL ARG SER GLY ALA TYR ARG PRO LYS PHE ARG
SEQRES  29 D  437  MET TRP PHE TRP PHE LEU VAL LEU ASP PHE VAL VAL LEU
SEQRES  30 D  437  THR TRP VAL GLY ALA MET PRO THR GLU TYR PRO TYR ASP
SEQRES  31 D  437  TRP ILE SER LEU ILE ALA SER THR TYR TRP PHE ALA TYR
SEQRES  32 D  437  PHE LEU VAL ILE LEU PRO LEU LEU GLY ALA THR GLU LYS
SEQRES  33 D  437  PRO GLU PRO ILE PRO ALA SER ILE GLU GLU ASP PHE ASN
SEQRES  34 D  437  SER HIS TYR GLY ASN PRO ALA GLU                    
SEQRES   1 B  258  ASN SER ASN VAL PRO ASP HIS ALA PHE SER PHE GLU GLY
SEQRES   2 B  258  ILE PHE GLY LYS TYR ASP GLN ALA GLN LEU ARG ARG GLY
SEQRES   3 B  258  PHE GLN VAL TYR ASN GLU VAL CYS SER ALA CYS HIS GLY
SEQRES   4 B  258  MET LYS PHE VAL PRO ILE ARG THR LEU ALA ASP ASP GLY
SEQRES   5 B  258  GLY PRO GLN LEU ASP PRO THR PHE VAL ARG GLU TYR ALA
SEQRES   6 B  258  ALA GLY LEU ASP THR ILE ILE ASP LYS ASP SER GLY GLU
SEQRES   7 B  258  GLU ARG ASP ARG LYS GLU THR ASP MET PHE PRO THR ARG
SEQRES   8 B  258  VAL GLY ASP GLY MET GLY PRO ASP LEU SER VAL MET ALA
SEQRES   9 B  258  LYS ALA ARG ALA GLY PHE SER GLY PRO ALA GLY SER GLY
SEQRES  10 B  258  MET ASN GLN LEU PHE LYS GLY MET GLY GLY PRO GLU TYR
SEQRES  11 B  258  ILE TYR ASN TYR VAL ILE GLY PHE GLU GLU ASN PRO GLU
SEQRES  12 B  258  CYS ALA PRO GLU GLY ILE ASP GLY TYR TYR TYR ASN LYS
SEQRES  13 B  258  THR PHE GLN ILE GLY GLY VAL PRO ASP THR CYS LYS ASP
SEQRES  14 B  258  ALA ALA GLY VAL LYS ILE THR HIS GLY SER TRP ALA ARG
SEQRES  15 B  258  MET PRO PRO PRO LEU VAL ASP ASP GLN VAL THR TYR GLU
SEQRES  16 B  258  ASP GLY THR PRO ALA THR VAL ASP GLN MET ALA GLN ASP
SEQRES  17 B  258  VAL SER ALA PHE LEU MET TRP ALA ALA GLU PRO LYS LEU
SEQRES  18 B  258  VAL ALA ARG LYS GLN MET GLY LEU VAL ALA MET VAL MET
SEQRES  19 B  258  LEU GLY LEU LEU SER VAL MET LEU TYR LEU THR ASN LYS
SEQRES  20 B  258  ARG LEU TRP ALA PRO TYR LYS GLY HIS LYS ALA        
SEQRES   1 E  258  ASN SER ASN VAL PRO ASP HIS ALA PHE SER PHE GLU GLY
SEQRES   2 E  258  ILE PHE GLY LYS TYR ASP GLN ALA GLN LEU ARG ARG GLY
SEQRES   3 E  258  PHE GLN VAL TYR ASN GLU VAL CYS SER ALA CYS HIS GLY
SEQRES   4 E  258  MET LYS PHE VAL PRO ILE ARG THR LEU ALA ASP ASP GLY
SEQRES   5 E  258  GLY PRO GLN LEU ASP PRO THR PHE VAL ARG GLU TYR ALA
SEQRES   6 E  258  ALA GLY LEU ASP THR ILE ILE ASP LYS ASP SER GLY GLU
SEQRES   7 E  258  GLU ARG ASP ARG LYS GLU THR ASP MET PHE PRO THR ARG
SEQRES   8 E  258  VAL GLY ASP GLY MET GLY PRO ASP LEU SER VAL MET ALA
SEQRES   9 E  258  LYS ALA ARG ALA GLY PHE SER GLY PRO ALA GLY SER GLY
SEQRES  10 E  258  MET ASN GLN LEU PHE LYS GLY MET GLY GLY PRO GLU TYR
SEQRES  11 E  258  ILE TYR ASN TYR VAL ILE GLY PHE GLU GLU ASN PRO GLU
SEQRES  12 E  258  CYS ALA PRO GLU GLY ILE ASP GLY TYR TYR TYR ASN LYS
SEQRES  13 E  258  THR PHE GLN ILE GLY GLY VAL PRO ASP THR CYS LYS ASP
SEQRES  14 E  258  ALA ALA GLY VAL LYS ILE THR HIS GLY SER TRP ALA ARG
SEQRES  15 E  258  MET PRO PRO PRO LEU VAL ASP ASP GLN VAL THR TYR GLU
SEQRES  16 E  258  ASP GLY THR PRO ALA THR VAL ASP GLN MET ALA GLN ASP
SEQRES  17 E  258  VAL SER ALA PHE LEU MET TRP ALA ALA GLU PRO LYS LEU
SEQRES  18 E  258  VAL ALA ARG LYS GLN MET GLY LEU VAL ALA MET VAL MET
SEQRES  19 E  258  LEU GLY LEU LEU SER VAL MET LEU TYR LEU THR ASN LYS
SEQRES  20 E  258  ARG LEU TRP ALA PRO TYR LYS GLY HIS LYS ALA        
SEQRES   1 C  191  MET SER HIS ALA GLU ASP ASN ALA GLY THR ARG ARG ASP
SEQRES   2 C  191  PHE LEU TYR HIS ALA THR ALA ALA THR GLY VAL VAL VAL
SEQRES   3 C  191  THR GLY ALA ALA VAL TRP PRO LEU ILE ASN GLN MET ASN
SEQRES   4 C  191  ALA SER ALA ASP VAL LYS ALA MET ALA SER ILE PHE VAL
SEQRES   5 C  191  ASP VAL SER ALA VAL GLU VAL GLY THR GLN LEU THR VAL
SEQRES   6 C  191  LYS TRP ARG GLY LYS PRO VAL PHE ILE ARG ARG ARG ASP
SEQRES   7 C  191  GLU LYS ASP ILE GLU LEU ALA ARG SER VAL PRO LEU GLY
SEQRES   8 C  191  ALA LEU ARG ASP THR SER ALA GLU ASN ALA ASN LYS PRO
SEQRES   9 C  191  GLY ALA GLU ALA THR ASP GLU ASN ARG THR LEU PRO ALA
SEQRES  10 C  191  PHE ASP GLY THR ASN THR GLY GLU TRP LEU VAL MET LEU
SEQRES  11 C  191  GLY VAL CYS THR HIS LEU GLY CYS VAL PRO MET GLY ASP
SEQRES  12 C  191  LYS SER GLY ASP PHE GLY GLY TRP PHE CYS PRO CYS HIS
SEQRES  13 C  191  GLY SER HIS TYR ASP SER ALA GLY ARG ILE ARG LYS GLY
SEQRES  14 C  191  PRO ALA PRO ARG ASN LEU ASP ILE PRO VAL ALA ALA PHE
SEQRES  15 C  191  VAL ASP GLU THR THR ILE LYS LEU GLY                
SEQRES   1 F  191  MET SER HIS ALA GLU ASP ASN ALA GLY THR ARG ARG ASP
SEQRES   2 F  191  PHE LEU TYR HIS ALA THR ALA ALA THR GLY VAL VAL VAL
SEQRES   3 F  191  THR GLY ALA ALA VAL TRP PRO LEU ILE ASN GLN MET ASN
SEQRES   4 F  191  ALA SER ALA ASP VAL LYS ALA MET ALA SER ILE PHE VAL
SEQRES   5 F  191  ASP VAL SER ALA VAL GLU VAL GLY THR GLN LEU THR VAL
SEQRES   6 F  191  LYS TRP ARG GLY LYS PRO VAL PHE ILE ARG ARG ARG ASP
SEQRES   7 F  191  GLU LYS ASP ILE GLU LEU ALA ARG SER VAL PRO LEU GLY
SEQRES   8 F  191  ALA LEU ARG ASP THR SER ALA GLU ASN ALA ASN LYS PRO
SEQRES   9 F  191  GLY ALA GLU ALA THR ASP GLU ASN ARG THR LEU PRO ALA
SEQRES  10 F  191  PHE ASP GLY THR ASN THR GLY GLU TRP LEU VAL MET LEU
SEQRES  11 F  191  GLY VAL CYS THR HIS LEU GLY CYS VAL PRO MET GLY ASP
SEQRES  12 F  191  LYS SER GLY ASP PHE GLY GLY TRP PHE CYS PRO CYS HIS
SEQRES  13 F  191  GLY SER HIS TYR ASP SER ALA GLY ARG ILE ARG LYS GLY
SEQRES  14 F  191  PRO ALA PRO ARG ASN LEU ASP ILE PRO VAL ALA ALA PHE
SEQRES  15 F  191  VAL ASP GLU THR THR ILE LYS LEU GLY                
CRYST1   95.633  154.360  103.057  90.00 113.57  90.00 P 1 21 1      4
ORIGX1      0.000000  1.000000  0.000000        0.00000
ORIGX2      0.000000  1.000000  0.000000        0.00000
ORIGX3      0.000000  0.000000  1.000000        0.00000
SCALE1      0.010457  0.000000  0.004561        0.00000
SCALE2      0.000000  0.006478  0.000000        0.00000
SCALE3      0.000000  0.000000  0.010586        0.00000
ATOM      1  N   SER A   2      33.178  14.764  27.364  1.00108.75      C    N  
ATOM      2  CA  SER A   2      33.317  14.466  28.819  1.00114.46      C    C  
ATOM      3  C   SER A   2      34.235  15.455  29.540  1.00120.14      C    C  
ATOM      4  O   SER A   2      34.673  16.450  28.958  1.00120.57      C    O  
ATOM      5  CB  SER A   2      33.833  13.039  29.023  1.00 95.57      C    C  
ATOM      6  N   GLY A   3      34.529  15.172  30.808  1.00119.63      C    N  
ATOM      7  CA  GLY A   3      35.364  16.063  31.598  1.00111.77      C    C  
ATOM      8  C   GLY A   3      34.513  17.251  32.002  1.00115.74      C    C  
ATOM      9  O   GLY A   3      34.937  18.397  31.904  1.00113.56      C    O  
ATOM     10  N   ILE A   4      33.296  16.959  32.454  1.00128.23      C    N  
ATOM     11  CA  ILE A   4      32.328  17.977  32.860  1.00127.68      C    C  
ATOM     12  C   ILE A   4      32.516  18.472  34.284  1.00121.36      C    C  
ATOM     13  O   ILE A   4      33.449  18.071  34.981  1.00117.06      C    O  
ATOM     14  CB  ILE A   4      30.878  17.447  32.746  1.00127.25      C    C  
ATOM     15  N   PRO A   5      31.614  19.359  34.734  1.00126.08      C    N  
ATOM     16  CA  PRO A   5      31.673  19.915  36.087  1.00127.85      C    C  
ATOM     17  C   PRO A   5      31.570  18.789  37.106  1.00129.70      C    C  
ATOM     18  O   PRO A   5      31.786  18.998  38.299  1.00127.39      C    O  
ATOM     19  CB  PRO A   5      30.471  20.860  36.143  1.00144.97      C    C  
ATOM     20  N   HIS A   6      31.238  17.597  36.611  1.00132.83      C    N  
ATOM     21  CA  HIS A   6      31.100  16.388  37.427  1.00138.11      C    C  
ATOM     22  C   HIS A   6      30.142  16.573  38.600  1.00138.20      C    C  
ATOM     23  O   HIS A   6      30.045  15.712  39.478  1.00136.93      C    O  
ATOM     24  CB  HIS A   6      32.470  15.945  37.947  1.00141.95      C    C  
ATOM     25  N   ASP A   7      29.435  17.698  38.586  1.00138.23      C    N  
ATOM     26  CA  ASP A   7      28.472  18.078  39.617  1.00138.61      C    C  
ATOM     27  C   ASP A   7      27.886  16.966  40.488  1.00134.82      C    C  
ATOM     28  O   ASP A   7      28.596  16.354  41.291  1.00130.13      C    O  
ATOM     29  CB  ASP A   7      27.326  18.875  38.983  1.00144.40      C    C  
ATOM     30  N   HIS A   8      26.588  16.718  40.324  1.00132.77      C    N  
ATOM     31  CA  HIS A   8      25.873  15.724  41.119  1.00129.88      C    C  
ATOM     32  C   HIS A   8      25.739  16.378  42.490  1.00134.35      C    C  
ATOM     33  O   HIS A   8      24.651  16.432  43.070  1.00135.25      C    O  
ATOM     34  CB  HIS A   8      26.676  14.423  41.225  1.00112.56      C    C  
ATOM     35  N   TYR A   9      26.871  16.889  42.975  1.00131.02      C    N  
ATOM     36  CA  TYR A   9      26.985  17.589  44.252  1.00121.10      C    C  
ATOM     37  C   TYR A   9      26.710  16.753  45.495  1.00118.98      C    C  
ATOM     38  O   TYR A   9      27.510  15.889  45.854  1.00115.43      C    O  
ATOM     39  CB  TYR A   9      26.081  18.827  44.258  1.00116.20      C    C  
ATOM     40  N   GLU A  10      25.575  17.040  46.133  1.00114.66      C    N  
ATOM     41  CA  GLU A  10      25.099  16.402  47.365  1.00116.91      C    C  
ATOM     42  C   GLU A  10      25.066  17.523  48.389  1.00119.75      C    C  
ATOM     43  O   GLU A  10      24.701  17.327  49.551  1.00118.53      C    O  
ATOM     44  CB  GLU A  10      26.038  15.291  47.849  1.00109.73      C    C  
ATOM     45  N   PRO A  11      25.458  18.729  47.954  1.00124.68      C    N  
ATOM     46  CA  PRO A  11      25.510  19.952  48.757  1.00133.14      C    C  
ATOM     47  C   PRO A  11      24.116  20.394  49.175  1.00138.43      C    C  
ATOM     48  O   PRO A  11      23.706  20.163  50.314  1.00139.85      C    O  
ATOM     49  CB  PRO A  11      26.182  20.967  47.830  1.00122.80      C    C  
ATOM     50  N   LYS A  12      23.405  21.017  48.231  1.00141.82      C    N  
ATOM     51  CA  LYS A  12      22.048  21.530  48.426  1.00146.87      C    C  
ATOM     52  C   LYS A  12      21.581  21.525  49.881  1.00150.96      C    C  
ATOM     53  O   LYS A  12      21.393  22.589  50.479  1.00150.68      C    O  
ATOM     54  CB  LYS A  12      21.059  20.743  47.559  1.00135.84      C    C  
ATOM     55  N   THR A  13      21.395  20.333  50.445  1.00146.36      C    N  
ATOM     56  CA  THR A  13      20.966  20.200  51.834  1.00137.51      C    C  
ATOM     57  C   THR A  13      20.726  18.746  52.242  1.00141.63      C    C  
ATOM     58  O   THR A  13      21.196  17.798  51.588  1.00130.70      C    O  
ATOM     59  CB  THR A  13      19.663  20.995  52.092  1.00131.04      C    C  
ATOM     60  CG2 THR A  13      18.543  20.508  51.170  1.00 96.33      C    C  
ATOM     61  N   GLY A  14      19.996  18.586  53.343  1.00146.50      C    N  
ATOM     62  CA  GLY A  14      19.663  17.263  53.832  1.00139.71      C    C  
ATOM     63  C   GLY A  14      18.730  16.624  52.823  1.00138.23      C    C  
ATOM     64  O   GLY A  14      18.847  15.439  52.532  1.00129.50      C    O  
ATOM     65  N   ILE A  15      17.799  17.415  52.292  1.00138.25      C    N  
ATOM     66  CA  ILE A  15      16.859  16.927  51.286  1.00126.42      C    C  
ATOM     67  C   ILE A  15      17.720  16.325  50.185  1.00113.88      C    C  
ATOM     68  O   ILE A  15      17.583  15.138  49.825  1.00113.62      C    O  
ATOM     69  CB  ILE A  15      16.023  18.080  50.692  1.00130.57      C    C  
ATOM     70  N   GLU A  16      18.615  17.160  49.663  1.00107.53      C    N  
ATOM     71  CA  GLU A  16      19.531  16.733  48.627  1.00107.46      C    C  
ATOM     72  C   GLU A  16      20.189  15.460  49.118  1.00108.55      C    C  
ATOM     73  O   GLU A  16      20.371  14.540  48.344  1.00107.27      C    O  
ATOM     74  CB  GLU A  16      20.597  17.794  48.369  1.00117.32      C    C  
ATOM     75  N   LYS A  17      20.545  15.407  50.402  1.00111.85      C    N  
ATOM     76  CA  LYS A  17      21.164  14.195  50.951  1.00109.94      C    C  
ATOM     77  C   LYS A  17      20.232  12.981  50.768  1.00111.38      C    C  
ATOM     78  O   LYS A  17      20.637  11.937  50.253  1.00108.85      C    O  
ATOM     79  CB  LYS A  17      21.493  14.387  52.438  1.00 97.53      C    C  
ATOM     80  N   TRP A  18      18.982  13.125  51.190  1.00112.71      C    N  
ATOM     81  CA  TRP A  18      17.983  12.067  51.064  1.00108.15      C    C  
ATOM     82  C   TRP A  18      17.851  11.694  49.573  1.00104.34      C    C  
ATOM     83  O   TRP A  18      18.341  10.637  49.066  1.00 94.65      C    O  
ATOM     84  CB  TRP A  18      16.640  12.602  51.587  1.00112.85      C    C  
ATOM     85  CG  TRP A  18      15.868  11.689  52.507  1.00127.29      C    C  
ATOM     86  CD1 TRP A  18      14.836  12.050  53.331  1.00122.95      C    C  
ATOM     87  CD2 TRP A  18      16.067  10.281  52.709  1.00129.01      C    C  
ATOM     88  NE1 TRP A  18      14.386  10.960  54.035  1.00124.33      C    N  
ATOM     89  CE2 TRP A  18      15.121   9.862  53.675  1.00124.91      C    C  
ATOM     90  CE3 TRP A  18      16.949   9.331  52.167  1.00118.46      C    C  
ATOM     91  CZ2 TRP A  18      15.035   8.535  54.114  1.00108.10      C    C  
ATOM     92  CZ3 TRP A  18      16.862   8.012  52.603  1.00 86.24      C    C  
ATOM     93  CH2 TRP A  18      15.910   7.628  53.569  1.00 92.53      C    C  
ATOM     94  N   LEU A  19      17.192  12.579  48.836  1.00101.65      C    N  
ATOM     95  CA  LEU A  19      17.027  12.283  47.425  1.00 95.85      C    C  
ATOM     96  C   LEU A  19      18.406  12.108  46.765  1.00 99.53      C    C  
ATOM     97  O   LEU A  19      18.493  11.953  45.549  1.00108.55      C    O  
ATOM     98  CB  LEU A  19      16.212  13.379  46.727  1.00 71.55      C    C  
ATOM     99  N   HIS A  20      19.475  12.145  47.571  1.00 94.59      C    N  
ATOM    100  CA  HIS A  20      20.853  11.942  47.088  1.00101.27      C    C  
ATOM    101  C   HIS A  20      21.127  10.508  47.481  1.00 95.64      C    C  
ATOM    102  O   HIS A  20      22.093   9.880  47.034  1.00 88.03      C    O  
ATOM    103  CB  HIS A  20      21.857  12.864  47.780  1.00120.61      C    C  
ATOM    104  N   ASP A  21      20.265  10.030  48.375  1.00 91.13      C    N  
ATOM    105  CA  ASP A  21      20.255   8.649  48.790  1.00 88.64      C    C  
ATOM    106  C   ASP A  21      19.444   8.206  47.575  1.00105.22      C    C  
ATOM    107  O   ASP A  21      19.000   7.052  47.483  1.00107.39      C    O  
ATOM    108  CB  ASP A  21      19.459   8.442  50.079  1.00 64.26      C    C  
ATOM    109  N   ARG A  22      19.191   9.196  46.689  1.00111.11      C    N  
ATOM    110  CA  ARG A  22      18.533   8.946  45.365  1.00 99.64      C    C  
ATOM    111  C   ARG A  22      18.957   9.572  43.933  1.00 96.14      C    C  
ATOM    112  O   ARG A  22      19.146  10.860  43.510  1.00 97.81      C    O  
ATOM    113  CB  ARG A  22      17.005   8.988  45.529  1.00 96.62      C    C  
ATOM    114  CG  ARG A  22      16.316   7.626  45.282  1.00 75.56      C    C  
ATOM    115  CD  ARG A  22      16.119   7.339  43.797  1.00 69.20      C    C  
ATOM    116  N   LEU A  23      19.152   8.556  43.121  1.00 91.22      C    N  
ATOM    117  CA  LEU A  23      19.537   8.774  41.766  1.00111.82      C    C  
ATOM    118  C   LEU A  23      18.755   9.974  41.225  1.00104.54      C    C  
ATOM    119  O   LEU A  23      19.081  11.106  41.543  1.00100.40      C    O  
ATOM    120  CB  LEU A  23      19.245   7.508  40.989  1.00134.36      C    C  
ATOM    121  CG  LEU A  23      19.069   6.301  41.919  1.00134.45      C    C  
ATOM    122  N   PRO A  24      17.695   9.740  40.430  1.00109.83      C    N  
ATOM    123  CA  PRO A  24      16.860  10.803  39.839  1.00 99.79      C    C  
ATOM    124  C   PRO A  24      17.554  12.155  39.861  1.00 99.24      C    C  
ATOM    125  O   PRO A  24      18.205  12.535  38.883  1.00 97.70      C    O  
ATOM    126  CB  PRO A  24      15.579  10.786  40.676  1.00 90.01      C    C  
ATOM    127  CG  PRO A  24      16.021  10.891  42.104  1.00 95.08      C    C  
ATOM    128  N   ILE A  25      17.405  12.879  40.968  1.00104.44      C    N  
ATOM    129  CA  ILE A  25      18.069  14.161  41.121  1.00102.96      C    C  
ATOM    130  C   ILE A  25      19.408  13.897  40.484  1.00102.64      C    C  
ATOM    131  O   ILE A  25      19.805  14.619  39.468  1.00 99.21      C    O  
ATOM    132  CB  ILE A  25      18.296  14.519  42.608  1.00 89.86      C    C  
ATOM    133  CG1 ILE A  25      19.302  15.670  42.758  1.00115.33      C    C  
ATOM    134  CD1 ILE A  25      20.775  15.248  42.789  1.00 82.22      C    C  
ATOM    135  N   VAL A  26      20.087  12.837  41.015  1.00108.30      C    N  
ATOM    136  CA  VAL A  26      21.406  12.656  40.333  1.00116.26      C    C  
ATOM    137  C   VAL A  26      21.452  12.722  38.747  1.00 99.23      C    C  
ATOM    138  O   VAL A  26      21.996  13.698  38.110  1.00 92.75      C    O  
ATOM    139  CB  VAL A  26      22.103  11.344  40.803  1.00122.28      C    C  
ATOM    140  CG1 VAL A  26      21.634  10.135  40.016  1.00121.08      C    C  
ATOM    141  N   GLY A  27      20.877  11.686  38.130  1.00 99.58      C    N  
ATOM    142  CA  GLY A  27      20.845  11.546  36.683  1.00105.31      C    C  
ATOM    143  C   GLY A  27      20.368  12.799  35.996  1.00108.20      C    C  
ATOM    144  O   GLY A  27      20.993  13.280  35.012  1.00111.91      C    O  
ATOM    145  N   LEU A  28      19.260  13.317  36.529  1.00100.14      C    N  
ATOM    146  CA  LEU A  28      18.650  14.531  36.030  1.00104.83      C    C  
ATOM    147  C   LEU A  28      19.753  15.544  35.922  1.00109.32      C    C  
ATOM    148  O   LEU A  28      20.232  15.824  34.798  1.00101.00      C    O  
ATOM    149  CB  LEU A  28      17.588  15.064  36.993  1.00104.32      C    C  
ATOM    150  CG  LEU A  28      16.977  16.408  36.576  1.00 97.19      C    C  
ATOM    151  N   VAL A  29      20.201  16.052  37.082  1.00101.07      C    N  
ATOM    152  CA  VAL A  29      21.246  17.076  36.984  1.00103.62      C    C  
ATOM    153  C   VAL A  29      22.293  16.636  35.971  1.00103.45      C    C  
ATOM    154  O   VAL A  29      22.363  17.166  34.826  1.00 96.73      C    O  
ATOM    155  CB  VAL A  29      21.957  17.333  38.331  1.00102.33      C    C  
ATOM    156  CG1 VAL A  29      23.146  18.290  38.144  1.00 62.48      C    C  
ATOM    157  N   TYR A  30      23.049  15.610  36.369  1.00 97.29      C    N  
ATOM    158  CA  TYR A  30      24.123  15.152  35.494  1.00109.81      C    C  
ATOM    159  C   TYR A  30      23.744  14.936  34.028  1.00114.23      C    C  
ATOM    160  O   TYR A  30      23.744  15.874  33.221  1.00106.98      C    O  
ATOM    161  CB  TYR A  30      24.764  13.871  36.049  1.00110.82      C    C  
ATOM    162  CG  TYR A  30      25.699  14.094  37.217  1.00 50.96      C    C  
ATOM    163  N   ASP A  31      23.386  13.698  33.701  1.00117.75      C    N  
ATOM    164  CA  ASP A  31      23.085  13.342  32.317  1.00129.71      C    C  
ATOM    165  C   ASP A  31      22.086  14.282  31.667  1.00117.29      C    C  
ATOM    166  O   ASP A  31      22.206  14.620  30.489  1.00113.20      C    O  
ATOM    167  CB  ASP A  31      22.553  11.893  32.245  1.00144.95      C    C  
ATOM    168  CG  ASP A  31      23.495  10.935  31.493  1.00159.61      C    C  
ATOM    169  OD1 ASP A  31      24.676  10.796  31.890  1.00170.99      C    O  
ATOM    170  OD2 ASP A  31      23.039  10.306  30.509  1.00132.16      C    O  
ATOM    171  N   THR A  32      21.125  14.748  32.453  1.00107.80      C    N  
ATOM    172  CA  THR A  32      20.084  15.565  31.877  1.00128.74      C    C  
ATOM    173  C   THR A  32      20.247  17.078  31.722  1.00122.93      C    C  
ATOM    174  O   THR A  32      19.458  17.693  31.003  1.00120.54      C    O  
ATOM    175  CB  THR A  32      18.731  15.225  32.597  1.00150.17      C    C  
ATOM    176  OG1 THR A  32      17.914  14.426  31.728  1.00184.41      C    O  
ATOM    177  CG2 THR A  32      17.975  16.479  33.012  1.00146.94      C    C  
ATOM    178  N   ILE A  33      21.248  17.719  32.315  1.00107.45      C    N  
ATOM    179  CA  ILE A  33      21.204  19.164  32.107  1.00105.09      C    C  
ATOM    180  C   ILE A  33      22.447  19.982  31.776  1.00108.11      C    C  
ATOM    181  O   ILE A  33      22.516  20.682  30.722  1.00 94.30      C    O  
ATOM    182  CB  ILE A  33      20.485  19.795  33.321  1.00 96.07      C    C  
ATOM    183  CG1 ILE A  33      18.976  19.584  33.187  1.00 99.73      C    C  
ATOM    184  CG2 ILE A  33      20.829  21.255  33.454  1.00109.22      C    C  
ATOM    185  CD1 ILE A  33      18.178  20.046  34.392  1.00118.84      C    C  
ATOM    186  N   MET A  34      23.383  19.940  32.721  1.00118.92      C    N  
ATOM    187  CA  MET A  34      24.642  20.655  32.632  1.00125.48      C    C  
ATOM    188  C   MET A  34      25.590  19.813  31.806  1.00123.56      C    C  
ATOM    189  O   MET A  34      26.720  19.534  32.211  1.00129.66      C    O  
ATOM    190  CB  MET A  34      25.226  20.884  34.033  1.00141.00      C    C  
ATOM    191  CG  MET A  34      24.324  21.658  34.990  1.00142.07      C    C  
ATOM    192  SD  MET A  34      23.960  23.338  34.476  1.00138.98      C    S  
ATOM    193  N   ILE A  35      25.110  19.387  30.646  1.00111.53      C    N  
ATOM    194  CA  ILE A  35      25.937  18.587  29.779  1.00108.53      C    C  
ATOM    195  C   ILE A  35      26.466  19.439  28.638  1.00 87.73      C    C  
ATOM    196  O   ILE A  35      25.716  20.252  28.023  1.00 83.09      C    O  
ATOM    197  CB  ILE A  35      25.184  17.372  29.208  1.00130.56      C    C  
ATOM    198  CG1 ILE A  35      26.161  16.434  28.494  1.00125.37      C    C  
ATOM    199  N   PRO A  36      27.783  19.299  28.385  1.00 80.67      C    N  
ATOM    200  CA  PRO A  36      28.659  19.922  27.391  1.00 91.13      C    C  
ATOM    201  C   PRO A  36      28.170  19.806  25.958  1.00 87.78      C    C  
ATOM    202  O   PRO A  36      28.174  18.734  25.351  1.00 81.43      C    O  
ATOM    203  CB  PRO A  36      29.988  19.207  27.616  1.00 79.00      C    C  
ATOM    204  CG  PRO A  36      30.004  19.078  29.091  1.00 87.93      C    C  
ATOM    205  CD  PRO A  36      28.600  18.573  29.378  1.00 69.40      C    C  
ATOM    206  N   THR A  37      27.766  20.943  25.417  1.00 92.72      C    N  
ATOM    207  CA  THR A  37      27.269  20.981  24.065  1.00 96.02      C    C  
ATOM    208  C   THR A  37      28.066  21.986  23.242  1.00107.43      C    C  
ATOM    209  O   THR A  37      28.147  23.168  23.582  1.00106.30      C    O  
ATOM    210  CB  THR A  37      25.796  21.375  24.063  1.00 93.66      C    C  
ATOM    211  OG1 THR A  37      25.162  20.851  25.240  1.00 52.43      C    O  
ATOM    212  CG2 THR A  37      25.109  20.813  22.837  1.00 85.15      C    C  
ATOM    213  N   PRO A  38      28.677  21.517  22.149  1.00117.33      C    N  
ATOM    214  CA  PRO A  38      29.481  22.352  21.248  1.00115.85      C    C  
ATOM    215  C   PRO A  38      28.800  23.687  20.928  1.00106.77      C    C  
ATOM    216  O   PRO A  38      27.777  23.712  20.256  1.00105.52      C    O  
ATOM    217  CB  PRO A  38      29.628  21.468  20.014  1.00138.40      C    C  
ATOM    218  CG  PRO A  38      29.700  20.090  20.614  1.00157.73      C    C  
ATOM    219  CD  PRO A  38      28.624  20.120  21.678  1.00132.97      C    C  
ATOM    220  N   LYS A  39      29.365  24.790  21.414  1.00102.63      C    N  
ATOM    221  CA  LYS A  39      28.803  26.126  21.172  1.00100.00      C    C  
ATOM    222  C   LYS A  39      28.325  26.319  19.728  1.00 78.49      C    C  
ATOM    223  O   LYS A  39      27.190  26.728  19.479  1.00 65.60      C    O  
ATOM    224  CB  LYS A  39      29.847  27.208  21.512  1.00100.52      C    C  
ATOM    225  CG  LYS A  39      29.565  28.592  20.901  1.00118.17      C    C  
ATOM    226  CD  LYS A  39      30.685  29.600  21.200  1.00117.78      C    C  
ATOM    227  CE  LYS A  39      30.469  30.952  20.495  1.00 95.66      C    C  
ATOM    228  NZ  LYS A  39      30.777  30.930  19.028  1.00 76.22      C    N  
ATOM    229  N   ASN A  40      29.207  26.017  18.785  1.00 62.47      C    N  
ATOM    230  CA  ASN A  40      28.922  26.163  17.369  1.00 68.18      C    C  
ATOM    231  C   ASN A  40      27.593  25.594  16.895  1.00 80.61      C    C  
ATOM    232  O   ASN A  40      26.960  26.171  16.014  1.00 84.28      C    O  
ATOM    233  CB  ASN A  40      30.064  25.540  16.565  1.00 65.51      C    C  
ATOM    234  CG  ASN A  40      30.441  24.153  17.059  1.00 90.43      C    C  
ATOM    235  OD1 ASN A  40      30.227  23.813  18.227  1.00 69.38      C    O  
ATOM    236  ND2 ASN A  40      31.027  23.350  16.172  1.00 81.20      C    N  
ATOM    237  N   LEU A  41      27.178  24.473  17.481  1.00 91.02      C    N  
ATOM    238  CA  LEU A  41      25.934  23.787  17.114  1.00104.08      C    C  
ATOM    239  C   LEU A  41      24.964  24.500  16.197  1.00110.09      C    C  
ATOM    240  O   LEU A  41      24.157  25.318  16.642  1.00106.47      C    O  
ATOM    241  CB  LEU A  41      25.168  23.336  18.360  1.00108.53      C    C  
ATOM    242  CG  LEU A  41      25.777  22.113  19.036  1.00116.22      C    C  
ATOM    243  CD1 LEU A  41      24.716  21.305  19.765  1.00 74.98      C    C  
ATOM    244  CD2 LEU A  41      26.421  21.279  17.976  1.00100.22      C    C  
ATOM    245  N   ASN A  42      25.040  24.157  14.915  1.00116.29      C    N  
ATOM    246  CA  ASN A  42      24.172  24.734  13.895  1.00115.02      C    C  
ATOM    247  C   ASN A  42      22.704  24.615  14.283  1.00112.84      C    C  
ATOM    248  O   ASN A  42      22.340  23.824  15.154  1.00114.89      C    O  
ATOM    249  CB  ASN A  42      24.379  24.020  12.558  1.00129.81      C    C  
ATOM    250  CG  ASN A  42      25.000  24.913  11.508  1.00137.42      C    C  
ATOM    251  OD1 ASN A  42      26.198  25.199  11.542  1.00141.57      C    O  
ATOM    252  ND2 ASN A  42      24.182  25.370  10.568  1.00141.74      C    N  
ATOM    253  N   TRP A  43      21.864  25.409  13.630  1.00109.75      C    N  
ATOM    254  CA  TRP A  43      20.423  25.386  13.871  1.00106.88      C    C  
ATOM    255  C   TRP A  43      19.988  23.913  13.647  1.00 95.48      C    C  
ATOM    256  O   TRP A  43      19.203  23.298  14.429  1.00 85.83      C    O  
ATOM    257  CB  TRP A  43      19.754  26.334  12.861  1.00117.75      C    C  
ATOM    258  CG  TRP A  43      19.093  27.605  13.405  1.00117.71      C    C  
ATOM    259  CD1 TRP A  43      18.394  28.522  12.670  1.00128.99      C    C  
ATOM    260  CD2 TRP A  43      18.947  28.012  14.778  1.00111.77      C    C  
ATOM    261  NE1 TRP A  43      17.810  29.455  13.490  1.00118.56      C    N  
ATOM    262  CE2 TRP A  43      18.132  29.168  14.788  1.00109.29      C    C  
ATOM    263  CE3 TRP A  43      19.416  27.511  15.998  1.00112.48      C    C  
ATOM    264  CZ2 TRP A  43      17.776  29.827  15.968  1.00119.88      C    C  
ATOM    265  CZ3 TRP A  43      19.058  28.171  17.172  1.00112.83      C    C  
ATOM    266  CH2 TRP A  43      18.247  29.313  17.147  1.00121.98      C    C  
ATOM    267  N   TRP A  44      20.552  23.345  12.583  1.00 91.07      C    N  
ATOM    268  CA  TRP A  44      20.308  21.961  12.193  1.00 90.98      C    C  
ATOM    269  C   TRP A  44      20.452  21.026  13.409  1.00 88.44      C    C  
ATOM    270  O   TRP A  44      20.093  19.852  13.338  1.00 84.18      C    O  
ATOM    271  CB  TRP A  44      21.322  21.534  11.117  1.00 79.53      C    C  
ATOM    272  CG  TRP A  44      20.931  21.674   9.643  1.00 88.71      C    C  
ATOM    273  CD1 TRP A  44      21.602  21.125   8.580  1.00100.26      C    C  
ATOM    274  CD2 TRP A  44      19.795  22.357   9.080  1.00111.36      C    C  
ATOM    275  NE1 TRP A  44      20.960  21.412   7.403  1.00101.46      C    N  
ATOM    276  CE2 TRP A  44      19.849  22.167   7.676  1.00114.50      C    C  
ATOM    277  CE3 TRP A  44      18.740  23.110   9.620  1.00129.65      C    C  
ATOM    278  CZ2 TRP A  44      18.888  22.700   6.807  1.00121.82      C    C  
ATOM    279  CZ3 TRP A  44      17.783  23.643   8.751  1.00134.22      C    C  
ATOM    280  CH2 TRP A  44      17.868  23.432   7.360  1.00140.54      C    C  
ATOM    281  N   TRP A  45      20.988  21.547  14.514  1.00 95.20      C    N  
ATOM    282  CA  TRP A  45      21.190  20.748  15.725  1.00 90.64      C    C  
ATOM    283  C   TRP A  45      20.010  20.600  16.603  1.00 92.14      C    C  
ATOM    284  O   TRP A  45      20.102  20.155  17.750  1.00 98.99      C    O  
ATOM    285  CB  TRP A  45      22.301  21.300  16.585  1.00 88.72      C    C  
ATOM    286  CG  TRP A  45      23.329  20.366  16.525  1.00 66.02      C    C  
ATOM    287  CD1 TRP A  45      23.667  19.448  17.459  1.00 74.79      C    C  
ATOM    288  CD2 TRP A  45      24.056  20.060  15.364  1.00 59.46      C    C  
ATOM    289  NE1 TRP A  45      24.566  18.566  16.935  1.00 98.51      C    N  
ATOM    290  CE2 TRP A  45      24.822  18.929  15.639  1.00 72.61      C    C  
ATOM    291  CE3 TRP A  45      24.129  20.637  14.101  1.00 60.35      C    C  
ATOM    292  CZ2 TRP A  45      25.657  18.361  14.697  1.00 74.98      C    C  
ATOM    293  CZ3 TRP A  45      24.948  20.079  13.178  1.00 76.62      C    C  
ATOM    294  CH2 TRP A  45      25.709  18.948  13.474  1.00 71.71      C    C  
ATOM    295  N   ILE A  46      18.888  21.021  16.080  1.00 88.18      C    N  
ATOM    296  CA  ILE A  46      17.693  20.888  16.864  1.00 89.35      C    C  
ATOM    297  C   ILE A  46      17.131  19.490  16.536  1.00103.15      C    C  
ATOM    298  O   ILE A  46      15.842  19.238  16.867  1.00 89.46      C    O  
ATOM    299  CB  ILE A  46      16.724  21.981  16.338  1.00 83.36      C    C  
ATOM    300  CG1 ILE A  46      15.506  22.114  17.225  1.00 64.17      C    C  
ATOM    301  CG2 ILE A  46      16.358  21.697  14.883  1.00 33.26      C    C  
ATOM    302  CD1 ILE A  46      15.710  23.156  18.261  1.00117.55      C    C  
ATOM    303  N   TRP A  47      17.948  18.466  16.099  1.00117.18      C    N  
ATOM    304  CA  TRP A  47      16.729  17.717  15.592  1.00108.16      C    C  
ATOM    305  C   TRP A  47      15.901  16.661  16.326  1.00106.15      C    C  
ATOM    306  O   TRP A  47      14.615  16.680  16.327  1.00 98.33      C    O  
ATOM    307  CB  TRP A  47      16.846  17.367  14.078  1.00 84.28      C    C  
ATOM    308  CG  TRP A  47      16.245  18.423  12.960  1.00 85.99      C    C  
ATOM    309  CD1 TRP A  47      16.760  18.614  11.698  1.00101.40      C    C  
ATOM    310  CD2 TRP A  47      15.018  19.233  12.985  1.00 77.31      C    C  
ATOM    311  NE1 TRP A  47      15.959  19.452  10.952  1.00 76.91      C    N  
ATOM    312  CE2 TRP A  47      14.889  19.848  11.703  1.00 77.76      C    C  
ATOM    313  CE3 TRP A  47      14.031  19.491  13.945  1.00 87.37      C    C  
ATOM    314  CZ2 TRP A  47      13.814  20.700  11.361  1.00 36.94      C    C  
ATOM    315  CZ3 TRP A  47      12.950  20.352  13.593  1.00101.67      C    C  
ATOM    316  CH2 TRP A  47      12.862  20.936  12.312  1.00 68.71      C    C  
ATOM    317  N   GLY A  48      16.594  15.773  16.998  1.00108.93      C    N  
ATOM    318  CA  GLY A  48      15.860  14.794  17.737  1.00102.34      C    C  
ATOM    319  C   GLY A  48      14.957  15.554  18.674  1.00100.41      C    C  
ATOM    320  O   GLY A  48      13.859  15.107  18.939  1.00 89.09      C    O  
ATOM    321  N   ILE A  49      15.393  16.710  19.169  1.00 91.55      C    N  
ATOM    322  CA  ILE A  49      14.530  17.446  20.078  1.00 81.47      C    C  
ATOM    323  C   ILE A  49      13.208  17.680  19.382  1.00 75.98      C    C  
ATOM    324  O   ILE A  49      12.107  17.233  19.915  1.00 73.30      C    O  
ATOM    325  CB  ILE A  49      15.131  18.793  20.508  1.00 87.22      C    C  
ATOM    326  CG1 ILE A  49      14.122  19.551  21.376  1.00 92.84      C    C  
ATOM    327  CG2 ILE A  49      15.553  19.585  19.300  1.00 48.53      C    C  
ATOM    328  CD1 ILE A  49      13.853  18.889  22.711  1.00113.34      C    C  
ATOM    329  N   VAL A  50      13.249  18.310  18.189  1.00 77.05      C    N  
ATOM    330  CA  VAL A  50      11.865  18.453  17.686  1.00 82.84      C    C  
ATOM    331  C   VAL A  50      11.194  17.067  17.659  1.00 81.47      C    C  
ATOM    332  O   VAL A  50      10.007  16.887  18.088  1.00 72.60      C    O  
ATOM    333  CB  VAL A  50      11.736  19.053  16.282  1.00 99.65      C    C  
ATOM    334  CG1 VAL A  50      11.462  17.958  15.252  1.00118.86      C    C  
ATOM    335  CG2 VAL A  50      10.577  20.043  16.276  1.00114.08      C    C  
ATOM    336  N   LEU A  51      11.963  16.076  17.195  1.00 77.98      C    N  
ATOM    337  CA  LEU A  51      11.377  14.739  17.122  1.00 61.19      C    C  
ATOM    338  C   LEU A  51      10.726  14.222  18.402  1.00 61.34      C    C  
ATOM    339  O   LEU A  51       9.502  14.026  18.453  1.00 62.41      C    O  
ATOM    340  CB  LEU A  51      12.408  13.754  16.615  1.00 56.62      C    C  
ATOM    341  CG  LEU A  51      12.308  13.864  15.101  1.00 67.34      C    C  
ATOM    342  CD1 LEU A  51      13.526  13.303  14.412  1.00 97.62      C    C  
ATOM    343  CD2 LEU A  51      11.048  13.149  14.680  1.00 73.07      C    C  
ATOM    344  N   ALA A  52      11.531  13.984  19.427  1.00 60.81      C    N  
ATOM    345  CA  ALA A  52      11.012  13.513  20.691  1.00 65.65      C    C  
ATOM    346  C   ALA A  52       9.775  14.318  20.989  1.00 67.45      C    C  
ATOM    347  O   ALA A  52       8.728  13.736  21.398  1.00 75.34      C    O  
ATOM    348  CB  ALA A  52      12.019  13.707  21.782  1.00 31.63      C    C  
ATOM    349  N   PHE A  53       9.836  15.642  20.776  1.00 73.49      C    N  
ATOM    350  CA  PHE A  53       8.580  16.307  21.103  1.00 77.77      C    C  
ATOM    351  C   PHE A  53       7.427  15.725  20.295  1.00 73.83      C    C  
ATOM    352  O   PHE A  53       6.400  15.240  20.859  1.00 71.78      C    O  
ATOM    353  CB  PHE A  53       8.579  17.795  20.849  1.00 77.55      C    C  
ATOM    354  CG  PHE A  53       7.233  18.407  21.103  1.00 93.91      C    C  
ATOM    355  CD1 PHE A  53       6.731  18.488  22.406  1.00 66.60      C    C  
ATOM    356  CD2 PHE A  53       6.423  18.816  20.042  1.00 80.05      C    C  
ATOM    357  CE1 PHE A  53       5.442  18.967  22.648  1.00 81.86      C    C  
ATOM    358  CE2 PHE A  53       5.132  19.295  20.272  1.00 22.56      C    C  
ATOM    359  CZ  PHE A  53       4.640  19.371  21.581  1.00 68.66      C    C  
ATOM    360  N   THR A  54       7.581  15.781  18.971  1.00 71.98      C    N  
ATOM    361  CA  THR A  54       6.506  15.249  18.139  1.00 85.76      C    C  
ATOM    362  C   THR A  54       6.057  13.903  18.714  1.00 83.59      C    C  
ATOM    363  O   THR A  54       4.874  13.715  19.070  1.00 72.05      C    O  
ATOM    364  CB  THR A  54       6.945  15.017  16.686  1.00120.72      C    C  
ATOM    365  OG1 THR A  54       7.758  16.106  16.235  1.00129.57      C    O  
ATOM    366  CG2 THR A  54       5.721  14.930  15.803  1.00122.22      C    C  
ATOM    367  N   LEU A  55       7.015  12.981  18.818  1.00 70.92      C    N  
ATOM    368  CA  LEU A  55       6.742  11.653  19.354  1.00 57.84      C    C  
ATOM    369  C   LEU A  55       5.840  11.720  20.595  1.00 54.31      C    C  
ATOM    370  O   LEU A  55       4.729  11.147  20.593  1.00 48.85      C    O  
ATOM    371  CB  LEU A  55       8.060  10.933  19.672  1.00 61.53      C    C  
ATOM    372  CG  LEU A  55       8.078   9.521  20.284  1.00 70.82      C    C  
ATOM    373  CD1 LEU A  55       7.641   9.578  21.734  1.00 35.02      C    C  
ATOM    374  CD2 LEU A  55       7.185   8.579  19.499  1.00 32.18      C    C  
ATOM    375  N   VAL A  56       6.272  12.412  21.653  1.00 51.97      C    N  
ATOM    376  CA  VAL A  56       5.378  12.447  22.816  1.00 44.54      C    C  
ATOM    377  C   VAL A  56       3.992  12.965  22.430  1.00 54.95      C    C  
ATOM    378  O   VAL A  56       2.936  12.413  22.865  1.00 44.68      C    O  
ATOM    379  CB  VAL A  56       5.913  13.320  23.949  1.00 63.26      C    C  
ATOM    380  CG1 VAL A  56       4.757  13.760  24.854  1.00 65.01      C    C  
ATOM    381  CG2 VAL A  56       6.905  12.521  24.768  1.00 78.63      C    C  
ATOM    382  N   LEU A  57       3.992  14.027  21.621  1.00 65.90      C    N  
ATOM    383  CA  LEU A  57       2.712  14.588  21.178  1.00 66.93      C    C  
ATOM    384  C   LEU A  57       1.870  13.391  20.731  1.00 59.98      C    C  
ATOM    385  O   LEU A  57       0.810  13.037  21.334  1.00 28.78      C    O  
ATOM    386  CB  LEU A  57       2.930  15.524  19.988  1.00 64.62      C    C  
ATOM    387  CG  LEU A  57       1.670  16.154  19.410  1.00 70.03      C    C  
ATOM    388  CD1 LEU A  57       1.070  17.155  20.414  1.00 40.43      C    C  
ATOM    389  CD2 LEU A  57       2.024  16.819  18.100  1.00 51.48      C    C  
ATOM    390  N   GLN A  58       2.388  12.777  19.666  1.00 54.56      C    N  
ATOM    391  CA  GLN A  58       1.787  11.602  19.069  1.00 48.09      C    C  
ATOM    392  C   GLN A  58       1.293  10.653  20.134  1.00 51.83      C    C  
ATOM    393  O   GLN A  58       0.106  10.356  20.185  1.00 55.56      C    O  
ATOM    394  CB  GLN A  58       2.798  10.913  18.180  1.00 38.23      C    C  
ATOM    395  CG  GLN A  58       2.935  11.624  16.882  1.00 30.94      C    C  
ATOM    396  CD  GLN A  58       1.706  11.417  16.038  1.00 59.78      C    C  
ATOM    397  OE1 GLN A  58       0.576  11.391  16.544  1.00 36.04      C    O  
ATOM    398  NE2 GLN A  58       1.911  11.262  14.742  1.00 16.05      C    N  
ATOM    399  N   ILE A  59       2.181  10.173  20.998  1.00 47.05      C    N  
ATOM    400  CA  ILE A  59       1.680   9.273  22.030  1.00 41.49      C    C  
ATOM    401  C   ILE A  59       0.404   9.850  22.647  1.00 41.47      C    C  
ATOM    402  O   ILE A  59      -0.698   9.266  22.525  1.00 43.59      C    O  
ATOM    403  CB  ILE A  59       2.683   9.045  23.201  1.00 41.03      C    C  
ATOM    404  CG1 ILE A  59       3.774   8.045  22.801  1.00 30.31      C    C  
ATOM    405  CG2 ILE A  59       1.914   8.511  24.441  1.00 11.48      C    C  
ATOM    406  CD1 ILE A  59       4.695   8.519  21.717  1.00 24.35      C    C  
ATOM    407  N   VAL A  60       0.533  11.019  23.275  1.00 44.13      C    N  
ATOM    408  CA  VAL A  60      -0.646  11.567  23.947  1.00 48.96      C    C  
ATOM    409  C   VAL A  60      -1.889  11.669  23.058  1.00 61.90      C    C  
ATOM    410  O   VAL A  60      -2.922  10.976  23.292  1.00 64.07      C    O  
ATOM    411  CB  VAL A  60      -0.358  12.939  24.545  1.00 54.06      C    C  
ATOM    412  CG1 VAL A  60      -1.086  13.067  25.877  1.00 71.48      C    C  
ATOM    413  CG2 VAL A  60       1.139  13.134  24.705  1.00 48.01      C    C  
ATOM    414  N   THR A  61      -1.794  12.529  22.042  1.00 48.89      C    N  
ATOM    415  CA  THR A  61      -2.916  12.700  21.132  1.00 56.35      C    C  
ATOM    416  C   THR A  61      -3.444  11.297  20.884  1.00 63.37      C    C  
ATOM    417  O   THR A  61      -4.621  11.009  21.084  1.00 71.43      C    O  
ATOM    418  CB  THR A  61      -2.461  13.310  19.798  1.00 60.55      C    C  
ATOM    419  OG1 THR A  61      -3.481  13.133  18.809  1.00 88.20      C    O  
ATOM    420  CG2 THR A  61      -1.195  12.646  19.319  1.00 50.64      C    C  
ATOM    421  N   GLY A  62      -2.532  10.421  20.486  1.00 52.85      C    N  
ATOM    422  CA  GLY A  62      -2.864   9.041  20.208  1.00 36.91      C    C  
ATOM    423  C   GLY A  62      -3.752   8.363  21.231  1.00 55.31      C    C  
ATOM    424  O   GLY A  62      -4.911   8.039  20.947  1.00 66.86      C    O  
ATOM    425  N   ILE A  63      -3.236   8.133  22.434  1.00 53.91      C    N  
ATOM    426  CA  ILE A  63      -4.088   7.439  23.390  1.00 50.50      C    C  
ATOM    427  C   ILE A  63      -5.388   8.200  23.621  1.00 57.63      C    C  
ATOM    428  O   ILE A  63      -6.489   7.582  23.729  1.00 41.20      C    O  
ATOM    429  CB  ILE A  63      -3.346   7.153  24.744  1.00 46.46      C    C  
ATOM    430  CG1 ILE A  63      -4.354   6.736  25.830  1.00 74.06      C    C  
ATOM    431  CG2 ILE A  63      -2.497   8.333  25.148  1.00 35.44      C    C  
ATOM    432  CD1 ILE A  63      -5.186   7.871  26.477  1.00  7.68      C    C  
ATOM    433  N   VAL A  64      -5.280   9.533  23.658  1.00 57.85      C    N  
ATOM    434  CA  VAL A  64      -6.478  10.339  23.915  1.00 66.59      C    C  
ATOM    435  C   VAL A  64      -7.555  10.144  22.855  1.00 63.04      C    C  
ATOM    436  O   VAL A  64      -8.748  10.012  23.158  1.00 48.27      C    O  
ATOM    437  CB  VAL A  64      -6.149  11.841  24.010  1.00 87.06      C    C  
ATOM    438  CG1 VAL A  64      -4.799  12.025  24.677  1.00 96.35      C    C  
ATOM    439  CG2 VAL A  64      -6.198  12.497  22.642  1.00 82.90      C    C  
ATOM    440  N   LEU A  65      -7.099  10.130  21.611  1.00 65.93      C    N  
ATOM    441  CA  LEU A  65      -7.925   9.957  20.431  1.00 61.73      C    C  
ATOM    442  C   LEU A  65      -8.483   8.533  20.470  1.00 70.88      C    C  
ATOM    443  O   LEU A  65      -9.700   8.305  20.359  1.00 61.95      C    O  
ATOM    444  CB  LEU A  65      -7.028  10.143  19.221  1.00 24.92      C    C  
ATOM    445  CG  LEU A  65      -7.469  10.239  17.772  1.00 47.61      C    C  
ATOM    446  CD1 LEU A  65      -6.230   9.941  16.935  1.00 14.64      C    C  
ATOM    447  CD2 LEU A  65      -8.541   9.247  17.447  1.00 20.76      C    C  
ATOM    448  N   ALA A  66      -7.571   7.582  20.649  1.00 64.55      C    N  
ATOM    449  CA  ALA A  66      -7.908   6.167  20.714  1.00 58.15      C    C  
ATOM    450  C   ALA A  66      -8.800   5.775  21.904  1.00 38.55      C    C  
ATOM    451  O   ALA A  66      -9.308   4.662  21.963  1.00 48.97      C    O  
ATOM    452  CB  ALA A  66      -6.615   5.347  20.719  1.00 47.41      C    C  
ATOM    453  N   MET A  67      -8.965   6.676  22.863  1.00 21.95      C    N  
ATOM    454  CA  MET A  67      -9.824   6.415  24.020  1.00 30.85      C    C  
ATOM    455  C   MET A  67     -11.354   6.563  23.667  1.00 33.87      C    C  
ATOM    456  O   MET A  67     -12.266   6.511  24.552  1.00  3.51      C    O  
ATOM    457  CB  MET A  67      -9.376   7.375  25.130  1.00 45.59      C    C  
ATOM    458  CG  MET A  67     -10.194   7.433  26.425  1.00 82.55      C    C  
ATOM    459  SD  MET A  67      -9.290   8.495  27.608  1.00 69.14      C    S  
ATOM    460  CE  MET A  67      -8.156   9.421  26.453  1.00  3.51      C    C  
ATOM    461  N   HIS A  68     -11.626   6.738  22.371  1.00 28.12      C    N  
ATOM    462  CA  HIS A  68     -12.998   6.884  21.858  1.00 34.85      C    C  
ATOM    463  C   HIS A  68     -13.151   5.982  20.642  1.00 51.37      C    C  
ATOM    464  O   HIS A  68     -14.255   5.512  20.307  1.00 44.49      C    O  
ATOM    465  CB  HIS A  68     -13.282   8.329  21.409  1.00 50.17      C    C  
ATOM    466  CG  HIS A  68     -13.374   9.304  22.537  1.00 56.15      C    C  
ATOM    467  ND1 HIS A  68     -12.306  10.081  22.940  1.00 30.84      C    N  
ATOM    468  CD2 HIS A  68     -14.377   9.552  23.415  1.00 37.49      C    C  
ATOM    469  CE1 HIS A  68     -12.647  10.757  24.023  1.00 40.50      C    C  
ATOM    470  NE2 HIS A  68     -13.896  10.453  24.333  1.00 50.58      C    N  
ATOM    471  N   TYR A  69     -12.024   5.762  19.973  1.00 40.10      C    N  
ATOM    472  CA  TYR A  69     -11.987   4.934  18.785  1.00 33.07      C    C  
ATOM    473  C   TYR A  69     -12.514   3.523  18.996  1.00 40.97      C    C  
ATOM    474  O   TYR A  69     -12.864   3.106  20.103  1.00 33.83      C    O  
ATOM    475  CB  TYR A  69     -10.566   4.844  18.290  1.00 39.59      C    C  
ATOM    476  CG  TYR A  69     -10.404   3.946  17.106  1.00 34.70      C    C  
ATOM    477  CD1 TYR A  69     -10.890   4.316  15.864  1.00 21.89      C    C  
ATOM    478  CD2 TYR A  69      -9.700   2.753  17.211  1.00 46.41      C    C  
ATOM    479  CE1 TYR A  69     -10.658   3.527  14.744  1.00 54.57      C    C  
ATOM    480  CE2 TYR A  69      -9.472   1.959  16.106  1.00 44.19      C    C  
ATOM    481  CZ  TYR A  69      -9.946   2.356  14.878  1.00 42.81      C    C  
ATOM    482  OH  TYR A  69      -9.666   1.601  13.784  1.00 46.71      C    O  
ATOM    483  N   THR A  70     -12.565   2.779  17.911  1.00 47.36      C    N  
ATOM    484  CA  THR A  70     -13.025   1.417  17.979  1.00 47.92      C    C  
ATOM    485  C   THR A  70     -12.398   0.674  16.827  1.00 56.38      C    C  
ATOM    486  O   THR A  70     -12.631   0.991  15.655  1.00 51.05      C    O  
ATOM    487  CB  THR A  70     -14.558   1.334  17.895  1.00 62.05      C    C  
ATOM    488  OG1 THR A  70     -15.102   1.281  19.223  1.00 65.72      C    O  
ATOM    489  CG2 THR A  70     -14.987   0.116  17.100  1.00 18.15      C    C  
ATOM    490  N   PRO A  71     -11.555  -0.308  17.149  1.00 61.97      C    N  
ATOM    491  CA  PRO A  71     -10.894  -1.100  16.122  1.00 62.14      C    C  
ATOM    492  C   PRO A  71     -11.960  -2.141  15.851  1.00 62.06      C    C  
ATOM    493  O   PRO A  71     -12.507  -2.733  16.791  1.00 64.17      C    O  
ATOM    494  CB  PRO A  71      -9.675  -1.673  16.848  1.00 32.08      C    C  
ATOM    495  CG  PRO A  71      -9.943  -1.383  18.376  1.00 55.14      C    C  
ATOM    496  CD  PRO A  71     -11.372  -0.924  18.471  1.00 72.21      C    C  
ATOM    497  N   HIS A  72     -12.286  -2.317  14.578  1.00 55.11      C    N  
ATOM    498  CA  HIS A  72     -13.315  -3.254  14.157  1.00 58.12      C    C  
ATOM    499  C   HIS A  72     -13.994  -2.743  12.906  1.00 58.87      C    C  
ATOM    500  O   HIS A  72     -14.693  -1.712  12.918  1.00 73.36      C    O  
ATOM    501  CB  HIS A  72     -14.396  -3.440  15.204  1.00 57.56      C    C  
ATOM    502  CG  HIS A  72     -15.483  -4.347  14.740  1.00 99.17      C    C  
ATOM    503  ND1 HIS A  72     -16.052  -4.229  13.491  1.00 64.99      C    N  
ATOM    504  CD2 HIS A  72     -16.061  -5.422  15.320  1.00128.74      C    C  
ATOM    505  CE1 HIS A  72     -16.933  -5.197  13.323  1.00125.03      C    C  
ATOM    506  NE2 HIS A  72     -16.958  -5.934  14.417  1.00142.04      C    N  
ATOM    507  N   VAL A  73     -13.830  -3.515  11.845  1.00 71.29      C    N  
ATOM    508  CA  VAL A  73     -14.345  -3.173  10.538  1.00 95.70      C    C  
ATOM    509  C   VAL A  73     -15.815  -2.777  10.392  1.00102.31      C    C  
ATOM    510  O   VAL A  73     -16.204  -2.270   9.343  1.00115.82      C    O  
ATOM    511  CB  VAL A  73     -13.971  -4.290   9.536  1.00 99.88      C    C  
ATOM    512  CG1 VAL A  73     -14.432  -3.945   8.127  1.00100.24      C    C  
ATOM    513  CG2 VAL A  73     -12.471  -4.464   9.545  1.00 92.59      C    C  
ATOM    514  N   ASP A  74     -16.652  -2.971  11.403  1.00 98.44      C    N  
ATOM    515  CA  ASP A  74     -18.028  -2.530  11.208  1.00107.15      C    C  
ATOM    516  C   ASP A  74     -18.320  -1.182  11.867  1.00103.99      C    C  
ATOM    517  O   ASP A  74     -19.322  -0.536  11.552  1.00105.15      C    O  
ATOM    518  CB  ASP A  74     -19.037  -3.590  11.672  1.00119.49      C    C  
ATOM    519  CG  ASP A  74     -19.394  -4.577  10.566  1.00113.81      C    C  
ATOM    520  OD1 ASP A  74     -19.066  -4.304   9.387  1.00 81.49      C    O  
ATOM    521  OD2 ASP A  74     -20.012  -5.619  10.872  1.00111.69      C    O  
ATOM    522  N   LEU A  75     -17.431  -0.744  12.755  1.00 90.38      C    N  
ATOM    523  CA  LEU A  75     -17.621   0.528  13.440  1.00 81.72      C    C  
ATOM    524  C   LEU A  75     -16.495   1.515  13.182  1.00 82.83      C    C  
ATOM    525  O   LEU A  75     -16.699   2.723  13.271  1.00 77.93      C    O  
ATOM    526  CB  LEU A  75     -17.752   0.303  14.948  1.00 72.14      C    C  
ATOM    527  CG  LEU A  75     -18.728  -0.811  15.313  1.00 75.72      C    C  
ATOM    528  CD1 LEU A  75     -19.035  -0.826  16.807  1.00 34.40      C    C  
ATOM    529  CD2 LEU A  75     -19.991  -0.592  14.514  1.00 88.36      C    C  
ATOM    530  N   ALA A  76     -15.308   1.005  12.868  1.00 81.83      C    N  
ATOM    531  CA  ALA A  76     -14.164   1.886  12.624  1.00 76.11      C    C  
ATOM    532  C   ALA A  76     -14.487   3.331  12.216  1.00 79.74      C    C  
ATOM    533  O   ALA A  76     -14.602   4.238  13.064  1.00 74.53      C    O  
ATOM    534  CB  ALA A  76     -13.260   1.266  11.576  1.00 83.48      C    C  
ATOM    535  N   PHE A  77     -14.614   3.538  10.907  1.00 82.65      C    N  
ATOM    536  CA  PHE A  77     -14.872   4.862  10.342  1.00 73.75      C    C  
ATOM    537  C   PHE A  77     -15.815   5.703  11.185  1.00 67.39      C    C  
ATOM    538  O   PHE A  77     -15.454   6.789  11.653  1.00 70.05      C    O  
ATOM    539  CB  PHE A  77     -15.417   4.732   8.921  1.00 69.98      C    C  
ATOM    540  CG  PHE A  77     -15.053   5.881   8.020  1.00 67.29      C    C  
ATOM    541  CD1 PHE A  77     -15.137   5.747   6.637  1.00 81.20      C    C  
ATOM    542  CD2 PHE A  77     -14.620   7.095   8.542  1.00109.12      C    C  
ATOM    543  CE1 PHE A  77     -14.793   6.801   5.785  1.00 71.67      C    C  
ATOM    544  CE2 PHE A  77     -14.274   8.156   7.697  1.00131.76      C    C  
ATOM    545  CZ  PHE A  77     -14.362   8.004   6.314  1.00114.73      C    C  
ATOM    546  N   ALA A  78     -17.025   5.204  11.383  1.00 67.71      C    N  
ATOM    547  CA  ALA A  78     -17.991   5.931  12.185  1.00 81.59      C    C  
ATOM    548  C   ALA A  78     -17.333   6.278  13.505  1.00 75.10      C    C  
ATOM    549  O   ALA A  78     -17.410   7.423  13.960  1.00 68.21      C    O  
ATOM    550  CB  ALA A  78     -19.222   5.090  12.423  1.00109.96      C    C  
ATOM    551  N   SER A  79     -16.693   5.287  14.124  1.00 76.43      C    N  
ATOM    552  CA  SER A  79     -16.009   5.538  15.383  1.00 87.74      C    C  
ATOM    553  C   SER A  79     -15.250   6.822  15.119  1.00 90.99      C    C  
ATOM    554  O   SER A  79     -15.482   7.846  15.784  1.00 84.71      C    O  
ATOM    555  CB  SER A  79     -15.017   4.413  15.727  1.00102.26      C    C  
ATOM    556  OG  SER A  79     -14.174   4.763  16.831  1.00 34.89      C    O  
ATOM    557  N   VAL A  80     -14.378   6.775  14.113  1.00 81.73      C    N  
ATOM    558  CA  VAL A  80     -13.599   7.956  13.770  1.00 75.87      C    C  
ATOM    559  C   VAL A  80     -14.466   9.199  13.740  1.00 75.25      C    C  
ATOM    560  O   VAL A  80     -14.299  10.084  14.576  1.00 82.55      C    O  
ATOM    561  CB  VAL A  80     -12.917   7.816  12.412  1.00 80.21      C    C  
ATOM    562  CG1 VAL A  80     -12.514   9.190  11.888  1.00 78.14      C    C  
ATOM    563  CG2 VAL A  80     -11.688   6.929  12.548  1.00135.43      C    C  
ATOM    564  N   GLU A  81     -15.386   9.271  12.780  1.00 73.54      C    N  
ATOM    565  CA  GLU A  81     -16.276  10.433  12.671  1.00 75.36      C    C  
ATOM    566  C   GLU A  81     -16.666  10.864  14.070  1.00 75.13      C    C  
ATOM    567  O   GLU A  81     -16.256  11.932  14.559  1.00 78.81      C    O  
ATOM    568  CB  GLU A  81     -17.544  10.070  11.899  1.00 63.07      C    C  
ATOM    569  CG  GLU A  81     -17.741  10.828  10.596  1.00 87.35      C    C  
ATOM    570  CD  GLU A  81     -16.466  10.931   9.771  1.00 98.26      C    C  
ATOM    571  OE1 GLU A  81     -15.689   9.954   9.725  1.00 65.80      C    O  
ATOM    572  OE2 GLU A  81     -16.244  11.996   9.158  1.00109.91      C    O  
ATOM    573  N   HIS A  82     -17.455  10.012  14.715  1.00 65.85      C    N  
ATOM    574  CA  HIS A  82     -17.896  10.288  16.065  1.00 77.59      C    C  
ATOM    575  C   HIS A  82     -16.782  10.982  16.822  1.00 82.91      C    C  
ATOM    576  O   HIS A  82     -16.969  12.077  17.362  1.00 69.44      C    O  
ATOM    577  CB  HIS A  82     -18.267   9.007  16.797  1.00 88.22      C    C  
ATOM    578  CG  HIS A  82     -18.572   9.232  18.243  1.00 98.39      C    C  
ATOM    579  ND1 HIS A  82     -17.591   9.303  19.207  1.00101.24      C    N  
ATOM    580  CD2 HIS A  82     -19.741   9.488  18.876  1.00 91.97      C    C  
ATOM    581  CE1 HIS A  82     -18.140   9.594  20.372  1.00 82.24      C    C  
ATOM    582  NE2 HIS A  82     -19.444   9.712  20.199  1.00103.62      C    N  
ATOM    583  N   ILE A  83     -15.619  10.336  16.863  1.00 92.63      C    N  
ATOM    584  CA  ILE A  83     -14.472  10.925  17.546  1.00 97.46      C    C  
ATOM    585  C   ILE A  83     -14.405  12.369  17.074  1.00 86.58      C    C  
ATOM    586  O   ILE A  83     -14.633  13.315  17.834  1.00 82.18      C    O  
ATOM    587  CB  ILE A  83     -13.125  10.196  17.175  1.00105.26      C    C  
ATOM    588  CG1 ILE A  83     -12.736   9.192  18.268  1.00 88.40      C    C  
ATOM    589  CG2 ILE A  83     -11.989  11.203  16.973  1.00 68.32      C    C  
ATOM    590  CD1 ILE A  83     -13.301   7.812  18.074  1.00113.46      C    C  
ATOM    591  N   MET A  84     -14.141  12.499  15.782  1.00 81.72      C    N  
ATOM    592  CA  MET A  84     -13.988  13.768  15.105  1.00 77.31      C    C  
ATOM    593  C   MET A  84     -15.301  14.373  14.630  1.00 72.16      C    C  
ATOM    594  O   MET A  84     -15.440  14.715  13.454  1.00 70.99      C    O  
ATOM    595  CB  MET A  84     -13.058  13.542  13.928  1.00 63.86      C    C  
ATOM    596  CG  MET A  84     -12.596  14.759  13.233  1.00 73.13      C    C  
ATOM    597  SD  MET A  84     -11.945  14.160  11.702  1.00 94.54      C    S  
ATOM    598  CE  MET A  84     -13.474  13.530  10.967  1.00118.80      C    C  
ATOM    599  N   ARG A  85     -16.262  14.488  15.541  1.00 70.71      C    N  
ATOM    600  CA  ARG A  85     -17.565  15.072  15.221  1.00 70.06      C    C  
ATOM    601  C   ARG A  85     -18.499  15.046  16.423  1.00 70.25      C    C  
ATOM    602  O   ARG A  85     -19.656  15.457  16.325  1.00 67.74      C    O  
ATOM    603  CB  ARG A  85     -18.213  14.324  14.052  1.00 80.07      C    C  
ATOM    604  CG  ARG A  85     -19.625  14.768  13.700  1.00 77.68      C    C  
ATOM    605  CD  ARG A  85     -20.148  14.018  12.478  1.00 56.17      C    C  
ATOM    606  NE  ARG A  85     -19.198  14.087  11.370  1.00 79.97      C    N  
ATOM    607  CZ  ARG A  85     -19.478  13.757  10.115  1.00 90.09      C    C  
ATOM    608  NH1 ARG A  85     -18.535  13.856   9.188  1.00 92.54      C    N  
ATOM    609  NH2 ARG A  85     -20.697  13.341   9.785  1.00 71.07      C    N  
ATOM    610  N   ASP A  86     -18.006  14.556  17.554  1.00 68.93      C    N  
ATOM    611  CA  ASP A  86     -18.823  14.512  18.758  1.00 64.77      C    C  
ATOM    612  C   ASP A  86     -18.014  14.506  20.045  1.00 54.03      C    C  
ATOM    613  O   ASP A  86     -18.570  14.551  21.142  1.00 42.95      C    O  
ATOM    614  CB  ASP A  86     -19.783  13.326  18.717  1.00 65.64      C    C  
ATOM    615  CG  ASP A  86     -21.137  13.695  18.116  1.00107.49      C    C  
ATOM    616  OD1 ASP A  86     -21.873  14.490  18.738  1.00103.81      C    O  
ATOM    617  OD2 ASP A  86     -21.469  13.198  17.017  1.00140.55      C    O  
ATOM    618  N   VAL A  87     -16.697  14.437  19.923  1.00 51.54      C    N  
ATOM    619  CA  VAL A  87     -15.880  14.510  21.121  1.00 48.46      C    C  
ATOM    620  C   VAL A  87     -15.259  15.888  21.101  1.00 46.61      C    C  
ATOM    621  O   VAL A  87     -14.596  16.271  20.129  1.00 36.30      C    O  
ATOM    622  CB  VAL A  87     -14.700  13.529  21.152  1.00 56.69      C    C  
ATOM    623  CG1 VAL A  87     -13.957  13.701  22.494  1.00 21.32      C    C  
ATOM    624  CG2 VAL A  87     -15.179  12.096  20.951  1.00 99.00      C    C  
ATOM    625  N   ASN A  88     -15.485  16.639  22.165  1.00 29.89      C    N  
ATOM    626  CA  ASN A  88     -14.903  17.954  22.265  1.00 30.79      C    C  
ATOM    627  C   ASN A  88     -13.371  17.826  22.174  1.00 26.07      C    C  
ATOM    628  O   ASN A  88     -12.672  17.844  23.185  1.00 29.79      C    O  
ATOM    629  CB  ASN A  88     -15.318  18.564  23.596  1.00 60.33      C    C  
ATOM    630  CG  ASN A  88     -15.903  17.539  24.537  1.00 72.15      C    C  
ATOM    631  OD1 ASN A  88     -15.288  16.505  24.798  1.00 97.93      C    O  
ATOM    632  ND2 ASN A  88     -17.103  17.815  25.049  1.00101.31      C    N  
ATOM    633  N   GLY A  89     -12.872  17.692  20.950  1.00 16.80      C    N  
ATOM    634  CA  GLY A  89     -11.451  17.552  20.693  1.00 15.13      C    C  
ATOM    635  C   GLY A  89     -11.379  17.032  19.267  1.00 43.97      C    C  
ATOM    636  O   GLY A  89     -10.420  17.250  18.521  1.00 37.58      C    O  
ATOM    637  N   GLY A  90     -12.454  16.354  18.887  1.00 43.68      C    N  
ATOM    638  CA  GLY A  90     -12.553  15.768  17.569  1.00 48.76      C    C  
ATOM    639  C   GLY A  90     -11.455  16.135  16.594  1.00 52.77      C    C  
ATOM    640  O   GLY A  90     -10.244  15.773  16.732  1.00 45.40      C    O  
ATOM    641  N   TRP A  91     -11.930  16.818  15.561  1.00 61.28      C    N  
ATOM    642  CA  TRP A  91     -11.109  17.322  14.479  1.00 81.17      C    C  
ATOM    643  C   TRP A  91      -9.733  17.658  15.065  1.00 62.52      C    C  
ATOM    644  O   TRP A  91      -8.684  17.360  14.461  1.00 43.38      C    O  
ATOM    645  CB  TRP A  91     -11.777  18.587  13.915  1.00 89.61      C    C  
ATOM    646  CG  TRP A  91     -11.990  19.575  15.018  1.00 76.96      C    C  
ATOM    647  CD1 TRP A  91     -12.935  19.511  16.013  1.00 93.56      C    C  
ATOM    648  CD2 TRP A  91     -11.078  20.596  15.406  1.00 53.47      C    C  
ATOM    649  NE1 TRP A  91     -12.645  20.414  17.006  1.00 63.33      C    N  
ATOM    650  CE2 TRP A  91     -11.508  21.093  16.660  1.00 70.47      C    C  
ATOM    651  CE3 TRP A  91      -9.921  21.129  14.824  1.00 56.97      C    C  
ATOM    652  CZ2 TRP A  91     -10.817  22.099  17.341  1.00117.11      C    C  
ATOM    653  CZ3 TRP A  91      -9.231  22.129  15.502  1.00 90.26      C    C  
ATOM    654  CH2 TRP A  91      -9.683  22.602  16.750  1.00131.81      C    C  
ATOM    655  N   ALA A  92      -9.757  18.262  16.257  1.00 47.98      C    N  
ATOM    656  CA  ALA A  92      -8.534  18.663  16.934  1.00 55.20      C    C  
ATOM    657  C   ALA A  92      -7.668  17.440  16.952  1.00 53.71      C    C  
ATOM    658  O   ALA A  92      -6.893  17.189  16.014  1.00 36.79      C    O  
ATOM    659  CB  ALA A  92      -8.817  19.125  18.360  1.00 67.15      C    C  
ATOM    660  N   MET A  93      -7.835  16.684  18.035  1.00 48.16      C    N  
ATOM    661  CA  MET A  93      -7.126  15.438  18.264  1.00 45.68      C    C  
ATOM    662  C   MET A  93      -6.879  14.740  16.943  1.00 47.22      C    C  
ATOM    663  O   MET A  93      -5.755  14.768  16.418  1.00 45.78      C    O  
ATOM    664  CB  MET A  93      -7.973  14.559  19.163  1.00 35.67      C    C  
ATOM    665  CG  MET A  93      -8.416  15.326  20.372  1.00 38.69      C    C  
ATOM    666  SD  MET A  93      -6.984  15.976  21.188  1.00 92.72      C    S  
ATOM    667  CE  MET A  93      -7.536  15.857  22.898  1.00 44.45      C    C  
ATOM    668  N   ARG A  94      -7.934  14.165  16.378  1.00 33.71      C    N  
ATOM    669  CA  ARG A  94      -7.725  13.455  15.123  1.00 30.09      C    C  
ATOM    670  C   ARG A  94      -6.657  14.145  14.215  1.00 47.63      C    C  
ATOM    671  O   ARG A  94      -5.508  13.626  13.981  1.00 26.04      C    O  
ATOM    672  CB  ARG A  94      -9.070  13.341  14.404  1.00 36.49      C    C  
ATOM    673  CG  ARG A  94      -9.152  12.298  13.306  1.00 38.86      C    C  
ATOM    674  CD  ARG A  94      -8.343  12.708  12.104  1.00 49.02      C    C  
ATOM    675  NE  ARG A  94      -8.979  12.221  10.892  1.00 82.69      C    N  
ATOM    676  CZ  ARG A  94      -9.060  10.939  10.558  1.00106.58      C    C  
ATOM    677  NH1 ARG A  94      -8.534  10.011  11.349  1.00117.95      C    N  
ATOM    678  NH2 ARG A  94      -9.679  10.584   9.437  1.00100.36      C    N  
ATOM    679  N   TYR A  95      -7.034  15.327  13.724  1.00 59.30      C    N  
ATOM    680  CA  TYR A  95      -6.178  16.113  12.832  1.00 59.34      C    C  
ATOM    681  C   TYR A  95      -4.746  16.261  13.359  1.00 53.54      C    C  
ATOM    682  O   TYR A  95      -3.729  15.994  12.643  1.00 42.06      C    O  
ATOM    683  CB  TYR A  95      -6.833  17.478  12.591  1.00 47.38      C    C  
ATOM    684  CG  TYR A  95      -7.883  17.417  11.499  1.00 84.46      C    C  
ATOM    685  CD1 TYR A  95      -9.257  17.413  11.790  1.00 71.84      C    C  
ATOM    686  CD2 TYR A  95      -7.497  17.318  10.167  1.00 86.98      C    C  
ATOM    687  CE1 TYR A  95     -10.214  17.311  10.760  1.00 71.16      C    C  
ATOM    688  CE2 TYR A  95      -8.430  17.217   9.150  1.00 87.47      C    C  
ATOM    689  CZ  TYR A  95      -9.781  17.215   9.435  1.00 95.26      C    C  
ATOM    690  OH  TYR A  95     -10.666  17.139   8.374  1.00 46.66      C    O  
ATOM    691  N   ILE A  96      -4.683  16.673  14.620  1.00 37.81      C    N  
ATOM    692  CA  ILE A  96      -3.427  16.838  15.293  1.00 44.31      C    C  
ATOM    693  C   ILE A  96      -2.664  15.530  15.118  1.00 52.96      C    C  
ATOM    694  O   ILE A  96      -1.615  15.533  14.492  1.00 35.60      C    O  
ATOM    695  CB  ILE A  96      -3.636  17.108  16.764  1.00 38.69      C    C  
ATOM    696  CG1 ILE A  96      -4.647  18.240  16.937  1.00 46.24      C    C  
ATOM    697  CG2 ILE A  96      -2.317  17.489  17.396  1.00 56.81      C    C  
ATOM    698  CD1 ILE A  96      -5.032  18.507  18.373  1.00 97.12      C    C  
ATOM    699  N   HIS A  97      -3.199  14.415  15.635  1.00 49.19      C    N  
ATOM    700  CA  HIS A  97      -2.527  13.105  15.525  1.00 54.97      C    C  
ATOM    701  C   HIS A  97      -2.029  12.824  14.100  1.00 59.44      C    C  
ATOM    702  O   HIS A  97      -0.817  12.603  13.883  1.00 59.60      C    O  
ATOM    703  CB  HIS A  97      -3.469  11.974  15.959  1.00 76.12      C    C  
ATOM    704  CG  HIS A  97      -2.796  10.646  16.201  1.00 85.43      C    C  
ATOM    705  ND1 HIS A  97      -2.562  10.160  17.468  1.00 92.36      C    N  
ATOM    706  CD2 HIS A  97      -2.405   9.661  15.349  1.00 79.54      C    C  
ATOM    707  CE1 HIS A  97      -2.068   8.935  17.385  1.00 84.67      C    C  
ATOM    708  NE2 HIS A  97      -1.963   8.602  16.113  1.00 46.47      C    N  
ATOM    709  N   ALA A  98      -2.936  12.851  13.121  1.00 48.38      C    N  
ATOM    710  CA  ALA A  98      -2.474  12.551  11.749  1.00 54.75      C    C  
ATOM    711  C   ALA A  98      -1.325  13.454  11.278  1.00 64.51      C    C  
ATOM    712  O   ALA A  98      -0.196  13.006  10.843  1.00 70.40      C    O  
ATOM    713  CB  ALA A  98      -3.625  12.666  10.775  1.00 25.10      C    C  
ATOM    714  N   ASN A  99      -1.600  14.749  11.360  1.00 64.20      C    N  
ATOM    715  CA  ASN A  99      -0.581  15.664  10.914  1.00 70.91      C    C  
ATOM    716  C   ASN A  99       0.694  15.434  11.741  1.00 71.84      C    C  
ATOM    717  O   ASN A  99       1.797  15.298  11.167  1.00 65.58      C    O  
ATOM    718  CB  ASN A  99      -1.113  17.089  10.987  1.00 62.90      C    C  
ATOM    719  CG  ASN A  99      -2.276  17.302  10.035  1.00 80.82      C    C  
ATOM    720  OD1 ASN A  99      -3.441  17.330  10.449  1.00 44.71      C    O  
ATOM    721  ND2 ASN A  99      -1.965  17.420   8.740  1.00 35.20      C    N  
ATOM    722  N   GLY A 100       0.531  15.336  13.062  1.00 47.19      C    N  
ATOM    723  CA  GLY A 100       1.644  15.089  13.951  1.00 48.64      C    C  
ATOM    724  C   GLY A 100       2.440  14.034  13.225  1.00 65.54      C    C  
ATOM    725  O   GLY A 100       3.615  14.230  12.855  1.00 62.34      C    O  
ATOM    726  N   ALA A 101       1.771  12.915  12.969  1.00 70.64      C    N  
ATOM    727  CA  ALA A 101       2.442  11.847  12.260  1.00 75.10      C    C  
ATOM    728  C   ALA A 101       3.278  12.451  11.144  1.00 71.92      C    C  
ATOM    729  O   ALA A 101       4.538  12.434  11.191  1.00 63.51      C    O  
ATOM    730  CB  ALA A 101       1.429  10.875  11.691  1.00 68.21      C    C  
ATOM    731  N   SER A 102       2.608  13.047  10.164  1.00 67.44      C    N  
ATOM    732  CA  SER A 102       3.445  13.552   9.073  1.00 73.33      C    C  
ATOM    733  C   SER A 102       4.614  14.496   9.458  1.00 83.66      C    C  
ATOM    734  O   SER A 102       5.739  14.402   8.897  1.00 86.97      C    O  
ATOM    735  CB  SER A 102       2.588  14.197   7.993  1.00 82.14      C    C  
ATOM    736  OG  SER A 102       3.257  14.111   6.744  1.00 47.95      C    O  
ATOM    737  N   LEU A 103       4.365  15.392  10.412  1.00 76.75      C    N  
ATOM    738  CA  LEU A 103       5.388  16.339  10.861  1.00 81.37      C    C  
ATOM    739  C   LEU A 103       6.573  15.553  11.416  1.00 74.03      C    C  
ATOM    740  O   LEU A 103       7.733  15.700  10.972  1.00 55.10      C    O  
ATOM    741  CB  LEU A 103       4.822  17.254  11.956  1.00 59.63      C    C  
ATOM    742  CG  LEU A 103       5.534  17.264  13.318  1.00 60.72      C    C  
ATOM    743  CD1 LEU A 103       6.972  17.774  13.169  1.00 26.23      C    C  
ATOM    744  CD2 LEU A 103       4.751  18.135  14.286  1.00 44.48      C    C  
ATOM    745  N   PHE A 104       6.250  14.742  12.419  1.00 72.16      C    N  
ATOM    746  CA  PHE A 104       7.209  13.887  13.085  1.00 75.39      C    C  
ATOM    747  C   PHE A 104       8.026  13.266  11.978  1.00 76.95      C    C  
ATOM    748  O   PHE A 104       9.279  13.381  11.933  1.00 83.13      C    O  
ATOM    749  CB  PHE A 104       6.437  12.818  13.855  1.00 90.74      C    C  
ATOM    750  CG  PHE A 104       7.286  11.724  14.439  1.00 93.67      C    C  
ATOM    751  CD1 PHE A 104       8.064  10.912  13.622  1.00 74.05      C    C  
ATOM    752  CD2 PHE A 104       7.231  11.444  15.801  1.00 89.88      C    C  
ATOM    753  CE1 PHE A 104       8.760   9.844  14.142  1.00 56.61      C    C  
ATOM    754  CE2 PHE A 104       7.929  10.370  16.333  1.00101.18      C    C  
ATOM    755  CZ  PHE A 104       8.695   9.566  15.500  1.00 92.16      C    C  
ATOM    756  N   PHE A 105       7.321  12.615  11.062  1.00 64.59      C    N  
ATOM    757  CA  PHE A 105       8.063  12.001   9.983  1.00 70.73      C    C  
ATOM    758  C   PHE A 105       9.019  12.981   9.277  1.00 80.17      C    C  
ATOM    759  O   PHE A 105      10.237  12.694   9.131  1.00 76.11      C    O  
ATOM    760  CB  PHE A 105       7.114  11.353   8.991  1.00 58.09      C    C  
ATOM    761  CG  PHE A 105       7.328   9.881   8.864  1.00 62.02      C    C  
ATOM    762  CD1 PHE A 105       6.823   9.009   9.820  1.00 46.22      C    C  
ATOM    763  CD2 PHE A 105       8.133   9.382   7.851  1.00 32.81      C    C  
ATOM    764  CE1 PHE A 105       7.126   7.664   9.776  1.00 39.41      C    C  
ATOM    765  CE2 PHE A 105       8.446   8.050   7.791  1.00 21.26      C    C  
ATOM    766  CZ  PHE A 105       7.947   7.178   8.756  1.00 66.65      C    C  
ATOM    767  N   LEU A 106       8.495  14.132   8.846  1.00 88.22      C    N  
ATOM    768  CA  LEU A 106       9.364  15.120   8.188  1.00 96.04      C    C  
ATOM    769  C   LEU A 106      10.620  15.394   9.030  1.00 84.11      C    C  
ATOM    770  O   LEU A 106      11.787  15.282   8.560  1.00 77.47      C    O  
ATOM    771  CB  LEU A 106       8.623  16.443   7.981  1.00106.43      C    C  
ATOM    772  CG  LEU A 106       9.516  17.643   7.637  1.00 95.91      C    C  
ATOM    773  CD1 LEU A 106      10.401  17.310   6.437  1.00 83.39      C    C  
ATOM    774  CD2 LEU A 106       8.648  18.866   7.364  1.00 86.74      C    C  
ATOM    775  N   ALA A 107      10.363  15.772  10.278  1.00 67.41      C    N  
ATOM    776  CA  ALA A 107      11.433  16.061  11.214  1.00 70.38      C    C  
ATOM    777  C   ALA A 107      12.453  14.947  11.106  1.00 63.55      C    C  
ATOM    778  O   ALA A 107      13.635  15.165  10.724  1.00 45.42      C    O  
ATOM    779  CB  ALA A 107      10.881  16.121  12.614  1.00 81.99      C    C  
ATOM    780  N   VAL A 108      11.988  13.743  11.439  1.00 65.68      C    N  
ATOM    781  CA  VAL A 108      12.886  12.609  11.355  1.00 67.58      C    C  
ATOM    782  C   VAL A 108      13.680  12.709  10.070  1.00 73.07      C    C  
ATOM    783  O   VAL A 108      14.905  12.888  10.106  1.00 67.67      C    O  
ATOM    784  CB  VAL A 108      12.146  11.292  11.352  1.00 66.14      C    C  
ATOM    785  CG1 VAL A 108      13.052  10.198  10.791  1.00 76.49      C    C  
ATOM    786  CG2 VAL A 108      11.729  10.949  12.765  1.00 53.40      C    C  
ATOM    787  N   TYR A 109      12.994  12.612   8.933  1.00 66.59      C    N  
ATOM    788  CA  TYR A 109      13.725  12.713   7.674  1.00 72.35      C    C  
ATOM    789  C   TYR A 109      14.859  13.760   7.703  1.00 84.42      C    C  
ATOM    790  O   TYR A 109      16.046  13.453   7.386  1.00 69.41      C    O  
ATOM    791  CB  TYR A 109      12.768  13.028   6.532  1.00 77.88      C    C  
ATOM    792  CG  TYR A 109      12.210  11.783   5.918  1.00 80.33      C    C  
ATOM    793  CD1 TYR A 109      10.952  11.307   6.277  1.00 95.44      C    C  
ATOM    794  CD2 TYR A 109      12.976  11.031   5.032  1.00 69.67      C    C  
ATOM    795  CE1 TYR A 109      10.471  10.103   5.769  1.00 90.39      C    C  
ATOM    796  CE2 TYR A 109      12.511   9.831   4.525  1.00 90.43      C    C  
ATOM    797  CZ  TYR A 109      11.260   9.371   4.897  1.00109.22      C    C  
ATOM    798  OH  TYR A 109      10.812   8.166   4.413  1.00121.31      C    O  
ATOM    799  N   ILE A 110      14.519  14.995   8.083  1.00 85.78      C    N  
ATOM    800  CA  ILE A 110      15.580  16.008   8.118  1.00 70.91      C    C  
ATOM    801  C   ILE A 110      16.706  15.500   9.007  1.00 60.04      C    C  
ATOM    802  O   ILE A 110      17.851  15.296   8.548  1.00 46.34      C    O  
ATOM    803  CB  ILE A 110      15.124  17.353   8.702  1.00 72.98      C    C  
ATOM    804  CG1 ILE A 110      13.888  17.874   7.970  1.00 89.23      C    C  
ATOM    805  CG2 ILE A 110      16.249  18.365   8.540  1.00 56.68      C    C  
ATOM    806  CD1 ILE A 110      13.430  19.237   8.462  1.00 80.69      C    C  
ATOM    807  N   HIS A 111      16.364  15.306  10.281  1.00 49.08      C    N  
ATOM    808  CA  HIS A 111      17.325  14.804  11.269  1.00 61.63      C    C  
ATOM    809  C   HIS A 111      18.254  13.845  10.516  1.00 64.88      C    C  
ATOM    810  O   HIS A 111      19.497  14.034  10.436  1.00 66.17      C    O  
ATOM    811  CB  HIS A 111      16.534  14.062  12.340  1.00 59.12      C    C  
ATOM    812  CG  HIS A 111      17.329  13.622  13.530  1.00 67.67      C    C  
ATOM    813  ND1 HIS A 111      17.326  14.325  14.713  1.00 83.48      C    N  
ATOM    814  CD2 HIS A 111      17.984  12.463  13.786  1.00 61.91      C    C  
ATOM    815  CE1 HIS A 111      17.928  13.611  15.649  1.00 84.41      C    C  
ATOM    816  NE2 HIS A 111      18.333  12.473  15.118  1.00 48.94      C    N  
ATOM    817  N   ILE A 112      17.617  12.840   9.922  1.00 63.23      C    N  
ATOM    818  CA  ILE A 112      18.327  11.823   9.161  1.00 71.78      C    C  
ATOM    819  C   ILE A 112      19.331  12.489   8.241  1.00 72.20      C    C  
ATOM    820  O   ILE A 112      20.547  12.300   8.374  1.00 61.45      C    O  
ATOM    821  CB  ILE A 112      17.377  10.986   8.261  1.00 81.81      C    C  
ATOM    822  CG1 ILE A 112      16.051  10.716   8.973  1.00 79.66      C    C  
ATOM    823  CG2 ILE A 112      18.053   9.665   7.881  1.00 54.52      C    C  
ATOM    824  CD1 ILE A 112      16.181   9.943  10.234  1.00110.14      C    C  
ATOM    825  N   PHE A 113      18.823  13.285   7.309  1.00 73.15      C    N  
ATOM    826  CA  PHE A 113      19.740  13.918   6.372  1.00 72.17      C    C  
ATOM    827  C   PHE A 113      20.853  14.760   7.003  1.00 56.07      C    C  
ATOM    828  O   PHE A 113      22.009  14.751   6.529  1.00 51.78      C    O  
ATOM    829  CB  PHE A 113      18.960  14.737   5.350  1.00 75.41      C    C  
ATOM    830  CG  PHE A 113      18.794  14.041   4.034  1.00 85.32      C    C  
ATOM    831  CD1 PHE A 113      17.554  13.555   3.637  1.00 69.43      C    C  
ATOM    832  CD2 PHE A 113      19.886  13.876   3.186  1.00 78.99      C    C  
ATOM    833  CE1 PHE A 113      17.404  12.912   2.400  1.00 79.67      C    C  
ATOM    834  CE2 PHE A 113      19.753  13.236   1.950  1.00 67.56      C    C  
ATOM    835  CZ  PHE A 113      18.511  12.755   1.556  1.00 82.82      C    C  
ATOM    836  N   ARG A 114      20.510  15.485   8.064  1.00 43.87      C    N  
ATOM    837  CA  ARG A 114      21.502  16.311   8.747  1.00 53.12      C    C  
ATOM    838  C   ARG A 114      22.616  15.373   9.144  1.00 59.57      C    C  
ATOM    839  O   ARG A 114      23.801  15.537   8.744  1.00 66.10      C    O  
ATOM    840  CB  ARG A 114      20.903  16.937  10.011  1.00 47.55      C    C  
ATOM    841  CG  ARG A 114      21.882  17.759  10.865  1.00 42.65      C    C  
ATOM    842  CD  ARG A 114      22.943  16.888  11.499  1.00 95.52      C    C  
ATOM    843  NE  ARG A 114      22.334  15.711  12.101  1.00113.80      C    N  
ATOM    844  CZ  ARG A 114      21.612  15.730  13.213  1.00123.65      C    C  
ATOM    845  NH1 ARG A 114      21.416  16.872  13.864  1.00112.61      C    N  
ATOM    846  NH2 ARG A 114      21.060  14.609  13.656  1.00129.08      C    N  
ATOM    847  N   GLY A 115      22.209  14.387   9.948  1.00 66.64      C    N  
ATOM    848  CA  GLY A 115      23.155  13.398  10.427  1.00 81.29      C    C  
ATOM    849  C   GLY A 115      23.933  12.849   9.253  1.00 89.34      C    C  
ATOM    850  O   GLY A 115      25.141  12.614   9.340  1.00 89.72      C    O  
ATOM    851  N   LEU A 116      23.231  12.655   8.142  1.00 87.25      C    N  
ATOM    852  CA  LEU A 116      23.852  12.135   6.935  1.00 97.24      C    C  
ATOM    853  C   LEU A 116      24.979  13.072   6.493  1.00101.92      C    C  
ATOM    854  O   LEU A 116      26.070  12.617   6.120  1.00 96.67      C    O  
ATOM    855  CB  LEU A 116      22.807  12.023   5.820  1.00 91.04      C    C  
ATOM    856  CG  LEU A 116      23.041  11.030   4.676  1.00 92.27      C    C  
ATOM    857  CD1 LEU A 116      24.478  11.135   4.145  1.00 58.95      C    C  
ATOM    858  CD2 LEU A 116      22.757   9.627   5.186  1.00 68.08      C    C  
ATOM    859  N   TYR A 117      24.714  14.377   6.542  1.00 96.29      C    N  
ATOM    860  CA  TYR A 117      25.710  15.365   6.117  1.00 97.14      C    C  
ATOM    861  C   TYR A 117      26.849  15.647   7.075  1.00 87.43      C    C  
ATOM    862  O   TYR A 117      28.010  15.643   6.663  1.00 84.89      C    O  
ATOM    863  CB  TYR A 117      25.042  16.698   5.774  1.00121.12      C    C  
ATOM    864  CG  TYR A 117      25.985  17.743   5.203  1.00117.82      C    C  
ATOM    865  CD1 TYR A 117      27.002  17.388   4.316  1.00109.88      C    C  
ATOM    866  CD2 TYR A 117      25.828  19.093   5.512  1.00117.24      C    C  
ATOM    867  CE1 TYR A 117      27.839  18.355   3.748  1.00135.25      C    C  
ATOM    868  CE2 TYR A 117      26.658  20.067   4.952  1.00129.50      C    C  
ATOM    869  CZ  TYR A 117      27.659  19.693   4.071  1.00135.74      C    C  
ATOM    870  OH  TYR A 117      28.464  20.655   3.499  1.00104.54      C    O  
ATOM    871  N   TYR A 118      26.533  15.903   8.343  1.00 88.64      C    N  
ATOM    872  CA  TYR A 118      27.610  16.217   9.294  1.00 96.41      C    C  
ATOM    873  C   TYR A 118      28.300  15.029   9.967  1.00 96.86      C    C  
ATOM    874  O   TYR A 118      28.482  15.023  11.187  1.00 87.96      C    O  
ATOM    875  CB  TYR A 118      27.110  17.169  10.379  1.00105.17      C    C  
ATOM    876  CG  TYR A 118      26.827  18.583   9.922  1.00110.67      C    C  
ATOM    877  CD1 TYR A 118      26.458  19.547  10.837  1.00 91.50      C    C  
ATOM    878  CD2 TYR A 118      26.914  18.955   8.584  1.00117.78      C    C  
ATOM    879  CE1 TYR A 118      26.175  20.846  10.463  1.00118.34      C    C  
ATOM    880  CE2 TYR A 118      26.632  20.271   8.191  1.00134.57      C    C  
ATOM    881  CZ  TYR A 118      26.261  21.208   9.141  1.00133.32      C    C  
ATOM    882  OH  TYR A 118      25.970  22.504   8.778  1.00121.77      C    O  
ATOM    883  N   GLY A 119      28.690  14.039   9.168  1.00 94.14      C    N  
ATOM    884  CA  GLY A 119      29.373  12.864   9.687  1.00 92.33      C    C  
ATOM    885  C   GLY A 119      28.816  12.262  10.969  1.00 91.06      C    C  
ATOM    886  O   GLY A 119      29.337  11.260  11.465  1.00 84.58      C    O  
ATOM    887  N   SER A 120      27.758  12.859  11.504  1.00 86.91      C    N  
ATOM    888  CA  SER A 120      27.148  12.374  12.731  1.00 97.73      C    C  
ATOM    889  C   SER A 120      27.039  10.849  12.746  1.00 96.69      C    C  
ATOM    890  O   SER A 120      27.024  10.226  13.806  1.00 90.26      C    O  
ATOM    891  CB  SER A 120      25.761  12.996  12.891  1.00109.94      C    C  
ATOM    892  OG  SER A 120      25.832  14.401  12.754  1.00 98.69      C    O  
ATOM    893  N   TYR A 121      26.967  10.250  11.564  1.00 97.28      C    N  
ATOM    894  CA  TYR A 121      26.854   8.805  11.469  1.00 89.22      C    C  
ATOM    895  C   TYR A 121      28.210   8.141  11.677  1.00 96.71      C    C  
ATOM    896  O   TYR A 121      28.335   7.219  12.488  1.00 96.86      C    O  
ATOM    897  CB  TYR A 121      26.258   8.410  10.109  1.00 80.84      C    C  
ATOM    898  CG  TYR A 121      27.168   8.597   8.914  1.00 82.65      C    C  
ATOM    899  CD1 TYR A 121      28.023   7.578   8.502  1.00 94.59      C    C  
ATOM    900  CD2 TYR A 121      27.141   9.774   8.168  1.00 85.52      C    C  
ATOM    901  CE1 TYR A 121      28.822   7.720   7.370  1.00 98.55      C    C  
ATOM    902  CE2 TYR A 121      27.939   9.929   7.032  1.00 76.35      C    C  
ATOM    903  CZ  TYR A 121      28.772   8.895   6.639  1.00 94.29      C    C  
ATOM    904  OH  TYR A 121      29.538   9.026   5.505  1.00 97.13      C    O  
ATOM    905  N   LYS A 122      29.220   8.627  10.959  1.00 95.12      C    N  
ATOM    906  CA  LYS A 122      30.572   8.088  11.043  1.00102.24      C    C  
ATOM    907  C   LYS A 122      31.015   7.791  12.464  1.00110.08      C    C  
ATOM    908  O   LYS A 122      30.376   8.211  13.429  1.00115.32      C    O  
ATOM    909  CB  LYS A 122      31.568   9.049  10.395  1.00111.27      C    C  
ATOM    910  CG  LYS A 122      32.059   8.609   9.020  1.00136.05      C    C  
ATOM    911  CD  LYS A 122      32.945   9.668   8.362  1.00146.19      C    C  
ATOM    912  CE  LYS A 122      32.152  10.927   8.009  1.00152.07      C    C  
ATOM    913  NZ  LYS A 122      32.958  11.935   7.258  1.00122.23      C    N  
ATOM    914  N   ALA A 123      32.119   7.059  12.578  1.00114.10      C    N  
ATOM    915  CA  ALA A 123      32.670   6.687  13.874  1.00117.65      C    C  
ATOM    916  C   ALA A 123      32.709   7.899  14.796  1.00110.87      C    C  
ATOM    917  O   ALA A 123      32.934   9.020  14.341  1.00113.92      C    O  
ATOM    918  CB  ALA A 123      34.068   6.117  13.696  1.00125.82      C    C  
ATOM    919  N   PRO A 124      32.506   7.691  16.106  1.00 98.23      C    N  
ATOM    920  CA  PRO A 124      32.241   6.442  16.826  1.00110.86      C    C  
ATOM    921  C   PRO A 124      30.792   6.399  17.310  1.00117.38      C    C  
ATOM    922  O   PRO A 124      30.506   5.896  18.400  1.00114.11      C    O  
ATOM    923  CB  PRO A 124      33.187   6.549  17.995  1.00108.17      C    C  
ATOM    924  CG  PRO A 124      32.936   7.986  18.397  1.00 83.05      C    C  
ATOM    925  CD  PRO A 124      32.902   8.740  17.062  1.00 71.92      C    C  
ATOM    926  N   ARG A 125      29.887   6.923  16.493  1.00114.68      C    N  
ATOM    927  CA  ARG A 125      28.473   7.007  16.841  1.00112.60      C    C  
ATOM    928  C   ARG A 125      27.580   5.961  16.136  1.00 99.95      C    C  
ATOM    929  O   ARG A 125      26.328   6.062  16.126  1.00 92.03      C    O  
ATOM    930  CB  ARG A 125      28.024   8.439  16.537  1.00132.11      C    C  
ATOM    931  CG  ARG A 125      28.900   9.513  17.240  1.00135.30      C    C  
ATOM    932  CD  ARG A 125      29.224  10.699  16.322  1.00140.70      C    C  
ATOM    933  NE  ARG A 125      29.804  11.858  17.010  1.00131.82      C    N  
ATOM    934  CZ  ARG A 125      29.190  12.556  17.964  1.00136.41      C    C  
ATOM    935  NH1 ARG A 125      29.793  13.600  18.521  1.00121.51      C    N  
ATOM    936  NH2 ARG A 125      27.978  12.206  18.373  1.00139.89      C    N  
ATOM    937  N   GLU A 126      28.236   4.943  15.580  1.00 82.08      C    N  
ATOM    938  CA  GLU A 126      27.564   3.870  14.857  1.00 64.09      C    C  
ATOM    939  C   GLU A 126      26.398   3.241  15.612  1.00 49.57      C    C  
ATOM    940  O   GLU A 126      25.317   3.027  15.041  1.00 49.90      C    O  
ATOM    941  CB  GLU A 126      28.568   2.789  14.468  1.00 48.65      C    C  
ATOM    942  CG  GLU A 126      29.686   3.283  13.559  1.00 96.43      C    C  
ATOM    943  CD  GLU A 126      30.999   3.511  14.297  1.00135.74      C    C  
ATOM    944  OE1 GLU A 126      30.970   4.103  15.398  1.00157.73      C    O  
ATOM    945  OE2 GLU A 126      32.060   3.107  13.767  1.00122.09      C    O  
ATOM    946  N   ILE A 127      26.588   2.943  16.891  1.00 33.21      C    N  
ATOM    947  CA  ILE A 127      25.492   2.348  17.627  1.00 40.49      C    C  
ATOM    948  C   ILE A 127      24.325   3.312  17.636  1.00 47.44      C    C  
ATOM    949  O   ILE A 127      23.200   2.937  17.273  1.00 47.85      C    O  
ATOM    950  CB  ILE A 127      25.905   1.958  19.062  1.00 50.95      C    C  
ATOM    951  CG1 ILE A 127      26.742   0.677  19.009  1.00 50.91      C    C  
ATOM    952  CG2 ILE A 127      24.672   1.719  19.940  1.00 10.30      C    C  
ATOM    953  CD1 ILE A 127      26.033  -0.495  18.310  1.00 86.16      C    C  
ATOM    954  N   THR A 128      24.590   4.563  18.012  1.00 51.41      C    N  
ATOM    955  CA  THR A 128      23.522   5.567  18.044  1.00 74.36      C    C  
ATOM    956  C   THR A 128      22.826   5.550  16.680  1.00 77.41      C    C  
ATOM    957  O   THR A 128      21.585   5.455  16.586  1.00 71.49      C    O  
ATOM    958  CB  THR A 128      24.066   6.994  18.302  1.00 76.29      C    C  
ATOM    959  OG1 THR A 128      24.278   7.650  17.048  1.00 80.64      C    O  
ATOM    960  CG2 THR A 128      25.385   6.940  19.064  1.00 48.71      C    C  
ATOM    961  N   TRP A 129      23.639   5.623  15.626  1.00 77.77      C    N  
ATOM    962  CA  TRP A 129      23.114   5.598  14.259  1.00 67.42      C    C  
ATOM    963  C   TRP A 129      22.187   4.404  14.003  1.00 76.78      C    C  
ATOM    964  O   TRP A 129      21.060   4.546  13.475  1.00 78.31      C    O  
ATOM    965  CB  TRP A 129      24.268   5.532  13.283  1.00 72.31      C    C  
ATOM    966  CG  TRP A 129      23.850   5.398  11.884  1.00 47.41      C    C  
ATOM    967  CD1 TRP A 129      23.990   4.305  11.091  1.00 82.73      C    C  
ATOM    968  CD2 TRP A 129      23.312   6.429  11.065  1.00 81.87      C    C  
ATOM    969  NE1 TRP A 129      23.585   4.594   9.812  1.00 88.08      C    N  
ATOM    970  CE2 TRP A 129      23.162   5.895   9.769  1.00 82.64      C    C  
ATOM    971  CE3 TRP A 129      22.945   7.760  11.300  1.00 91.72      C    C  
ATOM    972  CZ2 TRP A 129      22.661   6.645   8.706  1.00 98.71      C    C  
ATOM    973  CZ3 TRP A 129      22.446   8.508  10.247  1.00105.28      C    C  
ATOM    974  CH2 TRP A 129      22.310   7.947   8.961  1.00124.46      C    C  
ATOM    975  N   ILE A 130      22.673   3.218  14.356  1.00 62.84      C    N  
ATOM    976  CA  ILE A 130      21.871   2.021  14.172  1.00 54.79      C    C  
ATOM    977  C   ILE A 130      20.573   2.131  14.982  1.00 52.30      C    C  
ATOM    978  O   ILE A 130      19.455   1.986  14.422  1.00 46.28      C    O  
ATOM    979  CB  ILE A 130      22.665   0.790  14.587  1.00 58.92      C    C  
ATOM    980  CG1 ILE A 130      23.933   0.710  13.733  1.00 71.00      C    C  
ATOM    981  CG2 ILE A 130      21.822  -0.463  14.426  1.00104.44      C    C  
ATOM    982  CD1 ILE A 130      23.694   0.911  12.244  1.00 24.68      C    C  
ATOM    983  N   VAL A 131      20.718   2.398  16.285  1.00 40.63      C    N  
ATOM    984  CA  VAL A 131      19.551   2.560  17.147  1.00 36.49      C    C  
ATOM    985  C   VAL A 131      18.601   3.428  16.346  1.00 47.32      C    C  
ATOM    986  O   VAL A 131      17.392   3.150  16.241  1.00 48.84      C    O  
ATOM    987  CB  VAL A 131      19.921   3.262  18.464  1.00 40.83      C    C  
ATOM    988  CG1 VAL A 131      18.713   3.950  19.070  1.00 27.64      C    C  
ATOM    989  CG2 VAL A 131      20.442   2.243  19.439  1.00 69.90      C    C  
ATOM    990  N   GLY A 132      19.174   4.473  15.755  1.00 63.97      C    N  
ATOM    991  CA  GLY A 132      18.386   5.364  14.925  1.00 80.26      C    C  
ATOM    992  C   GLY A 132      17.665   4.595  13.828  1.00 67.90      C    C  
ATOM    993  O   GLY A 132      16.426   4.504  13.840  1.00 63.64      C    O  
ATOM    994  N   MET A 133      18.419   4.044  12.878  1.00 53.03      C    N  
ATOM    995  CA  MET A 133      17.781   3.277  11.810  1.00 67.44      C    C  
ATOM    996  C   MET A 133      16.614   2.435  12.348  1.00 73.23      C    C  
ATOM    997  O   MET A 133      15.451   2.483  11.840  1.00 73.02      C    O  
ATOM    998  CB  MET A 133      18.806   2.365  11.156  1.00 75.66      C    C  
ATOM    999  CG  MET A 133      19.771   3.130  10.316  1.00 89.02      C    C  
ATOM   1000  SD  MET A 133      18.809   4.108   9.167  1.00100.21      C    S  
ATOM   1001  CE  MET A 133      18.746   2.990   7.773  1.00 93.25      C    C  
ATOM   1002  N   VAL A 134      16.918   1.660  13.382  1.00 57.41      C    N  
ATOM   1003  CA  VAL A 134      15.875   0.841  13.966  1.00 52.02      C    C  
ATOM   1004  C   VAL A 134      14.676   1.726  14.299  1.00 60.70      C    C  
ATOM   1005  O   VAL A 134      13.546   1.519  13.774  1.00 60.76      C    O  
ATOM   1006  CB  VAL A 134      16.372   0.153  15.232  1.00 71.60      C    C  
ATOM   1007  CG1 VAL A 134      15.187  -0.299  16.083  1.00 48.08      C    C  
ATOM   1008  CG2 VAL A 134      17.233  -1.038  14.846  1.00 50.53      C    C  
ATOM   1009  N   ILE A 135      14.924   2.707  15.170  1.00 56.83      C    N  
ATOM   1010  CA  ILE A 135      13.880   3.645  15.560  1.00 65.60      C    C  
ATOM   1011  C   ILE A 135      13.075   3.996  14.311  1.00 70.83      C    C  
ATOM   1012  O   ILE A 135      11.843   3.873  14.290  1.00 60.55      C    O  
ATOM   1013  CB  ILE A 135      14.476   4.930  16.126  1.00 72.50      C    C  
ATOM   1014  CG1 ILE A 135      15.024   4.688  17.534  1.00 63.68      C    C  
ATOM   1015  CG2 ILE A 135      13.430   6.012  16.114  1.00 40.05      C    C  
ATOM   1016  CD1 ILE A 135      14.028   4.946  18.654  1.00 61.15      C    C  
ATOM   1017  N   TYR A 136      13.779   4.427  13.269  1.00 65.45      C    N  
ATOM   1018  CA  TYR A 136      13.124   4.771  12.013  1.00 65.26      C    C  
ATOM   1019  C   TYR A 136      12.148   3.684  11.598  1.00 64.00      C    C  
ATOM   1020  O   TYR A 136      10.904   3.898  11.600  1.00 52.97      C    O  
ATOM   1021  CB  TYR A 136      14.151   4.930  10.904  1.00 72.49      C    C  
ATOM   1022  CG  TYR A 136      13.568   5.227   9.542  1.00 69.10      C    C  
ATOM   1023  CD1 TYR A 136      12.662   6.264   9.366  1.00 93.11      C    C  
ATOM   1024  CD2 TYR A 136      14.014   4.545   8.412  1.00 74.35      C    C  
ATOM   1025  CE1 TYR A 136      12.226   6.625   8.105  1.00105.18      C    C  
ATOM   1026  CE2 TYR A 136      13.589   4.898   7.146  1.00 76.20      C    C  
ATOM   1027  CZ  TYR A 136      12.699   5.942   7.000  1.00101.56      C    C  
ATOM   1028  OH  TYR A 136      12.311   6.342   5.749  1.00 98.67      C    O  
ATOM   1029  N   LEU A 137      12.710   2.520  11.241  1.00 59.45      C    N  
ATOM   1030  CA  LEU A 137      11.847   1.415  10.816  1.00 48.72      C    C  
ATOM   1031  C   LEU A 137      10.624   1.326  11.711  1.00 49.68      C    C  
ATOM   1032  O   LEU A 137       9.450   1.378  11.252  1.00 37.44      C    O  
ATOM   1033  CB  LEU A 137      12.590   0.090  10.863  1.00 48.73      C    C  
ATOM   1034  CG  LEU A 137      13.430  -0.159   9.617  1.00 79.91      C    C  
ATOM   1035  CD1 LEU A 137      13.604  -1.665   9.407  1.00 94.41      C    C  
ATOM   1036  CD2 LEU A 137      12.732   0.460   8.414  1.00 75.87      C    C  
ATOM   1037  N   LEU A 138      10.900   1.209  13.004  1.00 44.38      C    N  
ATOM   1038  CA  LEU A 138       9.805   1.122  13.942  1.00 44.31      C    C  
ATOM   1039  C   LEU A 138       8.785   2.208  13.707  1.00 45.91      C    C  
ATOM   1040  O   LEU A 138       7.592   1.924  13.549  1.00 36.56      C    O  
ATOM   1041  CB  LEU A 138      10.333   1.188  15.355  1.00 56.01      C    C  
ATOM   1042  CG  LEU A 138      10.784  -0.186  15.824  1.00 54.78      C    C  
ATOM   1043  CD1 LEU A 138       9.923  -0.561  17.026  1.00 21.32      C    C  
ATOM   1044  CD2 LEU A 138      10.646  -1.226  14.694  1.00 23.62      C    C  
ATOM   1045  N   MET A 139       9.237   3.454  13.672  1.00 52.15      C    N  
ATOM   1046  CA  MET A 139       8.301   4.543  13.430  1.00 63.01      C    C  
ATOM   1047  C   MET A 139       7.509   4.271  12.153  1.00 47.95      C    C  
ATOM   1048  O   MET A 139       6.275   4.156  12.191  1.00 35.76      C    O  
ATOM   1049  CB  MET A 139       9.036   5.860  13.285  1.00 79.71      C    C  
ATOM   1050  CG  MET A 139       9.611   6.423  14.557  1.00 81.97      C    C  
ATOM   1051  SD  MET A 139      10.910   7.567  14.087  1.00 91.69      C    S  
ATOM   1052  CE  MET A 139      10.567   7.815  12.274  1.00 99.17      C    C  
ATOM   1053  N   MET A 140       8.214   4.175  11.025  1.00 33.21      C    N  
ATOM   1054  CA  MET A 140       7.533   3.903   9.752  1.00 30.42      C    C  
ATOM   1055  C   MET A 140       6.397   2.879   9.950  1.00 54.96      C    C  
ATOM   1056  O   MET A 140       5.199   3.089   9.551  1.00 62.94      C    O  
ATOM   1057  CB  MET A 140       8.519   3.325   8.764  1.00 33.42      C    C  
ATOM   1058  CG  MET A 140       9.501   4.301   8.193  1.00 26.89      C    C  
ATOM   1059  SD  MET A 140       9.534   3.945   6.456  1.00 97.20      C    S  
ATOM   1060  CE  MET A 140       7.706   3.650   6.257  1.00  4.42      C    C  
ATOM   1061  N   GLY A 141       6.786   1.762  10.565  1.00 54.95      C    N  
ATOM   1062  CA  GLY A 141       5.809   0.725  10.831  1.00 45.72      C    C  
ATOM   1063  C   GLY A 141       4.651   1.256  11.663  1.00 37.55      C    C  
ATOM   1064  O   GLY A 141       3.475   1.206  11.229  1.00 33.85      C    O  
ATOM   1065  N   THR A 142       4.981   1.765  12.852  1.00 22.60      C    N  
ATOM   1066  CA  THR A 142       3.979   2.309  13.761  1.00 46.86      C    C  
ATOM   1067  C   THR A 142       3.013   3.180  12.973  1.00 54.56      C    C  
ATOM   1068  O   THR A 142       1.776   3.156  13.185  1.00 45.89      C    O  
ATOM   1069  CB  THR A 142       4.624   3.175  14.840  1.00 56.53      C    C  
ATOM   1070  OG1 THR A 142       5.563   2.393  15.585  1.00 64.61      C    O  
ATOM   1071  CG2 THR A 142       3.560   3.723  15.779  1.00 52.99      C    C  
ATOM   1072  N   ALA A 143       3.608   3.939  12.053  1.00 56.77      C    N  
ATOM   1073  CA  ALA A 143       2.881   4.843  11.177  1.00 73.71      C    C  
ATOM   1074  C   ALA A 143       1.901   4.054  10.322  1.00 68.38      C    C  
ATOM   1075  O   ALA A 143       0.716   4.017  10.640  1.00 47.90      C    O  
ATOM   1076  CB  ALA A 143       3.848   5.607  10.301  1.00100.34      C    C  
ATOM   1077  N   PHE A 144       2.375   3.400   9.261  1.00 73.92      C    N  
ATOM   1078  CA  PHE A 144       1.412   2.634   8.435  1.00 72.91      C    C  
ATOM   1079  C   PHE A 144       0.394   1.859   9.295  1.00 57.94      C    C  
ATOM   1080  O   PHE A 144      -0.867   2.069   9.268  1.00 54.11      C    O  
ATOM   1081  CB  PHE A 144       2.165   1.630   7.551  1.00 96.02      C    C  
ATOM   1082  CG  PHE A 144       1.507   0.269   7.461  1.00 91.35      C    C  
ATOM   1083  CD1 PHE A 144       0.372   0.071   6.681  1.00 97.75      C    C  
ATOM   1084  CD2 PHE A 144       2.031  -0.816   8.158  1.00 89.23      C    C  
ATOM   1085  CE1 PHE A 144      -0.229  -1.189   6.592  1.00113.04      C    C  
ATOM   1086  CE2 PHE A 144       1.434  -2.080   8.078  1.00 91.87      C    C  
ATOM   1087  CZ  PHE A 144       0.303  -2.266   7.292  1.00 89.26      C    C  
ATOM   1088  N   MET A 145       0.983   0.949  10.059  1.00 38.35      C    N  
ATOM   1089  CA  MET A 145       0.232   0.091  10.926  1.00 45.12      C    C  
ATOM   1090  C   MET A 145      -0.837   0.969  11.576  1.00 44.00      C    C  
ATOM   1091  O   MET A 145      -1.994   0.560  11.690  1.00 41.39      C    O  
ATOM   1092  CB  MET A 145       1.196  -0.532  11.942  1.00 27.97      C    C  
ATOM   1093  CG  MET A 145       0.860  -1.947  12.377  1.00 52.42      C    C  
ATOM   1094  SD  MET A 145       0.316  -1.949  14.084  1.00 76.42      C    S  
ATOM   1095  CE  MET A 145       1.872  -1.504  14.937  1.00 23.79      C    C  
ATOM   1096  N   GLY A 146      -0.466   2.191  11.958  1.00 39.26      C    N  
ATOM   1097  CA  GLY A 146      -1.443   3.073  12.575  1.00 40.64      C    C  
ATOM   1098  C   GLY A 146      -2.457   3.631  11.597  1.00 50.84      C    C  
ATOM   1099  O   GLY A 146      -3.678   3.595  11.811  1.00 48.75      C    O  
ATOM   1100  N   TYR A 147      -1.932   4.165  10.506  1.00 54.43      C    N  
ATOM   1101  CA  TYR A 147      -2.740   4.742   9.452  1.00 51.46      C    C  
ATOM   1102  C   TYR A 147      -3.791   3.760   8.982  1.00 54.11      C    C  
ATOM   1103  O   TYR A 147      -4.676   4.125   8.206  1.00 40.32      C    O  
ATOM   1104  CB  TYR A 147      -1.852   5.144   8.279  1.00 57.37      C    C  
ATOM   1105  CG  TYR A 147      -2.594   5.713   7.098  1.00 77.65      C    C  
ATOM   1106  CD1 TYR A 147      -3.258   6.940   7.178  1.00103.05      C    C  
ATOM   1107  CD2 TYR A 147      -2.592   5.047   5.881  1.00 84.87      C    C  
ATOM   1108  CE1 TYR A 147      -3.890   7.490   6.060  1.00123.58      C    C  
ATOM   1109  CE2 TYR A 147      -3.219   5.581   4.767  1.00110.51      C    C  
ATOM   1110  CZ  TYR A 147      -3.859   6.800   4.854  1.00117.22      C    C  
ATOM   1111  OH  TYR A 147      -4.425   7.328   3.716  1.00103.65      C    O  
ATOM   1112  N   VAL A 148      -3.689   2.499   9.406  1.00 63.76      C    N  
ATOM   1113  CA  VAL A 148      -4.748   1.578   8.964  1.00 56.25      C    C  
ATOM   1114  C   VAL A 148      -6.055   1.526   9.786  1.00 51.56      C    C  
ATOM   1115  O   VAL A 148      -7.094   1.152   9.258  1.00 53.33      C    O  
ATOM   1116  CB  VAL A 148      -4.227   0.148   8.804  1.00 38.75      C    C  
ATOM   1117  CG1 VAL A 148      -5.245  -0.694   8.037  1.00 16.03      C    C  
ATOM   1118  CG2 VAL A 148      -2.912   0.177   8.054  1.00 28.13      C    C  
ATOM   1119  N   LEU A 149      -6.039   1.942  11.047  1.00 47.76      C    N  
ATOM   1120  CA  LEU A 149      -7.261   1.863  11.868  1.00 53.50      C    C  
ATOM   1121  C   LEU A 149      -8.563   2.500  11.363  1.00 52.63      C    C  
ATOM   1122  O   LEU A 149      -9.651   2.016  11.659  1.00 59.82      C    O  
ATOM   1123  CB  LEU A 149      -6.998   2.405  13.277  1.00 29.80      C    C  
ATOM   1124  CG  LEU A 149      -6.060   1.644  14.225  1.00 62.22      C    C  
ATOM   1125  CD1 LEU A 149      -4.567   1.804  13.836  1.00 26.01      C    C  
ATOM   1126  CD2 LEU A 149      -6.301   2.200  15.621  1.00  4.70      C    C  
ATOM   1127  N   PRO A 150      -8.477   3.579  10.582  1.00 55.14      C    N  
ATOM   1128  CA  PRO A 150      -9.708   4.215  10.101  1.00 57.79      C    C  
ATOM   1129  C   PRO A 150     -10.582   3.337   9.200  1.00 70.74      C    C  
ATOM   1130  O   PRO A 150     -11.810   3.484   9.167  1.00 66.42      C    O  
ATOM   1131  CB  PRO A 150      -9.174   5.423   9.360  1.00 71.67      C    C  
ATOM   1132  CG  PRO A 150      -7.976   4.821   8.684  1.00 68.32      C    C  
ATOM   1133  CD  PRO A 150      -7.312   4.103   9.847  1.00 37.33      C    C  
ATOM   1134  N   TRP A 151      -9.942   2.438   8.461  1.00 78.17      C    N  
ATOM   1135  CA  TRP A 151     -10.642   1.543   7.542  1.00 86.88      C    C  
ATOM   1136  C   TRP A 151     -11.104   2.343   6.319  1.00 74.17      C    C  
ATOM   1137  O   TRP A 151     -12.227   2.187   5.784  1.00 79.54      C    O  
ATOM   1138  CB  TRP A 151     -11.811   0.816   8.252  1.00 83.58      C    C  
ATOM   1139  CG  TRP A 151     -11.990  -0.590   7.728  1.00 66.52      C    C  
ATOM   1140  CD1 TRP A 151     -12.959  -1.022   6.875  1.00 75.64      C    C  
ATOM   1141  CD2 TRP A 151     -11.054  -1.676   7.848  1.00 78.35      C    C  
ATOM   1142  NE1 TRP A 151     -12.678  -2.296   6.438  1.00 83.88      C    N  
ATOM   1143  CE2 TRP A 151     -11.514  -2.720   7.019  1.00 77.09      C    C  
ATOM   1144  CE3 TRP A 151      -9.866  -1.860   8.567  1.00 97.69      C    C  
ATOM   1145  CZ2 TRP A 151     -10.828  -3.933   6.884  1.00 62.31      C    C  
ATOM   1146  CZ3 TRP A 151      -9.181  -3.070   8.433  1.00102.56      C    C  
ATOM   1147  CH2 TRP A 151      -9.667  -4.088   7.594  1.00 78.20      C    C  
ATOM   1148  N   GLY A 152     -10.193   3.210   5.885  1.00 66.90      C    N  
ATOM   1149  CA  GLY A 152     -10.428   4.038   4.720  1.00 78.03      C    C  
ATOM   1150  C   GLY A 152      -9.741   3.403   3.525  1.00 76.34      C    C  
ATOM   1151  O   GLY A 152      -8.636   2.872   3.654  1.00 62.32      C    O  
ATOM   1152  N   GLN A 153     -10.390   3.442   2.365  1.00 72.53      C    N  
ATOM   1153  CA  GLN A 153      -9.833   2.849   1.148  1.00 80.79      C    C  
ATOM   1154  C   GLN A 153      -8.304   2.732   1.118  1.00 79.61      C    C  
ATOM   1155  O   GLN A 153      -7.745   1.621   1.003  1.00 74.82      C    O  
ATOM   1156  CB  GLN A 153     -10.310   3.629  -0.072  1.00 89.75      C    C  
ATOM   1157  CG  GLN A 153     -11.579   3.071  -0.673  1.00 93.64      C    C  
ATOM   1158  CD  GLN A 153     -11.459   1.588  -0.959  1.00 90.13      C    C  
ATOM   1159  OE1 GLN A 153     -11.514   0.762  -0.049  1.00 66.23      C    O  
ATOM   1160  NE2 GLN A 153     -11.278   1.243  -2.225  1.00 82.85      C    N  
ATOM   1161  N   MET A 154      -7.638   3.880   1.211  1.00 73.28      C    N  
ATOM   1162  CA  MET A 154      -6.186   3.924   1.217  1.00 64.27      C    C  
ATOM   1163  C   MET A 154      -5.710   3.064   2.362  1.00 51.90      C    C  
ATOM   1164  O   MET A 154      -4.761   2.306   2.234  1.00 47.88      C    O  
ATOM   1165  CB  MET A 154      -5.700   5.355   1.432  1.00 80.24      C    C  
ATOM   1166  CG  MET A 154      -6.069   6.269   0.307  1.00102.78      C    C  
ATOM   1167  SD  MET A 154      -5.633   5.459  -1.225  1.00120.37      C    S  
ATOM   1168  CE  MET A 154      -3.898   5.668  -1.198  1.00120.24      C    C  
ATOM   1169  N   SER A 155      -6.387   3.205   3.491  1.00 52.09      C    N  
ATOM   1170  CA  SER A 155      -6.058   2.457   4.686  1.00 68.89      C    C  
ATOM   1171  C   SER A 155      -6.097   0.993   4.286  1.00 70.48      C    C  
ATOM   1172  O   SER A 155      -5.068   0.303   4.239  1.00 76.57      C    O  
ATOM   1173  CB  SER A 155      -7.098   2.747   5.781  1.00 71.23      C    C  
ATOM   1174  OG  SER A 155      -6.568   2.598   7.087  1.00 67.59      C    O  
ATOM   1175  N   PHE A 156      -7.295   0.524   3.969  1.00 56.62      C    N  
ATOM   1176  CA  PHE A 156      -7.444  -0.864   3.586  1.00 48.14      C    C  
ATOM   1177  C   PHE A 156      -6.425  -1.288   2.546  1.00 30.33      C    C  
ATOM   1178  O   PHE A 156      -5.397  -1.935   2.840  1.00 24.14      C    O  
ATOM   1179  CB  PHE A 156      -8.831  -1.115   3.018  1.00 57.32      C    C  
ATOM   1180  CG  PHE A 156      -9.013  -2.503   2.494  1.00 71.95      C    C  
ATOM   1181  CD1 PHE A 156      -9.404  -3.531   3.341  1.00 69.38      C    C  
ATOM   1182  CD2 PHE A 156      -8.764  -2.788   1.155  1.00 68.37      C    C  
ATOM   1183  CE1 PHE A 156      -9.543  -4.813   2.867  1.00 58.93      C    C  
ATOM   1184  CE2 PHE A 156      -8.898  -4.068   0.670  1.00 71.15      C    C  
ATOM   1185  CZ  PHE A 156      -9.290  -5.086   1.527  1.00110.78      C    C  
ATOM   1186  N   TRP A 157      -6.727  -0.924   1.309  1.00 48.43      C    N  
ATOM   1187  CA  TRP A 157      -5.858  -1.289   0.208  1.00 65.63      C    C  
ATOM   1188  C   TRP A 157      -4.404  -1.175   0.617  1.00 59.03      C    C  
ATOM   1189  O   TRP A 157      -3.558  -1.971   0.206  1.00 62.22      C    O  
ATOM   1190  CB  TRP A 157      -6.181  -0.421  -1.006  1.00 96.07      C    C  
ATOM   1191  CG  TRP A 157      -7.406  -0.918  -1.669  1.00104.90      C    C  
ATOM   1192  CD1 TRP A 157      -8.563  -0.235  -1.895  1.00 88.18      C    C  
ATOM   1193  CD2 TRP A 157      -7.612  -2.242  -2.155  1.00108.80      C    C  
ATOM   1194  NE1 TRP A 157      -9.483  -1.060  -2.495  1.00 93.49      C    N  
ATOM   1195  CE2 TRP A 157      -8.923  -2.299  -2.665  1.00 97.46      C    C  
ATOM   1196  CE3 TRP A 157      -6.811  -3.390  -2.211  1.00123.26      C    C  
ATOM   1197  CZ2 TRP A 157      -9.453  -3.461  -3.226  1.00117.31      C    C  
ATOM   1198  CZ3 TRP A 157      -7.335  -4.541  -2.767  1.00127.73      C    C  
ATOM   1199  CH2 TRP A 157      -8.644  -4.569  -3.267  1.00126.32      C    C  
ATOM   1200  N   GLY A 158      -4.121  -0.186   1.451  1.00 65.93      C    N  
ATOM   1201  CA  GLY A 158      -2.770  -0.026   1.921  1.00 71.79      C    C  
ATOM   1202  C   GLY A 158      -2.489  -1.331   2.618  1.00 61.12      C    C  
ATOM   1203  O   GLY A 158      -1.845  -2.211   2.040  1.00 62.03      C    O  
ATOM   1204  N   ALA A 159      -3.019  -1.463   3.837  1.00 67.08      C    N  
ATOM   1205  CA  ALA A 159      -2.828  -2.670   4.645  1.00 65.87      C    C  
ATOM   1206  C   ALA A 159      -2.595  -3.832   3.698  1.00 60.25      C    C  
ATOM   1207  O   ALA A 159      -1.542  -4.503   3.747  1.00 53.89      C    O  
ATOM   1208  CB  ALA A 159      -4.065  -2.932   5.524  1.00 34.11      C    C  
ATOM   1209  N   THR A 160      -3.561  -4.025   2.802  1.00 53.44      C    N  
ATOM   1210  CA  THR A 160      -3.468  -5.104   1.821  1.00 58.48      C    C  
ATOM   1211  C   THR A 160      -2.120  -5.119   1.074  1.00 54.88      C    C  
ATOM   1212  O   THR A 160      -1.240  -5.976   1.319  1.00 62.61      C    O  
ATOM   1213  CB  THR A 160      -4.618  -4.992   0.795  1.00 64.60      C    C  
ATOM   1214  OG1 THR A 160      -5.877  -5.000   1.485  1.00 54.59      C    O  
ATOM   1215  CG2 THR A 160      -4.569  -6.147  -0.201  1.00 62.32      C    C  
ATOM   1216  N   VAL A 161      -1.953  -4.162   0.167  1.00 53.70      C    N  
ATOM   1217  CA  VAL A 161      -0.724  -4.079  -0.611  1.00 57.93      C    C  
ATOM   1218  C   VAL A 161       0.526  -4.103   0.262  1.00 77.63      C    C  
ATOM   1219  O   VAL A 161       1.581  -4.567  -0.169  1.00 82.00      C    O  
ATOM   1220  CB  VAL A 161      -0.675  -2.798  -1.432  1.00 66.04      C    C  
ATOM   1221  CG1 VAL A 161      -0.866  -1.606  -0.508  1.00 67.44      C    C  
ATOM   1222  CG2 VAL A 161       0.667  -2.710  -2.190  1.00  3.51      C    C  
ATOM   1223  N   ILE A 162       0.419  -3.593   1.484  1.00 80.38      C    N  
ATOM   1224  CA  ILE A 162       1.573  -3.579   2.368  1.00 64.78      C    C  
ATOM   1225  C   ILE A 162       1.901  -4.951   2.910  1.00 56.01      C    C  
ATOM   1226  O   ILE A 162       3.012  -5.438   2.685  1.00 60.12      C    O  
ATOM   1227  CB  ILE A 162       1.392  -2.566   3.503  1.00 64.46      C    C  
ATOM   1228  CG1 ILE A 162       1.803  -1.188   2.978  1.00 62.52      C    C  
ATOM   1229  CG2 ILE A 162       2.236  -2.952   4.699  1.00 49.08      C    C  
ATOM   1230  CD1 ILE A 162       1.366  -0.039   3.819  1.00 74.44      C    C  
ATOM   1231  N   THR A 163       0.968  -5.587   3.617  1.00 42.36      C    N  
ATOM   1232  CA  THR A 163       1.283  -6.928   4.104  1.00 50.31      C    C  
ATOM   1233  C   THR A 163       1.759  -7.690   2.869  1.00 47.57      C    C  
ATOM   1234  O   THR A 163       2.771  -8.417   2.903  1.00 43.14      C    O  
ATOM   1235  CB  THR A 163       0.062  -7.659   4.649  1.00 58.33      C    C  
ATOM   1236  OG1 THR A 163      -0.722  -8.144   3.553  1.00 53.78      C    O  
ATOM   1237  CG2 THR A 163      -0.769  -6.734   5.515  1.00 48.95      C    C  
ATOM   1238  N   GLY A 164       1.028  -7.503   1.770  1.00 39.17      C    N  
ATOM   1239  CA  GLY A 164       1.414  -8.170   0.541  1.00 48.38      C    C  
ATOM   1240  C   GLY A 164       2.927  -8.253   0.372  1.00 52.56      C    C  
ATOM   1241  O   GLY A 164       3.473  -9.296   0.003  1.00 62.35      C    O  
ATOM   1242  N   LEU A 165       3.610  -7.152   0.667  1.00 56.46      C    N  
ATOM   1243  CA  LEU A 165       5.061  -7.092   0.543  1.00 51.50      C    C  
ATOM   1244  C   LEU A 165       5.749  -8.333   1.099  1.00 54.48      C    C  
ATOM   1245  O   LEU A 165       6.552  -8.962   0.403  1.00 66.61      C    O  
ATOM   1246  CB  LEU A 165       5.582  -5.838   1.246  1.00 57.63      C    C  
ATOM   1247  CG  LEU A 165       5.025  -4.548   0.637  1.00 86.43      C    C  
ATOM   1248  CD1 LEU A 165       4.689  -3.563   1.732  1.00 61.97      C    C  
ATOM   1249  CD2 LEU A 165       6.023  -3.965  -0.353  1.00113.96      C    C  
ATOM   1250  N   PHE A 166       5.424  -8.716   2.331  1.00 54.80      C    N  
ATOM   1251  CA  PHE A 166       6.075  -9.891   2.899  1.00 63.91      C    C  
ATOM   1252  C   PHE A 166       5.810 -11.114   2.037  1.00 60.73      C    C  
ATOM   1253  O   PHE A 166       6.715 -11.914   1.767  1.00 51.27      C    O  
ATOM   1254  CB  PHE A 166       5.602 -10.141   4.327  1.00 69.14      C    C  
ATOM   1255  CG  PHE A 166       5.917  -9.020   5.271  1.00 87.93      C    C  
ATOM   1256  CD1 PHE A 166       5.716  -9.171   6.633  1.00 88.52      C    C  
ATOM   1257  CD2 PHE A 166       6.389  -7.802   4.798  1.00 88.81      C    C  
ATOM   1258  CE1 PHE A 166       5.974  -8.126   7.510  1.00 90.14      C    C  
ATOM   1259  CE2 PHE A 166       6.650  -6.753   5.665  1.00 86.82      C    C  
ATOM   1260  CZ  PHE A 166       6.441  -6.915   7.024  1.00 69.08      C    C  
ATOM   1261  N   GLY A 167       4.571 -11.249   1.575  1.00 58.47      C    N  
ATOM   1262  CA  GLY A 167       4.257 -12.386   0.734  1.00 64.04      C    C  
ATOM   1263  C   GLY A 167       5.298 -12.522  -0.364  1.00 69.90      C    C  
ATOM   1264  O   GLY A 167       5.433 -13.580  -0.973  1.00 74.68      C    O  
ATOM   1265  N   ALA A 168       6.047 -11.451  -0.611  1.00 71.58      C    N  
ATOM   1266  CA  ALA A 168       7.061 -11.480  -1.650  1.00 80.94      C    C  
ATOM   1267  C   ALA A 168       8.149 -12.499  -1.355  1.00 80.54      C    C  
ATOM   1268  O   ALA A 168       8.604 -13.193  -2.266  1.00 77.76      C    O  
ATOM   1269  CB  ALA A 168       7.671 -10.106  -1.821  1.00 91.29      C    C  
ATOM   1270  N   ILE A 169       8.570 -12.588  -0.093  1.00 74.38      C    N  
ATOM   1271  CA  ILE A 169       9.614 -13.547   0.273  1.00 91.51      C    C  
ATOM   1272  C   ILE A 169       9.146 -14.957  -0.056  1.00 93.96      C    C  
ATOM   1273  O   ILE A 169       8.109 -15.404   0.438  1.00 81.44      C    O  
ATOM   1274  CB  ILE A 169       9.979 -13.489   1.780  1.00102.31      C    C  
ATOM   1275  CG1 ILE A 169       8.704 -13.488   2.626  1.00122.30      C    C  
ATOM   1276  CG2 ILE A 169      10.865 -12.288   2.056  1.00116.05      C    C  
ATOM   1277  CD1 ILE A 169       8.938 -13.468   4.125  1.00129.91      C    C  
ATOM   1278  N   PRO A 170       9.904 -15.678  -0.902  1.00 96.81      C    N  
ATOM   1279  CA  PRO A 170       9.539 -17.044  -1.286  1.00 94.89      C    C  
ATOM   1280  C   PRO A 170       9.415 -18.056  -0.143  1.00100.51      C    C  
ATOM   1281  O   PRO A 170      10.055 -17.927   0.910  1.00 95.79      C    O  
ATOM   1282  CB  PRO A 170      10.618 -17.413  -2.304  1.00 95.19      C    C  
ATOM   1283  CG  PRO A 170      11.787 -16.584  -1.883  1.00 69.96      C    C  
ATOM   1284  CD  PRO A 170      11.143 -15.265  -1.585  1.00 89.61      C    C  
ATOM   1285  N   GLY A 171       8.562 -19.053  -0.378  1.00100.90      C    N  
ATOM   1286  CA  GLY A 171       8.306 -20.104   0.592  1.00 99.46      C    C  
ATOM   1287  C   GLY A 171       7.647 -19.629   1.876  1.00 96.21      C    C  
ATOM   1288  O   GLY A 171       6.444 -19.801   2.096  1.00 86.17      C    O  
ATOM   1289  N   ILE A 172       8.459 -19.023   2.728  1.00 98.32      C    N  
ATOM   1290  CA  ILE A 172       8.024 -18.510   4.015  1.00100.85      C    C  
ATOM   1291  C   ILE A 172       7.041 -17.323   3.853  1.00103.05      C    C  
ATOM   1292  O   ILE A 172       6.230 -17.022   4.749  1.00 93.54      C    O  
ATOM   1293  CB  ILE A 172       9.297 -18.115   4.824  1.00112.45      C    C  
ATOM   1294  CG1 ILE A 172       8.931 -17.386   6.119  1.00131.84      C    C  
ATOM   1295  CG2 ILE A 172      10.248 -17.336   3.922  1.00 85.98      C    C  
ATOM   1296  CD1 ILE A 172       8.740 -18.315   7.321  1.00129.52      C    C  
ATOM   1297  N   GLY A 173       7.096 -16.682   2.689  1.00 92.59      C    N  
ATOM   1298  CA  GLY A 173       6.248 -15.535   2.414  1.00 74.92      C    C  
ATOM   1299  C   GLY A 173       4.770 -15.645   2.726  1.00 74.38      C    C  
ATOM   1300  O   GLY A 173       4.337 -15.299   3.825  1.00 65.93      C    O  
ATOM   1301  N   PRO A 174       3.964 -16.120   1.768  1.00 89.05      C    N  
ATOM   1302  CA  PRO A 174       2.514 -16.269   1.935  1.00101.10      C    C  
ATOM   1303  C   PRO A 174       2.192 -16.659   3.361  1.00 96.41      C    C  
ATOM   1304  O   PRO A 174       1.269 -16.135   3.989  1.00 93.54      C    O  
ATOM   1305  CB  PRO A 174       2.170 -17.367   0.941  1.00121.60      C    C  
ATOM   1306  CG  PRO A 174       3.134 -17.095  -0.171  1.00139.51      C    C  
ATOM   1307  CD  PRO A 174       4.428 -16.844   0.573  1.00104.15      C    C  
ATOM   1308  N   SER A 175       2.990 -17.588   3.863  1.00 94.53      C    N  
ATOM   1309  CA  SER A 175       2.854 -18.077   5.221  1.00 98.56      C    C  
ATOM   1310  C   SER A 175       2.884 -16.863   6.145  1.00 87.23      C    C  
ATOM   1311  O   SER A 175       1.887 -16.534   6.820  1.00 79.81      C    O  
ATOM   1312  CB  SER A 175       4.030 -19.005   5.517  1.00116.47      C    C  
ATOM   1313  OG  SER A 175       4.788 -19.231   4.329  1.00 96.02      C    O  
ATOM   1314  N   ILE A 176       4.030 -16.187   6.144  1.00 77.60      C    N  
ATOM   1315  CA  ILE A 176       4.206 -15.004   6.973  1.00 74.63      C    C  
ATOM   1316  C   ILE A 176       3.040 -14.039   6.720  1.00 60.48      C    C  
ATOM   1317  O   ILE A 176       2.394 -13.548   7.652  1.00 41.61      C    O  
ATOM   1318  CB  ILE A 176       5.596 -14.335   6.689  1.00 82.29      C    C  
ATOM   1319  CG1 ILE A 176       5.963 -13.381   7.830  1.00 99.48      C    C  
ATOM   1320  CG2 ILE A 176       5.582 -13.591   5.358  1.00 67.95      C    C  
ATOM   1321  CD1 ILE A 176       7.378 -12.834   7.754  1.00 71.77      C    C  
ATOM   1322  N   GLN A 177       2.752 -13.799   5.448  1.00 63.16      C    N  
ATOM   1323  CA  GLN A 177       1.653 -12.917   5.074  1.00 76.40      C    C  
ATOM   1324  C   GLN A 177       0.431 -13.291   5.897  1.00 68.24      C    C  
ATOM   1325  O   GLN A 177       0.051 -12.622   6.874  1.00 49.91      C    O  
ATOM   1326  CB  GLN A 177       1.302 -13.120   3.602  1.00 98.46      C    C  
ATOM   1327  CG  GLN A 177       1.348 -11.887   2.735  1.00118.23      C    C  
ATOM   1328  CD  GLN A 177       0.532 -12.070   1.475  1.00133.67      C    C  
ATOM   1329  OE1 GLN A 177      -0.699 -12.017   1.511  1.00133.13      C    O  
ATOM   1330  NE2 GLN A 177       1.210 -12.308   0.354  1.00 96.37      C    N  
ATOM   1331  N   ALA A 178      -0.184 -14.383   5.459  1.00 79.92      C    N  
ATOM   1332  CA  ALA A 178      -1.367 -14.910   6.095  1.00 78.97      C    C  
ATOM   1333  C   ALA A 178      -1.214 -14.804   7.594  1.00 73.73      C    C  
ATOM   1334  O   ALA A 178      -2.191 -14.511   8.285  1.00 63.82      C    O  
ATOM   1335  CB  ALA A 178      -1.583 -16.351   5.690  1.00111.55      C    C  
ATOM   1336  N   TRP A 179      -0.012 -15.045   8.117  1.00 69.74      C    N  
ATOM   1337  CA  TRP A 179       0.110 -14.906   9.560  1.00 72.96      C    C  
ATOM   1338  C   TRP A 179      -0.279 -13.477   9.881  1.00 70.05      C    C  
ATOM   1339  O   TRP A 179      -1.241 -13.224  10.631  1.00 46.76      C    O  
ATOM   1340  CB  TRP A 179       1.531 -15.150  10.080  1.00 76.62      C    C  
ATOM   1341  CG  TRP A 179       1.660 -14.706  11.534  1.00 88.34      C    C  
ATOM   1342  CD1 TRP A 179       0.696 -14.793  12.509  1.00 95.31      C    C  
ATOM   1343  CD2 TRP A 179       2.783 -14.066  12.145  1.00 75.71      C    C  
ATOM   1344  NE1 TRP A 179       1.149 -14.240  13.678  1.00 74.97      C    N  
ATOM   1345  CE2 TRP A 179       2.426 -13.786  13.485  1.00 77.41      C    C  
ATOM   1346  CE3 TRP A 179       4.057 -13.699  11.692  1.00 75.88      C    C  
ATOM   1347  CZ2 TRP A 179       3.296 -13.155  14.374  1.00 80.04      C    C  
ATOM   1348  CZ3 TRP A 179       4.924 -13.072  12.577  1.00 95.12      C    C  
ATOM   1349  CH2 TRP A 179       4.538 -12.806  13.905  1.00113.14      C    C  
ATOM   1350  N   LEU A 180       0.485 -12.553   9.305  1.00 62.51      C    N  
ATOM   1351  CA  LEU A 180       0.250 -11.134   9.492  1.00 50.67      C    C  
ATOM   1352  C   LEU A 180      -1.214 -10.838   9.388  1.00 37.71      C    C  
ATOM   1353  O   LEU A 180      -1.850 -10.458  10.365  1.00 38.33      C    O  
ATOM   1354  CB  LEU A 180       0.971 -10.345   8.428  1.00 44.46      C    C  
ATOM   1355  CG  LEU A 180       2.265  -9.755   8.939  1.00 71.77      C    C  
ATOM   1356  CD1 LEU A 180       2.974  -9.079   7.780  1.00 43.17      C    C  
ATOM   1357  CD2 LEU A 180       1.948  -8.785  10.091  1.00 26.29      C    C  
ATOM   1358  N   LEU A 181      -1.746 -11.020   8.186  1.00 23.53      C    N  
ATOM   1359  CA  LEU A 181      -3.158 -10.765   7.943  1.00 32.47      C    C  
ATOM   1360  C   LEU A 181      -4.062 -11.374   9.014  1.00 45.71      C    C  
ATOM   1361  O   LEU A 181      -4.868 -10.675   9.631  1.00 45.81      C    O  
ATOM   1362  CB  LEU A 181      -3.527 -11.319   6.580  1.00 52.70      C    C  
ATOM   1363  CG  LEU A 181      -2.513 -10.820   5.555  1.00 84.64      C    C  
ATOM   1364  CD1 LEU A 181      -2.581 -11.638   4.272  1.00 72.34      C    C  
ATOM   1365  CD2 LEU A 181      -2.779  -9.346   5.307  1.00110.92      C    C  
ATOM   1366  N   GLY A 182      -3.916 -12.677   9.237  1.00 65.47      C    N  
ATOM   1367  CA  GLY A 182      -4.733 -13.365  10.223  1.00 78.70      C    C  
ATOM   1368  C   GLY A 182      -5.719 -14.299   9.554  1.00 76.24      C    C  
ATOM   1369  O   GLY A 182      -6.719 -14.732  10.161  1.00 61.61      C    O  
ATOM   1370  N   GLY A 183      -5.426 -14.593   8.287  1.00 78.43      C    N  
ATOM   1371  CA  GLY A 183      -6.267 -15.473   7.500  1.00 73.57      C    C  
ATOM   1372  C   GLY A 183      -6.122 -15.353   5.989  1.00 72.65      C    C  
ATOM   1373  O   GLY A 183      -5.032 -15.094   5.465  1.00 70.93      C    O  
ATOM   1374  N   PRO A 184      -7.235 -15.528   5.259  1.00 68.55      C    N  
ATOM   1375  CA  PRO A 184      -7.323 -15.460   3.797  1.00 66.31      C    C  
ATOM   1376  C   PRO A 184      -6.755 -14.156   3.278  1.00 70.09      C    C  
ATOM   1377  O   PRO A 184      -5.726 -14.146   2.603  1.00 78.92      C    O  
ATOM   1378  CB  PRO A 184      -8.819 -15.556   3.546  1.00 76.67      C    C  
ATOM   1379  CG  PRO A 184      -9.389 -14.831   4.725  1.00 66.09      C    C  
ATOM   1380  CD  PRO A 184      -8.582 -15.445   5.850  1.00 72.41      C    C  
ATOM   1381  N   ALA A 185      -7.450 -13.065   3.602  1.00 70.37      C    N  
ATOM   1382  CA  ALA A 185      -7.057 -11.713   3.206  1.00 66.38      C    C  
ATOM   1383  C   ALA A 185      -7.649 -10.668   4.157  1.00 59.07      C    C  
ATOM   1384  O   ALA A 185      -8.586 -10.957   4.913  1.00 46.18      C    O  
ATOM   1385  CB  ALA A 185      -7.507 -11.424   1.770  1.00 67.80      C    C  
ATOM   1386  N   VAL A 186      -7.071  -9.466   4.095  1.00 49.60      C    N  
ATOM   1387  CA  VAL A 186      -7.425  -8.269   4.884  1.00 41.41      C    C  
ATOM   1388  C   VAL A 186      -8.756  -8.184   5.620  1.00 30.33      C    C  
ATOM   1389  O   VAL A 186      -9.821  -8.203   5.007  1.00 27.58      C    O  
ATOM   1390  CB  VAL A 186      -7.345  -7.009   3.996  1.00 46.84      C    C  
ATOM   1391  CG1 VAL A 186      -6.118  -6.175   4.355  1.00 85.36      C    C  
ATOM   1392  CG2 VAL A 186      -7.285  -7.427   2.529  1.00 81.79      C    C  
ATOM   1393  N   ASP A 187      -8.707  -8.049   6.938  1.00 24.42      C    N  
ATOM   1394  CA  ASP A 187      -9.955  -7.941   7.660  1.00 30.83      C    C  
ATOM   1395  C   ASP A 187      -9.896  -7.643   9.154  1.00 35.19      C    C  
ATOM   1396  O   ASP A 187      -8.811  -7.505   9.769  1.00 28.45      C    O  
ATOM   1397  CB  ASP A 187     -10.788  -9.191   7.452  1.00 26.78      C    C  
ATOM   1398  CG  ASP A 187     -12.275  -8.898   7.488  1.00 79.78      C    C  
ATOM   1399  OD1 ASP A 187     -12.840  -8.561   6.423  1.00 90.71      C    O  
ATOM   1400  OD2 ASP A 187     -12.877  -8.983   8.582  1.00 96.45      C    O  
ATOM   1401  N   ASN A 188     -11.100  -7.539   9.721  1.00 28.19      C    N  
ATOM   1402  CA  ASN A 188     -11.288  -7.233  11.123  1.00 31.15      C    C  
ATOM   1403  C   ASN A 188     -10.043  -7.635  11.886  1.00 46.74      C    C  
ATOM   1404  O   ASN A 188      -9.384  -6.797  12.511  1.00 54.69      C    O  
ATOM   1405  CB  ASN A 188     -12.497  -7.973  11.669  1.00 21.54      C    C  
ATOM   1406  CG  ASN A 188     -13.011  -7.360  12.956  1.00 63.26      C    C  
ATOM   1407  OD1 ASN A 188     -14.010  -6.638  12.957  1.00 52.72      C    O  
ATOM   1408  ND2 ASN A 188     -12.323  -7.632  14.059  1.00 63.85      C    N  
ATOM   1409  N   ALA A 189      -9.711  -8.920  11.803  1.00 57.21      C    N  
ATOM   1410  CA  ALA A 189      -8.534  -9.464  12.469  1.00 69.39      C    C  
ATOM   1411  C   ALA A 189      -7.318  -8.562  12.242  1.00 70.12      C    C  
ATOM   1412  O   ALA A 189      -6.820  -7.885  13.183  1.00 69.73      C    O  
ATOM   1413  CB  ALA A 189      -8.252 -10.864  11.942  1.00 81.73      C    C  
ATOM   1414  N   THR A 190      -6.853  -8.550  10.991  1.00 60.92      C    N  
ATOM   1415  CA  THR A 190      -5.697  -7.744  10.618  1.00 70.25      C    C  
ATOM   1416  C   THR A 190      -5.859  -6.373  11.267  1.00 60.09      C    C  
ATOM   1417  O   THR A 190      -4.903  -5.823  11.902  1.00 54.55      C    O  
ATOM   1418  CB  THR A 190      -5.559  -7.629   9.071  1.00 73.36      C    C  
ATOM   1419  OG1 THR A 190      -4.307  -7.016   8.758  1.00 56.54      C    O  
ATOM   1420  CG2 THR A 190      -6.666  -6.800   8.467  1.00 69.46      C    C  
ATOM   1421  N   LEU A 191      -7.080  -5.842  11.158  1.00 35.22      C    N  
ATOM   1422  CA  LEU A 191      -7.335  -4.543  11.769  1.00 42.17      C    C  
ATOM   1423  C   LEU A 191      -6.945  -4.570  13.258  1.00 40.53      C    C  
ATOM   1424  O   LEU A 191      -5.981  -3.902  13.666  1.00 28.80      C    O  
ATOM   1425  CB  LEU A 191      -8.806  -4.149  11.631  1.00 11.83      C    C  
ATOM   1426  CG  LEU A 191      -9.258  -2.784  12.190  1.00 65.88      C    C  
ATOM   1427  CD1 LEU A 191     -10.671  -2.542  11.703  1.00 50.23      C    C  
ATOM   1428  CD2 LEU A 191      -9.219  -2.713  13.731  1.00 21.27      C    C  
ATOM   1429  N   ASN A 192      -7.687  -5.336  14.056  1.00 33.59      C    N  
ATOM   1430  CA  ASN A 192      -7.432  -5.435  15.493  1.00 33.84      C    C  
ATOM   1431  C   ASN A 192      -5.934  -5.627  15.847  1.00 38.27      C    C  
ATOM   1432  O   ASN A 192      -5.361  -4.977  16.808  1.00 24.88      C    O  
ATOM   1433  CB  ASN A 192      -8.250  -6.587  16.048  1.00 63.87      C    C  
ATOM   1434  CG  ASN A 192      -8.736  -6.316  17.434  1.00 77.52      C    C  
ATOM   1435  OD1 ASN A 192      -7.981  -5.833  18.283  1.00 51.48      C    O  
ATOM   1436  ND2 ASN A 192      -9.998  -6.623  17.683  1.00 81.31      C    N  
ATOM   1437  N   ARG A 193      -5.306  -6.528  15.082  1.00 41.45      C    N  
ATOM   1438  CA  ARG A 193      -3.882  -6.792  15.275  1.00 50.57      C    C  
ATOM   1439  C   ARG A 193      -3.251  -5.406  15.224  1.00 53.21      C    C  
ATOM   1440  O   ARG A 193      -2.615  -4.904  16.210  1.00 21.96      C    O  
ATOM   1441  CB  ARG A 193      -3.322  -7.600  14.109  1.00 84.12      C    C  
ATOM   1442  CG  ARG A 193      -4.328  -8.485  13.422  1.00108.59      C    C  
ATOM   1443  CD  ARG A 193      -4.718  -9.664  14.283  1.00111.60      C    C  
ATOM   1444  NE  ARG A 193      -4.512 -10.930  13.580  1.00133.71      C    N  
ATOM   1445  CZ  ARG A 193      -3.509 -11.167  12.736  1.00112.10      C    C  
ATOM   1446  NH1 ARG A 193      -2.618 -10.225  12.468  1.00 91.87      C    N  
ATOM   1447  NH2 ARG A 193      -3.363 -12.363  12.189  1.00 91.95      C    N  
ATOM   1448  N   PHE A 194      -3.448  -4.787  14.054  1.00 61.62      C    N  
ATOM   1449  CA  PHE A 194      -2.922  -3.445  13.849  1.00 57.34      C    C  
ATOM   1450  C   PHE A 194      -3.256  -2.546  15.040  1.00 35.75      C    C  
ATOM   1451  O   PHE A 194      -2.347  -2.102  15.755  1.00 18.73      C    O  
ATOM   1452  CB  PHE A 194      -3.444  -2.870  12.543  1.00 34.58      C    C  
ATOM   1453  CG  PHE A 194      -2.826  -3.505  11.339  1.00 48.90      C    C  
ATOM   1454  CD1 PHE A 194      -1.573  -4.101  11.424  1.00 73.39      C    C  
ATOM   1455  CD2 PHE A 194      -3.458  -3.459  10.104  1.00 66.63      C    C  
ATOM   1456  CE1 PHE A 194      -0.956  -4.638  10.294  1.00 97.48      C    C  
ATOM   1457  CE2 PHE A 194      -2.846  -3.993   8.965  1.00 64.22      C    C  
ATOM   1458  CZ  PHE A 194      -1.592  -4.582   9.064  1.00 93.10      C    C  
ATOM   1459  N   PHE A 195      -4.531  -2.287  15.293  1.00  6.06      C    N  
ATOM   1460  CA  PHE A 195      -4.812  -1.468  16.451  1.00  7.45      C    C  
ATOM   1461  C   PHE A 195      -3.897  -1.739  17.666  1.00 12.05      C    C  
ATOM   1462  O   PHE A 195      -3.183  -0.822  18.129  1.00 12.77      C    O  
ATOM   1463  CB  PHE A 195      -6.256  -1.614  16.891  1.00  3.51      C    C  
ATOM   1464  CG  PHE A 195      -6.552  -0.887  18.163  1.00  3.51      C    C  
ATOM   1465  CD1 PHE A 195      -6.759  -1.568  19.343  1.00 20.53      C    C  
ATOM   1466  CD2 PHE A 195      -6.615   0.499  18.174  1.00 57.46      C    C  
ATOM   1467  CE1 PHE A 195      -7.026  -0.879  20.509  1.00 18.42      C    C  
ATOM   1468  CE2 PHE A 195      -6.880   1.198  19.336  1.00 44.68      C    C  
ATOM   1469  CZ  PHE A 195      -7.088   0.508  20.508  1.00 40.33      C    C  
ATOM   1470  N   SER A 196      -3.850  -2.965  18.198  1.00 42.66      C    N  
ATOM   1471  CA  SER A 196      -2.967  -3.072  19.397  1.00 46.93      C    C  
ATOM   1472  C   SER A 196      -1.469  -2.871  19.103  1.00 30.55      C    C  
ATOM   1473  O   SER A 196      -0.717  -2.202  19.869  1.00 10.18      C    O  
ATOM   1474  CB  SER A 196      -3.203  -4.387  20.168  1.00 80.01      C    C  
ATOM   1475  OG  SER A 196      -2.371  -5.433  19.713  1.00105.96      C    O  
ATOM   1476  N   LEU A 197      -1.020  -3.419  17.983  1.00 23.71      C    N  
ATOM   1477  CA  LEU A 197       0.386  -3.217  17.673  1.00 33.93      C    C  
ATOM   1478  C   LEU A 197       0.663  -1.705  17.656  1.00 32.01      C    C  
ATOM   1479  O   LEU A 197       1.649  -1.209  18.274  1.00 37.04      C    O  
ATOM   1480  CB  LEU A 197       0.718  -3.834  16.325  1.00 41.17      C    C  
ATOM   1481  CG  LEU A 197       1.414  -5.186  16.292  1.00 50.89      C    C  
ATOM   1482  CD1 LEU A 197       0.958  -6.072  17.453  1.00 28.41      C    C  
ATOM   1483  CD2 LEU A 197       1.126  -5.816  14.939  1.00 38.35      C    C  
ATOM   1484  N   HIS A 198      -0.230  -0.980  16.968  1.00 15.93      C    N  
ATOM   1485  CA  HIS A 198      -0.137   0.477  16.840  1.00 29.93      C    C  
ATOM   1486  C   HIS A 198      -0.198   1.169  18.176  1.00 10.96      C    C  
ATOM   1487  O   HIS A 198       0.412   2.199  18.365  1.00 34.91      C    O  
ATOM   1488  CB  HIS A 198      -1.243   1.064  15.966  1.00 62.59      C    C  
ATOM   1489  CG  HIS A 198      -1.079   2.536  15.725  1.00 73.33      C    C  
ATOM   1490  ND1 HIS A 198       0.030   3.058  15.091  1.00 46.08      C    N  
ATOM   1491  CD2 HIS A 198      -1.868   3.596  16.043  1.00 40.22      C    C  
ATOM   1492  CE1 HIS A 198      -0.086   4.372  15.028  1.00 54.16      C    C  
ATOM   1493  NE2 HIS A 198      -1.227   4.728  15.595  1.00 41.02      C    N  
ATOM   1494  N   TYR A 199      -0.972   0.638  19.102  1.00 16.37      C    N  
ATOM   1495  CA  TYR A 199      -0.983   1.274  20.421  1.00 14.94      C    C  
ATOM   1496  C   TYR A 199       0.318   0.936  21.151  1.00 21.34      C    C  
ATOM   1497  O   TYR A 199       0.644   1.576  22.135  1.00 30.77      C    O  
ATOM   1498  CB  TYR A 199      -2.164   0.759  21.227  1.00  3.51      C    C  
ATOM   1499  CG  TYR A 199      -2.449   1.418  22.529  1.00  3.51      C    C  
ATOM   1500  CD1 TYR A 199      -3.759   1.688  22.859  1.00 13.60      C    C  
ATOM   1501  CD2 TYR A 199      -1.471   1.662  23.473  1.00  3.51      C    C  
ATOM   1502  CE1 TYR A 199      -4.121   2.177  24.092  1.00 45.70      C    C  
ATOM   1503  CE2 TYR A 199      -1.817   2.155  24.736  1.00  3.51      C    C  
ATOM   1504  CZ  TYR A 199      -3.162   2.405  25.025  1.00 43.24      C    C  
ATOM   1505  OH  TYR A 199      -3.612   2.860  26.230  1.00 17.11      C    O  
ATOM   1506  N   LEU A 200       1.063  -0.063  20.661  1.00 26.39      C    N  
ATOM   1507  CA  LEU A 200       2.329  -0.482  21.339  1.00 41.97      C    C  
ATOM   1508  C   LEU A 200       3.736   0.046  20.834  1.00 35.02      C    C  
ATOM   1509  O   LEU A 200       4.677   0.609  21.599  1.00 32.56      C    O  
ATOM   1510  CB  LEU A 200       2.304  -2.026  21.319  1.00 54.97      C    C  
ATOM   1511  CG  LEU A 200       3.256  -2.905  22.113  1.00 55.29      C    C  
ATOM   1512  CD1 LEU A 200       4.595  -3.091  21.400  1.00 23.05      C    C  
ATOM   1513  CD2 LEU A 200       3.411  -2.260  23.455  1.00 26.83      C    C  
ATOM   1514  N   LEU A 201       3.903  -0.185  19.535  1.00 36.64      C    N  
ATOM   1515  CA  LEU A 201       5.147   0.195  18.921  1.00 53.20      C    C  
ATOM   1516  C   LEU A 201       5.670   1.549  19.394  1.00 76.36      C    C  
ATOM   1517  O   LEU A 201       6.845   1.668  19.773  1.00 73.50      C    O  
ATOM   1518  CB  LEU A 201       5.020   0.124  17.410  1.00 55.44      C    C  
ATOM   1519  CG  LEU A 201       5.775  -1.153  17.036  1.00 64.68      C    C  
ATOM   1520  CD1 LEU A 201       5.157  -2.317  17.794  1.00 62.20      C    C  
ATOM   1521  CD2 LEU A 201       5.750  -1.393  15.545  1.00 78.40      C    C  
ATOM   1522  N   PRO A 202       4.816   2.588  19.399  1.00 75.73      C    N  
ATOM   1523  CA  PRO A 202       5.375   3.854  19.874  1.00 65.84      C    C  
ATOM   1524  C   PRO A 202       6.172   3.626  21.171  1.00 59.48      C    C  
ATOM   1525  O   PRO A 202       7.400   3.849  21.184  1.00 44.11      C    O  
ATOM   1526  CB  PRO A 202       4.134   4.726  20.073  1.00 72.95      C    C  
ATOM   1527  CG  PRO A 202       3.053   3.733  20.341  1.00 78.02      C    C  
ATOM   1528  CD  PRO A 202       3.351   2.671  19.313  1.00 89.03      C    C  
ATOM   1529  N   PHE A 203       5.502   3.150  22.230  1.00 39.18      C    N  
ATOM   1530  CA  PHE A 203       6.195   2.911  23.497  1.00 41.89      C    C  
ATOM   1531  C   PHE A 203       7.550   2.284  23.228  1.00 45.38      C    C  
ATOM   1532  O   PHE A 203       8.654   2.760  23.721  1.00 55.99      C    O  
ATOM   1533  CB  PHE A 203       5.388   1.973  24.372  1.00 47.82      C    C  
ATOM   1534  CG  PHE A 203       4.195   2.610  24.981  1.00 50.46      C    C  
ATOM   1535  CD1 PHE A 203       3.006   2.691  24.285  1.00 66.59      C    C  
ATOM   1536  CD2 PHE A 203       4.266   3.160  26.251  1.00 69.56      C    C  
ATOM   1537  CE1 PHE A 203       1.897   3.315  24.849  1.00 92.80      C    C  
ATOM   1538  CE2 PHE A 203       3.170   3.783  26.819  1.00 55.41      C    C  
ATOM   1539  CZ  PHE A 203       1.985   3.860  26.118  1.00 65.60      C    C  
ATOM   1540  N   VAL A 204       7.489   1.210  22.433  1.00 43.63      C    N  
ATOM   1541  CA  VAL A 204       8.806   0.615  22.148  1.00 40.35      C    C  
ATOM   1542  C   VAL A 204       9.773   1.717  21.643  1.00 46.30      C    C  
ATOM   1543  O   VAL A 204      10.898   1.933  22.190  1.00 47.04      C    O  
ATOM   1544  CB  VAL A 204       8.718  -0.502  21.095  1.00 64.44      C    C  
ATOM   1545  CG1 VAL A 204       9.946  -0.456  20.139  1.00  5.63      C    C  
ATOM   1546  CG2 VAL A 204       8.648  -1.839  21.806  1.00 52.31      C    C  
ATOM   1547  N   ILE A 205       9.321   2.416  20.602  1.00 44.92      C    N  
ATOM   1548  CA  ILE A 205      10.102   3.494  20.023  1.00 44.88      C    C  
ATOM   1549  C   ILE A 205      10.655   4.372  21.138  1.00 43.77      C    C  
ATOM   1550  O   ILE A 205      11.866   4.541  21.252  1.00 51.64      C    O  
ATOM   1551  CB  ILE A 205       9.259   4.359  19.056  1.00 66.85      C    C  
ATOM   1552  CG1 ILE A 205       9.737   4.136  17.617  1.00 72.31      C    C  
ATOM   1553  CG2 ILE A 205       9.383   5.841  19.411  1.00 76.15      C    C  
ATOM   1554  CD1 ILE A 205       8.714   3.450  16.737  1.00115.45      C    C  
ATOM   1555  N   ALA A 206       9.769   4.931  21.957  1.00 27.60      C    N  
ATOM   1556  CA  ALA A 206      10.209   5.772  23.063  1.00 28.75      C    C  
ATOM   1557  C   ALA A 206      11.427   5.153  23.743  1.00 46.70      C    C  
ATOM   1558  O   ALA A 206      12.546   5.745  23.733  1.00 44.19      C    O  
ATOM   1559  CB  ALA A 206       9.094   5.924  24.087  1.00 25.44      C    C  
ATOM   1560  N   ALA A 207      11.234   3.958  24.321  1.00 57.22      C    N  
ATOM   1561  CA  ALA A 207      12.397   3.353  25.016  1.00 51.14      C    C  
ATOM   1562  C   ALA A 207      13.665   3.321  24.124  1.00 50.80      C    C  
ATOM   1563  O   ALA A 207      14.801   3.767  24.506  1.00 45.87      C    O  
ATOM   1564  CB  ALA A 207      12.055   1.960  25.472  1.00 62.09      C    C  
ATOM   1565  N   LEU A 208      13.467   2.798  22.922  1.00 47.15      C    N  
ATOM   1566  CA  LEU A 208      14.579   2.724  22.000  1.00 52.02      C    C  
ATOM   1567  C   LEU A 208      15.247   4.119  21.908  1.00 62.63      C    C  
ATOM   1568  O   LEU A 208      16.503   4.262  21.897  1.00 70.52      C    O  
ATOM   1569  CB  LEU A 208      14.037   2.272  20.660  1.00 63.87      C    C  
ATOM   1570  CG  LEU A 208      15.011   1.585  19.721  1.00 90.16      C    C  
ATOM   1571  CD1 LEU A 208      14.292   1.300  18.425  1.00 95.76      C    C  
ATOM   1572  CD2 LEU A 208      16.209   2.466  19.480  1.00 83.70      C    C  
ATOM   1573  N   VAL A 209      14.407   5.155  21.869  1.00 58.80      C    N  
ATOM   1574  CA  VAL A 209      14.903   6.528  21.796  1.00 56.16      C    C  
ATOM   1575  C   VAL A 209      15.742   6.787  23.030  1.00 56.95      C    C  
ATOM   1576  O   VAL A 209      16.855   7.322  22.933  1.00 63.48      C    O  
ATOM   1577  CB  VAL A 209      13.758   7.573  21.729  1.00 67.84      C    C  
ATOM   1578  CG1 VAL A 209      13.717   8.424  23.004  1.00 59.20      C    C  
ATOM   1579  CG2 VAL A 209      13.963   8.469  20.514  1.00 82.89      C    C  
ATOM   1580  N   ALA A 210      15.210   6.417  24.195  1.00 57.39      C    N  
ATOM   1581  CA  ALA A 210      15.989   6.611  25.422  1.00 66.08      C    C  
ATOM   1582  C   ALA A 210      17.398   6.055  25.160  1.00 46.70      C    C  
ATOM   1583  O   ALA A 210      18.442   6.701  25.455  1.00 38.40      C    O  
ATOM   1584  CB  ALA A 210      15.332   5.883  26.587  1.00 89.98      C    C  
ATOM   1585  N   ILE A 211      17.451   4.857  24.589  1.00 41.92      C    N  
ATOM   1586  CA  ILE A 211      18.794   4.359  24.303  1.00 47.43      C    C  
ATOM   1587  C   ILE A 211      19.535   5.339  23.378  1.00 64.43      C    C  
ATOM   1588  O   ILE A 211      20.673   5.775  23.683  1.00 84.01      C    O  
ATOM   1589  CB  ILE A 211      18.754   2.950  23.688  1.00 56.58      C    C  
ATOM   1590  CG1 ILE A 211      18.927   1.913  24.807  1.00 27.19      C    C  
ATOM   1591  CG2 ILE A 211      19.836   2.815  22.615  1.00 26.72      C    C  
ATOM   1592  CD1 ILE A 211      18.291   2.339  26.145  1.00 24.41      C    C  
ATOM   1593  N   HIS A 212      18.898   5.687  22.256  1.00 72.32      C    N  
ATOM   1594  CA  HIS A 212      19.499   6.662  21.310  1.00 80.11      C    C  
ATOM   1595  C   HIS A 212      20.199   7.759  22.144  1.00 87.34      C    C  
ATOM   1596  O   HIS A 212      21.436   8.047  22.028  1.00 99.00      C    O  
ATOM   1597  CB  HIS A 212      18.366   7.286  20.493  1.00 69.32      C    C  
ATOM   1598  CG  HIS A 212      18.806   8.114  19.326  1.00 62.96      C    C  
ATOM   1599  ND1 HIS A 212      19.566   7.613  18.291  1.00 71.03      C    N  
ATOM   1600  CD2 HIS A 212      18.438   9.360  18.947  1.00 30.84      C    C  
ATOM   1601  CE1 HIS A 212      19.631   8.508  17.322  1.00 32.66      C    C  
ATOM   1602  NE2 HIS A 212      18.950   9.579  17.693  1.00 40.76      C    N  
ATOM   1603  N   ILE A 213      19.374   8.363  22.997  1.00 80.94      C    N  
ATOM   1604  CA  ILE A 213      19.825   9.400  23.899  1.00 71.44      C    C  
ATOM   1605  C   ILE A 213      21.098   8.913  24.546  1.00 73.69      C    C  
ATOM   1606  O   ILE A 213      22.175   9.456  24.282  1.00 79.45      C    O  
ATOM   1607  CB  ILE A 213      18.795   9.673  25.011  1.00 77.53      C    C  
ATOM   1608  CG1 ILE A 213      17.638  10.504  24.466  1.00 47.50      C    C  
ATOM   1609  CG2 ILE A 213      19.458  10.370  26.174  1.00 70.81      C    C  
ATOM   1610  CD1 ILE A 213      16.530  10.713  25.476  1.00 66.35      C    C  
ATOM   1611  N   TRP A 214      20.982   7.875  25.378  1.00 68.33      C    N  
ATOM   1612  CA  TRP A 214      22.178   7.367  26.058  1.00 88.46      C    C  
ATOM   1613  C   TRP A 214      23.382   7.412  25.150  1.00 86.45      C    C  
ATOM   1614  O   TRP A 214      24.424   7.961  25.502  1.00 86.84      C    O  
ATOM   1615  CB  TRP A 214      22.007   5.922  26.504  1.00101.49      C    C  
ATOM   1616  CG  TRP A 214      22.525   5.651  27.880  1.00111.38      C    C  
ATOM   1617  CD1 TRP A 214      22.876   6.578  28.825  1.00135.10      C    C  
ATOM   1618  CD2 TRP A 214      22.546   4.382  28.540  1.00114.46      C    C  
ATOM   1619  NE1 TRP A 214      23.092   5.964  30.038  1.00139.12      C    N  
ATOM   1620  CE2 TRP A 214      22.895   4.616  29.891  1.00121.52      C    C  
ATOM   1621  CE3 TRP A 214      22.293   3.070  28.124  1.00 79.61      C    C  
ATOM   1622  CZ2 TRP A 214      22.993   3.585  30.830  1.00115.21      C    C  
ATOM   1623  CZ3 TRP A 214      22.388   2.044  29.056  1.00110.53      C    C  
ATOM   1624  CH2 TRP A 214      22.734   2.309  30.396  1.00116.07      C    C  
ATOM   1625  N   ALA A 215      23.242   6.824  23.971  1.00 84.71      C    N  
ATOM   1626  CA  ALA A 215      24.374   6.820  23.059  1.00 94.22      C    C  
ATOM   1627  C   ALA A 215      24.916   8.225  22.786  1.00104.38      C    C  
ATOM   1628  O   ALA A 215      26.059   8.620  23.227  1.00111.70      C    O  
ATOM   1629  CB  ALA A 215      23.976   6.164  21.753  1.00101.79      C    C  
ATOM   1630  N   PHE A 216      24.101   9.010  22.080  1.00105.50      C    N  
ATOM   1631  CA  PHE A 216      24.633  10.323  21.754  1.00101.31      C    C  
ATOM   1632  C   PHE A 216      25.175  10.986  23.007  1.00104.56      C    C  
ATOM   1633  O   PHE A 216      26.182  11.664  22.938  1.00106.11      C    O  
ATOM   1634  CB  PHE A 216      23.620  11.213  21.010  1.00 99.44      C    C  
ATOM   1635  CG  PHE A 216      22.621  11.902  21.888  1.00 83.37      C    C  
ATOM   1636  CD1 PHE A 216      22.998  12.947  22.722  1.00 74.95      C    C  
ATOM   1637  CD2 PHE A 216      21.284  11.540  21.835  1.00 81.80      C    C  
ATOM   1638  CE1 PHE A 216      22.051  13.622  23.486  1.00108.81      C    C  
ATOM   1639  CE2 PHE A 216      20.336  12.203  22.591  1.00 97.90      C    C  
ATOM   1640  CZ  PHE A 216      20.718  13.248  23.420  1.00123.14      C    C  
ATOM   1641  N   HIS A 217      24.553  10.767  24.164  1.00102.82      C    N  
ATOM   1642  CA  HIS A 217      25.103  11.384  25.363  1.00100.82      C    C  
ATOM   1643  C   HIS A 217      26.490  10.824  25.642  1.00 99.27      C    C  
ATOM   1644  O   HIS A 217      27.453  11.592  25.693  1.00 92.74      C    O  
ATOM   1645  CB  HIS A 217      24.185  11.199  26.573  1.00 97.60      C    C  
ATOM   1646  CG  HIS A 217      23.488  12.458  26.985  1.00109.04      C    C  
ATOM   1647  ND1 HIS A 217      22.824  13.265  26.088  1.00129.07      C    N  
ATOM   1648  CD2 HIS A 217      23.357  13.056  28.193  1.00124.00      C    C  
ATOM   1649  CE1 HIS A 217      22.314  14.305  26.721  1.00128.38      C    C  
ATOM   1650  NE2 HIS A 217      22.623  14.202  28.001  1.00135.76      C    N  
ATOM   1651  N   THR A 218      26.625   9.504  25.790  1.00 96.12      C    N  
ATOM   1652  CA  THR A 218      27.961   8.983  26.046  1.00100.48      C    C  
ATOM   1653  C   THR A 218      28.916   9.535  24.991  1.00 99.62      C    C  
ATOM   1654  O   THR A 218      30.128   9.409  25.145  1.00103.06      C    O  
ATOM   1655  CB  THR A 218      28.050   7.415  26.095  1.00 90.33      C    C  
ATOM   1656  OG1 THR A 218      27.611   6.854  24.855  1.00111.78      C    O  
ATOM   1657  CG2 THR A 218      27.221   6.864  27.243  1.00 71.93      C    C  
ATOM   1658  N   THR A 219      28.406  10.130  23.905  1.00 99.72      C    N  
ATOM   1659  CA  THR A 219      29.403  10.729  22.987  1.00101.44      C    C  
ATOM   1660  C   THR A 219      29.392  12.237  22.598  1.00111.28      C    C  
ATOM   1661  O   THR A 219      30.255  12.662  21.833  1.00109.89      C    O  
ATOM   1662  CB  THR A 219      29.531   9.938  21.671  1.00107.98      C    C  
ATOM   1663  OG1 THR A 219      28.304  10.011  20.937  1.00127.78      C    O  
ATOM   1664  CG2 THR A 219      29.889   8.492  21.957  1.00118.69      C    C  
ATOM   1665  N   GLY A 220      28.448  13.037  23.102  1.00111.70      C    N  
ATOM   1666  CA  GLY A 220      28.394  14.471  22.788  1.00115.79      C    C  
ATOM   1667  C   GLY A 220      27.729  15.101  21.542  1.00122.40      C    C  
ATOM   1668  O   GLY A 220      28.465  15.534  20.650  1.00110.43      C    O  
ATOM   1669  N   ASN A 221      26.373  15.164  21.510  1.00137.56      C    N  
ATOM   1670  CA  ASN A 221      25.444  15.767  20.459  1.00146.91      C    C  
ATOM   1671  C   ASN A 221      26.024  16.113  19.077  1.00143.16      C    C  
ATOM   1672  O   ASN A 221      27.254  15.930  18.992  1.00134.10      C    O  
ATOM   1673  CB  ASN A 221      24.850  17.040  21.038  1.00162.11      C    C  
ATOM   1674  CG  ASN A 221      23.365  16.955  21.201  1.00179.31      C    C  
ATOM   1675  OD1 ASN A 221      22.632  16.821  20.222  1.00185.59      C    O  
ATOM   1676  ND2 ASN A 221      22.900  17.024  22.442  1.00178.44      C    N  
ATOM   1677  N   ASN A 222      25.360  16.564  17.956  1.00145.94      C    N  
ATOM   1678  CA  ASN A 222      26.668  16.708  17.176  1.00145.12      C    C  
ATOM   1679  C   ASN A 222      27.447  18.035  16.972  1.00143.58      C    C  
ATOM   1680  O   ASN A 222      26.913  19.097  17.206  1.00147.78      C    O  
ATOM   1681  CB  ASN A 222      26.773  15.892  15.878  1.00151.50      C    C  
ATOM   1682  CG  ASN A 222      28.257  15.675  15.469  1.00142.89      C    C  
ATOM   1683  OD1 ASN A 222      29.110  15.401  16.326  1.00 89.09      C    O  
ATOM   1684  ND2 ASN A 222      28.560  15.814  14.179  1.00149.95      C    N  
ATOM   1685  N   ASN A 223      28.739  17.965  16.614  1.00129.01      C    N  
ATOM   1686  CA  ASN A 223      29.537  19.183  16.364  1.00120.45      C    C  
ATOM   1687  C   ASN A 223      29.651  19.438  14.864  1.00113.99      C    C  
ATOM   1688  O   ASN A 223      30.190  18.615  14.122  1.00115.11      C    O  
ATOM   1689  CB  ASN A 223      30.949  19.087  16.958  1.00135.35      C    C  
ATOM   1690  CG  ASN A 223      31.972  19.931  16.185  1.00140.55      C    C  
ATOM   1691  OD1 ASN A 223      31.677  21.041  15.732  1.00127.30      C    O  
ATOM   1692  ND2 ASN A 223      33.183  19.402  16.041  1.00118.70      C    N  
ATOM   1693  N   PRO A 224      29.168  20.603  14.407  1.00101.98      C    N  
ATOM   1694  CA  PRO A 224      29.185  21.005  12.999  1.00 87.66      C    C  
ATOM   1695  C   PRO A 224      30.531  21.111  12.298  1.00 80.07      C    C  
ATOM   1696  O   PRO A 224      30.586  21.524  11.140  1.00 72.61      C    O  
ATOM   1697  CB  PRO A 224      28.446  22.335  13.019  1.00 86.65      C    C  
ATOM   1698  CG  PRO A 224      28.833  22.899  14.340  1.00111.61      C    C  
ATOM   1699  CD  PRO A 224      28.680  21.707  15.255  1.00 99.86      C    C  
ATOM   1700  N   THR A 225      31.616  20.746  12.974  1.00 77.80      C    N  
ATOM   1701  CA  THR A 225      32.931  20.825  12.338  1.00 80.75      C    C  
ATOM   1702  C   THR A 225      33.565  19.459  12.181  1.00 86.87      C    C  
ATOM   1703  O   THR A 225      34.352  19.226  11.260  1.00 86.91      C    O  
ATOM   1704  CB  THR A 225      33.923  21.675  13.143  1.00 89.42      C    C  
ATOM   1705  OG1 THR A 225      34.882  22.248  12.247  1.00112.48      C    O  
ATOM   1706  CG2 THR A 225      34.684  20.804  14.147  1.00 20.69      C    C  
ATOM   1707  N   GLY A 226      33.236  18.566  13.105  1.00 89.39      C    N  
ATOM   1708  CA  GLY A 226      33.792  17.236  13.053  1.00 98.52      C    C  
ATOM   1709  C   GLY A 226      35.084  17.137  13.829  1.00109.68      C    C  
ATOM   1710  O   GLY A 226      36.143  16.826  13.278  1.00113.35      C    O  
ATOM   1711  N   VAL A 227      34.991  17.422  15.121  1.00118.23      C    N  
ATOM   1712  CA  VAL A 227      36.135  17.342  16.010  1.00124.86      C    C  
ATOM   1713  C   VAL A 227      35.624  16.904  17.377  1.00135.60      C    C  
ATOM   1714  O   VAL A 227      34.817  17.598  18.002  1.00137.66      C    O  
ATOM   1715  CB  VAL A 227      36.857  18.699  16.113  1.00119.04      C    C  
ATOM   1716  CG1 VAL A 227      37.330  19.133  14.732  1.00 96.33      C    C  
ATOM   1717  CG2 VAL A 227      35.937  19.739  16.712  1.00 71.72      C    C  
ATOM   1718  N   GLU A 228      36.082  15.734  17.818  1.00141.30      C    N  
ATOM   1719  CA  GLU A 228      35.684  15.162  19.101  1.00150.75      C    C  
ATOM   1720  C   GLU A 228      35.629  16.254  20.167  1.00144.82      C    C  
ATOM   1721  O   GLU A 228      35.034  16.081  21.233  1.00143.84      C    O  
ATOM   1722  CB  GLU A 228      36.665  14.049  19.486  1.00172.77      C    C  
ATOM   1723  CG  GLU A 228      36.959  13.098  18.320  1.00202.67      C    C  
ATOM   1724  CD  GLU A 228      37.701  11.836  18.732  1.00218.76      C    C  
ATOM   1725  OE1 GLU A 228      37.117  11.016  19.473  1.00219.22      C    O  
ATOM   1726  OE2 GLU A 228      38.865  11.661  18.311  1.00230.11      C    O  
ATOM   1727  N   VAL A 229      36.265  17.377  19.846  1.00139.83      C    N  
ATOM   1728  CA  VAL A 229      36.304  18.568  20.681  1.00141.35      C    C  
ATOM   1729  C   VAL A 229      36.533  18.408  22.172  1.00139.32      C    C  
ATOM   1730  O   VAL A 229      35.731  17.802  22.885  1.00137.83      C    O  
ATOM   1731  CB  VAL A 229      35.012  19.423  20.465  1.00133.72      C    C  
ATOM   1732  CG1 VAL A 229      34.442  19.912  21.803  1.00131.60      C    C  
ATOM   1733  CG2 VAL A 229      35.334  20.622  19.585  1.00129.54      C    C  
ATOM   1734  N   ARG A 230      37.647  18.980  22.620  1.00137.69      C    N  
ATOM   1735  CA  ARG A 230      38.031  19.005  24.024  1.00150.48      C    C  
ATOM   1736  C   ARG A 230      38.023  17.663  24.760  1.00155.75      C    C  
ATOM   1737  O   ARG A 230      38.861  17.431  25.636  1.00148.76      C    O  
ATOM   1738  CB  ARG A 230      37.128  19.996  24.756  1.00165.11      C    C  
ATOM   1739  CG  ARG A 230      36.666  21.197  23.908  1.00168.89      C    C  
ATOM   1740  CD  ARG A 230      37.789  22.165  23.549  1.00167.89      C    C  
ATOM   1741  NE  ARG A 230      37.269  23.358  22.882  1.00158.02      C    N  
ATOM   1742  CZ  ARG A 230      38.016  24.384  22.481  1.00175.24      C    C  
ATOM   1743  NH1 ARG A 230      39.329  24.374  22.677  1.00181.61      C    N  
ATOM   1744  NH2 ARG A 230      37.450  25.420  21.875  1.00169.27      C    N  
ATOM   1745  N   ARG A 231      37.074  16.788  24.423  1.00165.64      C    N  
ATOM   1746  CA  ARG A 231      36.998  15.471  25.051  1.00165.42      C    C  
ATOM   1747  C   ARG A 231      38.294  14.787  24.654  1.00168.48      C    C  
ATOM   1748  O   ARG A 231      38.577  13.660  25.066  1.00171.47      C    O  
ATOM   1749  CB  ARG A 231      35.796  14.676  24.527  1.00163.12      C    C  
ATOM   1750  CG  ARG A 231      35.144  13.769  25.572  1.00159.40      C    C  
ATOM   1751  CD  ARG A 231      35.998  12.562  25.958  1.00174.47      C    C  
ATOM   1752  NE  ARG A 231      35.549  11.987  27.226  1.00180.41      C    N  
ATOM   1753  CZ  ARG A 231      35.882  10.782  27.682  1.00182.48      C    C  
ATOM   1754  NH1 ARG A 231      36.679   9.991  26.975  1.00190.17      C    N  
ATOM   1755  NH2 ARG A 231      35.418  10.370  28.857  1.00160.42      C    N  
ATOM   1756  N   THR A 232      39.074  15.502  23.840  1.00177.75      C    N  
ATOM   1757  CA  THR A 232      40.379  15.048  23.376  1.00178.44      C    C  
ATOM   1758  C   THR A 232      41.067  14.617  24.663  1.00177.14      C    C  
ATOM   1759  O   THR A 232      42.073  13.905  24.649  1.00181.28      C    O  
ATOM   1760  CB  THR A 232      41.185  16.213  22.741  1.00174.29      C    C  
ATOM   1761  OG1 THR A 232      40.283  17.220  22.260  1.00165.66      C    O  
ATOM   1762  CG2 THR A 232      42.029  15.708  21.573  1.00147.40      C    C  
ATOM   1763  N   SER A 233      40.479  15.082  25.766  1.00168.85      C    N  
ATOM   1764  CA  SER A 233      40.900  14.819  27.134  1.00162.26      C    C  
ATOM   1765  C   SER A 233      41.622  16.015  27.745  1.00161.47      C    C  
ATOM   1766  O   SER A 233      40.975  16.884  28.336  1.00153.63      C    O  
ATOM   1767  CB  SER A 233      41.766  13.554  27.209  1.00170.43      C    C  
ATOM   1768  OG  SER A 233      41.029  12.412  26.787  1.00149.96      C    O  
ATOM   1769  N   LYS A 234      42.943  16.079  27.584  1.00155.12      C    N  
ATOM   1770  CA  LYS A 234      43.715  17.175  28.164  1.00138.98      C    C  
ATOM   1771  C   LYS A 234      43.313  17.193  29.629  1.00143.27      C    C  
ATOM   1772  O   LYS A 234      43.825  16.431  30.454  1.00147.31      C    O  
ATOM   1773  CB  LYS A 234      43.318  18.520  27.540  1.00117.77      C    C  
ATOM   1774  CG  LYS A 234      43.564  18.654  26.049  1.00124.95      C    C  
ATOM   1775  CD  LYS A 234      45.028  18.937  25.738  1.00133.47      C    C  
ATOM   1776  CE  LYS A 234      45.235  19.187  24.245  1.00154.17      C    C  
ATOM   1777  NZ  LYS A 234      46.650  19.513  23.898  1.00120.37      C    N  
ATOM   1778  N   ALA A 235      42.357  18.070  29.908  1.00141.49      C    N  
ATOM   1779  CA  ALA A 235      41.775  18.292  31.222  1.00142.90      C    C  
ATOM   1780  C   ALA A 235      41.087  19.633  31.046  1.00143.09      C    C  
ATOM   1781  O   ALA A 235      40.962  20.110  29.915  1.00138.44      C    O  
ATOM   1782  CB  ALA A 235      42.855  18.381  32.291  1.00148.62      C    C  
ATOM   1783  N   ASP A 236      40.654  20.241  32.147  1.00139.38      C    N  
ATOM   1784  CA  ASP A 236      39.980  21.534  32.084  1.00143.28      C    C  
ATOM   1785  C   ASP A 236      38.658  21.390  31.343  1.00140.79      C    C  
ATOM   1786  O   ASP A 236      38.601  20.802  30.259  1.00141.75      C    O  
ATOM   1787  CB  ASP A 236      40.871  22.577  31.381  1.00142.98      C    C  
ATOM   1788  CG  ASP A 236      40.307  23.041  30.035  1.00140.94      C    C  
ATOM   1789  OD1 ASP A 236      40.368  22.278  29.039  1.00107.84      C    O  
ATOM   1790  OD2 ASP A 236      39.796  24.179  29.978  1.00134.95      C    O  
ATOM   1791  N   ALA A 237      37.596  21.928  31.932  1.00137.75      C    N  
ATOM   1792  CA  ALA A 237      36.270  21.858  31.334  1.00139.79      C    C  
ATOM   1793  C   ALA A 237      36.247  22.436  29.919  1.00135.16      C    C  
ATOM   1794  O   ALA A 237      35.193  22.484  29.284  1.00131.24      C    O  
ATOM   1795  CB  ALA A 237      35.264  22.596  32.218  1.00145.74      C    C  
ATOM   1796  N   GLU A 238      37.413  22.867  29.439  1.00127.27      C    N  
ATOM   1797  CA  GLU A 238      37.571  23.455  28.112  1.00119.56      C    C  
ATOM   1798  C   GLU A 238      36.610  24.626  27.884  1.00134.63      C    C  
ATOM   1799  O   GLU A 238      35.458  24.607  28.332  1.00133.18      C    O  
ATOM   1800  CB  GLU A 238      37.376  22.391  27.032  1.00 91.22      C    C  
ATOM   1801  CG  GLU A 238      35.962  21.849  26.939  1.00 74.55      C    C  
ATOM   1802  N   LYS A 239      37.102  25.648  27.190  1.00141.48      C    N  
ATOM   1803  CA  LYS A 239      36.322  26.848  26.898  1.00137.46      C    C  
ATOM   1804  C   LYS A 239      34.948  26.498  26.336  1.00135.67      C    C  
ATOM   1805  O   LYS A 239      33.928  26.672  27.008  1.00135.58      C    O  
ATOM   1806  CB  LYS A 239      37.086  27.736  25.908  1.00142.22      C    C  
ATOM   1807  CG  LYS A 239      38.508  28.108  26.356  1.00144.67      C    C  
ATOM   1808  CD  LYS A 239      38.514  28.857  27.694  1.00145.16      C    C  
ATOM   1809  CE  LYS A 239      39.930  29.233  28.138  1.00118.60      C    C  
ATOM   1810  NZ  LYS A 239      39.949  29.949  29.454  1.00 94.55      C    N  
ATOM   1811  N   ASP A 240      34.933  26.004  25.102  1.00139.83      C    N  
ATOM   1812  CA  ASP A 240      33.694  25.611  24.433  1.00143.51      C    C  
ATOM   1813  C   ASP A 240      33.154  24.306  24.993  1.00136.17      C    C  
ATOM   1814  O   ASP A 240      33.931  23.422  25.349  1.00134.03      C    O  
ATOM   1815  CB  ASP A 240      33.928  25.447  22.928  1.00156.21      C    C  
ATOM   1816  CG  ASP A 240      33.069  24.347  22.317  1.00162.42      C    C  
ATOM   1817  OD1 ASP A 240      31.831  24.376  22.502  1.00141.24      C    O  
ATOM   1818  OD2 ASP A 240      33.635  23.454  21.648  1.00171.04      C    O  
ATOM   1819  N   THR A 241      31.823  24.211  25.037  1.00121.27      C    N  
ATOM   1820  CA  THR A 241      31.057  23.061  25.529  1.00117.40      C    C  
ATOM   1821  C   THR A 241      30.215  23.483  26.723  1.00108.26      C    C  
ATOM   1822  O   THR A 241      30.332  22.931  27.820  1.00100.83      C    O  
ATOM   1823  CB  THR A 241      31.936  21.848  25.964  1.00122.00      C    C  
ATOM   1824  OG1 THR A 241      32.896  22.264  26.947  1.00 96.24      C    O  
ATOM   1825  CG2 THR A 241      32.633  21.219  24.754  1.00122.78      C    C  
ATOM   1826  N   LEU A 242      29.360  24.471  26.500  1.00101.78      C    N  
ATOM   1827  CA  LEU A 242      28.494  24.971  27.555  1.00102.38      C    C  
ATOM   1828  C   LEU A 242      27.346  24.007  27.816  1.00 99.30      C    C  
ATOM   1829  O   LEU A 242      27.216  22.979  27.145  1.00 98.42      C    O  
ATOM   1830  CB  LEU A 242      27.908  26.324  27.169  1.00100.26      C    C  
ATOM   1831  CG  LEU A 242      28.827  27.482  26.803  1.00 92.12      C    C  
ATOM   1832  CD1 LEU A 242      29.669  27.153  25.565  1.00 95.67      C    C  
ATOM   1833  CD2 LEU A 242      27.942  28.687  26.545  1.00 93.80      C    C  
ATOM   1834  N   PRO A 243      26.499  24.330  28.807  1.00101.96      C    N  
ATOM   1835  CA  PRO A 243      25.358  23.483  29.148  1.00109.17      C    C  
ATOM   1836  C   PRO A 243      24.040  23.534  28.356  1.00101.36      C    C  
ATOM   1837  O   PRO A 243      23.325  24.622  28.203  1.00 89.23      C    O  
ATOM   1838  CB  PRO A 243      25.170  23.743  30.646  1.00110.97      C    C  
ATOM   1839  CG  PRO A 243      25.655  25.123  30.817  1.00108.79      C    C  
ATOM   1840  CD  PRO A 243      26.901  25.137  29.973  1.00109.35      C    C  
ATOM   1841  N   PHE A 244      23.748  22.315  27.861  1.00101.26      C    N  
ATOM   1842  CA  PHE A 244      22.520  22.059  27.111  1.00 97.21      C    C  
ATOM   1843  C   PHE A 244      21.618  23.023  27.833  1.00 91.51      C    C  
ATOM   1844  O   PHE A 244      21.032  23.925  27.206  1.00 90.81      C    O  
ATOM   1845  CB  PHE A 244      22.024  20.640  27.358  1.00106.17      C    C  
ATOM   1846  CG  PHE A 244      21.270  20.040  26.204  1.00135.98      C    C  
ATOM   1847  CD1 PHE A 244      21.951  19.576  25.081  1.00160.93      C    C  
ATOM   1848  CD2 PHE A 244      19.886  19.893  26.255  1.00144.70      C    C  
ATOM   1849  CE1 PHE A 244      21.267  18.967  24.026  1.00163.72      C    C  
ATOM   1850  CE2 PHE A 244      19.193  19.286  25.202  1.00177.04      C    C  
ATOM   1851  CZ  PHE A 244      19.887  18.821  24.086  1.00170.99      C    C  
ATOM   1852  N   TRP A 245      21.545  22.844  29.163  1.00 82.93      C    N  
ATOM   1853  CA  TRP A 245      20.759  23.783  29.954  1.00 75.90      C    C  
ATOM   1854  C   TRP A 245      21.626  24.966  30.362  1.00 72.41      C    C  
ATOM   1855  O   TRP A 245      22.706  24.798  30.906  1.00 58.92      C    O  
ATOM   1856  CB  TRP A 245      20.194  23.166  31.229  1.00 70.70      C    C  
ATOM   1857  CG  TRP A 245      19.556  24.208  32.142  1.00 86.72      C    C  
ATOM   1858  CD1 TRP A 245      20.146  25.333  32.641  1.00 62.41      C    C  
ATOM   1859  CD2 TRP A 245      18.204  24.224  32.624  1.00132.97      C    C  
ATOM   1860  NE1 TRP A 245      19.251  26.053  33.392  1.00107.68      C    N  
ATOM   1861  CE2 TRP A 245      18.051  25.395  33.403  1.00133.33      C    C  
ATOM   1862  CE3 TRP A 245      17.107  23.362  32.476  1.00174.97      C    C  
ATOM   1863  CZ2 TRP A 245      16.847  25.728  34.031  1.00155.14      C    C  
ATOM   1864  CZ3 TRP A 245      15.906  23.694  33.103  1.00179.59      C    C  
ATOM   1865  CH2 TRP A 245      15.789  24.868  33.871  1.00180.97      C    C  
ATOM   1866  N   PRO A 246      21.132  26.184  30.118  1.00 83.25      C    N  
ATOM   1867  CA  PRO A 246      19.822  26.288  29.485  1.00 91.28      C    C  
ATOM   1868  C   PRO A 246      20.113  26.778  28.088  1.00 90.20      C    C  
ATOM   1869  O   PRO A 246      19.183  27.077  27.308  1.00 87.41      C    O  
ATOM   1870  CB  PRO A 246      19.139  27.353  30.325  1.00 68.60      C    C  
ATOM   1871  CG  PRO A 246      20.261  28.348  30.464  1.00 81.47      C    C  
ATOM   1872  CD  PRO A 246      21.510  27.478  30.716  1.00 81.11      C    C  
ATOM   1873  N   TYR A 247      21.404  26.786  27.743  1.00 91.01      C    N  
ATOM   1874  CA  TYR A 247      21.728  27.369  26.454  1.00 99.15      C    C  
ATOM   1875  C   TYR A 247      20.948  26.724  25.299  1.00102.86      C    C  
ATOM   1876  O   TYR A 247      19.943  27.279  24.729  1.00 97.60      C    O  
ATOM   1877  CB  TYR A 247      23.249  27.293  26.258  1.00119.63      C    C  
ATOM   1878  CG  TYR A 247      24.024  28.018  27.361  1.00142.34      C    C  
ATOM   1879  CD1 TYR A 247      24.989  27.355  28.119  1.00139.25      C    C  
ATOM   1880  CD2 TYR A 247      23.753  29.351  27.679  1.00143.93      C    C  
ATOM   1881  CE1 TYR A 247      25.658  27.998  29.172  1.00136.82      C    C  
ATOM   1882  CE2 TYR A 247      24.418  30.000  28.732  1.00137.14      C    C  
ATOM   1883  CZ  TYR A 247      25.364  29.316  29.474  1.00138.31      C    C  
ATOM   1884  OH  TYR A 247      25.990  29.932  30.539  1.00103.29      C    O  
ATOM   1885  N   PHE A 248      21.373  25.512  24.990  1.00103.37      C    N  
ATOM   1886  CA  PHE A 248      20.753  24.800  23.908  1.00106.57      C    C  
ATOM   1887  C   PHE A 248      19.296  24.485  24.205  1.00104.06      C    C  
ATOM   1888  O   PHE A 248      18.437  24.724  23.360  1.00 97.90      C    O  
ATOM   1889  CB  PHE A 248      21.566  23.555  23.603  1.00115.20      C    C  
ATOM   1890  CG  PHE A 248      22.984  23.859  23.225  1.00113.38      C    C  
ATOM   1891  CD1 PHE A 248      23.909  24.245  24.188  1.00 90.51      C    C  
ATOM   1892  CD2 PHE A 248      23.391  23.783  21.900  1.00122.95      C    C  
ATOM   1893  CE1 PHE A 248      25.227  24.549  23.831  1.00101.35      C    C  
ATOM   1894  CE2 PHE A 248      24.701  24.085  21.537  1.00123.42      C    C  
ATOM   1895  CZ  PHE A 248      25.622  24.467  22.500  1.00 73.46      C    C  
ATOM   1896  N   VAL A 249      18.996  23.985  25.398  1.00 95.76      C    N  
ATOM   1897  CA  VAL A 249      17.605  23.691  25.702  1.00 93.48      C    C  
ATOM   1898  C   VAL A 249      16.771  24.895  25.271  1.00 86.64      C    C  
ATOM   1899  O   VAL A 249      15.880  24.762  24.418  1.00 72.84      C    O  
ATOM   1900  CB  VAL A 249      17.392  23.366  27.212  1.00 87.04      C    C  
ATOM   1901  CG1 VAL A 249      16.479  24.391  27.879  1.00 45.35      C    C  
ATOM   1902  CG2 VAL A 249      16.784  21.978  27.343  1.00107.91      C    C  
ATOM   1903  N   ILE A 250      17.078  26.075  25.814  1.00 93.52      C    N  
ATOM   1904  CA  ILE A 250      16.306  27.255  25.428  1.00 99.52      C    C  
ATOM   1905  C   ILE A 250      16.279  27.377  23.899  1.00 93.32      C    C  
ATOM   1906  O   ILE A 250      15.191  27.385  23.269  1.00 82.30      C    O  
ATOM   1907  CB  ILE A 250      16.896  28.538  26.058  1.00 93.87      C    C  
ATOM   1908  CG1 ILE A 250      16.605  28.555  27.564  1.00 74.87      C    C  
ATOM   1909  CG2 ILE A 250      16.319  29.769  25.381  1.00 76.16      C    C  
ATOM   1910  CD1 ILE A 250      15.126  28.610  27.915  1.00 64.92      C    C  
ATOM   1911  N   LYS A 251      17.472  27.455  23.305  1.00 91.12      C    N  
ATOM   1912  CA  LYS A 251      17.561  27.549  21.836  1.00 95.37      C    C  
ATOM   1913  C   LYS A 251      16.471  26.648  21.165  1.00 97.45      C    C  
ATOM   1914  O   LYS A 251      15.547  27.085  20.382  1.00 92.38      C    O  
ATOM   1915  CB  LYS A 251      18.967  27.070  21.452  1.00112.03      C    C  
ATOM   1916  CG  LYS A 251      19.499  27.409  20.073  1.00111.94      C    C  
ATOM   1917  CD  LYS A 251      20.887  26.766  19.913  1.00131.11      C    C  
ATOM   1918  CE  LYS A 251      21.532  27.035  18.562  1.00123.91      C    C  
ATOM   1919  NZ  LYS A 251      22.727  26.172  18.333  1.00100.44      C    N  
ATOM   1920  N   ASP A 252      16.600  25.371  21.509  1.00101.42      C    N  
ATOM   1921  CA  ASP A 252      15.727  24.320  21.025  1.00100.43      C    C  
ATOM   1922  C   ASP A 252      14.282  24.683  21.287  1.00 99.16      C    C  
ATOM   1923  O   ASP A 252      13.521  24.943  20.343  1.00 95.27      C    O  
ATOM   1924  CB  ASP A 252      16.060  22.999  21.717  1.00 84.90      C    C  
ATOM   1925  CG  ASP A 252      17.545  22.681  21.690  1.00100.99      C    C  
ATOM   1926  OD1 ASP A 252      18.150  22.651  20.594  1.00 87.18      C    O  
ATOM   1927  OD2 ASP A 252      18.112  22.454  22.775  1.00113.74      C    O  
ATOM   1928  N   LEU A 253      13.904  24.698  22.565  1.00 89.39      C    N  
ATOM   1929  CA  LEU A 253      12.539  25.048  22.926  1.00 84.56      C    C  
ATOM   1930  C   LEU A 253      12.058  26.117  21.963  1.00 92.23      C    C  
ATOM   1931  O   LEU A 253      10.954  26.025  21.413  1.00 91.15      C    O  
ATOM   1932  CB  LEU A 253      12.461  25.598  24.344  1.00 55.32      C    C  
ATOM   1933  CG  LEU A 253      12.249  24.616  25.492  1.00 74.84      C    C  
ATOM   1934  CD1 LEU A 253      13.581  24.403  26.200  1.00 45.88      C    C  
ATOM   1935  CD2 LEU A 253      11.184  25.162  26.472  1.00 36.73      C    C  
ATOM   1936  N   PHE A 254      12.888  27.134  21.748  1.00 91.62      C    N  
ATOM   1937  CA  PHE A 254      12.479  28.184  20.824  1.00 92.99      C    C  
ATOM   1938  C   PHE A 254      12.148  27.624  19.433  1.00 90.20      C    C  
ATOM   1939  O   PHE A 254      10.954  27.620  18.978  1.00 81.92      C    O  
ATOM   1940  CB  PHE A 254      13.574  29.245  20.702  1.00 96.82      C    C  
ATOM   1941  CG  PHE A 254      13.351  30.207  19.575  1.00100.65      C    C  
ATOM   1942  CD1 PHE A 254      12.200  30.985  19.527  1.00 99.70      C    C  
ATOM   1943  CD2 PHE A 254      14.275  30.310  18.542  1.00101.01      C    C  
ATOM   1944  CE1 PHE A 254      11.972  31.851  18.461  1.00110.78      C    C  
ATOM   1945  CE2 PHE A 254      14.059  31.173  17.471  1.00104.89      C    C  
ATOM   1946  CZ  PHE A 254      12.905  31.945  17.430  1.00108.95      C    C  
ATOM   1947  N   ALA A 255      13.191  27.144  18.750  1.00 90.63      C    N  
ATOM   1948  CA  ALA A 255      12.923  26.621  17.399  1.00 94.78      C    C  
ATOM   1949  C   ALA A 255      11.657  25.743  17.409  1.00 98.63      C    C  
ATOM   1950  O   ALA A 255      10.728  25.880  16.562  1.00 94.87      C    O  
ATOM   1951  CB  ALA A 255      14.110  25.823  16.901  1.00101.30      C    C  
ATOM   1952  N   LEU A 256      11.626  24.850  18.397  1.00 99.93      C    N  
ATOM   1953  CA  LEU A 256      10.509  23.932  18.577  1.00100.96      C    C  
ATOM   1954  C   LEU A 256       9.203  24.701  18.576  1.00101.57      C    C  
ATOM   1955  O   LEU A 256       8.274  24.381  17.819  1.00 87.40      C    O  
ATOM   1956  CB  LEU A 256      10.638  23.180  19.895  1.00 97.63      C    C  
ATOM   1957  CG  LEU A 256       9.394  22.357  20.221  1.00 80.02      C    C  
ATOM   1958  CD1 LEU A 256       9.828  20.938  20.493  1.00 82.34      C    C  
ATOM   1959  CD2 LEU A 256       8.638  22.951  21.407  1.00 39.57      C    C  
ATOM   1960  N   ALA A 257       9.133  25.704  19.445  1.00100.82      C    N  
ATOM   1961  CA  ALA A 257       7.946  26.528  19.530  1.00 98.54      C    C  
ATOM   1962  C   ALA A 257       7.614  26.933  18.097  1.00 91.70      C    C  
ATOM   1963  O   ALA A 257       6.468  26.743  17.615  1.00 84.53      C    O  
ATOM   1964  CB  ALA A 257       8.225  27.748  20.386  1.00 91.39      C    C  
ATOM   1965  N   LEU A 258       8.617  27.459  17.393  1.00 81.27      C    N  
ATOM   1966  CA  LEU A 258       8.326  27.854  16.010  1.00 92.66      C    C  
ATOM   1967  C   LEU A 258       7.634  26.722  15.235  1.00102.50      C    C  
ATOM   1968  O   LEU A 258       6.525  26.899  14.647  1.00 97.06      C    O  
ATOM   1969  CB  LEU A 258       9.600  28.255  15.267  1.00104.85      C    C  
ATOM   1970  CG  LEU A 258      10.347  29.487  15.770  1.00133.31      C    C  
ATOM   1971  CD1 LEU A 258      11.341  29.922  14.705  1.00139.25      C    C  
ATOM   1972  CD2 LEU A 258       9.367  30.616  16.066  1.00139.26      C    C  
ATOM   1973  N   VAL A 259       8.280  25.554  15.227  1.00104.57      C    N  
ATOM   1974  CA  VAL A 259       7.672  24.436  14.498  1.00 87.57      C    C  
ATOM   1975  C   VAL A 259       6.250  24.162  14.974  1.00 82.78      C    C  
ATOM   1976  O   VAL A 259       5.327  24.058  14.157  1.00 87.09      C    O  
ATOM   1977  CB  VAL A 259       8.504  23.144  14.597  1.00 75.94      C    C  
ATOM   1978  CG1 VAL A 259       9.269  22.927  13.293  1.00 52.98      C    C  
ATOM   1979  CG2 VAL A 259       9.475  23.235  15.740  1.00 41.76      C    C  
ATOM   1980  N   LEU A 260       6.069  24.044  16.284  1.00 79.14      C    N  
ATOM   1981  CA  LEU A 260       4.734  23.827  16.829  1.00 85.89      C    C  
ATOM   1982  C   LEU A 260       3.802  24.805  16.142  1.00 97.86      C    C  
ATOM   1983  O   LEU A 260       2.739  24.424  15.617  1.00 91.80      C    O  
ATOM   1984  CB  LEU A 260       4.719  24.112  18.325  1.00 95.90      C    C  
ATOM   1985  CG  LEU A 260       4.857  22.908  19.243  1.00 88.75      C    C  
ATOM   1986  CD1 LEU A 260       3.480  22.393  19.612  1.00121.98      C    C  
ATOM   1987  CD2 LEU A 260       5.693  21.840  18.557  1.00 51.81      C    C  
ATOM   1988  N   LEU A 261       4.224  26.070  16.149  1.00 98.53      C    N  
ATOM   1989  CA  LEU A 261       3.445  27.142  15.532  1.00103.60      C    C  
ATOM   1990  C   LEU A 261       3.083  26.804  14.081  1.00 99.36      C    C  
ATOM   1991  O   LEU A 261       1.886  26.596  13.732  1.00 91.23      C    O  
ATOM   1992  CB  LEU A 261       4.242  28.449  15.603  1.00116.72      C    C  
ATOM   1993  CG  LEU A 261       3.618  29.781  15.177  1.00138.72      C    C  
ATOM   1994  CD1 LEU A 261       4.491  30.921  15.688  1.00142.30      C    C  
ATOM   1995  CD2 LEU A 261       3.481  29.846  13.663  1.00145.67      C    C  
ATOM   1996  N   GLY A 262       4.113  26.738  13.235  1.00 92.12      C    N  
ATOM   1997  CA  GLY A 262       3.840  26.418  11.841  1.00 86.79      C    C  
ATOM   1998  C   GLY A 262       2.872  25.244  11.742  1.00 90.81      C    C  
ATOM   1999  O   GLY A 262       1.920  25.226  10.939  1.00 88.77      C    O  
ATOM   2000  N   PHE A 263       3.108  24.257  12.598  1.00 86.30      C    N  
ATOM   2001  CA  PHE A 263       2.290  23.061  12.631  1.00 79.27      C    C  
ATOM   2002  C   PHE A 263       0.814  23.286  12.971  1.00 76.33      C    C  
ATOM   2003  O   PHE A 263      -0.064  22.986  12.148  1.00 84.21      C    O  
ATOM   2004  CB  PHE A 263       2.917  22.062  13.591  1.00 87.22      C    C  
ATOM   2005  CG  PHE A 263       2.057  20.876  13.872  1.00 86.24      C    C  
ATOM   2006  CD1 PHE A 263       1.223  20.872  14.981  1.00 76.96      C    C  
ATOM   2007  CD2 PHE A 263       2.068  19.771  13.023  1.00 44.80      C    C  
ATOM   2008  CE1 PHE A 263       0.414  19.793  15.250  1.00 73.50      C    C  
ATOM   2009  CE2 PHE A 263       1.265  18.691  13.279  1.00 73.39      C    C  
ATOM   2010  CZ  PHE A 263       0.430  18.696  14.399  1.00103.40      C    C  
ATOM   2011  N   PHE A 264       0.519  23.781  14.174  1.00 69.49      C    N  
ATOM   2012  CA  PHE A 264      -0.886  24.032  14.510  1.00 74.48      C    C  
ATOM   2013  C   PHE A 264      -1.451  24.857  13.368  1.00 86.07      C    C  
ATOM   2014  O   PHE A 264      -2.647  24.758  13.015  1.00 72.64      C    O  
ATOM   2015  CB  PHE A 264      -1.018  24.819  15.804  1.00 67.98      C    C  
ATOM   2016  CG  PHE A 264      -0.962  23.976  17.030  1.00 54.60      C    C  
ATOM   2017  CD1 PHE A 264      -0.030  22.959  17.145  1.00 55.45      C    C  
ATOM   2018  CD2 PHE A 264      -1.809  24.236  18.103  1.00 91.27      C    C  
ATOM   2019  CE1 PHE A 264       0.063  22.215  18.314  1.00 84.94      C    C  
ATOM   2020  CE2 PHE A 264      -1.724  23.497  19.282  1.00 72.52      C    C  
ATOM   2021  CZ  PHE A 264      -0.785  22.486  19.385  1.00 98.10      C    C  
ATOM   2022  N   ALA A 265      -0.581  25.691  12.797  1.00 89.95      C    N  
ATOM   2023  CA  ALA A 265      -1.012  26.481  11.659  1.00 88.27      C    C  
ATOM   2024  C   ALA A 265      -1.533  25.474  10.630  1.00 82.06      C    C  
ATOM   2025  O   ALA A 265      -2.714  25.502  10.255  1.00 79.49      C    O  
ATOM   2026  CB  ALA A 265       0.155  27.264  11.090  1.00122.08      C    C  
ATOM   2027  N   VAL A 266      -0.657  24.565  10.197  1.00 78.10      C    N  
ATOM   2028  CA  VAL A 266      -1.070  23.563   9.210  1.00 74.30      C    C  
ATOM   2029  C   VAL A 266      -2.325  22.810   9.611  1.00 75.93      C    C  
ATOM   2030  O   VAL A 266      -3.234  22.644   8.798  1.00 87.02      C    O  
ATOM   2031  CB  VAL A 266      -0.004  22.489   8.945  1.00 81.80      C    C  
ATOM   2032  CG1 VAL A 266       0.205  22.349   7.448  1.00 55.69      C    C  
ATOM   2033  CG2 VAL A 266       1.285  22.815   9.663  1.00 93.92      C    C  
ATOM   2034  N   VAL A 267      -2.372  22.322  10.849  1.00 76.38      C    N  
ATOM   2035  CA  VAL A 267      -3.568  21.597  11.263  1.00 76.39      C    C  
ATOM   2036  C   VAL A 267      -4.730  22.517  11.003  1.00 84.14      C    C  
ATOM   2037  O   VAL A 267      -5.525  22.292  10.092  1.00 88.40      C    O  
ATOM   2038  CB  VAL A 267      -3.584  21.224  12.781  1.00 82.89      C    C  
ATOM   2039  CG1 VAL A 267      -5.001  21.408  13.366  1.00 18.69      C    C  
ATOM   2040  CG2 VAL A 267      -3.177  19.766  12.966  1.00100.42      C    C  
ATOM   2041  N   ALA A 268      -4.791  23.585  11.788  1.00 83.30      C    N  
ATOM   2042  CA  ALA A 268      -5.882  24.530  11.688  1.00 90.24      C    C  
ATOM   2043  C   ALA A 268      -6.275  24.980  10.277  1.00 90.67      C    C  
ATOM   2044  O   ALA A 268      -7.449  24.915   9.913  1.00 92.94      C    O  
ATOM   2045  CB  ALA A 268      -5.581  25.737  12.558  1.00 78.57      C    C  
ATOM   2046  N   TYR A 269      -5.324  25.409   9.455  1.00 85.27      C    N  
ATOM   2047  CA  TYR A 269      -5.744  25.900   8.147  1.00 92.82      C    C  
ATOM   2048  C   TYR A 269      -5.536  25.043   6.895  1.00 99.10      C    C  
ATOM   2049  O   TYR A 269      -6.077  25.363   5.840  1.00100.70      C    O  
ATOM   2050  CB  TYR A 269      -5.179  27.319   7.953  1.00 92.02      C    C  
ATOM   2051  CG  TYR A 269      -5.573  28.236   9.102  1.00103.23      C    C  
ATOM   2052  CD1 TYR A 269      -4.605  28.839   9.914  1.00117.31      C    C  
ATOM   2053  CD2 TYR A 269      -6.918  28.406   9.452  1.00 89.04      C    C  
ATOM   2054  CE1 TYR A 269      -4.970  29.575  11.056  1.00113.20      C    C  
ATOM   2055  CE2 TYR A 269      -7.292  29.137  10.590  1.00 77.28      C    C  
ATOM   2056  CZ  TYR A 269      -6.315  29.712  11.385  1.00101.14      C    C  
ATOM   2057  OH  TYR A 269      -6.682  30.393  12.521  1.00103.82      C    O  
ATOM   2058  N   MET A 270      -4.763  23.964   6.990  1.00104.35      C    N  
ATOM   2059  CA  MET A 270      -4.544  23.076   5.837  1.00110.25      C    C  
ATOM   2060  C   MET A 270      -4.483  21.639   6.344  1.00104.41      C    C  
ATOM   2061  O   MET A 270      -3.653  20.843   5.911  1.00113.22      C    O  
ATOM   2062  CB  MET A 270      -3.232  23.423   5.119  1.00120.80      C    C  
ATOM   2063  CG  MET A 270      -3.349  24.500   4.048  1.00114.62      C    C  
ATOM   2064  SD  MET A 270      -1.796  24.747   3.134  1.00122.63      C    S  
ATOM   2065  CE  MET A 270      -1.188  26.283   3.879  1.00111.89      C    C  
ATOM   2066  N   PRO A 271      -5.406  21.280   7.238  1.00 92.47      C    N  
ATOM   2067  CA  PRO A 271      -5.474  19.950   7.834  1.00 88.87      C    C  
ATOM   2068  C   PRO A 271      -5.407  18.787   6.870  1.00 90.76      C    C  
ATOM   2069  O   PRO A 271      -4.735  17.790   7.138  1.00 88.12      C    O  
ATOM   2070  CB  PRO A 271      -6.801  19.987   8.571  1.00103.35      C    C  
ATOM   2071  CG  PRO A 271      -7.641  20.777   7.644  1.00104.25      C    C  
ATOM   2072  CD  PRO A 271      -6.720  21.938   7.338  1.00100.70      C    C  
ATOM   2073  N   ASN A 272      -6.090  18.912   5.740  1.00 83.08      C    N  
ATOM   2074  CA  ASN A 272      -6.132  17.807   4.799  1.00 88.84      C    C  
ATOM   2075  C   ASN A 272      -5.362  17.938   3.498  1.00 96.71      C    C  
ATOM   2076  O   ASN A 272      -5.742  17.347   2.492  1.00 99.17      C    O  
ATOM   2077  CB  ASN A 272      -7.596  17.472   4.517  1.00 74.93      C    C  
ATOM   2078  CG  ASN A 272      -8.337  17.061   5.775  1.00 80.78      C    C  
ATOM   2079  OD1 ASN A 272      -9.568  17.040   5.822  1.00 98.92      C    O  
ATOM   2080  ND2 ASN A 272      -7.579  16.722   6.806  1.00 56.44      C    N  
ATOM   2081  N   TYR A 273      -4.276  18.699   3.502  1.00 99.12      C    N  
ATOM   2082  CA  TYR A 273      -3.486  18.833   2.286  1.00109.85      C    C  
ATOM   2083  C   TYR A 273      -2.611  17.598   2.153  1.00106.77      C    C  
ATOM   2084  O   TYR A 273      -2.517  16.987   1.086  1.00106.80      C    O  
ATOM   2085  CB  TYR A 273      -2.609  20.090   2.340  1.00113.79      C    C  
ATOM   2086  CG  TYR A 273      -1.589  20.189   1.218  1.00123.76      C    C  
ATOM   2087  CD1 TYR A 273      -1.927  19.856  -0.096  1.00140.29      C    C  
ATOM   2088  CD2 TYR A 273      -0.290  20.627   1.469  1.00124.04      C    C  
ATOM   2089  CE1 TYR A 273      -0.995  19.954  -1.130  1.00148.19      C    C  
ATOM   2090  CE2 TYR A 273       0.651  20.731   0.441  1.00140.00      C    C  
ATOM   2091  CZ  TYR A 273       0.292  20.391  -0.854  1.00149.82      C    C  
ATOM   2092  OH  TYR A 273       1.221  20.481  -1.869  1.00144.34      C    O  
ATOM   2093  N   LEU A 274      -1.983  17.230   3.263  1.00102.09      C    N  
ATOM   2094  CA  LEU A 274      -1.100  16.079   3.308  1.00105.44      C    C  
ATOM   2095  C   LEU A 274      -1.865  14.747   3.196  1.00109.07      C    C  
ATOM   2096  O   LEU A 274      -1.293  13.736   2.786  1.00107.27      C    O  
ATOM   2097  CB  LEU A 274      -0.274  16.131   4.604  1.00107.78      C    C  
ATOM   2098  CG  LEU A 274       0.634  17.354   4.852  1.00 93.31      C    C  
ATOM   2099  CD1 LEU A 274       0.789  17.519   6.356  1.00 70.05      C    C  
ATOM   2100  CD2 LEU A 274       2.017  17.215   4.162  1.00 23.38      C    C  
ATOM   2101  N   GLY A 275      -3.153  14.753   3.541  1.00110.15      C    N  
ATOM   2102  CA  GLY A 275      -3.961  13.540   3.467  1.00110.12      C    C  
ATOM   2103  C   GLY A 275      -4.341  13.108   2.055  1.00107.22      C    C  
ATOM   2104  O   GLY A 275      -3.900  13.723   1.087  1.00110.05      C    O  
ATOM   2105  N   HIS A 276      -5.152  12.054   1.928  1.00111.46      C    N  
ATOM   2106  CA  HIS A 276      -5.569  11.565   0.606  1.00112.14      C    C  
ATOM   2107  C   HIS A 276      -7.058  11.171   0.499  1.00 96.05      C    C  
ATOM   2108  O   HIS A 276      -7.474  10.012   0.738  1.00 76.51      C    O  
ATOM   2109  CB  HIS A 276      -4.648  10.423   0.167  1.00110.59      C    C  
ATOM   2110  CG  HIS A 276      -3.212  10.838   0.036  1.00123.96      C    C  
ATOM   2111  ND1 HIS A 276      -2.636  11.167  -1.173  1.00121.31      C    N  
ATOM   2112  CD2 HIS A 276      -2.254  11.033   0.973  1.00134.09      C    C  
ATOM   2113  CE1 HIS A 276      -1.386  11.547  -0.974  1.00127.84      C    C  
ATOM   2114  NE2 HIS A 276      -1.130  11.476   0.320  1.00137.78      C    N  
ATOM   2115  N   PRO A 277      -7.876  12.154   0.091  1.00 93.79      C    N  
ATOM   2116  CA  PRO A 277      -9.319  12.081  -0.094  1.00 89.14      C    C  
ATOM   2117  C   PRO A 277      -9.941  10.747   0.254  1.00 94.88      C    C  
ATOM   2118  O   PRO A 277     -10.537  10.607   1.312  1.00 92.07      C    O  
ATOM   2119  CB  PRO A 277      -9.498  12.446  -1.572  1.00 94.91      C    C  
ATOM   2120  CG  PRO A 277      -8.076  12.902  -2.051  1.00 94.07      C    C  
ATOM   2121  CD  PRO A 277      -7.346  13.206  -0.786  1.00 92.93      C    C  
ATOM   2122  N   ASP A 278      -9.782   9.778  -0.641  1.00 94.71      C    N  
ATOM   2123  CA  ASP A 278     -10.350   8.444  -0.487  1.00 91.21      C    C  
ATOM   2124  C   ASP A 278     -10.300   7.834   0.886  1.00 90.03      C    C  
ATOM   2125  O   ASP A 278     -11.194   7.069   1.232  1.00 84.20      C    O  
ATOM   2126  CB  ASP A 278      -9.682   7.489  -1.447  1.00101.98      C    C  
ATOM   2127  CG  ASP A 278      -8.954   8.210  -2.531  1.00131.11      C    C  
ATOM   2128  OD1 ASP A 278      -9.299   8.003  -3.715  1.00146.30      C    O  
ATOM   2129  OD2 ASP A 278      -8.038   8.996  -2.188  1.00109.00      C    O  
ATOM   2130  N   ASN A 279      -9.275   8.128   1.681  1.00 90.44      C    N  
ATOM   2131  CA  ASN A 279      -9.288   7.496   2.998  1.00 87.92      C    C  
ATOM   2132  C   ASN A 279     -10.379   8.152   3.828  1.00 80.07      C    C  
ATOM   2133  O   ASN A 279     -10.417   8.061   5.054  1.00 80.92      C    O  
ATOM   2134  CB  ASN A 279      -7.935   7.611   3.687  1.00 90.57      C    C  
ATOM   2135  CG  ASN A 279      -7.577   6.349   4.436  1.00 78.10      C    C  
ATOM   2136  OD1 ASN A 279      -7.653   5.252   3.884  1.00 94.27      C    O  
ATOM   2137  ND2 ASN A 279      -7.184   6.492   5.694  1.00 84.10      C    N  
ATOM   2138  N   TYR A 280     -11.281   8.798   3.103  1.00 75.53      C    N  
ATOM   2139  CA  TYR A 280     -12.414   9.513   3.647  1.00 70.46      C    C  
ATOM   2140  C   TYR A 280     -13.641   8.942   2.968  1.00 67.91      C    C  
ATOM   2141  O   TYR A 280     -14.677   9.591   2.884  1.00 82.36      C    O  
ATOM   2142  CB  TYR A 280     -12.286  11.010   3.337  1.00 68.24      C    C  
ATOM   2143  CG  TYR A 280     -12.131  11.890   4.565  1.00 84.12      C    C  
ATOM   2144  CD1 TYR A 280     -11.168  12.901   4.607  1.00 48.52      C    C  
ATOM   2145  CD2 TYR A 280     -12.948  11.711   5.686  1.00102.65      C    C  
ATOM   2146  CE1 TYR A 280     -11.020  13.706   5.733  1.00 79.37      C    C  
ATOM   2147  CE2 TYR A 280     -12.810  12.513   6.817  1.00107.41      C    C  
ATOM   2148  CZ  TYR A 280     -11.846  13.507   6.834  1.00101.98      C    C  
ATOM   2149  OH  TYR A 280     -11.712  14.302   7.947  1.00100.16      C    O  
ATOM   2150  N   VAL A 281     -13.502   7.723   2.461  1.00 77.60      C    N  
ATOM   2151  CA  VAL A 281     -14.599   7.031   1.799  1.00 90.70      C    C  
ATOM   2152  C   VAL A 281     -14.478   5.523   2.047  1.00 93.69      C    C  
ATOM   2153  O   VAL A 281     -13.834   4.789   1.290  1.00 83.64      C    O  
ATOM   2154  CB  VAL A 281     -14.625   7.336   0.283  1.00 94.45      C    C  
ATOM   2155  CG1 VAL A 281     -13.386   6.781  -0.406  1.00 86.96      C    C  
ATOM   2156  CG2 VAL A 281     -15.898   6.776  -0.325  1.00123.78      C    C  
ATOM   2157  N   GLN A 282     -15.104   5.100   3.145  1.00 91.00      C    N  
ATOM   2158  CA  GLN A 282     -15.122   3.722   3.627  1.00 82.32      C    C  
ATOM   2159  C   GLN A 282     -14.415   2.664   2.801  1.00 82.81      C    C  
ATOM   2160  O   GLN A 282     -14.486   2.665   1.575  1.00 83.40      C    O  
ATOM   2161  CB  GLN A 282     -16.564   3.297   3.875  1.00 65.21      C    C  
ATOM   2162  CG  GLN A 282     -17.121   3.838   5.174  1.00 79.17      C    C  
ATOM   2163  CD  GLN A 282     -18.623   3.728   5.260  1.00103.05      C    C  
ATOM   2164  OE1 GLN A 282     -19.343   4.348   4.475  1.00111.09      C    O  
ATOM   2165  NE2 GLN A 282     -19.111   2.938   6.217  1.00 72.61      C    N  
ATOM   2166  N   ALA A 283     -13.725   1.753   3.480  1.00 91.78      C    N  
ATOM   2167  CA  ALA A 283     -13.031   0.689   2.761  1.00102.66      C    C  
ATOM   2168  C   ALA A 283     -13.968  -0.231   1.951  1.00 94.82      C    C  
ATOM   2169  O   ALA A 283     -15.006  -0.674   2.450  1.00 93.13      C    O  
ATOM   2170  CB  ALA A 283     -12.218  -0.140   3.742  1.00138.78      C    C  
ATOM   2171  N   ASN A 284     -13.583  -0.511   0.706  1.00 83.21      C    N  
ATOM   2172  CA  ASN A 284     -14.341  -1.385  -0.196  1.00 91.57      C    C  
ATOM   2173  C   ASN A 284     -13.417  -2.481  -0.725  1.00 96.21      C    C  
ATOM   2174  O   ASN A 284     -12.549  -2.218  -1.562  1.00 90.99      C    O  
ATOM   2175  CB  ASN A 284     -14.877  -0.602  -1.390  1.00 97.59      C    C  
ATOM   2176  CG  ASN A 284     -15.109  -1.490  -2.602  1.00112.61      C    C  
ATOM   2177  OD1 ASN A 284     -16.065  -2.265  -2.640  1.00121.23      C    O  
ATOM   2178  ND2 ASN A 284     -14.218  -1.394  -3.592  1.00 56.91      C    N  
ATOM   2179  N   PRO A 285     -13.607  -3.729  -0.270  1.00 98.17      C    N  
ATOM   2180  CA  PRO A 285     -12.764  -4.849  -0.713  1.00 96.66      C    C  
ATOM   2181  C   PRO A 285     -12.948  -5.301  -2.153  1.00 93.13      C    C  
ATOM   2182  O   PRO A 285     -12.244  -6.200  -2.612  1.00 92.19      C    O  
ATOM   2183  CB  PRO A 285     -13.132  -5.969   0.257  1.00 92.99      C    C  
ATOM   2184  CG  PRO A 285     -13.670  -5.239   1.456  1.00104.23      C    C  
ATOM   2185  CD  PRO A 285     -14.490  -4.156   0.826  1.00 91.31      C    C  
ATOM   2186  N   LEU A 286     -13.875  -4.682  -2.870  1.00 83.44      C    N  
ATOM   2187  CA  LEU A 286     -14.128  -5.108  -4.233  1.00 73.80      C    C  
ATOM   2188  C   LEU A 286     -13.478  -4.252  -5.313  1.00 75.61      C    C  
ATOM   2189  O   LEU A 286     -13.365  -4.684  -6.456  1.00 74.62      C    O  
ATOM   2190  CB  LEU A 286     -15.636  -5.212  -4.456  1.00 71.21      C    C  
ATOM   2191  CG  LEU A 286     -16.346  -5.971  -3.328  1.00 76.52      C    C  
ATOM   2192  CD1 LEU A 286     -16.386  -5.108  -2.063  1.00 73.38      C    C  
ATOM   2193  CD2 LEU A 286     -17.757  -6.325  -3.757  1.00117.45      C    C  
ATOM   2194  N   SER A 287     -13.042  -3.046  -4.962  1.00 78.41      C    N  
ATOM   2195  CA  SER A 287     -12.390  -2.192  -5.946  1.00 92.57      C    C  
ATOM   2196  C   SER A 287     -11.364  -1.222  -5.379  1.00100.33      C    C  
ATOM   2197  O   SER A 287     -11.589  -0.559  -4.362  1.00103.67      C    O  
ATOM   2198  CB  SER A 287     -13.418  -1.410  -6.756  1.00 92.86      C    C  
ATOM   2199  OG  SER A 287     -12.778  -0.723  -7.821  1.00118.47      C    O  
ATOM   2200  N   THR A 288     -10.235  -1.155  -6.076  1.00 95.79      C    N  
ATOM   2201  CA  THR A 288      -9.106  -0.304  -5.726  1.00 89.26      C    C  
ATOM   2202  C   THR A 288      -9.235   1.058  -6.384  1.00 92.32      C    C  
ATOM   2203  O   THR A 288      -9.101   1.188  -7.602  1.00 86.75      C    O  
ATOM   2204  CB  THR A 288      -7.810  -0.933  -6.217  1.00 97.94      C    C  
ATOM   2205  OG1 THR A 288      -8.090  -1.699  -7.396  1.00 87.18      C    O  
ATOM   2206  CG2 THR A 288      -7.206  -1.834  -5.165  1.00 81.23      C    C  
ATOM   2207  N   PRO A 289      -9.478   2.097  -5.582  1.00100.73      C    N  
ATOM   2208  CA  PRO A 289      -9.620   3.450  -6.116  1.00110.32      C    C  
ATOM   2209  C   PRO A 289      -8.473   3.728  -7.064  1.00114.07      C    C  
ATOM   2210  O   PRO A 289      -7.341   3.329  -6.793  1.00115.52      C    O  
ATOM   2211  CB  PRO A 289      -9.526   4.326  -4.871  1.00121.98      C    C  
ATOM   2212  CG  PRO A 289     -10.039   3.441  -3.791  1.00127.66      C    C  
ATOM   2213  CD  PRO A 289      -9.399   2.121  -4.115  1.00104.93      C    C  
ATOM   2214  N   ALA A 290      -8.758   4.384  -8.183  1.00116.74      C    N  
ATOM   2215  CA  ALA A 290      -7.694   4.732  -9.112  1.00115.70      C    C  
ATOM   2216  C   ALA A 290      -7.022   5.926  -8.429  1.00113.69      C    C  
ATOM   2217  O   ALA A 290      -7.681   6.654  -7.677  1.00112.71      C    O  
ATOM   2218  CB  ALA A 290      -8.276   5.128 -10.465  1.00 90.14      C    C  
ATOM   2219  N   HIS A 291      -5.725   6.118  -8.661  1.00111.42      C    N  
ATOM   2220  CA  HIS A 291      -5.000   7.222  -8.028  1.00117.16      C    C  
ATOM   2221  C   HIS A 291      -4.855   6.952  -6.527  1.00110.40      C    C  
ATOM   2222  O   HIS A 291      -5.377   7.707  -5.700  1.00106.38      C    O  
ATOM   2223  CB  HIS A 291      -5.749   8.551  -8.226  1.00143.26      C    C  
ATOM   2224  CG  HIS A 291      -5.704   9.083  -9.627  1.00165.94      C    C  
ATOM   2225  ND1 HIS A 291      -6.485  10.142 -10.042  1.00174.32      C    N  
ATOM   2226  CD2 HIS A 291      -4.954   8.727 -10.698  1.00157.06      C    C  
ATOM   2227  CE1 HIS A 291      -6.217  10.415 -11.307  1.00169.59      C    C  
ATOM   2228  NE2 HIS A 291      -5.291   9.572 -11.728  1.00152.61      C    N  
ATOM   2229  N   ILE A 292      -4.153   5.873  -6.185  1.00103.27      C    N  
ATOM   2230  CA  ILE A 292      -3.936   5.490  -4.787  1.00 83.75      C    C  
ATOM   2231  C   ILE A 292      -2.812   6.326  -4.176  1.00 79.28      C    C  
ATOM   2232  O   ILE A 292      -3.043   7.168  -3.300  1.00 77.38      C    O  
ATOM   2233  CB  ILE A 292      -3.530   3.996  -4.642  1.00 60.32      C    C  
ATOM   2234  CG1 ILE A 292      -3.768   3.248  -5.946  1.00 63.54      C    C  
ATOM   2235  CG2 ILE A 292      -4.329   3.338  -3.542  1.00 51.08      C    C  
ATOM   2236  CD1 ILE A 292      -2.819   3.648  -7.061  1.00 73.50      C    C  
ATOM   2237  N   VAL A 293      -1.594   6.090  -4.660  1.00 78.70      C    N  
ATOM   2238  CA  VAL A 293      -0.408   6.789  -4.172  1.00 79.28      C    C  
ATOM   2239  C   VAL A 293      -0.406   6.863  -2.654  1.00 71.17      C    C  
ATOM   2240  O   VAL A 293      -0.765   7.887  -2.070  1.00 64.15      C    O  
ATOM   2241  CB  VAL A 293      -0.304   8.196  -4.751  1.00 81.88      C    C  
ATOM   2242  CG1 VAL A 293       0.754   8.985  -3.998  1.00 97.83      C    C  
ATOM   2243  CG2 VAL A 293       0.061   8.107  -6.232  1.00112.87      C    C  
ATOM   2244  N   PRO A 294       0.089   5.788  -2.014  1.00 70.68      C    N  
ATOM   2245  CA  PRO A 294       0.252   5.461  -0.593  1.00 56.02      C    C  
ATOM   2246  C   PRO A 294      -0.029   6.676   0.243  1.00 66.86      C    C  
ATOM   2247  O   PRO A 294      -1.150   7.171   0.280  1.00 79.08      C    O  
ATOM   2248  CB  PRO A 294       1.707   5.036  -0.512  1.00 30.10      C    C  
ATOM   2249  CG  PRO A 294       2.342   5.699  -1.705  1.00 55.09      C    C  
ATOM   2250  CD  PRO A 294       1.315   5.395  -2.723  1.00 70.03      C    C  
ATOM   2251  N   GLU A 295       0.997   7.132   0.940  1.00 73.32      C    N  
ATOM   2252  CA  GLU A 295       0.921   8.348   1.725  1.00 74.44      C    C  
ATOM   2253  C   GLU A 295       1.992   9.130   0.994  1.00 72.58      C    C  
ATOM   2254  O   GLU A 295       2.136   8.977  -0.221  1.00 69.79      C    O  
ATOM   2255  CB  GLU A 295       1.323   8.093   3.170  1.00 97.06      C    C  
ATOM   2256  CG  GLU A 295       0.156   7.759   4.095  1.00104.99      C    C  
ATOM   2257  CD  GLU A 295      -0.816   6.785   3.476  1.00107.86      C    C  
ATOM   2258  OE1 GLU A 295      -1.739   7.238   2.766  1.00107.25      C    O  
ATOM   2259  OE2 GLU A 295      -0.651   5.564   3.690  1.00 93.57      C    O  
ATOM   2260  N   TRP A 296       2.756   9.954   1.694  1.00 66.67      C    N  
ATOM   2261  CA  TRP A 296       3.804  10.675   0.996  1.00 58.14      C    C  
ATOM   2262  C   TRP A 296       5.156  10.357   1.628  1.00 50.91      C    C  
ATOM   2263  O   TRP A 296       6.162  10.199   0.916  1.00 43.61      C    O  
ATOM   2264  CB  TRP A 296       3.554  12.185   1.027  1.00 48.97      C    C  
ATOM   2265  CG  TRP A 296       3.674  12.733   2.373  1.00 41.62      C    C  
ATOM   2266  CD1 TRP A 296       2.693  12.808   3.312  1.00 34.46      C    C  
ATOM   2267  CD2 TRP A 296       4.890  13.146   3.013  1.00 35.30      C    C  
ATOM   2268  NE1 TRP A 296       3.224  13.234   4.515  1.00 54.34      C    N  
ATOM   2269  CE2 TRP A 296       4.570  13.448   4.362  1.00 28.00      C    C  
ATOM   2270  CE3 TRP A 296       6.217  13.285   2.578  1.00  3.51      C    C  
ATOM   2271  CZ2 TRP A 296       5.532  13.879   5.291  1.00  4.17      C    C  
ATOM   2272  CZ3 TRP A 296       7.174  13.713   3.496  1.00 36.80      C    C  
ATOM   2273  CH2 TRP A 296       6.822  14.004   4.843  1.00 45.66      C    C  
ATOM   2274  N   TYR A 297       5.180  10.249   2.959  1.00 16.86      C    N  
ATOM   2275  CA  TYR A 297       6.435   9.958   3.641  1.00 30.77      C    C  
ATOM   2276  C   TYR A 297       6.971   8.540   3.400  1.00 56.66      C    C  
ATOM   2277  O   TYR A 297       7.727   8.014   4.212  1.00 74.72      C    O  
ATOM   2278  CB  TYR A 297       6.313  10.229   5.149  1.00  3.51      C    C  
ATOM   2279  CG  TYR A 297       5.027   9.798   5.838  1.00 34.60      C    C  
ATOM   2280  CD1 TYR A 297       4.007   9.160   5.148  1.00 61.25      C    C  
ATOM   2281  CD2 TYR A 297       4.812  10.100   7.191  1.00 27.71      C    C  
ATOM   2282  CE1 TYR A 297       2.800   8.841   5.783  1.00 92.35      C    C  
ATOM   2283  CE2 TYR A 297       3.616   9.795   7.832  1.00 47.60      C    C  
ATOM   2284  CZ  TYR A 297       2.602   9.163   7.117  1.00 87.96      C    C  
ATOM   2285  OH  TYR A 297       1.374   8.891   7.702  1.00 46.39      C    O  
ATOM   2286  N   PHE A 298       6.587   7.933   2.280  1.00 53.25      C    N  
ATOM   2287  CA  PHE A 298       7.018   6.579   1.928  1.00 59.84      C    C  
ATOM   2288  C   PHE A 298       7.403   6.635   0.449  1.00 67.68      C    C  
ATOM   2289  O   PHE A 298       8.166   5.800  -0.087  1.00 66.70      C    O  
ATOM   2290  CB  PHE A 298       5.848   5.608   2.078  1.00 44.31      C    C  
ATOM   2291  CG  PHE A 298       5.431   5.333   3.495  1.00 32.53      C    C  
ATOM   2292  CD1 PHE A 298       5.497   6.306   4.472  1.00 47.27      C    C  
ATOM   2293  CD2 PHE A 298       4.888   4.092   3.830  1.00 60.92      C    C  
ATOM   2294  CE1 PHE A 298       5.029   6.056   5.766  1.00 50.54      C    C  
ATOM   2295  CE2 PHE A 298       4.417   3.831   5.112  1.00 69.23      C    C  
ATOM   2296  CZ  PHE A 298       4.486   4.813   6.084  1.00 61.03      C    C  
ATOM   2297  N   LEU A 299       6.836   7.648  -0.194  1.00 72.58      C    N  
ATOM   2298  CA  LEU A 299       7.007   7.886  -1.612  1.00 76.03      C    C  
ATOM   2299  C   LEU A 299       8.337   7.462  -2.184  1.00 62.60      C    C  
ATOM   2300  O   LEU A 299       8.383   6.621  -3.067  1.00 65.08      C    O  
ATOM   2301  CB  LEU A 299       6.737   9.354  -1.921  1.00 92.03      C    C  
ATOM   2302  CG  LEU A 299       5.265   9.703  -1.714  1.00124.83      C    C  
ATOM   2303  CD1 LEU A 299       5.073  11.199  -1.863  1.00165.06      C    C  
ATOM   2304  CD2 LEU A 299       4.406   8.930  -2.711  1.00103.01      C    C  
ATOM   2305  N   PRO A 300       9.437   8.012  -1.670  1.00 47.12      C    N  
ATOM   2306  CA  PRO A 300      10.748   7.627  -2.207  1.00 47.91      C    C  
ATOM   2307  C   PRO A 300      10.887   6.102  -2.319  1.00 56.92      C    C  
ATOM   2308  O   PRO A 300      11.095   5.547  -3.409  1.00 66.65      C    O  
ATOM   2309  CB  PRO A 300      11.709   8.226  -1.196  1.00 44.93      C    C  
ATOM   2310  CG  PRO A 300      10.921   8.106   0.093  1.00 65.97      C    C  
ATOM   2311  CD  PRO A 300       9.563   8.593  -0.325  1.00 34.82      C    C  
ATOM   2312  N   PHE A 301      10.748   5.428  -1.183  1.00 50.63      C    N  
ATOM   2313  CA  PHE A 301      10.855   3.977  -1.135  1.00 53.70      C    C  
ATOM   2314  C   PHE A 301       9.848   3.384  -2.110  1.00 58.99      C    C  
ATOM   2315  O   PHE A 301      10.198   2.576  -3.009  1.00 43.32      C    O  
ATOM   2316  CB  PHE A 301      10.594   3.515   0.290  1.00 62.02      C    C  
ATOM   2317  CG  PHE A 301      11.499   4.164   1.290  1.00 74.06      C    C  
ATOM   2318  CD1 PHE A 301      11.014   4.582   2.524  1.00 83.78      C    C  
ATOM   2319  CD2 PHE A 301      12.841   4.388   0.984  1.00 51.41      C    C  
ATOM   2320  CE1 PHE A 301      11.847   5.216   3.435  1.00 87.44      C    C  
ATOM   2321  CE2 PHE A 301      13.685   5.024   1.892  1.00 84.76      C    C  
ATOM   2322  CZ  PHE A 301      13.187   5.440   3.121  1.00 92.04      C    C  
ATOM   2323  N   TYR A 302       8.597   3.805  -1.936  1.00 60.92      C    N  
ATOM   2324  CA  TYR A 302       7.542   3.352  -2.827  1.00 57.66      C    C  
ATOM   2325  C   TYR A 302       8.144   3.315  -4.228  1.00 53.36      C    C  
ATOM   2326  O   TYR A 302       8.252   2.260  -4.875  1.00 65.68      C    O  
ATOM   2327  CB  TYR A 302       6.385   4.343  -2.787  1.00 48.00      C    C  
ATOM   2328  CG  TYR A 302       5.328   4.113  -3.832  1.00 50.17      C    C  
ATOM   2329  CD1 TYR A 302       4.007   3.886  -3.466  1.00 20.87      C    C  
ATOM   2330  CD2 TYR A 302       5.646   4.117  -5.196  1.00 33.26      C    C  
ATOM   2331  CE1 TYR A 302       3.015   3.661  -4.431  1.00 52.13      C    C  
ATOM   2332  CE2 TYR A 302       4.662   3.896  -6.170  1.00 40.53      C    C  
ATOM   2333  CZ  TYR A 302       3.347   3.669  -5.778  1.00 80.63      C    C  
ATOM   2334  OH  TYR A 302       2.365   3.457  -6.722  1.00110.45      C    O  
ATOM   2335  N   ALA A 303       8.545   4.496  -4.675  1.00 47.23      C    N  
ATOM   2336  CA  ALA A 303       9.145   4.671  -5.978  1.00 69.73      C    C  
ATOM   2337  C   ALA A 303      10.285   3.692  -6.220  1.00 70.89      C    C  
ATOM   2338  O   ALA A 303      10.235   2.949  -7.190  1.00 85.85      C    O  
ATOM   2339  CB  ALA A 303       9.636   6.103  -6.147  1.00 87.44      C    C  
ATOM   2340  N   ILE A 304      11.309   3.661  -5.368  1.00 58.02      C    N  
ATOM   2341  CA  ILE A 304      12.376   2.711  -5.649  1.00 56.24      C    C  
ATOM   2342  C   ILE A 304      11.793   1.321  -5.826  1.00 66.93      C    C  
ATOM   2343  O   ILE A 304      12.424   0.453  -6.438  1.00 65.41      C    O  
ATOM   2344  CB  ILE A 304      13.444   2.665  -4.557  1.00 68.47      C    C  
ATOM   2345  CG1 ILE A 304      12.795   2.800  -3.193  1.00 45.51      C    C  
ATOM   2346  CG2 ILE A 304      14.486   3.726  -4.814  1.00 58.08      C    C  
ATOM   2347  CD1 ILE A 304      13.766   3.043  -2.073  1.00 73.17      C    C  
ATOM   2348  N   LEU A 305      10.595   1.093  -5.288  1.00 56.19      C    N  
ATOM   2349  CA  LEU A 305       9.990  -0.219  -5.490  1.00 59.67      C    C  
ATOM   2350  C   LEU A 305       9.310  -0.275  -6.846  1.00 53.29      C    C  
ATOM   2351  O   LEU A 305       9.676  -1.090  -7.698  1.00 47.04      C    O  
ATOM   2352  CB  LEU A 305       8.981  -0.565  -4.390  1.00 67.63      C    C  
ATOM   2353  CG  LEU A 305       8.041  -1.758  -4.645  1.00 64.68      C    C  
ATOM   2354  CD1 LEU A 305       8.675  -2.801  -5.559  1.00 66.99      C    C  
ATOM   2355  CD2 LEU A 305       7.678  -2.394  -3.318  1.00 48.19      C    C  
ATOM   2356  N   ARG A 306       8.321   0.593  -7.052  1.00 67.16      C    N  
ATOM   2357  CA  ARG A 306       7.602   0.623  -8.333  1.00 81.52      C    C  
ATOM   2358  C   ARG A 306       8.579   0.918  -9.460  1.00 87.60      C    C  
ATOM   2359  O   ARG A 306       8.208   0.967 -10.630  1.00 98.75      C    O  
ATOM   2360  CB  ARG A 306       6.531   1.721  -8.335  1.00 81.72      C    C  
ATOM   2361  CG  ARG A 306       7.103   3.128  -8.226  1.00 96.68      C    C  
ATOM   2362  CD  ARG A 306       6.801   3.985  -9.443  1.00120.55      C    C  
ATOM   2363  NE  ARG A 306       6.059   5.187  -9.072  1.00134.87      C    N  
ATOM   2364  CZ  ARG A 306       4.752   5.215  -8.833  1.00136.76      C    C  
ATOM   2365  NH1 ARG A 306       4.035   4.104  -8.938  1.00150.76      C    N  
ATOM   2366  NH2 ARG A 306       4.164   6.346  -8.460  1.00105.65      C    N  
ATOM   2367  N   ALA A 307       9.835   1.100  -9.084  1.00 86.73      C    N  
ATOM   2368  CA  ALA A 307      10.890   1.454 -10.010  1.00 95.94      C    C  
ATOM   2369  C   ALA A 307      11.325   0.396 -11.004  1.00 95.77      C    C  
ATOM   2370  O   ALA A 307      11.397   0.678 -12.197  1.00104.88      C    O  
ATOM   2371  CB  ALA A 307      12.099   1.946  -9.229  1.00119.24      C    C  
ATOM   2372  N   PHE A 308      11.621  -0.809 -10.527  1.00 92.88      C    N  
ATOM   2373  CA  PHE A 308      12.093  -1.872 -11.417  1.00101.57      C    C  
ATOM   2374  C   PHE A 308      10.979  -2.801 -11.869  1.00114.81      C    C  
ATOM   2375  O   PHE A 308      10.082  -3.117 -11.086  1.00123.22      C    O  
ATOM   2376  CB  PHE A 308      13.173  -2.720 -10.729  1.00 91.80      C    C  
ATOM   2377  CG  PHE A 308      14.167  -1.925  -9.921  1.00 98.29      C    C  
ATOM   2378  CD1 PHE A 308      13.788  -1.311  -8.727  1.00118.18      C    C  
ATOM   2379  CD2 PHE A 308      15.487  -1.808 -10.342  1.00 89.62      C    C  
ATOM   2380  CE1 PHE A 308      14.713  -0.593  -7.964  1.00104.57      C    C  
ATOM   2381  CE2 PHE A 308      16.420  -1.090  -9.585  1.00 84.69      C    C  
ATOM   2382  CZ  PHE A 308      16.031  -0.484  -8.396  1.00 75.41      C    C  
ATOM   2383  N   ALA A 309      11.053  -3.252 -13.123  1.00127.14      C    N  
ATOM   2384  CA  ALA A 309      10.052  -4.169 -13.683  1.00143.88      C    C  
ATOM   2385  C   ALA A 309      10.469  -4.785 -15.025  1.00145.59      C    C  
ATOM   2386  O   ALA A 309       9.887  -5.783 -15.459  1.00144.81      C    O  
ATOM   2387  CB  ALA A 309       8.716  -3.448 -13.841  1.00143.48      C    C  
ATOM   2388  N   ALA A 310      11.477  -4.181 -15.656  1.00154.44      C    N  
ATOM   2389  CA  ALA A 310      12.024  -4.590 -16.960  1.00155.11      C    C  
ATOM   2390  C   ALA A 310      11.500  -3.641 -18.039  1.00152.84      C    C  
ATOM   2391  O   ALA A 310      10.788  -4.060 -18.952  1.00156.23      C    O  
ATOM   2392  CB  ALA A 310      11.636  -6.041 -17.300  1.00151.21      C    C  
ATOM   2393  N   ASP A 311      11.863  -2.361 -17.927  1.00156.09      C    N  
ATOM   2394  CA  ASP A 311      11.411  -1.337 -18.872  1.00149.41      C    C  
ATOM   2395  C   ASP A 311      12.516  -0.421 -19.429  1.00143.51      C    C  
ATOM   2396  O   ASP A 311      12.249   0.731 -19.782  1.00145.16      C    O  
ATOM   2397  CB  ASP A 311      10.324  -0.473 -18.213  1.00139.80      C    C  
ATOM   2398  N   VAL A 312      13.743  -0.931 -19.517  1.00138.04      C    N  
ATOM   2399  CA  VAL A 312      14.867  -0.149 -20.033  1.00128.90      C    C  
ATOM   2400  C   VAL A 312      16.179  -0.921 -19.913  1.00132.87      C    C  
ATOM   2401  O   VAL A 312      16.699  -1.083 -18.808  1.00130.85      C    O  
ATOM   2402  CB  VAL A 312      15.015   1.172 -19.273  1.00106.03      C    C  
ATOM   2403  N   TRP A 313      16.697  -1.367 -21.061  1.00139.73      C    N  
ATOM   2404  CA  TRP A 313      17.940  -2.153 -21.208  1.00133.60      C    C  
ATOM   2405  C   TRP A 313      19.005  -2.107 -20.112  1.00133.12      C    C  
ATOM   2406  O   TRP A 313      19.966  -2.878 -20.154  1.00122.16      C    O  
ATOM   2407  CB  TRP A 313      18.604  -1.825 -22.548  1.00131.19      C    C  
ATOM   2408  N   VAL A 314      18.858  -1.185 -19.165  1.00139.53      C    N  
ATOM   2409  CA  VAL A 314      19.768  -1.077 -18.032  1.00138.78      C    C  
ATOM   2410  C   VAL A 314      19.033  -1.811 -16.907  1.00144.81      C    C  
ATOM   2411  O   VAL A 314      19.127  -1.439 -15.731  1.00147.60      C    O  
ATOM   2412  CB  VAL A 314      19.993   0.392 -17.618  1.00124.64      C    C  
ATOM   2413  N   VAL A 315      18.298  -2.856 -17.307  1.00145.98      C    N  
ATOM   2414  CA  VAL A 315      17.490  -3.694 -16.412  1.00127.42      C    C  
ATOM   2415  C   VAL A 315      18.247  -4.837 -15.730  1.00114.42      C    C  
ATOM   2416  O   VAL A 315      18.288  -5.964 -16.232  1.00101.18      C    O  
ATOM   2417  CB  VAL A 315      16.283  -4.306 -17.165  1.00107.57      C    C  
ATOM   2418  N   ILE A 316      18.837  -4.529 -14.579  1.00114.03      C    N  
ATOM   2419  CA  ILE A 316      19.572  -5.507 -13.792  1.00109.12      C    C  
ATOM   2420  C   ILE A 316      18.557  -6.518 -13.283  1.00106.74      C    C  
ATOM   2421  O   ILE A 316      18.897  -7.656 -12.981  1.00104.58      C    O  
ATOM   2422  CB  ILE A 316      20.258  -4.845 -12.587  1.00102.20      C    C  
ATOM   2423  N   LEU A 317      17.306  -6.081 -13.184  1.00109.34      C    N  
ATOM   2424  CA  LEU A 317      16.226  -6.943 -12.728  1.00103.31      C    C  
ATOM   2425  C   LEU A 317      15.965  -7.961 -13.820  1.00 99.78      C    C  
ATOM   2426  O   LEU A 317      15.539  -9.077 -13.547  1.00100.67      C    O  
ATOM   2427  CB  LEU A 317      14.957  -6.130 -12.469  1.00106.62      C    C  
ATOM   2428  N   VAL A 318      16.221  -7.563 -15.063  1.00100.38      C    N  
ATOM   2429  CA  VAL A 318      16.035  -8.461 -16.194  1.00101.06      C    C  
ATOM   2430  C   VAL A 318      17.198  -9.444 -16.191  1.00102.33      C    C  
ATOM   2431  O   VAL A 318      17.135 -10.486 -16.845  1.00 98.89      C    O  
ATOM   2432  CB  VAL A 318      16.036  -7.705 -17.538  1.00 75.75      C    C  
ATOM   2433  N   ASP A 319      18.252  -9.096 -15.446  1.00100.09      C    N  
ATOM   2434  CA  ASP A 319      19.451  -9.933 -15.319  1.00 95.62      C    C  
ATOM   2435  C   ASP A 319      19.401 -10.728 -14.014  1.00 98.47      C    C  
ATOM   2436  O   ASP A 319      19.762 -11.906 -13.982  1.00 92.97      C    O  
ATOM   2437  CB  ASP A 319      20.722  -9.074 -15.347  1.00 58.96      C    C  
ATOM   2438  N   GLY A 320      18.952 -10.077 -12.941  1.00104.36      C    N  
ATOM   2439  CA  GLY A 320      18.837 -10.742 -11.654  1.00 94.24      C    C  
ATOM   2440  C   GLY A 320      17.942 -11.952 -11.819  1.00 94.35      C    C  
ATOM   2441  O   GLY A 320      17.673 -12.689 -10.871  1.00 90.53      C    O  
ATOM   2442  N   LEU A 321      17.465 -12.134 -13.046  1.00101.69      C    N  
ATOM   2443  CA  LEU A 321      16.614 -13.255 -13.402  1.00107.47      C    C  
ATOM   2444  C   LEU A 321      17.520 -14.467 -13.603  1.00116.55      C    C  
ATOM   2445  O   LEU A 321      17.050 -15.556 -13.938  1.00118.72      C    O  
ATOM   2446  CB  LEU A 321      15.837 -12.950 -14.687  1.00 94.31      C    C  
ATOM   2447  N   THR A 322      18.825 -14.264 -13.411  1.00117.48      C    N  
ATOM   2448  CA  THR A 322      19.802 -15.346 -13.526  1.00117.50      C    C  
ATOM   2449  C   THR A 322      19.319 -16.360 -12.500  1.00125.28      C    C  
ATOM   2450  O   THR A 322      19.171 -17.545 -12.795  1.00129.69      C    O  
ATOM   2451  CB  THR A 322      21.226 -14.878 -13.149  1.00100.68      C    C  
ATOM   2452  N   PHE A 323      19.071 -15.869 -11.289  1.00131.03      C    N  
ATOM   2453  CA  PHE A 323      18.543 -16.700 -10.218  1.00133.99      C    C  
ATOM   2454  C   PHE A 323      17.087 -16.902 -10.627  1.00135.25      C    C  
ATOM   2455  O   PHE A 323      16.216 -16.124 -10.238  1.00135.94      C    O  
ATOM   2456  CB  PHE A 323      18.617 -15.961  -8.876  1.00111.59      C    C  
ATOM   2457  N   GLY A 324      16.841 -17.931 -11.435  1.00133.29      C    N  
ATOM   2458  CA  GLY A 324      15.500 -18.210 -11.918  1.00134.72      C    C  
ATOM   2459  C   GLY A 324      14.467 -18.625 -10.884  1.00149.56      C    C  
ATOM   2460  O   GLY A 324      13.916 -19.727 -10.969  1.00149.80      C    O  
ATOM   2461  N   ILE A 325      14.195 -17.738  -9.924  1.00150.21      C    N  
ATOM   2462  CA  ILE A 325      13.217 -17.981  -8.857  1.00136.48      C    C  
ATOM   2463  C   ILE A 325      13.142 -16.799  -7.888  1.00124.84      C    C  
ATOM   2464  O   ILE A 325      12.780 -16.968  -6.723  1.00122.30      C    O  
ATOM   2465  CB  ILE A 325      13.569 -19.239  -8.036  1.00127.14      C    C  
ATOM   2466  N   VAL A 326      13.489 -15.610  -8.380  1.00118.50      C    N  
ATOM   2467  CA  VAL A 326      13.482 -14.384  -7.577  1.00112.00      C    C  
ATOM   2468  C   VAL A 326      13.546 -13.149  -8.470  1.00111.36      C    C  
ATOM   2469  O   VAL A 326      14.615 -12.545  -8.615  1.00111.76      C    O  
ATOM   2470  CB  VAL A 326      14.693 -14.328  -6.630  1.00 99.58      C    C  
ATOM   2471  N   ASP A 327      12.410 -12.768  -9.053  1.00108.08      C    N  
ATOM   2472  CA  ASP A 327      12.370 -11.614  -9.950  1.00105.57      C    C  
ATOM   2473  C   ASP A 327      11.236 -10.619  -9.726  1.00106.14      C    C  
ATOM   2474  O   ASP A 327      10.254 -10.906  -9.031  1.00102.91      C    O  
ATOM   2475  CB  ASP A 327      12.324 -12.081 -11.407  1.00110.62      C    C  
ATOM   2476  N   ALA A 328      11.404  -9.452 -10.349  1.00105.70      C    N  
ATOM   2477  CA  ALA A 328      10.463  -8.336 -10.291  1.00 94.13      C    C  
ATOM   2478  C   ALA A 328       9.945  -8.051  -8.885  1.00 91.31      C    C  
ATOM   2479  O   ALA A 328      10.699  -7.593  -8.031  1.00 94.71      C    O  
ATOM   2480  CB  ALA A 328       9.307  -8.584 -11.235  1.00 93.37      C    C  
ATOM   2481  N   LYS A 329       8.659  -8.311  -8.663  1.00 86.28      C    N  
ATOM   2482  CA  LYS A 329       8.003  -8.095  -7.369  1.00 84.51      C    C  
ATOM   2483  C   LYS A 329       8.997  -8.066  -6.196  1.00 94.15      C    C  
ATOM   2484  O   LYS A 329       9.194  -7.027  -5.488  1.00 96.74      C    O  
ATOM   2485  CB  LYS A 329       6.988  -9.219  -7.136  1.00 85.76      C    C  
ATOM   2486  CG  LYS A 329       6.286  -9.168  -5.788  1.00 95.18      C    C  
ATOM   2487  CD  LYS A 329       5.776 -10.544  -5.333  1.00128.11      C    C  
ATOM   2488  CE  LYS A 329       4.673 -11.099  -6.227  1.00130.11      C    C  
ATOM   2489  NZ  LYS A 329       4.165 -12.421  -5.741  1.00116.51      C    N  
ATOM   2490  N   PHE A 330       9.621  -9.225  -5.996  1.00 92.80      C    N  
ATOM   2491  CA  PHE A 330      10.586  -9.388  -4.928  1.00 89.87      C    C  
ATOM   2492  C   PHE A 330      11.724  -8.405  -5.114  1.00 89.33      C    C  
ATOM   2493  O   PHE A 330      11.948  -7.551  -4.250  1.00 79.62      C    O  
ATOM   2494  CB  PHE A 330      11.128 -10.813  -4.887  1.00 82.94      C    C  
ATOM   2495  CG  PHE A 330      11.788 -11.148  -3.594  1.00 80.98      C    C  
ATOM   2496  CD1 PHE A 330      12.979 -10.528  -3.228  1.00 83.93      C    C  
ATOM   2497  CD2 PHE A 330      11.181 -12.014  -2.698  1.00 59.63      C    C  
ATOM   2498  CE1 PHE A 330      13.553 -10.762  -1.986  1.00106.96      C    C  
ATOM   2499  CE2 PHE A 330      11.749 -12.252  -1.457  1.00 85.10      C    C  
ATOM   2500  CZ  PHE A 330      12.933 -11.627  -1.098  1.00117.97      C    C  
ATOM   2501  N   PHE A 331      12.430  -8.519  -6.242  1.00 90.83      C    N  
ATOM   2502  CA  PHE A 331      13.539  -7.618  -6.534  1.00 93.67      C    C  
ATOM   2503  C   PHE A 331      13.117  -6.253  -6.035  1.00 92.75      C    C  
ATOM   2504  O   PHE A 331      13.914  -5.498  -5.494  1.00 90.14      C    O  
ATOM   2505  CB  PHE A 331      13.826  -7.549  -8.035  1.00 98.23      C    C  
ATOM   2506  CG  PHE A 331      14.979  -6.643  -8.393  1.00113.08      C    C  
ATOM   2507  CD1 PHE A 331      16.065  -7.133  -9.109  1.00136.50      C    C  
ATOM   2508  CD2 PHE A 331      14.981  -5.303  -8.013  1.00 84.57      C    C  
ATOM   2509  CE1 PHE A 331      17.135  -6.301  -9.440  1.00130.71      C    C  
ATOM   2510  CE2 PHE A 331      16.040  -4.468  -8.336  1.00 93.03      C    C  
ATOM   2511  CZ  PHE A 331      17.120  -4.966  -9.051  1.00125.75      C    C  
ATOM   2512  N   GLY A 332      11.842  -5.946  -6.218  1.00 90.16      C    N  
ATOM   2513  CA  GLY A 332      11.342  -4.676  -5.755  1.00 86.95      C    C  
ATOM   2514  C   GLY A 332      11.384  -4.636  -4.246  1.00 73.03      C    C  
ATOM   2515  O   GLY A 332      12.297  -4.026  -3.652  1.00 72.82      C    O  
ATOM   2516  N   VAL A 333      10.410  -5.297  -3.621  1.00 69.28      C    N  
ATOM   2517  CA  VAL A 333      10.367  -5.282  -2.156  1.00 70.05      C    C  
ATOM   2518  C   VAL A 333      11.786  -5.248  -1.573  1.00 71.08      C    C  
ATOM   2519  O   VAL A 333      12.158  -4.335  -0.788  1.00 70.62      C    O  
ATOM   2520  CB  VAL A 333       9.620  -6.516  -1.595  1.00 80.22      C    C  
ATOM   2521  CG1 VAL A 333       8.223  -6.128  -1.144  1.00 55.08      C    C  
ATOM   2522  CG2 VAL A 333       9.524  -7.584  -2.651  1.00 98.29      C    C  
ATOM   2523  N   ILE A 334      12.586  -6.232  -1.980  1.00 70.23      C    N  
ATOM   2524  CA  ILE A 334      13.962  -6.319  -1.516  1.00 75.16      C    C  
ATOM   2525  C   ILE A 334      14.653  -5.008  -1.816  1.00 76.88      C    C  
ATOM   2526  O   ILE A 334      15.057  -4.301  -0.901  1.00 68.77      C    O  
ATOM   2527  CB  ILE A 334      14.737  -7.495  -2.185  1.00 83.19      C    C  
ATOM   2528  CG1 ILE A 334      16.249  -7.327  -2.008  1.00 87.17      C    C  
ATOM   2529  CG2 ILE A 334      14.446  -7.549  -3.640  1.00 82.51      C    C  
ATOM   2530  CD1 ILE A 334      16.934  -6.499  -3.112  1.00 56.15      C    C  
ATOM   2531  N   ALA A 335      14.775  -4.681  -3.099  1.00 80.41      C    N  
ATOM   2532  CA  ALA A 335      15.420  -3.443  -3.515  1.00 87.22      C    C  
ATOM   2533  C   ALA A 335      15.061  -2.367  -2.508  1.00 76.99      C    C  
ATOM   2534  O   ALA A 335      15.913  -1.878  -1.767  1.00 72.55      C    O  
ATOM   2535  CB  ALA A 335      14.943  -3.042  -4.899  1.00108.63      C    C  
ATOM   2536  N   MET A 336      13.784  -2.019  -2.464  1.00 72.28      C    N  
ATOM   2537  CA  MET A 336      13.346  -1.007  -1.514  1.00 66.53      C    C  
ATOM   2538  C   MET A 336      14.000  -1.219  -0.126  1.00 69.26      C    C  
ATOM   2539  O   MET A 336      14.850  -0.404   0.360  1.00 73.50      C    O  
ATOM   2540  CB  MET A 336      11.820  -1.075  -1.380  1.00 29.59      C    C  
ATOM   2541  CG  MET A 336      11.274  -0.243  -0.246  1.00 52.39      C    C  
ATOM   2542  SD  MET A 336       9.759  -0.940   0.380  1.00 81.81      C    S  
ATOM   2543  CE  MET A 336       8.911  -1.117  -1.108  1.00 50.13      C    C  
ATOM   2544  N   PHE A 337      13.596  -2.319   0.512  1.00 67.24      C    N  
ATOM   2545  CA  PHE A 337      14.121  -2.619   1.836  1.00 61.51      C    C  
ATOM   2546  C   PHE A 337      15.615  -2.324   1.892  1.00 51.52      C    C  
ATOM   2547  O   PHE A 337      16.104  -1.671   2.822  1.00 51.82      C    O  
ATOM   2548  CB  PHE A 337      13.841  -4.080   2.178  1.00 55.29      C    C  
ATOM   2549  CG  PHE A 337      12.518  -4.305   2.869  1.00 86.49      C    C  
ATOM   2550  CD1 PHE A 337      11.427  -3.481   2.611  1.00 82.71      C    C  
ATOM   2551  CD2 PHE A 337      12.367  -5.349   3.784  1.00117.01      C    C  
ATOM   2552  CE1 PHE A 337      10.205  -3.690   3.256  1.00 78.06      C    C  
ATOM   2553  CE2 PHE A 337      11.149  -5.566   4.434  1.00 98.53      C    C  
ATOM   2554  CZ  PHE A 337      10.067  -4.732   4.169  1.00 83.39      C    C  
ATOM   2555  N   GLY A 338      16.333  -2.784   0.873  1.00 53.40      C    N  
ATOM   2556  CA  GLY A 338      17.768  -2.582   0.804  1.00 74.67      C    C  
ATOM   2557  C   GLY A 338      18.103  -1.108   0.773  1.00 85.13      C    C  
ATOM   2558  O   GLY A 338      18.889  -0.620   1.599  1.00 87.36      C    O  
ATOM   2559  N   ALA A 339      17.506  -0.400  -0.185  1.00 89.40      C    N  
ATOM   2560  CA  ALA A 339      17.721   1.031  -0.317  1.00 86.25      C    C  
ATOM   2561  C   ALA A 339      17.631   1.593   1.087  1.00 85.56      C    C  
ATOM   2562  O   ALA A 339      18.386   2.502   1.439  1.00 84.89      C    O  
ATOM   2563  CB  ALA A 339      16.670   1.648  -1.212  1.00 76.11      C    C  
ATOM   2564  N   ILE A 340      16.710   1.075   1.901  1.00 83.18      C    N  
ATOM   2565  CA  ILE A 340      16.708   1.585   3.280  1.00 85.94      C    C  
ATOM   2566  C   ILE A 340      17.983   1.088   3.972  1.00 83.57      C    C  
ATOM   2567  O   ILE A 340      18.838   1.879   4.405  1.00 82.28      C    O  
ATOM   2568  CB  ILE A 340      15.530   1.082   4.139  1.00 90.71      C    C  
ATOM   2569  CG1 ILE A 340      14.240   1.788   3.737  1.00 83.02      C    C  
ATOM   2570  CG2 ILE A 340      15.832   1.340   5.620  1.00 69.46      C    C  
ATOM   2571  CD1 ILE A 340      13.188   1.769   4.821  1.00 70.07      C    C  
ATOM   2572  N   ALA A 341      18.089  -0.238   4.061  1.00 84.74      C    N  
ATOM   2573  CA  ALA A 341      19.225  -0.913   4.697  1.00 87.35      C    C  
ATOM   2574  C   ALA A 341      20.592  -0.257   4.488  1.00 81.62      C    C  
ATOM   2575  O   ALA A 341      21.346  -0.063   5.444  1.00 81.42      C    O  
ATOM   2576  CB  ALA A 341      19.283  -2.357   4.236  1.00 84.43      C    C  
ATOM   2577  N   VAL A 342      20.923   0.075   3.246  1.00 79.00      C    N  
ATOM   2578  CA  VAL A 342      22.210   0.699   2.987  1.00 76.43      C    C  
ATOM   2579  C   VAL A 342      22.454   1.805   4.009  1.00 69.75      C    C  
ATOM   2580  O   VAL A 342      23.514   1.857   4.641  1.00 61.69      C    O  
ATOM   2581  CB  VAL A 342      22.276   1.282   1.566  1.00 78.70      C    C  
ATOM   2582  CG1 VAL A 342      23.728   1.459   1.149  1.00 78.37      C    C  
ATOM   2583  CG2 VAL A 342      21.568   0.357   0.595  1.00 86.12      C    C  
ATOM   2584  N   MET A 343      21.457   2.664   4.206  1.00 79.15      C    N  
ATOM   2585  CA  MET A 343      21.612   3.750   5.168  1.00 87.04      C    C  
ATOM   2586  C   MET A 343      22.229   3.237   6.444  1.00 82.03      C    C  
ATOM   2587  O   MET A 343      23.200   3.794   6.948  1.00 88.93      C    O  
ATOM   2588  CB  MET A 343      20.272   4.412   5.469  1.00 90.10      C    C  
ATOM   2589  CG  MET A 343      19.905   5.528   4.511  1.00 88.09      C    C  
ATOM   2590  SD  MET A 343      18.211   6.025   4.747  1.00115.72      C    S  
ATOM   2591  CE  MET A 343      18.246   6.597   6.472  1.00 82.87      C    C  
ATOM   2592  N   ALA A 344      21.668   2.159   6.964  1.00 81.78      C    N  
ATOM   2593  CA  ALA A 344      22.203   1.584   8.179  1.00 81.21      C    C  
ATOM   2594  C   ALA A 344      23.703   1.435   7.987  1.00 75.44      C    C  
ATOM   2595  O   ALA A 344      24.489   2.058   8.693  1.00 82.95      C    O  
ATOM   2596  CB  ALA A 344      21.571   0.234   8.440  1.00105.47      C    C  
ATOM   2597  N   LEU A 345      24.097   0.635   7.002  1.00 77.53      C    N  
ATOM   2598  CA  LEU A 345      25.516   0.406   6.739  1.00 93.55      C    C  
ATOM   2599  C   LEU A 345      26.306   1.716   6.672  1.00 86.25      C    C  
ATOM   2600  O   LEU A 345      27.506   1.766   7.011  1.00 74.77      C    O  
ATOM   2601  CB  LEU A 345      25.685  -0.393   5.435  1.00 97.24      C    C  
ATOM   2602  CG  LEU A 345      25.428  -1.911   5.464  1.00 78.33      C    C  
ATOM   2603  CD1 LEU A 345      24.982  -2.349   6.850  1.00 96.93      C    C  
ATOM   2604  CD2 LEU A 345      24.372  -2.282   4.428  1.00 62.26      C    C  
ATOM   2605  N   ALA A 346      25.611   2.772   6.255  1.00 77.51      C    N  
ATOM   2606  CA  ALA A 346      26.196   4.095   6.125  1.00 76.43      C    C  
ATOM   2607  C   ALA A 346      27.609   4.198   6.681  1.00 77.29      C    C  
ATOM   2608  O   ALA A 346      28.577   4.217   5.918  1.00 83.61      C    O  
ATOM   2609  CB  ALA A 346      25.297   5.133   6.793  1.00 52.46      C    C  
ATOM   2610  N   PRO A 347      27.751   4.235   8.019  1.00 74.28      C    N  
ATOM   2611  CA  PRO A 347      29.096   4.345   8.589  1.00 77.89      C    C  
ATOM   2612  C   PRO A 347      30.125   3.519   7.838  1.00 83.82      C    C  
ATOM   2613  O   PRO A 347      30.966   4.052   7.099  1.00 89.44      C    O  
ATOM   2614  CB  PRO A 347      28.903   3.851  10.017  1.00 63.67      C    C  
ATOM   2615  CG  PRO A 347      27.522   4.297  10.330  1.00 85.10      C    C  
ATOM   2616  CD  PRO A 347      26.775   3.908   9.075  1.00 69.45      C    C  
ATOM   2617  N   TRP A 348      30.007   2.210   8.009  1.00 83.03      C    N  
ATOM   2618  CA  TRP A 348      30.916   1.233   7.425  1.00 81.60      C    C  
ATOM   2619  C   TRP A 348      31.118   1.382   5.922  1.00 81.57      C    C  
ATOM   2620  O   TRP A 348      31.851   0.603   5.309  1.00 76.68      C    O  
ATOM   2621  CB  TRP A 348      30.399  -0.169   7.724  1.00 65.87      C    C  
ATOM   2622  CG  TRP A 348      29.864  -0.340   9.116  1.00 79.90      C    C  
ATOM   2623  CD1 TRP A 348      29.376   0.637   9.950  1.00 56.53      C    C  
ATOM   2624  CD2 TRP A 348      29.687  -1.577   9.809  1.00111.83      C    C  
ATOM   2625  NE1 TRP A 348      28.907   0.082  11.113  1.00 61.24      C    N  
ATOM   2626  CE2 TRP A 348      29.085  -1.277  11.055  1.00120.46      C    C  
ATOM   2627  CE3 TRP A 348      29.975  -2.915   9.498  1.00111.25      C    C  
ATOM   2628  CZ2 TRP A 348      28.767  -2.269  11.989  1.00127.35      C    C  
ATOM   2629  CZ3 TRP A 348      29.659  -3.900  10.426  1.00108.09      C    C  
ATOM   2630  CH2 TRP A 348      29.061  -3.571  11.659  1.00114.81      C    C  
ATOM   2631  N   LEU A 349      30.467   2.378   5.330  1.00 87.63      C    N  
ATOM   2632  CA  LEU A 349      30.583   2.607   3.899  1.00 95.77      C    C  
ATOM   2633  C   LEU A 349      31.345   3.872   3.549  1.00102.77      C    C  
ATOM   2634  O   LEU A 349      31.718   4.069   2.388  1.00103.42      C    O  
ATOM   2635  CB  LEU A 349      29.197   2.640   3.265  1.00 92.85      C    C  
ATOM   2636  CG  LEU A 349      28.538   1.261   3.252  1.00111.46      C    C  
ATOM   2637  CD1 LEU A 349      27.079   1.403   2.871  1.00128.60      C    C  
ATOM   2638  CD2 LEU A 349      29.288   0.336   2.281  1.00 73.75      C    C  
ATOM   2639  N   ASP A 350      31.570   4.740   4.534  1.00103.93      C    N  
ATOM   2640  CA  ASP A 350      32.330   5.952   4.253  1.00120.38      C    C  
ATOM   2641  C   ASP A 350      33.753   5.845   4.753  1.00129.36      C    C  
ATOM   2642  O   ASP A 350      34.010   5.921   5.956  1.00137.84      C    O  
ATOM   2643  CB  ASP A 350      31.701   7.198   4.871  1.00112.99      C    C  
ATOM   2644  CG  ASP A 350      32.536   8.451   4.603  1.00130.54      C    C  
ATOM   2645  OD1 ASP A 350      33.105   8.569   3.492  1.00117.20      C    O  
ATOM   2646  OD2 ASP A 350      32.627   9.319   5.495  1.00133.07      C    O  
ATOM   2647  N   THR A 351      34.680   5.667   3.820  1.00124.57      C    N  
ATOM   2648  CA  THR A 351      36.084   5.569   4.168  1.00127.00      C    C  
ATOM   2649  C   THR A 351      36.739   6.930   3.982  1.00131.15      C    C  
ATOM   2650  O   THR A 351      37.066   7.334   2.866  1.00128.41      C    O  
ATOM   2651  CB  THR A 351      36.794   4.518   3.302  1.00123.73      C    C  
ATOM   2652  OG1 THR A 351      36.139   4.425   2.029  1.00 90.21      C    O  
ATOM   2653  CG2 THR A 351      36.776   3.161   3.997  1.00110.32      C    C  
ATOM   2654  N   SER A 352      36.910   7.636   5.094  1.00133.71      C    N  
ATOM   2655  CA  SER A 352      37.516   8.959   5.095  1.00138.22      C    C  
ATOM   2656  C   SER A 352      37.549   9.458   6.536  1.00137.68      C    C  
ATOM   2657  O   SER A 352      36.504   9.650   7.160  1.00141.19      C    O  
ATOM   2658  CB  SER A 352      36.695   9.916   4.227  1.00142.45      C    C  
ATOM   2659  OG  SER A 352      37.334  11.173   4.104  1.00152.49      C    O  
ATOM   2660  N   LYS A 353      38.755   9.659   7.057  1.00132.18      C    N  
ATOM   2661  CA  LYS A 353      38.939  10.118   8.431  1.00126.61      C    C  
ATOM   2662  C   LYS A 353      38.454  11.553   8.617  1.00118.06      C    C  
ATOM   2663  O   LYS A 353      39.062  12.325   9.358  1.00116.46      C    O  
ATOM   2664  CB  LYS A 353      40.422  10.038   8.814  1.00139.32      C    C  
ATOM   2665  CG  LYS A 353      41.109   8.723   8.464  1.00134.85      C    C  
ATOM   2666  CD  LYS A 353      40.539   7.549   9.246  1.00142.81      C    C  
ATOM   2667  CE  LYS A 353      41.344   6.282   8.988  1.00119.41      C    C  
ATOM   2668  NZ  LYS A 353      40.835   5.120   9.769  1.00 97.20      C    N  
ATOM   2669  N   VAL A 354      37.359  11.911   7.955  1.00110.10      C    N  
ATOM   2670  CA  VAL A 354      36.839  13.265   8.061  1.00110.02      C    C  
ATOM   2671  C   VAL A 354      35.448  13.275   8.664  1.00114.76      C    C  
ATOM   2672  O   VAL A 354      34.867  12.221   8.919  1.00114.14      C    O  
ATOM   2673  CB  VAL A 354      36.762  13.937   6.685  1.00102.61      C    C  
ATOM   2674  CG1 VAL A 354      36.815  15.445   6.843  1.00100.47      C    C  
ATOM   2675  CG2 VAL A 354      37.885  13.438   5.802  1.00101.00      C    C  
ATOM   2676  N   ARG A 355      34.926  14.473   8.898  1.00117.42      C    N  
ATOM   2677  CA  ARG A 355      33.592  14.634   9.455  1.00119.53      C    C  
ATOM   2678  C   ARG A 355      32.823  15.600   8.566  1.00125.68      C    C  
ATOM   2679  O   ARG A 355      32.632  15.332   7.379  1.00126.31      C    O  
ATOM   2680  CB  ARG A 355      33.662  15.188  10.879  1.00114.94      C    C  
ATOM   2681  CG  ARG A 355      34.422  14.322  11.879  1.00116.21      C    C  
ATOM   2682  CD  ARG A 355      33.703  13.015  12.179  1.00124.37      C    C  
ATOM   2683  NE  ARG A 355      34.480  12.162  13.074  1.00105.96      C    N  
ATOM   2684  CZ  ARG A 355      34.569  12.331  14.390  1.00115.00      C    C  
ATOM   2685  NH1 ARG A 355      33.922  13.322  14.986  1.00110.68      C    N  
ATOM   2686  NH2 ARG A 355      35.320  11.512  15.111  1.00124.57      C    N  
ATOM   2687  N   SER A 356      32.405  16.725   9.144  1.00129.76      C    N  
ATOM   2688  CA  SER A 356      31.645  17.749   8.431  1.00130.29      C    C  
ATOM   2689  C   SER A 356      32.040  17.882   6.972  1.00135.46      C    C  
ATOM   2690  O   SER A 356      33.076  18.464   6.650  1.00133.00      C    O  
ATOM   2691  CB  SER A 356      31.809  19.108   9.113  1.00139.40      C    C  
ATOM   2692  OG  SER A 356      31.201  19.113  10.392  1.00171.07      C    O  
ATOM   2693  N   GLY A 357      31.200  17.340   6.093  1.00145.96      C    N  
ATOM   2694  CA  GLY A 357      31.462  17.415   4.669  1.00143.08      C    C  
ATOM   2695  C   GLY A 357      31.754  18.849   4.290  1.00140.39      C    C  
ATOM   2696  O   GLY A 357      32.196  19.135   3.177  1.00142.39      C    O  
ATOM   2697  N   ALA A 358      31.492  19.754   5.228  1.00132.39      C    N  
ATOM   2698  CA  ALA A 358      31.745  21.170   5.022  1.00127.72      C    C  
ATOM   2699  C   ALA A 358      33.224  21.311   4.683  1.00127.69      C    C  
ATOM   2700  O   ALA A 358      33.665  22.348   4.182  1.00129.22      C    O  
ATOM   2701  CB  ALA A 358      31.414  21.950   6.290  1.00116.32      C    C  
ATOM   2702  N   TYR A 359      33.980  20.251   4.959  1.00116.90      C    N  
ATOM   2703  CA  TYR A 359      35.409  20.222   4.689  1.00104.47      C    C  
ATOM   2704  C   TYR A 359      35.708  19.098   3.702  1.00104.36      C    C  
ATOM   2705  O   TYR A 359      36.811  18.554   3.669  1.00103.60      C    O  
ATOM   2706  CB  TYR A 359      36.178  20.036   6.006  1.00 90.92      C    C  
ATOM   2707  CG  TYR A 359      35.785  21.060   7.059  1.00119.12      C    C  
ATOM   2708  CD1 TYR A 359      35.561  22.393   6.703  1.00138.53      C    C  
ATOM   2709  CD2 TYR A 359      35.584  20.695   8.391  1.00124.65      C    C  
ATOM   2710  CE1 TYR A 359      35.134  23.335   7.639  1.00134.53      C    C  
ATOM   2711  CE2 TYR A 359      35.156  21.637   9.341  1.00144.54      C    C  
ATOM   2712  CZ  TYR A 359      34.930  22.952   8.952  1.00140.45      C    C  
ATOM   2713  OH  TYR A 359      34.470  23.878   9.861  1.00126.26      C    O  
ATOM   2714  N   ARG A 360      34.698  18.777   2.892  1.00112.77      C    N  
ATOM   2715  CA  ARG A 360      34.763  17.727   1.869  1.00119.91      C    C  
ATOM   2716  C   ARG A 360      33.832  18.031   0.670  1.00122.82      C    C  
ATOM   2717  O   ARG A 360      32.693  17.515   0.569  1.00121.90      C    O  
ATOM   2718  CB  ARG A 360      34.393  16.368   2.482  1.00126.04      C    C  
ATOM   2719  CG  ARG A 360      35.551  15.596   3.111  1.00107.45      C    C  
ATOM   2720  CD  ARG A 360      35.055  14.293   3.719  1.00 83.78      C    C  
ATOM   2721  NE  ARG A 360      33.971  13.725   2.926  1.00 97.69      C    N  
ATOM   2722  CZ  ARG A 360      33.474  12.503   3.084  1.00100.58      C    C  
ATOM   2723  NH1 ARG A 360      33.961  11.693   4.013  1.00100.33      C    N  
ATOM   2724  NH2 ARG A 360      32.483  12.094   2.307  1.00 95.20      C    N  
ATOM   2725  N   PRO A 361      34.301  18.892  -0.250  1.00115.00      C    N  
ATOM   2726  CA  PRO A 361      33.591  19.315  -1.456  1.00118.26      C    C  
ATOM   2727  C   PRO A 361      32.805  18.248  -2.221  1.00127.50      C    C  
ATOM   2728  O   PRO A 361      31.558  18.235  -2.185  1.00122.03      C    O  
ATOM   2729  CB  PRO A 361      34.703  19.938  -2.282  1.00115.93      C    C  
ATOM   2730  CG  PRO A 361      35.437  20.699  -1.240  1.00109.36      C    C  
ATOM   2731  CD  PRO A 361      35.510  19.715  -0.067  1.00123.44      C    C  
ATOM   2732  N   LYS A 362      33.510  17.367  -2.929  1.00126.07      C    N  
ATOM   2733  CA  LYS A 362      32.815  16.335  -3.689  1.00119.95      C    C  
ATOM   2734  C   LYS A 362      31.662  15.783  -2.837  1.00110.25      C    C  
ATOM   2735  O   LYS A 362      30.514  15.641  -3.318  1.00 97.08      C    O  
ATOM   2736  CB  LYS A 362      33.791  15.232  -4.123  1.00128.00      C    C  
ATOM   2737  CG  LYS A 362      34.734  15.662  -5.257  1.00141.99      C    C  
ATOM   2738  CD  LYS A 362      35.285  14.473  -6.061  1.00163.74      C    C  
ATOM   2739  CE  LYS A 362      36.038  14.946  -7.317  1.00163.73      C    C  
ATOM   2740  NZ  LYS A 362      36.487  13.839  -8.224  1.00126.67      C    N  
ATOM   2741  N   PHE A 363      31.948  15.506  -1.564  1.00 98.65      C    N  
ATOM   2742  CA  PHE A 363      30.896  15.023  -0.692  1.00 91.15      C    C  
ATOM   2743  C   PHE A 363      29.808  16.054  -0.828  1.00 94.64      C    C  
ATOM   2744  O   PHE A 363      28.754  15.752  -1.366  1.00 96.79      C    O  
ATOM   2745  CB  PHE A 363      31.325  14.959   0.769  1.00 75.74      C    C  
ATOM   2746  CG  PHE A 363      30.239  14.476   1.686  1.00100.21      C    C  
ATOM   2747  CD1 PHE A 363      29.729  13.189   1.558  1.00107.04      C    C  
ATOM   2748  CD2 PHE A 363      29.718  15.307   2.671  1.00116.48      C    C  
ATOM   2749  CE1 PHE A 363      28.714  12.733   2.400  1.00130.95      C    C  
ATOM   2750  CE2 PHE A 363      28.703  14.861   3.519  1.00122.33      C    C  
ATOM   2751  CZ  PHE A 363      28.200  13.571   3.382  1.00137.46      C    C  
ATOM   2752  N   ARG A 364      30.078  17.278  -0.365  1.00105.25      C    N  
ATOM   2753  CA  ARG A 364      29.073  18.357  -0.458  1.00112.01      C    C  
ATOM   2754  C   ARG A 364      28.202  18.177  -1.713  1.00107.28      C    C  
ATOM   2755  O   ARG A 364      26.944  18.091  -1.650  1.00101.24      C    O  
ATOM   2756  CB  ARG A 364      29.748  19.732  -0.544  1.00118.91      C    C  
ATOM   2757  CG  ARG A 364      30.816  20.022   0.496  1.00126.18      C    C  
ATOM   2758  CD  ARG A 364      31.500  21.338   0.152  1.00128.55      C    C  
ATOM   2759  NE  ARG A 364      32.742  21.548   0.890  1.00128.22      C    N  
ATOM   2760  CZ  ARG A 364      33.601  22.529   0.629  1.00142.35      C    C  
ATOM   2761  NH1 ARG A 364      33.348  23.385  -0.354  1.00150.62      C    N  
ATOM   2762  NH2 ARG A 364      34.713  22.654   1.345  1.00139.69      C    N  
ATOM   2763  N   MET A 365      28.885  18.105  -2.853  1.00100.67      C    N  
ATOM   2764  CA  MET A 365      28.187  17.935  -4.121  1.00 91.10      C    C  
ATOM   2765  C   MET A 365      27.290  16.699  -4.131  1.00 99.64      C    C  
ATOM   2766  O   MET A 365      26.054  16.810  -4.018  1.00 93.80      C    O  
ATOM   2767  CB  MET A 365      29.179  17.817  -5.275  1.00 96.81      C    C  
ATOM   2768  CG  MET A 365      28.506  17.568  -6.612  1.00 75.66      C    C  
ATOM   2769  SD  MET A 365      29.606  16.802  -7.805  1.00117.53      C    S  
ATOM   2770  CE  MET A 365      30.260  18.253  -8.670  1.00116.14      C    C  
ATOM   2771  N   TRP A 366      27.912  15.524  -4.257  1.00 93.09      C    N  
ATOM   2772  CA  TRP A 366      27.138  14.282  -4.315  1.00 77.22      C    C  
ATOM   2773  C   TRP A 366      26.057  14.222  -3.249  1.00 75.92      C    C  
ATOM   2774  O   TRP A 366      24.943  13.780  -3.502  1.00 71.25      C    O  
ATOM   2775  CB  TRP A 366      28.067  13.081  -4.211  1.00 47.62      C    C  
ATOM   2776  CG  TRP A 366      29.073  13.110  -5.294  1.00 60.04      C    C  
ATOM   2777  CD1 TRP A 366      30.280  13.725  -5.262  1.00 75.10      C    C  
ATOM   2778  CD2 TRP A 366      28.935  12.565  -6.611  1.00 81.43      C    C  
ATOM   2779  NE1 TRP A 366      30.913  13.605  -6.477  1.00 82.54      C    N  
ATOM   2780  CE2 TRP A 366      30.107  12.895  -7.325  1.00 72.91      C    C  
ATOM   2781  CE3 TRP A 366      27.934  11.828  -7.259  1.00108.04      C    C  
ATOM   2782  CZ2 TRP A 366      30.311  12.517  -8.653  1.00 81.53      C    C
[truncated: 857,380 more chars]
