# Supplementary material for: COD::CIF::Parser: an error-correcting CIF parser for the Perl language
Source: J Appl Crystallogr. 2016 Feb 1;49(Pt 1):292–301. doi: 10.1107/S1600576715022396 (PMC4762566; doi:10.1107/S1600576715022396)
Supplement: Supplementary file 3 [file j-49-00292-sup3.tgz › cod-tools-1.0/src/components/codcif/data/IUCr/CIFTEST_2.1/README.txt]

                                    CIFTEST2
                based in part on the package trip by B. McMahon

                                  Release 2.1

                   (c) Copyright 2005, 2006 by Georgi Todorov
  Work supported in part by the U.S. National Science Foundation under grants
   DBI-0315281 and DBI-0610407, by the U.S. Department of Energy under grants
  ER63601-1021466-0009501 and ER64212-1027708-0011962 and by the International
                           Union of Crystallography.

     ----------------------------------------------------------------------

                                    COPYING

   This program is free software; you can redistribute it and/or modify it
   under the terms of the GNU General Public License (GPL) as published by
   the Free Software Foundation; either version 2 of the License, or (at your
   option) any later version.

   This program is distributed in the hope that it will be useful, but
   WITHOUT ANY WARRANTY; without even the implied warranty of MERCHANTABILITY
   or FITNESS FOR A PARTICULAR PURPOSE. See the GNU General Public License
   for more details.

   You should have received a copy of the GNU General Public License along
   with this program; if not, write to the Free Software Foundation, Inc., 59
   Temple Place - Suite 330, Boston, MA 02111-1307, USA.

  Installing CIFTEST2

   Download the tarball CIFTEST_2.tar.gz and unpack it to create the
   CIFTEST_2.1 directory in the current directory. See the following material
   to then use what you have unpacked.

  What is CIFTEST2

   CIFTEST2 is a test kit for CIF software. The current version supports
   vcif, CIFFOLD, cif2cif, cif2xml, ciftbx, cif2pdb and cyclops. It is a
   shell script (sh) assuming the following directory tree structure:


 |-- CIFTEST_2.1.tar.gz -> ../CIFTEST_2.1.tar.gz
 |-- CIFTEST_README.html
 |-- COPYING
 |-- README.odt
 |-- README.txt
 |-- args
 |   |-- cif2cbf
 |   |   |-- c2ctest0.cif.args
 |   |   |-- c2ctest1.cif.args
 |   |   |-- ciftest0.cif.args
 |   |   |-- ciftest1.cif.args
 |   |   |-- ciftest10.cif.args
 |   |   |-- ciftest11.cif.args
 |   |   |-- ciftest2.cif.args
 |   |   |-- ciftest3.cif.args
 |   |   |-- ciftest4.cif.args
 |   |   |-- ciftest5.cif.args
 |   |   |-- ciftest6.cif.args
 |   |   |-- ciftest7.cif.args
 |   |   |-- ciftest8.cif.args
 |   |   `-- ciftest9.cif.args
 |   |-- ciffold
 |   |   |-- 1ejg.cif.args
 |   |   |-- longcomments.cif.args
 |   |   `-- longtext.cif.args
 |   |-- ciftbx
 |   `-- vcif
 |       |-- ciftest0.args
 |       |-- ciftest1.args
 |       |-- ciftest10.args
 |       |-- ciftest11.args
 |       |-- ciftest2.args
 |       |-- ciftest3.args
 |       |-- ciftest4.args
 |       |-- ciftest5.args
 |       |-- ciftest6.args
 |       |-- ciftest7.args
 |       |-- ciftest8.args
 |       `-- ciftest9.args
 |-- ciftest2
 |-- descriptions
 |   |-- cif2cbf
 |   |   |-- c2ctest0.cif.purpose
 |   |   |-- c2ctest1.cif.purpose
 |   |   |-- ciftest0.cif.purpose
 |   |   |-- ciftest1.cif.purpose
 |   |   |-- ciftest10.cif.purpose
 |   |   |-- ciftest11.cif.purpose
 |   |   |-- ciftest2.cif.purpose
 |   |   |-- ciftest3.cif.purpose
 |   |   |-- ciftest4.cif.purpose
 |   |   |-- ciftest5.cif.purpose
 |   |   |-- ciftest6.cif.purpose
 |   |   |-- ciftest7.cif.purpose
 |   |   |-- ciftest8.cif.purpose
 |   |   `-- ciftest9.cif.purpose
 |   |-- ciffold
 |   |-- ciftbx
 |   `-- vcif
 |       |-- ciftest0.purpose
 |       |-- ciftest1.purpose
 |       |-- ciftest10.purpose
 |       |-- ciftest11.purpose
 |       |-- ciftest2.purpose
 |       |-- ciftest3.purpose
 |       |-- ciftest4.purpose
 |       |-- ciftest5.purpose
 |       |-- ciftest6.purpose
 |       |-- ciftest7.purpose
 |       |-- ciftest8.purpose
 |       `-- ciftest9.purpose
 |-- dictionaries
 |   |-- cif_cml.dic
 |   |-- cif_core.dic
 |   `-- cif_mm.dic
 |-- errs
 |   |-- cif2cbf
 |   |-- ciffold
 |   |-- ciftbx
 |   `-- vcif
 |-- gens
 |   |-- cif2cbf
 |   |-- ciffold
 |   |-- ciftbx
 |   `-- vcif
 |-- origs
 |   |-- cif2cbf
 |   |   |-- c2ctest0.cif
 |   |   |-- c2ctest1.cif
 |   |   |-- cif_cml.dic -> ../../dictionaries/cif_cml.dic
 |   |   |-- cif_core.dic -> ../../dictionaries/cif_core.dic
 |   |   |-- cif_mm.dic -> ../../dictionaries/cif_mm.dic
 |   |   |-- ciftest0.cif
 |   |   |-- ciftest1.cif
 |   |   |-- ciftest10.cif
 |   |   |-- ciftest11.cif
 |   |   |-- ciftest2.cif
 |   |   |-- ciftest3.cif
 |   |   |-- ciftest4.cif
 |   |   |-- ciftest5.cif
 |   |   |-- ciftest6.cif
 |   |   |-- ciftest7.cif
 |   |   |-- ciftest8.cif
 |   |   `-- ciftest9.cif
 |   |-- ciffold
 |   |   |-- 1ejg.cif
 |   |   |-- 1zrt.cif
 |   |   |-- longcomments.cif
 |   |   `-- longtext.cif
 |   |-- ciftbx
 |   |   |-- 1ace.cif
 |   |   |-- 1crn.cif
 |   |   |-- 1cro.cif
 |   |   |-- 1cwp.cif
 |   |   |-- 1hyh.cif
 |   |   |-- 1zrt.cif
 |   |   |-- 2ace.cif
 |   |   |-- 4hir.cif
 |   |   |-- 4ins.cif
 |   |   |-- 5hvp.cif
 |   |   |-- ADH041.cif
 |   |   |-- BDL001.cif
 |   |   |-- BDLB13.cif
 |   |   |-- DDF040.cif
 |   |   |-- STARDICT
 |   |   |-- c2ctest0.cif
 |   |   |-- c2ctest1.cif
 |   |   |-- cif_cml.dic -> ../../dictionaries/cif_cml.dic
 |   |   |-- cif_core.dic -> ../../dictionaries/cif_core.dic
 |   |   |-- cif_mm.dic -> ../../dictionaries/cif_mm.dic
 |   |   |-- mtest.prt
 |   |   |-- qtest.cif
 |   |   |-- qtest.req
 |   |   |-- test.cif
 |   |   |-- test.req
 |   |   `-- xtalt2.cif
 |   `-- vcif
 |       |-- ciftest0
 |       |-- ciftest1
 |       |-- ciftest10
 |       |-- ciftest11
 |       |-- ciftest2
 |       |-- ciftest3
 |       |-- ciftest4
 |       |-- ciftest5
 |       |-- ciftest6
 |       |-- ciftest7
 |       |-- ciftest8
 |       `-- ciftest9
 `-- outs
     |-- cif2cbf
     |   |-- c2ctest0.cif.result
     |   |-- c2ctest1.cif.result
     |   |-- ciftest0.cif.result
     |   |-- ciftest1.cif.result
     |   |-- ciftest10.cif.result
     |   |-- ciftest11.cif.result
     |   |-- ciftest2.cif.result
     |   |-- ciftest3.cif.result
     |   |-- ciftest4.cif.result
     |   |-- ciftest5.cif.result
     |   |-- ciftest6.cif.result
     |   |-- ciftest7.cif.result
     |   |-- ciftest8.cif.result
     |   `-- ciftest9.cif.result
     |-- ciffold
     |   |-- 1ejg_out.cif
     |   |-- 1ejg_out2.cif
     |   |-- 1ejg_rebuilt.cif
     |   |-- 1ejg_rebuilt2.cif
     |   |-- 1zrt_out.cif
     |   |-- 1zrt_out2.cif
     |   |-- 1zrt_rebuilt.cif
     |   |-- 1zrt_rebuilt2.cif
     |   |-- longcomments_out.cif
     |   |-- longcomments_out2.cif
     |   |-- longcomments_out2.cif~
     |   |-- longtext_out.cif
     |   `-- longtext_out2.cif
     |-- ciftbx
     |   |-- 1ace.stwid
     |   |-- 1ace.tpdb
     |   |-- 1ace.twid
     |   |-- 1crn.tpdb
     |   |-- 1crn.twid
     |   |-- 1cro.tpdb
     |   |-- 1cro.twid
     |   |-- 1cwp.tpdb
     |   |-- 1cwp.twid
     |   |-- 1hyh.tpdb
     |   |-- 1hyh.twid
     |   |-- 1zrt.tpdb
     |   |-- 1zrt.twid
     |   |-- 2ace.tpdb
     |   |-- 2ace.twid
     |   |-- 4hir.tpdb
     |   |-- 4hir.twid
     |   |-- 4ins.out
     |   |-- 4ins.out.x
     |   |-- 4ins.prt
     |   |-- 4ins.prt.x
     |   |-- 4ins.tpdb
     |   |-- 4ins.twid
     |   |-- 4insuw.out
     |   |-- 4insuw.prt
     |   |-- 4insw.out
     |   |-- 4insw.prt
     |   |-- 5hvp.tpdb
     |   |-- 5hvp.twid
     |   |-- ADH041.tpdb
     |   |-- ADH041.twid
     |   |-- BDL001.tpdb
     |   |-- BDL001.twid
     |   |-- BDLB13.tpdb
     |   |-- BDLB13.twid
     |   |-- DDF040.tpdb
     |   |-- DDF040.twid
     |   |-- c2ctest0.out
     |   |-- c2ctest1.out
     |   |-- cyclops_test.prt
     |   |-- mtest.cyc
     |   |-- mtest.out
     |   |-- mtest.prt
     |   |-- mtest.xml
     |   |-- qtest.out
     |   |-- qtest.prt
     |   |-- test.out
     |   |-- test.prt
     |   |-- testrle.prt
     |   |-- xtalt2.out
     |   |-- xtalt2.out.x
     |   |-- xte29.out
     |   |-- xte29.out.x
     |   |-- xttne9.out
     |   `-- xttne9.out.x
     `-- vcif
         |-- ciftest0.result
         |-- ciftest1.result
         |-- ciftest10.result
         |-- ciftest11.result
         |-- ciftest2.result
         |-- ciftest3.result
         |-- ciftest4.result
         |-- ciftest5.result
         |-- ciftest6.result
         |-- ciftest7.result
         |-- ciftest8.result
         `-- ciftest9.result


  BEFORE USING:

   Before using CIFTEST v.2 please update the paths in the file "ciftest2".
   This can be done by setting the appropriate environment variables:

   Variable       Meaning                                                     
   CIFTEST2DIR    path to the CIFTEST2 directory                              
   VCIF           full path of vcif program                                   
   CIF2CIF        full path of cif2cif program                                
   CIF2CBF        full path of cif2cbf program                                
   CIF2PDB        full path of cif2pdb program                                
   CIF2XML        full path to cif2xml program                                
   CIFTBX_EX      full path to CIFtbx tbx_ex program                          
   CIFTBX_EXM     full path to CIFtbx tbx_exm program                         
   CIFTBX_TESTRLE full path to CIFtbx testrle program                         
   PREFIX         prefix for the bin directory containing programs to be      
                  tested                                                      
                  e.g. /usr/local                                             
                  only used for programs not specified above                  

   If you are using one of the sh-style shells, and you have put the programs
   to be tested into /usr/local/bin, and will execute ciftest2 from from the
   installation directory, you might do:

 CIFTEST2DIR=.
 PREFIX=/usr/local/bin
 export CIFTEST2DIR
 export PREFIX


   or, if you use csh, you might do:

 setenv CIFTEST2DIR .
 setenv PREFIX /usr/local/bin

   If you are trying out, some new version of, say, ciffold_0.5.4, and
   installed that binary as ~/bin/ciffold_0.5.4, you might override the use
   of PREFIX, above, for that particular program with:

 CIFFOLD=~/bin/ciffold_0.5.4
 EXPORT CIFFOLD

   or

 setenv CIFFOLD ~/bin/ciffold_0.5.4

  USAGE:

 ciftest2 vcif    -> performs vcif tests
 ciftest2 ciffold -> performs CIFFOLD tests
 ciftest2 cif2cbf -> performs cif2cbf tests
 ciftest2 cif2cif -> performs cif2cif tests
 ciftest2 cif2pdb -> performs cif2pdb tests
 ciftest2 cif2xml -> performs cif2xml tests
 ciftest2 ciftbx  -> performs ciftbx  tests
 ciftest2 cyclops -> performs cyclops tests
 ciftest2 ciftbx3 -> performs all ciftbx3 tests
 ciftest2 all     -> pefroms all tests
 ciftest2 clean   -> removes all output and diff files

     ----------------------------------------------------------------------

   Version 1.9.96, G. Todorov, 27 Nov 05
   Version 1.9.96, G. Todorov, 28 Nov 05
   Version 1.9.97, G. Todorov, 30 Nov 05
   Version 2.0, H. J. Bernstein, 30 Jan 06
   Version 2.1, H. J. Bernstein, 3 Sep 06
