# Supplementary material for: COD::CIF::Parser: an error-correcting CIF parser for the Perl language
Source: J Appl Crystallogr. 2016 Feb 1;49(Pt 1):292–301. doi: 10.1107/S1600576715022396 (PMC4762566; doi:10.1107/S1600576715022396)
Supplement: Supplementary file 3 [file j-49-00292-sup3.tgz › cod-tools-1.0/src/components/codcif/data/IUCr/CIFTEST_2.1/origs/vcif/ciftest10]

# Purpose: non-printing characters

# This file contains control-K, control-L and control-M "white-space"
# characters in the loop, which should parse without error. But there
# are other illegal non-printing characters.

data_model

_d1 char
_d2 'model file'
_d3 "with various types of field"
_d4              # Control-G in the next text field
; all conforming to valid STAR syntax 
  rules
;

loop_

_d5
_d6
_d7
_d8

       AB C D
       EF G H         # Comment
       I
J K L


# File ends with a control-Z (sometimes appended by DOS programs) - this
# should be flagged both as an illegal character and as a surplus member
# of the loop above!
