# Supplementary material for: COD::CIF::Parser: an error-correcting CIF parser for the Perl language
Source: J Appl Crystallogr. 2016 Feb 1;49(Pt 1):292–301. doi: 10.1107/S1600576715022396 (PMC4762566; doi:10.1107/S1600576715022396)
Supplement: Supplementary file 3 [file j-49-00292-sup3.tgz › cod-tools-1.0/src/components/codcif/data/IUCr/CIFTEST_2.1/origs/vcif/ciftest5]

# Purpose: valid STAR/CIF file with potential traps for lazy parsers

# The first data block is the model block of ciftest4

data_model

_d1 char
_d2 'model file'
_d3 "with various types of field"
_d4              # Comment
; all conforming to valid STAR syntax
  rules
;

loop_

_d5
_d6
_d7
_d8

A B C D
E F G H          # Comment within the body of a loop
I J K L

# The second block is valid, but has (potential) traps

                  data_test  # Not at the beginning of a line!

      # Data items can occur anywhere in a line, not just at the
      # beginning; and several can appear on one line (if they fit).
      # Also, some values may appear on the next or subsequent lines.
      _t1     char
      _t2     ' model file '
      _t2a    'some aren't half tricky'        _t2b   ' some aren't easy '
      _t3     "with various types of field"         # Comment
      _t4
; 
  all conforming to valid STAR syntax rules
;
      _t5

            'beware of intervening line endings and blank lines'

      # Beware also of other non-white-space token separators (especially TAB)

      _t6	'there was a TAB character just after the data name'


      # Loops can be nicely laid out, but don't have to be!
         loop_ _t7 _t8 _t9 _t10 A B C D E F G H I J K L
         loop_ _t11
            _t12 _t13	_t14 a      b c d  e f
       g h i j
           k     l

      # Degenerate loop
      loop_ _t15  0 1 2 3 4 5 6 7 8 9

      # Loops can contain various data types and with intermingled comments
      loop_
          _t16
          _t17
          _t18
          _t19

             1 2 3 4
             the quick brown fox         # four different values here!
             'jumps over' the lazy style
             5 6 7
; and they all went home to tea
;
             9 10 11 12

       # A few miscellaneous gotchas

       _t20
; An embedded ' _dataname' within quotes in a text block was once flagged as
  an error.
;

       _t21
; So was an instance where a valid
  _dataname was the first word on the
  line within a text block.
;             data_test2            # Note that data_ tags can be within a line!


       # Here are a few valid datanames with non-alphanumeric characters

       _funny_dataname__1                                    OK
       _funny_dataname_#2                                    OK
       _funny_!"#$%^&*()_+-={}[]:@~;'#<>?,./_dataname_3      OK

data_test3
       # A harsh test of white-space parsing

       # In this loop there is a control-K (ASCII decimal 11, vertical tab)
       # between A and B, a control-L (ASCII decimal 12, page throw)
       # between E and F, and a control-M (ASCII decimal 13, carriage
       # return between I and J)
       loop_

       _d5
       _d6
       _d7
       _d8

       AB C D
       EF G H         # Comment
       I
J K L
