# Supplementary material for: COD::CIF::Parser: an error-correcting CIF parser for the Perl language
Source: J Appl Crystallogr. 2016 Feb 1;49(Pt 1):292–301. doi: 10.1107/S1600576715022396 (PMC4762566; doi:10.1107/S1600576715022396)
Supplement: Supplementary file 3 [file j-49-00292-sup3.tgz › cod-tools-1.0/src/components/codcif/data/IUCr/CIFTEST_2.1/origs/vcif/ciftest11]

# Purpose: line endings - should parse OK

# The physical structure of this file needs to be considered carefully.
# It was generated as a text file on a Unix machine, and then a
# control-M (ASCII decimal 13, carriage return) was appended to the end
# of each line of text. Because the Unix newline character is control-J
# (ASCII decimal 10, newline), each line is terminated by a
# control-M/control-J pairing, and - by chance - this digraph 
# corresponds to a DOS new-line indicator. A file constructed entirely
# in this way and mounted e.g. on an NFS filesystem would be valid
# (but not identical) on both Windows and Unix platforms.

                                  data_model2

         _d1          char
         _d2          ' model file '
	_d2a		'some aren't half tricky'  _d2b   ' some aren't easy '
         _d3          "with various types of field"         # Comment
         _d4
; 
  all conforming to valid STAR syntax rules
;
         loop_ _d5 _d6 _d7 _d8 A B C D E F G H I J K L
         loop_ _p5 _p6 _p7 _p8 a b c d e f g h i j k l

loop_ _d9  0 1 2 3 4 5 6 7 8 9

loop_		# with various data types
     _a1
     _a2
     _a3
     _a4

1 2 3 4
the quick brown fox
'jumps over' the lazy style
5 6 7
; and they all went home to tea
;
9 10 11 12
