# Supplementary material for: COD::CIF::Parser: an error-correcting CIF parser for the Perl language
Source: J Appl Crystallogr. 2016 Feb 1;49(Pt 1):292–301. doi: 10.1107/S1600576715022396 (PMC4762566; doi:10.1107/S1600576715022396)
Supplement: Supplementary file 3 [file j-49-00292-sup3.tgz › cod-tools-1.0/src/components/codcif/data/IUCr/CIFTEST_2.1/origs/vcif/ciftest8]

# Purpose: wrong line and dataname lengths - valid STAR, broken CIF

data_test

_rather_long_dataname_1     OK
_even_longer_dataname_but_still_valid_2 'breaks original 32 char CIF spec'
_on_the_other_hand_this_dataname_runs_longer_than_the_permitted_80_character_width_of_CIF
"and therefore is invalid"
_short_dataname_4
'in this case the dataname is valid, but now the value runs to a width greater than 80 chars'

loop_

_d5
_d6
_d7
_d8

A B C D
E F G H         # Comment
I J K L
