# Supplementary material for: COD::CIF::Parser: an error-correcting CIF parser for the Perl language
Source: J Appl Crystallogr. 2016 Feb 1;49(Pt 1):292–301. doi: 10.1107/S1600576715022396 (PMC4762566; doi:10.1107/S1600576715022396)
Supplement: Supplementary file 3 [file j-49-00292-sup3.tgz › cod-tools-1.0/src/components/codcif/data/IUCr/CIFTEST_2.1/origs/vcif/ciftest4]

# Purpose: simple valid file conforming to CIF syntax

data_model

_d1 char
_d2 'model file'
_d3 "with various types of field"
_d4              # Comment
; all conforming to valid STAR/CIF syntax
  rules
;

loop_

_d5
_d6
_d7
_d8

A B C D
E F G H          # Comment within the body of a loop
I J K L
