# Supplementary material for: COD::CIF::Parser: an error-correcting CIF parser for the Perl language
Source: J Appl Crystallogr. 2016 Feb 1;49(Pt 1):292–301. doi: 10.1107/S1600576715022396 (PMC4762566; doi:10.1107/S1600576715022396)
Supplement: Supplementary file 3 [file j-49-00292-sup3.tgz › cod-tools-1.0/src/components/codcif/data/IUCr/CIFTEST_2.1/origs/vcif/ciftest7]

# Purpose: incorrectly terminated character strings - a common problem

data_test

_t1 char
_e2 'no longer a model file                    # no closing quote
_e3  no longer a model file                    # no quotes at all
_e4 "with various types of field'              # mismatched quotes
_t5 "but it's OK to have included quotes of the other type"
_t6 'and it's even OK to have included quotes of the same type"
_e7 'so long as they don' t abut white space!'
_t8         # Comment
; all conforming to valid STAR syntax
  rules
;     _t9  "Watch out for content following the text terminator"   # OK
_e10
 ; but here is an incorrectly indented
   text field
 ;
_e11
; and here is the all-too-common case of
  a missing text terminator

_e12
; a parser should now complain
