# Supplementary material for: COD::CIF::Parser: an error-correcting CIF parser for the Perl language
Source: J Appl Crystallogr. 2016 Feb 1;49(Pt 1):292–301. doi: 10.1107/S1600576715022396 (PMC4762566; doi:10.1107/S1600576715022396)
Supplement: Supplementary file 3 [file j-49-00292-sup3.tgz › cod-tools-1.0/src/components/codcif/data/IUCr/CIFTEST_2.1/origs/ciffold/longtext.cif]

data_test
loop_
_dummy
"      1         2         3         4         5         6         7         8         9         0         1         2         3         4         5         6         7         8         9         0         1         2         3         4         5         6         7         8         9         0         1         2         3         4         5         6         7         8         9         0         1         2         3         4         5         6         7         8         9         0         1         2         3         4         5         6         7         8         9         0         1         2         3         4         5         6         7         8         9         0         1         2         3         4         5         6         7         8         9         0         1         2         3         4         5         6         7         8         9         0         1         2         3         4         5         6         7         8         9         0         1         2         3         4         5         6         7         8         9         0         1         2         3         4         5         6         7         8         9         0         1         2         3         4         5         6         7         8         9         0         1         2         3         4         5         6         7         8         9         0         1         2         3         4         5         6         7         8         9         0         1         2         3         4         5         6         7         8         9         0         1         2         3         4         5         6         7         8         9         0         1         2         3         4         5         6         7         8         9         0         1         2         3         4         5         6         7         8         9         0         1         2         3         4         5         6         7         8         9         0         1         2         3         4"
"45678901234567890123456789012345678901234567890123456789012345678901234567890123456789012345678901234567890123456789012345678901234567890123456789012345678901234567890123456789012345678901234567890123456789012345678901234567890123456789012345678901234567890123456789012345678901234567890123456789012345678901234567890123456789012345678901234567890123456789012345678901234567890123456789012345678901234567890123456789012345678901234567890123456789012345678901234567890123456789012345678901234567890123456789012345678901234567890123456789012345678901234567890123456789012345678901234567890123456789012345678901234567890123456789012345678901234567890123456789012345678901234567890123456789012345678901234567890123456789012345678901234567890123456789012345678901234567890123456789012345678901234567890123456789012345678901234567890123456789012345678901234567890123456789012345678901234567890123456789012345678901234567890123456789012345678901234567890123456789012345678901234567890123456789012345678901234567890123456789012345678901234567890123456789012345678901234567890123456789012345678901234567890123456789012345678901234567890123456789012345678901234567890123456789012345678901234567890123456789012345678901234567890123456789012345678901234567890123456789012345678901234567890123456789012345678901234567890123456789012345678901234567890123456789012345678901234567890123456789012345678901234567890123456789012345678901234567890123456789012345678901234567890123456789012345678901234567890123456789012345678901234567890123456789012345678901234567890123456789012345678901234567890123456789012345678901234567890123456789012345678901234567890123456789012345678901234567890123456789012345678901234567890123456789012345678901234567890123456789012345678901234567890123456789012345678901234567890123456789012345678901234567890123456789012345678901234567890123456789012345678901234567890123456789012345678901234567890123456789012345678901234567890123456789012345678901234567890123456789012345678901234567890123456789012345678901234567890123456789012345678"
"2 45 78 01 34 67 90 23 56 89 12 45 78 01 34 67 90 23 56 89 12 45 78 01 34 67 90 23 56 89 12 45 78 01 34 67 90 23 56 89 12 45 78 01 34 67 90 23 56 89 12 45 78 01 34 67 90 23 56 89 12 45 78 01 34 67 90 23 56 89 12 45 78 01 34 67 90 23 56 89 12 45 78 01 34 67 90 23 56 89 12 45 78 01 34 67 90 23 56 89 12 45 78 01 34 67 90 23 56 89 12 45 78 01 34 67 90 23 56 89 12 45 78 01 34 67 90 23 56 89 12 45 78 01 34 67 90 23 56 89 12 45 78 01 34 67 90 23 56 89 12 45 78 01 34 67 90 23 56 89 12 45 78 01 34 67 90 23 56 89 12 45 78 01 34 67 90 23 56 89 12 45 78 01 34 67 90 23 56 89 12 45 78 01 34 67 90 23 56 89 12 45 78 01 34 67 90 23 56 89 12 45 78 01 34 67 90 23 56 89 12 45 78 01 34 67 90 23 56 89"
 "2 45 78 01 34 67 90 23 56 89 12 45 78 01 34 67 90 23 56 89 12 45 78 01 34 67 90 23 56 89 12 45 78 01 34 67 90 23 56 89 12 45 78 01 34 67 90 23 56 89 12 45 78 01 34 67 90 23 56 89 12 45 78 01 34 67 90 23 56 89 12 45 78 01 34 67 90 23 56 89 12 45 78 01 34 67 90 23 56 89 12 45 78 01 34 67 90 23 56 89 12 45 78 01 34 67 90 23 56 89 12 45 78 01 34 67 90 23 56 89 12 45 78 01 34 67 90 23 56 89 12 45 78 01 34 67 90 23 56 89 12 45 78 01 34 67 90 23 56 89 12 45 78 01 34 67 90 23 56 89 12 45 78 01 34 67 90 23 56 89 12 45 78 01 34 67 90 23 56 89 12 45 78 01 34 67 90 23 56 89 12 45 78 01 34 67 90 23 56 89 12 45 78 01 34 67 90 23 56 89 12 45 78 01 34 67 90 23 56 89 12 45 78 01 34 67 90 23 56 89"
  "2 45 78 01 34 67 90 23 56 89 12 45 78 01 34 67 90 23 56 89 12 45 78 01 34 67 90 23 56 89 12 45 78 01 34 67 90 23 56 89 12 45 78 01 34 67 90 23 56 89 12 45 78 01 34 67 90 23 56 89 12 45 78 01 34 67 90 23 56 89 12 45 78 01 34 67 90 23 56 89 12 45 78 01 34 67 90 23 56 89 12 45 78 01 34 67 90 23 56 89 12 45 78 01 34 67 90 23 56 89 12 45 78 01 34 67 90 23 56 89 12 45 78 01 34 67 90 23 56 89 12 45 78 01 34 67 90 23 56 89 12 45 78 01 34 67 90 23 56 89 12 45 78 01 34 67 90 23 56 89 12 45 78 01 34 67 90 23 56 89 12 45 78 01 34 67 90 23 56 89 12 45 78 01 34 67 90 23 56 89 12 45 78 01 34 67 90 23 56 89 12 45 78 01 34 67 90 23 56 89 12 45 78 01 34 67 90 23 56 89 12 45 78 01 34 67 90 23 56 89"
"2  45  78  01  34  67  90  23  56  89  12  45  78  01  34  67  90  23  56  89  12  45  78  01  34  67  90  23  56  89  12  45  78  01  34  67  90  23  56  89  12  45  78  01  34  67  90  23  56  89  12  45  78  01  34  67  90  23  56  89  12  45  78  01  34  67  90  23  56  89  12  45  78  01  34  67  90  23  56  89  12  45  78  01  34  67  90  23  56  89  12  45  78  01  34  67  90  23  56  89  12  45  78  01  34  67  90  23  56  89  12  45  78  01  34  67  90  23  56  89  12  45  78  01  34  67  90  23  56  89  12  45  78  01  34  67  90  23  56  89  12  45  78  01  34  67  90  23  56  89  12  45  78  01  34  67  90  23  56  89  12  45  78  01  34  67  90  23  56  89  12  45  78  01  34  67  90  23  56  89  12  45  78  01  34  67  90  23  56  89  12  45  78  01  34  67  90  23  56  89  12  45  78  01  34  67  90  23  56  89  12  45  78  01  34  67  90  23  56  89  12  45  78  01  34  67  90  23  56  89"
  "2  45  78  01  34  67  90  23  56  89  12  45  78  01  34  67  90  23  56  89  12  45  78  01  34  67  90  23  56  89  12  45  78  01  34  67  90  23  56  89  12  45  78  01  34  67  90  23  56  89  12  45  78  01  34  67  90  23  56  89  12  45  78  01  34  67  90  23  56  89  12  45  78  01  34  67  90  23  56  89  12  45  78  01  34  67  90  23  56  89  12  45  78  01  34  67  90  23  56  89  12  45  78  01  34  67  90  23  56  89  12  45  78  01  34  67  90  23  56  89  12  45  78  01  34  67  90  23  56  89  12  45  78  01  34  67  90  23  56  89  12  45  78  01  34  67  90  23  56  89  12  45  78  01  34  67  90  23  56  89  12  45  78  01  34  67  90  23  56  89  12  45  78  01  34  67  90  23  56  89  12  45  78  01  34  67  90  23  56  89  12  45  78  01  34  67  90  23  56  89  12  45  78  01  34  67  90  23  56  89  12  45  78  01  34  67  90  23  56  89  12  45  78  01  34  67  90  23  56  89"
      "2   45   78   01   34   67   90   23   56   89   12   45   78   01   34   67   90   23   56   89   12   45   78   01   34   67   90   23   56   89   12   45   78   01   34   67   90   23   56   89   12   45   78   01   34   67   90   23   56   89   12   45   78   01   34   67   90   23   56   89   12   45   78   01   34   67   90   23   56   89   12   45   78   01   34   67   90   23   56   89   12   45   78   01   34   67   90   23   56   89   12   45   78   01   34   67   90   23   56   89   12   45   78   01   34   67   90   23   56   89   12   45   78   01   34   67   90   23   56   89   12   45   78   01   34   67   90   23   56   89   12   45   78   01   34   67   90   23   56   89   12   45   78   01   34   67   90   23   56   89   12   45   78   01   34   67   90   23   56   89   12   45   78   01   34   67   90   23   56   89   12   45   78   01   34   67   90   23   56   89   12   45   78   01   34   67   90   23   56   89   12   45   78   01   34   67   90   23   56   89   12   45   78   01   34   67   90   23   56   89   12   45   78   01   34   67   90   23   56   89   12   45   78   01   34   67   90   23   56   89"
'      1         2         3         4         5         6         7         8         9         0         1         2         3         4         5         6         7         8         9         0         1         2         3         4         5         6         7         8         9         0         1         2         3         4         5         6         7         8         9         0         1         2         3         4         5         6         7         8         9         0         1         2         3         4         5         6         7         8         9         0         1         2         3         4         5         6         7         8         9         0         1         2         3         4         5         6         7         8         9         0         1         2         3         4         5         6         7         8         9         0         1         2         3         4         5         6         7         8         9         0         1         2         3         4         5         6         7         8         9         0         1         2         3         4         5         6         7         8         9         0         1         2         3         4         5         6         7         8         9         0         1         2         3         4         5         6         7         8         9         0         1         2         3         4         5         6         7         8         9         0         1         2         3         4         5         6         7         8         9         0         1         2         3         4         5         6         7         8         9         0         1         2         3         4         5         6         7         8         9         0         1         2         3         4         5         6         7         8         9         0         1         2         3         4         5         6         7         8         9         0         1         2         3         4'
'45678901234567890123456789012345678901234567890123456789012345678901234567890123456789012345678901234567890123456789012345678901234567890123456789012345678901234567890123456789012345678901234567890123456789012345678901234567890123456789012345678901234567890123456789012345678901234567890123456789012345678901234567890123456789012345678901234567890123456789012345678901234567890123456789012345678901234567890123456789012345678901234567890123456789012345678901234567890123456789012345678901234567890123456789012345678901234567890123456789012345678901234567890123456789012345678901234567890123456789012345678901234567890123456789012345678901234567890123456789012345678901234567890123456789012345678901234567890123456789012345678901234567890123456789012345678901234567890123456789012345678901234567890123456789012345678901234567890123456789012345678901234567890123456789012345678901234567890123456789012345678901234567890123456789012345678901234567890123456789012345678901234567890123456789012345678901234567890123456789012345678901234567890123456789012345678901234567890123456789012345678901234567890123456789012345678901234567890123456789012345678901234567890123456789012345678901234567890123456789012345678901234567890123456789012345678901234567890123456789012345678901234567890123456789012345678901234567890123456789012345678901234567890123456789012345678901234567890123456789012345678901234567890123456789012345678901234567890123456789012345678901234567890123456789012345678901234567890123456789012345678901234567890123456789012345678901234567890123456789012345678901234567890123456789012345678901234567890123456789012345678901234567890123456789012345678901234567890123456789012345678901234567890123456789012345678901234567890123456789012345678901234567890123456789012345678901234567890123456789012345678901234567890123456789012345678901234567890123456789012345678901234567890123456789012345678901234567890123456789012345678901234567890123456789012345678901234567890123456789012345678901234567890123456789012345678901234567890123456789012345678'
'2 45 78 01 34 67 90 23 56 89 12 45 78 01 34 67 90 23 56 89 12 45 78 01 34 67 90 23 56 89 12 45 78 01 34 67 90 23 56 89 12 45 78 01 34 67 90 23 56 89 12 45 78 01 34 67 90 23 56 89 12 45 78 01 34 67 90 23 56 89 12 45 78 01 34 67 90 23 56 89 12 45 78 01 34 67 90 23 56 89 12 45 78 01 34 67 90 23 56 89 12 45 78 01 34 67 90 23 56 89 12 45 78 01 34 67 90 23 56 89 12 45 78 01 34 67 90 23 56 89 12 45 78 01 34 67 90 23 56 89 12 45 78 01 34 67 90 23 56 89 12 45 78 01 34 67 90 23 56 89 12 45 78 01 34 67 90 23 56 89 12 45 78 01 34 67 90 23 56 89 12 45 78 01 34 67 90 23 56 89 12 45 78 01 34 67 90 23 56 89 12 45 78 01 34 67 90 23 56 89 12 45 78 01 34 67 90 23 56 89 12 45 78 01 34 67 90 23 56 89'
 '2 45 78 01 34 67 90 23 56 89 12 45 78 01 34 67 90 23 56 89 12 45 78 01 34 67 90 23 56 89 12 45 78 01 34 67 90 23 56 89 12 45 78 01 34 67 90 23 56 89 12 45 78 01 34 67 90 23 56 89 12 45 78 01 34 67 90 23 56 89 12 45 78 01 34 67 90 23 56 89 12 45 78 01 34 67 90 23 56 89 12 45 78 01 34 67 90 23 56 89 12 45 78 01 34 67 90 23 56 89 12 45 78 01 34 67 90 23 56 89 12 45 78 01 34 67 90 23 56 89 12 45 78 01 34 67 90 23 56 89 12 45 78 01 34 67 90 23 56 89 12 45 78 01 34 67 90 23 56 89 12 45 78 01 34 67 90 23 56 89 12 45 78 01 34 67 90 23 56 89 12 45 78 01 34 67 90 23 56 89 12 45 78 01 34 67 90 23 56 89 12 45 78 01 34 67 90 23 56 89 12 45 78 01 34 67 90 23 56 89 12 45 78 01 34 67 90 23 56 89'
  '2 45 78 01 34 67 90 23 56 89 12 45 78 01 34 67 90 23 56 89 12 45 78 01 34 67 90 23 56 89 12 45 78 01 34 67 90 23 56 89 12 45 78 01 34 67 90 23 56 89 12 45 78 01 34 67 90 23 56 89 12 45 78 01 34 67 90 23 56 89 12 45 78 01 34 67 90 23 56 89 12 45 78 01 34 67 90 23 56 89 12 45 78 01 34 67 90 23 56 89 12 45 78 01 34 67 90 23 56 89 12 45 78 01 34 67 90 23 56 89 12 45 78 01 34 67 90 23 56 89 12 45 78 01 34 67 90 23 56 89 12 45 78 01 34 67 90 23 56 89 12 45 78 01 34 67 90 23 56 89 12 45 78 01 34 67 90 23 56 89 12 45 78 01 34 67 90 23 56 89 12 45 78 01 34 67 90 23 56 89 12 45 78 01 34 67 90 23 56 89 12 45 78 01 34 67 90 23 56 89 12 45 78 01 34 67 90 23 56 89 12 45 78 01 34 67 90 23 56 89'
'2  45  78  01  34  67  90  23  56  89  12  45  78  01  34  67  90  23  56  89  12  45  78  01  34  67  90  23  56  89  12  45  78  01  34  67  90  23  56  89  12  45  78  01  34  67  90  23  56  89  12  45  78  01  34  67  90  23  56  89  12  45  78  01  34  67  90  23  56  89  12  45  78  01  34  67  90  23  56  89  12  45  78  01  34  67  90  23  56  89  12  45  78  01  34  67  90  23  56  89  12  45  78  01  34  67  90  23  56  89  12  45  78  01  34  67  90  23  56  89  12  45  78  01  34  67  90  23  56  89  12  45  78  01  34  67  90  23  56  89  12  45  78  01  34  67  90  23  56  89  12  45  78  01  34  67  90  23  56  89  12  45  78  01  34  67  90  23  56  89  12  45  78  01  34  67  90  23  56  89  12  45  78  01  34  67  90  23  56  89  12  45  78  01  34  67  90  23  56  89  12  45  78  01  34  67  90  23  56  89  12  45  78  01  34  67  90  23  56  89  12  45  78  01  34  67  90  23  56  89'
  '2  45  78  01  34  67  90  23  56  89  12  45  78  01  34  67  90  23  56  89  12  45  78  01  34  67  90  23  56  89  12  45  78  01  34  67  90  23  56  89  12  45  78  01  34  67  90  23  56  89  12  45  78  01  34  67  90  23  56  89  12  45  78  01  34  67  90  23  56  89  12  45  78  01  34  67  90  23  56  89  12  45  78  01  34  67  90  23  56  89  12  45  78  01  34  67  90  23  56  89  12  45  78  01  34  67  90  23  56  89  12  45  78  01  34  67  90  23  56  89  12  45  78  01  34  67  90  23  56  89  12  45  78  01  34  67  90  23  56  89  12  45  78  01  34  67  90  23  56  89  12  45  78  01  34  67  90  23  56  89  12  45  78  01  34  67  90  23  56  89  12  45  78  01  34  67  90  23  56  89  12  45  78  01  34  67  90  23  56  89  12  45  78  01  34  67  90  23  56  89  12  45  78  01  34  67  90  23  56  89  12  45  78  01  34  67  90  23  56  89  12  45  78  01  34  67  90  23  56  89'
      '2   45   78   01   34   67   90   23   56   89   12   45   78   01   34   67   90   23   56   89   12   45   78   01   34   67   90   23   56   89   12   45   78   01   34   67   90   23   56   89   12   45   78   01   34   67   90   23   56   89   12   45   78   01   34   67   90   23   56   89   12   45   78   01   34   67   90   23   56   89   12   45   78   01   34   67   90   23   56   89   12   45   78   01   34   67   90   23   56   89   12   45   78   01   34   67   90   23   56   89   12   45   78   01   34   67   90   23   56   89   12   45   78   01   34   67   90   23   56   89   12   45   78   01   34   67   90   23   56   89   12   45   78   01   34   67   90   23   56   89   12   45   78   01   34   67   90   23   56   89   12   45   78   01   34   67   90   23   56   89   12   45   78   01   34   67   90   23   56   89   12   45   78   01   34   67   90   23   56   89   12   45   78   01   34   67   90   23   56   89   12   45   78   01   34   67   90   23   56   89   12   45   78   01   34   67   90   23   56   89   12   45   78   01   34   67   90   23   56   89   12   45   78   01   34   67   90   23   56   89'
;        1         2         3         4         5         6         7         8         9         0         1         2         3         4         5         6         7         8         9         0         1         2         3         4         5         6         7         8         9         0         1         2         3         4         5         6         7         8         9         0         1         2         3         4         5         6         7         8         9         0         1         2         3         4         5         6         7         8         9         0         1         2         3         4         5         6         7         8         9         0         1         2         3         4         5         6         7         8         9         0         1         2         3         4         5         6         7         8         9         0         1         2         3         4         5         6         7         8         9         0         1         2         3         4         5         6         7         8         9         0         1         2         3         4         5         6         7         8         9         0         1         2         3         4         5         6         7         8         9         0         1         2         3         4         5         6         7         8         9         0         1         2         3         4         5         6         7         8         9         0         1         2         3         4         5         6         7         8         9         0         1         2         3         4         5         6         7         8         9         0         1         2         3         4         5         6         7         8         9         0         1         2         3         4         5         6         7         8         9         0         1         2         3         4         5         6         7         8         9         0         1         2         3         4
;
;2345678901234567890123456789012345678901234567890123456789012345678901234567890123456789012345678901234567890123456789012345678901234567890123456789012345678901234567890123456789012345678901234567890123456789012345678901234567890123456789012345678901234567890123456789012345678901234567890123456789012345678901234567890123456789012345678901234567890123456789012345678901234567890123456789012345678901234567890123456789012345678901234567890123456789012345678901234567890123456789012345678901234567890123456789012345678901234567890123456789012345678901234567890123456789012345678901234567890123456789012345678901234567890123456789012345678901234567890123456789012345678901234567890123456789012345678901234567890123456789012345678901234567890123456789012345678901234567890123456789012345678901234567890123456789012345678901234567890123456789012345678901234567890123456789012345678901234567890123456789012345678901234567890123456789012345678901234567890123456789012345678901234567890123456789012345678901234567890123456789012345678901234567890123456789012345678901234567890123456789012345678901234567890123456789012345678901234567890123456789012345678901234567890123456789012345678901234567890123456789012345678901234567890123456789012345678901234567890123456789012345678901234567890123456789012345678901234567890123456789012345678901234567890123456789012345678901234567890123456789012345678901234567890123456789012345678901234567890123456789012345678901234567890123456789012345678901234567890123456789012345678901234567890123456789012345678901234567890123456789012345678901234567890123456789012345678901234567890123456789012345678901234567890123456789012345678901234567890123456789012345678901234567890123456789012345678901234567890123456789012345678901234567890123456789012345678901234567890123456789012345678901234567890123456789012345678901234567890123456789012345678901234567890123456789012345678901234567890123456789012345678901234567890123456789012345678901234567890123456789012345678901234567890123456789012345678901234567890123456789012345678
;
;2 45 78 01 34 67 90 23 56 89 12 45 78 01 34 67 90 23 56 89 12 45 78 01 34 67 90 23 56 89 12 45 78 01 34 67 90 23 56 89 12 45 78 01 34 67 90 23 56 89 12 45 78 01 34 67 90 23 56 89 12 45 78 01 34 67 90 23 56 89 12 45 78 01 34 67 90 23 56 89 12 45 78 01 34 67 90 23 56 89 12 45 78 01 34 67 90 23 56 89 12 45 78 01 34 67 90 23 56 89 12 45 78 01 34 67 90 23 56 89 12 45 78 01 34 67 90 23 56 89 12 45 78 01 34 67 90 23 56 89 12 45 78 01 34 67 90 23 56 89 12 45 78 01 34 67 90 23 56 89 12 45 78 01 34 67 90 23 56 89 12 45 78 01 34 67 90 23 56 89 12 45 78 01 34 67 90 23 56 89 12 45 78 01 34 67 90 23 56 89 12 45 78 01 34 67 90 23 56 89 12 45 78 01 34 67 90 23 56 89 12 45 78 01 34 67 90 23 56 89
;
;  2 45 78 01 34 67 90 23 56 89 12 45 78 01 34 67 90 23 56 89 12 45 78 01 34 67 90 23 56 89 12 45 78 01 34 67 90 23 56 89 12 45 78 01 34 67 90 23 56 89 12 45 78 01 34 67 90 23 56 89 12 45 78 01 34 67 90 23 56 89 12 45 78 01 34 67 90 23 56 89 12 45 78 01 34 67 90 23 56 89 12 45 78 01 34 67 90 23 56 89 12 45 78 01 34 67 90 23 56 89 12 45 78 01 34 67 90 23 56 89 12 45 78 01 34 67 90 23 56 89 12 45 78 01 34 67 90 23 56 89 12 45 78 01 34 67 90 23 56 89 12 45 78 01 34 67 90 23 56 89 12 45 78 01 34 67 90 23 56 89 12 45 78 01 34 67 90 23 56 89 12 45 78 01 34 67 90 23 56 89 12 45 78 01 34 67 90 23 56 89 12 45 78 01 34 67 90 23 56 89 12 45 78 01 34 67 90 23 56 89 12 45 78 01 34 67 90 23 56 89
;
;2  45  78  01  34  67  90  23  56  89  12  45  78  01  34  67  90  23  56  89  12  45  78  01  34  67  90  23  56  89  12  45  78  01  34  67  90  23  56  89  12  45  78  01  34  67  90  23  56  89  12  45  78  01  34  67  90  23  56  89  12  45  78  01  34  67  90  23  56  89  12  45  78  01  34  67  90  23  56  89  12  45  78  01  34  67  90  23  56  89  12  45  78  01  34  67  90  23  56  89  12  45  78  01  34  67  90  23  56  89  12  45  78  01  34  67  90  23  56  89  12  45  78  01  34  67  90  23  56  89  12  45  78  01  34  67  90  23  56  89  12  45  78  01  34  67  90  23  56  89  12  45  78  01  34  67  90  23  56  89  12  45  78  01  34  67  90  23  56  89  12  45  78  01  34  67  90  23  56  89  12  45  78  01  34  67  90  23  56  89  12  45  78  01  34  67  90  23  56  89  12  45  78  01  34  67  90  23  56  89  12  45  78  01  34  67  90  23  56  89  12  45  78  01  34  67  90  23  56  89
;
;  2  45  78  01  34  67  90  23  56  89  12  45  78  01  34  67  90  23  56  89  12  45  78  01  34  67  90  23  56  89  12  45  78  01  34  67  90  23  56  89  12  45  78  01  34  67  90  23  56  89  12  45  78  01  34  67  90  23  56  89  12  45  78  01  34  67  90  23  56  89  12  45  78  01  34  67  90  23  56  89  12  45  78  01  34  67  90  23  56  89  12  45  78  01  34  67  90  23  56  89  12  45  78  01  34  67  90  23  56  89  12  45  78  01  34  67  90  23  56  89  12  45  78  01  34  67  90  23  56  89  12  45  78  01  34  67  90  23  56  89  12  45  78  01  34  67  90  23  56  89  12  45  78  01  34  67  90  23  56  89  12  45  78  01  34  67  90  23  56  89  12  45  78  01  34  67  90  23  56  89  12  45  78  01  34  67  90  23  56  89  12  45  78  01  34  67  90  23  56  89  12  45  78  01  34  67  90  23  56  89  12  45  78  01  34  67  90  23  56  89  12  45  78  01  34  67  90  23  56  89
;
;     2   45   78   01   34   67   90   23   56   89   12   45   78   01   34   67   90   23   56   89   12   45   78   01   34   67   90   23   56   89   12   45   78   01   34   67   90   23   56   89   12   45   78   01   34   67   90   23   56   89   12   45   78   01   34   67   90   23   56   89   12   45   78   01   34   67   90   23   56   89   12   45   78   01   34   67   90   23   56   89   12   45   78   01   34   67   90   23   56   89   12   45   78   01   34   67   90   23   56   89   12   45   78   01   34   67   90   23   56   89   12   45   78   01   34   67   90   23   56   89   12   45   78   01   34   67   90   23   56   89   12   45   78   01   34   67   90   23   56   89   12   45   78   01   34   67   90   23   56   89   12   45   78   01   34   67   90   23   56   89   12   45   78   01   34   67   90   23   56   89   12   45   78   01   34   67   90   23   56   89   12   45   78   01   34   67   90   23   56   89   12   45   78   01   34   67   90   23   56   89   12   45   78   01   34   67   90   23   56   89   12   45   78   01   34   67   90   23   56   89   12   45   78   01   34   67   90   23   56   89
;
'; ;  ;    ;     ;      ;      ;       ;        ;         ;          ;           ;             ;              ;               ;                 ;                   ;                    ;                     ;'
;
;; ;  ;    ;     ;      ;      ;       ;        ;         ;          ;           ;             ;              ;               ;                 ;                   ;                    ;                     ;
;
